# Supplementary material for: Where is your field going? A machine learning approach to study the relative motion of the domains of physics
Source: PLoS One. 2020 Jun 18;15(6):e0233997. doi: 10.1371/journal.pone.0233997 (PMC7302634; doi:10.1371/journal.pone.0233997)
Supplement: S10 Data — (ZIP) [file pone.0233997.s010.zip › 9/Pacs4Run_9_VS_500_embeddings1990-1994ED8.txt]

7.193043082952499390e-02 3.039755821228027344e-01 1.277100145816802979e-01 -6.736026406288146973e-01 4.606925845146179199e-01 1.140676736831665039e-01 2.876803576946258545e-01 3.526548743247985840e-01
5.423052310943603516e-01 -4.017928615212440491e-02 6.588851213455200195e-01 1.290641725063323975e-02 3.606124818325042725e-01 -1.491096988320350647e-02 1.840897202491760254e-01 3.253332078456878662e-01
2.169571816921234131e-02 7.318507134914398193e-02 8.305818773806095123e-03 -2.137861698865890503e-01 7.052122354507446289e-01 6.081830263137817383e-01 2.116387933492660522e-01 1.907823532819747925e-01
-4.194657504558563232e-02 -7.270857691764831543e-02 2.679681181907653809e-01 -1.427308619022369385e-01 6.139100790023803711e-01 -4.994808733463287354e-01 4.874648153781890869e-01 1.917978376150131226e-01
4.859884679317474365e-01 1.234940905123949051e-02 -1.316237300634384155e-01 -1.555388867855072021e-01 4.333914220333099365e-01 2.170456349849700928e-01 7.303410768508911133e-02 6.941719055175781250e-01
2.973383851349353790e-02 1.333539336919784546e-01 2.205502390861511230e-01 2.973904907703399658e-01 7.643451690673828125e-01 4.714290201663970947e-01 7.392148952931165695e-03 1.942304670810699463e-01
-1.393843069672584534e-02 1.986626237630844116e-01 3.960379362106323242e-01 2.388138622045516968e-01 5.126291513442993164e-02 5.319985151290893555e-01 4.103917479515075684e-01 5.407300591468811035e-01
-2.351966649293899536e-01 2.792534530162811279e-01 2.295593023300170898e-01 1.022101417183876038e-01 3.882883489131927490e-01 -1.881723403930664062e-01 7.813065052032470703e-01 8.330159634351730347e-02
1.981970965862274170e-01 2.537887394428253174e-01 -3.341422379016876221e-01 -1.615559309720993042e-01 4.493267834186553955e-01 3.681182563304901123e-01 6.267924904823303223e-01 1.681765019893646240e-01
5.776903033256530762e-01 1.129954010248184204e-01 2.671815156936645508e-01 2.247941046953201294e-01 3.951550722122192383e-01 -8.578661829233169556e-03 5.580757260322570801e-01 2.528203427791595459e-01
-5.439785122871398926e-02 7.244800776243209839e-02 9.268445894122123718e-03 -3.480648994445800781e-01 2.704202830791473389e-01 6.021710038185119629e-01 1.097163259983062744e-01 6.502171158790588379e-01
3.484841063618659973e-02 -6.256660073995590210e-02 6.992132663726806641e-01 -1.329457610845565796e-01 4.088912010192871094e-01 5.074034929275512695e-01 3.317325934767723083e-02 2.500931322574615479e-01
-6.923020351678133011e-03 -1.078766137361526489e-01 6.215289235115051270e-01 -1.763240844011306763e-01 4.372271597385406494e-01 5.177044868469238281e-01 2.644287981092929840e-02 3.332292139530181885e-01
-2.967746555805206299e-02 2.205555289983749390e-01 -1.339902579784393311e-01 -1.293307691812515259e-01 6.978061199188232422e-01 6.086875796318054199e-01 2.228180915117263794e-01 9.334265440702438354e-02
-2.878293991088867188e-01 3.368006944656372070e-01 5.194079503417015076e-02 -2.511591911315917969e-01 6.562447547912597656e-02 -4.054805636405944824e-01 4.621760249137878418e-01 5.963330268859863281e-01
7.465499639511108398e-02 -1.877377182245254517e-01 4.161815345287322998e-01 1.433226913213729858e-01 5.282485485076904297e-01 2.211455702781677246e-01 2.570919096469879150e-01 6.094133257865905762e-01
1.997674107551574707e-01 1.478489488363265991e-01 -5.514290556311607361e-02 -1.574076116085052490e-01 7.014129757881164551e-01 -1.234155148267745972e-01 6.275067925453186035e-01 -9.715623408555984497e-02
2.342134565114974976e-01 -6.786025315523147583e-02 3.786572217941284180e-01 -3.171273469924926758e-01 5.478638038039207458e-02 3.520241081714630127e-01 5.026234984397888184e-01 5.630586147308349609e-01
4.331370294094085693e-01 4.148276150226593018e-01 2.354355454444885254e-01 9.929385781288146973e-02 2.395247817039489746e-01 6.421320438385009766e-01 2.947719097137451172e-01 1.357396990060806274e-01
2.404378503561019897e-01 -1.093667149543762207e-01 4.835570454597473145e-01 9.328620880842208862e-02 3.301919102668762207e-01 1.050031036138534546e-01 5.382940769195556641e-01 5.271489620208740234e-01
1.502922028303146362e-01 -6.488055735826492310e-02 3.685422539710998535e-01 -4.311572015285491943e-01 2.226623445749282837e-01 -3.759780824184417725e-01 4.810008406639099121e-01 4.787306487560272217e-01
3.350104987621307373e-01 -2.354851923882961273e-03 4.172054827213287354e-01 1.401814669370651245e-01 5.445793867111206055e-01 3.971660137176513672e-01 4.571931958198547363e-01 1.752659529447555542e-01
1.274445354938507080e-01 -8.540176600217819214e-02 3.516530990600585938e-01 2.633650600910186768e-01 5.379334092140197754e-01 2.029322534799575806e-01 3.853556513786315918e-01 5.517162680625915527e-01
3.690465986728668213e-01 -1.251679360866546631e-01 4.192578494548797607e-01 -1.226407885551452637e-01 4.634978175163269043e-01 1.397784799337387085e-01 6.430146694183349609e-01 9.738370776176452637e-02
1.762611567974090576e-01 -2.822426259517669678e-01 4.926738142967224121e-01 -2.435898482799530029e-01 3.613347411155700684e-01 1.343756020069122314e-01 3.493027687072753906e-01 5.626505017280578613e-01
4.860634207725524902e-01 1.633808366023004055e-03 2.831913828849792480e-01 2.460861951112747192e-01 5.575264692306518555e-01 9.970015287399291992e-02 8.023992925882339478e-02 5.438472032546997070e-01
6.204693317413330078e-01 3.458667173981666565e-02 8.550835400819778442e-02 -1.435837298631668091e-01 3.668771982192993164e-01 2.398455590009689331e-01 -5.061233788728713989e-02 6.254656314849853516e-01
-1.914013177156448364e-01 -3.038962744176387787e-02 2.944175899028778076e-01 3.614631891250610352e-01 5.179812908172607422e-01 2.737145423889160156e-01 3.453596532344818115e-01 5.316082239151000977e-01
3.281495720148086548e-02 2.888107001781463623e-01 4.877568483352661133e-01 2.759598791599273682e-01 2.576158940792083740e-01 5.929374694824218750e-01 3.588382303714752197e-01 2.339772880077362061e-01
2.043702751398086548e-01 -8.471890538930892944e-02 3.003137707710266113e-01 -1.394553780555725098e-01 1.734570264816284180e-01 3.805479407310485840e-01 5.071341395378112793e-01 6.397892832756042480e-01
-4.300982058048248291e-01 6.800684332847595215e-01 3.193652927875518799e-01 3.171512484550476074e-02 4.752717018127441406e-01 -1.930758543312549591e-02 1.147478744387626648e-01 1.004953086376190186e-01
2.228882163763046265e-01 3.906821087002754211e-02 -9.216784685850143433e-02 -8.992097526788711548e-02 3.816208243370056152e-01 4.716792106628417969e-01 1.423418521881103516e-01 7.374529838562011719e-01
-6.112269312143325806e-02 6.116428375244140625e-01 4.530751705169677734e-01 -4.415517672896385193e-02 5.253198742866516113e-01 2.824715673923492432e-01 -2.315053492784500122e-01 -7.472964376211166382e-02
9.590542316436767578e-02 2.971106767654418945e-01 6.366545557975769043e-01 1.291941702365875244e-01 -7.167219370603561401e-02 4.853446483612060547e-01 2.208540141582489014e-01 4.370750784873962402e-01
-2.227841168642044067e-01 8.345676213502883911e-02 2.075024545192718506e-01 3.087722957134246826e-01 5.680132508277893066e-01 -2.327352762222290039e-01 5.240566283464431763e-02 6.522678136825561523e-01
2.369458526372909546e-01 7.000719308853149414e-01 5.718413591384887695e-01 -1.091527342796325684e-01 7.060478441417217255e-03 -2.259591966867446899e-01 2.297515720129013062e-01 1.046227589249610901e-01
3.584102988243103027e-01 3.319519385695457458e-02 4.610332846641540527e-01 1.044185459613800049e-01 4.179601371288299561e-01 1.154008731245994568e-01 6.664680242538452148e-01 1.216457262635231018e-01
7.029410451650619507e-02 8.419198989868164062e-01 2.416480779647827148e-01 6.789819151163101196e-02 9.546533972024917603e-02 -1.737971007823944092e-01 3.993939757347106934e-01 1.561765968799591064e-01
-4.114478826522827148e-01 3.763148188591003418e-01 2.990528345108032227e-01 5.816961452364921570e-02 7.056022882461547852e-01 1.429003328084945679e-01 2.720326185226440430e-01 -6.312395632266998291e-02
-1.238645613193511963e-01 1.381603330373764038e-01 2.174180448055267334e-01 2.848272025585174561e-01 7.060753703117370605e-01 1.524059921503067017e-01 5.592130422592163086e-01 5.179579928517341614e-02
-3.902831077575683594e-01 4.855332076549530029e-01 1.154845580458641052e-01 1.428533345460891724e-01 6.098811626434326172e-01 2.776188552379608154e-01 3.583775162696838379e-01 -2.703652717173099518e-02
7.313303947448730469e-01 1.587893217802047729e-01 1.384776532649993896e-01 -6.727225333452224731e-02 2.875118553638458252e-01 2.630554735660552979e-01 5.330592393875122070e-02 5.114075541496276855e-01
4.767261147499084473e-01 -3.992576152086257935e-02 5.069795250892639160e-01 -2.306967228651046753e-02 4.916678667068481445e-01 1.696770340204238892e-01 4.909763932228088379e-01 4.463664442300796509e-02
6.660562753677368164e-02 -1.090090349316596985e-01 3.817679882049560547e-01 2.645386159420013428e-01 4.775015115737915039e-01 1.862232089042663574e-01 2.842710614204406738e-01 6.515030860900878906e-01
-4.538882076740264893e-01 7.039384841918945312e-01 2.146440930664539337e-02 -3.226371705532073975e-01 1.067717149853706360e-01 2.599515914916992188e-01 2.829948961734771729e-01 1.866542249917984009e-01
-1.225140392780303955e-01 1.196359377354383469e-02 4.145666360855102539e-01 -1.146903410553932190e-01 5.606583356857299805e-01 6.583220958709716797e-01 1.435806304216384888e-01 1.774451285600662231e-01
2.641940414905548096e-01 -1.709212809801101685e-01 5.085588097572326660e-01 -1.843280941247940063e-01 2.291352003812789917e-01 -7.630733400583267212e-02 4.946455061435699463e-01 5.526105761528015137e-01
-4.602016210556030273e-01 5.947462916374206543e-01 4.219796061515808105e-01 -2.532164454460144043e-01 2.975812852382659912e-01 6.255313009023666382e-02 -2.295086085796356201e-01 2.171738892793655396e-01
3.660104572772979736e-01 -2.328604310750961304e-01 3.331491649150848389e-01 -3.125381767749786377e-01 3.947664499282836914e-01 -4.310005158185958862e-02 4.127461910247802734e-01 5.244866609573364258e-01
1.584127098321914673e-01 -1.494314670562744141e-01 5.387542247772216797e-01 -1.693854629993438721e-01 2.359733134508132935e-01 -1.145475730299949646e-01 5.327157974243164062e-01 5.301294922828674316e-01
2.788585126399993896e-01 4.510676488280296326e-02 4.311632513999938965e-01 2.061852216720581055e-01 2.529271841049194336e-01 1.669553667306900024e-01 8.370298892259597778e-03 7.745146751403808594e-01
3.866420686244964600e-02 -8.694303780794143677e-02 5.009350180625915527e-01 2.342706471681594849e-01 4.810493290424346924e-01 2.996883988380432129e-01 4.657219350337982178e-01 3.834172189235687256e-01
-2.611676752567291260e-01 1.460689306259155273e-01 6.792231928557157516e-03 -1.175402328372001648e-01 6.351917982101440430e-01 6.370510458946228027e-01 2.652999162673950195e-01 1.300255358219146729e-01
3.555948436260223389e-01 2.669208049774169922e-01 4.049395322799682617e-01 -2.071205377578735352e-01 2.333981692790985107e-01 5.584106445312500000e-01 4.331781268119812012e-01 -2.036913931369781494e-01
6.164472699165344238e-01 1.728698015213012695e-01 8.629851788282394409e-02 1.446415036916732788e-01 3.527258336544036865e-01 -2.053496241569519043e-01 2.472759224474430084e-02 6.281279325485229492e-01
1.539331674575805664e-01 3.012500405311584473e-01 6.934113502502441406e-01 -3.297238424420356750e-02 -1.023387312889099121e-01 4.918694198131561279e-01 2.915436625480651855e-01 2.573716044425964355e-01
2.377853989601135254e-01 4.040866196155548096e-01 1.982611231505870819e-02 2.653999626636505127e-02 1.824467033147811890e-01 -4.363478124141693115e-01 1.643105596303939819e-01 7.269048094749450684e-01
-4.573342502117156982e-01 7.483152747154235840e-01 1.361520439386367798e-01 -3.347917273640632629e-02 2.693844735622406006e-01 2.055981308221817017e-01 -4.551699757575988770e-02 3.070845305919647217e-01
5.804223939776420593e-02 1.093093678355216980e-01 -1.430809199810028076e-01 -2.254193872213363647e-01 8.116040229797363281e-01 2.009895294904708862e-01 4.596324861049652100e-01 -5.510386079549789429e-02
5.281119942665100098e-01 9.347894042730331421e-02 -1.722915172576904297e-01 -2.170890383422374725e-02 5.991710424423217773e-01 9.009113162755966187e-02 -2.166583016514778137e-02 5.609028935432434082e-01
1.905942112207412720e-01 9.184845685958862305e-01 5.905984900891780853e-03 2.091718465089797974e-02 2.898588404059410095e-02 1.687353998422622681e-01 2.499522268772125244e-01 1.667321473360061646e-01
3.408980965614318848e-01 -2.248763144016265869e-01 3.239888846874237061e-01 -2.449176162481307983e-01 3.525366187095642090e-01 -5.029164999723434448e-02 4.571483135223388672e-01 5.766019821166992188e-01
-3.112407587468624115e-02 1.485840529203414917e-01 4.782152473926544189e-01 2.714796960353851318e-01 4.399065077304840088e-01 4.939722120761871338e-01 4.420182704925537109e-01 2.040995657444000244e-01
1.250691562891006470e-01 8.909316658973693848e-01 3.266433775424957275e-01 1.477528959512710571e-01 6.983997672796249390e-02 1.128418445587158203e-01 6.457468122243881226e-02 2.007257938385009766e-01
3.311695456504821777e-01 -8.698334917426109314e-03 1.655721962451934814e-01 -2.355738729238510132e-01 2.197968512773513794e-01 3.870926797389984131e-01 -7.012594491243362427e-02 7.773498296737670898e-01
-7.033587247133255005e-02 3.090390004217624664e-02 7.006222009658813477e-01 2.651729881763458252e-01 3.527587950229644775e-01 2.867961227893829346e-01 2.177635133266448975e-01 4.228449761867523193e-01
1.357007771730422974e-01 1.634833961725234985e-01 5.314007997512817383e-01 -1.137804239988327026e-01 6.046702340245246887e-02 5.795408487319946289e-01 5.102432370185852051e-01 2.442411184310913086e-01
3.342547118663787842e-01 -8.927904814481735229e-02 4.237363934516906738e-01 -1.913088262081146240e-01 1.711914837360382080e-01 -1.071602180600166321e-01 6.430975794792175293e-01 4.580253362655639648e-01
3.134173750877380371e-01 9.198647737503051758e-02 2.465165108442306519e-01 -1.573304459452629089e-02 2.193839289247989655e-02 2.635755538940429688e-01 3.933495879173278809e-01 7.794952988624572754e-01
4.212728142738342285e-01 -5.198765918612480164e-02 4.796824753284454346e-01 6.858585774898529053e-02 3.299433588981628418e-01 1.118118837475776672e-01 6.064541935920715332e-01 3.096382915973663330e-01
1.980319321155548096e-01 3.641318678855895996e-01 -3.288450539112091064e-01 -6.916440129280090332e-01 1.408440172672271729e-01 7.674235105514526367e-02 3.653917312622070312e-01 2.871293425559997559e-01
1.579925604164600372e-02 1.806240081787109375e-01 -6.176932156085968018e-02 -4.179909229278564453e-01 6.115587353706359863e-01 -4.019874334335327148e-01 -1.069737896323204041e-01 4.914796352386474609e-01
6.089959293603897095e-02 -1.592388898134231567e-01 6.764585375785827637e-01 3.252190351486206055e-02 2.694936096668243408e-01 1.437228918075561523e-01 3.050051629543304443e-01 5.709370374679565430e-01
4.831389710307121277e-02 6.471868753433227539e-01 6.760084629058837891e-02 -1.707959324121475220e-01 6.840890049934387207e-01 -5.732219666242599487e-03 -2.771144211292266846e-01 1.645515672862529755e-02
-2.021777909249067307e-03 2.895157376769930124e-04 1.877146363258361816e-01 -7.385863661766052246e-01 5.278131365776062012e-01 -2.630719542503356934e-01 -3.801454231142997742e-02 2.645949721336364746e-01
2.596184015274047852e-01 2.007903903722763062e-01 -2.316835522651672363e-01 -4.500427246093750000e-01 5.258303284645080566e-01 4.195224046707153320e-01 -1.071572005748748779e-01 4.148330092430114746e-01
3.485647439956665039e-01 1.617538928985595703e-01 -2.523459792137145996e-01 -3.398873805999755859e-01 4.409791231155395508e-01 3.127263486385345459e-01 -9.151683747768402100e-02 6.103285551071166992e-01
4.325907230377197266e-01 7.371142506599426270e-01 3.635376989841461182e-01 -7.971574366092681885e-02 3.530828356742858887e-01 -5.289884284138679504e-02 -3.113145567476749420e-02 -5.078127607703208923e-02
2.060394287109375000e-01 -1.666006892919540405e-01 5.152121186256408691e-01 -2.346028387546539307e-01 6.069004535675048828e-01 3.872804343700408936e-01 -6.765333563089370728e-02 2.939706742763519287e-01
1.639082469046115875e-02 -8.847658755257725716e-04 5.958061218261718750e-01 2.548824250698089600e-01 4.329789876937866211e-01 3.697294890880584717e-01 2.199598699808120728e-01 4.552226960659027100e-01
-2.298134267330169678e-01 5.508153438568115234e-01 2.881216406822204590e-01 2.345196008682250977e-01 6.627240777015686035e-01 2.159949392080307007e-02 -1.285705417394638062e-01 2.226537615060806274e-01
2.460522018373012543e-02 -2.380053997039794922e-01 7.617263495922088623e-02 -6.240057945251464844e-01 5.537404417991638184e-01 2.607324719429016113e-01 -4.386591911315917969e-02 4.135558009147644043e-01
8.699616044759750366e-02 9.549823403358459473e-02 -3.164117783308029175e-02 3.606843054294586182e-01 5.238803625106811523e-01 3.107370063662528992e-02 2.109019756317138672e-01 7.296037673950195312e-01
-1.245526969432830811e-01 7.193031311035156250e-01 4.142692983150482178e-01 1.852053552865982056e-01 4.987248778343200684e-01 1.111262589693069458e-01 -8.379390463232994080e-03 4.866434726864099503e-03
-1.327528953552246094e-01 2.498987019062042236e-01 -3.048956692218780518e-01 -1.969558894634246826e-01 6.495810747146606445e-01 3.512753546237945557e-01 4.665978550910949707e-01 1.584636121988296509e-01
-1.093595847487449646e-01 -4.519309103488922119e-02 -1.350349336862564087e-01 -2.001750320196151733e-01 6.424097418785095215e-01 2.794671952724456787e-01 -8.002495020627975464e-02 6.561230421066284180e-01
3.948365747928619385e-01 1.739302724599838257e-01 -3.865414559841156006e-01 -8.768773078918457031e-02 6.101714372634887695e-01 1.443468332290649414e-01 3.097490072250366211e-01 4.094620645046234131e-01
-4.434638321399688721e-01 3.227612078189849854e-01 5.176501274108886719e-01 -5.325468182563781738e-01 2.533087432384490967e-01 1.090292111039161682e-01 2.662957012653350830e-01 -2.512380853295326233e-02
1.548074930906295776e-01 8.029960840940475464e-02 3.484192788600921631e-01 2.603978663682937622e-02 3.469170331954956055e-01 7.022445797920227051e-01 1.544630527496337891e-01 4.584265053272247314e-01
-2.893382608890533447e-01 2.687743902206420898e-01 2.220268398523330688e-01 -1.649873554706573486e-01 2.449201643466949463e-01 -5.050299763679504395e-01 1.972676813602447510e-01 6.430950760841369629e-01
1.593127101659774780e-01 1.333917826414108276e-01 -1.278478000313043594e-02 -6.054508686065673828e-01 4.033706188201904297e-01 4.433546215295791626e-02 6.435318589210510254e-01 1.062323674559593201e-01
1.440003216266632080e-01 7.967964410781860352e-01 2.578779160976409912e-01 -6.855281442403793335e-02 -4.308251955080777407e-04 -2.322473526000976562e-01 4.231155812740325928e-01 2.005320638418197632e-01
2.257876098155975342e-01 -2.347129397094249725e-02 1.329488605260848999e-01 -4.809222817420959473e-01 1.827607154846191406e-01 5.825738310813903809e-01 3.339998424053192139e-01 4.638508558273315430e-01
-2.613911032676696777e-02 -1.685067452490329742e-02 -1.497135311365127563e-01 -5.649762153625488281e-01 5.418981909751892090e-01 3.690913021564483643e-01 1.243188232183456421e-01 4.605251252651214600e-01
3.664136826992034912e-01 1.486524939537048340e-01 -1.059271693229675293e-01 -1.781252473592758179e-01 1.858325153589248657e-01 3.977669775485992432e-01 4.491285383701324463e-01 6.373583674430847168e-01
1.439747363328933716e-01 -4.157328233122825623e-02 4.397709667682647705e-01 1.208830848336219788e-01 2.641431391239166260e-01 1.700876951217651367e-01 6.370618939399719238e-01 5.147644877433776855e-01
5.304073542356491089e-02 3.298176825046539307e-01 4.290501773357391357e-02 1.648679971694946289e-01 5.170599818229675293e-01 -4.586297571659088135e-01 4.686543345451354980e-02 6.160324811935424805e-01
4.568225741386413574e-01 2.471108585596084595e-01 1.645801663398742676e-01 1.434986852109432220e-02 -8.131914585828781128e-02 1.148351356387138367e-01 3.489966094493865967e-01 7.492385506629943848e-01
1.384006589651107788e-01 9.760230779647827148e-03 3.562305271625518799e-01 -1.852384954690933228e-02 4.723966587334871292e-03 5.137336254119873047e-02 6.124594211578369141e-01 6.897379755973815918e-01
2.639726102352142334e-01 1.761839389801025391e-01 -1.984233707189559937e-01 -5.443987622857093811e-02 6.920884847640991211e-01 2.293784320354461670e-01 5.673117041587829590e-01 5.914909392595291138e-02
2.802752554416656494e-01 3.802760839462280273e-01 2.964648008346557617e-01 2.282682340592145920e-03 1.700614094734191895e-01 5.926752090454101562e-01 5.554605722427368164e-01 1.476759184151887894e-02
3.587902188301086426e-01 6.200974807143211365e-02 1.689528822898864746e-01 -6.777521967887878418e-02 5.190791189670562744e-02 2.870016694068908691e-01 3.832666873931884766e-01 7.760978937149047852e-01
-2.350408136844635010e-01 6.584185957908630371e-01 3.592497110366821289e-01 1.156610529869794846e-02 5.664243102073669434e-01 -1.432707607746124268e-01 -1.381730735301971436e-01 1.469416171312332153e-01
6.841242909431457520e-01 1.906874626874923706e-01 1.145724728703498840e-01 -8.904483914375305176e-02 3.335893154144287109e-01 1.994097977876663208e-01 -1.937766969203948975e-01 5.347532033920288086e-01
1.106250137090682983e-01 7.813718914985656738e-02 2.870362699031829834e-01 -5.294868350028991699e-01 2.195496559143066406e-01 -4.551841914653778076e-01 4.537186920642852783e-01 3.970582485198974609e-01
-3.666814565658569336e-01 7.365469932556152344e-01 2.114485800266265869e-01 -2.843633890151977539e-01 1.708298474550247192e-01 2.132483422756195068e-01 3.501400649547576904e-01 1.464298181235790253e-02
-2.857792377471923828e-01 2.577446997165679932e-01 3.636356294155120850e-01 -1.085510626435279846e-01 3.115570247173309326e-01 -4.805919826030731201e-01 3.695538640022277832e-02 6.152083277702331543e-01
-3.441131412982940674e-01 3.074133694171905518e-01 3.895717859268188477e-01 -4.681903719902038574e-01 5.153551101684570312e-01 4.517043754458427429e-02 3.178397417068481445e-01 -2.178564518690109253e-01
-4.127538204193115234e-01 7.747186422348022461e-01 2.170002311468124390e-01 -1.867489069700241089e-01 1.087526977062225342e-01 -9.270490705966949463e-02 8.237292990088462830e-03 3.563591241836547852e-01
5.830321088433265686e-02 -1.680575311183929443e-01 2.589386999607086182e-01 -2.421294450759887695e-01 2.521583735942840576e-01 3.802156150341033936e-01 1.873687505722045898e-01 7.742266058921813965e-01
6.120748445391654968e-02 7.695983052253723145e-01 4.573150873184204102e-01 2.608347833156585693e-01 2.896731197834014893e-01 -4.115587100386619568e-02 1.935250312089920044e-01 6.118834018707275391e-02
1.423951536417007446e-01 6.285507082939147949e-01 5.495717525482177734e-01 1.605828702449798584e-01 4.974841475486755371e-01 -6.280656158924102783e-02 1.552865142002701759e-03 -7.344441115856170654e-02
4.696616530418395996e-01 -5.605303868651390076e-02 2.126687020063400269e-01 -3.311510980129241943e-01 2.444855719804763794e-01 4.081454873085021973e-01 1.619093418121337891e-01 6.073024868965148926e-01
1.300268769264221191e-01 8.406405150890350342e-02 -9.108492732048034668e-02 -1.994143426418304443e-01 3.354515731334686279e-01 6.283943057060241699e-01 1.877793818712234497e-01 6.207217574119567871e-01
-1.988873183727264404e-01 1.761853098869323730e-01 -8.671560138463973999e-02 -8.111120015382766724e-02 7.860760092735290527e-01 2.438043206930160522e-01 4.860130846500396729e-01 4.170365631580352783e-02
-1.359550002962350845e-02 8.129992336034774780e-02 9.290412068367004395e-02 -9.242341667413711548e-02 3.768235445022583008e-01 6.425703167915344238e-01 2.509006671607494354e-02 6.484676599502563477e-01
5.261202901601791382e-02 -1.427971422672271729e-01 5.354441404342651367e-01 1.979465968906879425e-02 2.430433332920074463e-01 3.235290050506591797e-01 3.980697691440582275e-01 6.062575578689575195e-01
-7.147131115198135376e-02 -3.671900928020477295e-02 5.823796391487121582e-01 -1.154648140072822571e-01 4.056802392005920410e-01 5.216094255447387695e-01 -5.824810266494750977e-02 4.483300745487213135e-01
-5.535906553268432617e-01 4.011014401912689209e-01 5.012375712394714355e-01 5.226490274071693420e-02 4.254380166530609131e-01 -1.647536754608154297e-01 1.417731940746307373e-01 2.245959937572479248e-01
-2.243571132421493530e-01 -2.163683995604515076e-02 -1.467901170253753662e-01 -2.778692841529846191e-01 4.861246645450592041e-01 2.951330840587615967e-01 2.425578236579895020e-02 7.255535125732421875e-01
2.509928345680236816e-01 2.791713774204254150e-01 4.029779136180877686e-02 -6.082623004913330078e-01 3.366988301277160645e-01 -4.975579679012298584e-01 1.958746649324893951e-02 3.551692962646484375e-01
1.624445021152496338e-01 7.795395851135253906e-01 1.851864457130432129e-01 -2.712526023387908936e-01 1.486939936876296997e-01 -4.007730484008789062e-01 2.373129576444625854e-01 1.378821879625320435e-01
1.135960593819618225e-02 8.492497205734252930e-01 3.530512154102325439e-01 1.644596010446548462e-01 1.576632261276245117e-01 -3.579516708850860596e-02 -2.309004217386245728e-02 3.166729211807250977e-01
-6.773875653743743896e-02 6.584599614143371582e-01 4.219436347484588623e-01 1.668547987937927246e-01 5.666903257369995117e-01 -9.441108256578445435e-02 -1.431639641523361206e-01 7.360480725765228271e-02
7.696038484573364258e-02 2.596653997898101807e-01 5.804630368947982788e-02 7.745183259248733521e-02 1.485425829887390137e-01 -3.915351331233978271e-01 5.423734188079833984e-01 6.691406965255737305e-01
1.369113177061080933e-01 -2.431172877550125122e-02 9.492052346467971802e-02 -1.827468872070312500e-01 1.792383044958114624e-01 4.821621477603912354e-01 3.134856224060058594e-01 7.585367560386657715e-01
3.526360094547271729e-01 3.788076937198638916e-01 -1.162697821855545044e-01 2.224515974521636963e-01 4.181169867515563965e-01 -3.579801917076110840e-01 4.417078942060470581e-02 6.035118103027343750e-01
-1.979551017284393311e-01 4.341025948524475098e-01 -2.715183980762958527e-02 9.502447210252285004e-03 3.398941457271575928e-01 6.963550448417663574e-01 1.573377847671508789e-01 3.825542032718658447e-01
1.197286173701286316e-01 6.214990019798278809e-01 1.235830709338188171e-01 1.047621071338653564e-01 6.910562515258789062e-01 -1.421775221824645996e-01 -2.433494776487350464e-01 1.271370649337768555e-01
1.195874959230422974e-01 2.376935072243213654e-02 5.319028347730636597e-02 -3.049222230911254883e-01 1.790750920772552490e-01 4.340850710868835449e-01 2.395051866769790649e-01 7.819633483886718750e-01
-3.271016478538513184e-01 1.495118141174316406e-01 8.425568789243698120e-02 3.663254082202911377e-01 6.324328780174255371e-01 -1.869974136352539062e-01 3.184690475463867188e-01 4.393124878406524658e-01
-1.794307976961135864e-01 2.325899899005889893e-01 1.253431439399719238e-01 2.375680655241012573e-01 4.358037114143371582e-01 -4.216927587985992432e-01 2.712718248367309570e-01 6.326285004615783691e-01
-1.992746889591217041e-01 7.265935838222503662e-02 -1.732213795185089111e-01 -3.386711478233337402e-01 5.066634416580200195e-01 2.473093420267105103e-01 6.928632855415344238e-01 1.112521514296531677e-01
-4.970316290855407715e-01 3.373989164829254150e-01 1.852656900882720947e-01 9.152999520301818848e-02 1.752087771892547607e-01 -2.507318258285522461e-01 2.819142937660217285e-01 6.506767868995666504e-01
9.439142048358917236e-02 8.340299725532531738e-01 -3.612370230257511139e-03 1.304391622543334961e-01 4.373647868633270264e-01 2.946470081806182861e-01 1.310339663177728653e-02 1.342671271413564682e-02
7.161505520343780518e-02 2.552913725376129150e-01 -3.068732842803001404e-02 -3.005822002887725830e-01 5.992888808250427246e-01 -1.515992879867553711e-01 6.475673913955688477e-01 -1.921804249286651611e-01
3.407563865184783936e-01 6.199010610580444336e-01 3.148002624511718750e-01 2.475774139165878296e-01 4.843125343322753906e-01 -2.752558290958404541e-01 -6.769068539142608643e-02 1.559085547924041748e-01
-3.390735387802124023e-01 9.923058003187179565e-02 8.121513575315475464e-02 2.932786643505096436e-01 6.757587194442749023e-01 -2.130770832300186157e-01 1.750776916742324829e-01 4.998703002929687500e-01
-1.139621958136558533e-01 2.408525533974170685e-02 1.877479106187820435e-01 -6.103293895721435547e-01 2.958097457885742188e-01 -4.195915758609771729e-01 4.531913101673126221e-01 3.312678337097167969e-01
1.534889191389083862e-01 -1.078232824802398682e-01 3.697721362113952637e-01 -2.494843900203704834e-01 6.976206302642822266e-01 5.214048624038696289e-01 2.877573668956756592e-02 8.047285676002502441e-02
-1.368412673473358154e-01 8.091546893119812012e-01 3.359636664390563965e-01 -1.593953818082809448e-01 1.465813629329204559e-02 -2.890366017818450928e-01 1.424414664506912231e-01 2.902035713195800781e-01
1.521868109703063965e-01 -6.269641965627670288e-02 5.328738093376159668e-01 -1.099231019616127014e-01 2.575375735759735107e-01 5.469874739646911621e-01 5.773060396313667297e-02 5.549928545951843262e-01
-2.146557867527008057e-01 5.856944918632507324e-01 2.807327210903167725e-01 -4.018593952059745789e-02 7.014383673667907715e-01 -1.370288580656051636e-01 -1.153859421610832214e-01 7.970353215932846069e-02
8.779147267341613770e-02 -2.836558409035205841e-02 2.966749370098114014e-01 -4.427374899387359619e-01 -3.739645332098007202e-02 4.426668286323547363e-01 4.825786948204040527e-01 5.265176892280578613e-01
-3.929903507232666016e-01 2.780873775482177734e-01 4.325898289680480957e-01 -1.328740641474723816e-02 4.289152026176452637e-01 1.320923212915658951e-02 6.172412633895874023e-01 -1.256429255008697510e-01
3.469068408012390137e-01 7.565042972564697266e-01 4.338357150554656982e-01 9.449572861194610596e-02 2.783626616001129150e-01 -1.259884685277938843e-01 -3.725470975041389465e-02 1.243673861026763916e-01
-2.367016524076461792e-01 5.806731581687927246e-01 1.065985113382339478e-01 3.018932640552520752e-01 2.495295405387878418e-01 -1.707587242126464844e-01 5.197053030133247375e-02 6.404401659965515137e-01
-1.459794640541076660e-01 7.733298540115356445e-01 2.124431431293487549e-01 -5.360031723976135254e-01 1.495433002710342407e-01 -1.367667410522699356e-02 1.568708121776580811e-01 -3.256963193416595459e-02
2.555065751075744629e-01 8.225916028022766113e-01 2.797316014766693115e-01 -1.797775328159332275e-01 2.074967026710510254e-01 -2.860617935657501221e-01 6.584418565034866333e-02 1.351595968008041382e-01
-5.422957539558410645e-01 5.813706517219543457e-01 2.302216589450836182e-01 -3.431598842144012451e-01 3.937283158302307129e-01 1.373327374458312988e-01 -1.334009598940610886e-02 1.519952863454818726e-01
-1.264303624629974365e-01 -1.494708508253097534e-01 -1.848293393850326538e-01 -1.898889094591140747e-01 6.982466578483581543e-01 1.230109110474586487e-01 3.103478550910949707e-01 5.407941341400146484e-01
1.957299262285232544e-01 7.753850817680358887e-01 3.525413274765014648e-01 -4.056810587644577026e-02 3.508287668228149414e-01 2.224023081362247467e-02 2.377096712589263916e-01 -2.333568334579467773e-01
-4.689778983592987061e-01 4.997331500053405762e-01 3.152666985988616943e-01 -2.390525490045547485e-01 4.531283676624298096e-01 2.245237678289413452e-01 3.382282257080078125e-01 -6.043880432844161987e-02
6.305818557739257812e-01 -4.231807589530944824e-02 4.707119762897491455e-01 -2.617845311760902405e-02 3.666627109050750732e-01 6.938737630844116211e-02 2.983756661415100098e-01 3.873453140258789062e-01
-4.353030025959014893e-02 -2.067865580320358276e-01 3.323497474193572998e-01 -5.846414566040039062e-01 3.573709726333618164e-01 -1.878829598426818848e-01 4.455742537975311279e-01 3.762073814868927002e-01
2.317322939634323120e-01 2.594051659107208252e-01 -8.998174965381622314e-02 -7.445710897445678711e-01 4.804172217845916748e-01 1.408865153789520264e-01 2.523930072784423828e-01 -4.663102328777313232e-02
-1.634863913059234619e-01 5.222068428993225098e-01 3.060612678527832031e-01 -5.967431142926216125e-02 7.515131831169128418e-01 -1.246167793869972229e-01 -1.516224592924118042e-01 6.838487926870584488e-03
1.173483654856681824e-01 -2.320776507258415222e-02 1.769374357536435127e-03 -7.519122958183288574e-02 3.331923186779022217e-01 4.716998338699340820e-01 8.828010410070419312e-02 7.992013096809387207e-01
8.500095456838607788e-02 8.206063508987426758e-01 3.556323647499084473e-01 2.892346978187561035e-01 2.104069739580154419e-01 4.995337873697280884e-02 7.821024954319000244e-02 2.374148815870285034e-01
4.042747020721435547e-01 7.904520034790039062e-01 2.150866948068141937e-02 -1.236031576991081238e-01 3.183691799640655518e-01 9.663087874650955200e-02 2.383608222007751465e-01 -1.688045710325241089e-01
3.709759414196014404e-01 -9.793124347925186157e-02 2.963706851005554199e-01 -4.705906212329864502e-01 1.787425279617309570e-01 4.647300541400909424e-01 3.070208728313446045e-01 4.486764371395111084e-01
2.597690224647521973e-01 7.451621890068054199e-01 1.505176872014999390e-01 -2.728311419486999512e-01 1.464139223098754883e-01 -3.776221275329589844e-01 3.131731748580932617e-01 1.343427598476409912e-01
3.374893590807914734e-02 1.269004344940185547e-01 1.334113031625747681e-01 -5.531727075576782227e-01 4.355764985084533691e-01 -3.952047526836395264e-01 -1.621260941028594971e-01 5.355001688003540039e-01
-2.453845739364624023e-01 2.944618463516235352e-01 2.140959352254867554e-01 -1.960105821490287781e-02 3.896928131580352783e-01 -5.502924919128417969e-01 3.337699174880981445e-01 4.906858801841735840e-01
3.367984890937805176e-01 3.816057741641998291e-01 5.045946240425109863e-01 -1.240653172135353088e-01 -6.141100451350212097e-02 6.141967177391052246e-01 2.473144233226776123e-01 1.695951223373413086e-01
-5.681063234806060791e-02 -2.832635343074798584e-01 2.386702746152877808e-01 -4.443779885768890381e-01 4.188340008258819580e-01 4.053232967853546143e-01 2.696467041969299316e-01 4.996806085109710693e-01
3.614623844623565674e-01 2.189833521842956543e-01 3.924240469932556152e-01 -5.990315601229667664e-02 7.588993757963180542e-02 5.604634881019592285e-01 5.532850623130798340e-01 1.944301128387451172e-01
-1.904960535466670990e-02 7.951466739177703857e-02 3.294852096587419510e-03 -2.353306300938129425e-02 1.996120810508728027e-01 -2.001365274190902710e-01 3.420298993587493896e-01 8.921132087707519531e-01
1.765484809875488281e-01 -1.306709200143814087e-01 4.678527414798736572e-01 2.221478372812271118e-01 5.005050897598266602e-01 7.930215448141098022e-02 4.284502267837524414e-01 4.931086897850036621e-01
9.881348162889480591e-02 -5.283198878169059753e-02 1.270999163389205933e-01 -4.117800667881965637e-02 3.580252528190612793e-01 4.549275338649749756e-01 1.775025762617588043e-02 7.963280081748962402e-01
9.865598380565643311e-02 3.535501360893249512e-01 -3.826925903558731079e-02 -7.010278701782226562e-01 2.425137907266616821e-01 -3.832132220268249512e-01 -5.419554561376571655e-02 4.046753942966461182e-01
3.807056546211242676e-01 1.964908391237258911e-01 -3.204374909400939941e-01 -3.109368383884429932e-01 4.604942500591278076e-01 3.796898722648620605e-01 2.666125297546386719e-01 4.356500804424285889e-01
-4.116616398096084595e-02 -7.592324167490005493e-02 -1.204249039292335510e-01 -3.921653926372528076e-01 5.129067897796630859e-01 3.915314376354217529e-01 2.080235630273818970e-01 6.038222312927246094e-01
1.120111122727394104e-01 5.355389118194580078e-01 -1.985561251640319824e-01 2.692193090915679932e-01 3.429270088672637939e-01 -2.527004778385162354e-01 3.406056761741638184e-01 5.397030711174011230e-01
6.265896558761596680e-01 -6.479656789451837540e-03 -1.799666136503219604e-02 -2.839256525039672852e-01 2.673754394054412842e-01 1.744165569543838501e-01 2.455022782087326050e-01 6.035094261169433594e-01
7.580296397209167480e-01 6.486487388610839844e-02 3.383825719356536865e-01 8.699228055775165558e-03 4.158114194869995117e-01 2.459169737994670868e-02 2.987222932279109955e-02 3.636056184768676758e-01
6.086856722831726074e-01 -2.763677947223186493e-02 5.168185234069824219e-01 1.104764174669981003e-02 3.309471905231475830e-01 2.864209190011024475e-02 2.458839714527130127e-01 4.367028772830963135e-01
-3.252815306186676025e-01 5.172473788261413574e-01 2.782371938228607178e-01 5.700759962201118469e-02 9.668775647878646851e-02 -4.317649602890014648e-01 2.699221372604370117e-01 5.266439914703369141e-01
-2.770805358886718750e-01 5.059584379196166992e-01 1.753184944391250610e-01 1.835710704326629639e-01 6.024815440177917480e-01 7.614386826753616333e-02 3.929765224456787109e-01 2.821087837219238281e-01
5.632012709975242615e-02 -5.850958079099655151e-02 3.099966049194335938e-01 -1.393266580998897552e-02 3.153441548347473145e-01 6.015889048576354980e-01 2.764295041561126709e-01 5.994566679000854492e-01
-1.153557673096656799e-01 7.479768991470336914e-01 2.788987457752227783e-01 1.283949613571166992e-01 4.819962680339813232e-01 4.217977449297904968e-02 -2.334349453449249268e-01 2.106237709522247314e-01
2.006714791059494019e-01 3.688523471355438232e-01 -2.271515280008316040e-01 -5.203886032104492188e-01 4.297228157520294189e-01 5.223813652992248535e-01 8.583786338567733765e-02 1.906955391168594360e-01
1.278983056545257568e-01 -4.327712953090667725e-02 -1.641312092542648315e-01 -2.281728237867355347e-01 5.983905196189880371e-01 4.191922545433044434e-01 1.368569135665893555e-01 5.918142199516296387e-01
-4.937072396278381348e-01 6.253777742385864258e-01 2.639561295509338379e-01 -2.045805603265762329e-01 3.618912994861602783e-01 1.493914127349853516e-01 -1.722544133663177490e-01 2.658481299877166748e-01
-3.477363660931587219e-02 1.252113431692123413e-01 7.469800710678100586e-01 3.249143064022064209e-01 3.573604524135589600e-01 3.224475085735321045e-01 1.677613556385040283e-01 2.444206923246383667e-01
-6.000091508030891418e-02 2.125682234764099121e-01 2.996903099119663239e-02 -5.043498277664184570e-01 4.182173907756805420e-01 -4.631367027759552002e-01 -9.302537888288497925e-02 5.457955598831176758e-01
3.229466676712036133e-01 4.645332992076873779e-01 4.422935545444488525e-01 1.558569669723510742e-01 -4.663912206888198853e-02 4.431361854076385498e-01 4.676109254360198975e-01 2.068681865930557251e-01
3.365010619163513184e-01 8.527105450630187988e-01 2.951663434505462646e-01 -2.454130351543426514e-02 1.933250874280929565e-01 -1.043168827891349792e-01 1.368620097637176514e-01 7.027477771043777466e-02
3.335503637790679932e-01 7.770940065383911133e-01 2.081764042377471924e-01 -8.827012032270431519e-02 1.672889888286590576e-01 -3.350805044174194336e-01 2.815856337547302246e-01 1.191008612513542175e-01
1.892786324024200439e-01 4.284118711948394775e-01 5.051882266998291016e-01 1.031978577375411987e-01 -5.401446297764778137e-02 5.852552652359008789e-01 9.574951976537704468e-02 4.002033770084381104e-01
-1.574822515249252319e-01 4.879410564899444580e-01 4.139598906040191650e-01 -6.728475689888000488e-01 8.320379257202148438e-02 2.732449173927307129e-01 1.625113189220428467e-01 -7.092725485563278198e-02
2.928304374217987061e-01 3.387638032436370850e-01 -1.683287173509597778e-01 -6.310669779777526855e-01 4.924478530883789062e-01 1.259656995534896851e-01 3.360116183757781982e-01 -4.041420668363571167e-02
-1.224827393889427185e-02 3.715688586235046387e-01 -4.487476050853729248e-01 -3.264682888984680176e-01 5.763148069381713867e-01 1.420366112142801285e-02 2.297172844409942627e-01 4.107554554939270020e-01
7.066208869218826294e-02 3.621877729892730713e-01 -2.877585589885711670e-01 2.164936810731887817e-01 3.118421435356140137e-01 -5.274715274572372437e-02 2.607813477516174316e-01 7.524079084396362305e-01
1.725530475378036499e-01 3.257566131651401520e-03 6.791642308235168457e-02 2.170058041810989380e-01 3.561460971832275391e-01 1.573599725961685181e-01 2.347847372293472290e-01 8.436733484268188477e-01
-2.341115176677703857e-01 2.001681476831436157e-01 1.926655136048793793e-02 -4.739517346024513245e-02 6.664564013481140137e-01 2.525115013122558594e-02 6.749344468116760254e-01 4.656863585114479065e-02
-1.570724993944168091e-01 6.568465828895568848e-01 4.296300709247589111e-01 2.069023549556732178e-01 5.585096478462219238e-01 3.082514554262161255e-02 -2.976384945213794708e-02 5.216361209750175476e-02
5.010268464684486389e-02 8.125003576278686523e-01 4.068762958049774170e-01 2.497567832469940186e-01 6.628543138504028320e-02 -9.659872390329837799e-03 -4.629765637218952179e-03 3.238790631294250488e-01
-3.651152551174163818e-01 6.541965603828430176e-01 2.644124925136566162e-01 -2.546860575675964355e-01 4.153466820716857910e-01 -1.531015038490295410e-01 -1.725344061851501465e-01 2.796742022037506104e-01
1.973453760147094727e-01 7.314556241035461426e-01 1.562591195106506348e-01 3.908181190490722656e-02 6.036920547485351562e-01 1.208660975098609924e-01 -1.004522144794464111e-01 -1.045936569571495056e-01
-7.983777672052383423e-02 1.530714184045791626e-01 -5.934282392263412476e-02 2.274668365716934204e-01 4.197744131088256836e-01 -2.099769264459609985e-01 5.681880712509155273e-01 6.097488403320312500e-01
5.584020912647247314e-02 -1.893707364797592163e-01 5.452049970626831055e-01 -1.113024055957794189e-01 1.966089010238647461e-01 1.073415949940681458e-01 2.933901846408843994e-01 7.177248001098632812e-01
9.241174557246267796e-04 6.567862629890441895e-01 8.690597862005233765e-02 -3.087068325839936733e-04 6.142689585685729980e-01 1.862712949514389038e-01 -3.543381989002227783e-01 1.532943248748779297e-01
2.067109644412994385e-01 8.980248570442199707e-01 2.647128105163574219e-01 4.368035867810249329e-02 4.149105399847030640e-02 -3.552564978599548340e-02 1.473666429519653320e-01 2.326811701059341431e-01
-3.959009945392608643e-01 4.583976864814758301e-01 4.269973337650299072e-01 -5.306094288825988770e-01 2.666839063167572021e-01 2.165907621383666992e-01 2.166607379913330078e-01 -6.547603011131286621e-02
2.176568508148193359e-01 1.090757474303245544e-01 -6.357578188180923462e-02 -5.459459424018859863e-01 3.191319406032562256e-01 2.313940227031707764e-01 6.948895454406738281e-01 1.921545714139938354e-02
-1.163168251514434814e-01 3.600518107414245605e-01 2.901598811149597168e-01 -1.158507913351058960e-01 1.911863982677459717e-01 -5.895552635192871094e-01 3.722778558731079102e-01 4.863133132457733154e-01
2.690046727657318115e-01 8.512029051780700684e-01 1.883116215467453003e-01 -2.057555168867111206e-01 2.003099620342254639e-01 -2.460445165634155273e-01 8.043024688959121704e-02 1.347674280405044556e-01
1.391444802284240723e-01 -2.352417409420013428e-01 1.696494817733764648e-01 -6.513550281524658203e-01 3.855201900005340576e-01 3.452940285205841064e-01 1.125341132283210754e-01 4.378792643547058105e-01
-8.815012872219085693e-02 2.041956633329391479e-01 -3.299287706613540649e-02 6.412310898303985596e-02 6.458265781402587891e-01 -3.350050374865531921e-02 7.255002260208129883e-01 2.772239968180656433e-02
5.345535650849342346e-02 5.421311259269714355e-01 -7.114551216363906860e-02 3.689578501507639885e-03 2.234595119953155518e-01 -4.208762049674987793e-01 1.292168349027633667e-01 6.740870475769042969e-01
-1.564416140317916870e-01 1.791388392448425293e-01 -1.918934136629104614e-01 -2.468378990888595581e-01 6.381862163543701172e-01 2.690921723842620850e-01 6.024247407913208008e-01 5.545603856444358826e-02
-7.231322675943374634e-02 1.412998139858245850e-01 -5.925016477704048157e-02 1.071309223771095276e-01 2.818380594253540039e-01 -1.306882798671722412e-01 2.377582788467407227e-01 8.982073068618774414e-01
1.708138585090637207e-01 8.136026859283447266e-01 1.719786375761032104e-01 -2.708187401294708252e-01 1.382088363170623779e-01 -3.264784216880798340e-01 2.217963784933090210e-01 1.762680709362030029e-01
-1.193738579750061035e-01 6.476448178291320801e-01 1.469090878963470459e-01 -6.800186038017272949e-01 2.222523689270019531e-01 1.748407781124114990e-01 -5.984694696962833405e-03 -4.793160781264305115e-02
-1.468551456928253174e-01 7.431526184082031250e-01 4.222893342375755310e-02 -5.202395319938659668e-01 2.133461982011795044e-01 -2.403808385133743286e-01 -3.055405803024768829e-02 2.224682569503784180e-01
2.367473095655441284e-01 4.303330779075622559e-01 1.731407642364501953e-01 -6.757780909538269043e-02 1.581147685647010803e-02 3.305778205394744873e-01 7.827193140983581543e-01 -4.514852538704872131e-02
-1.972143948078155518e-01 -1.446000784635543823e-01 9.272158890962600708e-02 -1.471589058637619019e-01 3.877787590026855469e-01 3.434928953647613525e-01 3.303642198443412781e-02 8.003080487251281738e-01
1.714955419301986694e-01 1.340567469596862793e-01 -8.267199248075485229e-02 -5.874600410461425781e-01 3.661188483238220215e-01 4.347236454486846924e-01 -2.237561047077178955e-01 4.770531952381134033e-01
5.134027600288391113e-01 -2.052089758217334747e-02 1.288236975669860840e-01 -4.775223135948181152e-01 1.929664909839630127e-01 4.288825690746307373e-01 1.844516843557357788e-01 4.859781861305236816e-01
-3.260086476802825928e-01 -2.676505595445632935e-02 -1.924774050712585449e-01 -2.703063786029815674e-01 4.037971496582031250e-01 2.337446361780166626e-01 5.650474429130554199e-01 4.959050416946411133e-01
9.098391979932785034e-02 1.432695388793945312e-01 -7.567910943180322647e-03 3.913185745477676392e-02 1.476530432701110840e-01 -1.956851333379745483e-01 4.897819459438323975e-01 8.183072209358215332e-01
1.835719496011734009e-01 1.582980602979660034e-01 3.192926645278930664e-01 -5.985262393951416016e-01 4.485239684581756592e-01 -5.010727047920227051e-01 -3.830295056104660034e-02 1.653687804937362671e-01
-2.891845107078552246e-01 1.811896711587905884e-01 1.965059936046600342e-01 -1.758016943931579590e-01 6.254633665084838867e-01 2.321568876504898071e-01 5.905085802078247070e-01 -1.421978175640106201e-01
4.823179244995117188e-01 1.209386158734560013e-02 2.223924696445465088e-01 -9.889354556798934937e-02 5.979829430580139160e-01 2.858110964298248291e-01 5.052596926689147949e-01 -1.158706694841384888e-01
-2.261225879192352295e-02 3.991238027811050415e-02 5.770084857940673828e-01 -3.529602587223052979e-01 8.196740597486495972e-02 -2.725647985935211182e-01 3.127639889717102051e-01 6.012855768203735352e-01
9.417941910214722157e-04 6.235079765319824219e-01 3.192400634288787842e-01 3.449715077877044678e-01 5.799880623817443848e-01 -1.756980717182159424e-01 8.336979895830154419e-02 1.269279420375823975e-01
-1.944070309400558472e-02 4.618100449442863464e-02 -1.561591774225234985e-01 2.183625474572181702e-02 4.530615806579589844e-01 4.607627987861633301e-01 3.020813167095184326e-01 6.810334920883178711e-01
-2.243514917790889740e-02 2.621829509735107422e-01 4.497130215167999268e-01 2.335108965635299683e-01 2.072281986474990845e-01 5.918255448341369629e-01 3.886871933937072754e-01 3.601514995098114014e-01
-2.254428565502166748e-01 6.324219107627868652e-01 5.721343159675598145e-01 2.035662829875946045e-01 4.209991395473480225e-01 1.410649041645228863e-03 4.395156353712081909e-02 3.559488430619239807e-02
1.023019198328256607e-02 3.920334279537200928e-01 4.345236346125602722e-02 -1.589848846197128296e-01 2.933997809886932373e-01 6.184303164482116699e-01 -3.479945957660675049e-01 4.789583981037139893e-01
5.179123282432556152e-01 -2.339530922472476959e-02 4.111258983612060547e-01 -1.284720450639724731e-01 2.295632809400558472e-01 9.512148052453994751e-02 6.359848976135253906e-01 2.818969190120697021e-01
1.354162544012069702e-01 8.115214854478836060e-02 4.862426221370697021e-01 -4.726003706455230713e-01 5.983662009239196777e-01 -3.654656112194061279e-01 1.132389996200799942e-02 -1.534875631332397461e-01
-2.310260981321334839e-01 1.855008155107498169e-01 1.201509609818458557e-01 -6.832793354988098145e-02 1.451290100812911987e-01 6.509604454040527344e-01 1.664480715990066528e-01 6.485325694084167480e-01
2.552220523357391357e-01 6.744167804718017578e-01 4.422900676727294922e-01 1.918385475873947144e-01 3.378584682941436768e-01 -3.041294217109680176e-01 5.309911072254180908e-02 1.952910125255584717e-01
2.849071323871612549e-01 8.418930768966674805e-01 2.143294364213943481e-01 -1.303889155387878418e-01 2.176292389631271362e-01 -2.607283890247344971e-01 4.900976642966270447e-02 1.713532954454421997e-01
5.559185743331909180e-01 -2.836675196886062622e-02 -7.576323300600051880e-02 -1.126104518771171570e-01 4.791642725467681885e-01 5.775647982954978943e-02 9.781260788440704346e-02 6.551542878150939941e-01
6.571023259311914444e-03 -2.327395603060722351e-02 -2.165345549583435059e-01 -4.201487898826599121e-01 6.468604207038879395e-01 2.464794963598251343e-01 4.336213171482086182e-01 3.298409581184387207e-01
-4.159208238124847412e-01 4.563714265823364258e-01 4.214495420455932617e-01 -5.992864966392517090e-01 3.520058840513229370e-02 -5.820928886532783508e-02 2.095275372266769409e-01 1.828707158565521240e-01
2.629176527261734009e-02 1.262690126895904541e-01 5.361858606338500977e-01 -5.498223304748535156e-01 4.338836073875427246e-01 -4.460363984107971191e-01 7.258188724517822266e-02 3.306875005364418030e-02
-5.625163391232490540e-02 2.408783286809921265e-01 3.475630581378936768e-01 -4.590246677398681641e-01 2.141351699829101562e-01 -5.386824607849121094e-01 4.735795855522155762e-01 2.167933136224746704e-01
3.218679428100585938e-01 -1.289526373147964478e-01 3.139619827270507812e-01 -1.866239011287689209e-01 3.077721297740936279e-01 -1.723199933767318726e-01 3.669565320014953613e-01 6.980663537979125977e-01
-1.782907247543334961e-01 6.132222339510917664e-02 -1.452792733907699585e-01 -2.733761072158813477e-02 6.135044097900390625e-01 5.057331323623657227e-01 1.784620732069015503e-01 5.278221368789672852e-01
1.815793812274932861e-01 2.186935245990753174e-01 5.045453459024429321e-02 -5.604732632637023926e-01 5.753772258758544922e-01 -4.035350978374481201e-01 -1.799928396940231323e-01 2.760965824127197266e-01
-3.434364795684814453e-01 -3.619879484176635742e-02 4.040585458278656006e-01 -5.451280474662780762e-01 5.679767131805419922e-01 -5.844470113515853882e-02 3.055824935436248779e-01 -3.031835518777370453e-02
3.913078606128692627e-01 6.942612528800964355e-01 3.755279183387756348e-01 2.437980175018310547e-01 8.407626301050186157e-02 -1.245899721980094910e-01 -3.613306954503059387e-02 3.748649656772613525e-01
2.144709974527359009e-02 -5.954143777489662170e-02 6.235706210136413574e-01 -1.577005349099636078e-02 -1.915272697806358337e-02 7.527837157249450684e-02 4.125724136829376221e-01 6.562439203262329102e-01
-1.371397078037261963e-01 5.541995167732238770e-01 1.781803816556930542e-01 1.885534450411796570e-02 7.276679873466491699e-01 1.097478196024894714e-01 -3.040487468242645264e-01 8.922285586595535278e-02
2.113220840692520142e-02 2.572244405746459961e-01 -3.176458179950714111e-01 -2.014208436012268066e-01 3.732617795467376709e-01 4.241172075271606445e-01 3.292116522789001465e-01 6.036055684089660645e-01
-3.304397165775299072e-01 2.043216526508331299e-01 1.004985272884368896e-01 5.825326591730117798e-02 4.876675009727478027e-01 -1.320223957300186157e-01 7.588406801223754883e-01 6.693472713232040405e-02
1.513404548168182373e-01 2.567487657070159912e-01 -6.009208038449287415e-02 -2.752580940723419189e-01 6.042017340660095215e-01 -4.643946290016174316e-01 -1.583698987960815430e-01 4.753893017768859863e-01
3.481161594390869141e-02 -2.555355429649353027e-01 2.381048649549484253e-01 -2.607850134372711182e-01 5.132321715354919434e-01 2.972427308559417725e-01 3.475737571716308594e-01 5.798439383506774902e-01
2.647308111190795898e-01 1.281277369707822800e-02 6.246157363057136536e-02 -6.807719469070434570e-01 2.544720768928527832e-01 5.195582509040832520e-01 3.269020915031433105e-01 1.443597227334976196e-01
4.007508158683776855e-01 3.484364449977874756e-01 -2.336558252573013306e-01 2.097390294075012207e-01 2.651326358318328857e-01 -9.604779072105884552e-03 2.138087898492813110e-01 7.094388008117675781e-01
1.651532799005508423e-01 6.837502717971801758e-01 4.858884513378143311e-01 1.783609092235565186e-01 3.375839889049530029e-01 -3.173473477363586426e-01 9.622224420309066772e-02 1.156664267182350159e-01
4.877480864524841309e-01 1.428890973329544067e-01 1.839963197708129883e-01 2.228779941797256470e-01 3.044480681419372559e-01 -8.415266126394271851e-02 3.362679481506347656e-02 7.464946508407592773e-01
1.559862941503524780e-01 -2.311283648014068604e-01 5.658063292503356934e-01 -3.842342793941497803e-01 2.762562930583953857e-01 -1.677814424037933350e-01 4.760610163211822510e-01 3.512447774410247803e-01
1.403110176324844360e-01 3.406179547309875488e-01 -2.177854478359222412e-01 -7.438958287239074707e-01 3.396605253219604492e-01 3.299883008003234863e-02 3.656427860260009766e-01 1.154464483261108398e-01
5.038339495658874512e-01 1.340655833482742310e-01 -1.858655959367752075e-01 -2.940663993358612061e-01 3.640131652355194092e-01 4.474827051162719727e-01 2.708505988121032715e-01 4.483861625194549561e-01
1.401164680719375610e-01 1.738007515668869019e-01 -8.902397751808166504e-02 -3.216727972030639648e-01 7.082290053367614746e-01 -3.817962706089019775e-01 -2.346851974725723267e-01 3.692261874675750732e-01
4.153024777770042419e-02 1.723496913909912109e-01 5.747843980789184570e-01 2.212073355913162231e-01 1.542111337184906006e-01 5.169833898544311523e-01 3.735442459583282471e-01 3.983377516269683838e-01
2.141558080911636353e-01 8.442145586013793945e-01 -1.565640047192573547e-02 -3.060296773910522461e-01 1.449014693498611450e-01 -1.561349034309387207e-01 3.171487152576446533e-01 3.977667167782783508e-02
-3.338523507118225098e-01 4.839242696762084961e-01 5.025187134742736816e-01 -3.291690051555633545e-01 1.246748417615890503e-01 4.706726670265197754e-01 2.334451228380203247e-01 -4.369605332612991333e-02
1.336702406406402588e-01 1.861228495836257935e-01 3.170060515403747559e-01 2.042534947395324707e-01 7.878807932138442993e-02 5.620442032814025879e-01 3.288767635822296143e-01 6.123864650726318359e-01
-2.385943830013275146e-01 6.738276481628417969e-01 3.652356863021850586e-01 2.190833352506160736e-02 5.718424916267395020e-01 -1.346117258071899414e-01 -6.384626030921936035e-02 7.714524120092391968e-02
-2.060094773769378662e-01 6.577457189559936523e-01 7.768799364566802979e-02 -1.760909706354141235e-01 5.587526559829711914e-01 1.085567921400070190e-01 -3.352873325347900391e-01 2.268932163715362549e-01
-2.043068706989288330e-01 -2.003220319747924805e-01 4.232150912284851074e-01 -5.425667762756347656e-01 5.195408463478088379e-01 -1.266688555479049683e-01 3.530202209949493408e-01 1.845239847898483276e-01
-3.836748376488685608e-02 3.913627192378044128e-02 1.470743119716644287e-01 -7.635796666145324707e-01 9.213726222515106201e-02 -1.525233238935470581e-01 5.278353691101074219e-01 2.862673103809356689e-01
1.864717155694961548e-01 2.434264309704303741e-02 1.388092637062072754e-01 -3.282972276210784912e-01 4.534303024411201477e-02 4.712198674678802490e-01 5.962768793106079102e-01 5.078762769699096680e-01
-3.785229921340942383e-01 2.493157982826232910e-01 1.349317282438278198e-01 3.004595339298248291e-01 3.840382993221282959e-01 -2.139768749475479126e-01 3.705449402332305908e-01 5.962419509887695312e-01
1.551305204629898071e-01 3.189203143119812012e-01 -2.903634011745452881e-01 -6.937390565872192383e-01 4.177181124687194824e-01 2.383299916982650757e-01 4.686406254768371582e-02 2.741418778896331787e-01
1.286644339561462402e-01 4.094052910804748535e-01 6.916056573390960693e-02 1.484065204858779907e-01 5.499626398086547852e-01 -2.974814176559448242e-01 6.307796835899353027e-01 1.371198799461126328e-02
-2.703601419925689697e-01 1.244253516197204590e-01 3.342400118708610535e-02 -2.931253910064697266e-01 6.299694180488586426e-01 -7.379909604787826538e-02 6.491158008575439453e-01 2.692639268934726715e-02
-1.025157868862152100e-01 3.919388651847839355e-01 2.896762639284133911e-02 -1.433820575475692749e-01 1.184040680527687073e-01 -4.989743530750274658e-01 2.559283375740051270e-01 6.971244812011718750e-01
-5.122245103120803833e-02 -4.795908182859420776e-02 -1.036685481667518616e-01 -1.696349680423736572e-01 3.435389101505279541e-01 3.848799765110015869e-01 5.163828730583190918e-01 6.501924395561218262e-01
1.787910759449005127e-01 -1.823250204324722290e-01 3.048112988471984863e-01 -5.220285058021545410e-01 1.606744080781936646e-01 -1.715584099292755127e-01 3.778954148292541504e-01 6.093555092811584473e-01
-3.326131403446197510e-01 6.906898617744445801e-01 2.973332107067108154e-01 -2.650462687015533447e-01 3.953462541103363037e-01 -2.074856162071228027e-01 -1.068917736411094666e-01 2.070859223604202271e-01
6.062207818031311035e-01 1.354789286851882935e-01 2.700035870075225830e-01 2.820528345182538033e-03 4.458736479282379150e-01 -1.897785998880863190e-02 5.794447064399719238e-01 -7.944925129413604736e-02
2.045571506023406982e-01 -8.176041394472122192e-02 1.048143431544303894e-01 -6.411362439393997192e-03 4.208504855632781982e-01 3.884437382221221924e-01 3.099531531333923340e-01 7.185888290405273438e-01
2.777802646160125732e-01 1.516663730144500732e-01 1.434077322483062744e-01 2.888232469558715820e-01 3.227617442607879639e-01 -2.859190106391906738e-01 3.021505177021026611e-01 7.201604247093200684e-01
1.172409504652023315e-01 2.014057338237762451e-01 2.945075929164886475e-01 1.534538865089416504e-01 2.537932060658931732e-02 1.148852929472923279e-01 -9.725154191255569458e-02 9.011697173118591309e-01
5.246449261903762817e-02 -2.373613417148590088e-01 2.298204898834228516e-01 -5.070480704307556152e-01 4.231269657611846924e-01 7.716357242316007614e-03 5.598958730697631836e-01 3.720380961894989014e-01
5.153264999389648438e-01 7.702925205230712891e-01 2.679086923599243164e-01 8.201572299003601074e-02 1.863166540861129761e-01 -4.334092885255813599e-02 3.347326768562197685e-03 1.611925959587097168e-01
-6.839808076620101929e-02 8.565745949745178223e-01 1.180109381675720215e-01 -3.121412396430969238e-01 6.377606093883514404e-02 2.385371327400207520e-01 -1.784905195236206055e-01 2.396180331707000732e-01
4.137260615825653076e-01 7.791719436645507812e-01 1.704497486352920532e-01 -3.770736455917358398e-01 2.646612748503684998e-02 5.548035353422164917e-02 2.158664166927337646e-01 1.036119926720857620e-02
3.225736916065216064e-01 -1.373763531446456909e-01 4.243033826351165771e-01 3.673436492681503296e-02 6.073009967803955078e-01 9.560211747884750366e-02 5.205177664756774902e-01 2.163288444280624390e-01
-6.805288046598434448e-02 6.730667948722839355e-01 3.387997746467590332e-01 2.178053855895996094e-01 5.985481142997741699e-01 2.375296689569950104e-02 -1.240568235516548157e-01 7.688415050506591797e-02
2.068620175123214722e-01 1.714552193880081177e-01 4.589174687862396240e-01 -4.622364044189453125e-01 5.766602754592895508e-01 -3.824491202831268311e-01 5.511289089918136597e-02 -1.473154425621032715e-01
5.486863851547241211e-01 -7.873938232660293579e-02 3.292233347892761230e-01 -2.200616002082824707e-01 2.816143035888671875e-01 -1.310503631830215454e-01 3.851924240589141846e-01 5.395129919052124023e-01
-5.476027727127075195e-01 5.475102663040161133e-01 3.502702414989471436e-01 -3.387569785118103027e-01 3.324809670448303223e-01 2.028453797101974487e-01 2.700401656329631805e-02 1.024652644991874695e-01
-4.986609891057014465e-02 1.009256467223167419e-01 -5.068602412939071655e-02 1.984294503927230835e-01 3.970982432365417480e-01 -1.597069054841995239e-01 4.362360835075378418e-01 7.562332749366760254e-01
9.346828609704971313e-02 -7.491855323314666748e-02 1.906802952289581299e-01 -1.115241199731826782e-01 3.030990362167358398e-01 5.359050631523132324e-01 1.980176419019699097e-01 7.201249003410339355e-01
-1.401061713695526123e-01 7.740460038185119629e-01 3.627075254917144775e-01 -2.692323625087738037e-01 3.403964340686798096e-01 -1.433003842830657959e-01 -1.606902480125427246e-01 1.222877949476242065e-01
3.312821090221405029e-01 7.673254609107971191e-02 -8.604216389358043671e-03 -4.776188135147094727e-01 4.318612813949584961e-01 6.004219651222229004e-01 2.185590565204620361e-01 2.477739304304122925e-01
2.834577858448028564e-01 9.857648052275180817e-03 -2.707997560501098633e-01 -4.122755825519561768e-01 3.839045763015747070e-01 1.389816254377365112e-01 2.170922011137008667e-01 6.800169944763183594e-01
3.360219597816467285e-01 4.906658828258514404e-02 -1.878296397626399994e-02 -1.951612234115600586e-01 4.311718940734863281e-01 6.215055584907531738e-01 9.276899695396423340e-02 5.152246952056884766e-01
2.197510153055191040e-01 2.991839945316314697e-01 3.781711459159851074e-01 -3.654842376708984375e-01 5.903207659721374512e-01 -4.352550804615020752e-01 1.271686404943466187e-01 -1.775075942277908325e-01
1.168855950236320496e-01 -2.659758627414703369e-01 2.573758959770202637e-01 -4.907512068748474121e-01 4.373452067375183105e-01 3.963457942008972168e-01 3.234771192073822021e-01 3.943566083908081055e-01
-3.290167748928070068e-01 6.761810779571533203e-01 9.634028375148773193e-02 -5.135547369718551636e-02 4.550249278545379639e-01 1.334060579538345337e-01 -2.754919826984405518e-01 3.490957319736480713e-01
6.949473023414611816e-01 6.166461110115051270e-02 3.807301819324493408e-01 5.001148581504821777e-02 3.453034758567810059e-01 1.106034405529499054e-02 2.918774485588073730e-01 4.015468657016754150e-01
1.582560539245605469e-01 4.302422329783439636e-02 2.496667504310607910e-01 4.498029127717018127e-02 2.385547757148742676e-01 5.713042616844177246e-01 1.061096340417861938e-01 7.170713543891906738e-01
-5.114266872406005859e-01 3.464514613151550293e-01 3.725851178169250488e-01 -3.240533173084259033e-01 5.018459558486938477e-01 3.160567581653594971e-01 1.495780497789382935e-01 -2.165544033050537109e-02
-5.532108992338180542e-02 3.380196392536163330e-01 -3.002895414829254150e-02 2.915815412998199463e-01 3.905278742313385010e-01 5.936486124992370605e-01 -2.575181797146797180e-02 5.395990014076232910e-01
3.194895386695861816e-01 7.989901900291442871e-01 3.038698732852935791e-01 -2.331628799438476562e-01 -6.891342345625162125e-03 -1.155904754996299744e-01 3.126211762428283691e-01 4.121385142207145691e-02
-3.743682205677032471e-01 5.196241736412048340e-01 2.810644507408142090e-01 -4.473108947277069092e-01 4.403281807899475098e-01 3.301112651824951172e-01 4.673521220684051514e-02 -7.555279135704040527e-02
-2.661626338958740234e-01 1.795368492603302002e-01 -4.221929237246513367e-02 -1.124423220753669739e-01 4.128700792789459229e-01 -5.855153873562812805e-02 8.411331176757812500e-01 3.321695700287818909e-02
-4.818184301257133484e-02 4.848787933588027954e-02 -2.484544552862644196e-02 -3.238634765148162842e-01 5.063319578766822815e-02 3.200727403163909912e-01 7.054479122161865234e-01 5.358689427375793457e-01
4.378699064254760742e-01 2.584156692028045654e-01 -3.725556135177612305e-01 -2.887687385082244873e-01 3.942121565341949463e-01 -1.813058704137802124e-01 3.688148260116577148e-01 4.415957033634185791e-01
2.134631425142288208e-01 1.638059318065643311e-01 -6.562796421349048615e-03 -8.289737105369567871e-01 4.189343154430389404e-01 2.430318146944046021e-01 9.459497407078742981e-03 7.550309598445892334e-02
1.981803774833679199e-01 -1.130616739392280579e-01 4.990711212158203125e-01 -4.485533237457275391e-01 3.970655202865600586e-01 5.707324743270874023e-01 6.452288478612899780e-02 1.005463823676109314e-01
-8.255882188677787781e-03 2.603251338005065918e-01 1.248552128672599792e-01 -8.086776733398437500e-01 3.767740428447723389e-01 -1.584255844354629517e-01 -1.994123607873916626e-01 2.362026870250701904e-01
-4.709641039371490479e-01 6.224312782287597656e-01 1.664479225873947144e-01 -2.061342746019363403e-01 4.969589710235595703e-01 1.684327572584152222e-01 -8.990378677845001221e-02 1.927576959133148193e-01
6.055675074458122253e-02 2.291192859411239624e-02 -1.381437480449676514e-01 -2.117750346660614014e-01 6.014357805252075195e-01 5.107200741767883301e-01 2.754129283130168915e-02 5.554792881011962891e-01
2.483224123716354370e-01 7.697697728872299194e-02 1.292231678962707520e-01 -6.729621291160583496e-01 -6.015751510858535767e-02 4.124685227870941162e-01 4.043423831462860107e-01 3.543892800807952881e-01
4.848482087254524231e-02 -1.508909165859222412e-01 6.809762716293334961e-01 -3.627051115036010742e-01 3.866849541664123535e-01 4.429150819778442383e-01 2.773113735020160675e-02 1.820146888494491577e-01
-1.297043412923812866e-01 -2.903383597731590271e-02 -1.922477185726165771e-01 -4.786473512649536133e-01 5.952522754669189453e-01 2.950892746448516846e-01 8.359049260616302490e-02 5.175721049308776855e-01
1.488598287105560303e-01 6.196601986885070801e-01 6.097748875617980957e-01 1.476285159587860107e-01 3.111227750778198242e-01 -3.023325800895690918e-01 8.277174830436706543e-02 7.203547656536102295e-02
-9.538840502500534058e-02 2.353805452585220337e-01 -1.069963797926902771e-01 -2.497188560664653778e-02 2.360432744026184082e-01 -3.824986815452575684e-01 6.185238957405090332e-01 5.820925235748291016e-01
-9.425628185272216797e-02 -1.414996106177568436e-02 2.013963758945465088e-01 2.659941017627716064e-01 6.378564834594726562e-01 1.873341202735900879e-01 6.317121982574462891e-01 1.964350044727325439e-01
3.092912770807743073e-02 -3.218258619308471680e-01 3.709774017333984375e-01 -2.961108982563018799e-01 5.746814608573913574e-01 6.795131415128707886e-02 2.678957879543304443e-01 5.133433341979980469e-01
5.838090181350708008e-01 2.963177263736724854e-01 1.711285859346389771e-01 2.004202604293823242e-01 1.742444187402725220e-01 -2.447047680616378784e-01 8.871076256036758423e-02 6.354514360427856445e-01
2.312701195478439331e-01 1.069821342825889587e-01 2.566369175910949707e-01 -4.028980731964111328e-01 -2.966422773897647858e-02 6.603609323501586914e-01 3.372334837913513184e-01 3.952173292636871338e-01
-1.830806583166122437e-01 5.098704695701599121e-01 -7.604906708002090454e-02 7.641636580228805542e-02 3.026317656040191650e-01 1.756213009357452393e-01 -1.105711683630943298e-01 7.484890818595886230e-01
-1.473831534385681152e-01 -1.335104107856750488e-01 4.347620010375976562e-01 -4.780504405498504639e-01 4.032383263111114502e-01 -3.391563892364501953e-01 4.282429218292236328e-01 2.861515879631042480e-01
-4.837474599480628967e-02 -3.848689841106534004e-03 -1.005260497331619263e-01 -3.381440341472625732e-01 7.297232747077941895e-01 4.738067090511322021e-01 2.205099761486053467e-01 2.599708437919616699e-01
-2.642047703266143799e-01 5.600677132606506348e-01 3.809743523597717285e-01 -4.201188385486602783e-01 2.413634210824966431e-01 4.019917547702789307e-01 2.523783743381500244e-01 -1.064439043402671814e-01
9.255217015743255615e-02 3.854309394955635071e-02 -4.135595634579658508e-02 -6.591736525297164917e-02 1.744727194309234619e-01 -2.107877880334854126e-01 4.879545867443084717e-01 8.190977573394775391e-01
-1.121579669415950775e-02 -1.613052189350128174e-01 2.323627024888992310e-01 -4.645621180534362793e-01 4.081803858280181885e-01 -2.005571424961090088e-01 6.693567037582397461e-01 2.217468172311782837e-01
7.237479090690612793e-01 1.337258666753768921e-01 3.616884946823120117e-01 -5.766548201791010797e-05 2.012577801942825317e-01 9.649726003408432007e-02 4.169727265834808350e-01 3.221879899501800537e-01
-1.539919376373291016e-01 -2.913984954357147217e-01 5.412644147872924805e-01 -5.343225002288818359e-01 4.840795993804931641e-01 -9.996367245912551880e-02 2.071235477924346924e-01 1.602490395307540894e-01
-2.280001640319824219e-01 -6.104503199458122253e-02 5.394263267517089844e-01 -3.342638015747070312e-01 3.655230104923248291e-01 -4.161775708198547363e-01 1.696545630693435669e-01 4.538534879684448242e-01
1.935237646102905273e-01 8.007460236549377441e-01 1.887881755828857422e-01 -3.218176066875457764e-01 7.897181203588843346e-04 -2.585214972496032715e-01 2.934001684188842773e-01 1.709659993648529053e-01
-3.141332566738128662e-01 2.966815233230590820e-01 2.860695123672485352e-01 8.558474481105804443e-02 1.385810822248458862e-01 1.214425861835479736e-01 1.023560091853141785e-01 8.244453072547912598e-01
-1.707210093736648560e-01 2.383363544940948486e-01 6.326754093170166016e-01 -3.138477802276611328e-01 1.788057833909988403e-01 -3.065531551837921143e-01 2.683880627155303955e-01 4.661471247673034668e-01
-1.769497245550155640e-02 7.936688065528869629e-01 3.094536066055297852e-01 -4.533260762691497803e-01 6.068778038024902344e-02 -1.496597975492477417e-01 1.041641756892204285e-01 1.777065098285675049e-01
3.748660385608673096e-01 -5.101513490080833435e-02 -5.575776100158691406e-02 -6.047726869583129883e-01 3.141509294509887695e-01 2.879148423671722412e-01 -2.488443627953529358e-03 5.535541176795959473e-01
5.629519224166870117e-01 1.314837336540222168e-01 2.516380511224269867e-02 2.175101544708013535e-03 2.864286601543426514e-01 -3.158217370510101318e-01 2.483302354812622070e-01 6.493895053863525391e-01
1.762166470289230347e-01 3.041550219058990479e-01 3.951490223407745361e-01 -3.484852313995361328e-01 6.750612854957580566e-01 -3.288390338420867920e-01 -8.642815053462982178e-02 -1.659521758556365967e-01
-1.770691126585006714e-01 3.028931915760040283e-01 2.622553706169128418e-01 -6.854069828987121582e-01 4.745270013809204102e-01 -3.154747188091278076e-01 -9.041493386030197144e-02 7.393586635589599609e-02
-4.250906705856323242e-01 3.646413981914520264e-01 4.519303739070892334e-01 -4.079292714595794678e-01 3.988919258117675781e-01 6.857649236917495728e-02 3.555438220500946045e-01 -1.595562994480133057e-01
2.466271668672561646e-01 -1.838711462914943695e-02 1.827095597982406616e-01 -5.765603184700012207e-01 3.453693538904190063e-02 4.400777220726013184e-01 4.420441091060638428e-01 4.275139570236206055e-01
-1.091023907065391541e-01 2.000939846038818359e-01 -2.727079689502716064e-01 -6.901816129684448242e-01 3.759411275386810303e-01 2.876685857772827148e-01 1.493299156427383423e-01 3.885285556316375732e-01
2.262253612279891968e-01 3.240636587142944336e-01 5.787542462348937988e-01 -2.659881673753261566e-02 3.511888384819030762e-01 -4.190787971019744873e-01 -2.852937877178192139e-01 3.574742376804351807e-01
6.482432782649993896e-02 8.814804553985595703e-01 2.796325981616973877e-01 1.573221944272518158e-02 3.154478073120117188e-01 -1.543619334697723389e-01 9.519342333078384399e-02 8.917040377855300903e-02
3.415161669254302979e-01 4.211637973785400391e-01 -2.640656232833862305e-01 -5.983695387840270996e-01 4.122271537780761719e-01 -3.435422480106353760e-02 4.557554051280021667e-02 3.240716457366943359e-01
2.339069694280624390e-01 -1.551759839057922363e-01 3.514233827590942383e-01 1.968850791454315186e-01 6.031188964843750000e-01 8.109552413225173950e-02 2.543297111988067627e-01 5.691514611244201660e-01
2.379336208105087280e-01 1.174567490816116333e-01 3.621401190757751465e-01 -1.808591336011886597e-01 4.710080325603485107e-01 -1.096929982304573059e-01 7.226533293724060059e-01 -9.811846911907196045e-02
3.096381723880767822e-01 3.785693347454071045e-01 -1.584539413452148438e-01 -6.656014919281005859e-01 3.640893101692199707e-01 -1.394593343138694763e-02 3.978998064994812012e-01 -3.995870426297187805e-02
1.899088174104690552e-01 2.457918226718902588e-01 -1.487489640712738037e-01 -2.541285753250122070e-01 6.163151860237121582e-01 -3.524942100048065186e-01 -2.381791472434997559e-01 5.059521794319152832e-01
-1.005003675818443298e-01 2.488433271646499634e-01 -3.543452173471450806e-02 -4.280722141265869141e-01 3.709101080894470215e-01 4.079580903053283691e-01 6.608894467353820801e-01 -5.192479491233825684e-02
2.341593801975250244e-01 6.688190251588821411e-02 -1.260933652520179749e-02 -5.808939933776855469e-01 3.672791421413421631e-01 3.110793530941009521e-01 6.081411242485046387e-01 -3.999288752675056458e-02
-2.755376398563385010e-01 6.482737660408020020e-01 1.812106519937515259e-01 -6.144332289695739746e-01 2.019181549549102783e-01 1.247762516140937805e-01 -1.454028934240341187e-01 1.263831704854965210e-01
-3.312495052814483643e-01 6.152552366256713867e-01 1.850340813398361206e-01 -3.299918770790100098e-02 5.595054030418395996e-01 1.857630759477615356e-01 -2.667618989944458008e-01 2.401918172836303711e-01
1.258995104581117630e-02 6.228760629892349243e-02 -9.286437928676605225e-02 -2.038660794496536255e-01 3.754080235958099365e-01 6.446722149848937988e-01 2.243033945560455322e-01 5.821780562400817871e-01
3.937273919582366943e-01 8.993029594421386719e-03 1.330651342868804932e-01 -3.028520941734313965e-01 2.071282714605331421e-01 5.307723283767700195e-01 3.379358947277069092e-01 5.446559786796569824e-01
-9.359697997570037842e-02 1.670078784227371216e-01 8.914591670036315918e-01 -1.743065565824508667e-01 8.487066626548767090e-02 -1.673177778720855713e-01 2.881179153919219971e-01 1.416177302598953247e-01
4.069485664367675781e-01 -1.553757488727569580e-01 2.444767504930496216e-01 -3.100267350673675537e-01 4.347134530544281006e-01 -1.597087532281875610e-01 -2.417027950286865234e-01 6.176268458366394043e-01
2.616565488278865814e-02 -9.311342239379882812e-02 4.668283462524414062e-01 -1.621848642826080322e-01 6.482239365577697754e-01 4.530530273914337158e-01 1.963834613561630249e-01 2.870451509952545166e-01
1.119007095694541931e-01 4.615701436996459961e-01 -1.845808476209640503e-01 1.885175108909606934e-01 4.157219827175140381e-01 -3.321600854396820068e-01 1.818626672029495239e-01 6.233725547790527344e-01
-1.515792310237884521e-01 2.784884870052337646e-01 1.487815827131271362e-01 -1.888139694929122925e-01 1.309651136398315430e-01 -5.293554663658142090e-01 3.513903319835662842e-01 6.487194895744323730e-01
-1.605164408683776855e-01 6.466976404190063477e-01 3.042892217636108398e-01 2.522543370723724365e-01 6.254128217697143555e-01 7.977459579706192017e-02 3.304459527134895325e-02 3.457322344183921814e-02
-1.956575810909271240e-01 5.040332674980163574e-01 -1.015327200293540955e-01 -5.031412001699209213e-03 2.441100478172302246e-01 5.816459059715270996e-01 -1.986063718795776367e-01 5.098904371261596680e-01
-3.303729593753814697e-01 5.812277197837829590e-01 3.314441144466400146e-01 2.250406891107559204e-01 5.076727867126464844e-01 2.782715670764446259e-02 3.644498288631439209e-01 3.463712707161903381e-02
1.409222036600112915e-01 2.522540390491485596e-01 -3.151235282421112061e-01 1.514868903905153275e-02 3.611480295658111572e-01 -1.162101998925209045e-01 4.448112845420837402e-01 6.893379688262939453e-01
4.873847961425781250e-01 2.509983777999877930e-01 -1.888748705387115479e-01 -6.367525458335876465e-01 4.422851800918579102e-01 1.376843005418777466e-01 1.899036467075347900e-01 8.770266920328140259e-02
-2.059866189956665039e-01 6.433734297752380371e-01 1.933263391256332397e-01 -5.174961686134338379e-01 -8.621160686016082764e-02 2.091871798038482666e-01 -1.085772439837455750e-01 4.189059734344482422e-01
-2.606371939182281494e-01 3.882056176662445068e-01 3.720318973064422607e-01 -7.030990123748779297e-01 7.074383646249771118e-02 2.796055972576141357e-01 2.541590034961700439e-01 -2.877280116081237793e-02
6.913413852453231812e-02 7.728598713874816895e-01 4.207445383071899414e-01 1.602226942777633667e-01 3.168591558933258057e-01 -1.554358303546905518e-01 2.647851705551147461e-01 -2.322818711400032043e-02
9.706348180770874023e-02 5.436792373657226562e-01 -1.460958421230316162e-01 1.553894835524260998e-03 1.899138391017913818e-01 -3.958099186420440674e-01 2.281643897294998169e-01 6.548689603805541992e-01
3.760336339473724365e-01 -1.038309484720230103e-01 3.675218224525451660e-01 -3.267356455326080322e-01 2.627376317977905273e-01 -3.849633932113647461e-01 3.716514110565185547e-01 5.006363987922668457e-01
3.203663825988769531e-01 -7.084319740533828735e-02 1.978243589401245117e-01 -7.165224850177764893e-02 5.213316679000854492e-01 2.723221182823181152e-01 7.047784328460693359e-01 7.361795008182525635e-02
7.645937055349349976e-02 -3.139854669570922852e-01 2.645690739154815674e-01 -4.023876786231994629e-01 4.996570050716400146e-01 3.027858436107635498e-01 3.362807631492614746e-01 4.574203193187713623e-01
2.016012519598007202e-01 1.357021629810333252e-01 6.271021962165832520e-01 -4.760635495185852051e-01 3.368763029575347900e-01 -4.031838178634643555e-01 -1.330335289239883423e-01 1.652497947216033936e-01
1.299648135900497437e-01 -3.520613312721252441e-01 2.889357507228851318e-01 -3.415192663669586182e-01 5.516267418861389160e-01 1.977922469377517700e-01 2.319792062044143677e-01 5.116780996322631836e-01
1.712477207183837891e-01 1.211090758442878723e-01 7.842082530260086060e-02 -3.701656162738800049e-01 -4.647254943847656250e-02 5.926495194435119629e-01 3.829332590103149414e-01 5.592881441116333008e-01
-9.302454441785812378e-02 -5.309314653277397156e-02 -1.572454571723937988e-01 -2.130502313375473022e-01 4.439201056957244873e-01 3.819647729396820068e-01 4.368114769458770752e-01 6.201973557472229004e-01
-3.489570021629333496e-01 3.933517038822174072e-01 4.359230995178222656e-01 -3.203051090240478516e-01 3.989625871181488037e-01 -1.722486913204193115e-01 4.906436502933502197e-01 -3.615313395857810974e-02
2.307617664337158203e-01 5.072452425956726074e-01 4.043073356151580811e-01 -1.168565675616264343e-01 -1.481115221977233887e-01 -1.567029654979705811e-01 -7.115125656127929688e-02 6.788046956062316895e-01
3.820986747741699219e-01 8.430512994527816772e-02 3.856170549988746643e-02 -3.510261774063110352e-01 2.795533537864685059e-01 3.767453730106353760e-01 6.929449439048767090e-01 1.480772048234939575e-01
-3.995143771171569824e-01 4.805167615413665771e-01 5.715585350990295410e-01 -4.770323932170867920e-01 9.238675236701965332e-02 -5.120038986206054688e-02 1.066759079694747925e-01 1.808768510818481445e-01
-4.004258289933204651e-02 9.329449385404586792e-03 5.998963024467229843e-03 1.124240234494209290e-01 3.478434085845947266e-01 -1.692022234201431274e-01 4.036733806133270264e-01 8.204008936882019043e-01
1.071266904473304749e-01 -3.563178703188896179e-02 5.493255853652954102e-01 -5.376580953598022461e-01 4.761636555194854736e-01 -3.689135611057281494e-01 9.589517861604690552e-02 1.561872363090515137e-01
-7.553576026111841202e-03 6.465825438499450684e-02 5.220189094543457031e-01 -4.027459323406219482e-01 -2.013923786580562592e-02 -2.435723841190338135e-01 -1.393593996763229370e-01 6.941903233528137207e-01
-2.530057132244110107e-01 5.508978366851806641e-01 1.809341609477996826e-01 -6.806945800781250000e-01 3.677772581577301025e-01 -1.365712005645036697e-02 2.271191217005252838e-02 -2.133531309664249420e-02
-6.255058106034994125e-03 -1.606707572937011719e-01 3.476803600788116455e-01 -5.104733109474182129e-01 3.260553479194641113e-01 -3.125652968883514404e-01 5.694125890731811523e-01 2.538529634475708008e-01
6.379556059837341309e-01 1.634970605373382568e-01 2.948853075504302979e-01 6.930150091648101807e-02 1.592317670583724976e-01 1.528499126434326172e-01 1.004342213273048401e-01 6.447607874870300293e-01
-6.657841056585311890e-02 -2.526356875896453857e-01 2.540324032306671143e-01 -3.746839165687561035e-01 3.494670391082763672e-01 3.128577172756195068e-01 3.874470889568328857e-01 5.972433686256408691e-01
6.667416691780090332e-01 2.263177782297134399e-01 4.015841782093048096e-01 8.153370767831802368e-02 7.198654860258102417e-02 -1.486226916313171387e-01 4.408547580242156982e-01 3.386660814285278320e-01
3.126470744609832764e-02 1.496572792530059814e-01 -5.527513846755027771e-02 -8.930929899215698242e-01 3.080581128597259521e-01 9.305114299058914185e-02 8.160313218832015991e-02 2.563932538032531738e-01
4.966261982917785645e-01 -4.796436429023742676e-02 4.152168929576873779e-01 -5.740646645426750183e-02 5.418570041656494141e-01 -1.698748469352722168e-01 4.977586269378662109e-01 7.163133472204208374e-02
2.538483142852783203e-01 1.329620927572250366e-01 2.418449670076370239e-01 -5.991747975349426270e-01 2.522751316428184509e-02 5.767965912818908691e-01 2.764182388782501221e-01 3.010729253292083740e-01
1.126401126384735107e-01 -1.125644221901893616e-01 3.285288214683532715e-01 -6.936519742012023926e-01 2.063066661357879639e-01 -1.038037165999412537e-01 3.939626216888427734e-01 4.207291305065155029e-01
3.849097788333892822e-01 -8.482695370912551880e-02 4.444375932216644287e-01 -2.777542173862457275e-01 2.540035545825958252e-01 -1.205612421035766602e-01 6.340545415878295898e-01 2.981584966182708740e-01
3.346188366413116455e-01 2.284799218177795410e-01 -2.945045530796051025e-01 -5.971372723579406738e-01 4.963998198509216309e-01 -1.220109835267066956e-01 8.843943476676940918e-02 3.512837588787078857e-01
2.002412527799606323e-01 -5.903246253728866577e-02 5.970914959907531738e-01 8.619945496320724487e-02 1.459844261407852173e-01 4.727714508771896362e-02 4.917684793472290039e-01 5.719152092933654785e-01
6.289681792259216309e-02 1.159146130084991455e-01 1.269972622394561768e-01 2.782031334936618805e-02 2.292031049728393555e-01 -4.511398673057556152e-01 4.394970834255218506e-01 7.186699509620666504e-01
-1.721890717744827271e-01 6.612082719802856445e-01 2.284873723983764648e-01 -6.365548372268676758e-01 1.988800913095474243e-01 1.760081201791763306e-01 6.344991177320480347e-02 -3.446580842137336731e-02
1.221858859062194824e-01 -4.525317810475826263e-03 -2.127976715564727783e-02 -3.593063056468963623e-01 9.044162929058074951e-02 3.502719104290008545e-01 6.036745905876159668e-01 6.001691818237304688e-01
8.020145893096923828e-01 1.961054950952529907e-01 9.770087897777557373e-02 -1.656783372163772583e-02 2.445715665817260742e-01 -1.213717181235551834e-02 2.048179358243942261e-01 4.545133113861083984e-01
5.190241150557994843e-03 -1.934888511896133423e-01 6.704920530319213867e-01 -2.120757400989532471e-01 4.676788747310638428e-01 3.624654114246368408e-01 1.160919782705605030e-03 3.433558046817779541e-01
3.321004211902618408e-01 3.587452173233032227e-01 -2.269731909036636353e-01 -3.986304104328155518e-01 3.441780805587768555e-01 5.414744615554809570e-01 2.610856592655181885e-01 2.660250961780548096e-01
2.649701945483684540e-02 -4.309496656060218811e-02 -9.705095738172531128e-02 -7.221202254295349121e-01 4.232366681098937988e-01 2.938801944255828857e-01 2.788715064525604248e-01 3.511410653591156006e-01
-5.765434727072715759e-02 4.844167530536651611e-01 3.686724603176116943e-01 -7.217760086059570312e-01 -4.379502311348915100e-02 3.113101124763488770e-01 7.939536869525909424e-02 7.885707891546189785e-04
4.857539236545562744e-01 -1.547594219446182251e-01 4.706939160823822021e-01 -3.622168898582458496e-01 2.501891851425170898e-01 -3.366067633032798767e-02 2.850876450538635254e-01 4.922767877578735352e-01
2.806630730628967285e-01 2.153189778327941895e-01 5.755438655614852905e-02 -6.904310584068298340e-01 -1.381232496351003647e-02 2.606293559074401855e-01 4.305709302425384521e-01 3.759637176990509033e-01
2.514397501945495605e-01 4.555976390838623047e-01 -4.040841162204742432e-01 -5.171901583671569824e-01 4.996058940887451172e-01 5.344789847731590271e-02 1.063827350735664368e-01 1.861696839332580566e-01
2.397746294736862183e-01 3.708439767360687256e-01 -1.296632736921310425e-01 -7.459342479705810547e-01 4.593909978866577148e-01 9.386604279279708862e-02 5.540162324905395508e-02 9.397923946380615234e-02
-1.880527883768081665e-01 2.732942104339599609e-01 3.255406916141510010e-01 -1.205411627888679504e-01 2.334903329610824585e-01 -4.662010073661804199e-01 5.897989869117736816e-01 3.869307935237884521e-01
9.397622197866439819e-02 -1.871128678321838379e-01 6.688412427902221680e-01 -4.288935661315917969e-02 5.535411834716796875e-01 2.130355983972549438e-01 -4.702873155474662781e-02 3.911079466342926025e-01
2.170261591672897339e-01 1.029572337865829468e-01 3.212298452854156494e-02 -5.945544242858886719e-01 3.578370511531829834e-01 5.703436136245727539e-01 2.741815745830535889e-01 2.434295415878295898e-01
-5.071640610694885254e-01 5.263671875000000000e-01 4.867338538169860840e-01 -2.321530282497406006e-01 2.086667418479919434e-01 1.852272152900695801e-01 3.070340454578399658e-01 5.288284644484519958e-02
-3.648243248462677002e-01 3.498410880565643311e-01 2.928640507161617279e-02 5.580659955739974976e-03 3.490827977657318115e-01 6.159390211105346680e-01 3.135205712169408798e-03 4.923168420791625977e-01
1.487222164869308472e-01 1.169836595654487610e-01 3.819776475429534912e-01 -5.400466918945312500e-01 4.729664325714111328e-01 -5.152606368064880371e-01 1.678386926651000977e-01 9.632546454668045044e-02
3.154731392860412598e-01 3.518250286579132080e-01 5.060485750436782837e-02 -3.535592854022979736e-01 2.898822724819183350e-01 6.409198790788650513e-02 7.129965424537658691e-01 -2.294064313173294067e-01
-1.205896288156509399e-01 3.492633402347564697e-01 -3.603277504444122314e-01 -5.010117292404174805e-01 4.806854128837585449e-01 2.005945146083831787e-01 -2.410678192973136902e-02 4.590712785720825195e-01
3.267711997032165527e-01 7.461611628532409668e-01 2.118958085775375366e-01 -3.314337134361267090e-02 3.775573074817657471e-01 -3.599148988723754883e-01 -5.904430523514747620e-03 1.354356259107589722e-01
-3.236438706517219543e-02 -5.264052748680114746e-02 -5.971219390630722046e-03 -6.983538269996643066e-01 2.613442540168762207e-01 3.491528034210205078e-01 1.265269368886947632e-01 5.497547388076782227e-01
2.355365455150604248e-01 1.933138519525527954e-01 6.047047376632690430e-01 -4.223902225494384766e-01 4.422179162502288818e-01 -3.924263417720794678e-01 -1.151456385850906372e-01 -1.603936217725276947e-02
1.517581101506948471e-02 -4.833774175494909286e-03 -1.429147124290466309e-01 -2.515879571437835693e-01 4.379155039787292480e-01 3.589313030242919922e-01 2.747792303562164307e-01 7.210546135902404785e-01
7.745692878961563110e-02 2.183964699506759644e-01 -3.144084215164184570e-01 -4.992610514163970947e-01 5.310905575752258301e-01 1.288891732692718506e-01 2.330787181854248047e-01 4.951705634593963623e-01
-2.781009078025817871e-01 -2.827182710170745850e-01 6.152874231338500977e-01 -2.463696748018264771e-01 4.668917655944824219e-01 -1.118267178535461426e-01 1.758715659379959106e-01 3.768681883811950684e-01
-1.175482124090194702e-01 4.757763445377349854e-01 6.745743006467819214e-02 4.990275949239730835e-02 3.841613233089447021e-01 7.025310993194580078e-01 6.681173294782638550e-02 3.273909091949462891e-01
-3.321765363216400146e-01 -4.199524968862533569e-02 3.131096661090850830e-01 5.721111595630645752e-02 3.142397999763488770e-01 -4.237695038318634033e-02 3.625301420688629150e-01 7.447240352630615234e-01
2.958407625555992126e-02 4.854368865489959717e-01 -4.455473721027374268e-01 -3.767229616641998291e-01 1.739084720611572266e-01 4.782260209321975708e-02 1.895761489868164062e-01 5.954601168632507324e-01
-1.521528065204620361e-01 -4.324180260300636292e-02 2.082882374525070190e-01 5.991436913609504700e-02 2.854874730110168457e-01 -1.458342373371124268e-01 4.098567366600036621e-01 8.107112050056457520e-01
-1.970363855361938477e-01 2.963222377002239227e-02 -4.414890706539154053e-02 -7.189013361930847168e-01 3.241759836673736572e-01 3.747879564762115479e-01 1.868145912885665894e-01 4.013411998748779297e-01
-1.466225534677505493e-01 -5.499329045414924622e-02 -1.665766984224319458e-01 -4.516043066978454590e-01 5.880963206291198730e-01 3.918821215629577637e-01 3.439314365386962891e-01 3.550570607185363770e-01
-2.435383051633834839e-01 -1.366580463945865631e-02 5.476592481136322021e-02 -4.794143140316009521e-01 3.459248840808868408e-01 5.542778372764587402e-01 1.865035854279994965e-02 5.295553803443908691e-01
2.363827824592590332e-01 1.684546023607254028e-01 6.227748394012451172e-01 -5.009113550186157227e-01 2.257966101169586182e-01 -4.404575526714324951e-01 4.752318933606147766e-02 1.724535226821899414e-01
-1.972762495279312134e-02 7.243915796279907227e-01 2.937134206295013428e-01 -7.295840233564376831e-02 -1.450269389897584915e-02 -3.660366237163543701e-01 2.861915826797485352e-01 4.088745117187500000e-01
-2.759139239788055420e-01 3.255169093608856201e-02 1.133358478546142578e-02 -1.987932063639163971e-02 6.096571683883666992e-01 4.149244353175163269e-02 7.300309538841247559e-01 1.262517273426055908e-01
4.496423155069351196e-02 -1.023799851536750793e-01 3.972449898719787598e-01 -1.618781238794326782e-01 3.072882890701293945e-01 -2.905125916004180908e-01 2.836112976074218750e-01 7.377191185951232910e-01
1.037943661212921143e-01 3.265910446643829346e-01 -2.986729443073272705e-01 -7.365309000015258789e-01 4.107586741447448730e-01 -1.010705716907978058e-02 2.351458221673965454e-01 1.635948419570922852e-01
1.654444485902786255e-01 2.851977348327636719e-01 5.074806809425354004e-01 -4.599633812904357910e-01 4.846629500389099121e-01 -4.262402951717376709e-01 -3.212450072169303894e-02 -6.764931976795196533e-02
1.786841601133346558e-01 7.112921476364135742e-01 4.161977767944335938e-01 -1.871024142019450665e-03 2.568888366222381592e-01 -1.697334945201873779e-01 4.190371036529541016e-01 -1.360802799463272095e-01
2.416757941246032715e-01 2.356691807508468628e-01 -2.506204321980476379e-02 -5.575428009033203125e-01 3.244546055793762207e-01 -2.875038422644138336e-02 6.389415264129638672e-01 2.454123049974441528e-01
-5.716370046138763428e-02 -9.328968822956085205e-02 1.075896099209785461e-01 -4.885619580745697021e-01 4.396803975105285645e-01 -4.059592783451080322e-01 3.416172266006469727e-01 5.127736926078796387e-01
-1.790766865015029907e-01 3.116662800312042236e-02 9.679342061281204224e-02 -5.863690972328186035e-01 2.095479667186737061e-01 5.209926366806030273e-01 1.057827249169349670e-01 5.359373092651367188e-01
-5.792879313230514526e-02 4.332042932510375977e-01 1.438532471656799316e-01 -6.011533737182617188e-01 1.648982167243957520e-01 1.855611056089401245e-01 5.815449357032775879e-01 -1.645608097314834595e-01
1.725257933139801025e-01 8.184283971786499023e-01 3.572598099708557129e-01 -8.509927988052368164e-02 4.686551541090011597e-02 -2.374107241630554199e-01 1.473573595285415649e-01 2.919915318489074707e-01
4.710663557052612305e-01 7.904791831970214844e-01 2.615318000316619873e-01 -1.672303825616836548e-01 2.352481782436370850e-01 -3.588206321001052856e-02 -1.009739749133586884e-02 -1.196379587054252625e-02
1.818961352109909058e-01 1.885510236024856567e-01 -1.250393837690353394e-01 -5.126340985298156738e-01 5.146217942237854004e-01 -3.251026272773742676e-01 -1.198349595069885254e-01 5.177317857742309570e-01
4.174016416072845459e-02 3.328975439071655273e-01 -2.077568173408508301e-01 -6.251218914985656738e-01 4.892042279243469238e-01 3.140208423137664795e-01 3.354978263378143311e-01 5.484614521265029907e-02
6.468661129474639893e-02 3.495620489120483398e-01 -1.778106540441513062e-01 -7.167807221412658691e-01 5.340548157691955566e-01 1.994792371988296509e-01 3.952772542834281921e-02 4.076701775193214417e-02
2.172335237264633179e-01 -3.054130077362060547e-01 3.554919362068176270e-01 -3.005163669586181641e-01 5.805132389068603516e-01 1.466405857354402542e-02 1.033459082245826721e-01 5.430992841720581055e-01
2.200693637132644653e-01 -1.273190379142761230e-01 8.115702867507934570e-01 -3.191258311271667480e-01 3.855443000793457031e-01 1.349251568317413330e-01 -1.021772250533103943e-02 8.898441493511199951e-02
-2.644114941358566284e-02 7.743049263954162598e-01 9.153811633586883545e-02 -1.460222452878952026e-01 3.732414245605468750e-01 4.267292916774749756e-01 1.719972640275955200e-01 -1.380608677864074707e-01
-4.890521988272666931e-02 4.001729562878608704e-02 8.311960697174072266e-01 -8.081109076738357544e-02 8.988449722528457642e-02 4.024410843849182129e-01 2.052543908357620239e-01 2.939766943454742432e-01
-1.465390771627426147e-01 6.426353454589843750e-01 3.303167819976806641e-01 1.377947032451629639e-01 6.608658432960510254e-01 1.930550206452608109e-03 1.667940057814121246e-02 -2.058867737650871277e-02
-2.742902636528015137e-01 3.396225273609161377e-01 1.356724053621292114e-01 1.338780224323272705e-01 4.123795926570892334e-01 4.641116559505462646e-01 -2.108501493930816650e-01 5.858130455017089844e-01
2.068175971508026123e-01 4.506325125694274902e-01 -5.015181899070739746e-01 -1.803692132234573364e-01 3.001267910003662109e-01 -2.478992566466331482e-02 4.243311285972595215e-01 4.464927315711975098e-01
5.481632892042398453e-03 3.141199052333831787e-01 -4.004255533218383789e-01 -3.936349451541900635e-01 4.394422471523284912e-01 3.988156616687774658e-01 3.731806278228759766e-01 3.075424134731292725e-01
4.305099844932556152e-01 7.982333302497863770e-01 1.323871612548828125e-01 -1.805882528424263000e-02 2.943912744522094727e-01 -1.705145686864852905e-01 -4.454061388969421387e-02 2.047114670276641846e-01
6.122895479202270508e-01 7.470882683992385864e-02 -1.507876813411712646e-01 -6.629142165184020996e-02 3.390633463859558105e-01 2.533013224601745605e-01 3.953574299812316895e-01 5.069079995155334473e-01
3.936268761754035950e-02 6.238865479826927185e-02 4.380537271499633789e-01 -2.173272520303726196e-01 4.291050732135772705e-01 6.695029139518737793e-01 -8.311049640178680420e-02 3.408271968364715576e-01
1.906553655862808228e-02 4.203355312347412109e-02 -6.116308271884918213e-02 -6.899246573448181152e-01 2.150835692882537842e-01 4.177027344703674316e-01 3.740182816982269287e-01 3.968709409236907959e-01
-4.377246275544166565e-02 2.830082476139068604e-01 5.192618370056152344e-01 -6.911849379539489746e-01 2.539866268634796143e-01 -9.659366309642791748e-02 2.828720808029174805e-01 1.294779032468795776e-01
-1.962899118661880493e-01 1.084797754883766174e-01 -1.171055063605308533e-01 -8.577513694763183594e-02 6.544135212898254395e-01 5.977535247802734375e-02 7.047057747840881348e-01 1.381774526089429855e-02
4.147299826145172119e-01 5.771331191062927246e-01 1.235720962285995483e-01 -5.628525838255882263e-02 1.132217720150947571e-01 -3.577023148536682129e-01 1.560263102874159813e-03 5.794011354446411133e-01
2.572612166404724121e-01 -3.912385925650596619e-02 -5.992448702454566956e-02 -2.712497413158416748e-01 6.273649930953979492e-01 4.781185686588287354e-01 3.116863965988159180e-01 3.684916496276855469e-01
9.429905563592910767e-02 4.076409935951232910e-01 1.772219389677047729e-01 1.178385019302368164e-01 1.169535815715789795e-01 7.108634710311889648e-01 4.327749609947204590e-01 2.708209156990051270e-01
5.459278225898742676e-01 -3.652481362223625183e-02 4.187126755714416504e-01 1.013680845499038696e-01 4.179205596446990967e-01 -4.595007002353668213e-02 4.009565711021423340e-01 4.213048815727233887e-01
-1.237385571002960205e-01 4.687665402889251709e-01 4.948181211948394775e-01 2.741708755493164062e-01 4.871075153350830078e-01 2.529451847076416016e-01 3.732233345508575439e-01 -6.619106233119964600e-02
6.127668619155883789e-01 4.320348799228668213e-02 3.824437558650970459e-01 -1.591584533452987671e-01 4.726476371288299561e-01 1.211331412196159363e-01 4.434460401535034180e-01 1.278365254402160645e-01
1.315067559480667114e-01 3.991041481494903564e-01 -2.325198650360107422e-01 -5.945069193840026855e-01 2.554892599582672119e-01 2.791107296943664551e-01 4.941588938236236572e-01 1.689590364694595337e-01
1.230050846934318542e-01 -3.238991200923919678e-01 3.938324153423309326e-01 -3.242200016975402832e-01 5.341604948043823242e-01 2.358768880367279053e-01 2.203709781169891357e-01 4.797998964786529541e-01
1.718916445970535278e-01 -2.263084948062896729e-01 2.407853007316589355e-01 -2.747177779674530029e-01 5.371034145355224609e-01 4.989323914051055908e-01 1.606653183698654175e-01 4.717660248279571533e-01
-1.921549141407012939e-01 4.845480024814605713e-01 -1.221793368458747864e-01 -2.070183604955673218e-01 3.560252785682678223e-01 1.497621536254882812e-01 -3.535977303981781006e-01 6.295168399810791016e-01
2.636727392673492432e-01 2.931138277053833008e-01 6.677910089492797852e-01 -3.837663233280181885e-01 1.519728004932403564e-01 -3.467797935009002686e-01 3.259883522987365723e-01 4.146188125014305115e-02
-1.323674321174621582e-01 6.348158717155456543e-01 4.480131566524505615e-01 -5.431439280509948730e-01 -5.927350372076034546e-02 1.229473762214183807e-02 6.163772940635681152e-02 2.762297391891479492e-01
1.966256834566593170e-02 -2.844263911247253418e-01 5.160391926765441895e-01 -1.806357204914093018e-01 4.725447297096252441e-01 2.144279330968856812e-01 1.498706936836242676e-01 5.727566480636596680e-01
7.348677515983581543e-02 6.805563718080520630e-02 -1.245327964425086975e-01 -5.568915009498596191e-01 5.296605229377746582e-01 4.436674714088439941e-01 3.108552992343902588e-01 3.005316257476806641e-01
-3.388930857181549072e-01 5.697851777076721191e-01 1.360489577054977417e-01 -5.769003033638000488e-01 4.344728291034698486e-01 1.260587722063064575e-01 5.401062220335006714e-02 -3.998150303959846497e-02
6.533405184745788574e-02 1.906841546297073364e-01 -2.880553603172302246e-01 -4.010201394557952881e-01 7.678634524345397949e-01 -1.289042830467224121e-01 -3.119690902531147003e-02 3.292022943496704102e-01
3.575005233287811279e-01 1.395659893751144409e-01 5.303202271461486816e-01 9.827660024166107178e-02 2.976355254650115967e-01 1.430929601192474365e-01 2.271278351545333862e-01 6.333777308464050293e-01
-1.466465145349502563e-01 3.823651075363159180e-01 4.431748017668724060e-02 -6.054732799530029297e-01 5.357508063316345215e-01 2.667766995728015900e-02 4.023309648036956787e-01 -1.188222020864486694e-01
2.107633054256439209e-01 -5.839838460087776184e-02 3.147910833358764648e-01 4.425589740276336670e-02 2.273469865322113037e-01 1.256879419088363647e-01 1.741903573274612427e-01 8.679229021072387695e-01
6.574018299579620361e-02 7.673691958189010620e-02 3.406561538577079773e-02 -5.660547614097595215e-01 6.787528097629547119e-02 2.971796989440917969e-01 6.787639856338500977e-01 3.384788930416107178e-01
3.029564023017883301e-01 7.860569357872009277e-01 4.042896926403045654e-01 -1.932516843080520630e-01 9.795075654983520508e-02 -5.309711769223213196e-02 -1.459771841764450073e-01 2.362470179796218872e-01
9.134288132190704346e-02 7.507544010877609253e-02 7.341530323028564453e-01 -4.822029173374176025e-01 1.442521512508392334e-01 -2.653901875019073486e-01 -2.107629179954528809e-01 2.808169722557067871e-01
-2.438040673732757568e-01 1.419212520122528076e-01 -1.130087301135063171e-01 -5.781967043876647949e-01 3.219176828861236572e-01 4.062882661819458008e-01 3.280346095561981201e-01 4.438783526420593262e-01
4.912102818489074707e-01 7.475469112396240234e-01 1.190264746546745300e-01 -1.233630552887916565e-01 1.374474912881851196e-01 7.419225573539733887e-02 3.784771859645843506e-01 -5.346903577446937561e-02
3.006359748542308807e-02 7.750046998262405396e-02 -8.541337400674819946e-02 -7.771851420402526855e-01 3.127498626708984375e-01 3.923185467720031738e-01 7.959201931953430176e-02 3.517333567142486572e-01
-1.117200329899787903e-01 2.917194366455078125e-01 6.100856065750122070e-01 -2.554607987403869629e-01 2.033310681581497192e-01 -1.123486086726188660e-01 5.327747464179992676e-01 3.565656244754791260e-01
1.231831312179565430e-02 4.186755418777465820e-01 -3.152755796909332275e-01 -4.532234668731689453e-01 3.515521585941314697e-01 3.909398317337036133e-01 2.900744974613189697e-01 3.989772796630859375e-01
2.002388238906860352e-01 3.185250461101531982e-01 -2.418700754642486572e-01 -6.020129323005676270e-01 4.966035187244415283e-01 1.792591810226440430e-01 3.879320919513702393e-01 9.102462232112884521e-02
2.545852363109588623e-01 5.755891557782888412e-03 7.349061369895935059e-01 -1.296015232801437378e-01 4.481531679630279541e-02 2.582887001335620880e-02 5.550527572631835938e-01 2.598278522491455078e-01
1.323960423469543457e-01 2.965565919876098633e-01 -1.105801612138748169e-01 -7.376345992088317871e-01 4.150077700614929199e-01 1.360372602939605713e-01 3.782155513763427734e-01 -6.639377027750015259e-02
-2.509455382823944092e-01 6.489255428314208984e-01 3.354867100715637207e-01 -2.845076378434896469e-03 2.455130666494369507e-01 9.736538678407669067e-02 5.752851366996765137e-01 -5.150690674781799316e-02
-2.927537262439727783e-01 1.719682067632675171e-01 -2.838293015956878662e-01 -2.068273723125457764e-01 5.887076854705810547e-01 2.002350091934204102e-01 6.050757691264152527e-02 6.091418266296386719e-01
2.925899922847747803e-01 3.775517046451568604e-01 -2.388376742601394653e-01 -7.137419581413269043e-01 4.007462263107299805e-01 5.058183893561363220e-02 1.388794034719467163e-01 1.514302939176559448e-01
1.811827719211578369e-01 3.784587085247039795e-01 -1.162863299250602722e-01 -6.515269279479980469e-01 4.904001951217651367e-01 2.503201598301529884e-03 2.958040535449981689e-01 2.406933009624481201e-01
4.155905246734619141e-01 2.518178522586822510e-01 1.080827936530113220e-01 -3.130427598953247070e-01 5.043829083442687988e-01 -1.775711625814437866e-01 5.911313295364379883e-01 -1.372029334306716919e-01
3.037061169743537903e-02 6.739937514066696167e-02 -9.439746290445327759e-02 -4.274939000606536865e-01 3.014169633388519287e-01 5.512725710868835449e-01 3.844556212425231934e-01 5.102092027664184570e-01
3.786319866776466370e-02 7.138060927391052246e-01 4.650618433952331543e-01 2.672656476497650146e-01 3.124054372310638428e-01 -1.646983176469802856e-01 2.647016942501068115e-01 8.089541643857955933e-02
3.677449375391006470e-02 2.192819416522979736e-01 -4.426110088825225830e-01 -2.227288037538528442e-01 4.653729498386383057e-01 -1.092596948146820068e-01 3.878973126411437988e-01 5.710310339927673340e-01
-1.393404304981231689e-01 2.435081899166107178e-01 -1.690616160631179810e-01 -5.996681377291679382e-02 2.342888861894607544e-01 5.976969003677368164e-01 4.334418475627899170e-01 5.376853346824645996e-01
3.047660291194915771e-01 -1.868413947522640228e-02 4.753572940826416016e-01 -3.672831356525421143e-01 3.345156610012054443e-01 4.354819655418395996e-01 3.684234619140625000e-02 4.929549694061279297e-01
-7.115433365106582642e-02 -1.508820354938507080e-01 3.059141039848327637e-01 -6.290437579154968262e-01 3.511884212493896484e-01 -1.607822626829147339e-01 3.473227918148040771e-01 4.616004228591918945e-01
-2.765976451337337494e-02 1.170437708497047424e-01 -5.592275783419609070e-02 -8.068315386772155762e-01 3.136262595653533936e-01 1.128162294626235962e-01 3.676267266273498535e-01 2.918784916400909424e-01
