# Supplementary material for: Where is your field going? A machine learning approach to study the relative motion of the domains of physics
Source: PLoS One. 2020 Jun 18;15(6):e0233997. doi: 10.1371/journal.pone.0233997 (PMC7302634; doi:10.1371/journal.pone.0233997)
Supplement: S10 Data — (ZIP) [file pone.0233997.s010.zip › 9/Pacs4Run_9_VS_500_embeddings1991-1995ED8.txt]

-1.600485891103744507e-01 -1.576696038246154785e-01 4.667380452156066895e-01 -3.023332357406616211e-01 2.071916460990905762e-01 1.935892999172210693e-01 -6.133588552474975586e-01 -4.285566210746765137e-01
6.180232763290405273e-02 6.725808978080749512e-02 4.328795149922370911e-02 -5.466473698616027832e-01 6.042853593826293945e-01 -2.349502295255661011e-01 -2.194294631481170654e-01 -4.716440439224243164e-01
-3.055320121347904205e-02 4.038278758525848389e-02 1.028775516897439957e-02 2.013892233371734619e-01 5.347653031349182129e-01 2.986348569393157959e-01 -7.274360656738281250e-01 -2.290249913930892944e-01
-3.641493320465087891e-01 -3.535629808902740479e-01 -1.131096333265304565e-01 -5.800840258598327637e-01 -7.796774804592132568e-02 -1.538549363613128662e-01 -4.021770954132080078e-01 -4.489996135234832764e-01
2.499623447656631470e-01 2.714989185333251953e-01 7.179462909698486328e-02 -2.719829976558685303e-01 3.605995774269104004e-01 3.421086072921752930e-01 -3.312065005302429199e-01 -6.541483402252197266e-01
-2.807853519916534424e-01 1.969183832406997681e-01 -2.710464969277381897e-02 -1.298434194177389145e-02 8.228669166564941406e-01 1.165290176868438721e-01 -4.364327192306518555e-01 1.780603453516960144e-02
-3.179584443569183350e-01 -3.010149672627449036e-02 1.439088284969329834e-01 -4.370422065258026123e-01 6.093870848417282104e-02 -2.826864719390869141e-01 -7.757788300514221191e-01 -2.868027612566947937e-02
-8.161538839340209961e-02 2.300637364387512207e-01 1.950067877769470215e-01 1.893959045410156250e-01 2.033191621303558350e-01 -5.611084774136543274e-02 -7.989899516105651855e-01 -4.285311698913574219e-01
1.218216940760612488e-01 -1.237457469105720520e-01 2.099803686141967773e-01 -3.503800034523010254e-01 5.330971479415893555e-01 -4.042767286300659180e-01 -5.449603199958801270e-01 -2.416080087423324585e-01
-6.326796114444732666e-02 -1.119630858302116394e-01 -1.028070226311683655e-01 5.887152254581451416e-02 4.528803527355194092e-01 6.568600535392761230e-01 -3.012863695621490479e-01 -4.920234978199005127e-01
8.839986473321914673e-02 -2.341473251581192017e-01 2.348991632461547852e-01 -1.985750347375869751e-01 7.891359329223632812e-01 2.132373005151748657e-01 -3.923796117305755615e-01 1.434693336486816406e-01
9.352774173021316528e-02 -1.990402787923812866e-01 1.775724440813064575e-01 -2.244310528039932251e-01 8.005217313766479492e-01 2.988844215869903564e-01 -3.610832095146179199e-01 9.584445506334304810e-02
-3.160005807876586914e-01 -7.360402494668960571e-03 3.096584379673004150e-01 -7.217457890510559082e-01 -2.145098596811294556e-01 2.105360776185989380e-01 -3.876382708549499512e-01 -2.065936475992202759e-01
-1.949059516191482544e-01 1.804186999797821045e-01 1.097120568156242371e-01 3.425770699977874756e-01 4.033256173133850098e-01 1.976331174373626709e-01 -7.340263128280639648e-01 -2.440082281827926636e-01
-3.708846867084503174e-01 1.764270514249801636e-01 7.766834646463394165e-02 -1.264669448137283325e-01 3.698048740625381470e-02 -2.971271872520446777e-01 -7.498092055320739746e-01 -3.967692852020263672e-01
-2.729373574256896973e-01 -3.826810121536254883e-01 -2.595950067043304443e-01 -1.614329218864440918e-01 7.267178297042846680e-01 1.732695251703262329e-01 -1.056029051542282104e-01 -3.410529494285583496e-01
7.491228729486465454e-02 -1.742757409811019897e-01 -1.014403775334358215e-01 -5.447282791137695312e-01 5.578108429908752441e-01 2.388379573822021484e-01 -5.084767341613769531e-01 -1.739308536052703857e-01
-1.558073423802852631e-02 -5.241270661354064941e-01 8.217765390872955322e-02 2.930108904838562012e-01 6.165189146995544434e-01 -9.420257061719894409e-02 -2.807372212409973145e-01 -4.057788252830505371e-01
-2.391651272773742676e-01 -3.101044893264770508e-01 -7.827915251255035400e-02 -1.206119954586029053e-01 8.212743997573852539e-01 -2.765230275690555573e-02 1.493007391691207886e-01 -3.583480119705200195e-01
2.764187939465045929e-02 -1.662000417709350586e-01 2.204581052064895630e-01 -6.422904729843139648e-01 9.749966673552989960e-03 -1.589402258396148682e-01 -3.746942579746246338e-01 -5.871299505233764648e-01
2.703658118844032288e-02 -1.886274963617324829e-01 -1.188276056200265884e-02 -2.405446171760559082e-01 7.063135504722595215e-01 -1.900189816951751709e-01 -5.738666057586669922e-01 -2.034132927656173706e-01
9.329701960086822510e-02 -3.548790514469146729e-01 -1.972579807043075562e-01 -2.538052797317504883e-01 3.878870606422424316e-01 2.247680723667144775e-01 -3.412725925445556641e-01 -6.667717695236206055e-01
1.840873658657073975e-01 -4.115683734416961670e-01 1.765373945236206055e-01 -5.452401638031005859e-01 5.762578248977661133e-01 -4.506588913500308990e-03 -2.846396863460540771e-01 -2.348570972681045532e-01
-5.093282088637351990e-02 -1.241206824779510498e-01 -1.801550984382629395e-01 -5.118259191513061523e-01 5.701823234558105469e-01 1.793667823076248169e-01 -5.309998393058776855e-01 -2.198566347360610962e-01
-2.570457756519317627e-01 -4.392552673816680908e-01 -1.417483836412429810e-01 2.487489022314548492e-02 7.301152944564819336e-01 -4.940733313560485840e-02 -3.739977777004241943e-01 -2.118657976388931274e-01
1.624014079570770264e-01 2.798295319080352783e-01 8.013671264052391052e-03 -1.817596107721328735e-01 5.702843666076660156e-01 2.012877762317657471e-01 -1.919735968112945557e-01 -6.779567599296569824e-01
1.522986441850662231e-01 -2.622117698192596436e-01 8.484760671854019165e-02 -2.918516993522644043e-01 4.376593232154846191e-01 -3.523151278495788574e-01 -5.946940183639526367e-01 -3.825452029705047607e-01
-7.566466331481933594e-01 -2.664716839790344238e-01 3.592685163021087646e-01 -8.933719992637634277e-02 3.668557703495025635e-01 -7.377036660909652710e-02 -2.719911634922027588e-01 7.361646741628646851e-02
-6.703103780746459961e-01 -5.688682571053504944e-02 4.150270223617553711e-01 3.228859901428222656e-01 4.640593528747558594e-01 1.860279142856597900e-01 -9.569273889064788818e-02 -1.087681949138641357e-01
2.162384986877441406e-01 -3.527237772941589355e-01 -3.224275540560483932e-03 -5.712316036224365234e-01 4.036754071712493896e-01 1.790806949138641357e-01 -4.678891599178314209e-01 -2.976022064685821533e-01
-1.976390928030014038e-01 -2.108280211687088013e-01 -2.227548658847808838e-01 -5.181361436843872070e-01 4.526255428791046143e-01 2.398330569267272949e-01 -5.787057876586914062e-01 -3.339921683073043823e-02
2.043695002794265747e-01 1.846751719713211060e-01 9.727202355861663818e-02 -5.261052846908569336e-01 6.387398838996887207e-01 1.529661118984222412e-01 -4.179888367652893066e-01 -1.782632470130920410e-01
2.587093710899353027e-01 -4.514891803264617920e-01 -1.528950780630111694e-02 -3.070500195026397705e-01 4.497255682945251465e-01 2.343322038650512695e-01 -3.539165258407592773e-01 -5.022866129875183105e-01
-7.185362577438354492e-01 -2.179014831781387329e-01 1.742218583822250366e-01 4.506312683224678040e-02 3.169445395469665527e-01 -1.786056309938430786e-01 -5.194038748741149902e-01 4.131007194519042969e-02
-1.697301268577575684e-01 -4.368826448917388916e-01 -1.232340112328529358e-01 -1.201905962079763412e-02 7.322267293930053711e-01 3.162526711821556091e-02 -1.206406503915786743e-01 -4.618269205093383789e-01
-4.692372977733612061e-01 3.112076818943023682e-01 5.113721489906311035e-01 -3.262752890586853027e-01 3.607607185840606689e-01 3.234719038009643555e-01 -2.525104284286499023e-01 1.283163726329803467e-01
-6.035323143005371094e-01 -2.871347367763519287e-01 2.171716541051864624e-01 7.032272219657897949e-02 3.759714961051940918e-01 -2.689761221408843994e-01 -5.357472896575927734e-01 -2.158149145543575287e-02
9.783517569303512573e-02 -2.308273464441299438e-01 1.687284409999847412e-01 -2.691447138786315918e-01 5.343447327613830566e-01 -3.981717526912689209e-01 -5.981020927429199219e-01 -1.856009662151336670e-01
-7.082494497299194336e-01 -3.906457424163818359e-01 2.776590883731842041e-01 9.254970401525497437e-02 -4.610159993171691895e-02 3.966881930828094482e-01 -2.792300283908843994e-01 -1.505402773618698120e-01
-4.349772632122039795e-01 1.939959079027175903e-01 7.247134447097778320e-01 -2.989707291126251221e-01 6.620296835899353027e-02 2.387099564075469971e-01 -3.096280992031097412e-01 3.650160878896713257e-02
1.356681287288665771e-01 7.305525988340377808e-02 -1.247947439551353455e-01 -1.956805288791656494e-01 4.418302476406097412e-01 5.398803949356079102e-01 -4.156536757946014404e-01 -5.127766132354736328e-01
-4.116278886795043945e-01 -6.322678644210100174e-03 -1.234842315316200256e-01 -2.110532224178314209e-01 3.602194786071777344e-01 -1.647924780845642090e-01 -7.825198173522949219e-01 3.845493867993354797e-02
3.787407875061035156e-01 -2.464341968297958374e-01 2.349595874547958374e-01 -5.883418321609497070e-01 2.365562766790390015e-01 1.218882054090499878e-01 -4.240528345108032227e-01 -3.792585730552673340e-01
-1.623442769050598145e-02 -1.618376076221466064e-01 -1.748998165130615234e-01 -5.249676704406738281e-01 6.093055009841918945e-01 2.773852944374084473e-01 -4.182143807411193848e-01 -2.103925943374633789e-01
2.629404366016387939e-01 2.487770766019821167e-01 1.650388389825820923e-01 -1.383201181888580322e-01 6.725709438323974609e-01 7.611110806465148926e-02 -2.374824732542037964e-01 -5.550311803817749023e-01
-1.630551218986511230e-01 -1.797160655260086060e-01 6.756290793418884277e-02 4.759879782795906067e-02 7.704383730888366699e-01 3.907840251922607422e-01 -4.261685013771057129e-01 7.986035197973251343e-02
1.364589184522628784e-01 -7.532300800085067749e-02 1.780452430248260498e-01 -2.574185132980346680e-01 5.145863890647888184e-01 -4.149594902992248535e-01 -5.764892101287841797e-01 -3.292579650878906250e-01
2.802368700504302979e-01 -3.466259837150573730e-01 2.253256887197494507e-01 -6.476067304611206055e-01 3.708755671977996826e-01 -1.507001649588346481e-02 -2.233884930610656738e-01 -3.787788450717926025e-01
-5.976698994636535645e-01 -3.904870450496673584e-01 6.455186605453491211e-01 -3.822882473468780518e-02 2.208584994077682495e-01 1.182255595922470093e-01 -8.785789459943771362e-02 -4.098679497838020325e-02
-6.993706524372100830e-02 -2.854113578796386719e-01 -1.012937352061271667e-01 -3.605412542819976807e-01 6.499664783477783203e-01 -5.697872024029493332e-03 -5.801180601119995117e-01 -1.198867261409759521e-01
2.617524266242980957e-01 -2.533617019653320312e-01 2.101425230503082275e-01 -6.769715547561645508e-01 2.762427628040313721e-01 3.303914144635200500e-02 -4.015237390995025635e-01 -3.552747070789337158e-01
-1.663790494203567505e-01 -1.374472081661224365e-01 -9.213299304246902466e-02 1.750332862138748169e-01 6.023921370506286621e-01 -3.070813119411468506e-01 -3.808072507381439209e-01 -5.586697459220886230e-01
-5.044288635253906250e-01 2.392028272151947021e-02 -1.366048604249954224e-01 -7.130527496337890625e-01 3.650735616683959961e-01 1.789397597312927246e-01 -2.224962413311004639e-01 -5.542030185461044312e-02
-1.843873858451843262e-01 3.428088873624801636e-02 6.572692841291427612e-02 2.383138537406921387e-01 4.498226940631866455e-01 3.437402546405792236e-01 -7.636513710021972656e-01 -7.161076646298170090e-03
6.849303841590881348e-02 -4.493286833167076111e-02 6.465619057416915894e-02 -5.631797909736633301e-01 7.319827675819396973e-01 2.600919604301452637e-01 -6.220998708158731461e-03 -2.616344988346099854e-01
-4.188603162765502930e-01 -5.310306549072265625e-01 5.782733559608459473e-01 1.343535259366035461e-04 4.220363795757293701e-01 1.383510082960128784e-01 -6.207173317670822144e-02 8.398609608411788940e-02
-3.290955126285552979e-01 2.018921524286270142e-01 -5.013320967555046082e-02 7.499896734952926636e-02 1.362810432910919189e-01 1.365062780678272247e-02 -8.072559237480163574e-01 -4.151827692985534668e-01
1.097836270928382874e-01 4.418212175369262695e-01 2.797185778617858887e-01 -6.181598305702209473e-01 4.700851440429687500e-01 3.000571019947528839e-02 -1.628771275281906128e-01 -2.897724211215972900e-01
-2.707284986972808838e-01 3.902315497398376465e-01 2.110803872346878052e-01 -6.744265556335449219e-01 1.922581940889358521e-01 8.854687958955764771e-02 -4.125414125155657530e-04 -4.798076748847961426e-01
7.635252177715301514e-02 5.559725165367126465e-01 1.123895868659019470e-01 -2.498866468667984009e-01 4.336631894111633301e-01 2.393169701099395752e-01 -3.651222586631774902e-01 -4.809777438640594482e-01
-5.743446946144104004e-01 -1.536445170640945435e-01 5.936641693115234375e-01 1.474683880805969238e-01 2.671037316322326660e-01 -1.444232314825057983e-01 7.150062918663024902e-02 -4.183570444583892822e-01
2.654189765453338623e-01 5.745595321059226990e-02 1.220692694187164307e-01 -1.599182486534118652e-01 6.133791804313659668e-01 4.860728383064270020e-01 -1.764144450426101685e-01 -4.920913875102996826e-01
-3.293918073177337646e-01 2.956597805023193359e-01 7.383264899253845215e-01 6.356472522020339966e-02 1.357673108577728271e-01 1.715804040431976318e-01 -4.456815123558044434e-01 -9.173475950956344604e-02
2.530250549316406250e-01 -2.883367836475372314e-01 2.074331194162368774e-01 -5.981216430664062500e-01 2.301569879055023193e-01 -1.028202623128890991e-01 -4.374043941497802734e-01 -4.440668821334838867e-01
-7.177432179450988770e-01 -8.866365253925323486e-02 5.023046731948852539e-01 6.839408725500106812e-02 4.355966150760650635e-01 -6.302750855684280396e-02 -4.808944091200828552e-02 -1.548097133636474609e-01
3.689633905887603760e-01 -2.149627953767776489e-01 2.685337662696838379e-01 -3.504501581192016602e-01 5.856538414955139160e-01 3.723679780960083008e-01 -1.378019005060195923e-01 -3.494189679622650146e-01
-1.886191219091415405e-01 2.011789977550506592e-01 8.219286799430847168e-01 -9.224929846823215485e-03 3.886980712413787842e-01 1.341993510723114014e-01 -2.695764899253845215e-01 8.081519603729248047e-02
-4.710802733898162842e-01 -9.910530596971511841e-02 9.483452886343002319e-02 -2.525518834590911865e-01 -1.814186722040176392e-01 3.977251648902893066e-01 -4.722353816032409668e-02 -7.086308598518371582e-01
1.136368289589881897e-01 1.749683171510696411e-01 2.741580903530120850e-01 -1.691337823867797852e-01 8.583089709281921387e-01 2.015769183635711670e-01 -2.743117511272430420e-01 -1.137720793485641479e-02
-2.406835705041885376e-01 1.195432171225547791e-01 1.298436671495437622e-01 2.803098261356353760e-01 1.202964931726455688e-01 1.135406345129013062e-01 -3.189245462417602539e-01 -8.386133313179016113e-01
-3.575623035430908203e-01 -2.523447871208190918e-01 2.056986093521118164e-02 -1.169415637850761414e-01 -8.995948731899261475e-02 3.809629008173942566e-02 -4.468593373894691467e-02 -8.847778439521789551e-01
-1.665298938751220703e-01 -3.767100274562835693e-01 -1.080001592636108398e-01 -4.408935904502868652e-01 7.139909863471984863e-01 1.640387624502182007e-01 -2.959930896759033203e-01 -1.571036991663277149e-03
4.124779999256134033e-02 4.417908787727355957e-01 1.674095094203948975e-01 2.503881789743900299e-02 3.574585318565368652e-01 5.162503123283386230e-01 -2.394329905509948730e-01 -5.681965351104736328e-01
-3.492153882980346680e-01 -4.555738568305969238e-01 4.538701474666595459e-01 -2.122415043413639069e-02 -3.340123221278190613e-02 2.012174725532531738e-01 -6.498816013336181641e-01 1.010830048471689224e-02
1.515222042798995972e-01 -3.576082289218902588e-01 1.462792158126831055e-01 -6.209632754325866699e-01 6.100209355354309082e-01 1.275783479213714600e-01 -2.309034019708633423e-01 -2.112549170851707458e-02
-4.408474266529083252e-01 4.571278989315032959e-01 6.453110575675964355e-01 -1.177627146244049072e-01 3.295545279979705811e-01 3.367958962917327881e-02 -6.313490122556686401e-02 -2.294922471046447754e-01
4.960534349083900452e-02 3.865010440349578857e-01 8.767480403184890747e-02 -8.655063807964324951e-02 1.903984099626541138e-01 2.121856659650802612e-01 -6.445016860961914062e-01 -5.799325108528137207e-01
3.387659788131713867e-02 3.668558001518249512e-01 3.415115177631378174e-01 2.046054601669311523e-01 3.503861129283905029e-01 4.303137362003326416e-01 -3.446884155273437500e-01 -5.282284617424011230e-01
2.760707437992095947e-01 -2.794134914875030518e-01 2.359473109245300293e-01 -3.799651861190795898e-01 5.818994641304016113e-01 -2.346045672893524170e-01 -4.099831283092498779e-01 -2.897169589996337891e-01
-9.130096435546875000e-02 4.775218665599822998e-02 5.172390490770339966e-02 -2.305751107633113861e-02 2.646544277667999268e-01 7.857657074928283691e-01 -4.654107689857482910e-01 -2.865304946899414062e-01
3.855137228965759277e-01 -1.853682845830917358e-01 2.022909075021743774e-01 -5.684484839439392090e-01 2.214643210172653198e-01 8.419152349233627319e-02 -4.916383624076843262e-01 -3.938521146774291992e-01
3.056370615959167480e-01 -8.373254537582397461e-02 3.875593245029449463e-01 8.350146561861038208e-02 1.046077087521553040e-01 5.948726534843444824e-01 -4.612313210964202881e-01 -4.060169756412506104e-01
1.057845428586006165e-01 1.756917312741279602e-02 2.256553322076797485e-01 1.073217019438743591e-01 9.201130270957946777e-02 6.134270429611206055e-01 -5.717679858207702637e-01 -4.630175530910491943e-01
-2.486856877803802490e-01 2.574914693832397461e-01 -1.780996471643447876e-01 -6.328246593475341797e-01 3.440085649490356445e-01 3.395816683769226074e-01 -3.820800185203552246e-01 -2.449989467859268188e-01
1.209230646491050720e-01 -3.720053434371948242e-01 1.550475060939788818e-01 5.524100735783576965e-02 7.340381145477294922e-01 3.472896218299865723e-01 -3.577584028244018555e-01 -1.802365779876708984e-01
-8.124828338623046875e-02 -2.732567787170410156e-01 3.198713064193725586e-02 -3.530081510543823242e-01 8.332156538963317871e-01 8.239898830652236938e-02 -3.028108477592468262e-01 1.896041072905063629e-02
-1.356995999813079834e-01 -2.698434591293334961e-01 1.229403913021087646e-02 2.709996327757835388e-02 -1.252982672303915024e-02 -1.082044616341590881e-01 -5.142792463302612305e-01 -7.946926355361938477e-01
-2.969980537891387939e-01 1.523168683052062988e-01 1.103052720427513123e-01 1.962811350822448730e-01 1.109490096569061279e-01 2.653014957904815674e-01 -8.239102959632873535e-01 -2.763610482215881348e-01
-4.137061834335327148e-01 2.431494593620300293e-01 6.277698278427124023e-01 -3.075243234634399414e-01 1.994858086109161377e-01 4.858967661857604980e-01 -5.893126502633094788e-02 -4.118471592664718628e-02
2.720586061477661133e-01 -2.428092211484909058e-01 1.001679226756095886e-01 1.450282335281372070e-01 3.525324463844299316e-01 3.670422434806823730e-01 -4.657861888408660889e-01 -6.000042557716369629e-01
-5.428426265716552734e-01 -3.602910786867141724e-02 5.790454745292663574e-01 1.085236817598342896e-01 5.562034845352172852e-01 -7.967218756675720215e-02 -2.010841667652130127e-01 2.842581085860729218e-02
-4.250591099262237549e-01 -1.682729125022888184e-01 1.748939603567123413e-01 -7.933688163757324219e-01 -9.482647478580474854e-02 1.354757547378540039e-01 -1.392654329538345337e-01 -2.902520000934600830e-01
-6.419180631637573242e-01 -2.291803658008575439e-01 5.115305781364440918e-01 -1.277360916137695312e-01 4.591828584671020508e-01 -1.938907951116561890e-01 3.127990663051605225e-02 -8.953586965799331665e-02
-3.970357775688171387e-01 -4.999192059040069580e-01 4.145834743976593018e-01 -6.114610657095909119e-02 -1.931453496217727661e-02 -1.458760946989059448e-01 -6.221087574958801270e-01 -9.029295295476913452e-02
3.433232381939888000e-02 -4.361303448677062988e-01 -1.088046133518218994e-01 -5.123349428176879883e-01 4.657772481441497803e-01 -1.727385260164737701e-02 -4.505151212215423584e-01 -3.377504944801330566e-01
-2.569212317466735840e-01 1.171602979302406311e-01 -1.096700355410575867e-01 1.595090478658676147e-01 2.772451043128967285e-01 -1.119997352361679077e-01 -7.272409200668334961e-01 -5.143015980720520020e-01
-3.830930292606353760e-01 2.362326085567474365e-01 1.464441232383251190e-02 2.880010567605495453e-02 2.961235046386718750e-01 2.300500422716140747e-01 -8.085536360740661621e-01 -4.493111371994018555e-02
-6.349455714225769043e-01 -2.488171011209487915e-01 4.845705926418304443e-01 1.201610453426837921e-02 -1.459585577249526978e-01 2.498354166746139526e-01 -4.531584084033966064e-01 -1.044367775321006775e-01
3.511494994163513184e-01 -1.877770572900772095e-01 3.158814311027526855e-01 -5.168566480278968811e-02 4.916318655014038086e-01 3.405289947986602783e-01 -3.370497822761535645e-01 -5.174139142036437988e-01
-4.108592569828033447e-01 -4.613153636455535889e-01 5.610127449035644531e-01 -2.528783679008483887e-01 3.131840229034423828e-01 3.454678356647491455e-01 3.461871528998017311e-03 1.491833925247192383e-01
-4.902610182762145996e-01 2.384288161993026733e-01 4.520099237561225891e-02 -6.650252342224121094e-01 2.369347810745239258e-01 3.711086511611938477e-02 3.652686718851327896e-03 -4.482917189598083496e-01
2.282476723194122314e-01 3.923458456993103027e-01 2.380153536796569824e-01 -2.589254081249237061e-01 6.358921527862548828e-01 1.073421388864517212e-01 -1.308045387268066406e-01 -4.871172010898590088e-01
1.184591725468635559e-01 7.025814056396484375e-02 2.902908325195312500e-01 -4.478740692138671875e-01 5.467842221260070801e-01 2.551110684871673584e-01 2.347514480352401733e-01 -5.263156294822692871e-01
2.041479051113128662e-01 -1.113121658563613892e-01 5.901582539081573486e-02 -1.547709107398986816e-01 4.455303251743316650e-01 6.068028807640075684e-01 -3.375263810157775879e-01 -4.877142608165740967e-01
-3.545863628387451172e-01 -4.975181221961975098e-01 -2.169892191886901855e-01 -1.386170387268066406e-01 6.007707715034484863e-01 4.506158456206321716e-02 -4.325118660926818848e-01 -1.020919457077980042e-01
3.057975471019744873e-01 -4.415110945701599121e-01 3.070847690105438232e-01 -6.295161247253417969e-01 2.862531542778015137e-01 2.105048447847366333e-01 -2.475068420171737671e-01 -1.828974485397338867e-01
-4.615761339664459229e-01 1.176280751824378967e-01 6.925734281539916992e-01 -2.005223780870437622e-01 3.960068523883819580e-01 -2.762833535671234131e-01 -1.265237182378768921e-01 -6.388831138610839844e-02
-7.387569546699523926e-01 -2.379406094551086426e-01 1.924502402544021606e-01 -4.235932826995849609e-01 1.955511122941970825e-01 -1.193068474531173706e-01 -3.498287498950958252e-01 7.937034964561462402e-02
-2.172578722238540649e-01 -3.367133140563964844e-01 -1.031245291233062744e-01 2.254783362150192261e-01 5.966270565986633301e-01 -1.936782002449035645e-01 -3.395229279994964600e-01 -5.188419818878173828e-01
-6.134737730026245117e-01 -1.580075621604919434e-01 7.518205046653747559e-02 -6.621797084808349609e-01 5.795450997538864613e-04 1.763826459646224976e-01 -5.960647482424974442e-03 -3.512870073318481445e-01
-5.341326594352722168e-01 -4.170824959874153137e-02 6.277772188186645508e-01 -8.820810168981552124e-02 5.305551886558532715e-01 -1.646508127450942993e-01 -2.574892155826091766e-02 -4.261685535311698914e-02
-2.224748879671096802e-01 -5.322902798652648926e-01 -2.707964479923248291e-01 2.509044297039508820e-02 4.982441365718841553e-01 9.530340135097503662e-02 -3.280669152736663818e-01 -4.777591526508331299e-01
-8.699041604995727539e-02 -6.518554687500000000e-02 3.372615873813629150e-01 -5.497081875801086426e-01 -1.994258165359497070e-01 -1.171026825904846191e-01 -2.965897619724273682e-01 -6.563611626625061035e-01
-6.014246344566345215e-01 -4.959290921688079834e-01 5.107669234275817871e-01 7.825929671525955200e-02 2.863183915615081787e-01 1.672846376895904541e-01 -4.623963311314582825e-02 -1.150430291891098022e-01
1.208829581737518311e-01 -2.933596968650817871e-01 -1.220328360795974731e-01 -2.835725843906402588e-01 4.636203050613403320e-01 5.822454690933227539e-01 -2.960895001888275146e-01 -4.029879570007324219e-01
5.570109188556671143e-02 -1.279501318931579590e-01 1.384863071143627167e-02 3.482010960578918457e-02 6.169226169586181641e-01 6.598208546638488770e-01 -2.614178657531738281e-01 -3.079375922679901123e-01
-3.913331031799316406e-01 1.681018322706222534e-01 6.654925346374511719e-01 2.819330692291259766e-01 3.683245480060577393e-01 -1.288246214389801025e-01 -3.194441497325897217e-01 -2.047684490680694580e-01
3.396874964237213135e-01 -2.941001057624816895e-01 3.302809298038482666e-01 -3.774119615554809570e-01 5.639051198959350586e-01 3.001086711883544922e-01 -1.598001122474670410e-01 -3.361576497554779053e-01
-2.930173277854919434e-01 -3.503057062625885010e-01 -1.393928676843643188e-01 -3.254453837871551514e-01 7.553895711898803711e-01 1.092024426907300949e-02 -3.039109408855438232e-01 -5.465628206729888916e-02
-6.893398761749267578e-01 -4.998194426298141479e-02 4.364777207374572754e-01 2.962653711438179016e-02 5.618993639945983887e-01 -5.695358291268348694e-02 -1.081431061029434204e-01 -1.588637195527553558e-02
3.496622666716575623e-02 -2.755470760166645050e-02 -1.448555737733840942e-01 6.291834264993667603e-02 4.657664895057678223e-01 5.195452570915222168e-01 -4.350837469100952148e-01 -5.448970198631286621e-01
3.044330179691314697e-01 -3.770490735769271851e-02 6.434600055217742920e-02 -2.125383913516998291e-01 5.734363794326782227e-01 2.971755266189575195e-01 -2.082896530628204346e-01 -6.293321251869201660e-01
-1.218206956982612610e-01 3.214200958609580994e-02 1.370767690241336823e-02 -5.971640348434448242e-02 2.112980037927627563e-01 8.520804047584533691e-01 -3.313927948474884033e-01 -3.160117864608764648e-01
-6.310035586357116699e-01 3.323614597320556641e-02 -2.346638590097427368e-01 -5.196998715400695801e-01 2.229415327310562134e-01 2.181555479764938354e-01 -4.159832596778869629e-01 -7.237378507852554321e-02
-3.915711641311645508e-01 -3.804898262023925781e-02 6.296294927597045898e-01 -9.132137894630432129e-02 4.818319678306579590e-01 -3.157821893692016602e-01 1.727276146411895752e-01 -2.805997729301452637e-01
-4.523618519306182861e-01 3.109742403030395508e-01 5.873515009880065918e-01 -2.043612301349639893e-01 4.888898730278015137e-01 -5.859543755650520325e-02 -2.469747513532638550e-01 9.206223487854003906e-02
2.133115194737911224e-02 -1.812975853681564331e-01 1.194322556257247925e-01 -1.463408917188644409e-01 8.173335790634155273e-01 4.260918796062469482e-01 -2.829292118549346924e-01 3.686533495783805847e-02
-1.869906932115554810e-01 -9.752310812473297119e-02 4.235736429691314697e-01 -3.157863616943359375e-01 -2.888667881488800049e-01 2.884886264801025391e-01 -7.666830904781818390e-03 -7.139045000076293945e-01
-8.860382437705993652e-02 -1.381735783070325851e-02 1.605767309665679932e-01 5.491347983479499817e-02 -1.858309842646121979e-02 1.963992118835449219e-01 -9.417712688446044922e-01 -1.931503862142562866e-01
-6.014206409454345703e-01 2.733605504035949707e-01 5.651358962059020996e-01 -3.497091829776763916e-01 4.340523108839988708e-02 2.702021896839141846e-01 -1.857156902551651001e-01 -1.118417531251907349e-01
-1.800383180379867554e-01 2.922536134719848633e-01 1.510213464498519897e-01 -7.831499576568603516e-01 5.011165514588356018e-02 5.964817106723785400e-02 -3.094416856765747070e-01 -3.797621130943298340e-01
2.637151181697845459e-01 -4.317790269851684570e-01 3.452970087528228760e-01 -3.900571465492248535e-01 6.064093112945556641e-01 2.158976048231124878e-01 -2.244539707899093628e-01 8.901078999042510986e-02
-3.750644028186798096e-01 3.584724366664886475e-01 1.112519279122352600e-01 -5.695987343788146973e-01 2.939876317977905273e-01 1.443840712308883667e-01 1.923826336860656738e-01 -4.997179508209228516e-01
2.332557365298271179e-02 -3.048326671123504639e-01 1.136613786220550537e-01 -4.973378777503967285e-01 -1.186536028981208801e-01 -1.845537684857845306e-02 -5.113341808319091797e-01 -6.085945963859558105e-01
-6.344237327575683594e-01 5.919705331325531006e-02 -2.015562355518341064e-01 1.971843689680099487e-01 5.389420390129089355e-01 2.615753412246704102e-01 -3.338906764984130859e-01 -2.100770622491836548e-01
2.490171976387500763e-02 1.337006539106369019e-01 1.772914230823516846e-01 6.035552173852920532e-02 7.934496402740478516e-01 2.020974457263946533e-01 -5.250740051269531250e-01 -1.790525019168853760e-02
-6.142680644989013672e-01 -2.875913977622985840e-01 4.014279842376708984e-01 -6.014176085591316223e-02 5.208805799484252930e-01 -2.589119374752044678e-01 4.073392134159803391e-03 -1.919269710779190063e-01
-3.102996349334716797e-01 3.300318866968154907e-02 7.724627256393432617e-01 -2.289109826087951660e-01 4.796702861785888672e-01 6.203092262148857117e-02 -4.760335758328437805e-02 1.316377818584442139e-01
-4.728551208972930908e-01 -1.493221372365951538e-01 7.454547286033630371e-01 -7.506503257900476456e-03 -1.183694750070571899e-01 2.726471722126007080e-01 -2.901626825332641602e-01 -1.606537252664566040e-01
-4.887305498123168945e-01 -2.415269017219543457e-01 6.519573181867599487e-02 -7.044913768768310547e-01 6.867349892854690552e-02 3.768450021743774414e-01 -2.265171557664871216e-01 6.488752365112304688e-02
-4.902557283639907837e-02 -1.470149904489517212e-01 2.737104147672653198e-02 1.610178649425506592e-01 7.534810304641723633e-01 -1.368981599807739258e-01 -4.091833904385566711e-02 -6.009643673896789551e-01
1.356284618377685547e-01 -7.415177673101425171e-02 -6.883093714714050293e-02 -1.982736885547637939e-01 6.253072023391723633e-01 5.898640751838684082e-01 -2.216743528842926025e-01 -3.794312179088592529e-01
-5.900495052337646484e-01 -2.787473797798156738e-01 3.429376482963562012e-01 1.749972067773342133e-02 6.158765554428100586e-01 -2.125789672136306763e-01 4.897139151580631733e-04 -1.781429946422576904e-01
-4.791040122509002686e-01 -6.566890478134155273e-01 5.090082287788391113e-01 -6.977862119674682617e-02 1.795703023672103882e-01 -1.978364028036594391e-02 -2.016799598932266235e-01 -4.414543509483337402e-02
-5.247574448585510254e-01 9.077345579862594604e-02 -8.007351309061050415e-02 -7.475207448005676270e-01 1.231745854020118713e-01 1.757130473852157593e-01 -2.222896814346313477e-01 -2.360740303993225098e-01
-4.314098656177520752e-01 -9.975575841963291168e-03 -3.278560237959027290e-03 -5.095301195979118347e-02 -7.183913886547088623e-02 -2.738550007343292236e-01 -6.282119750976562500e-01 -5.799752473831176758e-01
-4.702613353729248047e-01 4.277885556221008301e-01 6.019703745841979980e-01 8.215253055095672607e-02 1.506539583206176758e-01 8.575126528739929199e-02 -3.659518063068389893e-01 -2.505259811878204346e-01
-5.080606341361999512e-01 2.879473865032196045e-01 7.137157917022705078e-01 -2.325763106346130371e-01 1.819293648004531860e-01 2.002952992916107178e-01 -6.440693885087966919e-02 -1.345886141061782837e-01
-6.052977442741394043e-01 2.033488452434539795e-01 6.194850802421569824e-01 1.215211376547813416e-01 2.419567704200744629e-01 6.278547644615173340e-02 -3.618288636207580566e-01 -1.815254800021648407e-02
-4.679239392280578613e-01 1.080932766199111938e-01 6.820037961006164551e-01 1.898745596408843994e-01 3.770712018013000488e-01 -1.355686038732528687e-01 -1.193636134266853333e-01 -3.055691421031951904e-01
-1.218516528606414795e-01 -1.921300292015075684e-01 3.733749091625213623e-01 -4.743704497814178467e-01 -3.280220031738281250e-01 -2.977652661502361298e-02 -3.911577165126800537e-01 -5.677257180213928223e-01
2.558762729167938232e-01 -7.585982792079448700e-03 1.881579011678695679e-01 -4.432077407836914062e-01 6.301583051681518555e-01 -1.736331433057785034e-01 -2.847121059894561768e-01 -4.408221542835235596e-01
-1.452594762668013573e-03 1.036625877022743225e-01 -8.040466159582138062e-02 -2.815330326557159424e-01 1.154943704605102539e-01 5.373538732528686523e-01 -7.071830034255981445e-01 -3.183242082595825195e-01
1.098508294671773911e-02 8.878367394208908081e-02 -1.583991497755050659e-01 -5.594202876091003418e-01 4.555559754371643066e-01 4.175162315368652344e-01 -3.320495188236236572e-01 -4.023024737834930420e-01
-4.671807289123535156e-01 -2.932426929473876953e-01 2.182967066764831543e-01 -2.184421718120574951e-01 1.576579362154006958e-01 -1.661046892404556274e-01 -7.189009785652160645e-01 1.763941496610641479e-01
2.308975458145141602e-01 -2.282197028398513794e-01 2.586166858673095703e-01 -2.752477824687957764e-01 7.273230552673339844e-01 4.359108805656433105e-01 -1.727724671363830566e-01 -5.559363216161727905e-02
-1.710438877344131470e-01 -2.839672863483428955e-01 7.982487441040575504e-04 8.427241444587707520e-02 6.934799551963806152e-01 -3.009726405143737793e-01 -1.221081167459487915e-01 -5.446051359176635742e-01
-5.231388807296752930e-01 2.576444065198302269e-03 6.047734618186950684e-01 -4.203815460205078125e-01 2.002519220113754272e-01 3.118353188037872314e-01 -1.322850286960601807e-01 1.703114658594131470e-01
-5.398148298263549805e-01 3.537019789218902588e-01 5.334334969520568848e-01 -3.779475986957550049e-01 7.586216181516647339e-02 3.263567090034484863e-01 -1.791149228811264038e-01 -1.084127947688102722e-01
-5.376111716032028198e-02 -4.639683067798614502e-01 9.194862842559814453e-02 7.176807522773742676e-02 7.794364094734191895e-01 3.429366275668144226e-02 2.448062226176261902e-02 -3.986747562885284424e-01
-7.504694163799285889e-02 6.655193865299224854e-02 3.850885927677154541e-01 3.279297053813934326e-01 -5.264034844003617764e-04 -4.826788790524005890e-03 -4.856495261192321777e-01 -7.058532238006591797e-01
-4.067000448703765869e-01 -7.669244706630706787e-02 3.960216045379638672e-02 -2.583068907260894775e-01 -6.877209246158599854e-02 2.375930249691009521e-01 7.800386101007461548e-02 -8.325609564781188965e-01
-4.580260217189788818e-01 -5.528623461723327637e-01 2.472705692052841187e-01 1.486490070819854736e-01 -1.762745715677738190e-02 2.993683815002441406e-01 -5.358453392982482910e-01 -1.557362526655197144e-01
4.191447496414184570e-01 -2.871876358985900879e-01 2.202416658401489258e-01 -9.291315078735351562e-02 3.951613306999206543e-01 3.139258921146392822e-01 -3.995113074779510498e-01 -5.199908614158630371e-01
8.891670405864715576e-02 -5.338324308395385742e-01 -8.048851042985916138e-02 -1.287648230791091919e-01 2.473782151937484741e-01 4.360655844211578369e-01 -1.847077161073684692e-01 -6.313413381576538086e-01
-3.275250792503356934e-01 3.069187998771667480e-01 6.426011323928833008e-01 -3.578335940837860107e-01 4.199785590171813965e-01 -2.233703285455703735e-01 1.192292547784745693e-03 -1.768321543931961060e-01
-3.024370968341827393e-01 2.726475298404693604e-01 7.770426869392395020e-01 -2.502452135086059570e-01 3.611094057559967041e-01 -1.143205314874649048e-01 -6.516060978174209595e-02 -1.416407525539398193e-01
-2.768304347991943359e-01 2.066683322191238403e-01 7.457774877548217773e-01 -1.410137861967086792e-01 5.021867156028747559e-01 -3.367537632584571838e-02 -2.102106958627700806e-01 8.408458530902862549e-02
-6.498435735702514648e-01 2.265791222453117371e-02 -2.410448193550109863e-01 -5.377264022827148438e-01 2.489894926548004150e-01 2.626815140247344971e-01 -3.128238916397094727e-01 -3.288822248578071594e-02
-6.800494194030761719e-01 3.088722564280033112e-02 1.454800665378570557e-01 -5.685757994651794434e-01 4.039459824562072754e-01 1.631758213043212891e-01 4.039860889315605164e-02 -2.655697241425514221e-02
2.570762634277343750e-01 -3.438957035541534424e-01 1.461970657110214233e-01 -1.186926960945129395e-01 2.988952398300170898e-01 5.899730324745178223e-01 -5.313689708709716797e-01 -2.458181530237197876e-01
-5.915326476097106934e-01 -1.719958335161209106e-02 1.112526431679725647e-01 -6.858413219451904297e-01 -8.761642873287200928e-02 5.415837094187736511e-02 -3.055577278137207031e-01 -2.511229217052459717e-01
9.871486574411392212e-02 5.881695821881294250e-02 8.093645423650741577e-02 -3.015881590545177460e-02 2.816883623600006104e-01 6.536265611648559570e-01 -5.725190639495849609e-01 -3.807643949985504150e-01
-4.084990918636322021e-02 1.128738299012184143e-01 2.592434734106063843e-02 -7.115024924278259277e-01 4.833427444100379944e-02 5.008620619773864746e-01 -2.260261625051498413e-01 -4.176074266433715820e-01
2.182762026786804199e-01 -2.361260205507278442e-01 2.336313948035240173e-02 -2.045697718858718872e-01 4.749976992607116699e-01 6.100218296051025391e-01 -2.481561899185180664e-01 -4.414459168910980225e-01
-4.344909489154815674e-01 -2.920061051845550537e-01 6.622830033302307129e-01 -3.287353785708546638e-03 5.143273472785949707e-01 -1.403996795415878296e-01 -4.659925587475299835e-03 -5.526290088891983032e-02
-3.208834230899810791e-01 -5.915060639381408691e-01 4.481787085533142090e-01 -2.673410996794700623e-02 -5.649826955050230026e-03 4.940054565668106079e-02 -5.817520618438720703e-01 -6.832162290811538696e-02
-5.473599582910537720e-02 1.269818395376205444e-01 3.654584288597106934e-01 4.773786365985870361e-01 2.923771440982818604e-01 2.647300064563751221e-01 -4.765810370445251465e-01 -4.865526258945465088e-01
-2.328108996152877808e-01 -4.640351533889770508e-01 5.291650295257568359e-01 -7.507129758596420288e-02 -2.398415952920913696e-01 2.858377099037170410e-01 -5.425933599472045898e-01 -1.057555675506591797e-01
-3.831679522991180420e-01 -2.724127173423767090e-01 2.063960283994674683e-01 -1.430125981569290161e-01 -2.529349327087402344e-01 4.034809768199920654e-01 -1.030185353010892868e-02 -6.993157863616943359e-01
1.616324931383132935e-01 -2.130810767412185669e-01 7.776984572410583496e-02 -6.056020259857177734e-01 5.482298731803894043e-01 -4.314162954688072205e-02 -4.864233434200286865e-01 -1.290132105350494385e-01
-7.770864367485046387e-01 -1.557170003652572632e-01 2.367624491453170776e-01 -2.045627385377883911e-01 3.175524473190307617e-01 -1.135750636458396912e-01 -3.939253985881805420e-01 -7.120761275291442871e-02
9.807574003934860229e-02 1.655681282281875610e-01 4.860559478402137756e-02 4.973941668868064880e-02 4.305909574031829834e-01 5.723779797554016113e-01 -5.173685550689697266e-01 -4.212319850921630859e-01
2.991254031658172607e-01 1.723012030124664307e-01 7.823387533426284790e-02 -1.802627295255661011e-01 3.910412192344665527e-01 1.442894637584686279e-01 -2.785317003726959229e-01 -7.687056660652160645e-01
-6.580083370208740234e-01 -3.335984945297241211e-01 3.825100362300872803e-01 3.901289403438568115e-02 9.401252120733261108e-02 1.343124210834503174e-01 -5.222904682159423828e-01 9.075196832418441772e-02
-5.891755819320678711e-01 -4.260383248329162598e-01 5.676731467247009277e-01 -2.124932110309600830e-01 2.725833952426910400e-01 2.850313112139701843e-02 1.092257946729660034e-01 -1.300498247146606445e-01
-4.212265014648437500e-01 3.501645326614379883e-01 7.212079763412475586e-01 -1.285798102617263794e-01 3.268812596797943115e-01 2.175470590591430664e-01 -5.354486405849456787e-02 -7.895644754171371460e-02
-4.882730543613433838e-01 1.325565576553344727e-01 6.005753576755523682e-02 -1.488387286663055420e-01 7.268106937408447266e-02 -3.891333192586898804e-02 -8.269682526588439941e-01 -1.660880148410797119e-01
-4.457466900348663330e-01 4.816407561302185059e-01 1.557676792144775391e-01 -5.953137874603271484e-01 2.062511593103408813e-01 5.907021090388298035e-02 -1.552100628614425659e-01 -3.472047746181488037e-01
1.273491140455007553e-02 2.170753628015518188e-01 -4.224082827568054199e-02 1.268567293882369995e-01 3.651275038719177246e-01 2.591130435466766357e-01 -3.733597099781036377e-01 -7.713522911071777344e-01
-3.757689595222473145e-01 3.335174322128295898e-01 -5.749106034636497498e-02 -5.493705272674560547e-01 2.897363305091857910e-01 4.364601969718933105e-01 -1.613269597291946411e-01 -3.768015801906585693e-01
-4.943812489509582520e-01 -1.133788600564002991e-01 1.575760990381240845e-01 -3.796793222427368164e-01 -2.063394486904144287e-01 3.814745247364044189e-01 4.340824857354164124e-02 -6.194859147071838379e-01
-9.632937610149383545e-03 -2.767215073108673096e-01 9.191440790891647339e-02 1.539042294025421143e-01 -1.140298787504434586e-02 -7.985957711935043335e-02 -6.313091516494750977e-01 -6.972366571426391602e-01
-5.188843011856079102e-01 3.340496718883514404e-01 5.932511091232299805e-01 -3.709320724010467529e-01 1.648833304643630981e-01 2.716062664985656738e-01 -1.295658499002456665e-01 -1.090352237224578857e-01
1.566199809312820435e-01 3.380018770694732666e-01 8.705896884202957153e-02 -3.789278864860534668e-01 6.011000275611877441e-01 -1.190930008888244629e-01 -3.351866602897644043e-01 -4.713858664035797119e-01
-3.068146705627441406e-01 1.745018959045410156e-01 7.539492845535278320e-01 -1.629041135311126709e-01 4.887989759445190430e-01 1.192964687943458557e-01 -1.194010525941848755e-01 1.141225323081016541e-01
-3.719021975994110107e-01 -2.099578380584716797e-01 6.475664377212524414e-01 2.496026456356048584e-01 4.173817038536071777e-01 -1.718246489763259888e-01 4.337928071618080139e-02 -3.610398173332214355e-01
-2.442480027675628662e-01 -2.027727514505386353e-01 4.350956678390502930e-01 -2.050279378890991211e-01 -1.987149193882942200e-02 -3.715157508850097656e-01 1.842612773180007935e-02 -7.274085283279418945e-01
2.037917822599411011e-02 -4.329901039600372314e-01 -5.958116054534912109e-02 -1.288762092590332031e-01 6.863983869552612305e-01 4.482769668102264404e-01 -2.858617603778839111e-01 -1.952773779630661011e-01
-5.610619112849235535e-02 -5.079177618026733398e-01 7.847933173179626465e-01 -4.488268122076988220e-02 -6.558713316917419434e-02 1.249552592635154724e-01 -2.860183119773864746e-01 -1.386894583702087402e-01
-3.273506760597229004e-01 6.375734508037567139e-02 2.614702284336090088e-01 2.334461063146591187e-01 -8.964049071073532104e-02 2.822898030281066895e-01 -5.793569087982177734e-01 -5.852653980255126953e-01
3.245494365692138672e-01 -2.226774394512176514e-01 1.988426595926284790e-01 -1.803247444331645966e-02 2.681580781936645508e-01 5.635516643524169922e-01 -4.168736040592193604e-01 -4.918699860572814941e-01
-4.421599507331848145e-01 -4.795692265033721924e-01 4.738590121269226074e-01 1.049286872148513794e-01 2.022929489612579346e-01 3.872022405266761780e-02 -5.428520441055297852e-01 4.295875877141952515e-02
-2.753177285194396973e-02 -8.505060337483882904e-03 4.628474116325378418e-01 3.415081501007080078e-01 -6.898291409015655518e-02 3.658574447035789490e-02 -4.588904976844787598e-01 -6.720390915870666504e-01
7.011025398969650269e-02 -1.490323338657617569e-02 -1.329112499952316284e-01 -2.314536720514297485e-01 5.059259533882141113e-01 6.419227123260498047e-01 -2.585776150226593018e-01 -4.344400763511657715e-01
-2.017995268106460571e-01 -2.827281057834625244e-01 3.798246383666992188e-01 -3.844015598297119141e-01 -4.741577431559562683e-02 -2.691016197204589844e-01 2.407892607152462006e-02 -7.155882120132446289e-01
-5.169880986213684082e-01 3.267496824264526367e-01 6.676056385040283203e-01 -2.349015325307846069e-01 1.730514913797378540e-01 2.415254116058349609e-01 -8.380112051963806152e-02 -1.725624948740005493e-01
-1.461571455001831055e-01 -3.938517272472381592e-01 -2.518725395202636719e-01 8.309186249971389771e-02 5.650879740715026855e-01 -1.462160423398017883e-02 -3.272145092487335205e-01 -5.714609622955322266e-01
-3.215544819831848145e-01 -5.290299654006958008e-01 -1.403638273477554321e-01 -3.474583625793457031e-01 -5.824631825089454651e-02 -8.648832887411117554e-02 -4.523242413997650146e-01 -5.107158422470092773e-01
-4.286492466926574707e-01 2.701039314270019531e-01 6.440957784652709961e-01 -3.999913036823272705e-01 3.520770370960235596e-01 -1.440991461277008057e-01 -1.540036797523498535e-01 3.356354543939232826e-03
2.268475294113159180e-01 -2.780392467975616455e-01 1.091043651103973389e-01 -3.439704775810241699e-01 2.579754292964935303e-01 4.160451591014862061e-01 -6.673814058303833008e-01 -2.365842610597610474e-01
2.635299861431121826e-01 -6.973915267735719681e-03 1.634777337312698364e-01 -4.097163081169128418e-01 6.397417187690734863e-01 -1.641267538070678711e-01 -3.187650144100189209e-01 -4.450758993625640869e-01
-3.242774680256843567e-02 1.558223515748977661e-01 1.403810381889343262e-01 2.204580046236515045e-02 4.103555157780647278e-02 3.497823178768157959e-01 -8.162828683853149414e-01 -4.051242768764495850e-01
-5.979409813880920410e-01 2.084365785121917725e-01 4.262477457523345947e-01 -1.940247416496276855e-01 4.841164946556091309e-01 -2.664263248443603516e-01 -2.638369500637054443e-01 6.875024735927581787e-02
-3.105091452598571777e-01 -5.571722388267517090e-01 5.816160440444946289e-01 -2.465992933139204979e-03 4.885299205780029297e-01 -9.775491058826446533e-02 3.314113244414329529e-02 -7.445788383483886719e-02
-4.532901644706726074e-01 2.962386468425393105e-03 2.895959019660949707e-01 -7.718095779418945312e-01 -8.285387605428695679e-02 -2.114891819655895233e-02 -2.213821411132812500e-01 -2.421597689390182495e-01
-5.169751048088073730e-01 -5.435652136802673340e-01 3.118173182010650635e-01 1.419560462236404419e-01 1.470649987459182739e-01 -1.056058853864669800e-01 -5.283493995666503906e-01 -8.921033889055252075e-02
-1.808883547782897949e-01 3.085879981517791748e-01 8.233215808868408203e-01 -1.426226496696472168e-01 1.893378794193267822e-01 1.949753165245056152e-01 -3.162089586257934570e-01 -9.047469939105212688e-04
1.381266564130783081e-01 2.553382217884063721e-01 3.968419730663299561e-01 2.244921028614044189e-01 2.643045186996459961e-01 5.642373561859130859e-01 -2.710928320884704590e-01 -4.961162209510803223e-01
-4.735748171806335449e-01 -1.144771873950958252e-01 3.093619346618652344e-01 -7.796047329902648926e-01 3.413997590541839600e-02 2.020025551319122314e-01 -1.287440955638885498e-01 2.424731478095054626e-02
3.577796220779418945e-01 2.212899550795555115e-02 1.758703738451004028e-01 -2.657848037779331207e-02 5.160570144653320312e-01 2.282869666814804077e-01 -3.826342523097991943e-01 -6.123955845832824707e-01
-5.124300122261047363e-01 -4.223228096961975098e-01 6.194784641265869141e-01 -2.546345293521881104e-01 5.058801919221878052e-02 2.873077690601348877e-01 1.010069102048873901e-01 -1.231231167912483215e-01
-5.222783684730529785e-01 1.251009553670883179e-01 -5.955601856112480164e-02 -1.625463962554931641e-01 1.091538369655609131e-01 -5.999292060732841492e-02 -8.075874447822570801e-01 -1.178797259926795959e-01
-2.561165690422058105e-01 -2.841381430625915527e-01 4.130567610263824463e-01 -2.524050176143646240e-01 -1.610241532325744629e-01 -8.556854724884033203e-02 2.212798409163951874e-02 -7.652485370635986328e-01
5.320307612419128418e-02 1.171590089797973633e-01 7.104611396789550781e-02 -1.743621230125427246e-01 4.289726540446281433e-02 5.061814785003662109e-01 -7.552781105041503906e-01 -3.456711173057556152e-01
-3.159807622432708740e-01 9.764652699232101440e-02 7.927540689706802368e-03 3.031498566269874573e-02 4.301096871495246887e-02 9.841144829988479614e-02 -9.116166234016418457e-01 -2.169330418109893799e-01
1.932580322027206421e-01 -3.694002330303192139e-01 -4.618445411324501038e-03 -6.310671567916870117e-01 4.010207355022430420e-01 3.043144345283508301e-01 -2.946189939975738525e-01 -2.961460947990417480e-01
-1.879274845123291016e-01 -3.669610321521759033e-01 -1.332129351794719696e-02 9.900790452957153320e-02 3.572459220886230469e-01 -4.741217792034149170e-01 -2.217724174261093140e-01 -6.468723416328430176e-01
-5.735872983932495117e-01 2.308419644832611084e-01 5.977135300636291504e-01 -3.667390048503875732e-01 8.624698221683502197e-02 2.882713079452514648e-01 -1.427069008350372314e-01 -1.226636692881584167e-01
-5.209089443087577820e-02 -2.159166038036346436e-01 2.345584779977798462e-01 -7.391390800476074219e-01 2.262303605675697327e-02 1.383503675460815430e-01 -3.480444848537445068e-01 -4.566558897495269775e-01
-3.971359133720397949e-01 -1.389100551605224609e-01 -5.649117007851600647e-02 -1.187837645411491394e-01 -4.258324205875396729e-02 -7.816763967275619507e-02 -8.070636987686157227e-01 -3.826366662979125977e-01
1.930310428142547607e-01 3.541466295719146729e-01 8.920969814062118530e-02 -3.034126162528991699e-01 3.959195017814636230e-01 2.769661247730255127e-01 -3.297498524188995361e-01 -6.285731196403503418e-01
-1.315432488918304443e-01 1.334777921438217163e-01 -4.212361574172973633e-02 -7.569277882575988770e-01 6.504227966070175171e-02 3.181738257408142090e-01 -2.118947654962539673e-01 -4.896953105926513672e-01
-5.137685537338256836e-01 2.535035610198974609e-01 2.746730744838714600e-01 -6.012247800827026367e-01 2.309818416833877563e-01 1.591957807540893555e-01 1.623385250568389893e-01 -3.602938055992126465e-01
-3.381846547126770020e-01 -1.762986928224563599e-01 2.618609964847564697e-01 -1.677139997482299805e-01 -1.738931089639663696e-01 2.480678260326385498e-01 5.186466127634048462e-02 -8.144840002059936523e-01
-1.976958215236663818e-01 -6.391358375549316406e-01 5.122815966606140137e-01 -2.933285534381866455e-01 -1.726705878973007202e-01 2.214750200510025024e-01 -3.462814688682556152e-01 -7.190489768981933594e-02
8.009292185306549072e-02 -7.787031680345535278e-02 -1.829837709665298462e-01 -3.332745432853698730e-01 5.690259933471679688e-01 3.865156173706054688e-01 -4.538823664188385010e-01 -4.046877920627593994e-01
3.145154565572738647e-02 3.032168000936508179e-02 2.545560300350189209e-01 2.241563796997070312e-01 3.073904216289520264e-01 5.096535682678222656e-01 -5.425944328308105469e-01 -4.841510355472564697e-01
-4.195480942726135254e-01 2.329017966985702515e-01 -1.743102520704269409e-01 -6.199586987495422363e-01 1.223478689789772034e-01 1.978700459003448486e-01 -4.073626995086669922e-01 -3.673384785652160645e-01
-5.441911816596984863e-01 -2.701314389705657959e-01 4.881162047386169434e-01 1.824354380369186401e-01 4.617465436458587646e-01 -1.703896522521972656e-01 6.860912591218948364e-02 -3.352537155151367188e-01
2.970123291015625000e-01 -2.131135165691375732e-01 3.467221260070800781e-01 2.956735789775848389e-01 1.691372245550155640e-01 2.213785052299499512e-01 -5.235548019409179688e-01 -5.540772676467895508e-01
-2.095131278038024902e-01 1.967549026012420654e-01 -4.695840552449226379e-02 -6.821061968803405762e-01 2.142108380794525146e-01 4.639611244201660156e-01 -2.404860556125640869e-01 -3.618535697460174561e-01
1.245715394616127014e-01 -2.457519434392452240e-02 1.776650100946426392e-01 8.372979611158370972e-02 4.656577706336975098e-01 -3.595991134643554688e-01 -7.125959396362304688e-01 -3.022594749927520752e-01
-4.086466133594512939e-02 -9.307318180799484253e-02 -1.490426212549209595e-01 -1.212832033634185791e-01 4.604845941066741943e-01 6.418089866638183594e-01 -4.598744809627532959e-01 -3.424832820892333984e-01
-1.089487150311470032e-01 -2.239381074905395508e-01 -1.997345089912414551e-01 -2.297543585300445557e-01 3.295488357543945312e-01 7.421342730522155762e-01 -2.911930978298187256e-01 -3.180279135704040527e-01
-6.388194561004638672e-01 -3.973741829395294189e-02 4.514451026916503906e-01 -9.890139847993850708e-02 5.439410805702209473e-01 -3.726739808917045593e-02 -2.396150529384613037e-01 1.485609859228134155e-01
-5.588032007217407227e-01 -2.567221522331237793e-01 5.362362414598464966e-02 8.226589113473892212e-02 5.090909451246261597e-02 -1.098893955349922180e-02 -7.748004198074340820e-01 -9.571687132120132446e-02
-2.589070200920104980e-01 -1.094328016042709351e-01 4.787242114543914795e-01 -5.511720776557922363e-01 -2.142591923475265503e-01 -2.611339390277862549e-01 -2.345961183309555054e-01 -4.678575992584228516e-01
2.732790112495422363e-01 -4.733279049396514893e-01 3.970611393451690674e-01 -5.304018855094909668e-01 4.803634583950042725e-01 1.540549546480178833e-01 -5.689129978418350220e-02 -6.765218079090118408e-02
-2.945244610309600830e-01 2.151032388210296631e-01 7.529242634773254395e-01 -4.168529808521270752e-01 3.378396630287170410e-01 -1.040609776973724365e-01 -3.221251070499420166e-02 -1.795934699475765228e-02
-5.399800539016723633e-01 -2.428536266088485718e-01 5.238614678382873535e-01 -1.712866276502609253e-01 5.623691082000732422e-01 -1.708810925483703613e-01 -6.839863024652004242e-03 1.294790953397750854e-02
-6.371719837188720703e-01 -1.180306747555732727e-01 4.575798511505126953e-01 8.499754220247268677e-02 4.889254868030548096e-01 -2.271882742643356323e-01 -2.685999274253845215e-01 -2.584774978458881378e-02
-4.112510979175567627e-01 -4.226507246494293213e-01 3.541374504566192627e-01 -8.122993260622024536e-02 -1.220159884542226791e-02 -1.247701272368431091e-01 -7.097944021224975586e-01 -2.650906704366207123e-02
-3.975385427474975586e-01 -5.421935915946960449e-01 5.091878771781921387e-01 6.907422840595245361e-02 4.363254904747009277e-01 -6.429952383041381836e-02 1.498547047376632690e-01 -2.587954103946685791e-01
-4.405759871006011963e-01 -4.949343204498291016e-01 5.264921784400939941e-01 1.086353287100791931e-01 4.786505401134490967e-01 -1.292736828327178955e-01 -3.144477680325508118e-02 -1.585258841514587402e-01
2.998498678207397461e-01 -3.811134099960327148e-01 2.787668108940124512e-01 -3.281127512454986572e-01 4.909329116344451904e-01 -2.905318737030029297e-01 -3.030549585819244385e-01 -4.027499854564666748e-01
9.578808397054672241e-02 -3.052915632724761963e-01 3.662386238574981689e-01 -2.939192652702331543e-01 -3.119651675224304199e-01 -1.558285765349864960e-02 -5.367254018783569336e-01 -5.398734211921691895e-01
-4.587445855140686035e-01 2.247491627931594849e-01 1.758785098791122437e-01 -3.575119972229003906e-01 -9.021545201539993286e-02 2.539722919464111328e-01 4.658550024032592773e-02 -7.109727859497070312e-01
-5.091843381524085999e-02 5.748288035392761230e-01 1.592411994934082031e-01 -5.234024524688720703e-01 3.450419902801513672e-01 2.401124089956283569e-01 -2.304621785879135132e-01 -3.712825477123260498e-01
3.717170059680938721e-01 -2.640229463577270508e-01 3.158858120441436768e-01 -5.635265707969665527e-01 4.140966385602951050e-02 2.386027574539184570e-01 -3.382689356803894043e-01 -4.491105675697326660e-01
2.001662254333496094e-01 -2.858759760856628418e-01 1.863296627998352051e-01 -6.977007389068603516e-01 1.642934232950210571e-01 -7.458142936229705811e-02 -3.838204741477966309e-01 -4.205122888088226318e-01
-2.457490712404251099e-01 -8.817362040281295776e-02 -2.481482923030853271e-01 -1.330977492034435272e-02 2.976961135864257812e-01 6.313788294792175293e-01 -5.274158120155334473e-01 -3.234944939613342285e-01
-2.699640989303588867e-01 2.308699488639831543e-01 1.317930370569229126e-01 2.277390509843826294e-01 6.372086405754089355e-01 5.088264346122741699e-01 4.348992928862571716e-02 -3.711513876914978027e-01
-5.542722716927528381e-02 -3.680524528026580811e-01 7.031682878732681274e-02 -9.667211771011352539e-02 8.838604092597961426e-01 1.358928978443145752e-01 -2.155535295605659485e-02 -2.168743312358856201e-01
-3.240677714347839355e-01 -5.787824392318725586e-01 3.386954218149185181e-02 -2.010428905487060547e-01 -1.877525635063648224e-02 -1.728410720825195312e-01 -5.900895595550537109e-01 -3.741569221019744873e-01
-1.214004456996917725e-01 1.173048093914985657e-01 3.457489907741546631e-01 3.721091747283935547e-01 5.924092605710029602e-02 3.266600370407104492e-01 -2.823259830474853516e-01 -7.235811948776245117e-01
-4.608162641525268555e-01 -6.574680209159851074e-01 4.735080301761627197e-01 -3.548338077962398529e-03 1.756310313940048218e-01 3.830600157380104065e-02 -3.141209483146667480e-01 -1.328803971409797668e-02
1.278346627950668335e-01 3.195174634456634521e-01 1.766704767942428589e-01 -5.636727809906005859e-01 5.978791117668151855e-01 1.589487195014953613e-01 -5.031029134988784790e-02 -3.838908076286315918e-01
2.063837200403213501e-01 1.252195835113525391e-01 8.960424363613128662e-02 1.479168534278869629e-01 4.359809458255767822e-01 2.808272242546081543e-01 -4.111483693122863770e-01 -6.883541345596313477e-01
-6.251089572906494141e-01 3.290177583694458008e-01 4.448209404945373535e-01 -1.426014155149459839e-01 -2.144689299166202545e-02 4.415768384933471680e-01 -2.252416759729385376e-01 -1.913149356842041016e-01
-4.499573707580566406e-01 8.784693479537963867e-02 1.060013398528099060e-01 -1.821845173835754395e-01 -1.365096867084503174e-01 2.842786610126495361e-01 2.259998582303524017e-02 -8.033888936042785645e-01
-3.226603865623474121e-01 1.012237742543220520e-01 1.796382218599319458e-01 2.565421462059020996e-01 -7.086429744958877563e-02 4.142387956380844116e-02 -3.669412136077880859e-01 -8.038512468338012695e-01
-1.368125081062316895e-01 -4.261423051357269287e-01 -1.757570803165435791e-01 -1.582612395286560059e-01 7.459425330162048340e-01 9.521079063415527344e-02 -2.695583999156951904e-01 -3.249475359916687012e-01
-1.847344636917114258e-01 -2.101775854825973511e-01 -4.184802621603012085e-02 -4.865378513932228088e-02 6.529130339622497559e-01 6.517527699470520020e-01 -1.270903944969177246e-01 -2.243902236223220825e-01
1.695007532835006714e-01 -1.090830564498901367e-02 1.523448973894119263e-01 -7.277565598487854004e-01 2.232926189899444580e-01 1.059900745749473572e-01 -2.916724383831024170e-01 -5.216758847236633301e-01
-4.782035946846008301e-01 3.386379182338714600e-01 6.769673824310302734e-01 -3.403234779834747314e-01 2.006282657384872437e-01 1.750235259532928467e-01 -4.412390291690826416e-02 -9.853515028953552246e-02
-5.339483022689819336e-01 -4.022085666656494141e-01 6.154192686080932617e-01 -3.478602468967437744e-01 2.224833220243453979e-01 -2.855543419718742371e-02 4.215338081121444702e-02 -3.589858859777450562e-02
-4.637409150600433350e-01 1.748752593994140625e-02 1.592448167502880096e-02 -3.635950982570648193e-01 4.852098971605300903e-02 -1.321889609098434448e-01 -7.939263582229614258e-01 -4.512441158294677734e-02
-1.969733834266662598e-01 -4.294051826000213623e-01 -1.893277019262313843e-01 -8.509320206940174103e-03 7.167726159095764160e-01 9.383617341518402100e-02 -2.585377395153045654e-01 -3.892112374305725098e-01
-2.886154949665069580e-01 -1.357779055833816528e-01 4.758464097976684570e-01 -1.661215126514434814e-01 -5.560845136642456055e-02 -3.678849339485168457e-01 -1.447794958949089050e-02 -7.110542058944702148e-01
2.951104342937469482e-01 -1.192601546645164490e-01 2.863481044769287109e-01 -4.729790389537811279e-01 3.895987868309020996e-01 -1.749801039695739746e-01 -1.277834922075271606e-01 -6.278921365737915039e-01
2.090435475111007690e-01 -6.194362640380859375e-01 4.787851870059967041e-02 -1.166548952460289001e-02 3.342982232570648193e-01 2.407795637845993042e-01 -3.610662519931793213e-01 -5.196846127510070801e-01
-2.350177913904190063e-01 4.693182706832885742e-01 4.764200747013092041e-02 -2.206735014915466309e-01 -1.509296800941228867e-02 1.329566240310668945e-01 -3.490109145641326904e-01 -7.306343913078308105e-01
-9.148910641670227051e-02 2.956165671348571777e-01 7.911911010742187500e-01 -3.461594879627227783e-01 3.696652650833129883e-01 9.949012845754623413e-02 -1.026243790984153748e-01 3.672052919864654541e-02
9.362667798995971680e-02 -4.996643587946891785e-02 2.505725324153900146e-01 -1.566759049892425537e-01 3.801409304141998291e-01 -5.652199983596801758e-01 -4.937237501144409180e-01 -4.400677680969238281e-01
-4.212974309921264648e-01 -4.979725480079650879e-01 4.268863797187805176e-01 1.216114908456802368e-01 -8.485937118530273438e-02 1.151251047849655151e-01 -5.753948688507080078e-01 -1.611718088388442993e-01
-4.203993678092956543e-01 -3.352786004543304443e-01 8.042479753494262695e-01 -1.630797088146209717e-01 1.843968778848648071e-01 2.465740591287612915e-02 -3.621033206582069397e-02 -3.900463879108428955e-02
-2.489048540592193604e-01 -4.533189833164215088e-01 5.111414194107055664e-01 2.909616008400917053e-02 -2.921142578125000000e-01 2.573759257793426514e-01 -5.039054751396179199e-01 -2.548380494117736816e-01
-5.811221599578857422e-01 3.394344151020050049e-01 1.154768392443656921e-01 -2.742874622344970703e-01 1.462099403142929077e-01 -3.595486879348754883e-01 -4.812719821929931641e-01 -2.761114239692687988e-01
-2.300940454006195068e-01 2.889643311500549316e-01 -1.426934003829956055e-01 -7.139869332313537598e-01 2.413814216852188110e-01 9.052800387144088745e-02 -2.385311573743820190e-01 -4.583232402801513672e-01
-3.384840860962867737e-02 -2.307363152503967285e-01 -2.741576433181762695e-01 -1.130395010113716125e-01 2.329494506120681763e-01 5.166356563568115234e-01 -5.391279458999633789e-01 -4.958204925060272217e-01
-2.059982717037200928e-01 -5.960422754287719727e-01 7.375244498252868652e-01 -1.763755381107330322e-01 3.309902176260948181e-02 9.050952643156051636e-02 -9.446682780981063843e-02 -9.505803883075714111e-02
-4.680911898612976074e-01 -3.531994298100471497e-03 -1.906695775687694550e-02 -6.909214854240417480e-01 1.393716782331466675e-01 3.722906708717346191e-01 -3.784272372722625732e-01 4.370637238025665283e-02
-3.043262958526611328e-01 -1.218991726636886597e-01 5.790487527847290039e-01 -1.002238094806671143e-01 -2.145641110837459564e-02 -3.176360726356506348e-01 -4.837076365947723389e-02 -6.659510731697082520e-01
-2.746980786323547363e-01 -3.608408868312835693e-01 7.920725941658020020e-01 7.769224792718887329e-02 1.288210153579711914e-01 3.199095726013183594e-01 4.502779617905616760e-02 -1.998885422945022583e-01
-2.903531789779663086e-01 1.101343706250190735e-01 2.528062462806701660e-01 2.018146812915802002e-01 -5.611340980976819992e-03 -2.447911947965621948e-01 -4.066393673419952393e-01 -7.573740482330322266e-01
-5.537686944007873535e-01 1.326117962598800659e-01 7.096493840217590332e-01 -2.451552301645278931e-01 2.709092795848846436e-01 8.599488064646720886e-03 -1.925382912158966064e-01 3.891451656818389893e-02
1.447343230247497559e-01 -2.352837100625038147e-02 2.929743528366088867e-01 4.437248110771179199e-01 3.962800204753875732e-01 2.112177163362503052e-01 -4.972815215587615967e-01 -4.968228340148925781e-01
-3.400403559207916260e-01 1.159192100167274475e-01 3.107570409774780273e-01 -7.825605869293212891e-01 -5.753302201628684998e-02 2.371317148208618164e-01 -1.144089177250862122e-01 -2.988870143890380859e-01
1.337793469429016113e-01 -2.664348483085632324e-01 -9.828061610460281372e-02 -1.243430450558662415e-01 5.564767122268676758e-01 4.904705286026000977e-01 -4.102792739868164062e-01 -4.091926515102386475e-01
-5.787555575370788574e-01 3.970374763011932373e-01 3.792316019535064697e-01 -3.526569157838821411e-02 2.982051074504852295e-01 4.896956980228424072e-01 -6.087910756468772888e-02 -1.729409992694854736e-01
4.468444734811782837e-02 2.133661061525344849e-01 3.919398486614227295e-01 2.226149588823318481e-01 5.880409851670265198e-02 -3.179330378770828247e-02 -3.115051686763763428e-01 -8.048601746559143066e-01
-1.571054309606552124e-01 4.570495784282684326e-01 7.733420133590698242e-01 -1.637394428253173828e-01 2.484460473060607910e-01 -3.130233287811279297e-02 -1.317669153213500977e-01 -2.479668110609054565e-01
-3.941440880298614502e-01 7.060251664370298386e-03 5.073669552803039551e-01 -2.174915373325347900e-01 -6.019097194075584412e-02 -3.646922111511230469e-01 -4.282839223742485046e-02 -6.335765123367309570e-01
-5.267663598060607910e-01 3.276489675045013428e-01 4.912612736225128174e-01 -1.993056088685989380e-01 1.852840930223464966e-01 4.908361434936523438e-01 -2.416466772556304932e-01 -2.143618278205394745e-02
1.982752792537212372e-02 -2.529567182064056396e-01 1.604567319154739380e-01 -4.128532409667968750e-01 -1.620719730854034424e-01 -1.488129794597625732e-01 -5.714763998985290527e-01 -6.036784648895263672e-01
2.151326537132263184e-01 2.280469983816146851e-01 1.657591313123703003e-01 -1.598778963088989258e-01 1.407525092363357544e-01 4.589193165302276611e-01 -4.791893959045410156e-01 -6.234058141708374023e-01
-6.353382468223571777e-01 -8.431395143270492554e-02 5.693662762641906738e-01 2.200957387685775757e-02 4.773432612419128418e-01 -1.484374552965164185e-01 -6.598845869302749634e-02 -1.016336381435394287e-01
1.105459034442901611e-01 -1.282555162906646729e-01 2.320905923843383789e-01 5.494059249758720398e-02 7.653978466987609863e-01 2.917700707912445068e-01 -4.897852838039398193e-01 -5.993589386343955994e-02
4.148741438984870911e-02 -1.635186001658439636e-02 3.722290098667144775e-01 3.696369230747222900e-01 6.869281083345413208e-02 1.186566725373268127e-01 -2.671255767345428467e-01 -7.954064607620239258e-01
-3.348956108093261719e-01 1.154561415314674377e-01 8.759523183107376099e-02 -2.469903826713562012e-01 -5.750405415892601013e-02 -1.231244280934333801e-01 -8.846315741539001465e-01 -6.926796585321426392e-02
1.346415728330612183e-01 2.273121625185012817e-01 7.895030826330184937e-02 -5.059082508087158203e-01 4.679228067398071289e-01 -2.190455347299575806e-01 -3.889205753803253174e-01 -4.998326301574707031e-01
-2.355176508426666260e-01 -4.319950938224792480e-01 2.141169011592864990e-01 -7.008081674575805664e-01 -1.194201782345771790e-01 1.013930067420005798e-01 -1.290697008371353149e-01 -4.239493310451507568e-01
-5.006604194641113281e-01 1.976504921913146973e-03 6.872434020042419434e-01 -1.646468341350555420e-01 -1.325512677431106567e-01 3.901600837707519531e-01 -2.577131390571594238e-01 -1.170993670821189880e-01
5.799766629934310913e-02 -3.162532520946115255e-04 2.062011361122131348e-01 -6.240974664688110352e-01 5.942205190658569336e-01 4.452496170997619629e-01 7.798218727111816406e-02 -8.481255918741226196e-02
-2.798678874969482422e-01 2.074059247970581055e-01 -1.779475212097167969e-01 -6.315376162528991699e-01 2.575547695159912109e-01 3.141342699527740479e-01 -4.253250956535339355e-01 -3.197430968284606934e-01
7.733495440334081650e-03 -1.557297259569168091e-01 2.872953116893768311e-01 2.246896028518676758e-01 7.559896446764469147e-03 6.488456726074218750e-01 -4.799681305885314941e-01 -4.373066127300262451e-01
2.733161747455596924e-01 -3.617962002754211426e-01 8.275859802961349487e-02 -3.312153220176696777e-01 2.619172930717468262e-01 5.040548443794250488e-01 -4.683194756507873535e-01 -3.685839772224426270e-01
-4.329392015933990479e-01 -3.666698634624481201e-01 2.226042151451110840e-01 1.507046520709991455e-01 -1.446581929922103882e-01 3.038778901100158691e-01 2.195863611996173859e-02 -7.015001773834228516e-01
1.708973050117492676e-01 -1.594379544258117676e-01 3.864502012729644775e-01 -5.638079717755317688e-02 7.941299080848693848e-01 2.125765532255172729e-01 -3.257990777492523193e-01 1.042840033769607544e-01
-6.180294156074523926e-01 -1.289651989936828613e-01 -2.524442672729492188e-01 -5.902270078659057617e-01 2.621132731437683105e-01 2.902705073356628418e-01 -1.601804196834564209e-01 -1.034089326858520508e-01
-4.067426621913909912e-01 3.843633458018302917e-02 1.817061752080917358e-01 -6.413916945457458496e-01 2.257837168872356415e-02 -2.878344357013702393e-01 -4.838968813419342041e-01 -2.667733728885650635e-01
1.280502676963806152e-01 -1.848969012498855591e-01 9.701659530401229858e-02 -2.457612752914428711e-01 5.124349594116210938e-01 -2.613841295242309570e-01 -7.010735869407653809e-01 -2.391446828842163086e-01
2.575161457061767578e-01 -4.633435904979705811e-01 1.941885054111480713e-01 1.739507317543029785e-01 5.454864501953125000e-01 2.795624732971191406e-01 -2.077736407518386841e-01 -4.818191528320312500e-01
-9.426827728748321533e-02 2.005937546491622925e-01 1.519517134875059128e-02 1.231197416782379150e-01 3.723726570606231689e-01 6.803657412528991699e-01 -4.881455898284912109e-01 -3.092595040798187256e-01
-6.222137808799743652e-02 -4.704140424728393555e-01 -2.434199750423431396e-01 -9.560992568731307983e-02 1.164420694112777710e-01 2.542963325977325439e-01 -3.862621486186981201e-01 -6.921132206916809082e-01
7.785604894161224365e-02 3.506734073162078857e-01 3.199380636215209961e-01 -6.708335280418395996e-01 4.608679115772247314e-01 2.781675662845373154e-03 -2.699625864624977112e-02 -3.247352242469787598e-01
2.336367517709732056e-01 -4.423991777002811432e-04 5.099660903215408325e-02 7.008762657642364502e-02 6.082934141159057617e-01 4.339144527912139893e-01 -4.525911211967468262e-01 -4.180423617362976074e-01
-2.585825622081756592e-01 2.678398191928863525e-01 6.660606712102890015e-02 -6.940693259239196777e-01 -8.740928024053573608e-02 1.818463057279586792e-01 -4.005197882652282715e-01 -4.172574877738952637e-01
1.621763259172439575e-01 -3.862621784210205078e-01 6.224242970347404480e-02 1.334255337715148926e-01 1.942110657691955566e-01 2.253061980009078979e-01 -2.527557313442230225e-01 -8.065094947814941406e-01
-3.169607743620872498e-02 -8.246871083974838257e-02 7.711856812238693237e-02 2.852864861488342285e-01 3.744247853755950928e-01 4.891007840633392334e-01 -6.358306407928466797e-01 -3.480869233608245850e-01
-5.064014345407485962e-02 1.422466039657592773e-01 4.810631871223449707e-01 1.184791028499603271e-01 -4.280598461627960205e-02 2.540735900402069092e-01 -1.751542240381240845e-01 -7.966666221618652344e-01
4.841554537415504456e-02 -1.639786362648010254e-01 6.180841103196144104e-02 2.210391461849212646e-01 5.450155213475227356e-02 4.952721670269966125e-02 -6.977038383483886719e-01 -6.525905132293701172e-01
-6.163827776908874512e-01 -5.324454307556152344e-01 4.391179680824279785e-01 3.398482874035835266e-02 3.469433784484863281e-01 6.653854995965957642e-02 -1.113715842366218567e-01 -7.344242930412292480e-02
2.943600714206695557e-01 2.379154860973358154e-01 2.050771415233612061e-01 -9.919104725122451782e-02 3.736550807952880859e-01 4.212922453880310059e-01 -3.621557056903839111e-01 -5.971523523330688477e-01
-3.740492463111877441e-02 5.028818175196647644e-02 3.888226151466369629e-01 2.931795418262481689e-01 -5.140055343508720398e-02 4.899478554725646973e-01 -4.512114822864532471e-01 -5.591528415679931641e-01
3.335522115230560303e-01 -4.778302907943725586e-01 1.875606328248977661e-01 9.894014894962310791e-02 3.168102502822875977e-01 2.712392508983612061e-01 -3.089717626571655273e-01 -5.882599949836730957e-01
1.180298477411270142e-01 3.849928677082061768e-01 2.572676539421081543e-01 -6.130585074424743652e-01 3.189392983913421631e-01 2.785998769104480743e-02 -1.361876130104064941e-01 -5.241912603378295898e-01
-3.254338204860687256e-01 -4.051849246025085449e-01 2.710367143154144287e-01 -6.908929347991943359e-01 1.829849034547805786e-01 -1.314927637577056885e-01 -3.490337431430816650e-01 8.078227937221527100e-02
7.794592529535293579e-02 -5.080718547105789185e-02 2.717651128768920898e-01 1.084607318043708801e-01 2.123336307704448700e-03 7.095862030982971191e-01 -3.469470441341400146e-01 -5.308803915977478027e-01
-2.117540985345840454e-01 -2.248271256685256958e-01 -2.411392033100128174e-01 -2.878804206848144531e-01 3.431415557861328125e-01 6.349625997245311737e-03 -7.917760610580444336e-01 -1.374557167291641235e-01
7.790808379650115967e-02 -4.406011998653411865e-01 7.313504815101623535e-02 -4.380934238433837891e-01 2.136338949203491211e-01 2.824720144271850586e-01 -6.747068166732788086e-01 -1.478762179613113403e-01
-5.882537364959716797e-01 -3.490123748779296875e-01 3.411495983600616455e-01 4.364588111639022827e-02 -1.776128560304641724e-01 6.801920384168624878e-02 -9.532815217971801758e-02 -6.071240901947021484e-01
3.664793074131011963e-01 -4.235481619834899902e-01 3.312961459159851074e-01 9.815331548452377319e-03 3.064906895160675049e-01 3.412811160087585449e-01 -5.280179977416992188e-01 -2.953539788722991943e-01
-5.856806039810180664e-01 2.346296608448028564e-01 6.076169013977050781e-01 -2.203546315431594849e-01 3.630509674549102783e-01 4.376891255378723145e-02 -2.111880332231521606e-01 7.648972421884536743e-02
1.659444868564605713e-01 2.339971661567687988e-01 2.103886567056179047e-02 -4.562068879604339600e-01 2.418389320373535156e-01 1.397711634635925293e-01 -1.816719919443130493e-01 -7.733780741691589355e-01
-1.364209502935409546e-01 -5.707017779350280762e-01 6.229811310768127441e-01 -2.588308751583099365e-01 -4.229422286152839661e-02 4.372435510158538818e-01 -5.552671477198600769e-02 -6.734850257635116577e-02
-6.902490258216857910e-01 1.087032258510589600e-01 -2.125721722841262817e-01 -1.050820946693420410e-01 4.802144765853881836e-01 2.528007328510284424e-01 2.176787704229354858e-02 -4.006531834602355957e-01
-2.221486866474151611e-01 -5.010976791381835938e-01 -7.208259403705596924e-02 -1.283117830753326416e-01 1.100538223981857300e-01 -3.693034648895263672e-01 -3.855955004692077637e-01 -6.170173883438110352e-01
-1.771002560853958130e-01 -9.293472766876220703e-02 7.169122695922851562e-01 -3.982762396335601807e-01 3.721946477890014648e-01 3.039418458938598633e-01 1.748330891132354736e-01 -1.610445082187652588e-01
-2.723258137702941895e-01 -4.150410592555999756e-01 3.653083741664886475e-01 -5.605643987655639648e-01 -7.007233798503875732e-02 -5.452182516455650330e-02 -4.308677315711975098e-01 -3.352122604846954346e-01
-3.371966183185577393e-01 3.531481027603149414e-01 3.203093707561492920e-01 -6.752387285232543945e-01 5.109713599085807800e-02 2.168778777122497559e-01 2.881953306496143341e-02 -3.905920684337615967e-01
1.264328509569168091e-01 -2.381932884454727173e-01 3.076969385147094727e-01 -6.395024061203002930e-02 6.299713850021362305e-01 2.435537725687026978e-01 -6.061240434646606445e-01 7.030623406171798706e-02
-4.278557300567626953e-01 -9.263356775045394897e-02 -5.360284820199012756e-02 -4.630918502807617188e-01 4.682253003120422363e-01 5.798183083534240723e-01 -3.887051716446876526e-02 -1.846513599157333374e-01
-4.691434800624847412e-01 1.975033730268478394e-01 9.271823614835739136e-02 -2.334681004285812378e-01 -2.723186090588569641e-02 4.352730214595794678e-01 3.130846098065376282e-02 -6.975733041763305664e-01
-5.728244781494140625e-01 -1.930228807032108307e-02 -1.189640015363693237e-01 2.222143560647964478e-01 5.286991000175476074e-01 5.170962810516357422e-01 5.570868030190467834e-02 -2.407348304986953735e-01
2.374991029500961304e-02 -7.665124721825122833e-03 5.928214266896247864e-02 -7.389087080955505371e-01 6.810238957405090332e-02 3.726306855678558350e-01 -2.313591986894607544e-01 -5.028499364852905273e-01
2.062314003705978394e-01 1.163806021213531494e-02 6.818446516990661621e-02 -3.287658989429473877e-01 5.591130256652832031e-01 -2.574536204338073730e-01 -2.748036384582519531e-01 -6.246519684791564941e-01
2.566440701484680176e-01 -1.733376681804656982e-01 1.134580522775650024e-01 4.421736299991607666e-02 5.444909930229187012e-01 3.147473633289337158e-01 -4.515811204910278320e-01 -5.383288860321044922e-01
-5.743197798728942871e-01 2.334107011556625366e-01 5.248571038246154785e-01 -2.278944551944732666e-01 7.043857127428054810e-02 4.937881529331207275e-01 -1.981948316097259521e-01 -1.400376949459314346e-02
2.512404024600982666e-01 -2.746528089046478271e-01 2.108473181724548340e-01 4.098279774188995361e-02 4.058427512645721436e-01 -2.278513163328170776e-01 -7.208473086357116699e-01 -2.811806797981262207e-01
9.113706648349761963e-02 -9.514826536178588867e-02 3.879444003105163574e-01 2.291036993265151978e-01 -2.720559015870094299e-02 5.764399170875549316e-01 -4.096175432205200195e-01 -5.280547738075256348e-01
1.770929060876369476e-02 -2.425201386213302612e-01 -1.109025552868843079e-01 1.348496377468109131e-01 4.167066812515258789e-01 5.642728805541992188e-01 -4.509659707546234131e-01 -4.636465907096862793e-01
-1.746599823236465454e-01 3.257819116115570068e-01 2.524625658988952637e-01 1.820018701255321503e-02 -1.214837804436683655e-01 2.202501446008682251e-01 -2.969032526016235352e-01 -8.049047589302062988e-01
2.014669589698314667e-02 -2.348378747701644897e-01 -1.645351350307464600e-01 -1.685290336608886719e-01 6.808369755744934082e-01 4.650596976280212402e-01 -1.723823547363281250e-01 -4.235991835594177246e-01
-5.065993070602416992e-01 4.299039542675018311e-01 1.425213925540447235e-02 -5.355827808380126953e-01 2.030035108327865601e-01 1.551797688007354736e-01 -3.336405009031295776e-02 -4.528613388538360596e-01
2.200378663837909698e-02 -3.384360969066619873e-01 3.555237948894500732e-01 -5.928977727890014648e-01 5.960238724946975708e-02 3.679873943328857422e-01 1.357155889272689819e-01 -4.996657073497772217e-01
-4.774631857872009277e-01 -3.102531433105468750e-01 6.180143356323242188e-02 -7.253041267395019531e-01 1.194257638417184353e-03 3.279797136783599854e-01 -1.821511685848236084e-01 -7.166169583797454834e-02
-3.017978072166442871e-01 4.074750840663909912e-01 -3.684765473008155823e-02 -5.444301366806030273e-01 1.366553269326686859e-02 1.487480252981185913e-01 -4.039169549942016602e-01 -5.095670223236083984e-01
-5.378489494323730469e-01 7.185892760753631592e-02 -2.332079112529754639e-01 2.280542254447937012e-02 6.794679760932922363e-01 3.319197893142700195e-01 -1.435709148645401001e-01 -2.412234097719192505e-01
1.395366638898849487e-01 -1.950851529836654663e-01 2.256096452474594116e-01 -7.065497636795043945e-01 1.009308323264122009e-01 -8.564911782741546631e-02 -2.362037897109985352e-01 -5.648398995399475098e-01
-3.111990690231323242e-01 -6.002759560942649841e-02 3.215775489807128906e-01 4.087240397930145264e-01 5.631501600146293640e-02 -1.844986900687217712e-02 -1.962196528911590576e-01 -7.662052512168884277e-01
-3.162397444248199463e-01 -3.902845829725265503e-02 2.737547159194946289e-01 -8.299183845520019531e-01 -6.810040026903152466e-02 1.413495540618896484e-01 -1.104152500629425049e-01 -3.129761219024658203e-01
-5.765577554702758789e-01 -3.643865287303924561e-01 3.012898564338684082e-01 -2.813332378864288330e-01 -7.761251181364059448e-02 -2.313216179609298706e-01 -5.262390971183776855e-01 -1.685782968997955322e-01
7.042448967695236206e-02 -4.617590308189392090e-01 7.875522226095199585e-02 -1.933591365814208984e-01 -6.068000104278326035e-03 -1.843599486164748669e-03 -6.423311829566955566e-01 -5.706130266189575195e-01
-3.358968794345855713e-01 3.524277359247207642e-02 4.633980393409729004e-01 -5.128781795501708984e-01 2.718419730663299561e-01 -3.099170625209808350e-01 2.379643619060516357e-01 -4.261170029640197754e-01
-6.935296952724456787e-02 -3.981307148933410645e-02 1.855759173631668091e-01 2.937128581106662750e-02 5.291315540671348572e-02 2.809304930269718170e-02 -9.547017812728881836e-01 -2.079888433218002319e-01
-2.066433280706405640e-01 3.390171378850936890e-02 -2.456704378128051758e-01 -6.638643145561218262e-01 1.950355321168899536e-01 3.678464293479919434e-01 -3.008654117584228516e-01 -4.372752308845520020e-01
1.361227333545684814e-01 -3.610545694828033447e-01 4.864567145705223083e-02 1.187196895480155945e-01 1.924293488264083862e-01 1.046646106988191605e-02 -5.460927486419677734e-01 -7.066070437431335449e-01
7.500132918357849121e-02 -1.612434685230255127e-01 1.845014989376068115e-01 -3.567606508731842041e-01 4.871375560760498047e-01 -4.536081254482269287e-01 -5.300889611244201660e-01 -2.880951762199401855e-01
-6.019194722175598145e-01 -1.743316799402236938e-01 2.234063744544982910e-01 -2.240548580884933472e-01 3.283351659774780273e-01 -2.713317871093750000e-01 -5.504651665687561035e-01 1.508428752422332764e-01
-1.497031152248382568e-01 -5.071591138839721680e-01 3.969776257872581482e-02 -3.990482091903686523e-01 -6.977206468582153320e-02 5.575294140726327896e-03 -5.677026510238647461e-01 -4.820557832717895508e-01
-2.640828490257263184e-01 -3.820723891258239746e-01 7.532100081443786621e-01 1.102739572525024414e-01 -3.484415262937545776e-02 2.193256914615631104e-01 -3.744201064109802246e-01 -1.236395686864852905e-01
7.334619015455245972e-02 -5.257353186607360840e-02 -9.668444842100143433e-02 -5.578973889350891113e-01 5.839397907257080078e-01 1.367595791816711426e-01 -4.942113757133483887e-01 -2.594708204269409180e-01
-1.310587674379348755e-01 -9.051596373319625854e-02 2.303046882152557373e-01 2.699992358684539795e-01 1.261543016880750656e-02 2.466662377119064331e-01 -2.036594897508621216e-01 -8.638346791267395020e-01
2.182609587907791138e-01 -1.240356713533401489e-01 3.150793612003326416e-01 -3.571977019309997559e-01 -8.501965552568435669e-02 1.392338238656520844e-02 -3.878422379493713379e-01 -7.431475520133972168e-01
3.197534382343292236e-01 -5.083200931549072266e-01 3.202657997608184814e-01 1.649684458971023560e-01 3.034193217754364014e-01 3.916867673397064209e-01 -1.567876785993576050e-01 -4.894073903560638428e-01
2.980014309287071228e-02 -1.243906840682029724e-01 -1.769432127475738525e-01 -1.642755717039108276e-01 1.755141764879226685e-01 5.950422883033752441e-01 -5.249593853950500488e-01 -5.146654844284057617e-01
3.104914724826812744e-01 -2.117847055196762085e-01 2.031852900981903076e-01 -4.538418650627136230e-01 2.460363656282424927e-01 1.434083729982376099e-01 -4.297936260700225830e-01 -5.879312157630920410e-01
-3.714578449726104736e-01 -5.932493209838867188e-01 4.456959068775177002e-01 -3.988695740699768066e-01 -1.134426221251487732e-01 1.275350451469421387e-01 -3.501531183719635010e-01 2.430969476699829102e-02
-5.495941042900085449e-01 -1.214233413338661194e-02 -1.297766566276550293e-01 2.851482033729553223e-01 5.784911513328552246e-01 1.480591744184494019e-01 -2.623903751373291016e-01 -4.174027740955352783e-01
-1.867984072305262089e-03 4.067156463861465454e-02 1.501561850309371948e-01 4.426851570606231689e-01 4.601178765296936035e-01 2.235345840454101562e-01 -2.094064503908157349e-01 -6.886931657791137695e-01
-2.045013904571533203e-01 1.960013210773468018e-01 -2.621321380138397217e-02 -7.781594395637512207e-01 3.856990113854408264e-02 1.424755752086639404e-01 -2.832518815994262695e-01 -4.599183499813079834e-01
1.710362434387207031e-01 -3.326176702976226807e-01 2.100328803062438965e-01 2.440739423036575317e-01 2.821543216705322266e-01 1.921000182628631592e-01 -1.377659142017364502e-01 -7.879931926727294922e-01
-3.422228619456291199e-02 1.740619912743568420e-02 4.064253270626068115e-01 3.166779279708862305e-01 3.470366448163986206e-02 1.033328026533126831e-01 -5.945999622344970703e-01 -6.063234806060791016e-01
-3.568997383117675781e-01 4.130122363567352295e-01 7.301817536354064941e-01 -3.367510065436363220e-02 2.014643996953964233e-01 2.146177291870117188e-01 -2.187701910734176636e-01 -1.823047250509262085e-01
2.395160198211669922e-01 -2.480596154928207397e-01 2.503202557563781738e-01 -4.751634001731872559e-01 2.103309035301208496e-01 -3.099941611289978027e-01 -3.423430025577545166e-01 -5.788988471031188965e-01
-5.616481304168701172e-01 3.644356876611709595e-02 -2.526020407676696777e-01 -5.669474974274635315e-02 3.620626330375671387e-01 4.776795804500579834e-01 -4.772123396396636963e-01 -1.708875596523284912e-01
-2.187918871641159058e-01 7.295978069305419922e-02 -5.004041641950607300e-02 -7.000728845596313477e-01 5.990787222981452942e-02 4.353855848312377930e-01 -3.719593584537506104e-01 -3.502821624279022217e-01
-2.042101174592971802e-01 -2.493823170661926270e-01 4.778139293193817139e-02 -6.142749190330505371e-01 -8.516730368137359619e-02 -1.127250865101814270e-01 -4.342776536941528320e-01 -5.549165606498718262e-01
-4.247287213802337646e-01 2.619538009166717529e-01 6.638674139976501465e-01 -3.777720034122467041e-01 3.256366848945617676e-01 -1.150352433323860168e-01 -2.160920351743698120e-01 3.982219099998474121e-02
-3.874003887176513672e-01 -1.961354315280914307e-01 3.551478683948516846e-01 -7.058902829885482788e-02 -3.498378098011016846e-01 2.124471217393875122e-02 -6.625237464904785156e-01 -3.443304300308227539e-01
-2.463504821062088013e-01 -5.062723159790039062e-01 7.187536954879760742e-01 -1.161279156804084778e-01 -1.330455671995878220e-02 2.255967706441879272e-01 -3.191180825233459473e-01 6.735815986758098006e-05
1.684574931859970093e-01 -4.371382892131805420e-01 -5.858823657035827637e-02 -5.500207096338272095e-02 1.905896961688995361e-01 3.708397150039672852e-01 -3.918431103229522705e-01 -6.683464050292968750e-01
2.833790183067321777e-01 8.456645160913467407e-02 1.555220335721969604e-01 -3.902291059494018555e-01 4.747075438499450684e-01 -1.799027770757675171e-01 -3.004221916198730469e-01 -6.229872703552246094e-01
1.810187846422195435e-01 -9.277175366878509521e-02 3.855533301830291748e-01 -2.659309506416320801e-01 6.471807956695556641e-01 2.972140908241271973e-01 -4.563072919845581055e-01 1.544658541679382324e-01
3.788378536701202393e-01 -3.514703810214996338e-01 2.783548831939697266e-01 -3.020129501819610596e-01 2.278676927089691162e-01 3.592765927314758301e-01 -5.828897953033447266e-01 -2.085504531860351562e-01
-2.534997761249542236e-01 -2.401499003171920776e-01 5.278729796409606934e-01 -2.369095385074615479e-01 -8.023747801780700684e-02 -2.628972828388214111e-01 5.420189723372459412e-02 -6.817616224288940430e-01
1.100587844848632812e-01 4.379729330539703369e-01 1.184825077652931213e-01 -3.764324188232421875e-01 4.317932426929473877e-01 -6.400868296623229980e-02 -2.133829891681671143e-01 -6.358084678649902344e-01
-1.041794493794441223e-01 -6.074474453926086426e-01 6.808063983917236328e-01 -2.646400630474090576e-01 1.998794451355934143e-02 2.383397072553634644e-01 -1.652589142322540283e-01 -4.589941352605819702e-02
6.686956435441970825e-02 -4.605088233947753906e-01 -8.300544321537017822e-02 -5.089008212089538574e-01 4.961958825588226318e-01 -1.002647355198860168e-01 -3.193896114826202393e-01 -3.991455435752868652e-01
2.802543900907039642e-02 2.847009524703025818e-02 1.095601394772529602e-01 -3.569249510765075684e-01 8.341405987739562988e-01 2.600173354148864746e-01 -3.091245293617248535e-01 6.910510361194610596e-03
9.343009442090988159e-02 2.529286220669746399e-02 2.453889697790145874e-02 -2.648779153823852539e-01 6.428411006927490234e-01 -3.005888313055038452e-02 7.213556673377752304e-03 -7.111036777496337891e-01
-2.986374795436859131e-01 -2.753157019615173340e-01 4.994866847991943359e-01 -1.890628933906555176e-01 -9.018143266439437866e-02 -2.794101834297180176e-01 1.216173637658357620e-02 -6.807603240013122559e-01
-6.578402221202850342e-02 -5.396931171417236328e-01 5.511694550514221191e-01 -1.320376843214035034e-01 -2.217990607023239136e-01 3.944425880908966064e-01 -3.881531059741973877e-01 -1.665516942739486694e-01
-2.493186146020889282e-01 -1.011778041720390320e-01 3.171275854110717773e-01 -2.930147945880889893e-01 -7.825300097465515137e-02 -3.031926155090332031e-01 -3.956501558423042297e-02 -8.009750843048095703e-01
-4.219141602516174316e-02 3.921604156494140625e-02 2.049976885318756104e-01 4.497114568948745728e-02 -2.468254975974559784e-02 6.791582703590393066e-01 -5.840381979942321777e-01 -3.868720233440399170e-01
-2.797228693962097168e-01 -1.571171171963214874e-02 2.318218350410461426e-01 -2.824316918849945068e-02 -1.786292940378189087e-01 -2.517772912979125977e-01 -6.493824124336242676e-01 -5.915839076042175293e-01
-2.582337260246276855e-01 8.306778036057949066e-03 1.341234743595123291e-01 3.369705975055694580e-01 7.862462103366851807e-02 4.279716908931732178e-01 -3.457665145397186279e-01 -7.020058035850524902e-01
-2.061382681131362915e-01 1.038657128810882568e-01 3.132174909114837646e-01 4.048421978950500488e-01 1.399766951799392700e-01 7.398471981287002563e-02 -2.179694026708602905e-01 -7.823928594589233398e-01
-3.419742882251739502e-01 1.345178857445716858e-02 1.519582718610763550e-01 2.199552655220031738e-01 -4.056771472096443176e-02 5.584288835525512695e-01 -3.311997354030609131e-01 -6.230723857879638672e-01
3.555971086025238037e-01 -4.727375209331512451e-01 2.527375221252441406e-01 -2.035349905490875244e-01 2.585491240024566650e-01 3.399326801300048828e-01 -5.876158475875854492e-01 -1.306639611721038818e-01
-2.265883535146713257e-01 -5.490298271179199219e-01 7.133066058158874512e-01 -9.664282947778701782e-02 -4.978612437844276428e-02 -2.594300080090761185e-03 -3.356990814208984375e-01 -1.178918257355690002e-01
-3.149668276309967041e-01 2.250296026468276978e-01 3.062485158443450928e-01 3.815007507801055908e-01 1.326472163200378418e-01 2.613639831542968750e-01 -2.249557226896286011e-01 -6.887054443359375000e-01
-7.682270556688308716e-02 1.603694818913936615e-02 3.519417643547058105e-01 1.668389588594436646e-01 -4.453408718109130859e-02 7.105754017829895020e-01 -3.923107087612152100e-01 -4.258338212966918945e-01
-5.249127149581909180e-01 -5.602694153785705566e-01 2.981106340885162354e-01 -1.525941044092178345e-01 5.760911107063293457e-02 1.516108661890029907e-01 -5.141337513923645020e-01 8.815824240446090698e-02
1.981095556402578950e-04 -1.207016408443450928e-01 3.248848021030426025e-01 2.524878382682800293e-01 2.058571577072143555e-01 7.129285931587219238e-01 -4.281074404716491699e-01 -2.867237329483032227e-01
-1.186512410640716553e-01 -3.408672213554382324e-01 1.036284118890762329e-01 8.997210860252380371e-02 1.271591186523437500e-01 6.280224025249481201e-02 -3.985339105129241943e-01 -8.197284936904907227e-01
6.624066829681396484e-02 -2.901386618614196777e-01 1.765423864126205444e-01 -5.214206408709287643e-03 1.931263804435729980e-01 7.298585772514343262e-01 -3.132713735103607178e-01 -4.605506658554077148e-01
-2.027261853218078613e-01 3.857851326465606689e-01 3.057193756103515625e-01 5.201450362801551819e-02 3.694997727870941162e-02 3.757001459598541260e-01 -2.371343076229095459e-01 -7.177419662475585938e-01
-3.343708813190460205e-01 -2.837671041488647461e-01 3.602102994918823242e-01 -2.968004643917083740e-01 2.441046386957168579e-02 -2.406219542026519775e-01 9.664102643728256226e-02 -7.224929928779602051e-01
1.553346216678619385e-01 -1.880249083042144775e-01 2.949986159801483154e-01 6.298235058784484863e-02 1.640276610851287842e-01 -1.582408845424652100e-01 -2.056749910116195679e-01 -8.690681457519531250e-01
5.732818320393562317e-02 1.557732522487640381e-01 1.227085962891578674e-01 -5.348643064498901367e-01 5.413533449172973633e-01 -3.419973254203796387e-01 -1.482684016227722168e-01 -4.891848564147949219e-01
-3.429386913776397705e-01 -1.073327735066413879e-01 1.817378401756286621e-01 4.650987386703491211e-01 1.125264763832092285e-01 1.418441683053970337e-01 -5.174434185028076172e-01 -5.665665864944458008e-01
-1.925482414662837982e-02 -1.249820142984390259e-01 1.629946529865264893e-01 1.629831492900848389e-01 2.311934530735015869e-01 7.812916040420532227e-01 -4.272374510765075684e-01 -2.906532287597656250e-01
-6.364494562149047852e-02 3.725282102823257446e-02 1.191163584589958191e-01 3.553479611873626709e-01 3.274280130863189697e-01 2.824696898460388184e-01 -5.429682731628417969e-01 -6.101539134979248047e-01
-2.816980779170989990e-01 -7.242685183882713318e-03 -6.960050761699676514e-02 -2.483024001121520996e-01 9.687785059213638306e-02 2.479941770434379578e-02 -9.175772666931152344e-01 -4.633695259690284729e-02
-3.285176157951354980e-01 -2.940035760402679443e-01 2.572459876537322998e-01 -3.862060904502868652e-01 8.717963844537734985e-02 -1.247983723878860474e-01 9.469182044267654419e-02 -7.471050620079040527e-01
4.056531470268964767e-03 8.469615876674652100e-02 1.604159921407699585e-02 -3.532605245709419250e-02 7.969263195991516113e-02 5.490980148315429688e-01 -7.552577853202819824e-01 -3.362008333206176758e-01
-2.080541402101516724e-01 -2.863733172416687012e-01 4.348642528057098389e-01 -3.759421408176422119e-01 -3.526617540046572685e-03 -2.692833542823791504e-01 7.067044079303741455e-02 -6.831867694854736328e-01
1.488261949270963669e-02 1.293583512306213379e-01 1.835397817194461823e-02 4.288353025913238525e-03 3.199702501296997070e-01 6.480411291122436523e-01 -5.184503197669982910e-01 -4.376764595508575439e-01
-4.000795185565948486e-01 5.828417539596557617e-01 4.449675977230072021e-01 -2.119958959519863129e-02 2.634902298450469971e-01 2.660065889358520508e-01 -3.861355781555175781e-01 -1.117987930774688721e-01
-3.973958492279052734e-01 4.289641082286834717e-01 5.236228108406066895e-01 -6.906724721193313599e-02 2.410830408334732056e-01 4.950626194477081299e-01 -2.747699022293090820e-01 -2.021423727273941040e-02
-8.539705723524093628e-02 -5.417666435241699219e-01 -1.303094998002052307e-02 -5.486814379692077637e-01 -3.575434675440192223e-03 7.369185984134674072e-02 -6.170123219490051270e-01 -1.087546423077583313e-01
-4.871548414230346680e-01 2.025345116853713989e-01 5.605489015579223633e-01 -3.930732309818267822e-01 2.676723897457122803e-01 4.255630373954772949e-01 -1.058744452893733978e-02 8.587369695305824280e-03
-2.269820421934127808e-01 1.050574183464050293e-01 2.394690364599227905e-02 2.548694610595703125e-02 1.015204414725303650e-01 4.387893527746200562e-02 -8.910280466079711914e-01 -3.606334626674652100e-01
-4.555858671665191650e-01 2.343460619449615479e-01 -4.257717728614807129e-02 -1.662155687808990479e-01 1.618232950568199158e-02 -9.912770986557006836e-02 -7.837454080581665039e-01 -2.893751263618469238e-01
1.005609780550003052e-01 -1.486717313528060913e-01 1.869994699954986572e-01 -5.996862649917602539e-01 -5.848496034741401672e-02 -1.216926276683807373e-01 -5.088168382644653320e-01 -5.441209077835083008e-01
-2.174317091703414917e-01 -2.496752142906188965e-01 2.018512785434722900e-01 -7.414183020591735840e-01 2.943291366100311279e-01 3.839861750602722168e-01 -2.565751373767852783e-01 5.905481986701488495e-03
-6.904073357582092285e-01 2.679314315319061279e-01 4.572071135044097900e-01 -2.446373701095581055e-01 2.374848127365112305e-01 2.274609059095382690e-01 -2.605516612529754639e-01 8.148595690727233887e-02
4.383750557899475098e-01 -2.965850532054901123e-01 2.441618740558624268e-01 -3.087130784988403320e-01 3.247902691364288330e-01 2.614662647247314453e-01 -5.374791026115417480e-01 -3.197011947631835938e-01
-2.928993999958038330e-01 1.484422534704208374e-01 -1.176735162734985352e-01 2.576093077659606934e-01 1.935333758592605591e-01 2.265856117010116577e-01 -5.689054131507873535e-01 -6.320726871490478516e-01
-2.830000221729278564e-01 -5.785255879163742065e-02 2.232537120580673218e-01 -2.175771445035934448e-01 -2.599582672119140625e-01 4.137329161167144775e-01 -8.753560483455657959e-02 -7.569454312324523926e-01
-1.776279062032699585e-01 2.011227980256080627e-02 3.334857150912284851e-02 -8.308611512184143066e-01 2.594646811485290527e-01 3.499093055725097656e-01 -1.536293476819992065e-01 -2.514779567718505859e-01
-5.821692943572998047e-01 -6.659603118896484375e-02 3.699422478675842285e-01 -6.035655140876770020e-01 6.017629802227020264e-02 3.099409341812133789e-01 -1.704486906528472900e-01 -1.635785847902297974e-01
-3.838121891021728516e-01 -1.203031018376350403e-01 6.826472282409667969e-01 2.873574793338775635e-01 2.841779775917530060e-02 4.431296139955520630e-03 -5.012994408607482910e-01 -1.936632990837097168e-01
-4.582969248294830322e-01 3.313520848751068115e-01 6.644666194915771484e-01 -2.326110601425170898e-01 3.036981821060180664e-01 -2.064017057418823242e-01 -1.226391121745109558e-01 -1.862028390169143677e-01
3.896389156579971313e-02 -6.527557969093322754e-02 3.938916027545928955e-01 -2.725106775760650635e-01 7.226792573928833008e-01 -4.241881668567657471e-01 -2.006024867296218872e-01 -1.495529264211654663e-01
-2.617404162883758545e-01 2.200231701135635376e-01 3.619997203350067139e-02 3.595986068248748779e-01 2.412598133087158203e-01 2.802527509629726410e-02 -5.460199713706970215e-01 -6.287533044815063477e-01
-1.487847268581390381e-01 1.110929846763610840e-01 2.139771282672882080e-01 3.713956177234649658e-01 2.099597454071044922e-01 -3.519646823406219482e-02 -1.803870499134063721e-01 -8.390108942985534668e-01
3.872281014919281006e-01 1.468867063522338867e-01 3.287794291973114014e-01 -1.378938704729080200e-01 3.487523496150970459e-01 1.192860975861549377e-01 -4.097007513046264648e-01 -6.305997967720031738e-01
-5.229432582855224609e-01 -8.270309865474700928e-02 -5.066208168864250183e-02 7.478523999452590942e-02 6.120657920837402344e-01 5.589677095413208008e-01 -1.253819912672042847e-01 -9.349356591701507568e-02
-2.577943801879882812e-01 5.549976825714111328e-01 4.172959923744201660e-02 -2.474628835916519165e-01 -1.313856430351734161e-02 1.971880346536636353e-01 -5.453478097915649414e-01 -4.754791259765625000e-01
3.101896047592163086e-01 2.387521713972091675e-01 2.290453165769577026e-01 -3.795216977596282959e-01 3.876464068889617920e-01 2.476945072412490845e-01 -4.616313278675079346e-01 -4.749269187450408936e-01
-2.697404026985168457e-01 -2.974634766578674316e-01 -3.305076435208320618e-02 -4.434047043323516846e-01 7.348581552505493164e-01 -2.953708544373512268e-02 -2.975339293479919434e-01 -1.078900694847106934e-01
-5.135281085968017578e-01 -1.336686965078115463e-02 1.169677227735519409e-01 -1.188665553927421570e-01 -3.056148290634155273e-01 1.990041881799697876e-01 -7.025925517082214355e-01 -2.857619822025299072e-01
1.148292720317840576e-01 -3.373062014579772949e-01 -7.177016139030456543e-02 -2.817667126655578613e-01 3.864050805568695068e-01 5.714063644409179688e-01 -2.583495676517486572e-01 -4.959199130535125732e-01
-1.759403198957443237e-01 -8.183714002370834351e-02 3.152586147189140320e-02 2.299293130636215210e-01 8.285753130912780762e-01 3.376206159591674805e-01 -2.083328366279602051e-01 -2.540844082832336426e-01
-1.219084113836288452e-02 -2.180857658386230469e-01 2.184180915355682373e-01 -8.251138925552368164e-01 1.353137344121932983e-01 5.287773162126541138e-02 -1.338840276002883911e-01 -4.298136234283447266e-01
-2.521416544914245605e-01 1.977290064096450806e-01 3.509898483753204346e-01 3.580409586429595947e-01 8.451510965824127197e-02 6.640158593654632568e-02 -2.486463785171508789e-01 -7.566793560981750488e-01
-1.215477734804153442e-01 3.157798051834106445e-01 1.744802296161651611e-01 3.044560737907886505e-02 -7.299491018056869507e-02 2.936328649520874023e-01 -6.725051403045654297e-01 -5.570703744888305664e-01
-2.946864366531372070e-01 -2.324451953172683716e-01 6.272446364164352417e-02 -5.484189391136169434e-01 -2.687332630157470703e-01 1.996261477470397949e-01 -3.365968465805053711e-01 -5.736426711082458496e-01
-5.785540118813514709e-02 -3.861191449686884880e-03 3.211503848433494568e-02 1.295316517353057861e-01 3.450439572334289551e-01 6.305226683616638184e-01 -4.913623034954071045e-01 -4.698689281940460205e-01
-7.083826065063476562e-01 -1.718979924917221069e-01 -3.762916848063468933e-02 3.798293471336364746e-01 3.436812162399291992e-01 1.620340645313262939e-01 -2.162849009037017822e-01 -3.630535602569580078e-01
-3.682618439197540283e-01 -3.193614482879638672e-01 -2.259721755981445312e-01 2.238402515649795532e-01 5.164214968681335449e-01 -9.768145531415939331e-02 -2.168193310499191284e-01 -5.813606381416320801e-01
-6.379644870758056641e-01 -7.224541902542114258e-02 4.315149784088134766e-01 1.273243427276611328e-01 5.819415450096130371e-01 -1.423114687204360962e-01 -4.632171243429183960e-02 -1.559198796749114990e-01
-4.527526199817657471e-01 1.891966909170150757e-02 1.633449941873550415e-01 9.013793617486953735e-02 -5.932876095175743103e-02 2.538254857063293457e-01 -1.657238304615020752e-01 -8.151312470436096191e-01
3.184543550014495850e-01 -1.286029219627380371e-01 1.414881795644760132e-01 -2.254721969366073608e-01 2.394508719444274902e-01 4.346133470535278320e-01 -6.878342032432556152e-01 -3.030679225921630859e-01
-2.631364464759826660e-01 2.687481045722961426e-02 2.070118039846420288e-01 3.327196240425109863e-01 8.074142783880233765e-02 -5.365171283483505249e-02 -4.090180993080139160e-01 -7.744594216346740723e-01
-3.307752609252929688e-01 3.429692089557647705e-01 1.646559536457061768e-01 -6.394614577293395996e-01 1.601435691118240356e-01 6.813541799783706665e-02 -3.104496514424681664e-03 -5.537502169609069824e-01
3.214504569768905640e-02 -5.039250254631042480e-01 3.750389069318771362e-02 3.755302354693412781e-02 -1.376681961119174957e-02 3.120394609868526459e-02 -4.655401706695556641e-01 -7.240984439849853516e-01
-5.451776385307312012e-01 2.871779203414916992e-01 6.720999479293823242e-01 -1.910117268562316895e-01 3.907512128353118896e-02 1.258489489555358887e-01 -2.731406390666961670e-01 -2.003393471240997314e-01
-3.932610452175140381e-01 -3.062651157379150391e-01 9.472867846488952637e-02 -2.768754065036773682e-01 -6.048011779785156250e-02 -4.766209796071052551e-02 -7.159263491630554199e-01 -3.839712142944335938e-01
-2.801334261894226074e-01 -5.615913271903991699e-01 6.353819966316223145e-01 -2.112219668924808502e-02 -3.140838071703910828e-02 3.831557333469390869e-01 -1.754244416952133179e-01 -1.530209481716156006e-01
-1.146927475929260254e-01 2.804022729396820068e-01 2.659477293491363525e-01 3.428680598735809326e-01 3.920419812202453613e-01 4.216707348823547363e-01 -4.971420764923095703e-01 -3.758723437786102295e-01
-4.551964253187179565e-02 -4.064786136150360107e-01 5.749986767768859863e-01 -2.706253230571746826e-01 -1.686035394668579102e-01 1.601055711507797241e-01 -5.331633090972900391e-01 -3.008615970611572266e-01
1.807158887386322021e-01 -3.361007273197174072e-01 1.653331816196441650e-01 -2.295480817556381226e-01 5.334249138832092285e-01 -9.371383488178253174e-02 -5.377123355865478516e-01 -4.380543231964111328e-01
5.897268652915954590e-02 -3.058084249496459961e-01 2.523949742317199707e-01 -5.614497661590576172e-01 -1.611458957195281982e-01 -1.454942300915718079e-02 -3.677606880664825439e-01 -6.022016406059265137e-01
-5.618709921836853027e-01 3.323608040809631348e-01 5.277381539344787598e-01 -1.989731639623641968e-01 4.078916013240814209e-01 -1.019225940108299255e-01 -2.799105644226074219e-01 2.501657418906688690e-02
-5.662161111831665039e-01 -9.398786723613739014e-02 2.349299937486648560e-01 1.822070777416229248e-01 3.722476959228515625e-01 5.944616198539733887e-01 4.325014725327491760e-02 -2.972381114959716797e-01
-2.071379870176315308e-02 -2.302040457725524902e-01 1.045155078172683716e-01 2.876035869121551514e-01 1.866475194692611694e-01 2.968875467777252197e-01 -4.700205922126770020e-01 -7.134695649147033691e-01
-6.314802169799804688e-01 -2.839417457580566406e-01 2.686470188200473785e-02 -9.340521879494190216e-03 5.263668894767761230e-01 -1.023173332214355469e-01 -4.764525294303894043e-01 7.254684716463088989e-02
-3.095135390758514404e-01 -2.989922165870666504e-01 1.854988336563110352e-01 -8.753129094839096069e-02 -2.924893051385879517e-02 4.299205839633941650e-01 1.776730269193649292e-01 -7.453043460845947266e-01
2.512910664081573486e-01 -3.218650817871093750e-01 2.225641161203384399e-01 2.485203929245471954e-02 6.473981142044067383e-01 1.199235171079635620e-01 -5.264923572540283203e-01 -2.690782248973846436e-01
-2.095556855201721191e-01 2.863637804985046387e-01 3.447332084178924561e-01 2.802657485008239746e-01 1.564744710922241211e-01 -1.695213317871093750e-01 -3.431310951709747314e-01 -7.111481428146362305e-01
5.960802361369132996e-02 -1.513667255640029907e-01 4.880909025669097900e-01 2.740047276020050049e-01 2.090691626071929932e-01 1.336065232753753662e-01 -1.868928670883178711e-01 -7.508222460746765137e-01
-1.999304443597793579e-01 -1.497196685522794724e-02 3.352693319320678711e-01 2.876214981079101562e-01 -4.959356039762496948e-02 -4.695418104529380798e-02 -4.555754959583282471e-01 -7.432757019996643066e-01
-7.719730585813522339e-02 -1.005320698022842407e-01 2.481777667999267578e-01 3.125024139881134033e-01 4.110061228275299072e-01 4.560236334800720215e-01 -4.635337293148040771e-01 -4.826352000236511230e-01
-3.430434465408325195e-01 -2.188834547996520996e-01 2.169577330350875854e-01 -2.206569463014602661e-01 2.555289566516876221e-01 -1.750774085521697998e-01 3.189801573753356934e-01 -7.354969382286071777e-01
4.557664692401885986e-02 1.698429696261882782e-02 3.509208261966705322e-01 3.100363910198211670e-01 1.805797070264816284e-01 5.460430383682250977e-01 -3.783290982246398926e-01 -5.517801046371459961e-01
