# Supplementary material for: Where is your field going? A machine learning approach to study the relative motion of the domains of physics
Source: PLoS One. 2020 Jun 18;15(6):e0233997. doi: 10.1371/journal.pone.0233997 (PMC7302634; doi:10.1371/journal.pone.0233997)
Supplement: S10 Data — (ZIP) [file pone.0233997.s010.zip › 9/Pacs4Run_9_VS_500_embeddings1992-1996ED8.txt]

-2.852338552474975586e-01 1.035106629133224487e-01 2.669527828693389893e-01 2.759122550487518311e-01 8.149878382682800293e-01 -3.029940128326416016e-01 3.145987913012504578e-02 -5.946192517876625061e-02
2.640621066093444824e-01 1.789333373308181763e-01 -4.523593932390213013e-02 4.021161794662475586e-02 6.467465758323669434e-01 2.269381731748580933e-01 2.151393890380859375e-01 -6.152427196502685547e-01
-1.974036097526550293e-01 3.474571704864501953e-01 2.768307924270629883e-01 -2.182230800390243530e-01 4.269919097423553467e-01 -5.126919746398925781e-01 -2.632883489131927490e-01 -4.489463567733764648e-01
-8.506760746240615845e-02 2.777674198150634766e-01 -2.278839498758316040e-01 5.422332882881164551e-01 6.089630722999572754e-01 -1.245640870183706284e-02 3.936315476894378662e-01 -2.091023027896881104e-01
1.864120215177536011e-01 3.107194304466247559e-01 6.001721620559692383e-01 -4.564715623855590820e-01 4.051389992237091064e-01 -5.123782157897949219e-02 4.787025507539510727e-03 -3.651648163795471191e-01
-3.968795239925384521e-01 4.575712680816650391e-01 -3.046877682209014893e-01 -1.838052570819854736e-01 5.073074102401733398e-01 4.309081658720970154e-02 4.281975626945495605e-01 -2.528343796730041504e-01
-4.853313863277435303e-01 3.074515163898468018e-01 3.464170098304748535e-01 1.962839066982269287e-01 4.208917319774627686e-01 -2.956493496894836426e-01 1.335097383707761765e-02 -4.966470003128051758e-01
6.621222943067550659e-02 3.483655452728271484e-01 -2.540249824523925781e-01 9.991152584552764893e-02 4.783205687999725342e-01 -6.300594210624694824e-01 -1.499290019273757935e-01 -3.892328143119812012e-01
2.079525291919708252e-01 2.845767438411712646e-01 4.982335865497589111e-01 7.001493871212005615e-02 4.938379228115081787e-01 -4.452638924121856689e-01 -3.902190625667572021e-01 -1.680072546005249023e-01
4.391708225011825562e-02 1.175622567534446716e-01 -2.076268941164016724e-02 -3.915936350822448730e-01 5.413950681686401367e-01 -7.060394436120986938e-02 4.194498658180236816e-01 -5.970275998115539551e-01
5.204820632934570312e-02 3.684722185134887695e-01 -2.381607741117477417e-01 -9.449525177478790283e-02 6.550573706626892090e-01 1.577619165182113647e-01 5.711850523948669434e-01 1.250126063823699951e-01
2.078616470098495483e-01 1.333768516778945923e-01 -2.503978312015533447e-01 1.373329907655715942e-01 6.519694328308105469e-01 -6.532664597034454346e-02 -3.810754120349884033e-01 -5.318784713745117188e-01
1.776591539382934570e-01 1.742546558380126953e-01 -6.074384227395057678e-02 6.721500772982835770e-03 5.931136012077331543e-01 -1.373374015092849731e-01 -4.274333715438842773e-01 -6.172463893890380859e-01
-5.108668208122253418e-01 3.015805184841156006e-01 2.596720457077026367e-01 -1.233501732349395752e-01 4.027688503265380859e-01 -3.886689245700836182e-01 -2.609002292156219482e-01 -4.290272295475006104e-01
-4.039581120014190674e-01 2.490011900663375854e-01 2.973971888422966003e-03 8.349684625864028931e-02 4.974818229675292969e-01 -4.217102527618408203e-01 4.280282855033874512e-01 -3.991236686706542969e-01
3.508844971656799316e-01 -1.400231868028640747e-01 4.377360269427299500e-02 -4.760960042476654053e-01 5.712947845458984375e-01 -2.844633758068084717e-01 -2.413990646600723267e-01 -4.038804173469543457e-01
-3.759113550186157227e-01 4.060515761375427246e-02 6.606838665902614594e-03 -6.415460705757141113e-01 6.121497154235839844e-01 3.999816253781318665e-02 -2.628039717674255371e-01 -4.867621231824159622e-03
-3.197613656520843506e-01 1.212027221918106079e-01 -2.676331996917724609e-01 -5.529932379722595215e-01 6.572355031967163086e-01 -1.927779614925384521e-01 1.129095777869224548e-01 1.541528850793838501e-01
1.197095811367034912e-01 4.098667800426483154e-01 2.463504523038864136e-01 2.904710173606872559e-01 5.226379632949829102e-01 -9.578149020671844482e-02 5.894099473953247070e-01 -2.070944309234619141e-01
2.852233350276947021e-01 -3.969002366065979004e-01 -1.307868510484695435e-01 -1.998598873615264893e-01 7.106142640113830566e-01 -1.586892306804656982e-01 -2.324435114860534668e-01 -3.462425172328948975e-01
2.142946049571037292e-02 -3.487462401390075684e-01 -7.535193581134080887e-03 4.072235897183418274e-02 5.757649540901184082e-01 -6.557468175888061523e-01 8.051050454378128052e-02 -3.289539515972137451e-01
1.232531145215034485e-01 1.257480122148990631e-02 -2.101962268352508545e-01 -6.075548008084297180e-02 6.055381894111633301e-01 -3.161917626857757568e-01 1.882184445858001709e-01 -6.593154668807983398e-01
5.095878243446350098e-01 7.071188092231750488e-02 3.362205326557159424e-01 -9.680487960577011108e-02 5.704864263534545898e-01 -3.574396073818206787e-01 2.716493010520935059e-01 -2.930760681629180908e-01
6.479489803314208984e-02 -1.531033962965011597e-01 -3.069286942481994629e-01 -2.323904484510421753e-01 6.025040745735168457e-01 -5.191841125488281250e-01 -1.203218102455139160e-01 -4.208441078662872314e-01
5.308782458305358887e-01 2.945309877395629883e-02 -8.186532184481620789e-03 -2.107841819524765015e-01 6.883645057678222656e-01 1.317461878061294556e-01 2.358018159866333008e-01 -3.549630641937255859e-01
-4.411966502666473389e-01 3.048851191997528076e-01 -3.426886796951293945e-01 -4.073886573314666748e-01 5.648669004440307617e-01 -3.271457552909851074e-01 3.459652513265609741e-02 4.115283116698265076e-02
1.583230495452880859e-01 2.712231874465942383e-01 5.411468148231506348e-01 -2.017531096935272217e-01 4.943399429321289062e-01 9.886150062084197998e-02 -8.728802949190139771e-02 -5.532294511795043945e-01
3.691328763961791992e-01 4.110063910484313965e-01 -2.742780148983001709e-01 -3.319557011127471924e-01 5.572659969329833984e-01 -2.974883317947387695e-01 -6.375696510076522827e-02 -3.260091245174407959e-01
-4.308416247367858887e-01 3.206154704093933105e-01 -3.206526041030883789e-01 -2.897532880306243896e-01 5.055594444274902344e-01 -5.133415460586547852e-01 -5.365362390875816345e-02 5.308098345994949341e-02
5.608994886279106140e-02 -4.288125410676002502e-02 -2.990713119506835938e-01 1.069782227277755737e-01 7.964177131652832031e-01 1.563058346509933472e-01 -4.802841842174530029e-01 6.885924935340881348e-02
6.487968564033508301e-02 4.369342233985662460e-03 -8.557422459125518799e-02 -2.360316365957260132e-01 6.272839307785034180e-01 1.367124766111373901e-01 3.531466424465179443e-01 -6.291660070419311523e-01
4.992458224296569824e-01 3.996010124683380127e-01 -7.086799293756484985e-02 -1.704479306936264038e-01 5.791425108909606934e-01 -2.394357919692993164e-01 5.982542037963867188e-02 -4.008532166481018066e-01
3.827574551105499268e-01 4.239482283592224121e-01 -6.238999962806701660e-02 -3.310510516166687012e-01 5.506026744842529297e-01 -1.922984272241592407e-01 7.495885342359542847e-02 -4.631592631340026855e-01
4.819179475307464600e-01 2.043691128492355347e-01 2.734183147549629211e-02 2.158810496330261230e-01 6.268910765647888184e-01 -2.150713354349136353e-01 2.949187755584716797e-01 -3.903983831405639648e-01
4.075622856616973877e-01 2.595170736312866211e-01 2.840960323810577393e-01 7.691572606563568115e-02 5.641736388206481934e-01 -4.688674584031105042e-02 4.843646287918090820e-01 -3.532959520816802979e-01
-6.727288365364074707e-01 -9.518919885158538818e-02 1.336863543838262558e-02 -3.933798056095838547e-03 6.175764799118041992e-01 -3.729011416435241699e-01 4.885675758123397827e-02 1.238457709550857544e-01
5.149300694465637207e-01 1.518648583441972733e-02 2.535711228847503662e-01 9.882792085409164429e-02 5.999571084976196289e-01 -3.692406117916107178e-01 2.189904600381851196e-01 -3.410385251045227051e-01
-1.477219760417938232e-01 3.039645552635192871e-01 -3.087447881698608398e-01 2.416561245918273926e-01 7.514141798019409180e-01 5.375966429710388184e-02 -3.725090920925140381e-01 1.605814695358276367e-01
3.331400454044342041e-01 4.306814670562744141e-01 9.181594476103782654e-03 -1.690929830074310303e-01 5.532783269882202148e-01 6.821081042289733887e-02 -6.647395342588424683e-02 -5.997216105461120605e-01
3.467218875885009766e-01 -1.254686415195465088e-01 -7.701779156923294067e-02 -4.477762281894683838e-01 5.909668803215026855e-01 -3.233344256877899170e-01 -2.314864993095397949e-01 -3.875994384288787842e-01
3.796412795782089233e-02 1.961621828377246857e-02 -1.397779881954193115e-01 -3.455787003040313721e-01 6.022680997848510742e-01 1.095867808908224106e-02 3.379439711570739746e-01 -6.181895732879638672e-01
1.928404904901981354e-02 1.754625588655471802e-01 -1.184976100921630859e-01 -1.130212917923927307e-01 5.520505905151367188e-01 -3.283003568649291992e-01 -5.259861350059509277e-01 -5.028153061866760254e-01
-2.059369236230850220e-01 3.945626616477966309e-01 -4.280844628810882568e-01 -7.030343264341354370e-02 4.596547782421112061e-01 -4.130929410457611084e-01 1.015789583325386047e-01 -4.706003665924072266e-01
-2.200442254543304443e-01 -2.048766314983367920e-01 -1.937444061040878296e-01 -4.301774501800537109e-01 7.678814530372619629e-01 -9.170720726251602173e-02 9.685734659433364868e-02 2.821046710014343262e-01
5.034673810005187988e-01 3.686017096042633057e-01 -7.840178161859512329e-02 -2.667688429355621338e-01 6.089481711387634277e-01 -1.137118935585021973e-01 -3.298455104231834412e-02 -3.853631913661956787e-01
9.840562194585800171e-02 1.321223080158233643e-01 4.445878565311431885e-01 -1.079937368631362915e-01 5.426806807518005371e-01 2.252362966537475586e-01 -9.834075719118118286e-02 -6.392452120780944824e-01
4.927224516868591309e-01 6.206870824098587036e-02 1.493144333362579346e-01 1.125440597534179688e-01 6.724854707717895508e-01 8.298084139823913574e-02 3.729490637779235840e-01 -3.466951251029968262e-01
8.841912262141704559e-03 5.110728740692138672e-02 -2.346835285425186157e-02 -1.183353438973426819e-01 5.990434885025024414e-01 1.193685643374919891e-02 2.915609180927276611e-01 -7.339978218078613281e-01
3.073379993438720703e-01 3.357977569103240967e-01 4.329445958137512207e-01 -3.116503059864044189e-01 4.504271149635314941e-01 -3.731611073017120361e-01 -1.840972900390625000e-01 -3.635802567005157471e-01
-2.505046129226684570e-01 -1.673379987478256226e-01 -4.923579841852188110e-02 -3.453935384750366211e-01 6.799728274345397949e-01 -4.286262691020965576e-01 -1.404771059751510620e-01 3.488658368587493896e-01
-1.460975110530853271e-01 -3.672336637973785400e-01 -3.029088117182254791e-02 3.281797841191291809e-02 5.964991450309753418e-01 -2.472388446331024170e-01 8.436293154954910278e-02 -6.463320255279541016e-01
-5.424611568450927734e-01 3.555572330951690674e-01 2.401168048381805420e-01 -1.432162821292877197e-01 3.924155533313751221e-01 -3.569436967372894287e-01 2.232033610343933105e-01 -4.122250080108642578e-01
5.186485648155212402e-01 -2.540931664407253265e-02 3.959927558898925781e-01 -7.130982726812362671e-02 6.743974089622497559e-01 1.234527826309204102e-01 -1.316899359226226807e-01 -2.847243547439575195e-01
3.086110353469848633e-01 1.775290220975875854e-01 -2.442689239978790283e-01 -3.438171446323394775e-01 6.130253672599792480e-01 -1.342926621437072754e-01 9.969052625820040703e-04 -5.491170287132263184e-01
4.462359845638275146e-01 1.882141083478927612e-01 1.306141912937164307e-01 6.444130837917327881e-02 6.351491212844848633e-01 7.712031714618206024e-03 4.882874190807342529e-01 -3.199028074741363525e-01
-5.375449061393737793e-01 1.371261030435562134e-01 3.599388301372528076e-01 -3.973389565944671631e-01 5.795755386352539062e-01 1.518716663122177124e-01 -1.792151853442192078e-02 2.133398503065109253e-01
-3.733359575271606445e-01 3.678287863731384277e-01 5.783992260694503784e-02 -1.477573364973068237e-01 3.858342468738555908e-01 -4.033204913139343262e-01 -3.383284807205200195e-01 -5.235865712165832520e-01
1.277396641671657562e-02 6.734226346015930176e-01 2.450199127197265625e-01 1.004082337021827698e-01 5.401464700698852539e-01 4.037690758705139160e-01 1.422538757324218750e-01 3.461698070168495178e-02
-9.400878101587295532e-02 2.519899606704711914e-01 -7.210686802864074707e-02 -5.653727054595947266e-01 6.453796029090881348e-01 -1.578193604946136475e-01 -2.690189182758331299e-01 2.983700633049011230e-01
5.556427240371704102e-01 3.134773671627044678e-01 3.177675604820251465e-02 4.180520772933959961e-02 6.429742574691772461e-01 1.301476452499628067e-02 -2.460393160581588745e-01 -3.407565057277679443e-01
-2.819653749465942383e-01 3.366229236125946045e-01 -1.193099282681941986e-02 3.071314692497253418e-01 5.902888774871826172e-01 -1.158974245190620422e-01 -5.760753154754638672e-01 1.377409100532531738e-01
9.255419485270977020e-03 6.238186359405517578e-01 5.054704546928405762e-01 -1.224672496318817139e-01 4.044388532638549805e-01 1.064001023769378662e-01 -8.389191702008247375e-03 -4.065760374069213867e-01
4.419766962528228760e-01 2.666003108024597168e-01 5.143328309059143066e-01 5.669773370027542114e-02 5.426869392395019531e-01 -1.650280654430389404e-01 -2.141104340553283691e-01 -3.134346604347229004e-01
-2.502182722091674805e-01 5.149847269058227539e-01 5.322958827018737793e-01 -3.049634993076324463e-01 3.379554748535156250e-01 -1.198287233710289001e-01 1.281892955303192139e-01 -3.883741497993469238e-01
2.086450755596160889e-01 5.498300194740295410e-01 1.628140062093734741e-01 -1.981122344732284546e-01 5.315096378326416016e-01 3.982236087322235107e-01 1.074320748448371887e-01 -3.684712946414947510e-01
-5.204630494117736816e-01 -3.110093474388122559e-01 -2.163429856300354004e-01 -1.124784275889396667e-01 6.748803853988647461e-01 -1.968029737472534180e-01 2.521860301494598389e-01 -1.230563446879386902e-01
3.432467281818389893e-01 1.364339888095855713e-01 1.462700963020324707e-01 5.526604130864143372e-02 6.143232583999633789e-01 -1.435513794422149658e-02 5.776564478874206543e-01 -3.575362265110015869e-01
-3.553007841110229492e-01 2.680306732654571533e-01 5.796906352043151855e-02 9.825773537158966064e-03 7.053899168968200684e-01 3.576557040214538574e-01 -4.123280644416809082e-01 5.437669903039932251e-02
1.313126683235168457e-01 1.871972084045410156e-01 1.404269784688949585e-01 3.174414113163948059e-02 5.657745599746704102e-01 -5.208482965826988220e-02 -2.454598248004913330e-01 -7.375109791755676270e-01
-4.675571620464324951e-01 1.844083145260810852e-02 6.055875420570373535e-01 3.317792713642120361e-01 4.872789978981018066e-01 -1.747227013111114502e-01 2.972666546702384949e-02 -1.881061792373657227e-01
-1.471057385206222534e-01 5.975355952978134155e-02 3.717819452285766602e-01 2.253697812557220459e-01 6.028922796249389648e-01 -3.377729356288909912e-01 4.798513650894165039e-01 2.791938185691833496e-01
-9.025292843580245972e-02 2.465039193630218506e-01 -1.485892012715339661e-02 -1.163397356867790222e-02 6.991811990737915039e-01 1.492105238139629364e-02 -5.918591022491455078e-01 3.022580444812774658e-01
-4.308167099952697754e-01 5.431038737297058105e-01 -4.998523741960525513e-02 -2.731566084548830986e-03 4.489633738994598389e-01 -4.293098747730255127e-01 -1.123441383242607117e-01 -3.441407680511474609e-01
-1.971731632947921753e-01 3.337089717388153076e-01 7.006538510322570801e-01 -9.957704693078994751e-03 4.232754409313201904e-01 -1.897344738245010376e-01 -3.053121566772460938e-01 -2.244311571121215820e-01
3.278658092021942139e-01 1.869846433401107788e-01 5.612094998359680176e-01 -2.056300789117813110e-01 5.467777252197265625e-01 -3.771844804286956787e-01 -7.287523150444030762e-02 -2.318536192178726196e-01
-2.877446115016937256e-01 -2.349215000867843628e-01 -3.103446215391159058e-02 -4.408906102180480957e-01 7.592525482177734375e-01 -1.237328946590423584e-01 8.589500561356544495e-03 2.735309898853302002e-01
5.364575609564781189e-02 2.697134315967559814e-01 3.831472992897033691e-01 2.621051669120788574e-01 5.757016539573669434e-01 -2.462417632341384888e-01 2.856534719467163086e-01 4.849850833415985107e-01
2.197552919387817383e-01 4.617622494697570801e-01 4.132225215435028076e-01 -9.595068544149398804e-02 3.990468978881835938e-01 -6.079847216606140137e-01 -1.720931977033615112e-01 4.896273370832204819e-03
9.964681230485439301e-03 4.156723320484161377e-01 6.778370141983032227e-01 -1.434082388877868652e-01 4.283706843852996826e-01 -1.290352344512939453e-01 -2.038096189498901367e-01 -3.246512413024902344e-01
1.029198057949542999e-02 2.330809086561203003e-01 6.985181570053100586e-01 -1.396462470293045044e-01 4.197921156883239746e-01 -5.018468499183654785e-01 -5.288868770003318787e-02 -8.524020761251449585e-02
3.131481409072875977e-01 7.156420350074768066e-01 -2.269152849912643433e-01 1.267983466386795044e-01 5.600005388259887695e-01 -8.524383604526519775e-02 1.893781311810016632e-02 3.163171187043190002e-02
-1.735362261533737183e-01 2.302021235227584839e-01 -1.508248895406723022e-01 -6.081282496452331543e-01 6.672224998474121094e-01 -3.855193406343460083e-02 -2.142137587070465088e-01 1.782256513833999634e-01
1.989488005638122559e-01 2.471478134393692017e-01 6.175900697708129883e-01 1.878311336040496826e-01 4.334209263324737549e-01 -5.281871557235717773e-01 1.360692456364631653e-02 -1.249754503369331360e-01
5.357425808906555176e-01 1.446604877710342407e-01 -1.438654363155364990e-01 7.034343481063842773e-02 6.998922824859619141e-01 5.991695076227188110e-02 -3.622401505708694458e-03 -4.158791899681091309e-01
2.716404497623443604e-01 1.033689975738525391e-01 -3.963030576705932617e-01 -2.470592111349105835e-01 6.264326572418212891e-01 -2.962885200977325439e-01 -9.492097049951553345e-02 -4.563082456588745117e-01
-1.159821264445781708e-02 1.109643355011940002e-01 -4.272457584738731384e-02 4.463741183280944824e-01 7.560203075408935547e-01 3.137767314910888672e-01 -3.021788299083709717e-01 1.585639566183090210e-01
-2.276560962200164795e-01 -1.294983774423599243e-01 2.682076096534729004e-01 2.882516086101531982e-01 5.502160787582397461e-01 -4.726516604423522949e-01 4.490751624107360840e-01 -2.203921675682067871e-01
-5.667406320571899414e-01 3.686526417732238770e-01 2.765220403671264648e-01 -1.322833299636840820e-01 3.996294438838958740e-01 -4.879982173442840576e-01 3.184087201952934265e-02 -2.237795889377593994e-01
-5.362080931663513184e-01 -1.125113442540168762e-01 -3.807056546211242676e-01 -1.696719527244567871e-01 6.827441453933715820e-01 -1.174135953187942505e-01 6.391990184783935547e-02 -2.051475793123245239e-01
-2.148458063602447510e-01 1.721773296594619751e-01 -9.653997421264648438e-02 -5.200520157814025879e-01 7.194708585739135742e-01 3.590819612145423889e-02 1.805059611797332764e-02 3.537916541099548340e-01
3.711372017860412598e-01 1.513505876064300537e-01 -3.676467835903167725e-01 -2.553316652774810791e-01 6.394745111465454102e-01 7.138576824218034744e-03 -2.144423872232437134e-01 -4.289846122264862061e-01
3.344857990741729736e-01 -7.133123278617858887e-02 3.492292482405900955e-03 -2.773382067680358887e-01 6.430834531784057617e-01 -4.417992383241653442e-02 3.118458092212677002e-01 -5.416147708892822266e-01
2.953322231769561768e-01 7.756426334381103516e-01 6.693851947784423828e-02 -4.497084021568298340e-02 4.913751184940338135e-01 -9.569856524467468262e-02 -2.296584472060203552e-02 -2.313418090343475342e-01
2.506709694862365723e-01 -5.610682442784309387e-02 5.777174830436706543e-01 4.156615212559700012e-02 5.508717894554138184e-01 -3.786322176456451416e-01 -8.558250218629837036e-02 -3.799794316291809082e-01
1.464145537465810776e-02 -2.214555889368057251e-01 -2.238195538520812988e-01 -2.193001359701156616e-01 7.390728592872619629e-01 -2.588209807872772217e-01 -3.710586577653884888e-03 4.892080128192901611e-01
3.123767971992492676e-01 -2.255359105765819550e-02 2.867951057851314545e-02 1.504926830530166626e-01 6.173437833786010742e-01 -5.115987658500671387e-01 -2.458401471376419067e-01 -4.185183644294738770e-01
-6.368274688720703125e-01 -2.067318558692932129e-02 -1.519295126199722290e-01 1.291047781705856323e-01 7.230951189994812012e-01 -1.602212041616439819e-01 6.708361674100160599e-03 7.543520629405975342e-02
-4.193993806838989258e-01 1.597212851047515869e-01 2.899509072303771973e-01 -3.348307013511657715e-01 4.314613640308380127e-01 -4.107182323932647705e-01 1.864321231842041016e-01 -4.613076746463775635e-01
4.751412868499755859e-01 6.385325640439987183e-02 -7.125317305326461792e-02 -1.335240006446838379e-01 6.246015429496765137e-01 -3.319046497344970703e-01 3.329396247863769531e-01 -3.689459264278411865e-01
-4.677638113498687744e-01 3.416081368923187256e-01 1.502387076616287231e-01 -1.470621973276138306e-01 5.648486614227294922e-01 -8.387032896280288696e-02 -5.130861401557922363e-01 1.759443879127502441e-01
-2.570495307445526123e-01 3.804959654808044434e-01 -1.397660523653030396e-01 -4.508720338344573975e-01 6.484583020210266113e-01 3.084655702114105225e-01 -2.210184931755065918e-01 4.277478158473968506e-02
3.337145149707794189e-01 2.056323736906051636e-01 -2.746646106243133545e-01 -1.003426164388656616e-01 6.413581967353820801e-01 -2.149796038866043091e-01 -2.255632281303405762e-01 -5.023995637893676758e-01
1.811716556549072266e-01 5.329469442367553711e-01 -8.134546875953674316e-02 1.854007691144943237e-01 5.861813426017761230e-01 -7.956355810165405273e-02 4.269968271255493164e-01 3.314947187900543213e-01
-2.854767441749572754e-01 2.100768536329269409e-01 -8.509866148233413696e-02 -5.518373847007751465e-01 6.646212935447692871e-01 -1.156977843493223190e-02 -3.146887719631195068e-01 1.473777145147323608e-01
-2.085471749305725098e-01 2.305291742086410522e-01 -5.973982810974121094e-02 -4.930859208106994629e-01 7.212973237037658691e-01 1.767921894788742065e-01 -1.657398343086242676e-01 2.786874175071716309e-01
1.542450487613677979e-01 7.420533895492553711e-01 -2.824619710445404053e-01 -2.850869856774806976e-02 4.838532209396362305e-01 -3.096780776977539062e-01 1.077801957726478577e-01 5.776343122124671936e-02
2.342809736728668213e-02 7.171578407287597656e-01 5.536907911300659180e-02 9.314491599798202515e-02 5.859093070030212402e-01 2.616411149501800537e-01 2.123959958553314209e-01 1.285930424928665161e-01
-1.812385916709899902e-01 3.432242274284362793e-01 -4.854609966278076172e-01 -3.413430452346801758e-01 5.782621502876281738e-01 -2.434099093079566956e-02 3.921101093292236328e-01 9.182830154895782471e-02
3.181053996086120605e-01 7.404391467571258545e-02 5.109257698059082031e-01 -4.048429429531097412e-01 6.090399622917175293e-01 -1.585060060024261475e-01 1.076583191752433777e-02 -2.687260210514068604e-01
1.331786513328552246e-01 3.325808942317962646e-01 4.544221758842468262e-01 2.411623299121856689e-02 5.257062911987304688e-01 2.850965261459350586e-01 -1.692809760570526123e-01 -5.275121927261352539e-01
-5.195851325988769531e-01 4.474883079528808594e-01 1.856285929679870605e-01 -6.835310161113739014e-02 3.624096512794494629e-01 -3.525606393814086914e-01 7.321815937757492065e-02 -4.792231917381286621e-01
-2.783318161964416504e-01 2.771126925945281982e-01 2.343444526195526123e-01 -3.478699922561645508e-01 6.525115370750427246e-01 2.056790739297866821e-01 -1.344290822744369507e-01 4.285589754581451416e-01
1.760450899600982666e-01 5.114069581031799316e-01 -1.202400997281074524e-01 3.106189072132110596e-01 6.385381221771240234e-01 -5.489900335669517517e-02 1.852034777402877808e-01 3.892095088958740234e-01
4.622396528720855713e-01 -1.608227146789431572e-03 3.624933362007141113e-01 -2.547720670700073242e-01 6.546635627746582031e-01 3.387521207332611084e-01 -6.357587873935699463e-02 -2.065002769231796265e-01
1.138861924409866333e-01 1.563461273908615112e-01 2.350612580776214600e-01 3.394819796085357666e-01 6.001676917076110840e-01 -1.967229843139648438e-01 5.852850675582885742e-01 -2.249979227781295776e-01
2.997859716415405273e-01 1.778762936592102051e-01 2.678313851356506348e-01 7.448814809322357178e-02 5.151947140693664551e-01 -6.223514676094055176e-01 -3.457670211791992188e-01 -1.700132787227630615e-01
1.701847016811370850e-01 4.781702756881713867e-01 4.630106389522552490e-01 -1.865167915821075439e-01 3.691362440586090088e-01 -5.248664617538452148e-01 -2.817918062210083008e-01 4.549596831202507019e-02
6.670637428760528564e-02 3.466207385063171387e-01 3.206657469272613525e-01 2.398051321506500244e-01 5.600275993347167969e-01 5.165714770555496216e-02 6.306585669517517090e-01 -3.227631747722625732e-02
5.734960436820983887e-01 1.845367252826690674e-01 3.410628736019134521e-01 -6.025595217943191528e-02 5.129138827323913574e-01 -4.836733043193817139e-01 -2.811557054519653320e-02 -1.388626545667648315e-01
6.911498308181762695e-02 3.337725996971130371e-02 4.864106178283691406e-01 2.371415197849273682e-01 6.382856369018554688e-01 3.603721782565116882e-02 3.741176426410675049e-01 3.906488716602325439e-01
-6.427553296089172363e-01 -2.148122936487197876e-01 -3.183956816792488098e-02 -1.788014322519302368e-01 6.303609013557434082e-01 -6.865030154585838318e-03 2.753021419048309326e-01 -1.858604848384857178e-01
-1.881588846445083618e-01 3.105267286300659180e-01 1.708733476698398590e-02 -5.394206643104553223e-01 6.516531705856323242e-01 -6.106255110353231430e-03 1.263455897569656372e-01 3.691209852695465088e-01
-2.217918336391448975e-01 2.786752954125404358e-02 -3.023794591426849365e-01 2.259994745254516602e-01 8.171945810317993164e-01 3.248293697834014893e-01 -1.736737936735153198e-01 6.355240195989608765e-02
-1.402710825204849243e-01 3.168171644210815430e-01 -2.846330106258392334e-01 -1.891171485185623169e-01 7.234354615211486816e-01 1.185217574238777161e-01 -4.385881125926971436e-01 1.827674061059951782e-01
-1.020620688796043396e-01 -3.351595103740692139e-01 4.602746665477752686e-02 -1.827599406242370605e-01 5.828561782836914062e-01 -4.494733512401580811e-01 2.178905718028545380e-02 -5.472743511199951172e-01
1.098134517669677734e-01 7.221161127090454102e-01 1.835540831089019775e-01 5.081829428672790527e-02 4.926167726516723633e-01 5.628786236047744751e-02 4.289844334125518799e-01 -1.864582486450672150e-02
-5.183507204055786133e-01 -1.897124201059341431e-02 6.349988579750061035e-01 -2.838551066815853119e-02 4.589880108833312988e-01 -1.792027652263641357e-01 2.477919161319732666e-01 -1.507934778928756714e-01
2.411391437053680420e-01 1.237105801701545715e-01 1.099238917231559753e-01 -1.230152323842048645e-01 6.207299232482910156e-01 1.660827696323394775e-01 2.062525302171707153e-01 -6.662599444389343262e-01
-4.257991611957550049e-01 3.076982498168945312e-01 1.352896094322204590e-01 -2.841052711009979248e-01 6.641538143157958984e-01 1.646896302700042725e-01 -3.388767838478088379e-01 2.047860920429229736e-01
3.950978815555572510e-01 6.430203467607498169e-02 4.992368221282958984e-01 -7.504326105117797852e-02 5.716279149055480957e-01 -4.915475100278854370e-02 -7.730246870778501034e-04 -5.056866407394409180e-01
-1.566756814718246460e-01 3.394016623497009277e-01 9.364436566829681396e-02 -6.067858934402465820e-01 6.077168583869934082e-01 -5.116519704461097717e-02 1.456348747014999390e-01 3.002558350563049316e-01
1.901927888393402100e-01 1.325218975543975830e-01 5.119537711143493652e-01 -2.818324863910675049e-01 4.542723000049591064e-01 -4.730392098426818848e-01 -3.131017088890075684e-01 -2.767244875431060791e-01
2.881502807140350342e-01 1.720497161149978638e-01 -7.711641490459442139e-02 -1.727781258523464203e-02 6.117151975631713867e-01 -9.634856879711151123e-02 -5.181006789207458496e-01 -4.787652492523193359e-01
3.258934915065765381e-01 -3.379758298397064209e-01 -6.147596519440412521e-03 -1.759429723024368286e-01 6.801537871360778809e-01 -3.866466581821441650e-01 -1.924183517694473267e-01 -3.153451085090637207e-01
-1.160280331969261169e-01 1.902167648077011108e-01 -6.939236819744110107e-02 -1.070954725146293640e-01 5.389623641967773438e-01 -7.105407714843750000e-01 -3.148449659347534180e-01 -1.989832818508148193e-01
1.147683486342430115e-01 -3.635285794734954834e-01 2.355707138776779175e-01 -1.592820882797241211e-01 6.060272455215454102e-01 -1.919504553079605103e-01 -9.568887203931808472e-02 -6.004502773284912109e-01
6.133406758308410645e-01 -2.618978358805179596e-02 1.187029704451560974e-01 -1.567786782979965210e-01 6.630629301071166992e-01 9.802365303039550781e-02 3.620311319828033447e-01 -6.426313519477844238e-02
4.643477797508239746e-01 2.699813544750213623e-01 3.787187039852142334e-01 -2.433639764785766602e-01 4.929821491241455078e-01 -2.593391239643096924e-01 -3.237124085426330566e-01 -3.062019348144531250e-01
-4.067853391170501709e-01 -2.364104688167572021e-01 -8.438348770141601562e-02 -3.562595844268798828e-01 7.131380438804626465e-01 -2.466238141059875488e-01 1.612876653671264648e-01 2.217913866043090820e-01
-5.408386588096618652e-01 -1.860277205705642700e-01 -6.201519072055816650e-02 7.091189920902252197e-02 7.833247780799865723e-01 -7.322211563587188721e-02 -7.700004428625106812e-02 1.977996528148651123e-01
-7.481805980205535889e-02 1.431490182876586914e-01 4.374616313725709915e-03 2.425907850265502930e-01 5.248720049858093262e-01 -3.205874860286712646e-01 -2.872256636619567871e-01 -6.739997267723083496e-01
5.104338377714157104e-02 7.059091925621032715e-01 3.305421769618988037e-01 -1.557063907384872437e-01 4.804737865924835205e-01 3.325119018554687500e-01 8.256356418132781982e-02 1.317130625247955322e-01
-3.639701381325721741e-02 -3.545888364315032959e-01 3.577988222241401672e-02 -2.666063308715820312e-01 5.977299213409423828e-01 -3.376071155071258545e-01 1.189830899238586426e-01 -5.613967776298522949e-01
5.148668885231018066e-01 -5.958881974220275879e-02 -6.898979097604751587e-02 1.087954938411712646e-01 7.195019721984863281e-01 1.565937548875808716e-01 -1.473381072282791138e-01 -3.883967995643615723e-01
5.283675193786621094e-01 5.292469263076782227e-01 2.570594847202301025e-01 -1.521155089139938354e-01 5.155031085014343262e-01 -1.607559472322463989e-01 -1.525200903415679932e-02 -2.443113327026367188e-01
-5.607942342758178711e-01 2.626008093357086182e-01 1.062814965844154358e-01 7.323465496301651001e-02 6.064366102218627930e-01 1.486770212650299072e-01 -4.575684666633605957e-01 -2.554874494671821594e-02
-4.789360463619232178e-01 2.777183949947357178e-01 -1.573255956172943115e-01 -1.162303984165191650e-01 6.534486413002014160e-01 8.436499536037445068e-02 -4.691032469272613525e-01 -3.258058428764343262e-02
-2.037848904728889465e-02 1.909879148006439209e-01 -6.174985691905021667e-02 -1.977947056293487549e-01 7.671447992324829102e-01 1.861517578363418579e-01 -3.476533889770507812e-01 4.196975529193878174e-01
-5.932900309562683105e-01 2.664409875869750977e-01 1.406855285167694092e-01 2.168365269899368286e-01 4.896719753742218018e-01 -1.183991804718971252e-01 4.070583283901214600e-01 -3.011843860149383545e-01
2.928636670112609863e-01 4.669328927993774414e-01 -3.599874079227447510e-01 -9.750635921955108643e-02 6.059992313385009766e-01 -2.344544082880020142e-01 1.962387263774871826e-01 3.104713559150695801e-01
4.047101140022277832e-01 1.677294373512268066e-01 3.010872006416320801e-01 1.676959730684757233e-02 5.883663892745971680e-01 -4.568969458341598511e-02 4.649035930633544922e-01 -3.908247053623199463e-01
1.180952265858650208e-01 6.217175722122192383e-01 3.849084377288818359e-01 -6.178989633917808533e-02 3.897981941699981689e-01 -4.882183074951171875e-01 9.108040481805801392e-02 -2.212528139352798462e-01
-2.013387978076934814e-01 9.618933498859405518e-02 1.135794743895530701e-01 -4.240271449089050293e-01 7.101851701736450195e-01 3.942833282053470612e-03 -2.589558660984039307e-01 4.313634037971496582e-01
6.003801152110099792e-02 2.607697993516921997e-02 7.681158185005187988e-02 1.896458119153976440e-01 6.389737725257873535e-01 -1.457126736640930176e-01 7.182781696319580078e-01 9.168839454650878906e-02
-7.918943464756011963e-02 8.398864418268203735e-02 -2.994582355022430420e-01 3.022703528404235840e-01 8.000992536544799805e-01 3.772592246532440186e-01 -1.506699472665786743e-01 -2.115597948431968689e-02
6.669451296329498291e-02 2.457387596368789673e-01 3.290948867797851562e-01 4.466732442378997803e-01 5.995534062385559082e-01 -2.338787764310836792e-01 1.867985725402832031e-01 4.222402870655059814e-01
-2.693567574024200439e-01 6.998078525066375732e-02 -9.065672755241394043e-02 1.673327088356018066e-01 7.934852242469787598e-01 3.668240308761596680e-01 -3.057579398155212402e-01 1.693051457405090332e-01
1.563590317964553833e-01 7.668792605400085449e-01 -1.704566627740859985e-01 -1.247978582978248596e-02 5.317188501358032227e-01 -7.417622208595275879e-02 1.947350949048995972e-01 1.791311651468276978e-01
-5.368129014968872070e-01 -2.946957349777221680e-01 -2.019818127155303955e-01 -1.745822727680206299e-01 7.023774385452270508e-01 -9.184128046035766602e-02 1.356290727853775024e-01 -1.831570416688919067e-01
5.199627876281738281e-01 1.520988494157791138e-01 1.113293245434761047e-01 1.804124265909194946e-01 6.489998698234558105e-01 -1.782360970973968506e-01 -3.157657682895660400e-01 -3.299770653247833252e-01
2.829913198947906494e-01 -1.647785902023315430e-01 4.975695312023162842e-01 1.233642548322677612e-01 5.709178447723388672e-01 -2.974339127540588379e-01 -4.177300631999969482e-02 -4.623966217041015625e-01
-8.581064641475677490e-02 5.271590780466794968e-03 -3.213477432727813721e-01 5.860472843050956726e-02 8.194268941879272461e-01 5.893336609005928040e-02 -1.937902867794036865e-01 4.164392054080963135e-01
-4.458087384700775146e-01 2.063399553298950195e-01 -4.462955594062805176e-01 -3.358380198478698730e-01 4.965890347957611084e-01 -2.688419818878173828e-01 2.820897996425628662e-01 -2.196818441152572632e-01
-5.411406755447387695e-01 -4.152960777282714844e-01 2.695609000511467457e-04 4.745149612426757812e-02 7.123997807502746582e-01 2.205672115087509155e-02 6.486491858959197998e-02 -1.422562301158905029e-01
1.268546581268310547e-01 1.365521103143692017e-01 6.805095672607421875e-01 -1.273657828569412231e-01 4.801029264926910400e-01 3.023632802069187164e-02 3.088027983903884888e-02 -5.035666823387145996e-01
1.002908870577812195e-01 3.898800611495971680e-01 5.520446896553039551e-01 -1.029729917645454407e-01 4.290892779827117920e-01 -5.370846390724182129e-01 -1.474393010139465332e-01 -1.681152433156967163e-01
4.064650833606719971e-01 6.582940220832824707e-01 1.834234297275543213e-01 2.448593527078628540e-01 5.279117226600646973e-01 -9.824408590793609619e-02 1.141716390848159790e-01 8.035566657781600952e-02
5.058876276016235352e-01 -4.897637292742729187e-02 4.630019068717956543e-01 -2.148205786943435669e-01 5.038477182388305664e-01 -4.369681775569915771e-01 1.859696805477142334e-01 -4.209553822875022888e-02
-7.078544050455093384e-02 2.702182531356811523e-01 6.585901975631713867e-02 -9.473441541194915771e-02 7.300528287887573242e-01 4.118565917015075684e-01 -4.145337343215942383e-01 1.849816292524337769e-01
5.198610201478004456e-02 5.552113652229309082e-01 -2.800031304359436035e-01 -3.381415307521820068e-01 6.257472038269042969e-01 4.033340141177177429e-02 9.102829545736312866e-02 3.079348504543304443e-01
-6.199039816856384277e-01 -9.006893634796142578e-02 -1.659295558929443359e-01 -2.511843144893646240e-01 6.080160140991210938e-01 -3.677830398082733154e-01 -6.995261460542678833e-02 -8.449388295412063599e-02
2.086609601974487305e-02 3.861046135425567627e-01 5.321520566940307617e-01 -8.090043067932128906e-02 4.510680437088012695e-01 -4.314491748809814453e-01 -2.882018685340881348e-01 -2.967929840087890625e-01
-3.922372162342071533e-01 4.017692208290100098e-01 -2.253999710083007812e-01 -3.941848874092102051e-01 6.521573066711425781e-01 -1.499990820884704590e-01 1.561939269304275513e-01 7.961919158697128296e-02
-6.307990849018096924e-02 4.093003571033477783e-01 -4.159522056579589844e-02 -1.615360230207443237e-01 7.205085158348083496e-01 3.992298543453216553e-01 -2.558376789093017578e-01 2.381180375814437866e-01
3.459211438894271851e-02 3.030767440795898438e-01 -1.252494305372238159e-01 -1.633515059947967529e-01 6.998823881149291992e-01 6.869719177484512329e-02 -5.267082452774047852e-01 3.043031394481658936e-01
-4.262471497058868408e-01 8.404647558927536011e-02 6.305618286132812500e-01 -9.176456183195114136e-02 4.296950399875640869e-01 -3.254151940345764160e-01 -1.770734488964080811e-01 -2.886742651462554932e-01
1.579124629497528076e-01 5.989918112754821777e-01 -4.261051416397094727e-01 -5.410651862621307373e-02 5.046724677085876465e-01 -3.736895322799682617e-01 7.843088358640670776e-02 1.768897771835327148e-01
-6.877913326025009155e-02 6.076791882514953613e-01 -2.816267311573028564e-01 1.911843270063400269e-01 6.107187271118164062e-01 -6.443724781274795532e-02 3.158533573150634766e-01 1.823115646839141846e-01
1.814646124839782715e-01 3.886821912601590157e-03 -4.374991059303283691e-01 -2.551162242889404297e-01 6.266193389892578125e-01 -4.045611023902893066e-01 -1.605756878852844238e-01 -3.584127724170684814e-01
-5.463762879371643066e-01 4.380161464214324951e-01 -1.357714533805847168e-01 -5.376946926116943359e-02 4.746221899986267090e-01 -3.060562610626220703e-01 1.318654268980026245e-01 -3.898265063762664795e-01
-4.524759948253631592e-01 -2.012509107589721680e-01 -2.189932614564895630e-01 -2.583284080028533936e-01 6.162686944007873535e-01 -5.005208253860473633e-01 -8.818937093019485474e-02 -4.456762224435806274e-02
8.420823514461517334e-02 -2.401907742023468018e-02 5.025159716606140137e-01 1.852298378944396973e-01 5.997921228408813477e-01 -2.553845345973968506e-01 2.675271630287170410e-01 4.571180939674377441e-01
4.114631414413452148e-01 1.727350652217864990e-01 3.957601487636566162e-01 2.595516145229339600e-01 5.420388579368591309e-01 -5.017895102500915527e-01 -6.420993059873580933e-02 -1.647604256868362427e-01
-2.674514353275299072e-01 1.009233519434928894e-01 6.089415401220321655e-02 1.233589947223663330e-01 7.537567615509033203e-01 2.554799914360046387e-01 -4.805954694747924805e-01 1.869954317808151245e-01
-3.461652100086212158e-01 1.066120415925979614e-01 4.300373494625091553e-01 -4.529488384723663330e-01 5.740001797676086426e-01 -5.967912264168262482e-03 -2.586165368556976318e-01 2.869050204753875732e-01
-2.372705936431884766e-01 -7.953688502311706543e-02 -5.363434553146362305e-02 -3.833977282047271729e-01 7.499351501464843750e-01 2.929132059216499329e-02 2.388809323310852051e-01 4.088782370090484619e-01
-2.817761301994323730e-01 9.051660075783729553e-03 3.925280869007110596e-01 -3.867507725954055786e-02 6.443459391593933105e-01 3.165593445301055908e-01 4.500139951705932617e-01 2.168920040130615234e-01
-2.628351151943206787e-01 -5.161092877388000488e-01 -1.436350196599960327e-01 -4.841004684567451477e-02 7.348946332931518555e-01 -2.811668217182159424e-01 -8.560781180858612061e-02 1.229662075638771057e-01
-5.236044526100158691e-02 3.833039104938507080e-01 -3.228100538253784180e-01 -1.447642892599105835e-01 7.296553850173950195e-01 2.892717719078063965e-01 -3.024642467498779297e-01 1.327159404754638672e-01
-1.502801775932312012e-01 -1.703179329633712769e-01 4.502921700477600098e-01 -1.387512534856796265e-01 4.819803535938262939e-01 -4.699987173080444336e-01 4.656957983970642090e-01 -2.373106032609939575e-01
-9.610400348901748657e-02 1.107595860958099365e-01 7.321083918213844299e-03 3.224155604839324951e-01 6.983851194381713867e-01 -2.929565012454986572e-01 5.178618431091308594e-01 -1.809551566839218140e-01
-4.820946231484413147e-02 7.306005954742431641e-01 1.132610291242599487e-01 -1.897905617952346802e-01 5.340194702148437500e-01 2.301192283630371094e-01 2.223694175481796265e-01 1.657413840293884277e-01
4.042244851589202881e-01 2.802433967590332031e-01 2.680194675922393799e-01 1.402460634708404541e-01 5.450239181518554688e-01 -5.359051227569580078e-01 1.837859153747558594e-01 -2.203185409307479858e-01
-5.066431760787963867e-01 -5.474236980080604553e-02 -4.425840079784393311e-01 -1.067670658230781555e-01 6.486321091651916504e-01 -2.950607538223266602e-01 5.680714547634124756e-02 -1.484068036079406738e-01
2.112808972597122192e-01 -4.539511799812316895e-01 -1.585701704025268555e-01 -1.292759627103805542e-01 6.730368733406066895e-01 -3.583998680114746094e-01 -2.511018812656402588e-01 -2.509000003337860107e-01
1.495335698127746582e-01 8.101001381874084473e-01 2.245596945285797119e-01 -7.947871088981628418e-02 5.080726146697998047e-01 -9.620303288102149963e-03 4.045981541275978088e-02 6.903792172670364380e-02
-1.876482069492340088e-01 7.067406084388494492e-03 2.630796730518341064e-01 3.001799881458282471e-01 7.030605673789978027e-01 3.088480234146118164e-01 4.370648264884948730e-01 1.572017222642898560e-01
-2.109737694263458252e-01 -8.884683251380920410e-02 1.817024052143096924e-01 -4.038608670234680176e-01 6.743994355201721191e-01 -3.189158439636230469e-01 -5.981814116239547729e-02 4.374663829803466797e-01
6.645532697439193726e-02 1.758860200643539429e-01 -8.038319647312164307e-02 -1.587279736995697021e-01 7.453294396400451660e-01 1.339809447526931763e-01 -5.036026239395141602e-01 3.254369497299194336e-01
1.868521124124526978e-01 2.487008571624755859e-01 2.628232836723327637e-01 2.401582002639770508e-01 6.263350248336791992e-01 -1.416701078414916992e-01 2.784580588340759277e-01 5.353292226791381836e-01
4.688293337821960449e-01 1.558888554573059082e-01 -4.043269902467727661e-02 -2.491697669029235840e-01 6.456968784332275391e-01 2.088781446218490601e-02 3.263394534587860107e-01 -4.102671742439270020e-01
5.640040040016174316e-01 -7.763107120990753174e-02 3.262782692909240723e-01 -1.855803839862346649e-02 6.994816660881042480e-01 6.250908225774765015e-02 -1.170338690280914307e-01 -2.493831515312194824e-01
-5.999435186386108398e-01 1.544555556029081345e-02 -2.415078729391098022e-01 -3.356388509273529053e-01 6.460367441177368164e-01 -1.927098631858825684e-01 1.020649597048759460e-01 -6.270537525415420532e-02
-3.480091392993927002e-01 -3.680343180894851685e-02 2.636073529720306396e-01 -4.777227938175201416e-01 6.366258263587951660e-01 -2.190778255462646484e-01 -3.506805002689361572e-02 3.539916872978210449e-01
-2.600020766258239746e-01 5.337093472480773926e-01 -2.965721487998962402e-01 -3.772907853126525879e-01 6.243626475334167480e-01 9.310746937990188599e-02 -6.303649395704269409e-02 1.215673387050628662e-01
-1.243356093764305115e-01 1.668953001499176025e-01 -2.386361062526702881e-01 3.129718303680419922e-01 7.714089751243591309e-01 3.396897912025451660e-01 -3.022009432315826416e-01 -1.304088742472231388e-03
3.147845864295959473e-01 9.191928058862686157e-02 5.435633659362792969e-01 2.672652304172515869e-01 4.901989102363586426e-01 -4.313206374645233154e-01 2.517688646912574768e-02 -3.140115439891815186e-01
-1.291363090276718140e-01 1.656111478805541992e-01 7.338433265686035156e-01 -2.954414486885070801e-01 3.885001540184020996e-01 -1.813308298587799072e-01 -7.841840386390686035e-02 -3.743293583393096924e-01
-2.743120789527893066e-01 4.038320779800415039e-01 4.297775626182556152e-01 1.099718734622001648e-01 4.262731075286865234e-01 -4.539481699466705322e-01 9.813468158245086670e-02 -4.092209041118621826e-01
-4.382084608078002930e-01 3.261301219463348389e-01 -4.501589760184288025e-02 2.209884226322174072e-01 5.239337682723999023e-01 -3.637019991874694824e-01 4.161730110645294189e-01 -2.660157978534698486e-01
-4.541261587291955948e-03 1.801749765872955322e-01 6.818127036094665527e-01 -1.474477946758270264e-01 4.310688674449920654e-01 -1.953835934400558472e-01 -5.766409449279308319e-03 -5.068318247795104980e-01
-1.714257174171507359e-03 5.732483267784118652e-01 3.721541166305541992e-01 1.605027019977569580e-01 3.735271394252777100e-01 -5.412920713424682617e-01 1.748972386121749878e-01 -2.097976505756378174e-01
-2.067636996507644653e-01 5.645962953567504883e-01 -3.167618811130523682e-01 1.778559982776641846e-01 5.091673135757446289e-01 -2.145302444696426392e-01 4.149383008480072021e-01 -1.704715043306350708e-01
-3.948271572589874268e-01 3.538161516189575195e-01 -1.595896333456039429e-01 -5.290428996086120605e-01 6.185501217842102051e-01 -7.801108807325363159e-02 -7.866658270359039307e-02 1.367190629243850708e-01
-1.027908623218536377e-01 3.151570260524749756e-01 7.262185215950012207e-01 2.026553750038146973e-01 4.164354503154754639e-01 -2.690299153327941895e-01 -2.093134522438049316e-01 -1.789966523647308350e-01
-3.522997200489044189e-01 2.239642292261123657e-01 4.826023280620574951e-01 -1.956315934658050537e-01 4.351666569709777832e-01 -5.647369027137756348e-01 2.067842483520507812e-01 5.908245593309402466e-02
-2.932202816009521484e-01 1.593829244375228882e-01 2.625292539596557617e-01 -5.990567207336425781e-01 6.010227799415588379e-01 -3.148166462779045105e-02 1.215364318341016769e-03 3.140181303024291992e-01
4.410522580146789551e-01 3.710528090596199036e-02 5.863296240568161011e-02 -4.082492366433143616e-02 5.722405910491943359e-01 -6.277102828025817871e-01 -7.038269937038421631e-02 -2.693665623664855957e-01
3.827277421951293945e-01 1.279534846544265747e-01 3.479430377483367920e-01 3.749116361141204834e-01 5.856757760047912598e-01 -1.153915822505950928e-01 4.134747385978698730e-01 -2.196170687675476074e-01
-2.821585834026336670e-01 3.162093833088874817e-02 -1.118272319436073303e-01 2.126349359750747681e-01 7.798786759376525879e-01 4.035561978816986084e-01 -2.512872219085693359e-01 1.656930148601531982e-01
-1.454982161521911621e-01 -2.133544534444808960e-01 6.471866369247436523e-01 1.424519568681716919e-01 5.008924007415771484e-01 -2.404513955116271973e-01 -5.267915781587362289e-03 -4.306148886680603027e-01
3.876133859157562256e-01 2.852471768856048584e-01 2.630285024642944336e-01 -4.829732477664947510e-01 4.940412938594818115e-01 -2.954012453556060791e-01 -7.291665673255920410e-02 -3.595652878284454346e-01
-5.213321745395660400e-02 1.985505968332290649e-01 6.141250729560852051e-01 -2.623640894889831543e-01 4.792878627777099609e-01 -4.912613630294799805e-01 -1.583394855260848999e-01 -1.254955679178237915e-01
-3.234375417232513428e-01 -4.210519194602966309e-01 -1.835279464721679688e-01 9.446504712104797363e-02 7.525661587715148926e-01 3.681481257081031799e-02 3.281845748424530029e-01 9.002132341265678406e-03
1.546195894479751587e-01 7.419441640377044678e-02 6.431194543838500977e-01 -2.616855688393115997e-02 5.081437230110168457e-01 -1.320255547761917114e-01 -8.135487139225006104e-02 -5.234895348548889160e-01
-1.768075376749038696e-01 1.048636734485626221e-01 -4.974217712879180908e-02 2.448544502258300781e-01 7.533701062202453613e-01 9.859552234411239624e-02 -5.273868441581726074e-01 1.997256577014923096e-01
-1.886802762746810913e-01 1.529152542352676392e-01 -1.255317032337188721e-01 -4.725933074951171875e-01 7.432312369346618652e-01 3.124843910336494446e-02 -1.096267625689506531e-01 3.694955706596374512e-01
1.138961464166641235e-01 3.217898309230804443e-01 1.698718667030334473e-01 -2.730770111083984375e-01 5.133628249168395996e-01 2.588745951652526855e-01 5.139586329460144043e-02 -6.684704422950744629e-01
-1.063458696007728577e-01 -3.466643393039703369e-02 4.098186194896697998e-01 1.872247904539108276e-01 6.448740959167480469e-01 1.539231538772583008e-01 5.088132023811340332e-01 2.933230996131896973e-01
-3.391447663307189941e-02 5.568552389740943909e-02 5.048868060111999512e-01 2.061231732368469238e-01 6.004062294960021973e-01 -1.490528583526611328e-01 2.760470807552337646e-01 4.893312752246856689e-01
-2.535212226212024689e-02 6.428149938583374023e-01 1.741106212139129639e-01 -9.887317568063735962e-02 5.800911188125610352e-01 2.911072969436645508e-01 2.054694890975952148e-01 2.873826920986175537e-01
-3.169101476669311523e-01 -5.018082633614540100e-02 3.636609613895416260e-01 -4.013621509075164795e-01 6.456246376037597656e-01 -1.300399601459503174e-01 1.015360467135906219e-02 4.121460020542144775e-01
-4.084154963493347168e-01 2.318183146417140961e-02 7.104718089103698730e-01 2.073836475610733032e-01 4.357197880744934082e-01 -1.596592664718627930e-01 1.526571065187454224e-01 -2.150212228298187256e-01
6.430495977401733398e-01 2.362915128469467163e-01 1.774598509073257446e-01 1.157145798206329346e-01 6.083215475082397461e-01 -1.495088487863540649e-01 2.130055129528045654e-01 -2.190716117620468140e-01
4.081612825393676758e-01 6.448662281036376953e-01 2.177344262599945068e-01 2.055562138557434082e-01 5.229343771934509277e-01 4.522402584552764893e-02 2.191764861345291138e-01 6.592802703380584717e-02
-5.375165343284606934e-01 -3.250918984413146973e-01 -1.408036053180694580e-01 2.405497878789901733e-01 6.818938851356506348e-01 -1.212675273418426514e-01 5.718290805816650391e-02 -2.115331441164016724e-01
-6.368505954742431641e-01 -2.107954174280166626e-01 -1.140382662415504456e-01 7.342801988124847412e-02 6.549838781356811523e-01 -2.527546584606170654e-01 -1.783083379268646240e-02 -1.959175616502761841e-01
-2.878647148609161377e-01 -1.579107493162155151e-01 -5.781456828117370605e-03 2.052742429077625275e-02 7.894841432571411133e-01 -5.570777878165245056e-02 9.052010625600814819e-02 5.071102380752563477e-01
-1.333571076393127441e-01 -4.639598727226257324e-01 1.028720214962959290e-01 -2.298384904861450195e-01 5.639680027961730957e-01 -2.920005619525909424e-01 3.834085762500762939e-01 -3.914363682270050049e-01
-4.782379791140556335e-02 4.558560252189636230e-01 -2.275006622076034546e-01 1.064297407865524292e-01 6.643978953361511230e-01 1.204747706651687622e-01 4.835327267646789551e-01 1.925665736198425293e-01
-5.089608430862426758e-01 -2.492584884166717529e-01 -9.108655899763107300e-02 -3.752305507659912109e-01 7.020032405853271484e-01 -1.719466149806976318e-01 5.177697166800498962e-02 6.840666383504867554e-02
6.123178824782371521e-02 2.454689741134643555e-01 3.073580935597419739e-02 3.776944279670715332e-01 7.358300089836120605e-01 1.136084273457527161e-02 4.826340377330780029e-01 -1.337434351444244385e-01
-5.304923057556152344e-01 3.968717753887176514e-01 4.745998233556747437e-02 6.998903304338455200e-02 3.709897696971893311e-01 -5.253309607505798340e-01 1.089078411459922791e-01 -3.584033846855163574e-01
3.038849830627441406e-01 3.515677452087402344e-01 2.605560421943664551e-01 -3.074344098567962646e-01 4.428912699222564697e-01 -5.787498950958251953e-01 -2.404210716485977173e-01 -1.809481084346771240e-01
-3.584944307804107666e-01 4.493994116783142090e-01 6.504783630371093750e-01 7.041813340038061142e-03 3.874419331550598145e-01 1.790639571845531464e-02 2.872318923473358154e-01 -1.158291548490524292e-01
-6.489108204841613770e-01 2.093819379806518555e-01 -1.861642152070999146e-01 -1.203289534896612167e-02 5.009926557540893555e-01 -3.406459093093872070e-01 8.347591012716293335e-02 -3.553458154201507568e-01
-2.246889024972915649e-01 1.811409555375576019e-02 -2.725661695003509521e-01 1.872654259204864502e-01 8.279320597648620605e-01 3.392271697521209717e-01 -1.845878362655639648e-01 7.215802371501922607e-02
5.353287458419799805e-01 1.392668932676315308e-01 4.630733728408813477e-01 -2.360923737287521362e-01 5.484039783477783203e-01 -2.203919291496276855e-01 -2.019829452037811279e-01 -1.836696267127990723e-01
-2.933325013145804405e-03 -5.235836654901504517e-02 2.507031857967376709e-01 2.936690449714660645e-01 5.447665452957153320e-01 -2.472619116306304932e-01 6.839712262153625488e-01 -1.497684717178344727e-01
-2.723914682865142822e-01 8.744916878640651703e-03 7.321611046791076660e-02 -1.239564940333366394e-01 4.613878130912780762e-01 -2.672008275985717773e-01 3.419713079929351807e-01 -7.097756862640380859e-01
5.759913921356201172e-01 -9.313394874334335327e-02 2.320871129631996155e-02 1.155081167817115784e-01 7.500391602516174316e-01 2.045901566743850708e-01 3.647431731224060059e-02 -1.998319178819656372e-01
-1.803100854158401489e-01 1.742877215147018433e-01 -3.567241430282592773e-01 -5.011549592018127441e-01 7.082405090332031250e-01 7.012070715427398682e-02 -2.029371857643127441e-01 1.048736646771430969e-01
-4.024727046489715576e-01 4.678269624710083008e-01 -2.237552404403686523e-01 1.563861221075057983e-01 4.924094676971435547e-01 -3.955110609531402588e-01 2.368108630180358887e-01 -2.994248867034912109e-01
4.970497786998748779e-01 3.170979917049407959e-01 2.720523774623870850e-01 -1.445996314287185669e-01 4.481731057167053223e-01 -5.661423802375793457e-01 -1.881110370159149170e-01 2.658831700682640076e-02
-5.752623081207275391e-01 -4.398759827017784119e-02 5.350676178932189941e-01 2.267321944236755371e-01 4.603278040885925293e-01 5.799240246415138245e-02 2.003592401742935181e-01 -2.720753550529479980e-01
3.978152200579643250e-02 2.151660323143005371e-01 3.254094421863555908e-01 2.391990125179290771e-01 5.420772433280944824e-01 -3.480745553970336914e-01 -5.943646430969238281e-01 -1.440161913633346558e-01
-3.777707219123840332e-01 5.411536619067192078e-02 4.677982330322265625e-01 -5.458250269293785095e-02 5.832644104957580566e-01 4.021601974964141846e-01 3.126709163188934326e-01 1.812545210123062134e-01
3.838178813457489014e-01 5.895326137542724609e-01 -1.022476051002740860e-02 -2.800835371017456055e-01 4.867242276668548584e-01 -2.850774824619293213e-01 -5.417390912771224976e-02 -3.247758746147155762e-01
5.580119416117668152e-02 4.344855546951293945e-01 -3.659625649452209473e-01 1.392939500510692596e-02 6.947689652442932129e-01 1.116492450237274170e-01 2.303028553724288940e-01 3.546507060527801514e-01
3.222087323665618896e-01 2.772316634654998779e-01 1.450277119874954224e-01 2.547976970672607422e-01 5.953320264816284180e-01 -6.401399523019790649e-02 5.097769498825073242e-01 -3.390851020812988281e-01
2.653523683547973633e-01 6.114786863327026367e-01 -3.307220637798309326e-01 1.358943730592727661e-01 5.281331539154052734e-01 -3.206087648868560791e-01 9.892088361084461212e-03 2.145347893238067627e-01
-2.746947407722473145e-01 1.430129632353782654e-02 -1.311466693878173828e-01 -3.008979558944702148e-01 7.571616172790527344e-01 3.454509750008583069e-02 1.830098181962966919e-01 4.567491710186004639e-01
-1.837841048836708069e-02 8.298297524452209473e-01 3.115156590938568115e-01 -1.539595276117324829e-01 3.850827813148498535e-01 1.014514714479446411e-01 1.925517455674707890e-03 -1.780854612588882446e-01
-5.260906815528869629e-01 2.478538081049919128e-02 5.572057366371154785e-01 2.611621320247650146e-01 4.774546325206756592e-01 -2.972970008850097656e-01 1.590236723423004150e-01 -4.789082705974578857e-02
2.349351942539215088e-01 -1.697041541337966919e-01 3.840729892253875732e-01 9.908927604556083679e-03 6.300178170204162598e-01 2.357265502214431763e-01 4.584920108318328857e-01 -3.251022696495056152e-01
-4.100812375545501709e-01 -7.034247368574142456e-02 -1.406179517507553101e-01 1.323535293340682983e-01 6.644643545150756836e-01 -3.161893188953399658e-01 4.690382480621337891e-01 -1.676572263240814209e-01
-6.674747169017791748e-02 4.580207765102386475e-01 4.972197413444519043e-01 3.200584789738059044e-03 5.262302756309509277e-01 5.430759862065315247e-02 2.864733338356018066e-01 4.202256798744201660e-01
3.767476677894592285e-01 -1.222835257649421692e-01 -6.168611720204353333e-02 -5.511206015944480896e-02 6.470592617988586426e-01 -3.660736083984375000e-01 -3.528479039669036865e-01 -3.988335132598876953e-01
-3.572928011417388916e-01 4.827885329723358154e-02 7.610213160514831543e-01 1.999217830598354340e-02 4.503701627254486084e-01 -2.958813607692718506e-01 7.465246599167585373e-03 -4.796297289431095123e-03
-1.035941857844591141e-02 3.479267358779907227e-01 -1.849774569272994995e-01 -6.506218016147613525e-02 7.445087432861328125e-01 3.888853192329406738e-01 -2.483779937028884888e-01 2.705056071281433105e-01
-3.678148984909057617e-01 -4.095740616321563721e-01 4.676213860511779785e-02 -1.508100032806396484e-01 7.620625495910644531e-01 -1.157387122511863708e-01 7.326893508434295654e-02 2.693097591400146484e-01
-2.053213268518447876e-01 7.863478362560272217e-02 -1.535531282424926758e-01 1.948357522487640381e-01 8.193653225898742676e-01 3.753150105476379395e-01 -2.288581877946853638e-01 1.597596704959869385e-01
-4.118027091026306152e-01 3.562634885311126709e-01 -2.025381326675415039e-01 1.471318602561950684e-01 4.463633298873901367e-01 -3.697294592857360840e-01 4.907232224941253662e-01 -2.531322836875915527e-01
-3.653703927993774414e-01 4.196104407310485840e-02 4.097955524921417236e-01 5.423926934599876404e-02 6.122729778289794922e-01 3.378998935222625732e-01 4.200837612152099609e-01 1.683581322431564331e-01
-1.876009106636047363e-01 1.825369298458099365e-01 2.069309540092945099e-02 1.347613930702209473e-01 6.564635038375854492e-01 1.725882291793823242e-01 6.620075106620788574e-01 1.179511025547981262e-01
-2.573606073856353760e-01 1.940941512584686279e-01 -2.512019276618957520e-01 -7.057590782642364502e-02 8.046972751617431641e-01 1.547741442918777466e-01 -2.737945616245269775e-01 2.855755090713500977e-01
1.204603090882301331e-01 4.353056252002716064e-01 5.629249215126037598e-01 -1.622952222824096680e-01 4.618816077709197998e-01 1.278589814901351929e-01 9.359475225210189819e-02 -4.629596471786499023e-01
3.272069990634918213e-01 2.084985375404357910e-01 1.664883494377136230e-01 8.708979003131389618e-03 5.951020121574401855e-01 -3.418198525905609131e-01 -5.701650977134704590e-01 -1.599826961755752563e-01
-3.007542788982391357e-01 -1.851045489311218262e-01 -5.699072033166885376e-02 -1.808490306138992310e-01 8.145175576210021973e-01 1.219202503561973572e-01 -5.048613250255584717e-02 3.980912566184997559e-01
2.936354279518127441e-01 -2.235833108425140381e-01 7.915870100259780884e-02 -2.661259770393371582e-01 6.528624296188354492e-01 1.979040801525115967e-01 4.158058166503906250e-01 -3.852401077747344971e-01
-3.897723257541656494e-01 5.004948377609252930e-01 -3.393399715423583984e-01 -2.656109258532524109e-02 4.965783357620239258e-01 -2.092921286821365356e-01 3.950291574001312256e-01 -1.878405958414077759e-01
3.564462363719940186e-01 4.598917067050933838e-01 1.514142900705337524e-01 -1.262137144804000854e-01 6.024089455604553223e-01 3.600163757801055908e-01 -2.856742963194847107e-02 -3.595347404479980469e-01
2.102870792150497437e-01 7.629232406616210938e-01 -1.369409263134002686e-01 8.926890790462493896e-02 5.587238669395446777e-01 3.318550437688827515e-02 1.715515404939651489e-01 -6.559069454669952393e-02
-1.830674111843109131e-01 3.631849884986877441e-01 5.251236557960510254e-01 2.321329265832901001e-01 5.261716842651367188e-01 -1.406918764114379883e-01 2.679663002490997314e-01 3.694398701190948486e-01
1.149702593684196472e-01 2.605347633361816406e-01 2.732125222682952881e-01 -2.976818084716796875e-01 4.161311984062194824e-01 -7.059333324432373047e-01 -2.647821605205535889e-01 -1.184371635317802429e-01
3.755715787410736084e-01 3.775039613246917725e-01 2.291958928108215332e-01 1.625451147556304932e-01 5.991777181625366211e-01 3.831196948885917664e-02 4.367704391479492188e-01 -2.936576008796691895e-01
-1.950875818729400635e-01 2.082217857241630554e-02 2.248369902372360229e-02 -9.349092096090316772e-02 5.193017125129699707e-01 3.014301136136054993e-02 3.670696318149566650e-01 -7.395526170730590820e-01
-3.239568471908569336e-01 1.103341355919837952e-01 -2.319734543561935425e-01 4.114013910293579102e-01 7.014986872673034668e-01 9.433134645223617554e-02 -3.902166187763214111e-01 -8.091665804386138916e-02
3.582354784011840820e-01 7.541177868843078613e-01 1.479490101337432861e-01 1.252305656671524048e-01 5.071503520011901855e-01 3.053904883563518524e-02 -2.491832710802555084e-02 8.152890205383300781e-02
-3.591898828744888306e-02 1.136846989393234253e-01 1.342426687479019165e-01 4.083749651908874512e-01 6.046812534332275391e-01 -5.056818574666976929e-02 5.958782434463500977e-01 -2.787959277629852295e-01
-4.801940619945526123e-01 5.889359712600708008e-01 -2.169022560119628906e-01 -1.268457174301147461e-01 5.065204501152038574e-01 1.595133095979690552e-01 2.122262865304946899e-01 -1.799567490816116333e-01
-4.043791890144348145e-01 1.842941157519817352e-02 6.382883787155151367e-01 5.858176574110984802e-02 4.711573123931884766e-01 -3.257942795753479004e-01 2.932845354080200195e-01 -1.055787280201911926e-01
4.653309285640716553e-01 2.154906541109085083e-01 3.468592762947082520e-01 2.411823868751525879e-01 5.374036431312561035e-01 -4.608988761901855469e-01 1.114545017480850220e-01 -2.118917554616928101e-01
-4.577921926975250244e-01 1.540775895118713379e-01 3.340665400028228760e-01 -3.672846406698226929e-02 5.712202787399291992e-01 3.648236989974975586e-01 4.126566648483276367e-01 1.551203429698944092e-01
4.160179495811462402e-01 -1.484019756317138672e-01 -2.071138024330139160e-01 -2.348797172307968140e-01 6.618592143058776855e-01 -3.388359248638153076e-01 -2.078329771757125854e-01 -3.328353464603424072e-01
4.452469348907470703e-01 1.058504581451416016e-01 3.164066076278686523e-01 5.291909910738468170e-03 5.745813250541687012e-01 -4.764184355735778809e-01 -2.049544304609298706e-01 -3.021339178085327148e-01
2.544427514076232910e-01 7.453161478042602539e-01 -3.875774890184402466e-02 1.226971969008445740e-01 4.979957640171051025e-01 2.151678800582885742e-01 1.471076160669326782e-02 -2.620924115180969238e-01
-3.505669534206390381e-01 -2.746500968933105469e-01 2.143959999084472656e-01 4.917418584227561951e-03 7.417942881584167480e-01 5.598327610641717911e-03 -2.151717692613601685e-01 3.988625109195709229e-01
4.625043272972106934e-01 2.825551927089691162e-01 4.583809375762939453e-01 -2.882834374904632568e-01 4.490532577037811279e-01 -2.838576734066009521e-01 -3.107736408710479736e-01 -1.850072592496871948e-01
-9.277088940143585205e-02 -2.309984154999256134e-02 -1.517108082771301270e-01 4.349152445793151855e-01 7.517091035842895508e-01 2.170183807611465454e-01 -4.080700874328613281e-01 2.799246460199356079e-03
2.979186177253723145e-01 2.817867994308471680e-01 2.547848224639892578e-01 -3.215658366680145264e-01 4.099554419517517090e-01 -6.824350357055664062e-01 9.780490398406982422e-02 -1.420352011919021606e-01
1.920989751815795898e-01 1.749062389135360718e-01 3.724951297044754028e-02 3.328087925910949707e-01 7.177537083625793457e-01 8.767288923263549805e-02 5.253788232803344727e-01 1.465499848127365112e-01
4.021778106689453125e-01 -1.840270310640335083e-01 3.522074520587921143e-01 -1.268620938062667847e-01 5.723989605903625488e-01 -4.679561555385589600e-01 2.097736448049545288e-01 -2.713196277618408203e-01
-2.639533877372741699e-01 -1.242375373840332031e-01 6.827065348625183105e-01 1.762645542621612549e-01 4.879966676235198975e-01 -2.920482754707336426e-01 2.823368012905120850e-01 -1.207864880561828613e-01
-2.455651611089706421e-01 5.680632218718528748e-02 -3.581993980333209038e-03 4.381680488586425781e-01 6.869885325431823730e-01 1.482378095388412476e-01 -4.990614056587219238e-01 -3.842930495738983154e-02
1.380438450723886490e-02 1.256627440452575684e-01 6.809705495834350586e-01 2.325398325920104980e-01 4.432409405708312988e-01 -5.119478106498718262e-01 -2.611195668578147888e-02 -8.359417319297790527e-02
1.433193981647491455e-01 -4.762154221534729004e-01 -4.137276113033294678e-02 -1.353551298379898071e-01 6.733419299125671387e-01 -2.697344720363616943e-01 -1.788096725940704346e-01 -4.177637398242950439e-01
8.150970935821533203e-02 3.378845453262329102e-01 -5.230057053267955780e-03 6.439806520938873291e-02 7.223679423332214355e-01 2.807300686836242676e-01 -4.227736592292785645e-01 3.092790544033050537e-01
4.823325201869010925e-02 3.247827589511871338e-01 7.384532094001770020e-01 -1.258828341960906982e-01 4.193914234638214111e-01 -1.447660923004150391e-01 1.724162250757217407e-01 -3.231971263885498047e-01
-1.117252781987190247e-01 3.545077145099639893e-01 1.031861007213592529e-01 1.323074847459793091e-01 6.757749319076538086e-01 3.155477643013000488e-01 -5.084044933319091797e-01 1.377376168966293335e-01
2.120120972394943237e-01 4.987818300724029541e-01 -2.905357778072357178e-01 9.997806698083877563e-02 6.411859393119812012e-01 -1.521795839071273804e-01 2.036861032247543335e-01 3.689102530479431152e-01
1.748061925172805786e-01 -3.361989557743072510e-01 -1.636897921562194824e-01 -1.404382884502410889e-01 6.808348298072814941e-01 -3.942129313945770264e-01 -2.040441185235977173e-01 -3.864216208457946777e-01
-1.636949926614761353e-01 -2.340751141309738159e-01 3.160118758678436279e-01 3.717255592346191406e-01 6.073443293571472168e-01 -4.048354327678680420e-01 1.726051121950149536e-01 3.432464003562927246e-01
9.276206046342849731e-02 1.977762393653392792e-02 -3.266918286681175232e-02 3.562314510345458984e-01 6.283678412437438965e-01 -1.062613278627395630e-01 -2.847064137458801270e-01 -6.130584478378295898e-01
2.642602026462554932e-01 8.450245112180709839e-02 2.345545142889022827e-01 -2.138746827840805054e-01 5.972042679786682129e-01 1.232559829950332642e-01 1.575734615325927734e-01 -6.523751020431518555e-01
6.694527715444564819e-02 1.038026511669158936e-01 6.376103311777114868e-02 2.802030742168426514e-01 5.706588029861450195e-01 -2.891233861446380615e-01 -3.065773546695709229e-01 -6.316096782684326172e-01
-2.186561562120914459e-02 5.881979689002037048e-02 7.325665950775146484e-01 1.396499872207641602e-01 4.579142928123474121e-01 -4.735804796218872070e-01 3.409668058156967163e-02 -6.913609802722930908e-02
1.445661783218383789e-01 3.588013947010040283e-01 1.458219736814498901e-01 -2.516134083271026611e-01 5.354332923889160156e-01 2.549218833446502686e-01 2.395820021629333496e-01 -5.972564220428466797e-01
-3.454381600022315979e-02 4.543502628803253174e-01 4.913291931152343750e-01 -1.326633244752883911e-01 3.925461173057556152e-01 -5.242264270782470703e-01 -2.961049973964691162e-01 -1.295557469129562378e-01
-3.715241551399230957e-01 -4.267525672912597656e-02 -1.699649840593338013e-01 1.702673882246017456e-01 8.460279107093811035e-01 1.648162603378295898e-01 -1.407686322927474976e-01 1.988118290901184082e-01
1.946885585784912109e-01 7.061419486999511719e-01 -2.997552156448364258e-01 -4.672400653362274170e-02 5.059125423431396484e-01 -2.537733912467956543e-01 1.155367419123649597e-01 1.942328363656997681e-01
-1.538245379924774170e-01 -9.455615282058715820e-02 2.539456076920032501e-02 2.629461884498596191e-01 6.744053363800048828e-01 -1.149648651480674744e-01 6.491228342056274414e-01 -9.061752259731292725e-02
-1.854290217161178589e-01 7.788333296775817871e-02 6.543487310409545898e-01 6.120617315173149109e-02 4.283715188503265381e-01 -5.857846140861511230e-01 3.124875202775001526e-02 3.114818362519145012e-03
-1.560015827417373657e-01 -4.635388404130935669e-02 7.617418766021728516e-01 -1.513797193765640259e-01 5.087516903877258301e-01 -2.662767469882965088e-02 3.222903907299041748e-01 8.330596983432769775e-02
3.972999751567840576e-02 1.353280097246170044e-01 5.231891274452209473e-01 -4.606929421424865723e-02 3.953429162502288818e-01 -7.329035997390747070e-01 3.755791485309600830e-02 9.697747975587844849e-02
-1.911156773567199707e-01 -1.027154326438903809e-01 5.325120091438293457e-01 1.466029286384582520e-01 5.074809789657592773e-01 -2.436624020338058472e-01 -2.169187963008880615e-01 -5.328234434127807617e-01
-2.186393439769744873e-01 2.930425703525543213e-01 -3.881720453500747681e-02 -5.548141002655029297e-01 6.438538432121276855e-01 -1.621110178530216217e-02 -2.422989904880523682e-01 2.889256179332733154e-01
3.920374512672424316e-01 3.167305141687393188e-02 3.096197843551635742e-01 -1.584212779998779297e-01 4.495086371898651123e-01 -6.130475401878356934e-01 3.799907565116882324e-01 -4.542260617017745972e-02
5.897059440612792969e-01 3.298866152763366699e-01 3.950254619121551514e-02 -3.332833647727966309e-01 5.975260734558105469e-01 1.670668721199035645e-01 -2.058146744966506958e-01 -5.894884094595909119e-02
1.678050458431243896e-01 5.002505779266357422e-01 4.289523661136627197e-01 6.961736083030700684e-02 5.537315607070922852e-01 4.219921827316284180e-01 1.400068104267120361e-01 -1.686597466468811035e-01
9.466747194528579712e-02 5.316284894943237305e-01 2.601644024252891541e-02 5.688134208321571350e-02 6.454416513442993164e-01 2.944345474243164062e-01 3.832345008850097656e-01 2.331128418445587158e-01
2.841397225856781006e-01 7.874549031257629395e-01 1.460171639919281006e-01 1.160875335335731506e-01 4.772609174251556396e-01 -6.521292030811309814e-02 1.498463898897171021e-01 9.948527067899703979e-02
-3.433635830879211426e-01 -4.349111914634704590e-01 9.006281942129135132e-02 2.524129301309585571e-02 7.808257937431335449e-01 2.485423162579536438e-02 1.339734811335802078e-02 2.715125977993011475e-01
4.533563852310180664e-01 5.362011790275573730e-01 3.316009938716888428e-01 2.186831533908843994e-01 5.298389196395874023e-01 -1.106442231684923172e-02 2.609428763389587402e-01 1.522000785917043686e-02
-5.736532621085643768e-03 -1.725827157497406006e-02 -5.089569091796875000e-01 -1.508972197771072388e-01 7.173938155174255371e-01 5.958913639187812805e-02 4.391627609729766846e-01 8.242282271385192871e-02
7.789352536201477051e-02 -2.728836238384246826e-01 6.048654913902282715e-01 1.529795527458190918e-01 5.605506300926208496e-01 -2.948552966117858887e-01 2.779050171375274658e-01 -2.276272922754287720e-01
2.316721230745315552e-01 7.576940655708312988e-01 9.737587720155715942e-02 -4.899656772613525391e-02 5.244528651237487793e-01 -1.342294067144393921e-01 1.848536431789398193e-01 -1.819500625133514404e-01
-4.782803654670715332e-01 -1.525380164384841919e-01 5.083954930305480957e-01 -9.050751477479934692e-02 4.125381410121917725e-01 -2.470918893814086914e-01 1.666396409273147583e-01 -4.714991450309753418e-01
1.401988882571458817e-02 2.553562223911285400e-01 -3.476859331130981445e-01 1.110149994492530823e-01 5.273448228836059570e-01 -5.766198635101318359e-01 2.545242905616760254e-01 -3.549945950508117676e-01
1.210750043392181396e-01 3.916409611701965332e-01 3.601650148630142212e-02 -2.854343056678771973e-01 5.278630256652832031e-01 5.971739888191223145e-01 1.606860905885696411e-01 -2.968367636203765869e-01
-4.376699626445770264e-01 1.079399324953556061e-02 1.039346009492874146e-01 2.165195643901824951e-01 6.374996900558471680e-01 -3.628847002983093262e-01 2.604848444461822510e-01 3.803972601890563965e-01
6.906342506408691406e-02 -1.739993840456008911e-01 8.456260710954666138e-02 -1.744815558195114136e-01 8.669170737266540527e-01 3.222214579582214355e-01 1.594543829560279846e-02 2.678312659263610840e-01
-2.984044253826141357e-01 1.384202539920806885e-01 1.021681055426597595e-01 2.449452131986618042e-01 7.192423343658447266e-01 2.156915068626403809e-01 -4.940347671508789062e-01 1.159976422786712646e-01
2.524710893630981445e-01 -3.137525916099548340e-01 4.777180552482604980e-01 1.056291460990905762e-01 5.826967358589172363e-01 -2.798551321029663086e-01 -2.497618049383163452e-01 -3.438170254230499268e-01
1.822672784328460693e-02 3.727476000785827637e-01 5.182142853736877441e-01 9.070211648941040039e-02 3.866240680217742920e-01 -6.570234894752502441e-01 4.175990819931030273e-02 3.243790566921234131e-02
-5.039563775062561035e-01 -4.110824465751647949e-01 1.025244966149330139e-01 2.221558615565299988e-02 6.838432550430297852e-01 -2.796820402145385742e-01 -1.354298591613769531e-01 4.277075082063674927e-02
3.747281804680824280e-02 7.393034696578979492e-01 3.038003854453563690e-02 1.596410125494003296e-01 5.362721681594848633e-01 7.747364789247512817e-02 3.633221387863159180e-01 4.999151919037103653e-03
-4.218396842479705811e-01 -1.817750781774520874e-01 4.132533371448516846e-01 2.888110280036926270e-01 4.947694838047027588e-01 -5.134134292602539062e-01 1.624834239482879639e-01 -5.295324139297008514e-03
-3.991888463497161865e-01 3.007746934890747070e-01 6.723818182945251465e-01 1.205644160509109497e-01 4.351783990859985352e-01 -1.838375180959701538e-01 2.456624507904052734e-01 4.811496008187532425e-03
8.034799247980117798e-02 2.694455087184906006e-01 6.483419537544250488e-01 -2.615107595920562744e-02 4.550239145755767822e-01 -2.010703235864639282e-01 -5.274868011474609375e-02 -4.996536970138549805e-01
2.019441276788711548e-01 4.155397117137908936e-01 4.206479191780090332e-01 2.901046723127365112e-02 5.352665781974792480e-01 3.368326127529144287e-01 1.287985891103744507e-01 -4.384101629257202148e-01
-3.641412258148193359e-01 -1.069457754492759705e-01 6.318486332893371582e-01 3.569974899291992188e-01 5.318492054939270020e-01 -2.151906937360763550e-01 4.195809015072882175e-04 -1.063218619674444199e-02
4.098566770553588867e-01 -1.497028321027755737e-01 5.334112644195556641e-01 1.815191283822059631e-02 5.565972328186035156e-01 -3.451545834541320801e-01 1.309176385402679443e-01 -2.804960906505584717e-01
-2.117164060473442078e-02 6.566273570060729980e-01 1.643169522285461426e-01 -1.290013343095779419e-01 5.413739085197448730e-01 3.437850475311279297e-01 2.347766757011413574e-01 2.415714412927627563e-01
3.539136424660682678e-02 5.464198067784309387e-02 -1.391475349664688110e-01 -8.828082680702209473e-02 6.318169236183166504e-01 -6.601972877979278564e-02 2.199356853961944580e-01 -7.188068032264709473e-01
2.625443041324615479e-02 1.791044920682907104e-01 -1.934466361999511719e-01 4.005364775657653809e-01 6.203268766403198242e-01 -3.867388069629669189e-01 -2.163556218147277832e-01 -4.338193535804748535e-01
-1.656153798103332520e-01 1.171039417386054993e-01 -2.535481750965118408e-01 2.492711395025253296e-01 7.409787774085998535e-01 1.214172691106796265e-03 5.320531725883483887e-01 -1.743452809751033783e-02
-1.319638043642044067e-01 2.308925688266754150e-01 -3.462316989898681641e-01 -1.586302518844604492e-01 7.673541903495788574e-01 2.763106822967529297e-01 -2.779811322689056396e-01 2.044031471014022827e-01
3.581272959709167480e-01 4.143530130386352539e-01 1.502252966165542603e-01 8.863731473684310913e-02 5.669910907745361328e-01 -4.633231759071350098e-01 2.426859438419342041e-01 -2.731089293956756592e-01
-3.709710240364074707e-01 -9.246550500392913818e-02 -3.881505504250526428e-02 -4.302541315555572510e-01 7.111179828643798828e-01 -2.562402188777923584e-01 6.849192827939987183e-02 3.019378483295440674e-01
-9.160218387842178345e-02 7.854031920433044434e-01 1.640864461660385132e-01 9.182152152061462402e-02 4.800469577312469482e-01 1.577883511781692505e-01 2.195544987916946411e-01 -1.893377751111984253e-01
-9.066273272037506104e-02 2.570950984954833984e-01 3.207278251647949219e-01 -2.306049503386020660e-02 4.600624144077301025e-01 -6.655646562576293945e-01 -3.114213347434997559e-01 -2.658330798149108887e-01
-4.718601107597351074e-01 -6.846092641353607178e-02 5.844020843505859375e-01 1.210071444511413574e-01 5.040212273597717285e-01 -2.573099434375762939e-01 1.357918232679367065e-01 -2.789400517940521240e-01
2.345377504825592041e-01 1.380579173564910889e-01 3.944624960422515869e-01 -2.068367004394531250e-01 5.043155550956726074e-01 -3.640122711658477783e-01 -3.428438007831573486e-01 -4.724077582359313965e-01
-6.321588754653930664e-01 3.482347726821899414e-01 1.045682877302169800e-01 1.671661585569381714e-01 4.562310576438903809e-01 -2.736938595771789551e-01 3.567278012633323669e-02 -3.948430418968200684e-01
4.369046092033386230e-01 7.818796485662460327e-02 3.334201276302337646e-01 4.137233197689056396e-01 6.838583350181579590e-01 5.115314200520515442e-02 1.666952967643737793e-01 1.503285467624664307e-01
1.780748665332794189e-01 5.072419047355651855e-01 1.799746416509151459e-03 2.091063261032104492e-01 6.237531900405883789e-01 1.793510168790817261e-01 4.776354730129241943e-01 1.337752342224121094e-01
2.096871435642242432e-01 1.721203178167343140e-01 -1.038769409060478210e-01 -6.000557169318199158e-02 6.406595110893249512e-01 -8.033045381307601929e-02 2.773701548576354980e-01 -6.466706395149230957e-01
1.347781270742416382e-01 1.921056397259235382e-02 -9.412584453821182251e-02 -1.681578010320663452e-01 6.224071383476257324e-01 -1.099846437573432922e-01 4.982766211032867432e-01 -5.445754528045654297e-01
1.277402639389038086e-01 8.989847265183925629e-03 1.279392093420028687e-01 -3.973255455493927002e-01 5.262511372566223145e-01 -2.695837318897247314e-01 3.373341858386993408e-01 -5.881799459457397461e-01
3.217584788799285889e-01 1.904513686895370483e-01 2.412535846233367920e-01 2.254841774702072144e-01 6.158772706985473633e-01 1.216393262147903442e-01 5.479763150215148926e-01 -2.382738590240478516e-01
-4.740573763847351074e-01 -4.285298883914947510e-01 -6.388691253960132599e-03 -4.648651927709579468e-03 6.918539404869079590e-01 -3.043439388275146484e-01 -1.000090464949607849e-01 1.013929918408393860e-01
6.225175783038139343e-02 1.047656908631324768e-01 7.648548483848571777e-02 2.343314327299594879e-02 5.142843127250671387e-01 -6.224785447120666504e-01 -5.643311738967895508e-01 9.117084741592407227e-02
-1.772416383028030396e-01 -5.399885773658752441e-01 -1.957743614912033081e-02 -1.821208558976650238e-02 7.908720374107360840e-01 8.611307293176651001e-02 1.374326497316360474e-01 1.565283536911010742e-01
-5.905678272247314453e-01 1.512081772089004517e-01 -2.259105741977691650e-01 -1.226481515914201736e-02 6.629410982131958008e-01 1.110986918210983276e-01 3.425204455852508545e-01 -8.958573639392852783e-02
1.025362387299537659e-01 8.680566400289535522e-02 2.303428351879119873e-01 -2.116109281778335571e-01 5.662521123886108398e-01 2.513520121574401855e-01 2.374555915594100952e-01 -6.662653684616088867e-01
1.731350272893905640e-01 6.431978344917297363e-01 -3.542504459619522095e-02 3.179157674312591553e-01 6.530964970588684082e-01 -1.104538217186927795e-01 -1.149720922112464905e-01 -4.518532752990722656e-02
-9.826046973466873169e-02 5.246521234512329102e-01 5.344272851943969727e-01 6.906773895025253296e-03 4.397860765457153320e-01 -1.623722761869430542e-01 1.870519816875457764e-01 4.179230332374572754e-01
2.368700206279754639e-01 -4.226095974445343018e-02 4.578613936901092529e-01 5.834642797708511353e-03 5.630482435226440430e-01 -3.042831718921661377e-01 -5.905881151556968689e-02 -5.650982856750488281e-01
-8.487828820943832397e-02 2.591035664081573486e-01 5.659950897097587585e-02 1.665001511573791504e-01 7.442318797111511230e-01 4.359038770198822021e-01 2.004961110651493073e-02 3.878656923770904541e-01
-4.261919856071472168e-02 5.843293070793151855e-01 -1.578613370656967163e-02 1.436641067266464233e-01 6.576670408248901367e-01 -4.432117044925689697e-01 -4.578740149736404419e-02 6.924753636121749878e-02
3.334696963429450989e-02 5.819001197814941406e-01 4.126484692096710205e-01 5.796026065945625305e-02 3.778113722801208496e-01 -5.528600811958312988e-01 2.182321250438690186e-02 -1.943457871675491333e-01
5.743686109781265259e-02 7.055296003818511963e-02 5.561168789863586426e-01 4.241113737225532532e-02 5.370602011680603027e-01 -3.325294554233551025e-01 -3.183311223983764648e-02 -5.297507047653198242e-01
-1.555307805538177490e-01 -6.295569986104965210e-02 -6.274572759866714478e-02 -9.891361696645617485e-04 5.617927312850952148e-01 -7.938828468322753906e-01 -1.000375077128410339e-01 -1.097270995378494263e-01
-5.124621391296386719e-01 4.767167270183563232e-01 -1.125862747430801392e-01 3.421302437782287598e-01 4.252037405967712402e-01 -3.017038404941558838e-01 1.770660132169723511e-01 -2.778835594654083252e-01
4.712841808795928955e-01 6.399623751640319824e-01 1.226701401174068451e-02 -3.398323431611061096e-02 5.516349077224731445e-01 -1.854933053255081177e-01 1.678564995527267456e-01 -1.221556961536407471e-02
-6.434658169746398926e-01 7.124977558851242065e-02 4.804311692714691162e-02 1.564770489931106567e-01 5.716742873191833496e-01 1.029468923807144165e-01 4.018130004405975342e-01 -2.349869012832641602e-01
-4.756837189197540283e-01 1.565480828285217285e-01 6.041742563247680664e-01 6.050519272685050964e-02 4.654182493686676025e-01 -3.916453123092651367e-01 -1.018989309668540955e-01 1.211287174373865128e-02
-7.148896902799606323e-02 1.012684255838394165e-01 6.335983276367187500e-01 -5.242831259965896606e-02 4.171644151210784912e-01 -6.029070019721984863e-01 -1.199769079685211182e-01 1.688821315765380859e-01
3.259772956371307373e-01 2.146762609481811523e-01 4.314688146114349365e-01 2.529222667217254639e-01 6.229987740516662598e-01 -7.912138104438781738e-02 3.105076551437377930e-01 -3.266732394695281982e-01
2.685411274433135986e-01 1.145192459225654602e-01 4.855560064315795898e-01 -2.316590249538421631e-01 4.512870609760284424e-01 -5.653246045112609863e-01 -2.015824615955352783e-01 -2.478976547718048096e-01
-2.481312900781631470e-01 2.591187506914138794e-02 -9.954054653644561768e-02 -1.804088987410068512e-02 5.292412042617797852e-01 -2.458660863339900970e-02 4.385280907154083252e-01 -6.741794347763061523e-01
4.438513219356536865e-01 2.413884103298187256e-01 -1.096985712647438049e-01 -2.566510736942291260e-01 6.349918842315673828e-01 -1.092044916003942490e-02 2.602091617882251740e-02 -5.126530528068542480e-01
5.768023431301116943e-02 3.496634066104888916e-01 4.737935364246368408e-01 7.171987742185592651e-02 4.169766008853912354e-01 -6.623729467391967773e-01 -1.773437410593032837e-01 2.694821171462535858e-02
2.469099462032318115e-01 7.136980295181274414e-01 2.789323590695858002e-02 2.645431160926818848e-01 5.469152331352233887e-01 1.560343503952026367e-01 1.685268282890319824e-01 -8.393537998199462891e-02
6.400942057371139526e-02 1.074406653642654419e-01 4.221699535846710205e-01 2.084121704101562500e-01 5.886613726615905762e-01 -1.552532077766954899e-03 5.499393343925476074e-01 -3.372512459754943848e-01
4.576717689633369446e-02 4.676219820976257324e-01 -1.207909509539604187e-01 -1.909241378307342529e-01 4.740212559700012207e-01 -6.863117218017578125e-01 -1.518737822771072388e-01 -9.699058532714843750e-02
-3.642248511314392090e-01 -5.123698115348815918e-01 -2.072582207620143890e-02 2.220981270074844360e-01 7.202103137969970703e-01 1.596691831946372986e-02 1.781590878963470459e-01 -6.604465842247009277e-02
-2.630863785743713379e-01 -1.016658619046211243e-01 5.769582390785217285e-01 -3.569884896278381348e-01 4.359869658946990967e-01 -5.011815428733825684e-01 -2.077697776257991791e-02 -1.357526928186416626e-01
-1.699038743972778320e-01 -1.806486845016479492e-01 6.682533025741577148e-01 2.443783730268478394e-02 4.674172401428222656e-01 -3.418054580688476562e-01 -1.282788068056106567e-01 -3.735958635807037354e-01
-2.381128817796707153e-02 -3.444718122482299805e-01 5.729836225509643555e-01 7.376067340373992920e-02 5.830280780792236328e-01 -1.119031235575675964e-01 4.306180179119110107e-01 -9.563200920820236206e-02
2.018770575523376465e-01 2.943567559123039246e-02 1.076930537819862366e-01 1.042344719171524048e-01 6.308817267417907715e-01 4.953984171152114868e-02 5.817472934722900391e-01 -4.438702464103698730e-01
2.931157052516937256e-01 3.296404182910919189e-01 4.016970992088317871e-01 -1.709761214442551136e-03 4.596027433872222900e-01 -6.432587504386901855e-01 -2.032663859426975250e-02 -1.364813596010208130e-01
-6.074076890945434570e-01 2.017780765891075134e-02 1.354854255914688110e-01 1.004808172583580017e-01 4.419895410537719727e-01 -1.870221644639968872e-01 1.726387143135070801e-01 -5.848587751388549805e-01
4.153337776660919189e-01 4.461068511009216309e-01 2.245425805449485779e-02 -1.777448058128356934e-01 5.571157336235046387e-01 -1.691961884498596191e-01 2.130210548639297485e-01 -4.604409039020538330e-01
-2.467724084854125977e-01 -1.770948432385921478e-02 3.390890061855316162e-01 1.368779242038726807e-01 6.693093180656433105e-01 3.566386401653289795e-01 3.867610394954681396e-01 2.834127247333526611e-01
-5.363322496414184570e-01 2.833424508571624756e-02 1.999135464429855347e-01 1.648183465003967285e-01 4.791790544986724854e-01 -4.877487942576408386e-02 4.689166545867919922e-01 -4.387935996055603027e-01
4.431453645229339600e-01 -9.963297843933105469e-02 5.136884450912475586e-01 -1.893705427646636963e-01 5.035097599029541016e-01 -4.156758487224578857e-01 2.427721768617630005e-01 -9.333702176809310913e-02
4.120618477463722229e-02 1.138640381395816803e-02 4.236615002155303955e-01 1.858604252338409424e-01 5.116943120956420898e-01 -4.223929643630981445e-01 3.677761554718017578e-01 -4.567638337612152100e-01
-4.090854823589324951e-01 2.691724002361297607e-01 -4.135677814483642578e-01 -4.717520475387573242e-01 5.779667496681213379e-01 -6.883033365011215210e-02 1.624704301357269287e-01 -3.778182342648506165e-02
-1.617608815431594849e-01 -2.456198446452617645e-02 -2.073983997106552124e-01 4.573268890380859375e-01 7.962357997894287109e-01 1.917213946580886841e-01 -2.188275605440139771e-01 4.933733493089675903e-02
5.335360765457153320e-01 -2.177756141463760287e-05 1.153070200234651566e-02 -1.165068298578262329e-01 6.821264624595642090e-01 -9.255810081958770752e-02 2.579538822174072266e-01 -4.015329778194427490e-01
-2.204418778419494629e-01 3.594704270362854004e-01 6.194343566894531250e-01 -7.268639653921127319e-02 4.009232819080352783e-01 -4.787933528423309326e-01 5.284716933965682983e-02 2.010694593191146851e-01
-2.969240248203277588e-01 2.131659537553787231e-01 -1.662042550742626190e-02 4.597166180610656738e-01 5.858206748962402344e-01 1.592957647517323494e-03 -5.447847247123718262e-01 -1.216637641191482544e-01
2.126404047012329102e-01 1.437941193580627441e-01 -1.475752890110015869e-01 4.332337975502014160e-01 6.774655580520629883e-01 1.429105643182992935e-02 -2.849217951297760010e-01 -4.292935132980346680e-01
1.511657238006591797e-01 -3.861520290374755859e-01 6.293570399284362793e-01 4.223668202757835388e-02 5.689300894737243652e-01 -1.937178820371627808e-01 2.023627609014511108e-01 -1.673399806022644043e-01
-1.115089505910873413e-01 8.311633467674255371e-01 1.325718462467193604e-01 -1.702719181776046753e-02 4.752409458160400391e-01 1.750580817461013794e-01 1.477136164903640747e-01 2.344068884849548340e-02
1.800566464662551880e-01 1.662082374095916748e-01 2.742342054843902588e-01 -5.293974280357360840e-02 5.769052505493164062e-01 1.547473371028900146e-01 2.914434969425201416e-01 -6.482605338096618652e-01
-2.216635197401046753e-01 1.286401227116584778e-02 4.006574451923370361e-01 6.893894076347351074e-02 6.646915078163146973e-01 4.168742299079895020e-01 3.328759968280792236e-01 2.429306507110595703e-01
4.108605161309242249e-02 3.341817557811737061e-01 3.140015006065368652e-01 -2.193633615970611572e-01 5.168731808662414551e-01 4.341582655906677246e-01 -2.053372934460639954e-02 -5.327703952789306641e-01
-3.443923294544219971e-01 -2.251132279634475708e-01 -3.062160313129425049e-01 -4.454790800809860229e-02 7.615153789520263672e-01 6.958999205380678177e-03 3.729774951934814453e-01 1.260909736156463623e-01
8.333369344472885132e-02 2.074543833732604980e-01 5.299969315528869629e-01 1.608553826808929443e-01 4.593787789344787598e-01 -5.934481024742126465e-01 -2.737361192703247070e-01 -7.145625352859497070e-02
3.740995228290557861e-01 4.574626311659812927e-02 4.933641552925109863e-01 -1.291116774082183838e-01 6.102916002273559570e-01 -4.165167212486267090e-01 -1.328300498425960541e-02 -2.275092154741287231e-01
-3.889967501163482666e-01 -3.105629421770572662e-02 7.304289937019348145e-01 4.426183551549911499e-02 4.863767027854919434e-01 -2.669216990470886230e-01 6.278976798057556152e-02 -2.189857885241508484e-02
3.411062061786651611e-01 -2.998425662517547607e-01 6.038329005241394043e-01 -3.880845382809638977e-02 5.790610909461975098e-01 -2.581611573696136475e-01 -6.885148584842681885e-02 -1.446425765752792358e-01
4.308420792222023010e-02 -1.013194490224123001e-02 4.680871367454528809e-01 1.512191141955554485e-03 5.918574333190917969e-01 -2.651877515017986298e-02 1.211325004696846008e-01 -6.428543329238891602e-01
2.221974357962608337e-02 -2.212952449917793274e-02 -3.376474380493164062e-01 2.134755402803421021e-01 8.511072993278503418e-01 2.192784547805786133e-01 -2.299641221761703491e-01 1.186967268586158752e-01
3.848724663257598877e-01 2.546336650848388672e-01 1.193017233163118362e-02 -8.542869240045547485e-02 5.950617790222167969e-01 -5.346872657537460327e-02 -4.293100237846374512e-01 -4.881905913352966309e-01
7.365276664495468140e-02 -2.542747855186462402e-01 5.130827426910400391e-01 1.499004662036895752e-01 6.552363038063049316e-01 -3.634345233440399170e-01 2.873152792453765869e-01 -1.503552962094545364e-02
8.790048211812973022e-02 4.245438873767852783e-01 -3.246642649173736572e-02 -1.508697867393493652e-01 5.566067695617675781e-01 -5.681790709495544434e-01 -3.942669034004211426e-01 1.162562146782875061e-02
-1.900377273559570312e-01 -8.761595189571380615e-02 6.188398599624633789e-01 -1.891698688268661499e-01 4.950634241104125977e-01 -3.760988116264343262e-01 -1.858097910881042480e-01 -3.411711454391479492e-01
1.222372949123382568e-01 5.524387359619140625e-01 3.127201795578002930e-01 2.110122889280319214e-02 5.627609491348266602e-01 1.080646063201129436e-03 1.432438045740127563e-01 -4.943787753582000732e-01
-4.463888406753540039e-01 1.360687762498855591e-01 5.557832717895507812e-01 -8.309239149093627930e-02 3.864394724369049072e-01 -3.951728641986846924e-01 -7.350123673677444458e-02 -3.943645656108856201e-01
-2.341727465391159058e-01 -1.820777505636215210e-01 -5.073698610067367554e-02 3.012819029390811920e-02 8.166782259941101074e-01 2.627368271350860596e-02 -6.410899013280868530e-02 4.865852594375610352e-01
1.229544579982757568e-01 2.173940241336822510e-01 -1.923458576202392578e-01 -1.169332936406135559e-01 5.224831700325012207e-01 -6.997429132461547852e-01 -3.002246022224426270e-01 -1.849001646041870117e-01
-2.839694321155548096e-01 3.380996286869049072e-01 6.072019338607788086e-01 1.363994032144546509e-01 4.276233017444610596e-01 -4.273470938205718994e-01 1.370330005884170532e-01 -1.829916685819625854e-01
-1.726672798395156860e-01 -1.310666464269161224e-02 -1.879810690879821777e-01 3.628678619861602783e-01 7.441054582595825195e-01 7.529851049184799194e-02 -4.870099127292633057e-01 -8.039154857397079468e-02
-3.752759099006652832e-01 5.146892070770263672e-01 -1.539609134197235107e-01 -6.872867792844772339e-02 4.043611288070678711e-01 -3.619320094585418701e-01 3.255907595157623291e-01 -4.065999686717987061e-01
-1.510887145996093750e-01 4.021455943584442139e-01 -2.652712166309356689e-01 -1.536422222852706909e-01 6.784396171569824219e-01 1.226533669978380203e-02 -4.875744283199310303e-01 1.526987850666046143e-01
-5.242797136306762695e-01 1.794813722372055054e-01 5.428166389465332031e-01 -1.344662904739379883e-01 4.076473414897918701e-01 -3.918631672859191895e-01 1.605889797210693359e-01 -1.861835420131683350e-01
-6.868754625320434570e-01 -6.456132233142852783e-02 -1.213457882404327393e-01 -2.000548392534255981e-01 6.439279913902282715e-01 -1.958170533180236816e-02 2.250750958919525146e-01 -6.001546606421470642e-02
-2.310702204704284668e-01 3.434684276580810547e-01 7.244848012924194336e-01 -2.164986729621887207e-01 4.328900873661041260e-01 -1.304494440555572510e-01 2.016269564628601074e-01 1.087286621332168579e-01
1.297357380390167236e-01 -9.595319628715515137e-02 3.177782595157623291e-01 1.042706742882728577e-01 6.195668578147888184e-01 -4.653275012969970703e-01 -3.408327996730804443e-01 -3.815056085586547852e-01
-6.354934573173522949e-01 1.286786645650863647e-01 1.223443821072578430e-01 -8.377990126609802246e-02 5.490534305572509766e-01 -3.522618710994720459e-01 -3.602046370506286621e-01 4.803359881043434143e-02
-5.467950701713562012e-01 4.019757360219955444e-02 4.151977598667144775e-01 2.506844699382781982e-01 5.124106407165527344e-01 -4.348275661468505859e-01 -1.218493189662694931e-02 -1.112619712948799133e-01
3.853431642055511475e-01 1.167023256421089172e-01 3.508228361606597900e-01 2.014399021863937378e-01 6.085796952247619629e-01 -1.939260363578796387e-01 5.113606527447700500e-02 -5.134639739990234375e-01
2.990069985389709473e-02 2.234628796577453613e-01 5.793505311012268066e-01 1.704350672662258148e-02 4.744714796543121338e-01 -4.871744513511657715e-01 -2.831041216850280762e-01 -2.657493948936462402e-01
1.819324940443038940e-01 3.389976620674133301e-01 3.476088643074035645e-01 -8.283192664384841919e-02 6.579073071479797363e-01 4.897247254848480225e-01 2.270551621913909912e-01 -7.860118523240089417e-03
9.589187800884246826e-02 2.090796828269958496e-01 5.645348429679870605e-01 -3.872689977288246155e-02 4.972997605800628662e-01 -2.604521811008453369e-01 4.063565135002136230e-01 3.829140067100524902e-01
-2.472034394741058350e-01 -4.884139448404312134e-02 1.120663061738014221e-01 4.247796833515167236e-01 7.134830951690673828e-01 1.823053508996963501e-01 4.323301315307617188e-01 1.196060180664062500e-01
5.618143677711486816e-01 7.600487023591995239e-02 1.327753216028213501e-01 -1.385078132152557373e-01 6.468594074249267578e-01 -2.372031807899475098e-01 -3.469213843345642090e-01 -2.161653488874435425e-01
-4.348289072513580322e-01 -4.658323228359222412e-01 1.930131316184997559e-01 1.047018989920616150e-01 7.151445150375366211e-01 -6.860873103141784668e-02 -1.156564578413963318e-01 1.272487789392471313e-01
2.498757094144821167e-01 2.740516066551208496e-01 -2.742401137948036194e-02 -1.020865589380264282e-01 5.893787741661071777e-01 -3.412876725196838379e-01 6.045305132865905762e-01 -1.482650339603424072e-01
2.512170970439910889e-01 1.626677215099334717e-01 5.481808185577392578e-01 9.820873290300369263e-02 5.417582988739013672e-01 -5.008475780487060547e-01 -2.350916415452957153e-01 2.576337009668350220e-02
4.907331895083189011e-04 6.763678789138793945e-01 2.247109264135360718e-01 2.065904885530471802e-01 5.580472946166992188e-01 3.227849304676055908e-01 1.653180271387100220e-01 8.009385317564010620e-02
-2.559777200222015381e-01 -1.520598232746124268e-01 -9.679734706878662109e-02 1.689651161432266235e-01 5.008792877197265625e-01 -7.850238084793090820e-01 -6.425292696803808212e-03 7.905985414981842041e-02
6.215803325176239014e-02 -3.782558068633079529e-02 1.743770986795425415e-01 3.077905178070068359e-01 7.297472953796386719e-01 2.935981452465057373e-01 4.834517240524291992e-01 1.307922005653381348e-01
5.890719220042228699e-02 3.723302483558654785e-01 5.737797617912292480e-01 -2.091137766838073730e-01 4.629725515842437744e-01 2.566847205162048340e-01 1.157916411757469177e-01 -4.373899698257446289e-01
-6.252754926681518555e-01 2.362861186265945435e-01 -3.411079198122024536e-02 1.424278467893600464e-01 4.902181923389434814e-01 -3.999298810958862305e-01 3.268634676933288574e-01 -1.570119708776473999e-01
-2.122115045785903931e-01 2.592861950397491455e-01 4.303462430834770203e-02 9.246812760829925537e-02 7.458884119987487793e-01 3.273558020591735840e-01 -4.557943046092987061e-01 7.794070243835449219e-02
-3.077883273363113403e-02 4.253096580505371094e-01 -1.416254490613937378e-01 2.926331162452697754e-01 7.943418622016906738e-01 7.187885791063308716e-02 1.144778281450271606e-01 2.514390945434570312e-01
1.993732154369354248e-01 -2.577092498540878296e-02 2.881757318973541260e-01 -2.831446826457977295e-01 6.303809285163879395e-01 5.818547215312719345e-03 7.410346716642379761e-02 -6.272675991058349609e-01
-6.857696920633316040e-02 4.594041407108306885e-02 -9.216860681772232056e-02 1.998043060302734375e-01 5.790390372276306152e-01 -1.386190205812454224e-01 -3.946102783083915710e-02 -7.672752141952514648e-01
-4.391471445560455322e-01 -2.771959602832794189e-01 -1.922294348478317261e-01 -2.443608082830905914e-02 7.244626283645629883e-01 -3.629670143127441406e-01 4.679142497479915619e-03 1.901312768459320068e-01
3.527227640151977539e-01 5.232840776443481445e-01 -1.343456655740737915e-01 4.235999584197998047e-01 6.330531835556030273e-01 4.683652147650718689e-02 2.443152107298374176e-02 -2.697876468300819397e-02
-2.385741770267486572e-01 1.096804663538932800e-01 8.222372829914093018e-02 3.731480538845062256e-01 7.558503150939941406e-01 -1.791675537824630737e-01 3.798347711563110352e-01 -1.933057904243469238e-01
5.434740185737609863e-01 2.391185462474822998e-01 2.534722983837127686e-01 1.528480052947998047e-01 5.419440865516662598e-01 -5.075076222419738770e-01 -8.737827837467193604e-02 -3.074521571397781372e-02
-3.973184525966644287e-01 5.900443792343139648e-01 5.153729319572448730e-01 4.855927079916000366e-02 3.659110665321350098e-01 -9.506095945835113525e-02 1.202827394008636475e-01 -2.619597911834716797e-01
-8.149777352809906006e-02 4.316491261124610901e-02 -3.748123049736022949e-01 1.229289025068283081e-01 8.146908879280090332e-01 1.637847125530242920e-01 -3.736913204193115234e-01 7.554728537797927856e-02
-1.221879050135612488e-01 -2.008778005838394165e-01 1.482442319393157959e-01 -3.031592965126037598e-01 5.065456032752990723e-01 -5.379884839057922363e-01 -7.016035914421081543e-02 -5.290499925613403320e-01
-2.683493494987487793e-01 3.080065846443176270e-01 -1.658344268798828125e-01 -1.572875082492828369e-01 7.534585595130920410e-01 3.504892587661743164e-01 -2.418195456266403198e-01 1.784964501857757568e-01
1.691359877586364746e-01 -2.805757522583007812e-02 -1.590338051319122314e-01 -1.078494340181350708e-01 6.896488070487976074e-01 -9.955046325922012329e-02 -1.440091729164123535e-01 -6.537722945213317871e-01
5.039182305335998535e-01 -7.322231680154800415e-02 3.120090961456298828e-01 2.145095467567443848e-01 7.402040362358093262e-01 -1.149288862943649292e-01 1.874842680990695953e-02 -1.894166618585586548e-01
1.182912569493055344e-02 1.953528374433517456e-01 2.446120679378509521e-01 2.568737566471099854e-01 5.769862532615661621e-01 1.951696127653121948e-01 6.276664733886718750e-01 -2.662867605686187744e-01
4.667183756828308105e-01 4.480995237827301025e-01 -4.637251049280166626e-02 3.440017402172088623e-01 6.649367809295654297e-01 7.757604122161865234e-02 -1.111208349466323853e-01 -1.965580135583877563e-02
-2.940621078014373779e-01 -1.223871186375617981e-01 5.711113810539245605e-01 2.737835645675659180e-01 5.181013345718383789e-01 -3.646153211593627930e-01 2.759521901607513428e-01 -1.410679221153259277e-01
-8.058154582977294922e-02 3.838072717189788818e-01 8.621862530708312988e-02 -5.524140596389770508e-01 6.076921820640563965e-01 -9.307525306940078735e-02 -7.380836457014083862e-02 3.875607252120971680e-01
1.018800958991050720e-01 2.839863300323486328e-01 7.135429978370666504e-01 3.820098191499710083e-02 4.724540114402770996e-01 -1.525339782238006592e-01 -1.193962693214416504e-01 -3.709912300109863281e-01
1.107217818498611450e-01 5.492556095123291016e-01 -3.626304911449551582e-03 1.693539768457412720e-01 6.641650795936584473e-01 3.221562504768371582e-01 3.259743750095367432e-01 7.877689599990844727e-02
1.115435957908630371e-01 2.152238488197326660e-01 4.650359153747558594e-01 -1.854907721281051636e-01 4.860959351062774658e-01 -5.118899941444396973e-01 5.035029724240303040e-02 -4.355636835098266602e-01
-4.109418988227844238e-01 9.906972199678421021e-02 5.346242785453796387e-01 5.225511267781257629e-02 4.575158059597015381e-01 -4.246412217617034912e-01 3.693659007549285889e-01 -8.176936209201812744e-02
-1.690029501914978027e-01 -1.046274509280920029e-02 -3.757092356681823730e-02 2.326787263154983521e-01 8.105151057243347168e-01 1.001003757119178772e-01 -3.704009652137756348e-01 3.341046571731567383e-01
1.924580335617065430e-01 3.452140986919403076e-01 6.493540108203887939e-02 3.883355855941772461e-01 6.921370625495910645e-01 2.247965931892395020e-01 3.661545515060424805e-01 -1.584596484899520874e-01
-3.152085840702056885e-01 -1.329236030578613281e-01 6.799684166908264160e-01 1.261013895273208618e-01 4.991087913513183594e-01 -3.591119945049285889e-01 1.580476909875869751e-01 -4.081721603870391846e-02
-3.429925814270973206e-02 2.801780104637145996e-01 1.198616810142993927e-02 -2.314343005418777466e-01 5.339755415916442871e-01 4.435292184352874756e-01 2.919743061065673828e-01 -5.472853183746337891e-01
5.067554116249084473e-02 1.085752993822097778e-01 3.924727439880371094e-01 1.952128708362579346e-01 6.610355973243713379e-01 -1.596718877553939819e-01 8.169575035572052002e-02 5.695286989212036133e-01
-2.833175957202911377e-01 1.036685407161712646e-01 4.154371619224548340e-01 -9.818501770496368408e-03 5.756877064704895020e-01 -4.997823536396026611e-01 3.861671984195709229e-01 7.730319350957870483e-02
3.349799215793609619e-01 3.806819915771484375e-01 3.869203329086303711e-01 -3.225442171096801758e-01 5.320652127265930176e-01 -1.007486581802368164e-01 -3.450403213500976562e-01 -2.771842777729034424e-01
-1.253075897693634033e-01 -1.895574927330017090e-01 6.684941053390502930e-01 -9.576335549354553223e-03 6.070293784141540527e-01 -3.425072431564331055e-01 -4.336281865835189819e-02 -1.171055436134338379e-01
1.060727834701538086e-01 -2.233504354953765869e-01 4.915190339088439941e-01 1.007327139377593994e-01 5.778191089630126953e-01 -3.373142182826995850e-01 4.546580612659454346e-01 -1.809846460819244385e-01
1.063435748219490051e-01 1.630465835332870483e-01 6.124529242515563965e-01 -4.203904792666435242e-02 5.133974552154541016e-01 9.652866981923580170e-03 1.814546138048171997e-01 -5.372570753097534180e-01
-4.355933666229248047e-01 -1.214125528931617737e-01 -1.495914608240127563e-01 -6.895796954631805420e-02 8.119285106658935547e-01 7.082285732030868530e-02 -1.559039503335952759e-01 2.825509309768676758e-01
-2.808737158775329590e-01 -2.988581918179988861e-02 3.039543330669403076e-01 -1.439815312623977661e-01 4.783729612827301025e-01 -7.331933379173278809e-01 1.854448467493057251e-01 -7.934051007032394409e-02
-2.035446912050247192e-01 1.526084989309310913e-01 -3.530760705471038818e-01 -6.509582996368408203e-01 4.915045797824859619e-01 -1.776754558086395264e-01 1.321744769811630249e-01 -3.102506101131439209e-01
-2.658215463161468506e-01 -2.449498772621154785e-01 -1.760004088282585144e-02 1.210158914327621460e-01 7.625859975814819336e-01 5.018381029367446899e-02 4.653894603252410889e-01 -2.318205237388610840e-01
1.831033527851104736e-01 -1.881662011146545410e-01 2.231335043907165527e-01 -3.234522938728332520e-01 6.598448753356933594e-01 -9.514132887125015259e-02 3.052390515804290771e-01 -4.889159798622131348e-01
4.926761388778686523e-01 1.099272221326828003e-01 1.583429425954818726e-01 -1.707330942153930664e-01 6.144244074821472168e-01 -4.515717625617980957e-01 1.724035292863845825e-01 -2.825005650520324707e-01
-9.685349464416503906e-02 -4.175396263599395752e-02 4.847247004508972168e-01 5.797232687473297119e-02 5.699251890182495117e-01 -6.385158896446228027e-01 -9.200256317853927612e-02 -9.785415977239608765e-02
-3.020949065685272217e-01 -1.325148195028305054e-01 -3.061476349830627441e-01 -1.436952948570251465e-01 7.742209434509277344e-01 -5.579941719770431519e-02 -4.173097312450408936e-01 1.117871236056089401e-02
-1.087630987167358398e-01 2.065238207578659058e-01 -2.057181894779205322e-01 3.548427522182464600e-01 7.658506631851196289e-01 1.039465740323066711e-01 -4.008853435516357422e-01 1.387224048376083374e-01
