# Supplementary material for: Where is your field going? A machine learning approach to study the relative motion of the domains of physics
Source: PLoS One. 2020 Jun 18;15(6):e0233997. doi: 10.1371/journal.pone.0233997 (PMC7302634; doi:10.1371/journal.pone.0233997)
Supplement: S10 Data — (ZIP) [file pone.0233997.s010.zip › 9/Pacs4Run_9_VS_500_embeddings1993-1997ED8.txt]

-1.927721798419952393e-01 -5.387842655181884766e-01 -3.357013761997222900e-01 -2.177224159240722656e-01 -4.372274875640869141e-01 5.315869450569152832e-01 -1.130978763103485107e-01 -1.609602421522140503e-01
-8.527110815048217773e-01 1.118714585900306702e-01 -1.017791703343391418e-01 -2.424486130475997925e-01 -6.915703415870666504e-02 3.252327144145965576e-01 -2.826459109783172607e-01 -2.793888188898563385e-02
-1.928376406431198120e-01 -1.104566305875778198e-01 -7.950990460813045502e-03 -4.697284847497940063e-02 -7.787211537361145020e-01 4.083306193351745605e-01 2.984768450260162354e-01 -2.934526801109313965e-01
-1.823736876249313354e-01 -1.966995745897293091e-01 -1.581979095935821533e-01 -7.295208573341369629e-01 8.415156602859497070e-02 1.589825600385665894e-01 -5.726421475410461426e-01 -1.026933267712593079e-01
-1.813796162605285645e-01 -1.875654011964797974e-01 1.322536729276180267e-02 -5.789941549301147461e-01 -3.512856736779212952e-02 2.946577072143554688e-01 8.141234517097473145e-02 -7.083969712257385254e-01
-2.832325398921966553e-01 2.467031478881835938e-01 -3.590840697288513184e-01 -2.586128711700439453e-01 -5.204234719276428223e-01 5.167815089225769043e-01 1.426501870155334473e-01 3.237934410572052002e-01
5.982500687241554260e-02 -5.118913948535919189e-02 -1.626596897840499878e-01 -1.035951375961303711e-01 -4.960001409053802490e-01 7.455605864524841309e-01 -6.312831491231918335e-02 -3.882635533809661865e-01
-4.536900520324707031e-01 -2.369405478239059448e-01 7.184347510337829590e-02 -1.750432848930358887e-01 -6.872128248214721680e-01 8.190425112843513489e-03 2.436670660972595215e-02 -4.788533151149749756e-01
-6.600978970527648926e-01 -1.770120710134506226e-01 3.746415078639984131e-01 -6.936704367399215698e-02 -4.564794003963470459e-01 2.523236572742462158e-01 -2.593377232551574707e-01 2.201653271913528442e-01
-5.439771413803100586e-01 2.608942985534667969e-01 6.922844797372817993e-02 -4.801038503646850586e-01 -3.132018148899078369e-01 4.497602283954620361e-01 -2.289951145648956299e-01 -2.188886851072311401e-01
-2.724481821060180664e-01 -2.559778094291687012e-01 -3.256065249443054199e-01 8.853015303611755371e-02 -8.116888999938964844e-01 1.919566243886947632e-01 1.300786137580871582e-01 1.838025450706481934e-01
-2.948580980300903320e-01 -1.435503214597702026e-01 -2.812147736549377441e-01 -8.083685040473937988e-01 1.317681074142456055e-01 1.437508165836334229e-01 9.521973878145217896e-02 -3.358821272850036621e-01
-8.690849542617797852e-01 -2.039213180541992188e-01 -6.410106085240840912e-03 -1.853029709309339523e-03 -4.044761657714843750e-01 4.491249844431877136e-02 1.049025580286979675e-01 -1.626051962375640869e-01
8.062098175287246704e-02 8.902695775032043457e-02 2.430257014930248260e-02 -7.000862956047058105e-01 -2.964201569557189941e-01 5.030123591423034668e-01 -1.131794899702072144e-01 -3.757221102714538574e-01
-7.847597599029541016e-01 -7.986829429864883423e-02 -2.660202607512474060e-02 4.341480508446693420e-02 -5.568307638168334961e-01 2.017422318458557129e-01 6.966944783926010132e-02 -1.398798227310180664e-01
-1.566438674926757812e-01 -2.699181810021400452e-02 -4.982367157936096191e-02 3.797760605812072754e-02 -5.742365717887878418e-01 6.589049100875854492e-01 3.446974754333496094e-01 -2.967993021011352539e-01
-4.991353750228881836e-01 -9.388241171836853027e-02 4.623019397258758545e-01 -2.891491055488586426e-01 -5.298534631729125977e-01 3.074939548969268799e-01 7.571171969175338745e-02 2.523693144321441650e-01
-2.367357611656188965e-01 -4.680381417274475098e-01 2.381119877099990845e-02 5.367399752140045166e-02 7.534614950418472290e-02 8.305311799049377441e-01 1.704766042530536652e-02 -1.603088825941085815e-01
-3.168381452560424805e-01 -6.090863943099975586e-01 1.512774080038070679e-01 -1.765587627887725830e-01 7.795404642820358276e-02 5.380114912986755371e-01 -2.257045060396194458e-01 -3.579016625881195068e-01
-3.608332276344299316e-01 -1.422186195850372314e-01 -6.285737752914428711e-01 -4.325169324874877930e-01 -1.924019008874893188e-01 7.509101927280426025e-02 -3.461175858974456787e-01 -3.239489197731018066e-01
-5.427861213684082031e-01 1.535556316375732422e-01 -4.486463665962219238e-01 -4.511942863464355469e-01 -3.656516671180725098e-01 1.514327973127365112e-01 -3.460720181465148926e-01 2.334683202207088470e-02
-6.284132003784179688e-01 8.910261094570159912e-02 2.118291109800338745e-01 -3.942048847675323486e-01 -5.165666937828063965e-01 2.403095662593841553e-01 -1.223971620202064514e-01 -2.394113689661026001e-01
-1.847913712263107300e-01 -1.782528311014175415e-01 4.200811684131622314e-01 -2.654258906841278076e-01 -7.224469184875488281e-01 2.511778771877288818e-01 -3.195864558219909668e-01 1.943536684848368168e-03
-5.177115797996520996e-01 -1.874646991491317749e-01 4.981982707977294922e-01 -2.738534808158874512e-01 -5.400184988975524902e-01 2.212662845849990845e-01 -5.205600708723068237e-02 -1.742009669542312622e-01
-2.883992791175842285e-01 -4.649249017238616943e-01 3.139819502830505371e-01 -2.332046627998352051e-01 -1.051535010337829590e-01 4.567977190017700195e-01 2.195703797042369843e-02 -5.722744464874267578e-01
1.063919290900230408e-01 -7.127013206481933594e-01 -1.419396102428436279e-01 -5.146045088768005371e-01 -1.856026053428649902e-01 1.870817393064498901e-01 3.270765542984008789e-01 1.390899121761322021e-01
-3.657602667808532715e-01 3.743036836385726929e-02 -1.033836305141448975e-01 -4.573132693767547607e-01 -7.012932300567626953e-01 6.896428763866424561e-02 -3.655747473239898682e-01 1.215797737240791321e-01
-6.732692718505859375e-01 1.116145327687263489e-01 -5.869092419743537903e-02 -5.161626935005187988e-01 -3.584240972995758057e-01 1.393840759992599487e-01 -2.642838954925537109e-01 2.159640043973922729e-01
-3.896781057119369507e-02 -7.795171737670898438e-01 2.140000164508819580e-01 -1.134634986519813538e-01 -4.329397082328796387e-01 1.431215256452560425e-01 -2.682206928730010986e-01 -2.286957204341888428e-01
-5.778106451034545898e-01 2.137976884841918945e-01 -3.178655207157135010e-01 -5.511268600821495056e-02 -4.058833420276641846e-01 5.148211121559143066e-01 6.945055443793535233e-03 2.941415905952453613e-01
-3.118645250797271729e-01 -4.924428761005401611e-01 4.359692037105560303e-01 -2.441325932741165161e-01 -2.055458873510360718e-01 3.126785159111022949e-01 8.391720056533813477e-02 -5.133338570594787598e-01
-6.565469503402709961e-01 -7.939435541629791260e-03 1.444171965122222900e-01 -5.088859796524047852e-01 -3.939383029937744141e-01 6.112369894981384277e-02 3.374250531196594238e-01 -1.276040226221084595e-01
-6.998537182807922363e-01 -2.008242160081863403e-02 -3.339794278144836426e-01 -2.866518199443817139e-01 -4.558683335781097412e-01 -3.042753785848617554e-02 -3.203658759593963623e-01 -6.865805387496948242e-02
1.319036036729812622e-01 -6.407480835914611816e-01 2.155058979988098145e-01 -5.230644345283508301e-01 -2.974546849727630615e-01 2.104234397411346436e-01 -3.834954276680946350e-02 3.431852161884307861e-01
-5.083310008049011230e-01 2.650532722473144531e-01 8.319220691919326782e-02 -5.425347089767456055e-01 -2.677630782127380371e-01 4.332344830036163330e-01 -3.202217519283294678e-01 -9.027963131666183472e-02
-4.681671559810638428e-01 2.540368959307670593e-02 -1.545618623495101929e-01 -3.821013867855072021e-01 -6.667027473449707031e-01 2.761004120111465454e-02 -3.798018693923950195e-01 1.441496014595031738e-01
-7.065824270248413086e-01 1.629539728164672852e-01 4.862292110919952393e-02 -5.087809562683105469e-01 -3.782136142253875732e-01 2.027644962072372437e-01 1.692975610494613647e-01 -1.201015524566173553e-02
-7.792416214942932129e-01 1.735928803682327271e-01 -1.054340377449989319e-01 -3.365859985351562500e-01 -3.326431512832641602e-01 2.410742342472076416e-01 2.406659573316574097e-01 1.074846982955932617e-01
-6.255429983139038086e-01 -2.185171097517013550e-01 7.556136697530746460e-02 7.890254259109497070e-02 -5.957684516906738281e-01 2.295141667127609253e-01 3.262966573238372803e-01 -1.868815720081329346e-01
-5.227473974227905273e-01 3.562632575631141663e-02 -7.697778940200805664e-02 -3.458055257797241211e-01 -4.678136706352233887e-01 1.809884607791900635e-01 -1.027042940258979797e-01 5.812092423439025879e-01
-2.744436562061309814e-01 -1.510070115327835083e-01 3.261906206607818604e-01 -5.410957932472229004e-01 -3.702167570590972900e-01 1.532919704914093018e-01 1.814968138933181763e-01 -5.560508966445922852e-01
-7.557758688926696777e-01 4.672891646623611450e-02 -4.579202085733413696e-02 -4.409196674823760986e-01 -4.168401956558227539e-01 8.279235661029815674e-02 1.945846676826477051e-01 1.078828126192092896e-01
-5.431862473487854004e-01 2.616357803344726562e-01 -1.871927976608276367e-01 -8.042012155055999756e-02 -2.883869111537933350e-01 6.626673936843872070e-01 -2.129982970654964447e-02 2.687715888023376465e-01
-5.395386815071105957e-01 1.999099254608154297e-01 2.205270528793334961e-01 -5.583528876304626465e-01 -2.408261001110076904e-01 4.139294326305389404e-01 -2.195272445678710938e-01 -1.761167645454406738e-01
-6.203934550285339355e-01 5.579205602407455444e-02 -3.070151209831237793e-01 -4.664810895919799805e-01 -2.971639335155487061e-01 7.186424732208251953e-02 -4.241677522659301758e-01 1.635462492704391479e-01
-7.262519598007202148e-01 6.856736540794372559e-02 -1.327147632837295532e-01 -5.006598830223083496e-01 -4.326795935630798340e-01 -1.130500459112226963e-03 8.806889504194259644e-02 6.792716681957244873e-02
-7.678061127662658691e-01 6.481060385704040527e-02 1.551685035228729248e-01 -4.386084675788879395e-01 -3.770523071289062500e-01 1.894025206565856934e-01 5.651777982711791992e-02 -9.264337271451950073e-02
-2.774308919906616211e-01 1.406486332416534424e-02 5.504194498062133789e-01 -4.416749179363250732e-01 -4.437086284160614014e-01 4.512614905834197998e-01 -1.463769674301147461e-01 -5.343644693493843079e-02
-6.232928037643432617e-01 2.808646857738494873e-01 -4.190176725387573242e-02 -3.329069614410400391e-01 -2.041994780302047729e-01 5.163066983222961426e-01 -2.787868082523345947e-01 -1.845159083604812622e-01
8.517401665449142456e-02 6.185968965291976929e-02 -9.313574060797691345e-03 -3.875930905342102051e-01 -4.516540467739105225e-01 6.300612688064575195e-01 2.250037789344787598e-01 -4.324444830417633057e-01
-5.985741615295410156e-01 -6.937305927276611328e-01 7.389175891876220703e-02 4.748731851577758789e-02 6.613658368587493896e-02 3.270518779754638672e-01 3.854684904217720032e-02 -1.997731328010559082e-01
-4.635517299175262451e-01 -7.531441450119018555e-01 -5.030297860503196716e-02 8.956803381443023682e-02 7.043968886137008667e-02 4.327302277088165283e-01 -6.305803358554840088e-02 -1.055813655257225037e-01
-7.828594446182250977e-01 -8.964590728282928467e-02 2.912043929100036621e-01 -3.496370017528533936e-01 -3.456658720970153809e-01 1.101385131478309631e-01 7.199019193649291992e-02 -1.877517551183700562e-01
-6.356087327003479004e-01 4.139392077922821045e-02 -4.440195560455322266e-01 -4.415790140628814697e-01 -2.503263652324676514e-01 5.292871221899986267e-02 -3.662731051445007324e-01 -5.021799728274345398e-02
-2.095436006784439087e-01 -5.235354900360107422e-01 1.369125396013259888e-01 -2.525226771831512451e-01 1.326532065868377686e-01 7.504372000694274902e-01 -4.245736077427864075e-02 -1.301297396421432495e-01
-4.533560872077941895e-01 -6.925676465034484863e-01 -4.992016032338142395e-02 3.091065026819705963e-02 1.635420918464660645e-01 4.877502918243408203e-01 -1.681258380413055420e-01 -1.358604282140731812e-01
2.946492135524749756e-01 -5.810490250587463379e-01 1.693501025438308716e-01 -2.970527708530426025e-01 -4.153433144092559814e-01 4.446958899497985840e-01 7.281352579593658447e-02 2.882318496704101562e-01
-2.204960286617279053e-01 -5.250746607780456543e-01 2.509107589721679688e-01 8.626200258731842041e-02 -9.691703319549560547e-02 6.983209252357482910e-01 -2.037235945463180542e-01 2.583261430263519287e-01
-2.649825811386108398e-01 -7.499475032091140747e-02 2.935854718089103699e-02 1.174223423004150391e-01 -5.893730521202087402e-01 5.643948316574096680e-01 2.952604293823242188e-01 -3.955115377902984619e-01
-3.748377859592437744e-01 -1.962208747863769531e-01 -4.323998689651489258e-01 -6.178662776947021484e-01 2.497988194227218628e-01 2.385065108537673950e-01 1.087105423212051392e-01 3.480843901634216309e-01
-1.770302467048168182e-02 -4.942552745342254639e-01 1.068035066127777100e-01 -3.485060036182403564e-01 -9.770022332668304443e-02 5.853828191757202148e-01 4.278749823570251465e-01 2.953633069992065430e-01
-3.077867925167083740e-01 1.109044477343559265e-01 -2.452294230461120605e-01 -2.768530845642089844e-01 -7.860687375068664551e-01 2.472030818462371826e-01 -9.064457565546035767e-02 2.625882327556610107e-01
-7.746289372444152832e-01 1.609178725630044937e-04 -1.975820958614349365e-01 8.626412600278854370e-02 -4.764335155487060547e-01 3.149633407592773438e-01 -1.393887400627136230e-01 -8.859762549400329590e-02
-3.805263340473175049e-01 2.977940738201141357e-01 -4.774098992347717285e-01 -2.037837803363800049e-01 -2.515964508056640625e-01 5.879045128822326660e-01 2.900639474391937256e-01 6.325194239616394043e-02
-3.735547885298728943e-02 -1.677120923995971680e-01 1.308911293745040894e-01 -3.490574061870574951e-01 -4.841258227825164795e-01 4.411919414997100830e-01 4.947759509086608887e-01 -3.970797657966613770e-01
-8.908116221427917480e-01 -6.099294126033782959e-02 -1.063768342137336731e-01 -2.329997271299362183e-01 -2.756513655185699463e-01 3.207102790474891663e-02 1.341242492198944092e-01 2.052513211965560913e-01
-3.340527713298797607e-01 1.028654500842094421e-01 -1.587167084217071533e-01 -2.681052386760711670e-01 -7.163024544715881348e-01 2.775557339191436768e-01 2.944928109645843506e-01 3.223408162593841553e-01
-5.602067112922668457e-01 -7.317088078707456589e-03 -3.458440303802490234e-01 -2.083498984575271606e-02 -6.369624137878417969e-01 2.096607238054275513e-01 1.071296259760856628e-01 3.239093124866485596e-01
-6.506846845149993896e-02 2.710412144660949707e-01 -3.023576438426971436e-01 -4.066694676876068115e-01 -4.179382920265197754e-01 6.282266378402709961e-01 3.071186840534210205e-01 -4.289031028747558594e-02
-4.141030311584472656e-01 -3.533523678779602051e-01 2.369091808795928955e-01 -3.053307831287384033e-01 2.600999772548675537e-01 6.863240003585815430e-01 -1.028170883655548096e-01 -7.102144509553909302e-02
2.442555427551269531e-01 -1.807023286819458008e-01 -4.483917653560638428e-01 -8.186233043670654297e-02 -3.285677134990692139e-01 7.417814135551452637e-01 -2.029189318418502808e-01 -2.359751239418983459e-02
-5.356807112693786621e-01 5.315351113677024841e-02 -4.080200791358947754e-01 -4.811794757843017578e-01 -3.251285851001739502e-01 5.267929658293724060e-02 -4.370530843734741211e-01 -1.127281263470649719e-01
-6.268908828496932983e-02 -6.537543535232543945e-01 -2.766807377338409424e-01 -3.947142511606216431e-02 -2.376311868429183960e-01 2.911875247955322266e-01 -3.796634674072265625e-01 -4.529481828212738037e-01
-1.489492952823638916e-01 -2.111780047416687012e-01 -7.404757142066955566e-01 -1.896254867315292358e-01 2.267278917133808136e-02 5.155742764472961426e-01 4.393031075596809387e-02 -2.840691506862640381e-01
-1.737021803855895996e-01 -6.745731234550476074e-01 -8.437308669090270996e-02 -3.852662146091461182e-01 -1.790791898965835571e-01 7.724983245134353638e-02 3.373431861400604248e-01 4.554038643836975098e-01
-1.211366727948188782e-01 -9.606710076332092285e-02 -3.780900835990905762e-01 -2.784389555454254150e-01 -7.865004539489746094e-01 1.134138926863670349e-01 3.521909713745117188e-01 1.150851976126432419e-02
1.727445609867572784e-02 -1.575766950845718384e-01 -5.418579578399658203e-01 -1.405984610319137573e-01 -7.777042984962463379e-01 2.320378720760345459e-01 1.407253928482532501e-02 5.127993971109390259e-02
1.007664129137992859e-01 -9.704788029193878174e-02 -7.747751474380493164e-02 -2.720875442028045654e-01 -5.571317076683044434e-01 5.799108743667602539e-01 2.822299301624298096e-01 -4.171900749206542969e-01
-5.360589623451232910e-01 2.557555139064788818e-01 -2.404337674379348755e-01 -5.467956066131591797e-01 1.859359256923198700e-02 4.290378093719482422e-01 2.250608205795288086e-01 2.352968156337738037e-01
3.529570251703262329e-02 -6.997230052947998047e-01 -1.109398622065782547e-02 -2.608887553215026855e-01 -2.251746691763401031e-02 5.667810440063476562e-01 2.191272526979446411e-01 2.668174803256988525e-01
-1.422641873359680176e-01 -1.283032447099685669e-01 -6.792789697647094727e-01 -1.376782208681106567e-01 -6.910730600357055664e-01 6.893312931060791016e-02 -2.100961282849311829e-02 1.219782512634992599e-02
-6.023782864212989807e-02 -5.030320212244987488e-02 -6.046181917190551758e-01 3.597364947199821472e-02 -5.691489577293395996e-01 5.181763768196105957e-01 1.790725588798522949e-01 4.979455098509788513e-02
-1.310736835002899170e-01 -2.625116705894470215e-01 -6.829199194908142090e-01 -3.244036138057708740e-01 3.499695286154747009e-02 4.107888340950012207e-01 3.603839278221130371e-01 -2.060126215219497681e-01
-8.583860397338867188e-01 -7.541894912719726562e-02 -6.473901122808456421e-02 -3.045072853565216064e-01 -3.367455303668975830e-01 -3.870846703648567200e-02 -2.005478739738464355e-01 7.385221868753433228e-02
3.728040680289268494e-02 -1.610022783279418945e-02 -2.721546888351440430e-01 -3.106714785099029541e-01 -4.624529778957366943e-01 4.433163702487945557e-01 -6.239148974418640137e-01 -1.676429063081741333e-01
-3.264735639095306396e-01 -2.783231735229492188e-01 -5.232379958033561707e-02 -8.053818345069885254e-01 -1.519806981086730957e-01 -1.102687940001487732e-01 3.290030956268310547e-01 -1.451659351587295532e-01
-7.653189301490783691e-01 -1.619141548871994019e-01 3.238371312618255615e-01 -1.039089038968086243e-01 -4.428813159465789795e-01 1.769739687442779541e-01 -1.102951169013977051e-01 1.810375899076461792e-01
-2.299359738826751709e-01 2.496482245624065399e-02 -1.935568898916244507e-01 -1.635901480913162231e-01 -8.179258108139038086e-01 2.892808616161346436e-01 -2.588459253311157227e-01 2.501855492591857910e-01
-1.190938428044319153e-01 -4.161543548107147217e-01 3.880426585674285889e-01 -2.544221878051757812e-01 -1.531136631965637207e-01 6.498017907142639160e-01 3.764948844909667969e-01 -9.944838285446166992e-02
-2.105997055768966675e-01 3.498099371790885925e-02 -5.338801741600036621e-01 1.161092706024646759e-02 -5.595401525497436523e-01 5.157386660575866699e-01 2.304686307907104492e-01 1.925451755523681641e-01
-1.239367946982383728e-01 -6.407069563865661621e-01 -1.101410090923309326e-01 -1.341374814510345459e-01 -3.725238144397735596e-01 1.080709621310234070e-01 -4.621406495571136475e-01 -4.242442846298217773e-01
-5.085731744766235352e-01 -1.938073188066482544e-01 1.708753257989883423e-01 -1.266439110040664673e-01 -8.089162707328796387e-01 4.519471526145935059e-02 -4.488701745867729187e-02 1.233393885195255280e-02
-7.015451043844223022e-02 -6.331036090850830078e-01 -1.563369035720825195e-01 -7.796473056077957153e-02 -2.359189093112945557e-01 3.565955162048339844e-01 -2.382850199937820435e-01 -5.693334937095642090e-01
8.536428213119506836e-02 1.811706125736236572e-01 1.189690977334976196e-01 -5.307733416557312012e-01 -5.169618129730224609e-01 5.923594236373901367e-01 1.316803544759750366e-01 -1.689296066761016846e-01
-6.516190767288208008e-01 1.694958657026290894e-01 3.484818711876869202e-02 -4.513978362083435059e-01 -4.529147148132324219e-01 2.327188551425933838e-01 -2.846701145172119141e-01 -3.691129758954048157e-02
-7.333046197891235352e-02 -4.216569364070892334e-01 2.903423905372619629e-01 -5.567020773887634277e-01 1.038721576333045959e-01 6.302160024642944336e-01 2.397260256111621857e-02 1.186420097947120667e-01
-2.387978881597518921e-01 -6.333820223808288574e-01 1.260473728179931641e-01 -2.445349544286727905e-01 2.185781449079513550e-01 6.100253462791442871e-01 -2.062572389841079712e-01 6.056446954607963562e-02
-3.524661660194396973e-01 -4.581092000007629395e-01 2.467684447765350342e-01 -3.990911543369293213e-01 2.283544391393661499e-01 6.123859882354736328e-01 5.163380503654479980e-02 1.261220872402191162e-01
4.801471903920173645e-02 2.806471846997737885e-02 -2.387799471616744995e-01 -3.058693706989288330e-01 -5.591261386871337891e-01 5.181198120117187500e-01 8.965512737631797791e-03 -5.149605870246887207e-01
-6.130501031875610352e-01 -6.253115716390311718e-04 -5.239458754658699036e-03 -5.366192460060119629e-01 -5.125581622123718262e-01 -2.804788574576377869e-02 -2.695807814598083496e-01 -2.292803255841135979e-03
-8.668871521949768066e-01 -6.471385061740875244e-02 1.470628976821899414e-01 -2.803560197353363037e-01 -3.066356182098388672e-01 1.103426739573478699e-01 1.939670741558074951e-01 -1.636138372123241425e-02
-4.100344181060791016e-01 -8.224055767059326172e-01 -2.434315085411071777e-01 -1.015316471457481384e-01 2.232251912355422974e-01 1.871925294399261475e-01 -2.283390983939170837e-02 2.368858084082603455e-02
-4.366740882396697998e-01 4.369626939296722412e-02 -2.403145283460617065e-01 -6.712241172790527344e-01 -2.865623235702514648e-01 5.480339378118515015e-02 4.593106806278228760e-01 5.500651150941848755e-02
-8.255559206008911133e-01 -1.231818646192550659e-01 1.510123461484909058e-01 -1.868536472320556641e-01 -4.574700891971588135e-01 6.880502402782440186e-02 8.894210308790206909e-02 -1.537559330463409424e-01
2.996344566345214844e-01 -1.410715579986572266e-01 -4.745988249778747559e-01 -2.909393012523651123e-01 -3.481676280498504639e-01 6.488781571388244629e-01 -8.693458884954452515e-02 -1.749503910541534424e-01
-3.558905422687530518e-01 -2.155361473560333252e-01 -3.174885213375091553e-01 -7.595646977424621582e-01 2.519782185554504395e-01 2.260053455829620361e-01 9.103188663721084595e-02 1.621431857347488403e-01
-2.833985090255737305e-01 -4.124179482460021973e-01 3.233541846275329590e-01 -2.216879427433013916e-01 9.454276412725448608e-02 6.738388538360595703e-01 -1.820922493934631348e-01 3.158142566680908203e-01
-6.974422931671142578e-01 2.419180274009704590e-01 -1.200413554906845093e-01 -2.970057427883148193e-01 -2.941224277019500732e-01 3.902322053909301758e-01 -3.305991888046264648e-01 6.589887291193008423e-02
1.075948923826217651e-01 -8.347362279891967773e-01 -8.652850985527038574e-03 -1.920377165079116821e-01 -2.822411954402923584e-01 2.456657588481903076e-01 -2.616766691207885742e-01 -2.149396240711212158e-01
-4.404568374156951904e-01 -4.033531844615936279e-01 -4.830084145069122314e-01 -5.744373202323913574e-01 1.888151317834854126e-01 -1.407978869974613190e-02 1.392686814069747925e-01 -1.574276536703109741e-01
-4.686423540115356445e-01 -4.149040579795837402e-01 3.255762159824371338e-02 -4.168493151664733887e-01 2.092622220516204834e-01 2.420121878385543823e-01 2.274006009101867676e-01 -5.285207629203796387e-01
-2.436471283435821533e-01 1.479215472936630249e-01 -6.106604263186454773e-02 -3.800788521766662598e-01 -6.458429694175720215e-01 4.350460767745971680e-01 -6.839421391487121582e-02 3.993876874446868896e-01
-3.881849050521850586e-01 -1.709089875221252441e-01 -1.287110000848770142e-01 -5.951952934265136719e-02 -8.699928522109985352e-01 1.188333630561828613e-01 1.092642769217491150e-01 1.305599063634872437e-01
-3.454875051975250244e-01 -2.159483358263969421e-02 -5.902265310287475586e-01 -3.657719790935516357e-01 -2.348386347293853760e-01 1.892410516738891602e-01 -4.952313005924224854e-01 -2.485965937376022339e-01
-1.232575848698616028e-01 -2.525923252105712891e-01 -4.691243171691894531e-01 -4.318080097436904907e-02 -7.365235090255737305e-01 1.401764005422592163e-01 3.409813344478607178e-01 1.437973231077194214e-01
-4.955970942974090576e-01 -2.364683896303176880e-01 4.362488687038421631e-01 -2.266886979341506958e-01 -5.747986435890197754e-01 1.795081645250320435e-01 -1.769075840711593628e-01 2.507038414478302002e-01
-4.481644928455352783e-01 2.104313857853412628e-02 3.951451778411865234e-01 -1.979513019323348999e-01 -4.952279329299926758e-01 5.029147863388061523e-01 -3.199731111526489258e-01 -5.314541235566139221e-02
-3.638412058353424072e-01 -8.146631717681884766e-02 -2.511823177337646484e-01 -3.453375697135925293e-01 -7.582628130912780762e-01 -1.124070808291435242e-01 -3.760067513212561607e-03 3.016959428787231445e-01
-3.412305414676666260e-01 -1.029627621173858643e-01 -6.537322402000427246e-01 -5.377999544143676758e-01 3.347376734018325806e-02 2.107565701007843018e-01 -2.170239388942718506e-01 -2.524428665637969971e-01
-6.711796522140502930e-01 1.544229835271835327e-01 -3.044086694717407227e-01 5.420937389135360718e-02 -1.954947113990783691e-01 5.474333167076110840e-01 1.333366185426712036e-01 2.727417349815368652e-01
-5.607803463935852051e-01 1.113754957914352417e-01 -3.231557011604309082e-01 -4.910254180431365967e-01 -4.107315540313720703e-01 9.501946717500686646e-02 2.723172903060913086e-01 2.751359045505523682e-01
-3.676430881023406982e-01 -5.096707940101623535e-01 3.589609265327453613e-01 -3.121202886104583740e-01 1.038351580500602722e-01 5.443274974822998047e-01 -2.661862969398498535e-01 2.954516932368278503e-02
-1.278789341449737549e-01 -7.037434577941894531e-01 2.243698537349700928e-01 -4.981628954410552979e-01 -2.437559813261032104e-01 6.385021656751632690e-02 3.120093941688537598e-01 1.704124510288238525e-01
-4.581926763057708740e-01 -1.016967277973890305e-02 3.544936776161193848e-01 -1.148338988423347473e-01 -5.737491250038146973e-01 4.374257624149322510e-01 -2.789634764194488525e-01 2.296813279390335083e-01
-4.901575446128845215e-01 -4.647666513919830322e-01 -4.440090060234069824e-01 -5.165171623229980469e-01 2.448454052209854126e-01 -4.945936053991317749e-02 1.315739750862121582e-01 -9.815149009227752686e-03
-7.456395775079727173e-02 -4.940764904022216797e-01 3.292896747589111328e-01 -2.157173007726669312e-01 -8.263196796178817749e-02 7.490679025650024414e-01 7.551341503858566284e-02 1.474108099937438965e-01
-8.117619752883911133e-01 -2.046927958726882935e-01 5.925307516008615494e-03 6.323958188295364380e-02 -4.985121488571166992e-01 1.323832273483276367e-01 1.689404249191284180e-01 2.298059873282909393e-02
-6.209957599639892578e-02 -3.271206915378570557e-01 -6.661894917488098145e-01 -3.462442159652709961e-01 2.068339139223098755e-01 5.088014006614685059e-01 1.418918371200561523e-01 -6.041180714964866638e-02
-2.244113832712173462e-01 -5.567757487297058105e-01 1.871764063835144043e-01 -2.038618624210357666e-01 1.258412897586822510e-01 7.357295751571655273e-01 4.924694821238517761e-02 -5.904515087604522705e-02
-5.595681071281433105e-01 -2.769072353839874268e-01 -1.074413135647773743e-01 -7.014482617378234863e-01 -7.003577798604965210e-02 -1.691478788852691650e-01 2.652358412742614746e-01 5.259960889816284180e-02
-5.006378293037414551e-01 -2.135580964386463165e-02 -1.838774979114532471e-01 -2.057868242263793945e-01 -6.720679998397827148e-01 1.028449088335037231e-01 2.583905458450317383e-01 3.791155219078063965e-01
5.881818756461143494e-02 -6.809707880020141602e-01 1.046167090535163879e-01 -4.824966788291931152e-01 -3.385112434625625610e-02 4.736768901348114014e-01 2.191033363342285156e-01 1.246982365846633911e-01
-1.371890753507614136e-01 -1.072704717516899109e-01 -4.276306927204132080e-01 -8.740512132644653320e-01 -1.381288468837738037e-01 -3.477399051189422607e-02 4.436923936009407043e-02 2.411268092691898346e-02
-4.606499969959259033e-01 2.486453577876091003e-02 -4.013995826244354248e-02 -4.369403719902038574e-01 -2.349191159009933472e-01 2.455549538135528564e-01 -6.183399632573127747e-02 6.894544959068298340e-01
-3.299725055694580078e-01 -5.305465310811996460e-02 4.537562429904937744e-01 -1.428246200084686279e-01 -5.513370633125305176e-01 5.179399251937866211e-01 -2.754687368869781494e-01 -1.178643926978111267e-01
-1.013220474123954773e-01 -5.937131643295288086e-01 1.415392607450485229e-01 5.240853875875473022e-02 -3.480978608131408691e-01 4.975432455539703369e-01 -2.503651678562164307e-01 -4.278486371040344238e-01
-2.684842944145202637e-01 -5.390732288360595703e-01 2.756783068180084229e-01 -2.795815467834472656e-01 5.494365468621253967e-02 6.200236678123474121e-01 -3.054826557636260986e-01 4.882635921239852905e-02
-6.217035651206970215e-01 -5.722314491868019104e-02 -8.361124247312545776e-02 1.286729574203491211e-01 -6.029390096664428711e-01 3.402138948440551758e-01 -2.476622909307479858e-02 -3.267542719841003418e-01
7.508690655231475830e-02 -6.536585688591003418e-01 1.790931820869445801e-01 -2.853793501853942871e-01 -1.703573614358901978e-01 5.649137496948242188e-01 3.084921836853027344e-01 -1.012917235493659973e-01
-6.128963828086853027e-01 1.220804676413536072e-01 -1.551008820533752441e-01 -4.471412599086761475e-01 -4.894589781761169434e-01 1.143254861235618591e-01 3.541107475757598877e-01 8.618665486574172974e-02
-6.296715140342712402e-01 1.314664185047149658e-01 -2.790715694427490234e-01 -2.049976401031017303e-02 -5.236989259719848633e-01 3.360099792480468750e-01 -2.134196907281875610e-01 2.742595076560974121e-01
-1.912215799093246460e-01 -4.650586098432540894e-02 -1.633770316839218140e-01 -1.422495096921920776e-01 -8.221055865287780762e-01 2.689882814884185791e-01 2.497352659702301025e-01 3.221250474452972412e-01
-2.269348800182342529e-01 -3.274038732051849365e-01 5.426671355962753296e-02 -2.357329577207565308e-01 -7.113275527954101562e-01 1.840726584196090698e-01 2.528764307498931885e-01 -4.230558872222900391e-01
3.968137875199317932e-02 -3.820222020149230957e-01 2.561176419258117676e-01 -4.035480320453643799e-01 -2.371125966310501099e-01 5.146098732948303223e-01 5.487219691276550293e-01 4.353938251733779907e-02
-1.918703913688659668e-01 -6.819793581962585449e-01 -2.669705450534820557e-01 -3.635479370132088661e-03 -2.627834975719451904e-01 2.045132815837860107e-01 -2.778397798538208008e-01 -4.885977208614349365e-01
-1.254243552684783936e-01 -4.251970052719116211e-01 -1.207098737359046936e-01 -6.587800383567810059e-01 -3.694692254066467285e-01 -2.426533102989196777e-01 -7.720752060413360596e-02 -3.918737471103668213e-01
-2.779462337493896484e-01 -4.528635740280151367e-02 -3.450315594673156738e-01 -6.296117901802062988e-01 1.688963621854782104e-01 3.638280034065246582e-01 1.800628006458282471e-01 4.603450894355773926e-01
-9.214247576892375946e-03 -9.063209891319274902e-01 -2.666512727737426758e-01 -1.071707531809806824e-02 -1.411110162734985352e-01 2.570673525333404541e-01 3.623004257678985596e-02 -1.413188129663467407e-01
-7.957539558410644531e-01 -1.625682711601257324e-01 1.118724234402179718e-02 -2.346045672893524170e-01 -4.505865871906280518e-01 -8.434156328439712524e-02 -1.958712041378021240e-01 1.915080845355987549e-01
-3.152142465114593506e-01 -6.708216071128845215e-01 -6.195007637143135071e-02 1.464281976222991943e-01 -2.858359813690185547e-01 2.989363968372344971e-01 6.828789133578538895e-03 -5.042296051979064941e-01
-4.830087125301361084e-01 -7.384713888168334961e-01 2.209819480776786804e-02 6.449735909700393677e-02 -2.782322466373443604e-02 3.162592947483062744e-01 -2.427091598510742188e-01 -2.387730479240417480e-01
-4.246119856834411621e-01 2.362916469573974609e-01 -3.090286850929260254e-01 -7.976263761520385742e-02 -4.100054800510406494e-01 6.142256855964660645e-01 -1.113794073462486267e-01 3.228422999382019043e-01
-1.467916220426559448e-01 -7.664670348167419434e-01 -3.582408130168914795e-01 -7.321228832006454468e-02 -3.322550654411315918e-01 -4.051886498928070068e-02 -1.807136684656143188e-01 -3.355464637279510498e-01
-3.932396173477172852e-01 -4.675650894641876221e-01 2.424300909042358398e-01 -2.941654324531555176e-01 -2.334192954003810883e-02 5.136999487876892090e-01 1.226450577378273010e-01 -4.494057297706604004e-01
-3.954035341739654541e-01 -5.982677340507507324e-01 8.487600833177566528e-02 -1.049191057682037354e-01 1.800940036773681641e-01 6.511081457138061523e-01 -2.555706724524497986e-02 1.024249643087387085e-01
-5.706544518470764160e-01 -4.504909217357635498e-01 -1.645339094102382660e-02 -5.997195839881896973e-01 1.371521353721618652e-01 -8.595352619886398315e-02 2.748952805995941162e-01 -9.854457527399063110e-02
-1.091861724853515625e-01 -6.860496997833251953e-01 2.434800006449222565e-02 -3.835846483707427979e-01 -3.018547594547271729e-02 3.521911799907684326e-01 3.463654518127441406e-01 3.532217144966125488e-01
1.475972682237625122e-01 7.009041309356689453e-02 2.730127982795238495e-02 -6.574769020080566406e-01 -2.058318853378295898e-01 5.932871699333190918e-01 -1.064724922180175781e-01 -3.668631017208099365e-01
-1.398244649171829224e-01 -6.008414179086685181e-02 -3.513822555541992188e-01 4.944780841469764709e-02 -7.393364906311035156e-01 4.938961267471313477e-01 2.437429875135421753e-01 3.101399168372154236e-02
-5.896861851215362549e-02 -6.991260647773742676e-01 -7.139133661985397339e-02 -3.624831736087799072e-01 1.955438852310180664e-01 5.205148458480834961e-01 1.537624299526214600e-01 1.960584074258804321e-01
-3.380014300346374512e-01 9.565629065036773682e-02 -1.532784551382064819e-01 -1.393262445926666260e-01 -7.779952287673950195e-01 2.824644744396209717e-01 -3.566311597824096680e-01 1.464594155550003052e-01
-1.698098629713058472e-01 -6.121556758880615234e-01 1.694331318140029907e-01 -5.906237363815307617e-01 -2.122148424386978149e-01 4.032868891954421997e-02 3.493069708347320557e-01 2.240743041038513184e-01
-1.915716379880905151e-01 -5.020673945546150208e-02 -6.301656961441040039e-01 -5.430483818054199219e-01 4.684116318821907043e-02 3.610656559467315674e-01 -1.997774094343185425e-01 -3.103157579898834229e-01
-2.340783476829528809e-01 -7.766062617301940918e-01 -3.229309618473052979e-01 3.158070743083953857e-01 -2.003845423460006714e-01 2.787658274173736572e-01 1.328076869249343872e-01 -5.068896338343620300e-02
3.022398352622985840e-01 -3.154055401682853699e-02 -5.227327719330787659e-02 -5.432578921318054199e-01 -6.350060701370239258e-01 3.595836162567138672e-01 -2.694380581378936768e-01 6.830108910799026489e-02
-2.680898904800415039e-01 -3.517715036869049072e-01 -8.279618620872497559e-01 -1.604592949151992798e-01 7.674261182546615601e-02 2.711859345436096191e-01 1.153737753629684448e-01 -1.935069449245929718e-02
-9.243860840797424316e-02 -6.126950383186340332e-01 -8.673912286758422852e-02 -2.072894424200057983e-01 -2.237853705883026123e-01 3.361102342605590820e-01 -1.008152514696121216e-01 -6.263813376426696777e-01
-7.769275307655334473e-01 -2.406744211912155151e-01 -1.236640438437461853e-01 6.439625867642462254e-04 -5.552577376365661621e-01 -6.209784746170043945e-02 2.225053310394287109e-02 1.024880483746528625e-01
-3.416101038455963135e-01 -7.688195258378982544e-02 -4.171094894409179688e-01 -3.853521347045898438e-01 -7.196153998374938965e-01 -1.063291281461715698e-01 -1.331219077110290527e-01 -8.967386931180953979e-02
-1.965711414813995361e-01 -9.880188107490539551e-02 -4.573672711849212646e-01 -5.841584131121635437e-02 -8.135622739791870117e-01 2.559255063533782959e-01 9.073188900947570801e-02 5.819996073842048645e-02
-1.867665350437164307e-01 4.155207425355911255e-02 -5.307741761207580566e-01 -2.906248569488525391e-01 -6.649302840232849121e-01 2.363129705190658569e-01 2.220227271318435669e-01 -2.234670072793960571e-01
-5.645592212677001953e-01 -5.630546212196350098e-01 2.753311395645141602e-01 -3.091908432543277740e-02 6.561313569545745850e-02 5.176159143447875977e-01 -1.043374538421630859e-01 6.604211032390594482e-02
-1.972630172967910767e-01 -8.798087835311889648e-01 -3.937993943691253662e-02 -3.454261124134063721e-01 1.546674873679876328e-02 8.519978076219558716e-02 1.661191135644912720e-01 1.762383729219436646e-01
-1.580110937356948853e-01 -8.348771184682846069e-02 -1.444200277328491211e-01 -4.385045766830444336e-01 -7.351697683334350586e-01 -5.012760683894157410e-02 -2.477061450481414795e-01 3.880377113819122314e-01
-2.195737361907958984e-01 -1.271357685327529907e-01 -5.243685841560363770e-01 -6.707328557968139648e-01 -2.651966512203216553e-01 -1.137277707457542419e-01 1.063658073544502258e-01 3.408844470977783203e-01
1.442900449037551880e-01 -1.756698340177536011e-01 -2.621479928493499756e-01 -4.843428358435630798e-02 -6.594109535217285156e-01 6.565300226211547852e-01 1.087442738935351372e-03 1.067586466670036316e-01
-3.576609194278717041e-01 -7.534683495759963989e-02 -4.091645777225494385e-01 -2.651133835315704346e-01 -2.231257706880569458e-01 3.675753176212310791e-01 -5.013999342918395996e-01 -4.386368393898010254e-01
5.062445998191833496e-02 -6.476266384124755859e-01 -7.999865338206291199e-03 -3.529872000217437744e-01 -1.335866451263427734e-01 4.398953318595886230e-01 3.697651624679565430e-01 3.244586884975433350e-01
-5.529377460479736328e-01 -1.141939312219619751e-02 -1.474308967590332031e-01 -6.156891584396362305e-01 -2.805672585964202881e-01 -5.141951888799667358e-02 -3.636763989925384521e-01 2.823084890842437744e-01
4.245129413902759552e-03 -5.268118381500244141e-01 6.582787632942199707e-02 -6.299647092819213867e-01 1.367220580577850342e-01 4.841403067111968994e-01 1.598909348249435425e-01 2.064282745122909546e-01
-4.119819104671478271e-01 -2.970886528491973877e-01 -2.450211048126220703e-01 -7.803537249565124512e-01 8.809208124876022339e-02 -5.990394577383995056e-02 2.443926334381103516e-01 4.411068558692932129e-02
-4.376060888171195984e-02 -4.817760586738586426e-01 -4.616674035787582397e-02 -4.316463470458984375e-01 1.243790239095687866e-01 5.968583226203918457e-01 2.640285491943359375e-01 3.689251840114593506e-01
-1.118949502706527710e-01 -4.206015169620513916e-02 2.425418049097061157e-02 -4.066209495067596436e-01 -3.898101449012756348e-01 5.232648849487304688e-01 1.577629148960113525e-01 -6.075641512870788574e-01
-3.028898686170578003e-02 -5.976142883300781250e-01 4.711420461535453796e-02 -4.045361876487731934e-01 1.561615616083145142e-01 6.292974352836608887e-01 1.680902689695358276e-01 1.655732989311218262e-01
-3.750668168067932129e-01 -5.157165527343750000e-01 2.621691226959228516e-01 7.509700208902359009e-02 -5.894402042031288147e-02 6.931375861167907715e-01 7.553972769528627396e-03 1.871308386325836182e-01
-1.256828457117080688e-01 -4.250766336917877197e-01 -2.687156498432159424e-01 -8.146721720695495605e-01 1.012126952409744263e-01 4.910416528582572937e-02 1.174121573567390442e-01 -2.029133290052413940e-01
7.265997584909200668e-03 -4.097411632537841797e-01 1.908083818852901459e-02 -5.378587841987609863e-01 1.325102150440216064e-01 5.854230523109436035e-01 1.078675761818885803e-01 4.129029214382171631e-01
-5.169733166694641113e-01 -3.969714641571044922e-01 1.582654416561126709e-01 -6.032725572586059570e-01 2.988981902599334717e-01 2.065586894750595093e-01 2.172721773386001587e-01 8.338353037834167480e-02
-3.028356730937957764e-01 -1.582763791084289551e-01 -4.404861629009246826e-01 -1.509691625833511353e-01 -7.805232405662536621e-01 -4.636999219655990601e-02 -2.228692173957824707e-01 7.336311787366867065e-02
-1.205721125006675720e-01 -5.309741944074630737e-02 -7.763122767210006714e-02 -8.383373618125915527e-01 1.632902622222900391e-01 4.125074744224548340e-01 1.510563045740127563e-01 2.327287793159484863e-01
-7.305379509925842285e-01 -5.236032009124755859e-01 1.464480906724929810e-01 -7.481278385967016220e-03 1.923746764659881592e-01 3.645378053188323975e-01 -1.074036303907632828e-02 2.529883757233619690e-02
-3.946078121662139893e-01 -4.324294254183769226e-02 -6.592487096786499023e-01 -3.344479501247406006e-01 -3.367582559585571289e-01 2.724345214664936066e-02 -4.239366352558135986e-01 -4.560571908950805664e-02
-2.192457765340805054e-01 1.919414997100830078e-01 -2.081351280212402344e-01 -1.109494939446449280e-01 -5.963976979255676270e-01 6.422729492187500000e-01 1.818683892488479614e-01 2.412030547857284546e-01
2.790592908859252930e-01 -3.344885632395744324e-02 -5.221166610717773438e-01 -3.577489852905273438e-01 -3.564703762531280518e-01 5.984002351760864258e-01 -1.260632276535034180e-01 1.391791105270385742e-01
-3.553415238857269287e-01 -3.093654811382293701e-01 1.338525302708148956e-02 -7.372713088989257812e-01 -1.161091178655624390e-01 -1.241340860724449158e-01 4.051989316940307617e-01 -2.029792517423629761e-01
2.564502321183681488e-02 -3.977299630641937256e-01 -7.023016810417175293e-01 -2.692075967788696289e-01 5.639272555708885193e-02 4.555211961269378662e-01 2.417749166488647461e-01 -7.948523014783859253e-02
-3.206699192523956299e-01 -7.542606443166732788e-02 -2.636552453041076660e-01 -7.613429427146911621e-01 -5.411557480692863464e-02 2.515890598297119141e-01 3.586890697479248047e-01 2.178096324205398560e-01
-6.057159975171089172e-02 8.441462367773056030e-02 -4.017597138881683350e-01 -1.116669997572898865e-01 -6.131713986396789551e-01 5.331794023513793945e-01 -1.464603096246719360e-01 -3.655336797237396240e-01
1.861523464322090149e-02 -1.363795399665832520e-01 -1.681172251701354980e-01 -4.081198871135711670e-01 -3.082349300384521484e-01 5.420705080032348633e-01 -1.826381832361221313e-01 -6.033431887626647949e-01
-2.385473251342773438e-01 -5.024728775024414062e-01 2.975903749465942383e-01 -2.505980730056762695e-01 1.275434195995330811e-01 6.966227889060974121e-01 -1.229587290436029434e-02 -1.937916725873947144e-01
1.138739660382270813e-01 -7.222806811332702637e-01 -2.900668382644653320e-01 1.377721782773733139e-02 -3.364236354827880859e-01 3.191079795360565186e-01 -3.638160526752471924e-01 -1.834174692630767822e-01
-3.374105989933013916e-01 -7.974821329116821289e-02 -3.724967241287231445e-01 -2.263354212045669556e-01 3.003106713294982910e-01 7.172258496284484863e-01 6.763541698455810547e-02 -2.839696705341339111e-01
-3.015619516372680664e-01 -3.761935234069824219e-01 2.064018696546554565e-02 -2.706474065780639648e-01 -1.854940652847290039e-01 2.255069762468338013e-01 -3.918362408876419067e-02 -7.791444659233093262e-01
-6.624373793601989746e-02 -5.692267417907714844e-01 1.970327347517013550e-01 -5.933217406272888184e-01 -2.666290998458862305e-01 1.059813722968101501e-01 3.431586921215057373e-01 2.840051352977752686e-01
-1.010336950421333313e-01 -2.227953262627124786e-02 -4.334848821163177490e-01 -3.193548321723937988e-01 -7.441813349723815918e-01 2.564387023448944092e-01 -1.594433560967445374e-02 -2.820963859558105469e-01
-5.928847789764404297e-01 -6.742652654647827148e-01 1.558980904519557953e-02 -5.331516265869140625e-02 2.022503763437271118e-01 3.202207386493682861e-01 -1.883570551872253418e-01 1.088286116719245911e-01
-4.254224598407745361e-01 1.820181757211685181e-01 -1.079475730657577515e-01 -4.417983889579772949e-01 -6.764706969261169434e-01 2.438948750495910645e-01 2.065827697515487671e-01 1.388265639543533325e-01
5.557561665773391724e-02 -7.451445460319519043e-01 -1.849237382411956787e-01 -5.028235539793968201e-02 -4.513891935348510742e-01 2.199227809906005859e-01 -2.231850773096084595e-01 -3.209612369537353516e-01
-3.809482976794242859e-02 -6.635590195655822754e-01 -6.292760372161865234e-02 -3.388966321945190430e-01 1.857405751943588257e-01 5.435328483581542969e-01 1.259604841470718384e-01 3.059964478015899658e-01
-1.805195659399032593e-01 -4.459609389305114746e-01 2.060947418212890625e-01 -4.840630292892456055e-01 1.863287687301635742e-01 6.100168228149414062e-01 1.865300685167312622e-01 -2.238460630178451538e-01
-2.651817500591278076e-01 -3.332058787345886230e-01 -7.295935750007629395e-01 -3.283110857009887695e-01 1.497944295406341553e-01 2.999277412891387939e-01 2.528407275676727295e-01 -4.726655036211013794e-02
-4.140933454036712646e-01 -1.338666081428527832e-01 -4.570563137531280518e-01 -2.635948061943054199e-01 3.656061887741088867e-01 5.290238261222839355e-01 -2.722554802894592285e-01 -2.111078649759292603e-01
6.553196907043457031e-02 -2.282131612300872803e-01 5.755255464464426041e-03 -7.072240710258483887e-01 -3.649403750896453857e-01 3.531175851821899414e-02 -2.539575994014739990e-01 -4.944720864295959473e-01
-9.809842705726623535e-02 -2.595303356647491455e-01 -6.605216860771179199e-01 -1.855350136756896973e-01 7.817180454730987549e-02 5.578383803367614746e-01 3.134808838367462158e-01 -1.916875690221786499e-01
-4.197237491607666016e-01 -4.394797980785369873e-01 -1.525436192750930786e-01 -6.641883850097656250e-01 -1.114864870905876160e-01 -2.856632173061370850e-01 2.687539756298065186e-01 3.501031314954161644e-03
-2.709383070468902588e-01 -2.930989302694797516e-02 -5.783269405364990234e-01 -1.385733038187026978e-01 -7.143571376800537109e-01 8.184345066547393799e-02 -1.964392364025115967e-01 1.283578723669052124e-01
2.688654363155364990e-01 -2.447119504213333130e-01 -3.144415020942687988e-01 -3.854461312294006348e-01 -5.057230591773986816e-01 4.909862577915191650e-01 2.743932306766510010e-01 -2.197049111127853394e-01
2.271544635295867920e-01 -2.973453886806964874e-02 -3.173193931579589844e-01 -3.454179763793945312e-01 -1.695434749126434326e-01 7.872320413589477539e-01 -2.371867150068283081e-01 -1.509133577346801758e-01
-6.196658611297607422e-01 -1.587437279522418976e-02 -3.503052592277526855e-01 -4.188741147518157959e-01 -4.387128949165344238e-01 -9.648782014846801758e-02 -2.689548134803771973e-01 2.085122615098953247e-01
-1.501383334398269653e-01 -6.549878716468811035e-01 1.317299753427505493e-01 -2.107483744621276855e-01 9.623080492019653320e-02 5.838564038276672363e-01 -3.533354699611663818e-01 1.081066504120826721e-01
6.306041777133941650e-02 1.043805330991744995e-01 -5.089147090911865234e-01 -3.462534248828887939e-01 -2.812878787517547607e-01 7.189412117004394531e-01 2.767610736191272736e-02 -9.735062718391418457e-02
5.457401648163795471e-02 -9.665410220623016357e-02 -1.635794788599014282e-01 -2.449598163366317749e-01 -8.321985006332397461e-01 3.978888094425201416e-01 1.549950540065765381e-01 1.613161563873291016e-01
-4.218356609344482422e-01 2.027128338813781738e-01 1.919703930616378784e-01 -5.242688059806823730e-01 -1.734665930271148682e-01 5.019144415855407715e-01 -2.565181851387023926e-01 -3.484848439693450928e-01
-2.472439855337142944e-01 -7.401528954505920410e-01 -6.375059485435485840e-02 7.955393195152282715e-02 -1.385472416877746582e-01 4.059999883174896240e-01 -3.127797842025756836e-01 -3.143067657947540283e-01
2.593699656426906586e-02 -1.171293668448925018e-02 -1.569349467754364014e-01 -3.342636674642562866e-02 -6.657977104187011719e-01 5.059043169021606445e-01 -4.584752023220062256e-01 2.530202567577362061e-01
-4.395013153553009033e-01 -4.497948884963989258e-01 2.528479993343353271e-01 -4.693487286567687988e-02 7.009205967187881470e-02 6.921824216842651367e-01 -2.126943022012710571e-01 9.549778699874877930e-02
-1.330780833959579468e-01 -6.067033484578132629e-02 -7.120847105979919434e-01 8.189181238412857056e-02 -5.555197596549987793e-01 3.903085589408874512e-01 5.464400351047515869e-02 3.015728667378425598e-02
-1.435526758432388306e-01 -7.181250452995300293e-01 4.120812565088272095e-02 -3.542039394378662109e-01 -5.753549188375473022e-02 2.980641722679138184e-01 3.559439182281494141e-01 3.430477678775787354e-01
-1.426026672124862671e-01 -7.343797683715820312e-01 -4.101982712745666504e-01 -4.047593101859092712e-02 -1.507751196622848511e-01 8.511919528245925903e-02 -4.889327883720397949e-01 -3.763217478990554810e-02
-4.117479622364044189e-01 -4.330410808324813843e-02 -4.456091225147247314e-01 -2.148631066083908081e-01 -7.076771259307861328e-01 -2.471332997083663940e-02 -2.756968438625335693e-01 8.017766475677490234e-02
-1.247921492904424667e-02 -1.954397112131118774e-01 -5.198476314544677734e-01 -4.850631654262542725e-01 -3.456696271896362305e-01 7.894660532474517822e-02 -4.927005469799041748e-01 -2.960505187511444092e-01
4.042020067572593689e-02 1.310109943151473999e-01 -1.727763265371322632e-01 -1.932303160429000854e-01 -5.664936304092407227e-01 6.377414464950561523e-01 2.554293870925903320e-01 3.480509817600250244e-01
-4.291139543056488037e-01 -8.158782720565795898e-01 -1.395262181758880615e-01 2.482990324497222900e-01 -1.696597337722778320e-01 1.971095502376556396e-01 -2.863167226314544678e-02 2.504936233162879944e-02
1.410142481327056885e-01 -7.177218198776245117e-01 -8.985736966133117676e-02 -3.233037292957305908e-01 -1.402885466814041138e-01 4.238725602626800537e-01 3.140347003936767578e-01 2.332898378372192383e-01
-3.638685047626495361e-01 1.274053156375885010e-01 -4.024063646793365479e-01 5.884820222854614258e-02 -5.922825336456298828e-01 4.944634139537811279e-01 -2.226412594318389893e-01 2.027603834867477417e-01
-1.764843463897705078e-01 -7.219994813203811646e-02 -4.304110109806060791e-01 -7.809004783630371094e-01 -2.077081501483917236e-01 -6.716364622116088867e-02 -3.279455006122589111e-02 3.461968004703521729e-01
-3.358643651008605957e-01 -1.348844170570373535e-01 -5.885367393493652344e-01 -1.930065006017684937e-01 2.592218518257141113e-01 5.685342550277709961e-01 1.824070326983928680e-02 -3.075946569442749023e-01
-6.385112404823303223e-01 -5.113077163696289062e-01 2.785145938396453857e-01 -1.949454471468925476e-02 2.592997811734676361e-02 4.191546738147735596e-01 -2.068995237350463867e-01 1.837034821510314941e-01
-1.569482982158660889e-01 -2.036061286926269531e-01 -3.048999607563018799e-01 -7.360901832580566406e-01 1.881648302078247070e-01 3.678370714187622070e-01 2.674513161182403564e-01 2.384925782680511475e-01
-1.960222423076629639e-01 -7.441404461860656738e-02 -3.050566613674163818e-01 -2.955998778343200684e-01 3.178696334362030029e-01 7.927865386009216309e-01 1.529655158519744873e-01 -1.504951715469360352e-01
-4.837508499622344971e-01 -1.919694393873214722e-01 5.649538710713386536e-02 -2.968032360076904297e-01 -7.816775441169738770e-01 -1.203976199030876160e-01 -9.184174984693527222e-02 -6.243925914168357849e-02
6.736125797033309937e-02 -2.358644902706146240e-01 -4.686479270458221436e-01 -6.784486770629882812e-02 -7.890260219573974609e-01 2.125916779041290283e-01 -1.870789676904678345e-01 1.133174896240234375e-01
2.628659829497337341e-02 -5.924262478947639465e-02 -6.681718677282333374e-02 -3.343691229820251465e-01 -6.827884912490844727e-01 4.260814785957336426e-01 -1.300971508026123047e-01 -4.635311961174011230e-01
-2.001743763685226440e-01 -7.146677970886230469e-01 1.664363890886306763e-01 -5.267888903617858887e-01 -1.066562756896018982e-01 7.775872200727462769e-02 2.964399158954620361e-01 1.966571509838104248e-01
-2.076671123504638672e-01 -7.165937870740890503e-02 -4.497493803501129150e-02 -3.620973527431488037e-01 -8.000904917716979980e-01 1.423174142837524414e-01 3.780095577239990234e-01 1.237400770187377930e-01
-5.678892135620117188e-02 -3.167970180511474609e-01 3.234769031405448914e-02 -1.527240425348281860e-01 -3.539240658283233643e-01 4.527888596057891846e-01 -2.408014088869094849e-01 -6.955418586730957031e-01
-4.043602347373962402e-01 9.134498238563537598e-02 -2.824626564979553223e-01 -4.373574256896972656e-01 -2.040195465087890625e-01 3.225170373916625977e-01 -6.376974582672119141e-01 6.915972381830215454e-02
-6.484814882278442383e-01 1.695778071880340576e-01 -5.080051720142364502e-02 -6.266822218894958496e-01 -3.457275032997131348e-01 1.287391930818557739e-01 -1.370337009429931641e-01 2.290275320410728455e-02
-3.309600949287414551e-01 2.544866800308227539e-01 1.423558592796325684e-01 -3.471999168395996094e-01 -3.881655931472778320e-01 5.796319842338562012e-01 -1.903333067893981934e-01 -4.025126099586486816e-01
-5.530314445495605469e-01 -4.831705987453460693e-02 -3.966843187808990479e-01 -4.279247522354125977e-01 -2.847959995269775391e-01 -2.301744185388088226e-02 -4.818694293498992920e-01 -1.936667263507843018e-01
-2.256965935230255127e-01 1.100262403488159180e-01 3.299848437309265137e-01 -2.844631373882293701e-01 -3.836718797683715820e-01 6.273205876350402832e-01 -4.444223344326019287e-01 -9.433779865503311157e-02
-2.386962026357650757e-01 -2.041730433702468872e-01 -2.998974919319152832e-01 -3.095277547836303711e-01 -6.990212798118591309e-01 -1.077388301491737366e-01 2.987620830535888672e-01 3.550976514816284180e-01
-4.544081091880798340e-01 -2.917971312999725342e-01 -5.157657265663146973e-01 -4.555941224098205566e-01 -2.392749488353729248e-01 -6.191558018326759338e-02 -3.201932311058044434e-01 -2.667914628982543945e-01
-6.453977823257446289e-01 -1.988328546285629272e-01 2.933646440505981445e-01 -1.009102985262870789e-01 -6.422372460365295410e-01 1.135676056146621704e-01 2.352562732994556427e-03 1.493645608425140381e-01
-6.599003672599792480e-01 3.166932463645935059e-01 -1.739474236965179443e-01 -3.305172026157379150e-01 -1.227538734674453735e-01 5.462132096290588379e-01 6.985522806644439697e-02 8.025360852479934692e-02
-2.417700588703155518e-01 -4.455831646919250488e-01 -3.600114881992340088e-01 -7.401388883590698242e-01 8.480620384216308594e-02 -5.689966678619384766e-02 -5.765338242053985596e-02 -2.276744991540908813e-01
-6.923950910568237305e-01 -2.164669334888458252e-01 -1.862980872392654419e-01 -3.487411737442016602e-01 -3.354134857654571533e-01 -1.639900803565979004e-01 -3.671719431877136230e-01 2.078310847282409668e-01
-3.894746005535125732e-01 -7.975688576698303223e-01 1.346222609281539917e-01 -1.671756356954574585e-01 1.220280453562736511e-01 3.088538050651550293e-01 -2.303406894207000732e-01 5.276567116379737854e-02
3.016258180141448975e-01 -2.863531112670898438e-01 -5.155755877494812012e-01 -1.847687065601348877e-01 -5.371770858764648438e-01 4.851945340633392334e-01 -4.390061646699905396e-02 3.414662554860115051e-02
-8.982870727777481079e-02 1.060601472854614258e-01 -1.963497698307037354e-01 -1.734568476676940918e-01 -6.726233959197998047e-01 5.591808557510375977e-01 -7.247713208198547363e-02 3.764081001281738281e-01
-6.023562550544738770e-01 1.916445046663284302e-01 4.879732057452201843e-02 -6.162921786308288574e-01 -3.744835257530212402e-01 2.317596226930618286e-01 -3.220268338918685913e-02 -1.524955034255981445e-01
3.218342661857604980e-01 -2.218175083398818970e-01 -4.797165989875793457e-01 -2.836661934852600098e-01 -3.188138306140899658e-01 6.336072087287902832e-01 1.660465821623802185e-02 -1.823439747095108032e-01
-6.682534813880920410e-01 1.595679819583892822e-01 -1.536599844694137573e-01 -4.068673253059387207e-01 -1.403215825557708740e-01 3.621042966842651367e-01 1.422408521175384521e-01 4.096106588840484619e-01
-3.052176535129547119e-01 -8.903954029083251953e-01 -2.387410551309585571e-01 -7.954739034175872803e-02 1.053257659077644348e-01 1.668793708086013794e-01 -7.155812531709671021e-02 8.155003190040588379e-02
-7.822092622518539429e-02 -1.701728552579879761e-01 3.614730387926101685e-02 -6.484106779098510742e-01 -2.620013654232025146e-01 2.906524837017059326e-01 1.201186031103134155e-01 -6.128846406936645508e-01
-2.302980720996856689e-01 -8.842498064041137695e-01 -1.106594279408454895e-01 -7.585277408361434937e-02 8.710496872663497925e-02 3.215615451335906982e-01 -7.086307555437088013e-02 1.762253940105438232e-01
-9.927301108837127686e-02 -7.450743913650512695e-01 1.044779792428016663e-01 -4.094151854515075684e-01 -1.343240886926651001e-01 2.516331970691680908e-01 2.815037667751312256e-01 3.096224665641784668e-01
-2.536007463932037354e-01 2.077532112598419189e-01 -2.329914122819900513e-01 -5.279114842414855957e-01 -1.493586450815200806e-01 4.659838080406188965e-01 5.156543254852294922e-01 2.328124493360519409e-01
-4.372267723083496094e-01 -3.643631339073181152e-01 -3.738782107830047607e-01 1.369432508945465088e-01 -6.101539134979248047e-01 1.025951281189918518e-01 3.666512370109558105e-01 -1.694617979228496552e-02
-4.724861681461334229e-01 2.722187638282775879e-01 3.085221163928508759e-02 -3.326421678066253662e-01 -1.804108470678329468e-01 6.209825873374938965e-01 -2.492763996124267578e-01 -3.327839076519012451e-01
-5.365573763847351074e-01 1.796641349792480469e-01 -9.830662049353122711e-03 -4.731842279434204102e-01 -2.564058005809783936e-01 3.472100198268890381e-01 -5.177496671676635742e-01 -3.825866058468818665e-02
-2.728182375431060791e-01 -2.253168672323226929e-01 -2.954618036746978760e-01 -7.459666579961776733e-02 -1.380711346864700317e-01 4.635716378688812256e-01 -4.457961618900299072e-01 -5.909682512283325195e-01
-5.222316384315490723e-01 -2.767791152000427246e-01 -5.575944781303405762e-01 -4.498899877071380615e-01 1.897055506706237793e-01 1.454584896564483643e-01 -1.503788679838180542e-01 -2.399887591600418091e-01
-4.200706183910369873e-01 -5.944942831993103027e-01 -2.903541028499603271e-01 -5.486938953399658203e-01 5.804283544421195984e-02 -1.935965716838836670e-01 2.075429856777191162e-01 -2.870901487767696381e-02
2.210153639316558838e-01 -2.631069123744964600e-01 -4.701451063156127930e-01 -2.067522257566452026e-01 -7.208617329597473145e-01 2.523639500141143799e-01 -1.267080157995223999e-01 1.369672566652297974e-01
-2.752282321453094482e-01 -3.733820840716362000e-02 -3.352290689945220947e-01 -2.982335686683654785e-01 2.721421420574188232e-01 7.298703789710998535e-01 1.517031192779541016e-01 -3.028987050056457520e-01
-2.403152585029602051e-01 -9.076203405857086182e-02 -4.508867263793945312e-01 -3.648009300231933594e-01 -1.161736920475959778e-01 3.326978683471679688e-01 -5.978325009346008301e-01 -3.406527340412139893e-01
-1.307446658611297607e-01 -7.435819506645202637e-01 -7.921305298805236816e-02 -1.054146066308021545e-01 -1.016715988516807556e-01 3.296250998973846436e-01 -2.912369668483734131e-01 -4.569421112537384033e-01
-4.297897964715957642e-02 -4.974226355552673340e-01 6.061983853578567505e-02 -5.769773125648498535e-01 1.311471611261367798e-01 4.919984638690948486e-01 1.626228094100952148e-01 3.583822250366210938e-01
-1.130010262131690979e-01 -2.749736309051513672e-01 2.394770681858062744e-01 -6.341423988342285156e-01 -1.842476129531860352e-01 2.552459537982940674e-01 1.446755952201783657e-03 -5.941671729087829590e-01
-5.596173405647277832e-01 -3.417260050773620605e-01 -1.556743979454040527e-01 6.662759929895401001e-03 -6.872617006301879883e-01 -4.014785215258598328e-02 2.588974535465240479e-01 6.931503862142562866e-02
3.713144361972808838e-02 -6.861470341682434082e-01 -8.220000192523002625e-03 -4.316938221454620361e-01 -3.575058877468109131e-01 1.244499310851097107e-01 3.997136652469635010e-01 1.957728266716003418e-01
-9.657523036003112793e-02 -7.217977643013000488e-01 7.828269153833389282e-02 -4.943215847015380859e-01 1.088862121105194092e-01 4.063142836093902588e-01 1.821360588073730469e-01 9.528018534183502197e-02
-2.199241966009140015e-01 -1.729527562856674194e-01 -4.938598275184631348e-01 -7.470378279685974121e-01 -1.842441111803054810e-01 -8.487415313720703125e-02 1.829033941030502319e-01 2.124959379434585571e-01
2.855409979820251465e-01 -2.047339677810668945e-01 -5.726458430290222168e-01 -2.872963547706604004e-01 -4.264445006847381592e-01 4.330052137374877930e-01 -3.095323443412780762e-01 3.048834763467311859e-02
-1.156763583421707153e-01 -1.435648053884506226e-01 8.471831679344177246e-03 -2.520843744277954102e-01 -8.288480043411254883e-01 1.971494704484939575e-01 4.170584082603454590e-01 5.094271153211593628e-02
-1.246151849627494812e-01 -1.261414289474487305e-01 -5.369682908058166504e-01 -4.621884226799011230e-01 1.186087355017662048e-01 4.528670310974121094e-01 4.406051635742187500e-01 -2.309047281742095947e-01
-8.485899120569229126e-02 -9.980316460132598877e-02 -6.135065555572509766e-01 -2.836081683635711670e-01 5.787973850965499878e-02 5.583298206329345703e-01 4.010351002216339111e-01 -2.238367050886154175e-01
-2.404563277959823608e-01 -5.991129279136657715e-01 1.840271204710006714e-01 -3.565737903118133545e-01 1.891717612743377686e-01 5.830004811286926270e-01 5.833952501416206360e-02 -2.077367305755615234e-01
-1.461419612169265747e-01 -6.688262820243835449e-01 2.228522598743438721e-01 -3.608868718147277832e-01 -3.744882047176361084e-01 1.858460716903209686e-02 4.365258514881134033e-01 1.423723250627517700e-01
-1.555631905794143677e-01 -7.949174940586090088e-02 -2.467206716537475586e-01 -4.601192176342010498e-01 2.882254719734191895e-01 6.758239269256591797e-01 2.323758155107498169e-01 -3.210762143135070801e-01
-3.928927779197692871e-01 -9.816601872444152832e-02 -1.329904794692993164e-01 -2.505303919315338135e-01 -8.501971364021301270e-01 9.081793905352242291e-06 4.903817921876907349e-02 1.740882098674774170e-01
-4.852219820022583008e-01 -8.006215095520019531e-01 -6.954654306173324585e-02 1.327632963657379150e-01 -2.925845049321651459e-02 1.087632402777671814e-01 2.421439886093139648e-01 1.725767850875854492e-01
-5.968186259269714355e-01 -5.221989005804061890e-02 -1.083318740129470825e-01 1.090494692325592041e-01 -6.939530968666076660e-01 2.615397572517395020e-01 -1.257048994302749634e-01 -2.273263931274414062e-01
-1.082171723246574402e-01 -6.974647194147109985e-02 -1.249256432056427002e-01 -4.803463518619537354e-01 -8.505101799964904785e-01 7.968083024024963379e-03 1.144967973232269287e-01 2.334332093596458435e-02
1.244339719414710999e-02 -5.526748299598693848e-01 2.529484033584594727e-01 -4.007967412471771240e-01 -4.505769014358520508e-01 2.108776569366455078e-01 3.715940117835998535e-01 2.901788651943206787e-01
1.335687637329101562e-01 -1.653224527835845947e-01 -5.603450536727905273e-01 -1.930555701255798340e-01 -7.461103200912475586e-01 1.973009854555130005e-01 -8.858596533536911011e-02 -1.072440948337316513e-02
3.437369763851165771e-01 -3.744176626205444336e-01 -4.932602941989898682e-01 -3.539249300956726074e-01 -3.972581923007965088e-01 4.050576984882354736e-01 -1.704570353031158447e-01 -1.488163918256759644e-01
-4.841149449348449707e-01 3.328989073634147644e-02 -4.503745436668395996e-01 -6.683590412139892578e-01 -7.760210335254669189e-02 3.900699689984321594e-02 1.113557294011116028e-01 3.082850873470306396e-01
-6.420038938522338867e-01 1.467164158821105957e-01 -5.496303439140319824e-01 -4.299708902835845947e-01 -1.189531683921813965e-01 1.816180646419525146e-01 -1.663758903741836548e-01 6.723759323358535767e-02
-4.177085459232330322e-01 -5.623385906219482422e-01 -1.963815987110137939e-01 -6.206793785095214844e-01 2.260220497846603394e-01 -1.344568654894828796e-02 1.845128834247589111e-01 1.321102771908044815e-02
-7.255219817161560059e-01 -1.078984811902046204e-01 -1.405830532312393188e-01 1.713478863239288330e-01 -5.121696591377258301e-01 2.211804538965225220e-01 -2.467268556356430054e-01 -2.018396258354187012e-01
3.319835960865020752e-01 -2.462808340787887573e-01 -3.622879385948181152e-01 -3.136826753616333008e-01 -6.963489651679992676e-01 2.874251008033752441e-01 2.035631798207759857e-02 1.776345670223236084e-01
-1.439944803714752197e-01 1.646528542041778564e-01 -5.484478473663330078e-01 -2.415995299816131592e-01 -5.395617485046386719e-01 5.239508748054504395e-01 6.482951343059539795e-02 1.521029323339462280e-01
-4.668856263160705566e-01 2.695957720279693604e-01 -4.491677284240722656e-01 -1.703145951032638550e-01 -3.112985789775848389e-01 5.567951798439025879e-01 3.076555766165256500e-02 2.659003436565399170e-01
-4.038454890251159668e-01 -1.825550049543380737e-01 -3.610219061374664307e-01 -5.109592080116271973e-01 2.510084807872772217e-01 3.167836666107177734e-01 -1.363437622785568237e-01 -4.798121154308319092e-01
6.891753524541854858e-02 -4.986926913261413574e-01 -6.677587032318115234e-01 -1.283995807170867920e-01 -3.847222402691841125e-02 4.566260874271392822e-01 2.225144505500793457e-01 -1.570596396923065186e-01
-1.560341566801071167e-01 -1.018647104501724243e-01 1.282750070095062256e-01 -7.962568998336791992e-01 8.125860989093780518e-02 4.333042800426483154e-01 -1.538514345884323120e-01 -3.110811412334442139e-01
-2.323872596025466919e-01 -4.605816677212715149e-02 5.807837843894958496e-02 -4.550137817859649658e-01 -7.585861086845397949e-01 7.231368124485015869e-02 -3.579313755035400391e-01 1.570583730936050415e-01
-2.343875914812088013e-01 -2.564357817173004150e-01 1.100385710597038269e-01 -5.960380434989929199e-01 -5.413393974304199219e-01 -1.782153397798538208e-01 -7.401572912931442261e-02 -4.261993765830993652e-01
-5.218729749321937561e-02 -8.721575736999511719e-01 -2.597372829914093018e-01 -1.536170095205307007e-01 -1.086620427668094635e-02 2.534721493721008301e-01 2.797612249851226807e-01 5.406851693987846375e-02
5.770822241902351379e-02 -7.852786034345626831e-02 -8.400651812553405762e-02 -2.922292053699493408e-01 -5.463889241218566895e-01 5.757431983947753906e-01 -1.750882118940353394e-01 -4.872075915336608887e-01
6.770406663417816162e-02 -6.398279070854187012e-01 -3.582296893000602722e-02 -2.647805809974670410e-01 -2.224765121936798096e-01 4.615280926227569580e-01 3.690586090087890625e-01 3.404938280582427979e-01
-2.530727982521057129e-01 -8.502657413482666016e-01 -2.186319082975387573e-01 1.181036457419395447e-01 -2.208279222249984741e-01 1.934288293123245239e-01 1.382500678300857544e-01 -2.143855541944503784e-01
-6.591501832008361816e-01 -2.019514441490173340e-01 3.853939473628997803e-01 -2.324233800172805786e-01 -5.180101990699768066e-01 7.010616362094879150e-02 1.147479191422462463e-01 1.891324520111083984e-01
-3.944573998451232910e-01 8.596860803663730621e-03 -3.767906427383422852e-01 -3.420186936855316162e-01 9.093596041202545166e-02 5.115756988525390625e-01 -3.594604134559631348e-01 -4.314981400966644287e-01
-8.429179191589355469e-01 5.427382141351699829e-02 9.189821034669876099e-02 -3.690513372421264648e-01 -3.428242504596710205e-01 1.427373141050338745e-01 2.201986126601696014e-02 5.926487967371940613e-02
2.307358756661415100e-02 -6.500480771064758301e-01 -1.606232821941375732e-01 -4.025691747665405273e-01 9.530882351100444794e-03 4.073446393013000488e-01 2.018374949693679810e-01 4.269475638866424561e-01
-1.059790253639221191e-01 -1.157843396067619324e-01 -3.628950417041778564e-01 -2.000444941222667694e-02 -7.267205119132995605e-01 3.985629081726074219e-01 3.935997486114501953e-01 3.705999627709388733e-02
9.760612249374389648e-02 -2.173057943582534790e-01 8.057722449302673340e-02 -7.058641314506530762e-01 -3.223519921302795410e-01 1.610117256641387939e-01 -2.424468547105789185e-01 -4.998984038829803467e-01
9.616935253143310547e-02 -4.311460852622985840e-01 1.334451604634523392e-02 -3.648115992546081543e-01 -1.406125724315643311e-01 5.605190396308898926e-01 2.762356102466583252e-01 5.112134814262390137e-01
-5.417646169662475586e-01 3.363141417503356934e-01 -2.768223285675048828e-01 -5.081482529640197754e-01 -1.467258483171463013e-01 4.613307416439056396e-01 -1.122702360153198242e-01 1.076084226369857788e-01
-7.249071002006530762e-01 -1.230883076786994934e-01 -9.505518712103366852e-03 -3.436866402626037598e-01 -1.271755546331405640e-01 4.355674237012863159e-02 3.220856487751007080e-01 4.683353304862976074e-01
-3.083422482013702393e-01 4.165858402848243713e-02 -3.219088315963745117e-01 -7.988218665122985840e-01 -3.163874149322509766e-01 4.125028103590011597e-02 2.437984645366668701e-01 1.441677939146757126e-02
-2.830373048782348633e-01 -7.226518541574478149e-02 -1.135449018329381943e-02 -9.457653164863586426e-01 -8.586834371089935303e-02 7.656790316104888916e-02 4.006152600049972534e-02 7.229081541299819946e-02
-2.538228631019592285e-01 -2.075851708650588989e-02 -6.009359955787658691e-01 -6.500347256660461426e-01 -1.872630715370178223e-01 -2.210977114737033844e-02 -1.515839695930480957e-01 3.048602938652038574e-01
2.292749583721160889e-01 -2.111939154565334320e-02 -2.421407997608184814e-01 -2.995446026325225830e-01 -4.613888263702392578e-01 7.583003044128417969e-01 -6.166844442486763000e-02 -8.322103321552276611e-02
1.783736199140548706e-01 -3.350912332534790039e-01 -4.355161786079406738e-01 -2.273919880390167236e-01 -7.500725984573364258e-01 1.055946052074432373e-01 1.885038465261459351e-01 7.226823270320892334e-02
-3.153166770935058594e-01 -8.802775144577026367e-01 -2.810970246791839600e-01 9.862051159143447876e-02 -1.529934257268905640e-01 1.681399531662464142e-02 -9.369561076164245605e-02 6.690795719623565674e-02
-9.285521507263183594e-02 -2.613991685211658478e-02 -4.220287501811981201e-02 -6.202748417854309082e-01 -6.949678063392639160e-01 -3.046093136072158813e-02 -2.004380375146865845e-01 2.830002009868621826e-01
1.706615239381790161e-01 -2.265272587537765503e-01 -6.566328406333923340e-01 -1.657762378454208374e-02 -2.927274107933044434e-01 6.299749612808227539e-01 -1.172617729753255844e-02 -7.364211976528167725e-02
2.334980368614196777e-01 -2.374178618192672729e-01 -7.193087935447692871e-01 -3.010232150554656982e-01 -3.169542849063873291e-01 3.776484131813049316e-01 -1.596921384334564209e-01 1.118539273738861084e-01
-3.575175106525421143e-01 -1.619606316089630127e-01 -4.651329815387725830e-01 -6.554682850837707520e-01 -1.713892370462417603e-01 -9.362566471099853516e-02 2.479326128959655762e-01 3.167836666107177734e-01
-6.295775175094604492e-01 -5.253068208694458008e-01 -1.193810105323791504e-01 -3.802883028984069824e-01 1.593495607376098633e-01 4.072295129299163818e-02 2.723952941596508026e-02 -3.755282163619995117e-01
-5.937557816505432129e-01 1.993483155965805054e-01 8.332387357950210571e-02 -3.847669363021850586e-01 -2.989893555641174316e-01 4.291454255580902100e-01 -2.752078473567962646e-01 -3.215994834899902344e-01
-9.983535856008529663e-02 -4.460764229297637939e-01 -4.040651917457580566e-01 -8.902848511934280396e-02 1.350113749504089355e-01 5.854339599609375000e-01 2.789110839366912842e-01 -4.255604445934295654e-01
2.370988577604293823e-01 -7.847157865762710571e-02 -5.785354971885681152e-01 -3.623351454734802246e-01 -2.950132787227630615e-01 5.966591835021972656e-01 1.690871119499206543e-01 -3.304558806121349335e-03
-5.256811976432800293e-01 -1.128027141094207764e-01 4.899498224258422852e-01 -2.706410884857177734e-01 -5.591274499893188477e-01 2.766512632369995117e-01 -8.252955228090286255e-02 4.082586616277694702e-02
4.665369912981987000e-02 -7.905971258878707886e-02 -3.140271902084350586e-01 -2.719537615776062012e-01 -5.819754600524902344e-01 3.046259880065917969e-01 -5.886120796203613281e-01 2.025942802429199219e-01
-5.071298480033874512e-01 2.913801968097686768e-01 1.104076653718948364e-01 -4.896814525127410889e-01 -3.930783867835998535e-01 4.606193304061889648e-01 -8.292493969202041626e-02 -1.799495667219161987e-01
-2.617263793945312500e-01 1.282893270254135132e-01 -5.410143733024597168e-01 -5.001145601272583008e-01 -9.326270222663879395e-02 3.606033623218536377e-01 -1.249361112713813782e-01 4.667850136756896973e-01
2.254433780908584595e-01 5.168639123439788818e-03 -1.208918076008558273e-02 -3.182579874992370605e-01 -6.685578823089599609e-01 5.195581316947937012e-01 -3.483295142650604248e-01 -9.731638431549072266e-02
-5.369172990322113037e-02 -4.627445340156555176e-01 1.304168105125427246e-01 -2.151483893394470215e-01 -7.716897130012512207e-01 6.555966287851333618e-02 9.580893069505691528e-02 -3.327237665653228760e-01
-4.776143431663513184e-01 -3.002626597881317139e-01 7.437914609909057617e-02 -1.171279549598693848e-01 -7.077491879463195801e-01 -3.825269266963005066e-02 2.488069422543048859e-02 -3.993549346923828125e-01
-3.151467144489288330e-01 -8.039543032646179199e-01 -4.378811717033386230e-01 7.033946365118026733e-02 -8.777654916048049927e-02 1.165482960641384125e-02 -2.227748483419418335e-01 1.353621762245893478e-02
-3.155331909656524658e-01 -8.383158445358276367e-01 -1.907683610916137695e-01 1.239463463425636292e-01 -2.854288220405578613e-01 5.505225434899330139e-02 5.650733783841133118e-02 -2.412812113761901855e-01
-3.091436922550201416e-01 -7.943055033683776855e-02 4.414540901780128479e-02 -8.918754756450653076e-02 -8.269437551498413086e-01 2.297024875879287720e-01 -2.919108569622039795e-01 2.576949596405029297e-01
-5.077357888221740723e-01 1.136900559067726135e-01 -7.452566027641296387e-01 -1.487930268049240112e-01 -1.133325174450874329e-01 3.132214546203613281e-01 -1.801735013723373413e-01 9.120162576436996460e-02
3.189531341195106506e-02 -3.097870945930480957e-01 -4.977366328239440918e-01 -6.050503626465797424e-02 -7.914009094238281250e-01 1.518914252519607544e-01 -4.717545583844184875e-02 -4.084708925802260637e-04
-6.430181674659252167e-03 -6.065101027488708496e-01 1.859101802110671997e-01 -6.042203903198242188e-01 5.632318556308746338e-02 4.232211410999298096e-01 8.183517307043075562e-02 2.085040211677551270e-01
-6.449215412139892578e-01 1.650104224681854248e-01 -8.440058678388595581e-02 -4.728007018566131592e-01 2.178744673728942871e-01 4.584409594535827637e-01 4.568133503198623657e-02 2.577975094318389893e-01
3.406117260456085205e-01 -3.905214369297027588e-01 -4.388252198696136475e-01 -1.860362589359283447e-01 -5.002786517143249512e-01 4.931756556034088135e-01 1.003367081284523010e-01 -2.703979052603244781e-02
2.238326817750930786e-01 -3.487033545970916748e-01 -4.706436097621917725e-01 -1.042971909046173096e-01 -7.265828251838684082e-01 2.438289970159530640e-01 7.432053983211517334e-02 5.497840791940689087e-02
-1.825091540813446045e-01 -6.350725144147872925e-02 -2.189206629991531372e-01 -2.243883460760116577e-01 -7.399362921714782715e-01 1.045282557606697083e-01 -4.687325358390808105e-01 2.936647534370422363e-01
-3.834139704704284668e-01 -3.674815595149993896e-01 -1.560633331537246704e-01 -7.285429239273071289e-01 -1.161987856030464172e-01 -2.021653801202774048e-01 3.208357095718383789e-01 7.424218207597732544e-02
-4.802170991897583008e-01 -6.432327032089233398e-01 1.419798284769058228e-01 -1.827966719865798950e-01 -6.600630283355712891e-02 2.391480952501296997e-01 1.635023206472396851e-01 4.623725414276123047e-01
-2.420479506254196167e-01 -1.930000334978103638e-01 -3.426500558853149414e-01 -6.776309609413146973e-01 3.021720349788665771e-01 3.667013347148895264e-01 2.328428477048873901e-01 2.181225121021270752e-01
-1.668233275413513184e-01 -1.384041905403137207e-01 -3.778772354125976562e-01 -8.944044709205627441e-01 -1.506697107106447220e-02 9.292154759168624878e-02 -3.688532486557960510e-02 6.473216693848371506e-03
-1.820470839738845825e-01 -2.217678427696228027e-01 -4.065771996974945068e-01 -8.113961219787597656e-01 1.865426003932952881e-01 1.545282751321792603e-01 1.876351833343505859e-01 -1.119690202176570892e-02
-5.441244244575500488e-01 5.916991829872131348e-02 -5.903018712997436523e-01 -3.820975720882415771e-01 -1.554933041334152222e-01 1.447285115718841553e-01 -4.000093042850494385e-01 -2.899806573987007141e-02
-2.802235782146453857e-01 -4.971076250076293945e-01 -1.561405807733535767e-01 6.714641582220792770e-03 -6.929677724838256836e-01 -1.968725211918354034e-02 4.024287462234497070e-01 -8.598314225673675537e-02
-6.460893899202346802e-02 1.808961480855941772e-02 -1.839799880981445312e-01 -9.608030086383223534e-04 -7.014745473861694336e-01 6.692106127738952637e-01 -7.537791132926940918e-02 1.267198324203491211e-01
-6.979525089263916016e-01 -2.804501354694366455e-01 -6.480115652084350586e-01 -2.705828472971916199e-02 -6.953050941228866577e-02 -4.344012215733528137e-02 8.427592925727367401e-03 8.225737512111663818e-02
-3.328582942485809326e-01 -4.862828850746154785e-01 -4.360750913619995117e-01 -5.396970510482788086e-01 -9.547526016831398010e-03 3.104662336409091949e-02 -2.414246052503585815e-01 -3.346028625965118408e-01
-3.407514989376068115e-01 -8.755980134010314941e-01 -1.473344713449478149e-01 -3.409533575177192688e-02 5.161465704441070557e-02 1.479116380214691162e-01 -8.421061187982559204e-02 2.504258453845977783e-01
-3.444125652313232422e-01 1.644368320703506470e-01 -4.513220787048339844e-01 5.654225870966911316e-02 -5.924923419952392578e-01 4.949119687080383301e-01 -1.997712850570678711e-01 1.075100898742675781e-01
-4.715156555175781250e-02 4.710334911942481995e-02 -3.491628468036651611e-01 -8.859487771987915039e-01 -1.019344404339790344e-01 2.560395002365112305e-01 -2.130189351737499237e-02 1.110746636986732483e-01
-1.209573447704315186e-01 -8.454557508230209351e-02 -5.555253624916076660e-01 -1.676446050405502319e-01 -7.339602708816528320e-01 2.079836279153823853e-01 1.005469262599945068e-01 -2.223596423864364624e-01
-5.023130774497985840e-01 -1.110665723681449890e-01 -4.305620491504669189e-01 -3.783378005027770996e-01 -6.091772317886352539e-01 -1.360003203153610229e-01 -6.188196688890457153e-02 -1.157600879669189453e-01
-1.370819509029388428e-01 -4.647004008293151855e-01 -3.276792168617248535e-01 -4.654222726821899414e-01 3.537712097167968750e-01 4.982526004314422607e-01 1.018847376108169556e-01 2.397506982088088989e-01
-3.845489919185638428e-01 6.796136498451232910e-02 -1.513023078441619873e-01 -1.713850647211074829e-01 -7.977841496467590332e-01 2.769533693790435791e-01 -1.851488947868347168e-01 2.186214029788970947e-01
-2.779060602188110352e-01 -3.551726937294006348e-01 -5.661165714263916016e-01 -6.633432507514953613e-01 1.315027028322219849e-01 2.360188402235507965e-02 -1.045529395341873169e-01 -8.559887856245040894e-02
-4.688906073570251465e-01 -1.309883315116167068e-02 -6.098158955574035645e-01 -2.440784126520156860e-01 -4.987712502479553223e-01 2.972170710563659668e-02 -3.129878640174865723e-01 3.004494123160839081e-02
-1.744458675384521484e-01 -1.452575922012329102e-01 -2.854590713977813721e-01 -1.541048586368560791e-01 -8.810992836952209473e-01 1.765845566987991333e-01 1.116819009184837341e-01 -1.524560451507568359e-01
-3.636565506458282471e-01 1.672155559062957764e-01 -8.996301889419555664e-02 -6.716520786285400391e-01 1.524784862995147705e-01 5.066203474998474121e-01 5.342116206884384155e-02 3.127543330192565918e-01
-5.956237204372882843e-03 -5.230287313461303711e-01 -2.126506716012954712e-01 -4.426160156726837158e-01 3.418416529893875122e-02 3.996139764785766602e-01 -3.465028405189514160e-01 -4.520533978939056396e-01
-3.845718502998352051e-01 3.080876767635345459e-01 -4.541799798607826233e-02 -2.938244044780731201e-01 -3.756467998027801514e-01 6.227039694786071777e-01 -2.712565064430236816e-01 2.575654089450836182e-01
2.027211338281631470e-01 -5.312818288803100586e-01 -3.499180376529693604e-01 -4.526645243167877197e-01 -2.799819111824035645e-01 1.646918952465057373e-01 -2.456970661878585815e-01 -4.282704889774322510e-01
-4.057334065437316895e-01 7.276862114667892456e-02 -2.392769008874893188e-01 -3.061556816101074219e-01 -5.752837657928466797e-01 2.154014557600021362e-01 2.695975899696350098e-01 4.786106050014495850e-01
-2.394671142101287842e-01 -4.474138915538787842e-01 2.121047675609588623e-01 -1.731488108634948730e-01 1.390344500541687012e-01 7.887985110282897949e-01 -1.557462811470031738e-01 4.143395274877548218e-02
-2.369608432054519653e-01 -3.444235324859619141e-01 1.212224289774894714e-01 -4.037495553493499756e-01 -6.743254065513610840e-01 -9.973447769880294800e-02 2.775545716285705566e-01 -3.252922296524047852e-01
4.591398686170578003e-02 -1.492658257484436035e-01 -3.183357417583465576e-01 -3.429386019706726074e-01 -5.487623214721679688e-01 1.799254864454269409e-01 -5.965766310691833496e-01 2.593263387680053711e-01
-3.851762712001800537e-01 1.800572723150253296e-01 3.121303580701351166e-02 -3.535526394844055176e-01 -6.231765151023864746e-01 3.192629218101501465e-01 -3.326092064380645752e-01 -3.038719296455383301e-01
-5.412858128547668457e-01 3.167431354522705078e-01 -2.214891463518142700e-02 -3.120051324367523193e-01 -2.328072339296340942e-01 6.075158715248107910e-01 -2.851722240447998047e-01 6.517269462347030640e-02
-2.850576341152191162e-01 -3.487604856491088867e-01 -2.842522561550140381e-01 -6.756217479705810547e-01 -2.291424870491027832e-01 7.998064160346984863e-02 3.247954547405242920e-01 -3.089481294155120850e-01
-3.332604467868804932e-01 -4.032752290368080139e-02 -7.184836268424987793e-01 -1.560418307781219482e-01 -2.670334279537200928e-01 2.567090690135955811e-01 -3.982855677604675293e-01 -2.256226837635040283e-01
-1.617663912475109100e-02 -1.160967200994491577e-01 -5.301900506019592285e-01 -3.760186135768890381e-01 -3.884317353367805481e-02 5.023941397666931152e-01 5.510802268981933594e-01 -7.855115085840225220e-02
-3.646071255207061768e-01 -4.884013533592224121e-01 -3.824910223484039307e-01 -4.582234323024749756e-01 -4.103396534919738770e-01 -1.368563026189804077e-01 1.748831868171691895e-01 2.335914969444274902e-01
-4.901057854294776917e-02 -7.305980324745178223e-01 -4.520712196826934814e-01 -1.175770256668329239e-02 -2.511993050575256348e-01 5.345450341701507568e-02 -4.363027811050415039e-01 -5.476441234350204468e-02
-3.321812152862548828e-01 2.359042167663574219e-01 -5.039231777191162109e-01 -1.943890750408172607e-01 -2.047748416662216187e-01 6.315956711769104004e-01 -1.050381734967231750e-01 3.006664514541625977e-01
8.017468266189098358e-03 1.800905764102935791e-01 -3.392692282795906067e-02 -5.276614427566528320e-01 -7.262852787971496582e-02 6.847589015960693359e-01 -2.097668349742889404e-01 -4.120115935802459717e-01
1.468156874179840088e-01 -1.788339763879776001e-01 -4.092914462089538574e-01 -3.110529482364654541e-01 -2.905201017856597900e-01 3.545097708702087402e-01 -6.456880569458007812e-01 2.349432557821273804e-01
4.596287757158279419e-02 -5.521813035011291504e-01 2.195271253585815430e-01 -2.779543101787567139e-01 -4.854165017604827881e-01 2.837644219398498535e-01 4.878947436809539795e-01 1.154979541897773743e-01
-1.973752528429031372e-01 -6.774116754531860352e-01 1.009375378489494324e-01 -4.948418438434600830e-01 -9.622862190008163452e-02 7.316303253173828125e-02 2.736027538776397705e-01 3.970244228839874268e-01
1.133196577429771423e-01 2.893647551536560059e-02 -3.429934382438659668e-02 -1.317660957574844360e-01 -6.771458387374877930e-01 6.540051102638244629e-01 -6.245863437652587891e-02 2.786255776882171631e-01
-4.396797418594360352e-01 -1.046961545944213867e-01 -3.289030194282531738e-01 -2.493274360895156860e-01 3.460617661476135254e-01 6.247364878654479980e-01 1.490857750177383423e-01 -3.051197230815887451e-01
-4.716675579547882080e-01 2.265078723430633545e-01 -4.940600097179412842e-01 -2.647662758827209473e-01 -4.542599022388458252e-01 4.075117707252502441e-01 2.775700576603412628e-02 -1.970767229795455933e-01
1.782258450984954834e-01 -8.888997882604598999e-02 -4.267438873648643494e-02 -1.998460143804550171e-01 -6.399224996566772461e-01 6.955639123916625977e-01 1.437579542398452759e-01 -6.781222671270370483e-02
-3.642311096191406250e-01 5.336676910519599915e-02 -2.336710095405578613e-01 -5.416722968220710754e-02 -8.038561940193176270e-01 3.217741847038269043e-01 1.141324192285537720e-01 2.102423459291458130e-01
-3.171042203903198242e-01 -4.208058714866638184e-01 -5.930880829691886902e-02 -2.926693856716156006e-01 -5.551691651344299316e-01 -1.113113984465599060e-01 4.580007195472717285e-01 -3.206665217876434326e-01
-2.545979321002960205e-01 1.202715374529361725e-02 -5.196208879351615906e-02 -4.596261084079742432e-01 -7.032432556152343750e-01 7.161297649145126343e-02 -2.599638402462005615e-01 3.921966850757598877e-01
-4.839185178279876709e-01 1.231903731822967529e-01 -3.000413775444030762e-01 -3.298130035400390625e-01 -2.157478779554367065e-01 3.148357272148132324e-01 -5.577650666236877441e-01 -3.083421885967254639e-01
-6.353363990783691406e-01 1.272246092557907104e-01 -2.838181257247924805e-01 -5.869563817977905273e-01 -2.801051139831542969e-01 2.044280804693698883e-02 2.476523369550704956e-01 1.219941973686218262e-01
3.408772051334381104e-01 -1.245062276721000671e-01 -1.516377329826354980e-01 -2.647702693939208984e-01 -5.706859230995178223e-01 6.692315340042114258e-01 3.887021169066429138e-02 -1.180881075561046600e-02
-7.335368394851684570e-01 6.767915561795234680e-03 -1.071841865777969360e-01 -4.112400114536285400e-01 -3.514009714126586914e-01 7.987787574529647827e-02 -3.790118694305419922e-01 -8.807912468910217285e-02
-3.721995055675506592e-01 2.203089594841003418e-01 -5.144606232643127441e-01 -2.066840976476669312e-01 -3.346272110939025879e-01 4.650270938873291016e-01 -3.780163824558258057e-01 1.855303645133972168e-01
3.542596846818923950e-02 -2.010514885187149048e-01 -1.978476904332637787e-02 -4.693627953529357910e-01 -5.097919106483459473e-01 2.282677292823791504e-01 -9.785739332437515259e-02 -6.450275778770446777e-01
-9.925810992717742920e-02 -2.910289466381072998e-01 -4.304277300834655762e-01 -6.799436174333095551e-03 -8.413900136947631836e-01 9.702389687299728394e-02 5.266347900032997131e-02 -3.399787005037069321e-03
-3.389746844768524170e-01 -1.273458749055862427e-01 -5.470251441001892090e-01 -6.700971126556396484e-01 9.505217894911766052e-03 2.196390554308891296e-02 -1.712798476219177246e-01 3.011693358421325684e-01
-5.248544216156005859e-01 4.271080717444419861e-02 -3.673231899738311768e-01 -1.604322642087936401e-01 -5.824393630027770996e-01 1.352888643741607666e-01 -4.313368201255798340e-01 -1.358253359794616699e-01
1.730249971151351929e-01 -1.072925627231597900e-01 -5.954501032829284668e-02 -3.315640240907669067e-02 -6.929712295532226562e-01 6.850024461746215820e-01 2.994761615991592407e-02 5.976142361760139465e-02
2.188469767570495605e-01 -2.120488882064819336e-01 -5.077230334281921387e-01 -3.860385715961456299e-01 -4.154429137706756592e-01 3.869446814060211182e-01 4.212162792682647705e-01 -2.430458925664424896e-02
-7.860995531082153320e-01 -1.996611356735229492e-01 -4.765761271119117737e-02 -1.449510604143142700e-01 -4.606932103633880615e-01 8.785275742411613464e-03 -1.458145231008529663e-01 -2.921020686626434326e-01
-4.124543964862823486e-01 -1.627634465694427490e-01 -2.780974805355072021e-01 -7.453219294548034668e-01 -2.805553674697875977e-01 -1.706091016530990601e-01 1.768566966056823730e-01 1.773394644260406494e-01
-1.523866802453994751e-01 -5.837881192564964294e-02 -6.331045180559158325e-02 -1.148029267787933350e-01 -9.170523285865783691e-01 2.650889754295349121e-01 1.919229514896869659e-02 2.110851258039474487e-01
1.148962751030921936e-01 -1.633930057287216187e-01 -3.247439265251159668e-01 -5.068193078041076660e-01 -5.265011787414550781e-01 2.095496207475662231e-01 -5.242814421653747559e-01 4.233003780245780945e-02
-6.688635945320129395e-01 2.808074951171875000e-01 -2.330147922039031982e-01 -2.812902927398681641e-01 -2.261542230844497681e-01 4.593263864517211914e-01 -2.794884145259857178e-01 1.041036657989025116e-02
-7.239133119583129883e-01 3.895380301401019096e-03 -1.268644928932189941e-01 1.409471482038497925e-01 -3.948397934436798096e-01 3.359542489051818848e-01 -2.802032232284545898e-01 -3.044604063034057617e-01
-8.614765405654907227e-01 -1.561932712793350220e-01 -1.123340949416160583e-01 -3.704902902245521545e-02 -4.507369399070739746e-01 4.126520827412605286e-02 1.172845959663391113e-01 -2.912352234125137329e-02
5.449991300702095032e-02 6.767380982637405396e-02 -4.844714403152465820e-01 -2.056375592947006226e-01 -5.550463795661926270e-01 5.804168581962585449e-01 -1.664336323738098145e-01 -2.068577259778976440e-01
3.642702698707580566e-01 -1.897772401571273804e-01 -3.585298061370849609e-01 -2.920339405536651611e-01 -4.785171449184417725e-01 6.010419726371765137e-01 -6.042803078889846802e-02 1.535663753747940063e-01
-4.694094881415367126e-02 5.295832827687263489e-02 -2.396325320005416870e-01 -3.923145532608032227e-01 -6.584281921386718750e-01 3.656656444072723389e-01 -4.189644157886505127e-01 -2.022057920694351196e-01
-2.096519060432910919e-02 -6.771529912948608398e-01 2.216412685811519623e-02 -3.065429925918579102e-01 -4.156251251697540283e-01 8.774981647729873657e-02 4.948552250862121582e-01 1.457344293594360352e-01
-6.166496779769659042e-03 -1.337912976741790771e-01 -5.425894260406494141e-02 -5.030205845832824707e-02 -4.779246151447296143e-01 6.051867604255676270e-01 -4.445276856422424316e-01 -4.293245971202850342e-01
1.303619891405105591e-01 -5.713112950325012207e-01 -1.181651372462511063e-02 -3.054428994655609131e-01 -6.434632539749145508e-01 9.242785163223743439e-03 -5.756010860204696655e-02 -3.817468583583831787e-01
-3.067457377910614014e-01 -8.895933628082275391e-01 -2.040322273969650269e-01 1.288207918405532837e-01 -2.299511879682540894e-01 5.619338527321815491e-02 1.214436441659927368e-02 1.113576162606477737e-02
7.458303868770599365e-02 -1.148162633180618286e-01 -1.302516162395477295e-01 -7.439798116683959961e-02 -7.692828774452209473e-01 5.261425971984863281e-01 -1.025267466902732849e-01 2.821703255176544189e-01
-1.257110536098480225e-01 -1.199921518564224243e-01 -2.420907467603683472e-01 -2.895858585834503174e-01 -8.890414237976074219e-01 -1.333479024469852448e-02 -1.376887112855911255e-01 -1.334175169467926025e-01
-4.637766182422637939e-01 -1.723085939884185791e-01 -2.919494807720184326e-01 -2.262870818376541138e-01 3.642595410346984863e-01 6.277792453765869141e-01 1.666405349969863892e-01 -2.534160315990447998e-01
3.611602121964097023e-03 -5.116220712661743164e-01 2.495979666709899902e-01 -5.016552209854125977e-01 4.502598941326141357e-02 6.105291247367858887e-01 2.185950428247451782e-01 4.142166674137115479e-02
-1.600655913352966309e-01 -1.561494916677474976e-01 -4.281034767627716064e-01 -7.942755222320556641e-01 1.263588666915893555e-01 1.815089732408523560e-01 7.219667732715606689e-02 2.858773469924926758e-01
-2.518955469131469727e-01 -8.207110166549682617e-01 -1.713394373655319214e-01 -1.927969604730606079e-01 -1.366109400987625122e-01 1.535683497786521912e-02 -2.056513130664825439e-01 -3.677816092967987061e-01
6.280288100242614746e-02 -7.027397751808166504e-01 -8.018715307116508484e-03 -4.688329100608825684e-01 -3.216674327850341797e-01 8.390301465988159180e-02 3.732565939426422119e-01 1.803165376186370850e-01
-3.888471722602844238e-01 1.000981330871582031e-01 -5.997855663299560547e-01 7.260601967573165894e-02 -5.025873780250549316e-01 4.225738346576690674e-01 -1.964656263589859009e-01 6.326518952846527100e-02
-1.463889777660369873e-01 -1.331666558980941772e-01 6.026990711688995361e-02 -3.101042807102203369e-01 -7.612090110778808594e-01 8.335217833518981934e-02 -2.581856548786163330e-01 4.560626447200775146e-01
-5.908992514014244080e-02 -1.576781570911407471e-01 -3.886612951755523682e-01 -9.237481653690338135e-02 -8.301229476928710938e-01 3.146543502807617188e-01 -1.546239107847213745e-01 5.938671529293060303e-03
1.601391136646270752e-01 -7.894300818443298340e-01 2.349234223365783691e-01 -1.807077080011367798e-01 -3.495001792907714844e-01 3.741747736930847168e-01 -1.817465526983141899e-03 -3.392476588487625122e-02
-4.250665307044982910e-01 -4.033123254776000977e-01 7.797170430421829224e-03 5.644587427377700806e-02 -7.948901653289794922e-01 -2.395275281742215157e-03 -1.003727838397026062e-01 -1.071442291140556335e-01
-5.341123342514038086e-01 2.343800514936447144e-01 -1.565280556678771973e-01 -3.822510540485382080e-01 -2.787593379616737366e-02 5.813547372817993164e-01 -1.087782159447669983e-01 3.722766935825347900e-01
2.671509981155395508e-01 -3.443363606929779053e-01 -2.806957364082336426e-01 -1.855916231870651245e-01 -4.747714698314666748e-01 6.277283430099487305e-01 7.870961725711822510e-02 -2.668004333972930908e-01
-1.984445154666900635e-01 -6.329346895217895508e-01 2.384687960147857666e-02 -1.458434909582138062e-01 -1.847823411226272583e-01 4.041516780853271484e-01 3.640192449092864990e-01 4.562688767910003662e-01
-1.294176578521728516e-01 -7.329342961311340332e-01 -7.433203863911330700e-04 -2.990853488445281982e-01 -2.383185625076293945e-01 9.962351620197296143e-02 3.260414004325866699e-01 4.284654259681701660e-01
-4.906157553195953369e-01 -6.444574594497680664e-01 1.458529531955718994e-01 -2.557117119431495667e-02 -2.474435372278094292e-03 4.535574018955230713e-01 -1.693708002567291260e-01 -2.960356175899505615e-01
-2.154352217912673950e-01 -1.795926541090011597e-01 -3.507413268089294434e-01 -8.124956488609313965e-01 1.531666219234466553e-01 2.416024059057235718e-01 1.767634153366088867e-01 1.583935022354125977e-01
-6.007884144783020020e-01 1.440616846084594727e-01 -3.963741958141326904e-01 -4.336455762386322021e-01 -4.728145599365234375e-01 1.834299266338348389e-01 1.262248903512954712e-01 2.393054543063044548e-03
4.924706742167472839e-02 -7.033724784851074219e-01 -1.286409348249435425e-01 1.045224741101264954e-01 -2.345097362995147705e-01 5.458045601844787598e-01 2.234923839569091797e-01 -2.692999541759490967e-01
2.555204927921295166e-01 -9.504784643650054932e-02 -4.925716519355773926e-01 -4.180232286453247070e-01 -4.425388574600219727e-01 5.233631134033203125e-01 -1.787098050117492676e-01 -8.135188370943069458e-02
-1.554412990808486938e-01 -2.530969083309173584e-01 -4.337120354175567627e-01 -8.305876255035400391e-01 1.006300374865531921e-01 7.444406300783157349e-02 -4.049755260348320007e-02 1.284116357564926147e-01
2.100170105695724487e-01 -9.039674699306488037e-02 -4.784589707851409912e-01 -4.340052604675292969e-01 -3.240205645561218262e-01 5.720705986022949219e-01 3.100610375404357910e-01 4.523054510354995728e-02
-2.921266555786132812e-01 -6.361961960792541504e-01 2.288858443498611450e-01 -1.956121474504470825e-01 -3.245989978313446045e-02 4.430672228336334229e-01 -4.205377772450447083e-03 -4.710452854633331299e-01
-2.731426060199737549e-01 -8.668231368064880371e-01 -1.191052794456481934e-01 6.162551790475845337e-02 -9.557632356882095337e-02 2.644704580307006836e-01 2.692002654075622559e-01 -6.692443788051605225e-02
3.422468006610870361e-01 -2.151591032743453979e-01 -4.977681934833526611e-01 -4.111114740371704102e-01 -3.406350612640380859e-01 4.875364303588867188e-01 -2.438157200813293457e-01 -8.135012537240982056e-02
-6.909153461456298828e-01 -2.010039985179901123e-01 -1.996294707059860229e-01 8.086371421813964844e-02 -5.119258761405944824e-01 9.306951612234115601e-02 6.830093264579772949e-02 -4.005588889122009277e-01
-5.265495926141738892e-02 -7.939339280128479004e-01 -1.349563300609588623e-01 -1.733327955007553101e-01 -1.105671077966690063e-01 3.249127268791198730e-01 2.729518115520477295e-01 3.554476797580718994e-01
-2.691474258899688721e-01 -3.961671143770217896e-02 -3.615642189979553223e-01 -3.902877867221832275e-01 3.207106590270996094e-01 6.464663743972778320e-01 -1.478222161531448364e-01 -3.167199194431304932e-01
-5.526705980300903320e-01 -1.101440116763114929e-01 -5.626553297042846680e-01 -3.344846367835998535e-01 -2.910941541194915771e-01 7.118212990462779999e-03 -2.274908721446990967e-01 -3.426716327667236328e-01
-1.171854063868522644e-01 -2.453243732452392578e-01 -6.085895895957946777e-01 -1.827882528305053711e-01 -6.827829480171203613e-01 1.060531362891197205e-01 -3.241227241232991219e-03 2.117551714181900024e-01
1.613833308219909668e-01 -8.488211035728454590e-02 -3.501820862293243408e-01 -5.650849342346191406e-01 -4.182644188404083252e-01 4.342293739318847656e-01 3.174460828304290771e-01 -2.460275888442993164e-01
-4.288495481014251709e-01 -2.011643163859844208e-02 -5.898391008377075195e-01 -4.077254235744476318e-01 -1.495211124420166016e-01 1.859926730394363403e-01 -3.941698670387268066e-01 -2.986862659454345703e-01
9.072774648666381836e-02 -2.805435061454772949e-01 -3.646355867385864258e-01 -3.688806295394897461e-01 -4.474156498908996582e-01 6.145374178886413574e-01 1.761822588741779327e-02 2.566793859004974365e-01
-2.586686611175537109e-01 -2.642625868320465088e-01 -4.379339814186096191e-01 -3.463556468486785889e-01 -3.792360424995422363e-01 2.687827944755554199e-01 -5.409974455833435059e-01 -2.067968547344207764e-01
-3.419824838638305664e-01 -7.355816662311553955e-02 2.537514269351959229e-01 1.650804877281188965e-01 -6.166139245033264160e-01 5.920920968055725098e-01 -1.510198414325714111e-01 -1.800084859132766724e-01
2.490430027246475220e-01 -3.693889975547790527e-01 -1.738025248050689697e-01 -4.935825169086456299e-01 -3.345183432102203369e-01 3.537616133689880371e-01 4.541034996509552002e-02 -5.372022986412048340e-01
-4.279651343822479248e-01 7.027173996903002262e-04 -2.874108254909515381e-01 -1.810353994369506836e-01 -4.641277194023132324e-01 2.903314530849456787e-01 -2.313042730093002319e-01 5.901339650154113770e-01
-1.900776848196983337e-02 -7.748513221740722656e-01 4.177391901612281799e-02 -1.896038055419921875e-01 -2.089735120534896851e-01 3.420458436012268066e-01 2.290046662092208862e-01 3.852804005146026611e-01
8.202822506427764893e-02 3.807996865361928940e-03 -2.576658129692077637e-02 -5.808858871459960938e-01 -6.854668259620666504e-02 6.469224095344543457e-01 -1.417931616306304932e-01 -4.602737724781036377e-01
3.580299615859985352e-01 -2.235294133424758911e-01 -4.483430981636047363e-01 -3.199343681335449219e-01 -3.458615839481353760e-01 6.286423802375793457e-01 4.023191332817077637e-02 -4.526968672871589661e-02
-1.975221931934356689e-01 -2.823188602924346924e-01 -6.653869748115539551e-01 -2.825034260749816895e-01 3.883630409836769104e-02 3.290109634399414062e-01 4.633902907371520996e-01 -1.850571632385253906e-01
-4.121949970722198486e-01 -1.416210830211639404e-01 -4.610883295536041260e-01 -3.013204932212829590e-01 3.690783679485321045e-01 5.238173604011535645e-01 -1.773915588855743408e-01 -2.541084289550781250e-01
-6.194103956222534180e-01 -3.699311912059783936e-01 -2.969889640808105469e-01 -4.548084139823913574e-01 -2.118430286645889282e-01 -2.494929134845733643e-01 -1.388488262891769409e-01 2.408847510814666748e-01
-4.339484274387359619e-01 7.057479023933410645e-02 -1.745197176933288574e-01 -3.994454443454742432e-01 -5.429816246032714844e-01 1.428172886371612549e-01 -4.480812847614288330e-01 3.173191845417022705e-01
-9.046386182308197021e-02 -4.375787675380706787e-01 -4.937180280685424805e-01 -2.060002237558364868e-01 -2.834915816783905029e-01 2.318447977304458618e-01 5.575677156448364258e-01 -2.629567086696624756e-01
-1.778381913900375366e-01 -1.979368180036544800e-01 -7.932583689689636230e-01 -2.964613139629364014e-01 -7.843462377786636353e-02 2.911093533039093018e-01 3.087596595287322998e-01 -1.606765538454055786e-01
-2.943768501281738281e-01 -6.500149965286254883e-01 -3.690626621246337891e-01 -5.049211382865905762e-01 1.644349992275238037e-01 1.383294314146041870e-01 -5.335148423910140991e-03 2.312310934066772461e-01
-6.772662997245788574e-01 -2.408496290445327759e-02 -4.057924151420593262e-01 -2.714002132415771484e-02 -5.119525790214538574e-01 2.142125219106674194e-01 -2.108043432235717773e-01 1.513447314500808716e-01
-5.629751086235046387e-01 8.012120425701141357e-02 -5.573604255914688110e-02 -7.958167791366577148e-02 -5.276974439620971680e-01 4.696636795997619629e-01 -1.121777668595314026e-01 3.944201171398162842e-01
-2.425843151286244392e-03 -2.049824148416519165e-01 -3.192232549190521240e-01 -5.542109161615371704e-02 -7.474734783172607422e-01 5.147323608398437500e-01 4.228432476520538330e-02 -1.659743040800094604e-01
-4.059201776981353760e-01 -2.234700173139572144e-01 -2.279743552207946777e-01 -2.486522048711776733e-01 -7.760861515998840332e-01 -1.421740502119064331e-01 1.395701915025711060e-01 1.717165857553482056e-01
-3.101363182067871094e-01 -5.863403081893920898e-01 -5.702942013740539551e-01 2.330480515956878662e-01 7.121361047029495239e-02 3.664197325706481934e-01 1.160356253385543823e-01 1.663569211959838867e-01
-2.088830024003982544e-01 -2.892878949642181396e-01 -3.098943531513214111e-01 -8.243295550346374512e-01 -2.415650933980941772e-01 -1.592783778905868530e-01 1.042325720191001892e-01 -5.038821697235107422e-02
-6.969593167304992676e-01 1.837325692176818848e-01 1.261270642280578613e-01 -2.318532317876815796e-01 -1.207810118794441223e-01 6.163406372070312500e-01 7.056054472923278809e-02 1.066930517554283142e-01
7.418058812618255615e-02 -1.341923773288726807e-01 -5.013760924339294434e-01 -5.051565766334533691e-01 -1.604107320308685303e-01 4.397345483303070068e-01 -3.056451976299285889e-01 -3.967510461807250977e-01
-1.224054396152496338e-01 -1.106990203261375427e-01 -6.428019404411315918e-01 -4.175595045089721680e-01 -3.817415237426757812e-01 2.461855262517929077e-01 -3.849920630455017090e-01 -1.750990748405456543e-01
1.963906586170196533e-01 -6.422355771064758301e-02 3.831388801336288452e-02 -4.609167575836181641e-01 -6.592404246330261230e-01 5.143717527389526367e-01 1.403907239437103271e-01 -1.565498709678649902e-01
-2.976566851139068604e-01 -2.832735776901245117e-01 -6.262196898460388184e-01 -5.908009409904479980e-01 1.626526862382888794e-01 1.708069294691085815e-01 -1.414191126823425293e-01 -1.197055205702781677e-01
-3.478284478187561035e-01 -2.948769330978393555e-01 -5.606380701065063477e-01 -1.431123912334442139e-01 -4.524289816617965698e-02 2.346613407135009766e-01 5.886204838752746582e-01 -2.316893637180328369e-01
-3.592959940433502197e-01 -8.433244824409484863e-01 1.014532148838043213e-01 8.698976039886474609e-02 -1.526602953672409058e-01 3.348241746425628662e-01 7.892477512359619141e-02 -1.444519497454166412e-02
-1.270533800125122070e-01 -6.572364568710327148e-01 -2.964343689382076263e-02 -7.686346769332885742e-02 -1.658915281295776367e-01 3.496842086315155029e-01 -5.756445527076721191e-01 -2.528740167617797852e-01
-7.069308776408433914e-03 1.172048225998878479e-01 -5.186975598335266113e-01 -1.418860107660293579e-01 -3.474614620208740234e-01 7.269380688667297363e-01 1.183806285262107849e-01 -1.839886456727981567e-01
2.362653166055679321e-01 -2.304921746253967285e-01 -2.953641861677169800e-02 -2.568161189556121826e-01 -7.840096950531005859e-01 4.563233256340026855e-01 3.379998728632926941e-02 1.344143226742744446e-02
2.302945107221603394e-01 -5.080976989120244980e-03 -1.704801470041275024e-01 -7.293595671653747559e-01 -2.083415389060974121e-01 5.122614502906799316e-01 -4.472241550683975220e-02 -2.794487774372100830e-01
4.600281640887260437e-02 -5.852020978927612305e-01 1.380224376916885376e-01 -3.878726363182067871e-01 -7.139489799737930298e-02 6.028181314468383789e-01 3.019028604030609131e-01 1.621565669775009155e-01
3.776319026947021484e-01 -1.320558488368988037e-01 -2.917851507663726807e-01 -4.374242722988128662e-01 -4.826898574829101562e-01 5.616094470024108887e-01 -9.863184392452239990e-02 -7.317098975181579590e-02
-4.943471550941467285e-01 2.148914188146591187e-01 5.867946892976760864e-03 -4.057057797908782959e-01 -1.579485088586807251e-01 4.910574257373809814e-01 -5.277987122535705566e-01 1.242361497133970261e-02
-6.532312631607055664e-01 -1.168407276272773743e-01 -4.567503035068511963e-01 -5.402916073799133301e-01 -7.311477512121200562e-02 8.087494969367980957e-02 -1.532248109579086304e-01 -1.540676206350326538e-01
-2.057689875364303589e-01 -5.086068511009216309e-01 1.654981821775436401e-01 -1.974722295999526978e-01 1.373934149742126465e-01 7.446241974830627441e-01 -2.433174550533294678e-01 6.916205398738384247e-03
-5.779815912246704102e-01 1.738280802965164185e-01 5.927667021751403809e-02 -3.625713288784027100e-01 -3.972653448581695557e-01 3.888135552406311035e-01 -3.566904366016387939e-01 -2.540190219879150391e-01
-9.994892030954360962e-02 1.728670597076416016e-01 -1.517911553382873535e-01 -4.357944726943969727e-01 -7.509630322456359863e-01 4.245953857898712158e-01 -4.938891157507896423e-02 -2.244848385453224182e-02
-2.883867733180522919e-02 1.087252125144004822e-01 -3.249514698982238770e-01 -5.635596513748168945e-01 -5.247290134429931641e-01 3.326563537120819092e-01 -4.143758416175842285e-01 -8.028730005025863647e-02
-3.206530511379241943e-01 2.173916995525360107e-01 -2.498542666435241699e-01 -1.214788332581520081e-01 -2.816210389137268066e-01 6.543995738029479980e-01 -2.650148868560791016e-01 -4.415383934974670410e-01
