# Supplementary material for: Where is your field going? A machine learning approach to study the relative motion of the domains of physics
Source: PLoS One. 2020 Jun 18;15(6):e0233997. doi: 10.1371/journal.pone.0233997 (PMC7302634; doi:10.1371/journal.pone.0233997)
Supplement: S10 Data — (ZIP) [file pone.0233997.s010.zip › 9/Pacs4Run_9_VS_500_embeddings1994-1998ED8.txt]

-2.532087825238704681e-02 3.723430037498474121e-01 -2.329272627830505371e-01 -5.578829646110534668e-01 2.926087677478790283e-01 -1.577344089746475220e-01 -6.168332695960998535e-01 6.517402082681655884e-02
-1.161474660038948059e-01 7.569966316223144531e-01 1.444029062986373901e-01 -1.865590363740921021e-01 -2.497737258672714233e-01 -5.363171100616455078e-01 -8.558128029108047485e-02 2.150534465909004211e-02
-2.603206634521484375e-01 1.755756139755249023e-01 -3.240251243114471436e-01 -3.772556185722351074e-01 1.047944501042366028e-01 -4.622870385646820068e-01 -4.025714993476867676e-01 -5.170468091964721680e-01
3.430102169513702393e-01 5.196422338485717773e-01 1.901054382324218750e-01 -3.772132396697998047e-01 -2.198481559753417969e-01 -5.620602518320083618e-02 -2.935302257537841797e-01 5.442735552787780762e-01
4.227558672428131104e-01 1.961249262094497681e-01 2.330904155969619751e-01 -4.993824958801269531e-01 1.603706628084182739e-01 -5.529679656028747559e-01 -3.676348328590393066e-01 -1.115830689668655396e-01
-4.682576954364776611e-01 7.218882441520690918e-01 2.241905964910984039e-02 2.352906577289104462e-02 1.691113114356994629e-01 -6.564946472644805908e-02 -2.115603238344192505e-01 -4.253111481666564941e-01
-7.124496251344680786e-02 2.378535717725753784e-01 -7.406495511531829834e-02 -4.316636919975280762e-01 -1.987008750438690186e-01 -4.494750201702117920e-01 -6.246281266212463379e-01 -3.389108479022979736e-01
2.471459060907363892e-01 4.304254353046417236e-01 5.264676213264465332e-01 -3.735752701759338379e-01 2.680129706859588623e-01 -3.950496613979339600e-01 -2.047452181577682495e-01 2.590564489364624023e-01
2.633956074714660645e-01 8.651278018951416016e-01 -1.284589469432830811e-01 -1.198857128620147705e-01 4.595663771033287048e-02 -3.650644421577453613e-01 -6.963723897933959961e-02 -1.052105128765106201e-01
-8.836687356233596802e-02 1.406971514225006104e-01 -4.557862877845764160e-01 -3.983886837959289551e-01 -4.180949553847312927e-02 -7.628376483917236328e-01 -1.491419076919555664e-01 -5.334372166544198990e-03
-1.543582975864410400e-01 3.793356418609619141e-01 -3.166319131851196289e-01 -2.143955044448375702e-02 4.364409446716308594e-01 -7.175419330596923828e-01 -7.738295197486877441e-02 1.422223895788192749e-01
3.744082152843475342e-01 4.206400513648986816e-01 1.766667701303958893e-02 -3.952922523021697998e-01 -1.791597753763198853e-01 -1.693630218505859375e-01 -6.666405797004699707e-01 -1.453294903039932251e-01
-6.187369823455810547e-01 2.947489917278289795e-01 -1.917682737112045288e-01 -3.721240162849426270e-01 -3.659367561340332031e-01 -4.116592109203338623e-01 -2.078948169946670532e-01 -9.188611060380935669e-02
-1.731193959712982178e-01 1.325791925191879272e-01 -2.636032104492187500e-01 -4.441350698471069336e-01 1.151649355888366699e-01 -4.497473239898681641e-01 -4.106852710247039795e-01 -5.491008758544921875e-01
-2.229650914669036865e-01 6.731811165809631348e-01 -5.403813719749450684e-01 -2.324637025594711304e-01 2.222729325294494629e-01 -1.812309622764587402e-01 1.921842247247695923e-01 -1.785430461168289185e-01
-3.162828981876373291e-01 6.106106042861938477e-01 -4.254143238067626953e-01 -3.942115008831024170e-01 -1.201876401901245117e-01 -3.318192064762115479e-01 2.304958999156951904e-01 -1.142902970314025879e-01
-2.170810848474502563e-01 4.210444092750549316e-01 -4.122470915317535400e-01 -1.536823716014623642e-02 2.805877625942230225e-01 -6.896198987960815430e-01 -2.132315784692764282e-01 -7.510499656200408936e-02
-1.657529920339584351e-02 3.471546173095703125e-01 -2.814365625381469727e-01 -5.397577285766601562e-01 6.239153742790222168e-01 -4.634448885917663574e-02 -1.619527861475944519e-02 -3.420287072658538818e-01
3.818105459213256836e-01 3.255380988121032715e-01 -2.601482868194580078e-01 -4.853454232215881348e-01 6.126092672348022461e-01 -1.977026909589767456e-01 -1.635968834161758423e-01 -6.219227239489555359e-02
-2.774276956915855408e-02 4.041986167430877686e-01 2.488330155611038208e-01 -2.030464708805084229e-01 -2.591625154018402100e-01 -4.949962794780731201e-01 -4.583538770675659180e-01 4.587300419807434082e-01
-8.539196848869323730e-02 7.789439558982849121e-01 9.218104183673858643e-02 1.661914736032485962e-01 7.125851511955261230e-02 -3.516059517860412598e-01 -2.475741952657699585e-01 3.998000919818878174e-01
-3.750770986080169678e-01 4.235635399818420410e-01 -2.230090051889419556e-01 -6.654825806617736816e-01 8.464595675468444824e-02 3.124541044235229492e-01 1.577477008104324341e-01 2.400710880756378174e-01
1.258624643087387085e-01 6.018623113632202148e-01 -3.272306919097900391e-01 -2.019252479076385498e-01 -4.316251724958419800e-02 -6.728234887123107910e-01 -1.263194084167480469e-01 5.962852016091346741e-02
4.735789895057678223e-01 2.552526891231536865e-01 -1.658100485801696777e-01 -5.731650590896606445e-01 4.341244399547576904e-01 -2.642024755477905273e-01 -2.601991891860961914e-01 -1.690782457590103149e-01
-5.495025590062141418e-02 5.043674707412719727e-01 -7.906835675239562988e-01 -2.582446336746215820e-01 -1.514993906021118164e-01 -1.184142008423805237e-01 -9.504202008247375488e-02 6.867393851280212402e-02
4.268442690372467041e-01 2.548951804637908936e-01 -6.375394761562347412e-02 -4.141457974910736084e-01 5.039314031600952148e-01 -3.233051300048828125e-01 -3.846701085567474365e-01 -2.660957872867584229e-01
-1.059273406863212585e-01 4.382956922054290771e-01 -2.322573773562908173e-02 -4.183877408504486084e-01 1.711357980966567993e-01 -7.330940961837768555e-01 2.243331819772720337e-01 -6.362906843423843384e-02
-2.947776019573211670e-01 1.784870773553848267e-01 2.963818982243537903e-02 -8.572635650634765625e-01 3.274844884872436523e-01 1.336782723665237427e-01 2.877067402005195618e-02 1.397335082292556763e-01
2.490210831165313721e-01 2.742440067231655121e-02 -4.121673703193664551e-01 -3.850730359554290771e-01 3.801954686641693115e-01 -1.639073938131332397e-01 -6.617246270179748535e-01 9.889161586761474609e-02
2.260559471324086189e-03 4.759317934513092041e-01 -5.347925424575805664e-01 -5.169961452484130859e-01 3.529269248247146606e-02 -3.923236131668090820e-01 2.441285848617553711e-01 -7.371290773153305054e-02
-4.356065988540649414e-01 6.156987547874450684e-01 -2.230996638536453247e-01 -9.462837874889373779e-02 -2.183899879455566406e-01 -4.704212844371795654e-01 -1.593505889177322388e-01 2.793760597705841064e-01
-2.396727651357650757e-01 6.118829250335693359e-01 -9.813238680362701416e-02 2.144254930317401886e-02 -2.367348782718181610e-02 -5.939192771911621094e-01 -1.612200736999511719e-01 4.228168725967407227e-01
-2.294450551271438599e-01 2.376715242862701416e-01 -4.601444602012634277e-01 -2.247672826051712036e-01 3.009495437145233154e-01 -6.897318363189697266e-01 -1.239839792251586914e-01 -2.166591584682464600e-01
-1.741387099027633667e-01 7.682025432586669922e-01 -1.008486002683639526e-01 -6.745115853846073151e-03 9.703711420297622681e-02 -5.199384689331054688e-01 1.808283501304686069e-03 2.992809414863586426e-01
-4.525969326496124268e-01 6.453166007995605469e-01 4.497158527374267578e-02 9.442191570997238159e-02 8.657409250736236572e-02 -3.322326540946960449e-01 -4.059695005416870117e-01 -2.917181849479675293e-01
3.135890364646911621e-01 2.356796860694885254e-01 -1.371326576918363571e-02 -6.633881330490112305e-01 -2.874636836349964142e-02 -5.729364156723022461e-01 -2.602786198258399963e-02 -2.758351564407348633e-01
-3.586814999580383301e-01 6.291443109512329102e-01 7.257955614477396011e-03 -2.197414636611938477e-01 1.087671890854835510e-01 -6.227766871452331543e-01 1.654042154550552368e-01 1.209308858960866928e-02
1.550910249352455139e-02 1.874281913042068481e-01 -2.923844754695892334e-01 -4.825141727924346924e-01 7.703970670700073242e-01 -1.047344282269477844e-01 -1.620122641324996948e-01 1.248698085546493530e-01
-2.258127778768539429e-01 6.980026960372924805e-01 2.942349389195442200e-02 -3.777776658535003662e-02 3.510945439338684082e-01 -5.576736330986022949e-01 1.190715432167053223e-01 -1.051796674728393555e-01
-4.026832282543182373e-01 6.220630407333374023e-01 -2.551518380641937256e-01 -6.261508166790008545e-02 -1.260072737932205200e-01 -4.823462367057800293e-01 -2.234918065369129181e-02 3.644524216651916504e-01
2.658785283565521240e-01 5.659570097923278809e-01 -2.726509273052215576e-01 -4.436970949172973633e-01 4.702129960060119629e-01 1.819564700126647949e-01 -2.215782254934310913e-01 -1.857156157493591309e-01
-6.314509510993957520e-01 6.768325567245483398e-01 -1.067024655640125275e-02 3.980213031172752380e-02 1.284961998462677002e-01 -3.311821222305297852e-01 -1.195268779993057251e-01 3.146180137991905212e-02
1.269690394401550293e-01 7.918996214866638184e-01 -1.902033388614654541e-01 -4.493076726794242859e-02 -1.899072825908660889e-01 -4.608682394027709961e-01 -2.116056829690933228e-01 1.591743826866149902e-01
-3.609565496444702148e-01 7.238672971725463867e-01 1.329794824123382568e-01 6.452721357345581055e-02 1.128958314657211304e-01 -3.190302848815917969e-01 -3.213844299316406250e-01 -3.256766200065612793e-01
-1.395301800221204758e-02 5.353390574455261230e-01 -3.056635856628417969e-01 -3.278021812438964844e-01 1.791446655988693237e-01 -6.557253003120422363e-01 2.115194350481033325e-01 7.432314008474349976e-02
-1.137834191322326660e-01 7.266253232955932617e-01 -3.542682901024818420e-02 -2.461681663990020752e-01 1.068947166204452515e-01 -5.936747789382934570e-01 1.801398843526840210e-01 2.980878204107284546e-02
-8.437345176935195923e-02 6.294605731964111328e-01 -1.652836799621582031e-01 -2.779180109500885010e-01 -4.037065058946609497e-02 -6.922650337219238281e-01 1.060001775622367859e-01 -2.576237544417381287e-03
2.359322607517242432e-01 7.823923826217651367e-01 -1.969567686319351196e-01 -1.756275147199630737e-01 -1.448557227849960327e-01 -4.730491042137145996e-01 -1.284361481666564941e-01 3.614536300301551819e-02
-2.144071012735366821e-01 6.246110200881958008e-01 -3.724769949913024902e-01 1.628332883119583130e-01 2.051436901092529297e-01 -5.240553617477416992e-01 -2.766844928264617920e-01 -7.324411720037460327e-02
-1.940924376249313354e-01 7.879696488380432129e-01 7.992281019687652588e-02 7.996257394552230835e-02 2.435070462524890900e-02 -3.742492794990539551e-01 -1.466088742017745972e-01 4.080448746681213379e-01
2.098387628793716431e-01 6.425681114196777344e-01 -6.157298088073730469e-01 -2.412732094526290894e-01 -1.619960218667984009e-01 -1.953443586826324463e-01 -1.843319237232208252e-01 -8.577710390090942383e-02
-8.786548674106597900e-02 4.592486917972564697e-01 5.360310524702072144e-02 -7.519325613975524902e-01 7.399779558181762695e-02 3.589326143264770508e-01 -1.790352314710617065e-01 -2.161767929792404175e-01
-6.472080349922180176e-01 4.922554194927215576e-01 -1.522670537233352661e-01 -1.044263988733291626e-01 -1.074428334832191467e-01 -3.798691630363464355e-01 -3.706113398075103760e-01 -1.073264330625534058e-01
-2.651145160198211670e-01 3.407378494739532471e-01 7.016223073005676270e-01 -4.459884762763977051e-01 2.354332357645034790e-01 -1.990533322095870972e-01 -1.652043908834457397e-01 9.432412683963775635e-03
1.740799397230148315e-01 8.398671150207519531e-01 -1.628853380680084229e-01 -2.750418335199356079e-02 -9.328799694776535034e-02 -4.012455642223358154e-01 -2.579177320003509521e-01 -2.844391204416751862e-02
-4.611708223819732666e-01 1.560075487941503525e-02 4.073460772633552551e-02 -7.724701166152954102e-01 2.998693585395812988e-01 1.977312713861465454e-01 -1.987812370061874390e-01 -1.420399546623229980e-01
9.153529256582260132e-02 1.727536469697952271e-01 -6.095635145902633667e-02 -4.049939215183258057e-01 -4.452857002615928650e-02 -3.437469005584716797e-01 -7.025628685951232910e-01 -4.246204197406768799e-01
-5.432360246777534485e-02 8.458205312490463257e-02 -3.300416516140103340e-03 -6.708807945251464844e-01 -2.509879134595394135e-02 -4.581900835037231445e-01 -3.209057450294494629e-01 -4.756618142127990723e-01
4.219241812825202942e-02 2.328872978687286377e-01 -4.532807767391204834e-01 -3.233776390552520752e-01 7.190327644348144531e-01 -1.417315099388360977e-02 -3.356249630451202393e-01 6.398262828588485718e-02
-8.710975199937820435e-02 2.483126819133758545e-01 -1.612596958875656128e-02 -4.043614268302917480e-01 7.854983806610107422e-01 2.114978805184364319e-02 -3.206973671913146973e-01 -2.160620242357254028e-01
-9.071663767099380493e-02 7.434145212173461914e-01 1.761152446269989014e-01 1.766472496092319489e-02 1.495309639722108841e-02 -4.784422516822814941e-01 -1.398977339267730713e-01 3.988417088985443115e-01
-2.462672591209411621e-01 2.558693885803222656e-01 1.519435197114944458e-01 -2.748114466667175293e-01 8.072199672460556030e-02 -2.982421517372131348e-01 -6.413891911506652832e-01 -5.181028246879577637e-01
-6.655941605567932129e-01 4.878912568092346191e-01 -2.009383440017700195e-01 3.021013364195823669e-02 1.786715984344482422e-01 -4.363088011741638184e-01 -2.008525133132934570e-01 -1.225847527384757996e-01
-1.549573689699172974e-01 8.494307100772857666e-02 -1.928835809230804443e-01 -4.416022300720214844e-01 1.621781289577484131e-01 -5.627267956733703613e-01 -3.451842367649078369e-01 -5.238711237907409668e-01
-2.625088989734649658e-01 2.456667274236679077e-01 9.573716670274734497e-02 -3.703466653823852539e-01 -3.497507870197296143e-01 1.424236688762903214e-02 -7.752693891525268555e-01 2.904364280402660370e-02
-3.184148669242858887e-01 6.224795579910278320e-01 2.799295485019683838e-01 -1.233410090208053589e-01 7.922053337097167969e-02 -3.205381333827972412e-01 -3.142418563365936279e-01 -4.580274522304534912e-01
1.250598132610321045e-01 2.991472482681274414e-01 -2.460848242044448853e-01 -4.164231717586517334e-01 7.860102057456970215e-01 -1.223022565245628357e-01 -9.718698263168334961e-02 1.367111504077911377e-01
-4.348028004169464111e-01 4.683615267276763916e-01 -4.781531915068626404e-02 2.305107749998569489e-02 4.487196505069732666e-01 -5.871300697326660156e-01 4.399109631776809692e-02 2.018910348415374756e-01
3.072618246078491211e-01 1.926524490118026733e-01 -6.043651103973388672e-01 -2.855845093727111816e-01 1.619958877563476562e-01 -1.688693612813949585e-01 -5.692068338394165039e-01 2.071322053670883179e-01
-2.966880798339843750e-01 3.545747995376586914e-01 2.158941514790058136e-02 -8.072563409805297852e-01 9.569042176008224487e-02 1.007247939705848694e-01 2.737160623073577881e-01 1.997531652450561523e-01
-6.037921458482742310e-02 6.868863701820373535e-01 1.371436715126037598e-01 2.227912284433841705e-02 -1.214323863387107849e-01 -4.939907789230346680e-01 -3.032799065113067627e-01 3.930466175079345703e-01
-2.492738366127014160e-01 -1.200304254889488220e-01 1.371723320335149765e-02 -2.606189548969268799e-01 6.429725885391235352e-02 -2.894943356513977051e-01 -7.268120050430297852e-01 4.890274405479431152e-01
-1.661168634891510010e-01 1.836996674537658691e-01 3.862781822681427002e-01 -6.062670946121215820e-01 2.477047294378280640e-01 -5.681971907615661621e-01 1.344568431377410889e-01 1.400169283151626587e-01
1.817525774240493774e-01 5.810889005661010742e-01 -1.189288049936294556e-01 -3.770671486854553223e-01 6.498160958290100098e-01 1.078591644763946533e-01 -1.765212714672088623e-01 -8.901518583297729492e-02
-4.345650225877761841e-02 -8.497877977788448334e-03 -1.244514733552932739e-01 -6.046342253684997559e-01 -8.661945909261703491e-02 -4.166737794876098633e-01 -5.745832920074462891e-01 -3.251200020313262939e-01
2.761107981204986572e-01 5.917041376233100891e-02 -4.759092032909393311e-01 -4.295968711376190186e-01 2.678644359111785889e-01 -3.445302844047546387e-01 -4.326605796813964844e-01 3.627274036407470703e-01
-6.541165113449096680e-01 1.686825603246688843e-01 -2.540991604328155518e-01 -2.173127830028533936e-01 -1.337438374757766724e-01 -2.109336405992507935e-01 -5.968670845031738281e-01 -1.151340529322624207e-01
-6.817692518234252930e-01 5.013714358210563660e-02 -2.458504289388656616e-01 -4.675151407718658447e-01 1.351355388760566711e-02 -3.593745231628417969e-01 -2.670970559120178223e-01 -2.301970422267913818e-01
-4.406907856464385986e-01 5.578076243400573730e-01 1.124826371669769287e-01 -1.660660803318023682e-01 1.989258974790573120e-01 -6.411346793174743652e-01 5.384856462478637695e-02 -2.978536114096641541e-02
-6.730929613113403320e-01 3.693964183330535889e-01 -3.832893669605255127e-01 -1.290424019098281860e-01 -1.706529259681701660e-01 -6.968972086906433105e-02 -4.595032632350921631e-01 -4.251072555780410767e-02
-3.661594986915588379e-01 -1.034519225358963013e-01 1.923853605985641479e-01 -4.690077900886535645e-01 1.682218760251998901e-01 -2.004109025001525879e-01 -5.758956074714660645e-01 4.451130032539367676e-01
8.784204721450805664e-02 5.940077900886535645e-01 7.083134353160858154e-02 -6.588736772537231445e-01 3.487277328968048096e-01 2.378184944391250610e-01 -2.053991891443729401e-02 -1.473650187253952026e-01
3.647573664784431458e-02 4.010897576808929443e-01 -1.846856325864791870e-01 -1.971503943204879761e-01 -4.295755326747894287e-01 -2.008629739284515381e-01 -6.572896242141723633e-01 3.284949064254760742e-01
-5.484970211982727051e-01 4.452960491180419922e-01 2.845503203570842743e-02 -2.640395164489746094e-01 -1.515575498342514038e-01 -3.781803324818611145e-02 -4.492542743682861328e-01 -4.517816007137298584e-01
-3.078610002994537354e-01 2.685655057430267334e-01 -5.519782751798629761e-02 -6.549233794212341309e-01 4.197055995464324951e-01 4.076122939586639404e-01 -2.420860975980758667e-01 1.472539361566305161e-02
-1.029825136065483093e-01 2.722709253430366516e-02 3.161653503775596619e-02 -3.447085320949554443e-01 3.512308746576309204e-02 -4.728940725326538086e-01 -7.446691989898681641e-01 -2.990572452545166016e-01
-7.097399830818176270e-01 3.312322199344635010e-01 -1.396451592445373535e-01 -1.890778392553329468e-01 1.578227877616882324e-01 -5.059121251106262207e-01 -1.333922743797302246e-01 -1.807058304548263550e-01
-4.246585071086883545e-02 2.520312666893005371e-01 -1.560287922620773315e-01 -6.519997715950012207e-01 2.852104306221008301e-01 3.227882385253906250e-01 -4.855560064315795898e-01 -2.528365850448608398e-01
-5.588301420211791992e-01 4.422246217727661133e-01 -2.959059178829193115e-01 7.639908790588378906e-02 -1.762239448726177216e-02 -4.177278280258178711e-01 -4.681709408760070801e-01 6.897888332605361938e-02
-2.862650156021118164e-01 6.499470472335815430e-01 -3.629885241389274597e-02 -1.279887855052947998e-01 1.924898475408554077e-01 -6.368407607078552246e-01 1.403786391019821167e-01 1.248910501599311829e-01
-2.197652757167816162e-01 6.408642530441284180e-01 -1.449715346097946167e-01 1.367286499589681625e-02 1.698455661535263062e-01 -6.251076459884643555e-01 -2.470315806567668915e-02 3.155554831027984619e-01
-2.756960690021514893e-01 6.336395144462585449e-01 5.014624595642089844e-01 -4.598306491971015930e-03 3.760702311992645264e-01 -3.220831155776977539e-01 -1.293213367462158203e-01 -9.548220783472061157e-02
-3.808664083480834961e-01 2.858864367008209229e-01 -5.511893033981323242e-01 -2.466967701911926270e-01 2.015945315361022949e-01 -5.986908078193664551e-01 -2.031861431896686554e-02 9.516807645559310913e-02
-1.416220888495445251e-02 5.571122765541076660e-01 -3.130107652395963669e-03 -2.399999350309371948e-01 5.777518749237060547e-01 3.715758323669433594e-01 -3.998830914497375488e-01 6.572073325514793396e-03
9.555935859680175781e-02 3.716322779655456543e-01 -2.976757287979125977e-01 -3.525153100490570068e-01 -2.209936082363128662e-01 -3.791684508323669434e-01 -5.930154323577880859e-01 -3.092016577720642090e-01
4.799208417534828186e-02 5.392588376998901367e-01 6.193328183144330978e-03 -5.032234191894531250e-01 6.217671632766723633e-01 2.234624177217483521e-01 -1.301722675561904907e-01 -1.223881077021360397e-02
-3.537530303001403809e-01 5.726686716079711914e-01 -3.888704478740692139e-01 -3.677953779697418213e-01 -3.596994653344154358e-02 -4.201689362525939941e-01 2.816066443920135498e-01 -5.725005641579627991e-02
-1.729075759649276733e-01 7.922461628913879395e-02 -1.066672801971435547e-01 -3.141882419586181641e-01 -5.176251754164695740e-02 2.826252952218055725e-02 -9.211502671241760254e-01 -4.169414192438125610e-02
-4.257567971944808960e-02 8.941215872764587402e-01 1.568219996988773346e-02 -2.670199796557426453e-02 -1.180593967437744141e-01 -4.054683446884155273e-01 -1.380047798156738281e-01 -1.967520080506801605e-02
-6.221644878387451172e-01 4.851646423339843750e-01 1.127351522445678711e-01 -2.728158235549926758e-01 -1.439743191003799438e-01 -1.176389157772064209e-01 -2.815718948841094971e-01 -4.201653599739074707e-01
-1.505895052105188370e-02 2.435600012540817261e-01 -3.784981369972229004e-01 -3.555643260478973389e-01 6.795065402984619141e-01 2.375614456832408905e-02 -1.344974189996719360e-01 4.363277256488800049e-01
1.676707714796066284e-01 4.924646019935607910e-01 -6.621792167425155640e-02 -3.889611959457397461e-01 7.225354909896850586e-01 1.236178502440452576e-01 -1.723902225494384766e-01 8.143828064203262329e-02
6.663557142019271851e-02 3.955312445759773254e-02 1.581729799509048462e-01 -7.086380124092102051e-01 -2.487986236810684204e-01 -5.628805160522460938e-01 -1.502777338027954102e-01 2.559103965759277344e-01
-1.026739999651908875e-01 8.201997876167297363e-01 -1.985241025686264038e-01 -7.406478375196456909e-02 -2.182909250259399414e-01 -4.552035927772521973e-01 -8.301862329244613647e-02 1.003976464271545410e-01
-1.194469779729843140e-01 4.358125329017639160e-01 -3.645997047424316406e-01 -2.529545128345489502e-01 2.100108414888381958e-01 -7.356596589088439941e-01 9.020750224590301514e-02 7.378216832876205444e-02
-1.237733289599418640e-01 6.622166037559509277e-01 -1.965191811323165894e-01 -2.432741224765777588e-01 -1.115467846393585205e-01 -5.718716979026794434e-01 1.280578672885894775e-01 3.040866851806640625e-01
4.596762657165527344e-01 1.920366734266281128e-01 -3.887207210063934326e-01 -4.502306282520294189e-01 4.102972149848937988e-01 -3.059401810169219971e-01 -3.326220810413360596e-01 1.594597250223159790e-01
-3.357211947441101074e-01 3.666403293609619141e-01 5.219599008560180664e-01 -4.123806655406951904e-01 1.315182149410247803e-01 -5.338443517684936523e-01 3.778993338346481323e-02 -8.155643939971923828e-02
4.306091666221618652e-01 2.329059839248657227e-01 -4.968914389610290527e-01 -5.666444301605224609e-01 1.533537209033966064e-01 -1.797778755426406860e-01 -3.304423987865447998e-01 1.652691811323165894e-01
-3.363545984029769897e-02 4.892959296703338623e-01 1.749148368835449219e-01 -1.296876464039087296e-02 -1.081662774085998535e-01 -3.396822214126586914e-01 -6.005445718765258789e-01 4.908739328384399414e-01
3.600910902023315430e-01 1.835267394781112671e-01 2.229957282543182373e-01 -5.392383337020874023e-01 5.328775048255920410e-01 -4.445206820964813232e-01 -1.133266687393188477e-01 4.179937765002250671e-02
-5.995888113975524902e-01 2.424701005220413208e-01 -3.503229916095733643e-01 -3.017025887966156006e-01 1.194582693278789520e-02 -5.971568226814270020e-01 -9.050201624631881714e-02 -5.496665090322494507e-02
-7.066740393638610840e-01 1.354027390480041504e-01 -1.463863551616668701e-01 -4.751032888889312744e-01 -1.903872787952423096e-01 -3.011942803859710693e-01 -2.714522778987884521e-01 -1.856722384691238403e-01
-3.676425293087959290e-02 2.478959858417510986e-01 4.689394831657409668e-01 -5.025736093521118164e-01 2.255752831697463989e-01 -3.531993627548217773e-01 -9.570144861936569214e-02 5.290734171867370605e-01
-2.461052685976028442e-01 5.918974280357360840e-01 -6.290549039840698242e-01 -2.662338316440582275e-01 1.260896027088165283e-01 -2.281698137521743774e-01 2.147566974163055420e-01 9.175259619951248169e-02
6.477207690477371216e-02 7.829384207725524902e-01 -4.828437864780426025e-01 -3.016138374805450439e-01 -7.730302959680557251e-02 -1.115848794579505920e-01 1.360062509775161743e-01 -1.475740671157836914e-01
-1.970643103122711182e-01 2.117289304733276367e-01 -1.589002013206481934e-01 -7.669549584388732910e-01 9.582625329494476318e-02 2.596806287765502930e-01 -1.319773644208908081e-01 4.569821655750274658e-01
-1.156344190239906311e-01 4.435418546199798584e-01 6.663217544555664062e-01 -4.701159000396728516e-01 2.079556584358215332e-01 -1.879228651523590088e-01 -1.618517488241195679e-01 1.419476270675659180e-01
2.131729125976562500e-01 1.117792874574661255e-01 -4.448963403701782227e-01 -6.212618947029113770e-01 2.333353757858276367e-01 7.362751662731170654e-02 -4.351862072944641113e-01 3.300154209136962891e-01
-5.395414829254150391e-01 5.872663259506225586e-01 2.259864360094070435e-01 -1.419647783041000366e-01 1.610641479492187500e-01 -5.141658186912536621e-01 -1.544646918773651123e-02 -4.735506698489189148e-02
-5.889535546302795410e-01 5.748264789581298828e-01 -2.286577969789505005e-01 -1.326942932792007923e-03 6.262699514627456665e-02 -2.861631214618682861e-01 -4.005284309387207031e-01 -1.555234044790267944e-01
-1.299383789300918579e-01 5.529383420944213867e-01 -1.578440070152282715e-01 -2.510441839694976807e-01 2.978034913539886475e-01 -6.644726395606994629e-01 2.339904457330703735e-01 6.689570099115371704e-02
-3.068729490041732788e-02 3.388483524322509766e-01 3.482286930084228516e-01 -2.186128795146942139e-01 -8.374900370836257935e-02 -3.561834990978240967e-01 -5.563880801200866699e-01 5.212839841842651367e-01
-3.845024704933166504e-01 1.548139303922653198e-01 3.582328259944915771e-01 -2.403065562248229980e-01 2.019512206315994263e-01 2.326808683574199677e-02 -5.940632224082946777e-01 4.978710412979125977e-01
-3.396027386188507080e-01 3.942248225212097168e-01 -3.447212278842926025e-01 -2.810279652476310730e-02 4.711570739746093750e-01 -6.219606399536132812e-01 -2.735319919884204865e-02 7.875373587012290955e-03
2.465912252664566040e-01 5.841997861862182617e-01 2.823802456259727478e-02 -2.242163866758346558e-01 6.710437536239624023e-01 4.454076662659645081e-02 -3.062853515148162842e-01 2.718131057918071747e-02
1.783553697168827057e-02 4.127129018306732178e-01 1.078420355916023254e-01 -6.477131843566894531e-01 4.587771296501159668e-01 1.944662183523178101e-01 -2.602230310440063477e-01 -2.866671085357666016e-01
-1.472754478454589844e-01 4.279890060424804688e-01 6.528697013854980469e-01 -3.812583088874816895e-01 -4.620356112718582153e-02 -3.745869994163513184e-01 -2.090964168310165405e-01 1.933061480522155762e-01
2.779043912887573242e-01 6.057856082916259766e-01 -1.668759584426879883e-01 -2.292991131544113159e-01 5.721381902694702148e-01 1.276471614837646484e-01 -3.625168204307556152e-01 1.769093051552772522e-02
-7.645819783210754395e-01 3.434914052486419678e-01 -2.308777272701263428e-01 -1.634443253278732300e-01 3.935747593641281128e-02 -3.818854987621307373e-01 -5.142974480986595154e-02 2.595745921134948730e-01
3.008125349879264832e-02 4.586204290390014648e-01 -9.501107037067413330e-02 -7.548756003379821777e-01 2.862053215503692627e-01 3.397737741470336914e-01 -8.346741646528244019e-02 7.464247196912765503e-02
2.379061430692672729e-01 7.143778353929519653e-02 -5.106960535049438477e-01 -6.113870143890380859e-01 3.821493983268737793e-01 -2.764944136142730713e-01 -2.847966551780700684e-01 -9.819865226745605469e-03
-1.545282602310180664e-01 2.288882881402969360e-01 3.396441042423248291e-01 -4.989603757858276367e-01 2.444596439599990845e-01 -3.070842027664184570e-01 -7.889678701758384705e-03 6.366226077079772949e-01
-4.024432003498077393e-01 6.355196237564086914e-01 1.915766894817352295e-01 8.125956356525421143e-02 2.423748373985290527e-01 -3.914775550365447998e-01 -3.145028650760650635e-01 -2.827317416667938232e-01
-1.399162560701370239e-01 2.885806560516357422e-01 -3.950078785419464111e-01 2.380556194111704826e-03 1.973025351762771606e-01 -6.932785511016845703e-01 -4.601491391658782959e-01 -9.903090447187423706e-02
-5.046764854341745377e-03 2.942734956741333008e-01 -2.764738798141479492e-01 -8.234102129936218262e-01 1.391397118568420410e-01 2.621853053569793701e-01 -1.703821122646331787e-01 -2.044610828161239624e-01
2.675893902778625488e-01 3.143597543239593506e-01 -1.221820116043090820e-01 -5.426973104476928711e-01 4.943397939205169678e-01 -3.509208559989929199e-01 -3.190396726131439209e-01 -2.254360318183898926e-01
-1.735839545726776123e-01 7.083325386047363281e-01 -5.694062709808349609e-01 -2.804817855358123779e-01 -1.167345270514488220e-01 -7.077226042747497559e-02 7.151841372251510620e-02 -2.036903798580169678e-01
3.708438575267791748e-01 7.571565508842468262e-01 -1.414836943149566650e-01 -1.992453485727310181e-01 -1.525442004203796387e-01 -3.781295716762542725e-01 -2.211380749940872192e-01 -1.196608915925025940e-01
2.668354511260986328e-01 1.688233315944671631e-01 -6.377970576286315918e-01 -4.692661762237548828e-01 2.474137395620346069e-01 -2.142899334430694580e-01 -3.409259617328643799e-01 2.234668284654617310e-01
-4.210117831826210022e-02 1.871556490659713745e-01 -6.590025871992111206e-02 -7.725152969360351562e-01 -3.078265488147735596e-01 -4.373184740543365479e-01 3.505280986428260803e-02 -2.735764384269714355e-01
1.481218356639146805e-02 5.680817365646362305e-01 -6.546756625175476074e-01 -3.887294828891754150e-01 -1.650279611349105835e-01 -1.912981867790222168e-01 -2.201209217309951782e-02 -1.817668080329895020e-01
-3.960524201393127441e-01 7.232670783996582031e-01 5.212700739502906799e-02 1.391443461179733276e-01 5.944494903087615967e-02 -2.482241988182067871e-01 -4.151902496814727783e-01 -2.457984387874603271e-01
4.705997109413146973e-01 8.773838728666305542e-02 -2.333474457263946533e-01 -6.211596727371215820e-01 2.361971288919448853e-01 -3.706377446651458740e-01 -3.445814251899719238e-01 1.365640014410018921e-01
-6.033940911293029785e-01 7.136643528938293457e-01 1.315245628356933594e-01 6.039800867438316345e-02 2.979160845279693604e-01 -1.227102503180503845e-01 -4.254009947180747986e-02 5.540196783840656281e-03
-7.039248347282409668e-01 4.012889564037322998e-01 -1.751566529273986816e-01 -1.363844871520996094e-01 1.713550984859466553e-01 -5.116834044456481934e-01 -1.764732785522937775e-02 -5.179227516055107117e-02
-3.115156888961791992e-01 2.930191159248352051e-01 8.383884280920028687e-02 -1.693851798772811890e-01 -1.482605338096618652e-01 4.541620239615440369e-02 -8.685850501060485840e-01 -5.379300191998481750e-02
-1.480127125978469849e-02 3.624060451984405518e-01 -1.831044703722000122e-01 -2.176003754138946533e-01 7.730336189270019531e-01 1.969074644148349762e-02 -4.217447042465209961e-01 -1.082974523305892944e-01
-4.842687547206878662e-01 7.029857635498046875e-01 -1.048898324370384216e-01 1.587656587362289429e-01 -4.559390246868133545e-03 -3.757743537425994873e-01 -2.942449152469635010e-01 -8.531793951988220215e-02
1.121275573968887329e-01 -6.786761432886123657e-02 -5.024014711380004883e-01 -4.184584617614746094e-01 2.099149376153945923e-01 -2.466501295566558838e-01 -4.226273000240325928e-01 5.213370323181152344e-01
-8.159245550632476807e-02 4.531376361846923828e-01 -7.114631682634353638e-02 -2.793563306331634521e-01 7.334550619125366211e-01 2.713336348533630371e-01 -3.053576648235321045e-01 9.251140058040618896e-03
6.331802811473608017e-03 -8.228663355112075806e-02 -2.776178121566772461e-01 -7.185088396072387695e-01 3.309612274169921875e-01 -1.201779674738645554e-02 -3.993484973907470703e-01 3.615292012691497803e-01
-6.993305087089538574e-01 3.004172146320343018e-01 -3.776077926158905029e-01 -1.732698529958724976e-01 9.646686911582946777e-02 -3.554320931434631348e-01 -2.007123976945877075e-01 -2.686132788658142090e-01
-7.350813597440719604e-02 3.786487281322479248e-01 -1.653958857059478760e-02 -6.918928623199462891e-01 8.656974136829376221e-02 4.251171946525573730e-01 -1.921341419219970703e-01 3.835337460041046143e-01
-1.443950682878494263e-01 1.736605614423751831e-01 1.785783171653747559e-01 -3.334744134917855263e-03 5.437663793563842773e-01 -1.553956568241119385e-01 -7.107783555984497070e-01 3.034055829048156738e-01
-7.923901826143264771e-02 1.864730864763259888e-01 -3.452512621879577637e-02 -8.902081251144409180e-01 9.024877799674868584e-04 2.254558354616165161e-01 -2.437871992588043213e-01 -2.345704287290573120e-01
2.526378333568572998e-01 4.563634693622589111e-01 -1.837174445390701294e-01 -5.078862607479095459e-02 1.054988950490951538e-01 -3.535100519657135010e-01 -6.134743094444274902e-01 4.232315719127655029e-01
-1.990067958831787109e-01 2.792982459068298340e-01 -3.834492266178131104e-01 -6.393534690141677856e-02 -1.707725077867507935e-01 -1.843402832746505737e-01 -8.172410726547241211e-01 -1.549727376550436020e-02
-6.159350872039794922e-01 2.195518910884857178e-01 -2.010106146335601807e-01 -3.012253046035766602e-01 -3.963148221373558044e-02 -2.614459693431854248e-01 -4.804612100124359131e-01 -3.748486936092376709e-01
-1.802559792995452881e-01 -1.382101476192474365e-01 -4.988355636596679688e-01 -6.151150465011596680e-01 4.796454906463623047e-01 -1.689604222774505615e-01 -1.972551941871643066e-01 1.538994908332824707e-01
-2.248299121856689453e-01 2.939083278179168701e-01 1.966121494770050049e-01 8.283857256174087524e-02 5.039147138595581055e-01 1.087565347552299500e-01 -6.946152448654174805e-01 2.632540464401245117e-01
1.714065223932266235e-01 1.613340377807617188e-01 -6.050092577934265137e-01 -4.697532653808593750e-01 4.504512622952461243e-02 1.811883412301540375e-03 -3.945746123790740967e-01 4.473984241485595703e-01
-2.935698926448822021e-01 3.538568019866943359e-01 6.663787961006164551e-01 -3.777109980583190918e-01 3.895707726478576660e-01 -1.599873602390289307e-01 -1.468749493360519409e-01 -5.424145609140396118e-02
1.960990205407142639e-02 2.651056349277496338e-01 2.454029917716979980e-01 -4.965938329696655273e-01 5.068808794021606445e-01 -4.257505536079406738e-01 2.454196512699127197e-01 3.522553443908691406e-01
-4.814219176769256592e-01 3.823253139853477478e-02 3.278981745243072510e-01 -3.208580613136291504e-01 8.189139515161514282e-02 -2.256781011819839478e-01 -4.259182810783386230e-01 5.632592439651489258e-01
-4.978693127632141113e-01 4.537437260150909424e-01 -5.320395156741142273e-02 3.945537656545639038e-02 2.075909823179244995e-01 -3.091632723808288574e-01 -5.018637180328369141e-01 -3.889887928962707520e-01
-2.999051511287689209e-01 5.181671380996704102e-01 -3.008024096488952637e-01 9.379000216722488403e-02 2.462309151887893677e-01 -5.366331338882446289e-01 -6.828937679529190063e-02 4.347562193870544434e-01
4.605903849005699158e-02 4.929848313331604004e-01 -1.821921020746231079e-01 -4.981084167957305908e-01 5.582605004310607910e-01 2.030101120471954346e-01 -2.337276637554168701e-01 -2.569864690303802490e-01
-5.043791532516479492e-01 4.550084173679351807e-01 -3.002515137195587158e-01 1.692763417959213257e-01 -2.291323430836200714e-02 -3.423001468181610107e-01 -5.428987145423889160e-01 8.561567217111587524e-02
-2.488876283168792725e-01 2.832217216491699219e-01 -6.326404958963394165e-02 -7.295910716056823730e-01 3.129441291093826294e-02 2.141606360673904419e-01 -2.626993693411350250e-02 5.234509110450744629e-01
-1.970517188310623169e-01 5.523862838745117188e-01 7.721923291683197021e-02 1.145995929837226868e-01 -1.646299958229064941e-01 -3.357792198657989502e-01 -4.993996024131774902e-01 4.976880848407745361e-01
-3.510059714317321777e-01 3.097521066665649414e-01 -1.348971575498580933e-01 -3.413789272308349609e-01 -1.300486922264099121e-01 5.059233307838439941e-02 -6.901749372482299805e-01 -3.876827359199523926e-01
-1.755793541669845581e-01 4.267126619815826416e-01 -4.579770192503929138e-02 -6.056107878684997559e-01 5.123832225799560547e-01 3.661708831787109375e-01 -6.618455797433853149e-02 1.312561482191085815e-01
2.833673954010009766e-01 1.726567447185516357e-01 3.446634858846664429e-02 -3.856576383113861084e-01 -1.074812412261962891e-01 -4.112714231014251709e-01 -7.442188262939453125e-01 7.358440011739730835e-02
3.172615170478820801e-01 4.989130198955535889e-01 -1.204402372241020203e-01 -5.081088542938232422e-01 5.405955314636230469e-01 6.683696806430816650e-02 -2.200581431388854980e-01 -1.805938482284545898e-01
1.385488733649253845e-02 4.122495055198669434e-01 3.785325586795806885e-01 -5.139594152569770813e-02 3.890516236424446106e-02 -1.622236669063568115e-01 -6.673260927200317383e-01 4.591033756732940674e-01
-4.735834002494812012e-01 5.913622379302978516e-01 -2.230927944183349609e-01 -2.131654918193817139e-01 -3.268527090549468994e-01 -4.064624905586242676e-01 -1.658338010311126709e-01 1.767884939908981323e-01
-5.186625942587852478e-02 3.145549595355987549e-01 -2.174962908029556274e-01 -2.192845195531845093e-01 8.116057515144348145e-01 1.289675943553447723e-02 -3.795185089111328125e-01 8.391251787543296814e-03
-6.456614732742309570e-01 1.884427517652511597e-01 -1.716458946466445923e-01 -2.802132964134216309e-01 -1.313836723566055298e-01 -3.563162982463836670e-01 -4.769609570503234863e-01 -2.606032788753509521e-01
-3.965594470500946045e-01 2.304300963878631592e-01 6.483903527259826660e-02 -4.441740512847900391e-01 -4.210321307182312012e-01 -3.955329358577728271e-01 -4.654060304164886475e-01 -1.945015937089920044e-01
-3.125085961073637009e-03 5.927839875221252441e-01 1.326223611831665039e-01 -6.643520593643188477e-01 2.298515886068344116e-01 3.612844944000244141e-01 -1.513917185366153717e-02 7.783123105764389038e-02
-2.528733611106872559e-01 3.572131693363189697e-01 -6.709756702184677124e-02 -7.960773110389709473e-01 1.215412840247154236e-01 3.835985660552978516e-01 -8.955714851617813110e-02 1.648916490375995636e-02
2.595680356025695801e-01 1.874049566686153412e-02 -5.368362665176391602e-01 -5.576958060264587402e-01 9.182639420032501221e-02 -1.419886648654937744e-01 -4.642918705940246582e-01 2.981538176536560059e-01
-2.438066154718399048e-01 3.976604938507080078e-01 -1.291003357619047165e-02 -3.674080371856689453e-01 -3.817955255508422852e-01 -2.389956563711166382e-01 -5.923418998718261719e-01 -3.057999908924102783e-01
-4.415203332901000977e-01 4.917742908000946045e-01 5.269286632537841797e-01 -4.498376548290252686e-01 -1.305658072233200073e-01 -1.459891498088836670e-01 2.479055197909474373e-03 2.117631435394287109e-01
1.809210628271102905e-01 1.968765407800674438e-01 1.509241294115781784e-02 -4.166706800460815430e-01 2.042999267578125000e-01 -5.787644386291503906e-01 -4.985019564628601074e-01 -3.597970306873321533e-01
-4.663667678833007812e-01 2.608605325222015381e-01 -2.907435595989227295e-01 2.066681720316410065e-02 3.755568563938140869e-01 -6.306414008140563965e-01 -1.224164292216300964e-01 2.752412557601928711e-01
1.973921433091163635e-02 4.385049939155578613e-01 6.610780954360961914e-01 -4.632856845855712891e-01 2.893870472908020020e-01 -1.351256221532821655e-01 -2.081601917743682861e-01 -1.016441658139228821e-01
1.917076408863067627e-01 2.405970394611358643e-01 -3.355871737003326416e-01 -2.593303024768829346e-01 7.289558649063110352e-01 -1.848748326301574707e-01 -3.166135251522064209e-01 2.443170994520187378e-01
3.717209100723266602e-01 3.229598402976989746e-01 -3.020785562694072723e-02 -4.213095903396606445e-01 -1.090121418237686157e-01 -3.695157170295715332e-01 -6.543767452239990234e-01 -4.971593990921974182e-02
-4.567647576332092285e-01 1.323995590209960938e-01 1.391988992691040039e-01 -4.016917347908020020e-01 -1.617740690708160400e-01 -5.502806305885314941e-01 -4.653283357620239258e-01 -2.181597799062728882e-01
-1.169271320104598999e-01 2.693557143211364746e-01 -2.088835984468460083e-01 -7.047123908996582031e-01 4.309333264827728271e-01 1.672708392143249512e-01 1.338380873203277588e-01 3.767334222793579102e-01
-6.797818541526794434e-01 4.356768727302551270e-01 -3.833510279655456543e-01 -1.195947080850601196e-01 -1.666403412818908691e-01 -2.186856567859649658e-01 -1.422399431467056274e-01 3.016566336154937744e-01
-7.466840744018554688e-02 2.912156283855438232e-01 4.119901359081268311e-01 -5.732611417770385742e-01 6.100831031799316406e-01 -1.803275048732757568e-01 7.434413582086563110e-02 3.174207732081413269e-02
-1.586169004440307617e-01 4.017693698406219482e-01 -7.675141096115112305e-02 -2.339783608913421631e-01 6.617941260337829590e-01 1.640033870935440063e-01 -4.477201998233795166e-01 -2.957425117492675781e-01
3.526456058025360107e-01 3.381814658641815186e-01 2.774640321731567383e-01 -5.128634572029113770e-01 -2.060261368751525879e-01 -3.096933066844940186e-01 -5.044303536415100098e-01 -1.686789840459823608e-01
1.230946183204650879e-01 1.632993221282958984e-01 3.798795342445373535e-01 -6.628993153572082520e-01 1.214590594172477722e-01 -3.761538863182067871e-01 -1.663353443145751953e-01 4.364925622940063477e-01
-1.572729051113128662e-01 5.497563481330871582e-01 1.213474720716476440e-01 -5.243288874626159668e-01 2.602601349353790283e-01 5.155561566352844238e-01 -1.919739991426467896e-01 1.140167564153671265e-01
-5.484890937805175781e-01 5.557420253753662109e-01 -3.809367716312408447e-01 -1.115926876664161682e-01 -3.714156448841094971e-01 -1.545146554708480835e-01 -2.535079121589660645e-01 8.157353848218917847e-02
-1.033847108483314514e-01 6.391592621803283691e-01 2.579883635044097900e-01 -4.659390449523925781e-01 2.136077433824539185e-01 4.616386890411376953e-01 -1.638210266828536987e-01 1.074897721409797668e-01
-1.251458823680877686e-01 5.499810576438903809e-01 8.880951441824436188e-03 -5.968933701515197754e-01 3.534709811210632324e-01 4.290896058082580566e-01 -1.279113888740539551e-01 -8.834363892674446106e-03
-4.967733919620513916e-01 5.294854044914245605e-01 -9.157288074493408203e-02 4.133633151650428772e-02 -2.782824914902448654e-03 -3.993252515792846680e-01 -5.236518979072570801e-01 -1.705501526594161987e-01
-3.009182512760162354e-01 3.988516032695770264e-01 5.946451425552368164e-01 -4.759623408317565918e-01 1.295696049928665161e-01 -3.865577280521392822e-01 -2.380889281630516052e-02 -5.865694582462310791e-02
-3.330589532852172852e-01 -5.271036922931671143e-02 1.641644239425659180e-01 -5.074809789657592773e-01 5.097072944045066833e-02 -1.794512569904327393e-02 -5.594271421432495117e-01 5.347220897674560547e-01
-3.616036474704742432e-01 -8.661144971847534180e-02 2.098658382892608643e-01 -3.443050086498260498e-01 2.591871023178100586e-01 -1.249844506382942200e-01 -6.900517940521240234e-01 3.744076490402221680e-01
-3.040595352649688721e-01 4.897124469280242920e-01 1.090800687670707703e-01 -5.265617966651916504e-01 5.067354440689086914e-01 3.472815155982971191e-01 2.017026394605636597e-02 -2.777548693120479584e-02
-1.977961808443069458e-01 1.573909372091293335e-01 2.924658060073852539e-01 -5.851769447326660156e-01 2.722177505493164062e-01 -5.121032595634460449e-01 2.272306531667709351e-01 3.466274142265319824e-01
-1.620981842279434204e-01 3.074288964271545410e-01 5.127781629562377930e-01 -5.959609746932983398e-01 2.030807435512542725e-01 -3.950177133083343506e-01 1.032304838299751282e-01 2.305726408958435059e-01
-4.880738854408264160e-01 5.240473151206970215e-01 -1.423581987619400024e-01 -2.025766968727111816e-01 9.558820165693759918e-03 -6.436257362365722656e-01 -1.018445342779159546e-01 -3.372692316770553589e-02
-2.517787180840969086e-02 1.075005531311035156e-01 2.806369662284851074e-01 -6.619260311126708984e-01 3.194320797920227051e-01 -5.673459172248840332e-01 1.577029377222061157e-01 1.487219482660293579e-01
-2.757941782474517822e-01 2.991259694099426270e-01 2.104861661791801453e-02 -7.634354829788208008e-01 -2.200854942202568054e-02 2.830935418605804443e-01 -7.704114168882369995e-02 4.057375192642211914e-01
3.567740321159362793e-02 4.054686427116394043e-01 1.517719030380249023e-01 1.604297943413257599e-02 4.310843646526336670e-01 9.382832795381546021e-03 -5.574005246162414551e-01 5.607255697250366211e-01
-2.251948118209838867e-01 2.278373837471008301e-01 2.943185269832611084e-01 -3.287176787853240967e-01 -2.098978012800216675e-01 -1.443392634391784668e-01 -7.855282425880432129e-01 -1.440602242946624756e-01
2.179822772741317749e-01 5.203924179077148438e-01 1.463822573423385620e-01 -6.178480386734008789e-01 4.549749195575714111e-01 1.672242581844329834e-01 -1.707796752452850342e-01 -1.199147552251815796e-01
-4.876648485660552979e-01 5.507031679153442383e-01 -2.615780532360076904e-01 -1.134248450398445129e-01 -4.356642663478851318e-01 -2.705014050006866455e-01 -2.920579016208648682e-01 1.713134944438934326e-01
-4.046108722686767578e-01 2.024012058973312378e-02 2.952501475811004639e-01 -3.498920202255249023e-01 1.968774050474166870e-01 -2.267595678567886353e-01 -3.573900759220123291e-01 6.390421986579895020e-01
-3.449400067329406738e-01 6.465154886245727539e-01 1.036941632628440857e-01 7.320874929428100586e-02 2.005405910313129425e-02 -5.073835849761962891e-01 -1.463979929685592651e-01 4.094502925872802734e-01
2.904202342033386230e-01 2.377695292234420776e-01 -4.944601058959960938e-01 -3.393045067787170410e-01 5.752354264259338379e-01 -1.941891312599182129e-01 -2.786506116390228271e-01 2.307638525962829590e-01
-5.976170897483825684e-01 1.612953245639801025e-01 -2.679378092288970947e-01 -1.276306062936782837e-01 -2.082010656595230103e-01 -1.366249322891235352e-01 -6.824667453765869141e-01 3.134148940443992615e-02
1.225314382463693619e-02 2.570945918560028076e-01 -1.211323961615562439e-02 -2.729662954807281494e-01 8.787059187889099121e-01 -1.365375369787216187e-01 -1.552450358867645264e-01 2.103021591901779175e-01
-1.351795624941587448e-02 7.044442296028137207e-01 -5.405735224485397339e-02 -1.680646985769271851e-01 -4.632001370191574097e-02 -6.792253851890563965e-01 -8.331832289695739746e-02 4.441800713539123535e-02
-1.886623650789260864e-01 3.423360884189605713e-01 3.359252214431762695e-01 -5.480087995529174805e-01 2.105005234479904175e-01 -5.175061821937561035e-01 2.632004022598266602e-01 2.294683754444122314e-01
-6.031611561775207520e-01 2.445710152387619019e-01 -2.327820956707000732e-01 -3.480589091777801514e-01 -2.209400236606597900e-01 -2.501008510589599609e-01 -5.152634382247924805e-01 -1.555244177579879761e-01
2.950460277497768402e-02 2.162192910909652710e-01 7.727970182895660400e-02 -3.586202561855316162e-01 -2.760236263275146484e-01 -1.118121016770601273e-02 -8.605256676673889160e-01 3.129836544394493103e-02
-2.259428054094314575e-01 -1.635291278362274170e-01 -5.685474351048469543e-02 -6.612868309020996094e-01 -1.016114056110382080e-01 -2.671387493610382080e-01 -6.292738318443298340e-01 -6.325969099998474121e-02
2.372544445097446442e-02 4.511109292507171631e-01 5.090896040201187134e-02 -2.010712176561355591e-01 7.681041955947875977e-01 -2.527477405965328217e-02 -3.320802152156829834e-01 -2.280667573213577271e-01
-4.502112269401550293e-01 3.529973626136779785e-01 -2.521272003650665283e-01 1.351284533739089966e-01 -3.830625861883163452e-02 -2.978091537952423096e-01 -7.075079679489135742e-01 1.223144214600324631e-02
-1.295412778854370117e-01 -1.503280848264694214e-01 -3.412292897701263428e-01 -4.989731907844543457e-01 6.575540304183959961e-01 -2.005488276481628418e-01 -3.091297447681427002e-01 1.644709408283233643e-01
-5.248644948005676270e-01 5.195388793945312500e-01 -2.751943171024322510e-01 6.075137853622436523e-02 -2.346901893615722656e-01 -3.482322692871093750e-01 -4.269578456878662109e-01 1.285915672779083252e-01
5.532979369163513184e-01 2.767802774906158447e-01 4.119218885898590088e-02 -4.387252926826477051e-01 2.594423592090606689e-01 -5.225583314895629883e-01 -2.865211963653564453e-01 -2.460755407810211182e-02
1.545187830924987793e-01 4.464644193649291992e-01 7.331883162260055542e-02 -9.808147698640823364e-02 -2.383653968572616577e-01 -2.285051494836807251e-01 -6.805543303489685059e-01 4.354436099529266357e-01
-2.139158695936203003e-01 1.254979968070983887e-01 1.888354271650314331e-01 -5.977267026901245117e-02 3.088445961475372314e-01 -1.640369892120361328e-01 -6.838038563728332520e-01 5.562173724174499512e-01
1.980275809764862061e-01 5.780816674232482910e-01 -2.402323633432388306e-01 -3.399482965469360352e-01 5.342702865600585938e-01 2.779571413993835449e-01 -2.735506594181060791e-01 1.256792992353439331e-01
-5.680642724037170410e-01 4.046127796173095703e-01 -8.036560565233230591e-02 -3.496239185333251953e-01 -3.533151745796203613e-01 -4.922325909137725830e-02 -4.082985520362854004e-01 -3.015521168708801270e-01
-1.293551772832870483e-01 1.873573660850524902e-01 1.994363218545913696e-01 3.766564279794692993e-02 5.336813330650329590e-01 -7.778909802436828613e-02 -7.473554015159606934e-01 2.399248480796813965e-01
-8.732332289218902588e-02 7.712926864624023438e-01 1.974830031394958496e-01 -4.263131320476531982e-02 -3.262545764446258545e-01 -9.825704246759414673e-02 -4.018890857696533203e-01 2.811655402183532715e-01
-1.440067142248153687e-01 1.980285793542861938e-01 3.493804037570953369e-01 -6.201073527336120605e-01 3.159401416778564453e-01 -3.141714334487915039e-01 9.903657436370849609e-02 4.744645953178405762e-01
8.691018074750900269e-02 1.325096487998962402e-01 -4.550316929817199707e-01 -2.932450771331787109e-01 2.686131894588470459e-01 -5.013550445437431335e-02 -3.911737501621246338e-01 6.739124655723571777e-01
-3.922299742698669434e-01 5.135753154754638672e-01 5.868921875953674316e-01 -3.645004332065582275e-01 -1.231512576341629028e-01 -1.623717844486236572e-01 -2.534154057502746582e-02 2.508383691310882568e-01
-8.484921604394912720e-02 3.247372508049011230e-01 -1.082872152328491211e-01 -7.260673046112060547e-01 1.055470705032348633e-01 3.803896307945251465e-01 -1.861997395753860474e-01 3.974161148071289062e-01
-1.645324826240539551e-01 2.633387446403503418e-01 6.375038623809814453e-01 -4.905874431133270264e-01 4.101522564888000488e-01 -1.616242080926895142e-01 -2.491933405399322510e-01 7.076665293425321579e-03
-4.723317325115203857e-01 6.612346172332763672e-01 -1.403008699417114258e-01 1.246285587549209595e-01 -4.800299555063247681e-02 -2.232240289449691772e-01 -4.567818939685821533e-01 -2.089787125587463379e-01
-1.415772438049316406e-01 2.984004020690917969e-01 -1.305759400129318237e-01 -7.225633859634399414e-01 1.678594052791595459e-01 3.508904874324798584e-01 -1.640595197677612305e-01 4.165918827056884766e-01
-3.761893212795257568e-01 6.424131393432617188e-01 2.678403630852699280e-02 9.877552837133407593e-02 1.908376067876815796e-01 -3.692649006843566895e-01 -4.941628873348236084e-02 5.099955797195434570e-01
-4.645290225744247437e-02 3.571377098560333252e-01 -8.819400519132614136e-02 -1.004508882761001587e-01 8.226221203804016113e-01 -4.807471111416816711e-02 -4.157009422779083252e-01 -2.450620383024215698e-02
-3.667513132095336914e-01 2.431578487157821655e-01 -5.652280151844024658e-02 -7.267295122146606445e-01 2.128554284572601318e-01 4.124186933040618896e-01 -1.936727613210678101e-01 1.487659811973571777e-01
2.679610848426818848e-01 7.991284728050231934e-01 -9.919811040163040161e-02 -9.256014972925186157e-02 -2.043298184871673584e-01 -3.085639178752899170e-01 -3.293648362159729004e-01 -1.604346632957458496e-01
-3.400782495737075806e-02 8.765573054552078247e-02 -9.882533550262451172e-02 -4.143277108669281006e-01 -3.156055510044097900e-01 -5.973209142684936523e-01 -5.774801373481750488e-01 -1.408671438694000244e-01
-7.159747928380966187e-02 1.154983490705490112e-01 3.238399624824523926e-01 -2.055195271968841553e-01 5.233008265495300293e-01 -9.799133986234664917e-02 -7.279295325279235840e-01 1.452442854642868042e-01
-6.459496617317199707e-01 1.104340255260467529e-01 -2.034873962402343750e-01 -1.654474139213562012e-01 -1.506422758102416992e-01 -1.233502849936485291e-01 -6.809108257293701172e-01 1.501624472439289093e-02
-1.907979696989059448e-01 2.320736497640609741e-01 -1.470692753791809082e-01 -7.591316103935241699e-01 8.817204833030700684e-02 2.760970294475555420e-01 -1.228057369589805603e-01 4.612404108047485352e-01
7.804942317306995392e-03 6.781735420227050781e-01 1.361077874898910522e-01 1.833477988839149475e-02 -7.711466401815414429e-02 -4.048373401165008545e-01 -2.894176244735717773e-01 5.172578096389770508e-01
-6.811041384935379028e-03 2.122038304805755615e-01 -2.794418036937713623e-01 -4.405036866664886475e-01 6.083993911743164062e-01 2.276447266340255737e-01 -2.681167721748352051e-01 4.346645176410675049e-01
-5.021670460700988770e-01 3.228960037231445312e-01 9.295333176851272583e-03 -5.086494609713554382e-02 1.924185454845428467e-01 -1.390285491943359375e-01 -6.354426741600036621e-01 -4.251489341259002686e-01
-4.115421772003173828e-01 6.823536157608032227e-01 2.829883098602294922e-01 -1.170118898153305054e-01 3.459787666797637939e-01 -3.479615449905395508e-01 8.936431258916854858e-02 -1.499592363834381104e-01
4.124394059181213379e-01 1.963312774896621704e-01 -3.011205792427062988e-01 -4.966390132904052734e-01 6.556387990713119507e-02 -3.311882019042968750e-01 -5.304554700851440430e-01 -2.421911507844924927e-01
-6.066790223121643066e-01 8.330944180488586426e-02 -9.525294601917266846e-02 -2.203777283430099487e-01 -1.495232433080673218e-01 -1.903680711984634399e-01 -7.053949236869812012e-01 -1.057418286800384521e-01
-3.677081465721130371e-01 1.527362912893295288e-01 -4.422958791255950928e-01 -2.982626557350158691e-01 -1.105466857552528381e-01 -6.616594791412353516e-01 -8.234401792287826538e-02 3.163568079471588135e-01
-3.745121061801910400e-01 4.046722054481506348e-01 5.746589303016662598e-01 -4.329092800617218018e-01 -4.023185372352600098e-02 -3.569883108139038086e-01 -5.068920925259590149e-02 2.161227017641067505e-01
-4.476642906665802002e-01 2.227472662925720215e-01 -7.836646586656570435e-02 -3.309604525566101074e-01 -1.958423554897308350e-01 2.098274230957031250e-01 -7.194401025772094727e-01 -1.852795928716659546e-01
2.896572649478912354e-01 6.558566689491271973e-01 -2.523527443408966064e-01 -1.440763920545578003e-01 -1.954953223466873169e-01 -3.847717940807342529e-01 -4.028578102588653564e-01 -2.301060110330581665e-01
2.303556501865386963e-01 6.681225895881652832e-01 -4.910549521446228027e-01 -3.065032958984375000e-01 -2.792502939701080322e-01 4.663030616939067841e-03 -2.110828608274459839e-01 -2.071492820978164673e-01
-4.918511211872100830e-01 2.119235098361968994e-01 -1.614340543746948242e-01 -4.992771744728088379e-01 -7.776483893394470215e-02 -6.283386349678039551e-01 -7.047934830188751221e-02 -1.789087206125259399e-01
1.278929114341735840e-01 2.536095976829528809e-01 -1.753397434949874878e-01 -4.386348724365234375e-01 7.306895852088928223e-01 8.527634292840957642e-02 -2.687228024005889893e-01 2.877321243286132812e-01
-9.986121207475662231e-02 8.425953388214111328e-01 2.090417444705963135e-01 -5.018297210335731506e-02 1.392527967691421509e-01 -3.728572726249694824e-01 -6.009525433182716370e-02 -2.679899036884307861e-01
-1.623414456844329834e-01 1.266858428716659546e-01 -8.510922640562057495e-02 -4.169758558273315430e-01 -1.773944646120071411e-01 4.954899474978446960e-02 -8.606937527656555176e-01 -4.202361404895782471e-02
2.432863041758537292e-02 2.394855171442031860e-01 9.131982177495956421e-02 -4.030918776988983154e-01 -1.180099993944168091e-01 -4.557422995567321777e-01 -6.811807155609130859e-01 -2.925713062286376953e-01
-8.019470572471618652e-01 1.066213250160217285e-01 -2.425418198108673096e-01 -3.368411362171173096e-01 1.403732318431138992e-02 -3.884118199348449707e-01 -3.145449794828891754e-03 1.488406807184219360e-01
1.811134745366871357e-03 3.696868121623992920e-01 2.010186761617660522e-01 -2.294337898492813110e-01 1.473526805639266968e-01 -5.288400650024414062e-01 -4.213263094425201416e-01 5.397955775260925293e-01
-3.518320322036743164e-01 3.791750967502593994e-01 -6.048134565353393555e-01 -2.089272588491439819e-01 1.747283041477203369e-01 -5.342515110969543457e-01 7.662224769592285156e-02 3.413049876689910889e-02
2.312705218791961670e-01 5.766424536705017090e-01 1.808531135320663452e-01 -7.738849520683288574e-02 -2.303049415349960327e-01 -2.488844543695449829e-01 -5.858092904090881348e-01 3.422633707523345947e-01
-3.040185011923313141e-02 3.663654625415802002e-01 4.120078384876251221e-01 -2.794876694679260254e-01 1.128270477056503296e-01 -3.964120149612426758e-01 -3.551203012466430664e-01 5.665734410285949707e-01
-3.653596341609954834e-01 6.186496019363403320e-01 -1.192915663123130798e-01 3.346246853470802307e-02 6.337557733058929443e-02 -3.927120268344879150e-01 -3.575161844491958618e-02 5.558035373687744141e-01
-1.894529610872268677e-01 7.159962654113769531e-01 -1.847944855690002441e-01 -6.395477056503295898e-02 3.141791820526123047e-01 -5.174015760421752930e-01 1.952430754899978638e-01 9.319334477186203003e-02
2.415463477373123169e-01 3.152568340301513672e-01 4.333569705486297607e-01 -4.823696613311767578e-01 2.235005348920822144e-01 -2.703376412391662598e-01 -2.421068996191024780e-01 4.900398850440979004e-01
-4.201652705669403076e-01 2.593983709812164307e-01 5.763735175132751465e-01 -3.388839066028594971e-01 3.156007826328277588e-01 -2.867555916309356689e-01 -2.268482744693756104e-01 -2.753762602806091309e-01
-2.281121909618377686e-01 1.192719414830207825e-01 -4.994525760412216187e-02 -9.057385921478271484e-01 -6.815294176340103149e-02 1.064611598849296570e-01 -5.418484285473823547e-02 3.032613396644592285e-01
4.178664684295654297e-01 3.493552803993225098e-01 -1.723176240921020508e-01 -7.947009056806564331e-02 1.804937571287155151e-01 -2.680438160896301270e-01 -7.051749825477600098e-01 2.561884820461273193e-01
-4.183787107467651367e-01 2.637474536895751953e-01 -4.568555206060409546e-02 -6.799345016479492188e-01 -1.850629448890686035e-01 -3.244403004646301270e-01 8.410656452178955078e-02 -3.800193965435028076e-01
2.852191403508186340e-02 3.854459822177886963e-01 -4.069131240248680115e-02 -7.432166337966918945e-01 3.890644907951354980e-01 3.070353567600250244e-01 -9.150054305791854858e-02 2.063413262367248535e-01
-2.611927092075347900e-01 4.872947931289672852e-03 -2.137586027383804321e-01 -4.097862541675567627e-01 6.620754599571228027e-01 1.928160637617111206e-01 -4.250612258911132812e-01 2.488739639520645142e-01
-2.473869174718856812e-01 3.330143988132476807e-01 -4.373649656772613525e-01 -3.058431111276149750e-02 1.132272407412528992e-01 -7.064603567123413086e-01 -3.512436449527740479e-01 1.997134089469909668e-02
-1.328915357589721680e-01 3.622858971357345581e-02 -1.855590641498565674e-01 -4.713591635227203369e-01 5.644434094429016113e-01 1.486771255731582642e-01 -3.294978141784667969e-01 5.245434641838073730e-01
-1.072610393166542053e-01 2.176161110401153564e-01 -1.394382119178771973e-01 -4.536693990230560303e-01 -3.532286286354064941e-01 1.128106266260147095e-01 -7.543017864227294922e-01 9.701253473758697510e-02
-2.976186275482177734e-01 -4.756031930446624756e-02 5.364280343055725098e-01 -4.636021852493286133e-01 2.358705997467041016e-01 -2.174857109785079956e-01 -5.248937010765075684e-01 1.674239337444305420e-01
-2.928024530410766602e-01 2.498873472213745117e-01 -1.686155200004577637e-01 -7.265338897705078125e-01 1.137808635830879211e-01 4.463321864604949951e-01 -2.729299962520599365e-01 9.429368376731872559e-02
-2.578026354312896729e-01 3.431142270565032959e-01 -1.669488660991191864e-02 -1.570993661880493164e-01 -2.902969419956207275e-01 1.334081441164016724e-01 -8.255078196525573730e-01 8.554679155349731445e-02
-5.228244662284851074e-01 4.513176530599594116e-02 -2.850843667984008789e-01 -6.084703803062438965e-01 -1.390941441059112549e-01 -4.144378900527954102e-01 -1.398962438106536865e-01 -2.498628646135330200e-01
-3.716044723987579346e-01 1.910841912031173706e-01 -1.465972810983657837e-01 -8.269842267036437988e-01 -6.972616910934448242e-02 1.542415916919708252e-01 1.178845576941967010e-02 3.020132780075073242e-01
-3.170220926403999329e-02 8.285521268844604492e-01 -1.593494415283203125e-01 -8.383360505104064941e-02 -2.861957848072052002e-01 -3.897966444492340088e-01 -1.121604815125465393e-01 1.834298819303512573e-01
-7.833046466112136841e-02 5.598964691162109375e-01 1.742010414600372314e-01 -5.854955911636352539e-01 2.659801244735717773e-01 4.325065314769744873e-01 -1.267534494400024414e-01 1.826349794864654541e-01
-7.175669670104980469e-01 5.571889877319335938e-01 7.310435175895690918e-02 -1.432890594005584717e-01 1.460256576538085938e-01 -3.332067131996154785e-01 3.554475307464599609e-02 -1.230787932872772217e-01
-5.093291997909545898e-01 -6.506795436143875122e-02 -2.632586359977722168e-01 -3.050984740257263184e-01 -4.676480591297149658e-02 -1.926824450492858887e-02 -7.545845508575439453e-01 -4.476473480463027954e-02
-1.671772003173828125e-01 4.667360186576843262e-01 -4.624501466751098633e-01 1.835413128137588501e-01 1.868336349725723267e-01 -5.604414939880371094e-01 -3.811016082763671875e-01 1.114537119865417480e-01
2.502474486827850342e-01 3.422500193119049072e-01 2.301051840186119080e-02 -5.274092033505439758e-02 1.388687044382095337e-01 -3.653035461902618408e-01 -6.477370262145996094e-01 4.946067333221435547e-01
3.394935429096221924e-01 2.878089845180511475e-01 3.131501972675323486e-01 -5.905606150627136230e-01 -1.761887967586517334e-01 -2.661787867546081543e-01 -4.731514751911163330e-01 -1.712283641099929810e-01
-1.470631510019302368e-01 8.329277634620666504e-01 -1.443960890173912048e-02 -4.792371019721031189e-02 5.240902677178382874e-02 -4.666163027286529541e-01 4.978409782052040100e-02 2.431927472352981567e-01
-3.521579802036285400e-01 -8.362616598606109619e-02 3.546998798847198486e-01 -3.980658650398254395e-01 1.087120920419692993e-01 -1.949876397848129272e-01 -6.891157031059265137e-01 2.449572980403900146e-01
-4.354797601699829102e-01 1.619850546121597290e-01 7.444746047258377075e-02 -8.677002191543579102e-01 -6.376656144857406616e-02 1.289862245321273804e-01 1.285292208194732666e-02 6.930714100599288940e-02
-5.700648427009582520e-01 3.090757429599761963e-01 -1.923550814390182495e-01 -3.694875538349151611e-01 8.373921364545822144e-02 -5.596915483474731445e-01 -1.030781026929616928e-02 -2.925809919834136963e-01
2.898882627487182617e-01 2.261528074741363525e-01 1.051599830389022827e-01 -5.606753826141357422e-01 -8.006187528371810913e-02 -6.133267879486083984e-01 -3.950512111186981201e-01 -2.755375578999519348e-02
5.546731948852539062e-01 4.529163539409637451e-01 8.280370384454727173e-02 -4.845000505447387695e-01 -3.925153240561485291e-02 -2.470492422580718994e-01 -4.268143177032470703e-01 -2.938181348145008087e-02
-5.689193606376647949e-01 2.866288721561431885e-01 -4.714967310428619385e-01 -1.895067989826202393e-01 6.596716493368148804e-02 -5.580688118934631348e-01 -1.285601109266281128e-01 6.027017906308174133e-02
-1.438189148902893066e-01 1.981330513954162598e-01 -8.837796747684478760e-02 -4.024229347705841064e-01 -2.706875205039978027e-01 -1.172779649496078491e-01 -8.086134195327758789e-01 -1.715307831764221191e-01
4.514722228050231934e-01 5.765165686607360840e-01 3.170768618583679199e-01 -4.870502054691314697e-01 -4.612229764461517334e-02 -1.232870072126388550e-01 -2.884831130504608154e-01 -1.596758961677551270e-01
-2.843337357044219971e-01 4.270358979701995850e-01 5.177327394485473633e-01 -4.024259746074676514e-01 -1.435658037662506104e-01 -4.986915886402130127e-01 -1.479052454233169556e-01 1.249824687838554382e-01
-4.907824397087097168e-01 3.862360417842864990e-01 1.670414954423904419e-01 -1.621750742197036743e-01 -1.507961750030517578e-01 -2.386399060487747192e-01 -6.531419157981872559e-01 -2.224134653806686401e-01
-2.375976890325546265e-01 5.503242015838623047e-01 5.429921150207519531e-01 -4.493338763713836670e-01 -7.417810708284378052e-02 -3.382942974567413330e-01 1.542511582374572754e-01 1.450334489345550537e-02
3.264807462692260742e-01 4.681070148944854736e-01 -1.236275658011436462e-01 -6.525754928588867188e-01 4.756275415420532227e-01 -4.916638135910034180e-03 -5.695205554366111755e-02 -6.048262864351272583e-02
-1.227917528012767434e-05 1.482947319746017456e-01 -4.760120213031768799e-01 -3.342139124870300293e-01 3.891255855560302734e-01 -9.321535378694534302e-02 -1.721210777759552002e-01 6.708119511604309082e-01
-3.615166842937469482e-01 4.788387566804885864e-02 -1.841241121292114258e-01 -3.525201976299285889e-01 -2.148964107036590576e-01 6.409733742475509644e-02 -7.880014181137084961e-01 1.939211934804916382e-01
-6.451836824417114258e-01 1.539473682641983032e-01 -1.319035440683364868e-01 -4.369221031665802002e-01 -5.866202991455793381e-03 -2.890924215316772461e-01 -2.975454330444335938e-01 -4.237885177135467529e-01
7.426825910806655884e-02 2.998370826244354248e-01 -2.703344821929931641e-02 -7.490692138671875000e-01 -3.478604853153228760e-01 -4.579311907291412354e-01 1.031834557652473450e-01 -3.730602934956550598e-02
-4.224174916744232178e-01 -1.601507067680358887e-01 -1.685928106307983398e-01 -3.940793275833129883e-01 8.315368741750717163e-02 -5.150971934199333191e-02 -6.149680614471435547e-01 4.737505316734313965e-01
-3.640289008617401123e-01 5.713478922843933105e-01 3.605260252952575684e-01 -2.294608950614929199e-01 8.516068011522293091e-02 -5.749935507774353027e-01 8.921778202056884766e-02 1.121761128306388855e-01
-6.716360151767730713e-02 -1.776989698410034180e-01 -4.632530212402343750e-01 -5.891668200492858887e-01 4.229960143566131592e-01 -1.155675053596496582e-01 -4.198683500289916992e-01 1.833582669496536255e-01
-3.967750370502471924e-01 3.686047391965985298e-03 -9.851241856813430786e-02 -4.881835877895355225e-01 -6.900429725646972656e-02 5.840300396084785461e-02 -7.314514517784118652e-01 -2.265709191560745239e-01
-4.802010059356689453e-01 8.012292534112930298e-02 -2.669353187084197998e-01 -4.539431631565093994e-01 -2.347528785467147827e-01 -6.291825175285339355e-01 -1.687617450952529907e-01 7.879345118999481201e-02
-4.302018880844116211e-01 5.333594679832458496e-01 4.994919300079345703e-01 -2.928192913532257080e-01 -2.585028111934661865e-01 -1.625046879053115845e-01 -1.690602600574493408e-01 2.709350585937500000e-01
-2.597472965717315674e-01 6.605837345123291016e-01 3.439318239688873291e-01 5.928780883550643921e-02 1.548520773649215698e-01 -4.243416786193847656e-01 -2.188317924737930298e-01 3.498916327953338623e-01
-8.489925530739128590e-04 1.425661295652389526e-01 -2.484501898288726807e-01 -7.398749589920043945e-01 2.760821580886840820e-01 1.203998103737831116e-01 -2.110997289419174194e-01 4.850269556045532227e-01
-6.185731887817382812e-01 -1.822868734598159790e-02 -1.663566976785659790e-01 -3.288439512252807617e-01 -1.303952559828758240e-02 -4.121793434023857117e-02 -6.802153587341308594e-01 -1.290743350982666016e-01
-2.032531201839447021e-01 1.369640678167343140e-01 -2.103870511054992676e-01 -5.013331174850463867e-01 5.905196070671081543e-01 2.001993507146835327e-01 -2.014977186918258667e-01 4.636130034923553467e-01
4.185497462749481201e-01 3.718723058700561523e-01 3.662894070148468018e-01 -4.805917739868164062e-01 -5.496867746114730835e-02 -2.929146289825439453e-01 -4.788160324096679688e-01 -5.749107524752616882e-02
-4.343141913414001465e-01 3.594959974288940430e-01 1.383686065673828125e-01 -2.261320501565933228e-01 -1.806936115026473999e-01 2.842846810817718506e-01 -6.693351268768310547e-01 2.244433462619781494e-01
-5.503711849451065063e-02 -2.149868905544281006e-01 1.263864636421203613e-01 -5.244361162185668945e-01 4.156381487846374512e-01 -2.981813251972198486e-01 -5.589931607246398926e-01 2.925820350646972656e-01
-6.213868260383605957e-01 -2.918791957199573517e-02 -3.281740546226501465e-01 -4.646230340003967285e-01 -2.014912813901901245e-01 -1.990194320678710938e-01 -4.568848013877868652e-01 -2.241762541234493256e-02
-3.344919979572296143e-01 3.218823373317718506e-01 1.679338812828063965e-01 -6.833695173263549805e-01 2.783727645874023438e-01 4.016556441783905029e-01 -1.607944220304489136e-01 1.569637656211853027e-01
-9.263814985752105713e-02 8.429440259933471680e-01 3.237020671367645264e-01 -1.274812817573547363e-01 -7.094787806272506714e-02 -3.566967546939849854e-01 -8.883526176214218140e-02 -1.402537524700164795e-01
-3.077163994312286377e-01 4.065132737159729004e-01 -4.373565614223480225e-01 -2.650510072708129883e-01 -3.644247651100158691e-01 -5.022945404052734375e-01 -1.290673166513442993e-01 2.770580351352691650e-01
-4.594620168209075928e-01 4.754104912281036377e-01 9.291631728410720825e-02 -6.042775511741638184e-02 6.156473755836486816e-01 -2.960415780544281006e-01 2.508040964603424072e-01 1.450156271457672119e-01
-6.908128857612609863e-01 1.083269640803337097e-01 -2.560027241706848145e-01 -3.280079364776611328e-01 -1.701059639453887939e-01 -1.393966674804687500e-01 -5.300829410552978516e-01 -9.252516180276870728e-02
-2.315386682748794556e-01 3.675001263618469238e-01 9.537727385759353638e-02 -6.463412046432495117e-01 6.810151785612106323e-02 4.871945977210998535e-01 -3.699148297309875488e-01 7.514318823814392090e-02
-3.220237791538238525e-01 5.115356445312500000e-01 -3.870255947113037109e-01 -2.764172255992889404e-01 3.039110004901885986e-01 -4.349198937416076660e-01 3.560489416122436523e-01 -1.219222415238618851e-02
-8.153159916400909424e-02 -1.731110215187072754e-01 -4.823519587516784668e-01 -6.004536747932434082e-01 3.668138980865478516e-01 -1.426090449094772339e-01 -4.332468211650848389e-01 1.660858243703842163e-01
5.113367456942796707e-03 1.072329208254814148e-01 -3.432568013668060303e-01 -7.944158911705017090e-01 -1.600085645914077759e-01 -3.516502976417541504e-01 -5.634910613298416138e-02 -2.951561212539672852e-01
-1.571058928966522217e-01 -2.582026086747646332e-02 -4.301010072231292725e-01 -4.340940415859222412e-01 5.733632445335388184e-01 -1.069924142211675644e-02 -2.764694690704345703e-01 4.426411688327789307e-01
2.534838914871215820e-01 7.620245814323425293e-01 -3.621042072772979736e-01 -1.898613125085830688e-01 -2.058790475130081177e-01 -3.468134403228759766e-01 -8.302003890275955200e-02 1.354243457317352295e-01
-4.843914806842803955e-01 3.484009206295013428e-01 -1.736031770706176758e-01 -2.397764623165130615e-01 -2.979645431041717529e-01 -5.547107458114624023e-01 -1.760604828596115112e-01 3.589800596237182617e-01
-2.500693500041961670e-01 1.474910080432891846e-01 2.342592626810073853e-01 -3.477686941623687744e-01 -3.551301732659339905e-02 5.562888458371162415e-03 -8.466606140136718750e-01 -1.475295424461364746e-01
2.658210992813110352e-01 1.759952753782272339e-01 1.549735814332962036e-01 -5.243933200836181641e-01 4.684028029441833496e-01 -3.688966929912567139e-01 -1.034126430749893188e-01 4.828868806362152100e-01
-3.443745970726013184e-01 7.088282704353332520e-01 5.246214270591735840e-01 -1.632706075906753540e-01 -8.258942514657974243e-02 -1.224180161952972412e-01 -2.330202013254165649e-01 -3.127722442150115967e-02
-3.064339607954025269e-02 1.945691853761672974e-01 -5.614935159683227539e-01 -1.062358394265174866e-01 9.926801174879074097e-02 -6.476171016693115234e-01 -4.485161304473876953e-01 6.491570919752120972e-02
7.383835315704345703e-02 5.900415182113647461e-01 -2.635750686749815941e-03 -6.634944081306457520e-01 2.802245914936065674e-01 3.266977667808532715e-01 5.707566812634468079e-02 1.328622400760650635e-01
-5.294547080993652344e-01 6.271328926086425781e-01 3.557090461254119873e-01 -5.300423596054315567e-03 6.900015473365783691e-02 -1.932073384523391724e-01 -3.502875566482543945e-01 -1.871723383665084839e-01
-4.404370188713073730e-01 7.565301060676574707e-01 2.520563602447509766e-01 -4.693472012877464294e-02 -1.997617259621620178e-02 -2.470902353525161743e-01 -1.783560961484909058e-01 -2.732736468315124512e-01
1.355653554201126099e-01 7.142555713653564453e-01 -1.992024928331375122e-01 -1.790311187505722046e-01 -2.740068435668945312e-01 -5.214428901672363281e-01 -2.166141569614410400e-01 7.631079852581024170e-02
-2.984982430934906006e-01 4.821505844593048096e-01 4.609233736991882324e-01 3.845869749784469604e-02 5.969186425209045410e-01 -1.830851435661315918e-01 -2.679130434989929199e-01 5.376524105668067932e-02
-3.872921466827392578e-01 5.344113707542419434e-01 1.923127919435501099e-01 -1.753833591938018799e-01 -1.680435985326766968e-01 -4.532253742218017578e-01 -4.497230947017669678e-01 -2.465012222528457642e-01
-2.789751291275024414e-01 7.909106612205505371e-01 1.147547140717506409e-01 -1.121489983052015305e-02 -5.807169154286384583e-02 -2.870534956455230713e-01 -3.044945895671844482e-01 -3.238053321838378906e-01
-5.823059082031250000e-01 5.177335143089294434e-01 -1.986052691936492920e-01 -4.335188120603561401e-02 -2.640638649463653564e-01 -3.558394014835357666e-01 -3.018299043178558350e-01 2.531715929508209229e-01
-3.210182785987854004e-01 4.133005738258361816e-01 -2.366912811994552612e-01 -9.802339971065521240e-02 -3.639569878578186035e-01 -1.104950010776519775e-01 -6.090279817581176758e-01 3.806700408458709717e-01
-2.200442105531692505e-01 6.456598043441772461e-01 3.258031308650970459e-01 1.727699935436248779e-01 2.731237746775150299e-02 -2.657147645950317383e-01 -5.622733235359191895e-01 1.058553606271743774e-01
-5.344702601432800293e-01 4.519524872303009033e-01 -5.554409027099609375e-01 7.928681559860706329e-03 -6.767132878303527832e-02 -2.868446409702301025e-01 -3.342400789260864258e-01 5.410636588931083679e-02
-3.496418520808219910e-02 1.999518871307373047e-01 -5.939565896987915039e-01 -6.905244588851928711e-01 2.063363641500473022e-01 2.408825159072875977e-01 -1.690677851438522339e-01 2.264809329062700272e-03
-2.520540654659271240e-01 7.638795971870422363e-01 1.912265419960021973e-01 1.471632421016693115e-01 -2.455695345997810364e-02 -3.032421469688415527e-01 -4.478441774845123291e-01 -4.010808467864990234e-02
-1.520977914333343506e-01 2.906901240348815918e-01 6.697789430618286133e-01 -4.336114823818206787e-01 4.210457503795623779e-01 -1.757835745811462402e-01 -2.052476555109024048e-01 7.373565435409545898e-02
-4.090624675154685974e-02 6.923041939735412598e-01 2.268349081277847290e-01 2.443320490419864655e-02 -1.525128781795501709e-01 -2.865402698516845703e-01 -4.027254283428192139e-01 4.465840458869934082e-01
-2.256163805723190308e-01 3.167061209678649902e-01 3.510612547397613525e-01 -4.486724436283111572e-01 4.201647639274597168e-01 2.772078514099121094e-01 -2.638366222381591797e-01 4.486103355884552002e-01
-1.711284369230270386e-01 6.328936815261840820e-01 -8.733377605676651001e-02 -1.266475915908813477e-01 -3.358393311500549316e-01 3.933114707469940186e-01 -4.875197112560272217e-01 2.033132910728454590e-01
-5.478305816650390625e-01 2.754400372505187988e-01 4.410222545266151428e-02 1.988590955734252930e-01 5.089269280433654785e-01 -2.451428323984146118e-01 -3.275777697563171387e-01 3.951148390769958496e-01
-1.437400877475738525e-01 1.849150359630584717e-01 1.515107899904251099e-01 -1.707504689693450928e-02 6.052542328834533691e-01 -6.548972427845001221e-02 -6.499526500701904297e-01 3.589401841163635254e-01
-3.497043550014495850e-01 1.901190280914306641e-01 -2.809049189090728760e-02 -5.392152667045593262e-01 7.355312108993530273e-01 -3.676817566156387329e-02 -2.512868121266365051e-02 -8.384566009044647217e-02
2.159619927406311035e-01 2.869575321674346924e-01 1.507913917303085327e-01 -5.123324394226074219e-01 7.429517060518264771e-02 -3.784466087818145752e-01 -3.344918191432952881e-01 5.702338814735412598e-01
-1.359393745660781860e-01 3.590669482946395874e-02 -1.384355425834655762e-01 -1.447201669216156006e-01 1.152771785855293274e-01 -3.998282849788665771e-01 -8.543518781661987305e-01 -1.924952268600463867e-01
-4.096948206424713135e-01 2.014705389738082886e-01 4.980786889791488647e-02 -7.335504889488220215e-01 2.943407893180847168e-01 1.901480257511138916e-01 8.893448114395141602e-02 3.468147516250610352e-01
-3.489694595336914062e-01 7.217235565185546875e-01 -5.515518784523010254e-02 -7.949415594339370728e-02 -4.734233319759368896e-01 -1.751720905303955078e-01 -2.916869223117828369e-01 8.987682312726974487e-02
-4.888311028480529785e-01 1.594695448875427246e-01 1.081769703887403011e-03 -4.210890531539916992e-01 -2.638485133647918701e-01 -4.128866195678710938e-01 -5.008614063262939453e-01 -2.595053911209106445e-01
-4.276040196418762207e-02 4.937103688716888428e-01 6.972278356552124023e-01 -3.785380721092224121e-01 7.260482758283615112e-02 -2.419345974922180176e-01 -2.196689546108245850e-01 1.137794628739356995e-01
5.678467079997062683e-02 2.325224876403808594e-01 3.481608033180236816e-01 -5.627065896987915039e-01 5.060451626777648926e-01 -2.540249824523925781e-01 2.991652488708496094e-02 4.281925261020660400e-01
2.764440774917602539e-01 -8.927538059651851654e-03 -1.170618459582328796e-01 -5.180910825729370117e-01 -5.564851313829421997e-02 -3.518754243850708008e-01 -5.621057152748107910e-01 4.455347955226898193e-01
-3.919301927089691162e-01 1.480775922536849976e-01 -5.545057356357574463e-02 -7.364301085472106934e-01 -1.475473195314407349e-01 -3.071497380733489990e-01 1.347106695175170898e-01 -3.805282413959503174e-01
-1.941227018833160400e-01 7.282360196113586426e-01 -1.849737018346786499e-01 -1.105332896113395691e-01 -3.061005473136901855e-01 1.194865033030509949e-01 -4.316689670085906982e-01 3.020645380020141602e-01
1.986175924539566040e-01 2.851333320140838623e-01 3.512845933437347412e-01 -2.198807299137115479e-01 2.665635943412780762e-01 -3.062940239906311035e-01 -5.321860313415527344e-01 5.093205571174621582e-01
-2.453536540269851685e-01 2.796556509565562010e-04 -8.702810108661651611e-02 -3.759035766124725342e-01 5.685282871127128601e-02 -8.570634573698043823e-02 -8.184322714805603027e-01 -3.324375152587890625e-01
3.220095932483673096e-01 3.467134833335876465e-01 1.757690124213695526e-02 -2.235898077487945557e-01 -1.415672153234481812e-01 -2.404934614896774292e-01 -8.041535615921020508e-01 3.545139729976654053e-02
-1.395434737205505371e-01 5.474941134452819824e-01 3.423199057579040527e-01 7.695757597684860229e-02 -8.640340715646743774e-02 -2.959835231304168701e-01 -6.493163704872131348e-01 2.024568766355514526e-01
-4.562896862626075745e-02 2.038104236125946045e-01 -5.320183634757995605e-01 -1.914873570203781128e-01 1.704322993755340576e-01 -7.141153216361999512e-01 -3.124562799930572510e-01 -5.609630607068538666e-03
-3.388791680335998535e-01 2.187644839286804199e-01 1.050171721726655960e-02 -3.252938985824584961e-01 -2.661108672618865967e-01 -7.995271682739257812e-02 -7.714326381683349609e-01 -2.430248707532882690e-01
-4.710279107093811035e-01 3.826043903827667236e-01 -8.714459091424942017e-02 -2.695666551589965820e-01 -6.605600565671920776e-02 -6.738503575325012207e-01 -1.217519491910934448e-01 2.796870172023773193e-01
-6.984561085700988770e-01 6.381827592849731445e-01 1.201655715703964233e-01 5.910938605666160583e-02 2.089707255363464355e-01 -1.881951838731765747e-01 -7.036822289228439331e-02 5.394796282052993774e-02
-8.107697591185569763e-03 6.158908605575561523e-01 4.994542300701141357e-01 -4.745636582374572754e-01 9.422013163566589355e-02 -3.078289330005645752e-01 1.163266673684120178e-01 1.696459650993347168e-01
-6.705387961119413376e-03 6.162162423133850098e-01 -3.700507283210754395e-01 -1.977670192718505859e-01 -4.259413182735443115e-01 -4.289710223674774170e-01 -2.764873802661895752e-01 -4.791716113686561584e-02
1.592857204377651215e-02 3.586250245571136475e-01 5.845260620117187500e-01 -4.346215724945068359e-01 8.991974592208862305e-02 -3.179363906383514404e-01 -2.184903472661972046e-01 4.285565316677093506e-01
-3.329613208770751953e-01 2.215567827224731445e-01 -3.998672366142272949e-01 -4.419569075107574463e-01 -1.286246776580810547e-01 -1.855873018503189087e-01 -6.299464106559753418e-01 -1.923801153898239136e-01
-1.099684312939643860e-01 4.296049177646636963e-01 6.863887310028076172e-01 -4.452482461929321289e-01 -3.859809786081314087e-02 -3.034028112888336182e-01 -1.836606562137603760e-01 -8.183401823043823242e-02
-1.417034268379211426e-01 6.154802441596984863e-01 -5.478383898735046387e-01 -3.071076571941375732e-01 2.384641617536544800e-01 -2.708235085010528564e-01 2.323731929063796997e-01 -1.498476862907409668e-01
-4.634022712707519531e-01 6.498899459838867188e-01 -7.464092224836349487e-02 4.535468760877847672e-03 -1.595689058303833008e-01 -2.597605586051940918e-01 -4.309634864330291748e-01 -2.804320156574249268e-01
-1.470532119274139404e-01 2.575039863586425781e-01 3.852110207080841064e-01 -6.457694172859191895e-01 2.033264189958572388e-01 -4.470844566822052002e-01 2.746244966983795166e-01 1.732527315616607666e-01
-3.506747782230377197e-01 1.059921234846115112e-01 -1.841517724096775055e-02 -7.634226679801940918e-01 -1.013312414288520813e-01 -3.915738761425018311e-01 9.504277259111404419e-02 -3.316750228404998779e-01
-1.149717625230550766e-02 8.227303624153137207e-02 -6.042635440826416016e-01 -3.073069751262664795e-01 1.600621044635772705e-01 -1.164869144558906555e-01 -3.372983336448669434e-01 6.169016361236572266e-01
-5.579187870025634766e-01 4.262574911117553711e-01 -1.255111098289489746e-01 3.466170281171798706e-03 -1.428971141576766968e-01 -4.555617272853851318e-01 -5.085543394088745117e-01 6.842937320470809937e-02
5.364881753921508789e-01 3.833828866481781006e-01 -6.359851360321044922e-02 -4.102565944194793701e-01 1.337623894214630127e-01 -6.823690142482519150e-03 -5.831725001335144043e-01 1.865838468074798584e-01
-6.037507057189941406e-01 2.224666923284530640e-01 -5.010547041893005371e-01 -3.634571731090545654e-01 -2.851507067680358887e-01 -1.006010025739669800e-01 -3.023141920566558838e-01 -1.414616703987121582e-01
1.250031739473342896e-01 5.588378310203552246e-01 -4.121901094913482666e-01 1.504715085029602051e-01 9.586348384618759155e-02 -4.840168356895446777e-01 -4.850021302700042725e-01 -2.903710864484310150e-02
-2.548752129077911377e-01 6.782808154821395874e-02 -3.464516252279281616e-02 -9.094386100769042969e-01 -2.094108611345291138e-01 1.414928734302520752e-01 -1.952414214611053467e-01 1.291507389396429062e-02
-3.334105014801025391e-01 2.739473581314086914e-01 2.918704152107238770e-01 -6.499432325363159180e-01 2.330384403467178345e-02 -4.581666886806488037e-01 -5.734606087207794189e-02 3.040187358856201172e-01
-1.040996685624122620e-01 7.030683755874633789e-02 -3.515296801924705505e-02 -7.799283266067504883e-01 -8.874990046024322510e-02 -5.457172989845275879e-01 1.133717373013496399e-01 -2.369792014360427856e-01
-1.365308165550231934e-01 3.288931772112846375e-02 3.350693285465240479e-01 -8.018831610679626465e-01 -8.785457909107208252e-02 -4.548555016517639160e-01 -2.099729329347610474e-02 -9.968244284391403198e-02
-4.338702261447906494e-01 7.423382401466369629e-01 2.010922506451606750e-02 -1.422063708305358887e-01 -3.260242938995361328e-01 -3.329716026782989502e-01 -5.825566500425338745e-02 1.396713703870773315e-01
-5.170128941535949707e-01 -1.459133177995681763e-01 -6.337884813547134399e-02 -5.577038526535034180e-01 -2.747919410467147827e-02 -1.598297655582427979e-01 -6.012554168701171875e-01 -9.245459735393524170e-02
-1.429929118603467941e-02 9.148471355438232422e-01 6.373393535614013672e-02 -8.316177874803543091e-02 -8.663278818130493164e-02 -2.820982635021209717e-01 -1.020020395517349243e-01 -2.332018911838531494e-01
-4.444015920162200928e-01 -1.008134931325912476e-01 4.073702394962310791e-01 -4.859100878238677979e-01 1.298386007547378540e-01 -2.140382677316665649e-01 -5.608959794044494629e-01 1.140615642070770264e-01
-4.532968699932098389e-01 4.088232219219207764e-01 -3.194176256656646729e-01 -1.799992322921752930e-01 -1.161533892154693604e-01 -1.446675509214401245e-01 -5.753319859504699707e-01 -3.571147024631500244e-01
-4.236582219600677490e-01 2.508204877376556396e-01 -4.085403680801391602e-01 -2.744092345237731934e-01 -1.988908648490905762e-01 -2.976484894752502441e-01 -5.729408264160156250e-01 -2.428654134273529053e-01
-3.309932351112365723e-01 5.767164826393127441e-01 -8.366667479276657104e-02 -3.359127640724182129e-01 -4.178620874881744385e-01 -4.661120176315307617e-01 -1.045868024230003357e-01 1.876077950000762939e-01
-3.983745276927947998e-01 3.987846076488494873e-01 -2.311443388462066650e-01 -1.819412596523761749e-02 4.494607746601104736e-01 -6.342048048973083496e-01 1.505443081259727478e-02 1.550891101360321045e-01
-3.117529749870300293e-01 1.687988340854644775e-01 -5.441233888268470764e-02 -8.340392112731933594e-01 2.139228731393814087e-01 1.934277266263961792e-01 -7.010958157479763031e-03 3.041520118713378906e-01
2.660444080829620361e-01 6.179827824234962463e-02 -1.206708922982215881e-01 -5.283572077751159668e-01 -1.269167959690093994e-01 -5.596598386764526367e-01 -5.466933250427246094e-01 -5.897374823689460754e-02
-5.677254870533943176e-02 6.124740242958068848e-01 6.019155979156494141e-01 -3.211174607276916504e-01 -1.144327446818351746e-01 -2.013855576515197754e-01 -2.027980387210845947e-01 2.479024976491928101e-01
-6.216616556048393250e-02 4.219193160533905029e-01 7.076676487922668457e-01 -4.925107955932617188e-01 1.001271754503250122e-01 -8.936411142349243164e-02 -1.898737251758575439e-01 1.438600718975067139e-01
-2.170422673225402832e-01 6.860756278038024902e-01 4.836726784706115723e-01 -1.294483840465545654e-01 4.199332594871520996e-01 -2.094080448150634766e-01 9.648880362510681152e-02 -4.462092369794845581e-02
-2.257035076618194580e-01 4.440463483333587646e-01 -4.908519983291625977e-02 -2.694741487503051758e-01 -4.712232947349548340e-01 -6.174675747752189636e-02 -5.849215388298034668e-01 3.299359977245330811e-01
-1.028051748871803284e-01 7.897386550903320312e-01 -1.528700292110443115e-01 -9.723792970180511475e-02 -1.202156245708465576e-01 -4.636902809143066406e-01 1.154471281915903091e-02 3.214431405067443848e-01
-5.759235620498657227e-01 5.364256501197814941e-01 9.735969454050064087e-02 2.907627820968627930e-02 4.232324063777923584e-01 -3.539728820323944092e-01 -1.166691184043884277e-01 -2.284758985042572021e-01
-8.259560912847518921e-02 4.910522699356079102e-01 6.297265291213989258e-01 -3.410575389862060547e-01 1.329387128353118896e-01 -1.505536735057830811e-01 -2.159413695335388184e-01 3.901282548904418945e-01
1.129696518182754517e-01 7.503248453140258789e-01 5.797168985009193420e-02 -3.712506592273712158e-02 -2.706947326660156250e-01 -3.855290412902832031e-01 -3.548677563667297363e-01 2.677165567874908447e-01
1.807524636387825012e-02 3.317461311817169189e-01 6.076008081436157227e-01 -3.776039183139801025e-01 3.736875951290130615e-01 -2.453387230634689331e-01 -2.454230785369873047e-01 3.432030081748962402e-01
-5.887584388256072998e-02 -3.500758484005928040e-02 -3.127830624580383301e-01 -7.955402731895446777e-01 4.226807355880737305e-01 9.634504467248916626e-02 -1.679056882858276367e-01 2.201290279626846313e-01
-1.999659389257431030e-01 1.595421433448791504e-01 -1.575548052787780762e-01 -7.382572293281555176e-01 2.940253019332885742e-01 3.737968802452087402e-01 -2.102338075637817383e-01 3.071470856666564941e-01
-4.018211066722869873e-01 3.249681293964385986e-01 -2.822591364383697510e-01 -2.955166064202785492e-02 -7.073462754487991333e-02 -2.977549135684967041e-01 -7.000737786293029785e-01 -2.619686126708984375e-01
-2.343649417161941528e-01 6.609030961990356445e-01 -2.723641693592071533e-01 1.665544137358665466e-02 -3.901677727699279785e-01 -3.512127399444580078e-01 -3.768151998519897461e-01 1.274739056825637817e-01
-2.570088393986225128e-02 -4.530428349971771240e-02 -3.382752835750579834e-01 -8.315678238868713379e-01 -2.993544638156890869e-01 -2.842530608177185059e-01 -1.446709483861923218e-01 3.033757442608475685e-03
-1.056625694036483765e-01 3.342593908309936523e-01 -3.356983140110969543e-02 -2.432665675878524780e-01 -2.650914192199707031e-01 8.357045799493789673e-02 -8.567487001419067383e-01 7.432948052883148193e-02
-1.829327791929244995e-01 3.621743917465209961e-01 -4.002416431903839111e-01 6.923658656887710094e-04 5.053305253386497498e-02 -7.187672853469848633e-01 -3.233483135700225830e-01 2.267980277538299561e-01
-4.397665560245513916e-01 6.816193461418151855e-01 -1.512328162789344788e-02 -8.324996381998062134e-02 -2.906828820705413818e-01 -2.355259358882904053e-01 -3.284606635570526123e-01 -2.949333190917968750e-01
-3.813199996948242188e-01 4.158983230590820312e-01 5.801131129264831543e-01 -3.567108511924743652e-01 2.097066640853881836e-01 -3.908340930938720703e-01 -1.573330163955688477e-02 1.444786787033081055e-01
-3.694007098674774170e-01 1.581976413726806641e-01 -1.476021409034729004e-01 -8.096219301223754883e-01 -1.904936134815216064e-01 1.784245222806930542e-01 -4.029067978262901306e-02 3.024833500385284424e-01
-5.720115900039672852e-01 2.604871392250061035e-01 -3.091075420379638672e-01 -2.278226763010025024e-01 -1.517482548952102661e-01 -3.205457925796508789e-01 -5.598027110099792480e-01 -1.354346722364425659e-01
-3.999370336532592773e-01 2.002585977315902710e-01 -1.237867549061775208e-01 -3.778018355369567871e-01 -1.933563314378261566e-02 -1.811291575431823730e-01 -5.510688424110412598e-01 -5.522962212562561035e-01
-2.597554922103881836e-01 -1.862183809280395508e-01 -4.435433149337768555e-01 -4.923002421855926514e-01 5.368511676788330078e-01 -1.305832415819168091e-01 -3.293396830558776855e-01 2.122118473052978516e-01
-1.655775606632232666e-01 6.442899256944656372e-02 2.059389650821685791e-01 -1.727225184440612793e-01 7.071409821510314941e-01 -1.954223811626434326e-01 -4.688127338886260986e-01 3.717060983180999756e-01
7.961097359657287598e-02 3.711080551147460938e-01 1.195973083376884460e-01 -7.835422754287719727e-01 3.459454774856567383e-01 2.552967369556427002e-01 -2.067725211381912231e-01 9.443514049053192139e-03
-1.416754126548767090e-01 8.442704081535339355e-01 1.908004879951477051e-01 -8.794377557933330536e-03 -1.929465234279632568e-01 -3.684927523136138916e-01 -2.303751260042190552e-01 -6.756859272718429565e-02
-4.374429583549499512e-01 2.239086925983428955e-01 2.523230947554111481e-02 -3.463717699050903320e-01 -8.100284636020660400e-02 2.060353159904479980e-01 -7.492548227310180664e-01 -1.658420860767364502e-01
-4.670068621635437012e-01 2.239942848682403564e-01 -2.721867859363555908e-01 -3.471681177616119385e-01 -3.396004736423492432e-01 -5.700072050094604492e-01 -3.047095537185668945e-01 6.352426856756210327e-02
-1.014951542019844055e-01 4.908324480056762695e-01 -3.690032064914703369e-01 -2.054188102483749390e-01 -3.738974630832672119e-01 -4.086378812789916992e-01 -5.105730891227722168e-01 5.433893203735351562e-02
-2.837463021278381348e-01 1.860067397356033325e-01 -2.535502016544342041e-01 -7.193524837493896484e-01 2.177527695894241333e-01 3.640046119689941406e-01 -1.736236363649368286e-01 3.050786256790161133e-01
-2.094425261020660400e-01 4.933809041976928711e-01 4.552991688251495361e-01 -6.227696537971496582e-01 -4.932612180709838867e-02 -2.781601250171661377e-01 1.942947506904602051e-01 -3.607457503676414490e-03
3.860784769058227539e-01 2.678232789039611816e-01 1.071008294820785522e-01 -4.432969093322753906e-01 -9.037913382053375244e-02 -2.737723886966705322e-01 -6.958093643188476562e-01 -6.293544918298721313e-02
-4.298745095729827881e-01 1.419428735971450806e-03 1.617870926856994629e-01 -3.245599865913391113e-01 1.472036093473434448e-01 -2.040707767009735107e-01 -4.546092748641967773e-01 6.432015299797058105e-01
-7.304301261901855469e-01 2.630756795406341553e-01 -2.134186476469039917e-01 -3.938050568103790283e-01 -3.096823692321777344e-01 -1.256465911865234375e-01 -2.899551689624786377e-01 2.947634458541870117e-02
-7.083278894424438477e-01 3.226399719715118408e-01 -3.193255960941314697e-01 -9.310515969991683960e-02 -3.431319817900657654e-02 -1.491399109363555908e-01 -5.050904750823974609e-01 -7.071840018033981323e-02
-3.098008334636688232e-01 1.876938045024871826e-01 -5.902853608131408691e-01 -2.970778644084930420e-01 3.113875724375247955e-02 -5.635666251182556152e-01 -3.344754874706268311e-01 -4.063938930630683899e-02
-2.654351592063903809e-01 7.941058278083801270e-01 2.419371604919433594e-01 -1.753218322992324829e-01 1.081354990601539612e-01 -1.710224300622940063e-01 1.159791927784681320e-02 -4.105999469757080078e-01
-1.947386860847473145e-01 -2.775406232103705406e-03 8.201473951339721680e-02 -6.849258542060852051e-01 -2.341449409723281860e-01 -2.525598704814910889e-01 -6.056299209594726562e-01 2.866397798061370850e-02
4.602352157235145569e-02 5.514104962348937988e-01 1.328495442867279053e-01 -3.304462507367134094e-02 -1.567961871623992920e-01 -4.031167924404144287e-01 -4.821771979331970215e-01 5.054744482040405273e-01
-6.229735016822814941e-01 2.711575329303741455e-01 -1.584462076425552368e-02 -3.107056021690368652e-01 8.801514655351638794e-02 -2.922444790601730347e-02 -6.522641181945800781e-01 8.682910352945327759e-02
-2.200874686241149902e-01 4.980189204216003418e-01 -1.588865965604782104e-01 -5.842860937118530273e-01 2.464199066162109375e-02 4.798588156700134277e-01 -2.705083787441253662e-01 1.812649220228195190e-01
1.148276478052139282e-01 -7.704261690378189087e-02 -3.814378976821899414e-01 -7.713648676872253418e-01 2.380921989679336548e-01 -7.700233906507492065e-02 -4.194670617580413818e-01 4.255219176411628723e-02
-2.085810154676437378e-01 2.928410768508911133e-01 -6.286923289299011230e-01 -4.087357521057128906e-01 6.912384927272796631e-02 -3.930445313453674316e-01 -5.769899860024452209e-02 -3.818739354610443115e-01
-6.792153716087341309e-01 4.614434838294982910e-01 -4.321451187133789062e-01 -9.587073326110839844e-02 -1.900143921375274658e-01 -3.986548632383346558e-02 -2.368318140506744385e-01 1.897674798965454102e-01
-5.589796900749206543e-01 3.802672028541564941e-01 -4.383006393909454346e-01 -2.303237318992614746e-01 -2.992017269134521484e-01 -3.811919391155242920e-01 -2.486121654510498047e-01 -3.383962437510490417e-02
-5.097607374191284180e-01 6.041665077209472656e-01 -2.917128205299377441e-01 -1.373566240072250366e-01 -1.766185611486434937e-01 -3.219943046569824219e-01 -1.891763657331466675e-01 -3.170195221900939941e-01
3.328503295779228210e-02 3.722068369388580322e-01 -9.855136275291442871e-02 -4.060806334018707275e-02 -7.877140492200851440e-02 -2.307789623737335205e-01 -7.347798943519592285e-01 4.996272921562194824e-01
-1.033342257142066956e-01 -2.562771551311016083e-02 -1.141499057412147522e-01 -6.517327427864074707e-01 -5.949687585234642029e-02 -1.703578531742095947e-01 -7.086142897605895996e-01 -1.272142827510833740e-01
2.183562368154525757e-01 -4.402269050478935242e-02 -6.455362588167190552e-02 -6.132599115371704102e-01 -7.311799377202987671e-02 -3.229865729808807373e-01 -6.756574511528015137e-01 6.283375620841979980e-02
-1.230759173631668091e-01 2.492643296718597412e-01 2.040508538484573364e-01 -2.800095081329345703e-01 -7.706873118877410889e-02 6.062677502632141113e-02 -8.793836236000061035e-01 -1.405228525400161743e-01
-1.717370934784412384e-02 3.476552069187164307e-01 2.951050698757171631e-01 -3.231655955314636230e-01 -1.615695953369140625e-01 -2.249839603900909424e-01 -6.782539486885070801e-01 -3.880295157432556152e-01
-2.229804843664169312e-01 2.447771877050399780e-01 -9.795027226209640503e-02 -8.698936104774475098e-01 -1.199131458997726440e-01 1.117578297853469849e-01 7.219913601875305176e-02 3.032710254192352295e-01
1.835293918848037720e-01 6.265307068824768066e-01 -3.900972381234169006e-02 -1.752742566168308258e-02 -1.158214639872312546e-02 -1.870113909244537354e-01 -6.462073922157287598e-01 3.453346192836761475e-01
-4.467550218105316162e-01 -1.679000407457351685e-01 1.056440621614456177e-01 -6.221692562103271484e-01 -4.129831120371818542e-02 -2.172369509935379028e-01 -5.646476745605468750e-01 -7.899282872676849365e-02
-2.502728402614593506e-01 2.104406207799911499e-01 -2.958644032478332520e-01 -5.327242612838745117e-01 -2.131054997444152832e-01 -3.293151855468750000e-01 -4.533905088901519775e-01 -4.028921425342559814e-01
-2.600021660327911377e-01 5.263341665267944336e-01 -9.278983622789382935e-02 -2.093662172555923462e-01 2.890168130397796631e-01 -7.123838067054748535e-01 9.075681120157241821e-02 6.057082861661911011e-02
-3.965549170970916748e-02 1.605209559202194214e-01 1.364290416240692139e-01 -1.421105116605758667e-01 -1.101139374077320099e-02 -2.593912482261657715e-01 -8.141774535179138184e-01 4.511785805225372314e-01
-2.230691313743591309e-01 2.068757414817810059e-01 -4.993746988475322723e-03 -3.794289231300354004e-01 -1.960228979587554932e-01 2.336849570274353027e-01 -8.174945712089538574e-01 4.604782909154891968e-02
-2.497358471155166626e-01 2.373993247747421265e-01 -3.870415985584259033e-01 -4.398454427719116211e-01 -1.456194221973419189e-01 -2.171618193387985229e-01 -6.033018231391906738e-01 -3.250704407691955566e-01
-2.918763160705566406e-01 -5.351607128977775574e-02 -1.044725850224494934e-01 -3.010376989841461182e-01 1.330618709325790405e-01 -1.080534458160400391e-01 -6.324991583824157715e-01 6.172276735305786133e-01
-1.088719740509986877e-01 4.663784205913543701e-01 -2.703967690467834473e-01 -6.941596418619155884e-02 2.739219665527343750e-01 -2.730903029441833496e-01 -7.013011574745178223e-01 2.264295369386672974e-01
-4.789062775671482086e-03 8.515271544456481934e-01 -3.986669704318046570e-03 -2.204690575599670410e-01 -3.927916288375854492e-01 -2.233012318611145020e-01 -7.904225587844848633e-02 -1.259358674287796021e-01
-3.506708741188049316e-01 6.002133339643478394e-02 -1.341913044452667236e-01 -2.043983191251754761e-01 6.241174936294555664e-01 -5.488594248890876770e-02 -5.035771131515502930e-01 4.092875421047210693e-01
2.393869012594223022e-01 1.685794740915298462e-01 -5.048408508300781250e-01 -5.001500248908996582e-01 -2.168103456497192383e-01 -2.634139060974121094e-01 -5.411708950996398926e-01 -9.876861004158854485e-04
-8.616863936185836792e-02 4.138121008872985840e-01 1.087135151028633118e-01 -3.773059546947479248e-01 -4.203602075576782227e-01 -3.081410527229309082e-01 -5.486529469490051270e-01 -3.073801100254058838e-01
-1.728091388940811157e-01 3.701952695846557617e-01 5.813133716583251953e-01 -5.711681246757507324e-01 -4.015420004725456238e-02 -3.323489129543304443e-01 -9.130541980266571045e-02 2.202940285205841064e-01
-5.255792737007141113e-01 6.653211712837219238e-01 -4.168523475527763367e-02 5.340288206934928894e-02 -1.636713296175003052e-01 -3.478667736053466797e-01 -3.425261378288269043e-01 1.067749932408332825e-01
-5.183484405279159546e-02 4.620584845542907715e-01 2.015361636877059937e-01 8.265367150306701660e-02 2.493418157100677490e-01 -5.640316009521484375e-01 -4.798385798931121826e-01 3.547091186046600342e-01
-4.663660228252410889e-01 2.063361853361129761e-01 -5.127628445625305176e-01 -2.445314675569534302e-01 -1.717676818370819092e-01 -3.127991855144500732e-01 -5.370147824287414551e-01 3.839905560016632080e-02
-5.074878334999084473e-01 -1.637330353260040283e-01 4.071586579084396362e-02 -5.157094597816467285e-01 5.800668895244598389e-02 -2.355460971593856812e-01 -3.237576186656951904e-01 5.332614779472351074e-01
-4.046923518180847168e-01 -4.884756635874509811e-03 9.995919466018676758e-02 -3.520871400833129883e-01 1.150421798229217529e-01 -2.660047709941864014e-01 -4.839058816432952881e-01 6.197457909584045410e-01
6.162030622363090515e-02 3.913175165653228760e-01 2.206871211528778076e-01 -1.874082386493682861e-01 1.593899428844451904e-01 1.243474185466766357e-01 -6.166239380836486816e-01 5.815122127532958984e-01
-3.293909505009651184e-02 1.462496221065521240e-01 2.756474912166595459e-01 -7.780050039291381836e-01 2.158889770507812500e-01 -1.502698510885238647e-01 -8.427863568067550659e-02 4.689996540546417236e-01
-5.819733142852783203e-01 2.411414682865142822e-01 -2.409678250551223755e-01 -4.067604243755340576e-01 -3.898885846138000488e-01 -7.228893041610717773e-02 -4.636729955673217773e-01 -8.606276661157608032e-02
5.290313363075256348e-01 2.335859239101409912e-01 -2.037000060081481934e-01 -6.009470224380493164e-01 1.027947813272476196e-01 -2.116976827383041382e-01 -3.866156935691833496e-01 2.409940659999847412e-01
5.869875196367502213e-03 -6.078796461224555969e-02 -1.534436047077178955e-01 -5.978444814682006836e-01 6.690119504928588867e-01 -6.273128837347030640e-02 -3.998266458511352539e-01 6.272102147340774536e-02
-3.488807082176208496e-01 4.961696863174438477e-01 2.711020410060882568e-01 -4.210144877433776855e-01 8.620948344469070435e-02 -4.252667725086212158e-01 2.428963482379913330e-01 3.661499321460723877e-01
-3.334625065326690674e-01 -1.120872721076011658e-01 3.170057535171508789e-01 -6.659328341484069824e-01 1.966764479875564575e-01 -1.921118944883346558e-01 -5.063734650611877441e-01 -1.665464788675308228e-02
-4.550441801548004150e-01 4.704577624797821045e-01 1.835823204601183534e-04 -4.121822714805603027e-01 -1.066417768597602844e-01 -6.045180559158325195e-01 1.248256489634513855e-01 -9.651002287864685059e-02
-5.930514335632324219e-01 3.946885466575622559e-01 -4.529349207878112793e-01 -1.592846363782882690e-01 -1.000185683369636536e-01 -3.894693255424499512e-01 -1.229647845029830933e-01 2.918542325496673584e-01
-4.903887957334518433e-02 8.010031282901763916e-02 -5.323166847229003906e-01 -3.436404466629028320e-01 1.886392086744308472e-01 3.221113979816436768e-02 -5.152669548988342285e-01 5.362902283668518066e-01
-3.295885920524597168e-01 6.199940666556358337e-02 -2.563145756721496582e-01 -7.252250909805297852e-01 -3.111297786235809326e-01 -2.705970406532287598e-01 -2.383995205163955688e-01 -2.627165317535400391e-01
1.331059932708740234e-01 1.359030306339263916e-01 -1.387823373079299927e-01 -4.629160463809967041e-01 -3.056316673755645752e-01 -3.968361914157867432e-01 -6.803110837936401367e-01 -1.286403089761734009e-01
-5.736435651779174805e-01 2.652103900909423828e-01 -2.704654037952423096e-01 -9.818588197231292725e-02 -1.172811463475227356e-01 -1.859269291162490845e-01 -6.644405126571655273e-01 1.673309803009033203e-01
-2.251788973808288574e-01 6.867954134941101074e-02 -1.453277915716171265e-01 -3.045707941055297852e-01 6.273813545703887939e-02 3.461278229951858521e-02 -5.681132078170776367e-01 7.090892195701599121e-01
6.863851845264434814e-02 5.082325935363769531e-01 2.346466928720474243e-01 5.133565887808799744e-02 4.531422257423400879e-01 -6.494692713022232056e-02 -5.439131855964660645e-01 4.170090556144714355e-01
-2.427019774913787842e-01 -2.347872033715248108e-02 -2.784256339073181152e-01 -5.771922469139099121e-01 4.897228777408599854e-01 -3.989420086145401001e-02 -4.641722142696380615e-01 2.701793015003204346e-01
-2.168455161154270172e-02 3.599549829959869385e-01 6.670028567314147949e-01 -4.513860344886779785e-01 2.229750007390975952e-01 -2.774381637573242188e-01 -3.026918768882751465e-01 -5.484407767653465271e-02
2.348527610301971436e-01 3.052586317062377930e-01 1.396063268184661865e-01 -4.237912893295288086e-01 -2.360088527202606201e-01 -9.612790495157241821e-02 -7.665566205978393555e-01 -4.748171195387840271e-03
-6.982222944498062134e-02 4.100665748119354248e-01 5.869314074516296387e-01 -5.661850571632385254e-01 1.686130911111831665e-01 -1.041096150875091553e-01 -3.888289630413055420e-02 3.480447530746459961e-01
5.702293291687965393e-02 3.892662525177001953e-01 4.050141572952270508e-02 -6.863865852355957031e-01 1.983486413955688477e-01 4.218747317790985107e-01 -3.425013720989227295e-01 1.944885253906250000e-01
3.172591924667358398e-01 5.517104268074035645e-01 -1.364434659481048584e-01 -1.680305004119873047e-01 4.532023449428379536e-04 -5.384522676467895508e-01 -3.360333144664764404e-01 3.811323940753936768e-01
