# Supplementary material for: Where is your field going? A machine learning approach to study the relative motion of the domains of physics
Source: PLoS One. 2020 Jun 18;15(6):e0233997. doi: 10.1371/journal.pone.0233997 (PMC7302634; doi:10.1371/journal.pone.0233997)
Supplement: S10 Data — (ZIP) [file pone.0233997.s010.zip › 9/Pacs4Run_9_VS_500_embeddings1995-1999ED8.txt]

3.471112251281738281e-01 -5.414070487022399902e-01 1.294354349374771118e-01 4.339833259582519531e-01 -4.363141357898712158e-01 -2.286195009946823120e-01 -4.306581988930702209e-02 3.698725104331970215e-01
5.447314381599426270e-01 1.973451972007751465e-01 3.197184503078460693e-01 4.186413288116455078e-01 1.518431771546602249e-02 1.376848574727773666e-02 -5.909011885523796082e-02 6.188137531280517578e-01
7.130109667778015137e-01 -3.997998237609863281e-01 -3.797554373741149902e-01 -3.842949122190475464e-02 7.993086427450180054e-02 1.001368239521980286e-01 2.562324702739715576e-01 3.225107491016387939e-01
-4.485455807298421860e-03 -9.175425022840499878e-02 -2.593851089477539062e-01 1.752724945545196533e-01 -3.190010786056518555e-01 -5.930804014205932617e-01 2.758126854896545410e-01 6.033086776733398438e-01
5.679983496665954590e-01 -1.376403868198394775e-01 -3.883366286754608154e-01 5.190079808235168457e-01 2.467904537916183472e-01 -2.342415302991867065e-01 -1.024540886282920837e-01 3.346443474292755127e-01
1.006998270750045776e-01 -1.665795743465423584e-01 4.879168272018432617e-01 1.025165542960166931e-01 7.925724983215332031e-02 -4.066808521747589111e-01 4.680366218090057373e-01 5.681627392768859863e-01
2.980768680572509766e-01 -1.085812076926231384e-01 -1.761045753955841064e-01 3.795554041862487793e-01 -2.643551826477050781e-01 -7.290714979171752930e-01 2.374698519706726074e-01 2.578065991401672363e-01
4.648694097995758057e-01 -4.947227835655212402e-01 -7.972729206085205078e-02 4.406997561454772949e-01 4.811705052852630615e-01 8.018884062767028809e-02 1.200221702456474304e-01 2.936196327209472656e-01
1.076167896389961243e-01 2.195774465799331665e-01 -1.621609553694725037e-02 2.338457405567169189e-01 -3.254556953907012939e-01 -6.286638975143432617e-02 -8.011177927255630493e-02 8.769071698188781738e-01
5.680583119392395020e-01 -2.703697681427001953e-01 -4.135533571243286133e-01 3.979217112064361572e-01 -1.623356640338897705e-01 -3.561078608036041260e-01 3.204975724220275879e-01 1.376858502626419067e-01
2.053059339523315430e-01 -2.248401381075382233e-02 -4.437799453735351562e-01 1.066341251134872437e-01 -3.487630486488342285e-01 -1.472032070159912109e-01 3.176919519901275635e-01 7.104924917221069336e-01
4.510183632373809814e-01 5.582317709922790527e-02 -7.621018216013908386e-03 6.013203859329223633e-01 2.777013229206204414e-03 -1.174923256039619446e-01 3.451761007308959961e-01 5.466838479042053223e-01
8.016052842140197754e-02 -3.136000633239746094e-01 1.221641227602958679e-01 -2.140825092792510986e-01 -1.358999460935592651e-01 -3.628451824188232422e-01 5.469716191291809082e-01 6.206210851669311523e-01
-1.640433818101882935e-01 -1.510004550218582153e-01 1.775766164064407349e-01 5.801123380661010742e-01 -4.624494910240173340e-01 2.287496030330657959e-01 1.628593504428863525e-01 5.380668044090270996e-01
-8.282870799303054810e-02 -1.791596412658691406e-01 -2.319032847881317139e-01 2.617225646972656250e-01 -1.553136855363845825e-01 -7.488484382629394531e-01 1.130695566534996033e-01 4.910014271736145020e-01
1.143962964415550232e-01 1.382303535938262939e-01 -5.323704704642295837e-02 1.360651403665542603e-01 -4.290052950382232666e-01 -1.557243764400482178e-01 1.113491579890251160e-01 8.519176244735717773e-01
-1.081240177154541016e-01 -2.730342745780944824e-01 6.789688020944595337e-02 3.531178236007690430e-01 -3.494903147220611572e-01 2.315750271081924438e-01 4.819544255733489990e-01 6.135216355323791504e-01
1.462703645229339600e-01 -2.320086061954498291e-01 -3.014737665653228760e-01 5.201603770256042480e-01 -5.082535147666931152e-01 -7.856909185647964478e-02 -4.141075313091278076e-01 3.568528294563293457e-01
-7.145153358578681946e-04 -4.277679920196533203e-01 -4.736374914646148682e-01 3.265144228935241699e-01 -2.412618696689605713e-01 5.594604462385177612e-02 -3.651581704616546631e-01 5.398073792457580566e-01
9.268282055854797363e-01 -2.202148288488388062e-01 1.276876330375671387e-01 -3.521245345473289490e-02 -4.058863595128059387e-02 -1.390057206153869629e-01 1.189477071166038513e-01 1.995800882577896118e-01
6.638635993003845215e-01 -1.333905756473541260e-01 3.781681954860687256e-01 1.452922970056533813e-01 3.825355321168899536e-02 6.761931814253330231e-03 3.880629241466522217e-01 4.746254682540893555e-01
-1.255113929510116577e-01 -4.081422090530395508e-01 4.025380015373229980e-01 5.393040776252746582e-01 4.804947599768638611e-02 -9.632007777690887451e-02 -4.348881244659423828e-01 4.050519168376922607e-01
1.331069320440292358e-01 -3.141079545021057129e-01 -6.640871763229370117e-01 2.696407139301300049e-01 -1.543006002902984619e-01 -1.482668519020080566e-01 -2.822444438934326172e-01 4.944158494472503662e-01
2.606819570064544678e-01 1.218742206692695618e-01 -1.443229895085096359e-02 5.824319124221801758e-01 -1.893010288476943970e-01 -3.351849969476461411e-03 2.523731291294097900e-01 6.915331482887268066e-01
1.589177250862121582e-01 1.702682115137577057e-02 -1.675372123718261719e-01 3.834263980388641357e-01 1.163911521434783936e-01 9.655259549617767334e-02 1.594875454902648926e-01 8.666401505470275879e-01
3.111662268638610840e-01 -3.035907149314880371e-01 -6.189479827880859375e-01 5.482671037316322327e-02 -3.896598219871520996e-01 -1.129169911146163940e-01 -1.895219236612319946e-01 4.737108349800109863e-01
-3.220694512128829956e-02 5.272727832198143005e-02 -2.009945362806320190e-01 1.533396542072296143e-01 -2.705889940261840820e-01 -3.255514204502105713e-01 1.702075004577636719e-01 8.509393930435180664e-01
-3.409332036972045898e-01 -2.447385638952255249e-01 1.220020949840545654e-01 6.671203970909118652e-01 -8.152486383914947510e-02 -1.479672044515609741e-01 3.586805760860443115e-01 4.546879827976226807e-01
2.818278968334197998e-01 -3.600684702396392822e-01 2.698872983455657959e-01 6.420467495918273926e-01 -5.269215255975723267e-02 -3.302221745252609253e-02 -4.984429776668548584e-01 2.314046323299407959e-01
6.590899229049682617e-01 -7.927547395229339600e-02 1.452307775616645813e-02 -3.023436991497874260e-03 -9.814864397048950195e-02 1.728168427944183350e-01 3.361123502254486084e-01 6.376719474792480469e-01
2.239147275686264038e-01 8.536733686923980713e-03 2.094452083110809326e-01 2.016943395137786865e-01 5.492185428738594055e-02 1.425639986991882324e-01 2.119535058736801147e-01 8.927352428436279297e-01
-1.474753208458423615e-02 -7.959082126617431641e-01 -3.878924846649169922e-01 -6.628970801830291748e-02 -3.328936100006103516e-01 -1.156597733497619629e-01 1.031528711318969727e-01 2.768065929412841797e-01
2.960768043994903564e-01 -2.059624940156936646e-01 2.208828926086425781e-01 1.240366622805595398e-01 -2.028960734605789185e-01 1.345307677984237671e-01 5.485698580741882324e-01 6.674948334693908691e-01
1.245733276009559631e-01 -6.371723413467407227e-01 -2.643945813179016113e-01 3.889559507369995117e-01 -3.878151476383209229e-01 1.949736028909683228e-01 -2.946054041385650635e-01 2.865212857723236084e-01
-1.919292211532592773e-01 -2.358179539442062378e-01 -2.235757559537887573e-01 5.529068708419799805e-01 -9.809906780719757080e-02 1.106560304760932922e-01 3.512782454490661621e-01 6.376491189002990723e-01
2.438192069530487061e-01 -2.687928676605224609e-01 -5.554639101028442383e-01 4.266892075538635254e-01 2.320130914449691772e-01 -1.940918564796447754e-01 2.833401262760162354e-01 4.537790715694427490e-01
2.056995481252670288e-01 -2.106655091047286987e-01 -1.754334717988967896e-01 2.282889932394027710e-01 -3.153134286403656006e-01 2.056907489895820618e-02 -5.990009307861328125e-01 6.097270846366882324e-01
2.712416350841522217e-01 3.363778069615364075e-02 6.069875955581665039e-01 1.175100058317184448e-01 -3.946505859494209290e-02 -4.031181633472442627e-01 1.716710031032562256e-01 5.912034511566162109e-01
5.792997404932975769e-02 1.598340086638927460e-02 -1.181937679648399353e-01 4.077065289020538330e-01 -2.129220031201839447e-02 9.935829043388366699e-02 1.657457947731018066e-01 8.822683095932006836e-01
2.859992384910583496e-01 1.854758709669113159e-01 2.201392054557800293e-01 2.615533173084259033e-01 -4.539508223533630371e-01 -2.135611623525619507e-01 2.200459688901901245e-01 6.832510232925415039e-01
2.474724501371383667e-01 -1.597874313592910767e-01 2.692863643169403076e-01 1.291181594133377075e-01 -2.164326459169387817e-01 1.616637855768203735e-01 5.278551578521728516e-01 6.873349547386169434e-01
4.011762738227844238e-01 -1.472935918718576431e-02 3.991340994834899902e-01 3.339945971965789795e-01 -7.860083132982254028e-02 2.154380232095718384e-01 2.993874847888946533e-01 6.524996161460876465e-01
2.368682771921157837e-01 7.357178628444671631e-02 5.236623287200927734e-01 3.013124465942382812e-01 5.870005115866661072e-02 -4.147027730941772461e-01 1.607119441032409668e-01 6.100958585739135742e-01
1.737556457519531250e-01 -9.362702071666717529e-02 6.671310663223266602e-01 8.946450054645538330e-02 -2.767191827297210693e-01 -1.792507804930210114e-02 1.305795311927795410e-01 6.434511542320251465e-01
1.299568712711334229e-01 8.340565860271453857e-02 1.958233267068862915e-01 3.250932693481445312e-01 2.091676741838455200e-01 -9.578225761651992798e-02 1.525851190090179443e-01 8.694336414337158203e-01
2.878707647323608398e-01 9.019036591053009033e-02 -4.202378541231155396e-02 3.857984244823455811e-01 -1.096358969807624817e-01 9.955434501171112061e-02 1.815385222434997559e-01 8.387504816055297852e-01
1.435543149709701538e-01 -2.271288447082042694e-02 1.535101383924484253e-01 5.086059123277664185e-02 1.643651276826858521e-01 -7.825820893049240112e-02 2.228353768587112427e-01 9.326993823051452637e-01
1.275361329317092896e-01 -2.237720340490341187e-01 1.857751905918121338e-01 3.043508231639862061e-01 -1.778652518987655640e-01 -4.679197072982788086e-01 -6.284893751144409180e-01 4.011668562889099121e-01
5.178319215774536133e-01 -3.301309943199157715e-01 2.586928606033325195e-01 -1.843239516019821167e-01 4.282668232917785645e-01 -1.708579063415527344e-01 -2.420639097690582275e-01 5.007657408714294434e-01
1.697040051221847534e-01 -1.638468354940414429e-01 3.148760199546813965e-01 -7.089539617300033569e-02 -2.852203249931335449e-01 -3.976030945777893066e-01 4.287189841270446777e-01 6.457111835479736328e-01
2.664474844932556152e-01 -1.088096275925636292e-01 -4.049469232559204102e-01 2.808764874935150146e-01 5.671410635113716125e-02 -5.366575121879577637e-01 3.383072093129158020e-02 6.180049777030944824e-01
5.110449194908142090e-01 9.844060987234115601e-02 1.671921759843826294e-01 5.958852767944335938e-01 -1.601452827453613281e-01 -3.330389410257339478e-02 3.004788458347320557e-01 4.786090850830078125e-01
-1.825341396033763885e-02 -1.806083470582962036e-01 -7.416650187224149704e-03 8.773237466812133789e-01 -1.164043471217155457e-01 -1.308603305369615555e-02 2.945682406425476074e-01 3.111334741115570068e-01
7.043000459671020508e-01 -6.162270531058311462e-02 3.419867753982543945e-01 1.637711375951766968e-02 -3.541681915521621704e-02 7.304981350898742676e-02 2.789663076400756836e-01 5.463771820068359375e-01
1.827620863914489746e-01 -3.640672564506530762e-01 2.951755523681640625e-01 5.090785026550292969e-01 -3.503521680831909180e-01 -4.157852232456207275e-01 -4.377368390560150146e-01 2.293514646589756012e-02
4.204027950763702393e-01 4.476013407111167908e-02 7.343062013387680054e-02 6.666093468666076660e-01 -9.439907968044281006e-02 2.155831083655357361e-02 2.809632718563079834e-01 5.321481227874755859e-01
-1.691301316022872925e-01 -6.156413555145263672e-01 -2.406002581119537354e-01 2.527154982089996338e-01 -4.532980024814605713e-01 -3.473209217190742493e-02 -2.851035594940185547e-01 4.273844659328460693e-01
3.530568778514862061e-01 -1.722034811973571777e-01 -3.241501748561859131e-01 3.376695513725280762e-01 -2.031747102737426758e-01 -6.831049919128417969e-01 2.513471543788909912e-01 2.356161773204803467e-01
2.781259119510650635e-01 -2.995984256267547607e-01 -1.835166662931442261e-01 -5.557825043797492981e-02 3.900344371795654297e-01 9.251701086759567261e-02 -8.188556134700775146e-02 7.929237484931945801e-01
4.421374499797821045e-01 1.494210362434387207e-01 1.967863589525222778e-01 6.138657927513122559e-01 -1.324628740549087524e-01 -1.725256741046905518e-01 2.396490424871444702e-01 5.117503404617309570e-01
7.260437011718750000e-01 -4.458323121070861816e-02 2.404837906360626221e-01 1.332066059112548828e-01 9.347242116928100586e-02 6.132698804140090942e-02 2.475204765796661377e-01 5.670377612113952637e-01
7.110389415174722672e-03 -5.753238499164581299e-02 4.961055517196655273e-01 -9.386055171489715576e-02 -2.119242995977401733e-01 -2.458093464374542236e-01 1.693400591611862183e-01 7.795503139495849609e-01
2.227358371019363403e-01 -1.597037911415100098e-01 1.050348356366157532e-01 2.097579836845397949e-01 7.593637704849243164e-02 -8.241684436798095703e-01 2.330664992332458496e-01 3.612653017044067383e-01
2.648086845874786377e-01 -3.913385048508644104e-02 1.086525060236454010e-02 3.207882642745971680e-01 8.368482440710067749e-02 1.109964773058891296e-01 3.662378489971160889e-01 8.196757435798645020e-01
1.426124870777130127e-01 -4.254589080810546875e-01 -8.989235013723373413e-02 1.299972236156463623e-01 -7.216271162033081055e-01 3.105277195572853088e-02 -3.699261248111724854e-01 3.392805755138397217e-01
-7.283221185207366943e-02 -7.829460501670837402e-01 -4.226714670658111572e-01 3.250305727124214172e-02 3.380414471030235291e-02 -3.365921601653099060e-02 1.198596283793449402e-01 4.305127263069152832e-01
-3.044779784977436066e-02 -5.104366317391395569e-02 -3.142498135566711426e-01 2.054449021816253662e-01 -2.434770315885543823e-01 -7.150081992149353027e-01 5.274244770407676697e-02 5.312321186065673828e-01
1.450946778059005737e-01 -2.520842552185058594e-01 -2.797382771968841553e-01 2.159335613250732422e-01 -2.821909785270690918e-01 -7.285894751548767090e-01 2.825209796428680420e-01 3.165878653526306152e-01
1.495415568351745605e-01 -2.628639638423919678e-01 1.783288568258285522e-01 7.407823204994201660e-01 8.438688516616821289e-02 -3.370442986488342285e-02 -4.404568076133728027e-01 3.545711338520050049e-01
2.254376262426376343e-01 -8.471056818962097168e-02 3.102937638759613037e-01 3.224510699510574341e-02 2.572329044342041016e-01 -5.917872190475463867e-01 2.638381421566009521e-01 5.989062190055847168e-01
1.468889266252517700e-01 8.212746679782867432e-02 2.578813433647155762e-01 9.019304811954498291e-02 -1.545993387699127197e-01 1.857596486806869507e-01 -1.922564231790602207e-03 9.157674312591552734e-01
3.396270573139190674e-01 -5.409565567970275879e-01 2.565822303295135498e-01 1.032359302043914795e-01 -1.252789497375488281e-01 -6.392890810966491699e-01 2.996310591697692871e-01 3.692605718970298767e-02
3.770506978034973145e-01 -4.440234601497650146e-01 -2.948695421218872070e-01 2.648051679134368896e-01 5.326305031776428223e-01 -3.229887783527374268e-01 1.078549548983573914e-01 3.224226534366607666e-01
2.651867270469665527e-01 -3.370863795280456543e-01 1.508333086967468262e-01 -3.299951553344726562e-01 -3.709461987018585205e-01 -4.782501161098480225e-01 3.520678877830505371e-01 4.405966401100158691e-01
7.559823989868164062e-01 -1.215187907218933105e-01 2.846065461635589600e-01 1.508004963397979736e-01 4.639194533228874207e-02 1.404233872890472412e-01 2.815598845481872559e-01 4.569847881793975830e-01
2.711969800293445587e-02 -2.968058288097381592e-01 -1.220362484455108643e-01 2.677748501300811768e-01 -4.176643192768096924e-01 1.788665726780891418e-02 -5.308440327644348145e-01 6.066430211067199707e-01
4.310801327228546143e-01 -8.189679384231567383e-01 1.839421689510345459e-01 -8.319459855556488037e-02 -2.232132703065872192e-01 -5.023971572518348694e-02 2.243831008672714233e-01 3.037953283637762070e-03
4.494594410061836243e-02 -5.609225034713745117e-01 -2.641544044017791748e-01 2.912515997886657715e-01 -3.790518045425415039e-01 2.738253772258758545e-01 -3.364853858947753906e-01 4.436866044998168945e-01
-3.164007142186164856e-02 -3.501080274581909180e-01 -2.490311302244663239e-02 -2.981439828872680664e-01 -2.529941201210021973e-01 -4.823598861694335938e-01 2.779098451137542725e-01 6.426525712013244629e-01
4.852347970008850098e-01 -9.095596522092819214e-02 -1.582088470458984375e-01 1.274551004171371460e-01 -2.076393961906433105e-01 -7.960176467895507812e-01 -2.812296152114868164e-02 1.935205310583114624e-01
-1.455440521240234375e-01 -7.003099918365478516e-01 -4.320685267448425293e-01 1.439370959997177124e-01 7.996270805597305298e-02 -3.448652625083923340e-01 -6.580407172441482544e-02 3.890056610107421875e-01
2.334315180778503418e-01 -3.329252600669860840e-01 1.371881216764450073e-01 -4.952876865863800049e-01 -3.536784052848815918e-01 -3.640349805355072021e-01 1.838086098432540894e-01 5.283414125442504883e-01
2.690677344799041748e-01 -1.625087261199951172e-01 -1.118472963571548462e-02 2.254745960235595703e-01 -1.231380254030227661e-01 -1.350075304508209229e-01 -7.059740424156188965e-01 5.643050074577331543e-01
5.038942694664001465e-01 1.418915987014770508e-01 3.777872323989868164e-01 4.443650245666503906e-01 -4.468449950218200684e-02 -1.353489011526107788e-01 2.199318557977676392e-01 5.631054639816284180e-01
-2.357512339949607849e-02 -3.075403571128845215e-01 -7.259693741798400879e-02 1.525720804929733276e-01 -3.452348113059997559e-01 -5.478371381759643555e-01 -5.630220174789428711e-01 3.741765320301055908e-01
-1.905724853277206421e-01 -7.243173122406005859e-01 -4.584673419594764709e-02 3.402130007743835449e-01 -1.944237947463989258e-01 2.821571528911590576e-01 -2.697568237781524658e-01 3.619634807109832764e-01
3.130531609058380127e-01 -8.721888065338134766e-01 1.278412789106369019e-01 -6.562509387731552124e-02 -1.236888859421014786e-02 1.760032325983047485e-01 2.555406987667083740e-01 1.555735915899276733e-01
4.898659884929656982e-02 -3.403733074665069580e-01 3.662802875041961670e-01 -1.263709515333175659e-01 -1.774797588586807251e-02 -6.681993603706359863e-01 2.800153791904449463e-01 4.543142616748809814e-01
4.025298058986663818e-01 8.822084218263626099e-02 6.575983134098351002e-04 7.603445649147033691e-01 -8.175320923328399658e-02 -1.579615324735641479e-01 2.301341891288757324e-01 4.092252254486083984e-01
1.836824603378772736e-02 -6.123943924903869629e-01 -5.438361763954162598e-01 1.853514015674591064e-01 -2.278342694044113159e-01 -2.419239580631256104e-01 -1.704457104206085205e-01 3.937454223632812500e-01
3.733005747199058533e-02 -4.054295420646667480e-01 1.526266932487487793e-01 -4.251324385404586792e-02 -5.102371573448181152e-01 9.846926666796207428e-03 -5.633085370063781738e-01 4.810154736042022705e-01
-3.980062529444694519e-02 -3.772258292883634567e-03 -1.790729537606239319e-02 2.370475530624389648e-01 -3.856757879257202148e-01 -1.217444539070129395e-01 2.252489477396011353e-01 8.529859185218811035e-01
2.166723310947418213e-01 -1.560470461845397949e-01 3.969995975494384766e-01 5.918144434690475464e-02 -4.641300439834594727e-01 -3.008900284767150879e-01 4.522050321102142334e-01 5.071001648902893066e-01
1.885184645652770996e-01 -4.704518020153045654e-01 2.975663840770721436e-01 3.846270442008972168e-01 -2.139059305191040039e-01 -2.544578015804290771e-01 -5.951689481735229492e-01 2.047474980354309082e-01
1.522296667098999023e-01 -4.262616038322448730e-01 -5.474928300827741623e-03 2.048614770174026489e-01 -2.987931966781616211e-01 2.211716026067733765e-02 -6.577447056770324707e-01 4.803480803966522217e-01
2.310087531805038452e-01 -2.094852328300476074e-01 -1.255879551172256470e-01 4.858615994453430176e-01 -3.312754631042480469e-01 -6.372877955436706543e-01 3.251530826091766357e-01 1.712110787630081177e-01
4.508188366889953613e-01 5.615696310997009277e-02 1.885781586170196533e-01 1.692909300327301025e-01 -1.947862654924392700e-01 1.920620054006576538e-01 2.536280453205108643e-01 7.682648897171020508e-01
1.738157272338867188e-01 -4.559512138366699219e-01 -1.910372823476791382e-01 1.369511336088180542e-01 -3.276288211345672607e-01 1.624237000942230225e-01 -5.499285459518432617e-01 5.200983285903930664e-01
-1.616881415247917175e-02 -2.538147866725921631e-01 3.477008640766143799e-01 -5.736790597438812256e-02 1.234567984938621521e-01 -6.164239645004272461e-01 3.225458860397338867e-01 5.584565997123718262e-01
1.641122549772262573e-01 -5.682240128517150879e-01 1.051626577973365784e-01 3.917109668254852295e-01 -7.840210199356079102e-02 -5.855235457420349121e-01 3.681625127792358398e-01 -3.411141410470008850e-02
-8.416262269020080566e-02 -2.307651042938232422e-01 2.972690463066101074e-01 -1.622388660907745361e-01 -9.953854978084564209e-02 -1.619977205991744995e-01 3.084016144275665283e-01 8.328932523727416992e-01
4.632173776626586914e-01 8.364095538854598999e-02 1.903385967016220093e-01 4.713676273822784424e-01 -2.566873729228973389e-01 7.954514026641845703e-02 3.225715756416320801e-01 5.863015651702880859e-01
8.871098160743713379e-01 -1.878494322299957275e-01 6.635219603776931763e-02 6.277369707822799683e-02 -2.216716110706329346e-01 -2.082893252372741699e-02 2.485076487064361572e-01 2.409925907850265503e-01
5.258603692054748535e-01 -4.673085510730743408e-01 -4.227699711918830872e-02 1.768042743206024170e-01 -2.813644707202911377e-01 -2.252049595117568970e-01 5.815359950065612793e-01 6.308055669069290161e-02
3.075667321681976318e-01 -1.446878015995025635e-01 2.122910879552364349e-02 -1.104585081338882446e-01 4.615153074264526367e-01 -2.432180047035217285e-01 8.438140153884887695e-03 7.743344902992248535e-01
2.359679490327835083e-01 -1.363145858049392700e-01 4.621805548667907715e-01 3.043225109577178955e-01 4.762952923774719238e-01 -1.252585649490356445e-01 7.716530561447143555e-02 6.091084480285644531e-01
1.718097627162933350e-01 4.539642855525016785e-02 -9.033451974391937256e-02 3.062986731529235840e-01 -3.065304756164550781e-01 1.209589019417762756e-01 2.287163138389587402e-01 8.399632573127746582e-01
-1.395900398492813110e-01 -1.634092628955841064e-01 1.131654530763626099e-01 -9.175818413496017456e-02 -2.735329568386077881e-01 -1.946044415235519409e-01 3.353143632411956787e-01 8.411059379577636719e-01
4.053212106227874756e-01 -3.394862413406372070e-01 -4.741166532039642334e-01 3.508805334568023682e-01 1.175774931907653809e-01 1.469991207122802734e-01 -3.492893874645233154e-01 4.638144373893737793e-01
-5.074624437838792801e-03 -1.497253477573394775e-01 1.749906241893768311e-01 7.758059501647949219e-01 -1.778547912836074829e-01 -4.142417013645172119e-02 3.730816543102264404e-01 4.153576195240020752e-01
-5.641655623912811279e-02 -1.835459321737289429e-01 3.010033071041107178e-02 3.202739953994750977e-01 -3.732358217239379883e-01 2.401189357042312622e-01 4.251290261745452881e-01 6.942260861396789551e-01
-3.032878637313842773e-01 -1.910794526338577271e-01 2.424822300672531128e-01 4.991825222969055176e-01 -1.965737044811248779e-01 9.125038981437683105e-02 3.053550124168395996e-01 6.506264805793762207e-01
5.131589621305465698e-02 -6.843011975288391113e-01 -5.273701548576354980e-01 3.058447241783142090e-01 2.323989011347293854e-02 -2.349641919136047363e-01 -6.459826976060867310e-02 3.122771978378295898e-01
6.398102641105651855e-02 -3.787540793418884277e-01 3.881723806262016296e-02 -4.251482784748077393e-01 -1.690831929445266724e-01 -4.433046281337738037e-01 2.895307242870330811e-01 6.010470986366271973e-01
3.913120031356811523e-01 -3.596627712249755859e-02 7.019811868667602539e-02 3.573524951934814453e-01 -2.103334963321685791e-01 2.751682996749877930e-01 3.999574184417724609e-01 6.580494046211242676e-01
1.574348360300064087e-01 -5.819941759109497070e-01 3.087845742702484131e-01 5.034717917442321777e-01 1.919820755720138550e-01 -2.521979212760925293e-01 -3.930053412914276123e-01 1.809727698564529419e-01
6.109415888786315918e-01 -3.570515215396881104e-01 9.152815490961074829e-02 -7.515396922826766968e-02 5.017670989036560059e-01 -2.316279709339141846e-01 1.161959767341613770e-02 4.238894879817962646e-01
2.717123031616210938e-01 -3.633318543434143066e-01 -1.713741719722747803e-01 -7.300832122564315796e-02 -3.832686245441436768e-01 1.939516216516494751e-01 -4.243878126144409180e-01 6.283677220344543457e-01
-1.850279048085212708e-02 -1.382645219564437866e-01 4.865545928478240967e-01 2.145346105098724365e-01 -3.037030398845672607e-01 -3.387858271598815918e-01 3.465946316719055176e-01 6.088027954101562500e-01
2.282633930444717407e-01 -1.572382152080535889e-01 -1.049890220165252686e-01 1.598815917968750000e-01 -4.155135750770568848e-01 -3.579908311367034912e-01 -6.224942803382873535e-01 4.452855587005615234e-01
5.014783143997192383e-01 -4.621050357818603516e-01 1.497977823019027710e-01 -1.268929392099380493e-01 4.838117659091949463e-01 -8.149592578411102295e-02 -2.090270221233367920e-01 4.604668319225311279e-01
1.775561273097991943e-01 -2.203847616910934448e-01 -5.339003205299377441e-01 3.163946270942687988e-01 -2.338393330574035645e-01 -8.144100755453109741e-02 -3.276571035385131836e-01 6.050426959991455078e-01
4.583433642983436584e-02 1.260573863983154297e-01 9.107279032468795776e-02 1.149233728647232056e-01 -3.418717682361602783e-01 -3.737808763980865479e-02 3.094585845246911049e-03 9.177277684211730957e-01
2.454086542129516602e-01 -1.123028099536895752e-01 3.113083541393280029e-01 -1.033252328634262085e-01 2.074368000030517578e-01 -1.676437407732009888e-01 2.925404608249664307e-01 8.141617774963378906e-01
2.432887554168701172e-01 -7.811579704284667969e-01 2.755779922008514404e-01 3.000877201557159424e-01 8.899297565221786499e-02 2.359469532966613770e-01 3.094887137413024902e-01 7.233913987874984741e-02
1.313395202159881592e-01 -4.008559584617614746e-01 -1.627897024154663086e-01 -2.361838892102241516e-02 -3.317682445049285889e-01 1.893099546432495117e-01 -4.678998887538909912e-01 6.558715105056762695e-01
8.325465917587280273e-01 -4.320523142814636230e-01 2.579637467861175537e-01 8.949694037437438965e-02 1.128983497619628906e-01 -3.485423745587468147e-03 1.626061648130416870e-01 8.026703447103500366e-02
-1.295024305582046509e-01 -8.150327801704406738e-01 -1.650138050317764282e-01 7.791078090667724609e-02 -2.310281060636043549e-02 -2.984772920608520508e-01 -3.100676536560058594e-01 3.160486221313476562e-01
2.610529065132141113e-01 1.695959828794002533e-03 6.374694705009460449e-01 1.719817072153091431e-01 -7.755517959594726562e-02 -4.729509353637695312e-01 2.358851134777069092e-01 4.588728249073028564e-01
1.489456146955490112e-01 -4.367265105247497559e-01 8.269485086202621460e-02 2.848409116268157959e-01 -1.633327268064022064e-02 -2.682535350322723389e-01 -6.906377673149108887e-01 3.871758580207824707e-01
5.500171184539794922e-01 -5.750762224197387695e-01 2.859453856945037842e-02 -1.184162776917219162e-02 3.408634066581726074e-01 2.963017225265502930e-01 -7.179698348045349121e-02 3.958197832107543945e-01
-5.433979909867048264e-03 -3.971297144889831543e-01 2.631657123565673828e-01 -2.591569125652313232e-01 -2.664465606212615967e-01 1.442201584577560425e-01 3.682973980903625488e-01 6.916673183441162109e-01
2.399616241455078125e-01 2.028596699237823486e-01 -5.024318024516105652e-02 2.215001583099365234e-01 -4.739339947700500488e-01 -3.004088699817657471e-01 9.717322140932083130e-02 7.248297929763793945e-01
-6.800835579633712769e-02 -5.650317668914794922e-01 -5.457888841629028320e-01 3.959868550300598145e-01 -2.474234998226165771e-01 -2.217511087656021118e-01 -4.653809964656829834e-02 3.299470245838165283e-01
-1.010831296443939209e-01 -4.797970354557037354e-01 -2.945361435413360596e-01 3.270381689071655273e-01 2.912920415401458740e-01 -3.389741778373718262e-01 4.422115981578826904e-01 4.129962921142578125e-01
4.155799746513366699e-01 -4.890052676200866699e-01 2.243492603302001953e-01 1.171596199274063110e-01 -1.224366351962089539e-01 -5.837436914443969727e-01 4.097402691841125488e-01 2.177003957331180573e-02
-9.199989587068557739e-02 -7.772052884101867676e-01 -3.818306624889373779e-01 2.937039732933044434e-01 1.230609044432640076e-02 -1.073362007737159729e-01 -3.397525846958160400e-02 3.776302933692932129e-01
1.773032695055007935e-01 -1.070890650153160095e-01 4.550056457519531250e-01 1.011684760451316833e-01 -3.929432034492492676e-01 -5.126571655273437500e-01 3.214946091175079346e-01 4.682412743568420410e-01
1.391884982585906982e-01 9.479422122240066528e-02 5.380508899688720703e-01 1.481524407863616943e-01 9.415564686059951782e-02 -3.846729695796966553e-01 -1.108612492680549622e-02 7.093881368637084961e-01
7.651860117912292480e-01 -2.787215709686279297e-01 1.835529655218124390e-01 -7.011868804693222046e-02 -6.327594816684722900e-02 -1.654775254428386688e-02 4.128736257553100586e-01 3.513603210449218750e-01
1.977707445621490479e-01 3.435980901122093201e-02 -5.828422028571367264e-03 2.562434673309326172e-01 -8.299887925386428833e-02 2.458036541938781738e-01 1.387174129486083984e-01 8.985881209373474121e-01
2.074064016342163086e-01 -6.028599143028259277e-01 -5.384177565574645996e-01 3.394018113613128662e-01 3.409812971949577332e-02 -3.176769018173217773e-01 -1.274118721485137939e-01 2.648400068283081055e-01
-9.291692636907100677e-03 -2.420655041933059692e-01 -6.892297416925430298e-02 3.985505104064941406e-01 -8.046235144138336182e-02 -5.027917027473449707e-01 -5.894133448600769043e-01 4.135740995407104492e-01
6.786901950836181641e-01 -3.646131455898284912e-01 -2.374735176563262939e-01 2.344757020473480225e-01 -4.191330075263977051e-01 1.741905510425567627e-01 2.585875391960144043e-01 1.489358693361282349e-01
4.735081270337104797e-02 -2.598376758396625519e-02 4.818436801433563232e-01 1.199709475040435791e-01 -1.315960437059402466e-01 -5.877234935760498047e-01 2.453472614288330078e-01 5.723499655723571777e-01
5.491443276405334473e-01 -5.650585293769836426e-01 3.735437244176864624e-02 2.344475127756595612e-03 2.819863557815551758e-01 3.496590554714202881e-01 -1.528562307357788086e-01 3.906479477882385254e-01
-1.589654535055160522e-01 -7.896711826324462891e-01 -1.100778952240943909e-01 4.814603030681610107e-01 -2.469876855611801147e-01 -1.386744976043701172e-01 -1.308301687240600586e-01 9.938873350620269775e-02
-1.293641626834869385e-01 -8.704387545585632324e-01 -1.731224060058593750e-01 1.430739313364028931e-01 6.023927405476570129e-02 -3.528755903244018555e-01 -2.145348675549030304e-02 2.157535254955291748e-01
-1.857110857963562012e-01 -2.089423686265945435e-01 5.855207145214080811e-02 7.296770811080932617e-01 -2.481589019298553467e-01 -1.571445465087890625e-01 3.942589163780212402e-01 3.798423409461975098e-01
5.594796687364578247e-02 -4.810141324996948242e-01 -1.561913192272186279e-01 6.413278728723526001e-02 -6.721507906913757324e-01 8.860940486192703247e-02 -2.878055274486541748e-01 4.410399198532104492e-01
1.334129273891448975e-01 -5.623174309730529785e-01 2.991260290145874023e-01 2.194257229566574097e-01 1.215021312236785889e-01 -2.578177154064178467e-01 -6.076381802558898926e-01 2.791401445865631104e-01
1.854663640260696411e-01 -5.134621858596801758e-01 1.523365825414657593e-02 5.954110249876976013e-02 -5.595852732658386230e-01 8.254281431436538696e-02 -4.993259012699127197e-01 3.590351343154907227e-01
-3.675524145364761353e-02 -2.502292692661285400e-01 1.897660791873931885e-01 -1.722860485315322876e-01 -3.143641650676727295e-01 -7.070350050926208496e-01 1.672328114509582520e-01 4.936096966266632080e-01
-7.985845953226089478e-02 -1.376303285360336304e-01 3.204247355461120605e-01 -7.396332919597625732e-02 -5.823313072323799133e-02 -1.020676866173744202e-01 3.159803152084350586e-01 8.676897287368774414e-01
-1.135617047548294067e-01 -9.272405505180358887e-01 -9.267801791429519653e-02 2.188059836626052856e-01 -3.160296380519866943e-02 -1.592529863119125366e-01 -1.544913947582244873e-01 1.436510980129241943e-01
-1.373935043811798096e-01 -8.827687501907348633e-01 -1.751457601785659790e-01 1.942078918218612671e-01 9.344158321619033813e-02 -2.485879659652709961e-01 -3.590826317667961121e-02 2.482600808143615723e-01
-1.594829559326171875e-01 -1.947920620441436768e-01 3.276640176773071289e-01 6.005979776382446289e-01 -3.031819462776184082e-01 -8.564049750566482544e-02 4.612151980400085449e-01 3.956846892833709717e-01
4.350312948226928711e-01 -2.351124882698059082e-01 -1.502862274646759033e-01 -3.932288587093353271e-01 -1.904080957174301147e-01 -5.564485192298889160e-01 1.058247685432434082e-01 4.702829420566558838e-01
3.344101011753082275e-01 6.595916301012039185e-02 5.630732774734497070e-01 1.090320423245429993e-01 -1.329454034566879272e-01 -3.307516872882843018e-01 2.662526965141296387e-01 5.974262952804565430e-01
-5.876995157450437546e-03 -4.224953651428222656e-01 2.974779307842254639e-01 1.905644237995147705e-01 -2.949671745300292969e-01 -7.062422633171081543e-01 2.841868996620178223e-01 1.735196411609649658e-01
2.534244656562805176e-01 -3.097435235977172852e-01 -9.870976954698562622e-02 2.359227091073989868e-01 -4.897360801696777344e-01 -8.226323872804641724e-02 -5.805712938308715820e-01 4.367612302303314209e-01
-1.861412525177001953e-01 -1.980325281620025635e-01 2.890242934226989746e-01 -1.113700419664382935e-01 -2.618057429790496826e-01 -3.933730423450469971e-01 3.162404596805572510e-01 7.119716405868530273e-01
6.216925978660583496e-01 -5.328335762023925781e-01 2.285620421171188354e-01 2.480098903179168701e-01 -3.361737430095672607e-01 2.852992713451385498e-01 -1.460700929164886475e-01 -9.610950946807861328e-03
2.274363040924072266e-01 -1.845260411500930786e-01 1.163013745099306107e-02 5.811499953269958496e-01 -3.533901274204254150e-02 -5.942144393920898438e-01 -4.157350957393646240e-01 2.217586487531661987e-01
1.491199284791946411e-01 -1.406700760126113892e-01 7.320727705955505371e-01 1.687309294939041138e-01 5.475347395986318588e-03 5.360808223485946655e-02 9.252582490444183350e-02 6.181502938270568848e-01
2.062845975160598755e-01 -4.824102520942687988e-01 3.812333643436431885e-01 5.473117828369140625e-01 2.510350346565246582e-01 -1.248569935560226440e-01 -3.814016580581665039e-01 2.361416071653366089e-01
2.376171052455902100e-01 -4.061133265495300293e-01 -1.652804464101791382e-01 1.014211028814315796e-01 3.409940004348754883e-01 3.425970971584320068e-01 -2.935537993907928467e-01 6.489859223365783691e-01
5.227418541908264160e-01 -4.006649851799011230e-01 2.909828126430511475e-01 3.575027585029602051e-01 -4.950614869594573975e-01 3.238535821437835693e-01 -6.093990802764892578e-02 6.969308480620384216e-03
3.532482683658599854e-01 -4.581184983253479004e-01 6.920858472585678101e-02 -2.873945832252502441e-01 3.880121111869812012e-01 9.507322683930397034e-03 2.723136544227600098e-01 5.942717790603637695e-01
1.597840785980224609e-01 -5.808044075965881348e-01 1.696234047412872314e-01 2.745018303394317627e-01 -1.309914588928222656e-01 -8.751047402620315552e-02 -6.600872874259948730e-01 2.692206203937530518e-01
2.297307401895523071e-01 -6.730822473764419556e-02 4.783660173416137695e-01 3.348485380411148071e-02 -5.806958675384521484e-01 -3.109987974166870117e-01 3.250846862792968750e-01 4.160890281200408936e-01
-5.719421058893203735e-02 -8.657703399658203125e-01 -2.621868848800659180e-01 9.299268573522567749e-02 6.891166418790817261e-02 -3.481995761394500732e-01 -2.421081252396106720e-02 2.078536748886108398e-01
4.170149862766265869e-01 -7.970156073570251465e-01 3.460537791252136230e-01 -4.073436930775642395e-02 1.143660843372344971e-01 1.499877423048019409e-01 1.657740771770477295e-01 7.996893674135208130e-02
2.451480329036712646e-01 6.009284872561693192e-03 1.269129067659378052e-01 2.225569635629653931e-01 9.795273840427398682e-02 1.325828731060028076e-01 1.996351033449172974e-01 8.984435200691223145e-01
2.267262190580368042e-01 -3.820974230766296387e-01 2.594352662563323975e-01 1.457432955503463745e-01 8.512309193611145020e-02 -1.726010143756866455e-01 -6.912713050842285156e-01 4.462690353393554688e-01
2.906710803508758545e-01 -4.542329609394073486e-01 3.572658896446228027e-01 -2.521246671676635742e-01 4.495501518249511719e-01 -1.923007220029830933e-01 -2.419117540121078491e-01 4.694472849369049072e-01
2.979809343814849854e-01 9.853674471378326416e-02 2.237161844968795776e-01 1.988635808229446411e-01 -4.579772055149078369e-01 2.096788287162780762e-01 8.384066075086593628e-02 7.424046993255615234e-01
7.315884828567504883e-01 -1.605302691459655762e-01 -4.273197054862976074e-01 2.840425074100494385e-01 -8.294331841170787811e-03 -3.718424737453460693e-01 4.647615179419517517e-02 1.876977384090423584e-01
2.871334552764892578e-01 -2.896648049354553223e-01 -3.150898516178131104e-01 2.095184773206710815e-01 -2.726638019084930420e-01 -5.616250634193420410e-02 -5.615483522415161133e-01 5.455573201179504395e-01
4.223436713218688965e-01 9.048537909984588623e-02 1.131744682788848877e-01 2.910296320915222168e-01 -6.475474685430526733e-02 1.937785930931568146e-02 2.683183550834655762e-01 7.996048927307128906e-01
1.614868938922882080e-01 -2.054720222949981689e-01 1.197557002305984497e-01 -3.578136861324310303e-01 -3.446675837039947510e-01 -5.145841836929321289e-01 2.118050158023834229e-01 6.007304787635803223e-01
3.818179666996002197e-01 -2.727721631526947021e-01 1.376477330923080444e-01 1.308667361736297607e-01 -6.411153674125671387e-01 -4.520478844642639160e-01 3.490794897079467773e-01 8.065071702003479004e-02
5.149770379066467285e-01 -1.650161445140838623e-01 -7.193344645202159882e-03 -3.436993956565856934e-01 -3.120670616626739502e-01 -6.679940223693847656e-02 3.038840591907501221e-01 6.286444067955017090e-01
3.110139071941375732e-01 -3.530235588550567627e-01 -1.496416330337524414e-01 -3.914973884820938110e-02 3.895079791545867920e-01 2.784616649150848389e-01 -1.260519921779632568e-01 7.138438820838928223e-01
4.763255417346954346e-01 -2.141943722963333130e-01 -4.593027532100677490e-01 3.529198169708251953e-01 -1.726234257221221924e-01 -4.861488938331604004e-01 -8.740541525185108185e-03 3.542700707912445068e-01
1.051935330033302307e-01 -3.300544619560241699e-01 3.069228231906890869e-01 5.254196524620056152e-01 -9.149596095085144043e-02 -3.217758834362030029e-01 -5.595118999481201172e-01 2.911464869976043701e-01
5.321608185768127441e-01 -2.947132885456085205e-01 -4.723279476165771484e-01 2.595051229000091553e-01 -2.056003212928771973e-01 -3.840970993041992188e-01 2.435678541660308838e-01 3.006410002708435059e-01
3.190014362335205078e-01 -4.861125349998474121e-01 1.264722049236297607e-01 -1.632146071642637253e-03 5.654643177986145020e-01 -2.242380976676940918e-01 -1.976825594902038574e-01 4.866454899311065674e-01
5.612857341766357422e-01 -1.061827987432479858e-01 3.717160224914550781e-01 2.201030589640140533e-02 -9.494543820619583130e-02 2.034038007259368896e-01 2.845848798751831055e-01 6.353346705436706543e-01
7.004652619361877441e-01 -4.868637919425964355e-01 2.327893972396850586e-01 3.285504579544067383e-01 1.364406794309616089e-01 1.795375719666481018e-02 3.020203411579132080e-01 4.597811028361320496e-03
-5.294879153370857239e-02 -6.753006577491760254e-01 -3.044536411762237549e-01 1.718353480100631714e-01 -3.410781025886535645e-01 1.977713406085968018e-01 -1.929462254047393799e-01 4.756785929203033447e-01
2.455485612154006958e-01 -3.639730513095855713e-01 2.754196822643280029e-01 -2.541216015815734863e-01 -5.937760472297668457e-01 -4.716752469539642334e-01 2.158283591270446777e-01 2.125232517719268799e-01
-9.318168275058269501e-03 -6.182630658149719238e-01 1.669164001941680908e-01 5.119559168815612793e-01 6.450293958187103271e-02 1.348338425159454346e-01 -4.705924391746520996e-01 2.896653711795806885e-01
1.452396661043167114e-01 -3.248476684093475342e-01 3.696537613868713379e-01 -2.122781723737716675e-01 -4.612250328063964844e-01 6.850010901689529419e-02 4.542481601238250732e-01 5.176013708114624023e-01
4.290303289890289307e-01 -2.021459341049194336e-01 1.446911245584487915e-01 -3.579514026641845703e-01 -2.960566878318786621e-01 -7.738523930311203003e-02 3.993068337440490723e-01 6.106728911399841309e-01
3.014695644378662109e-01 -8.702425360679626465e-01 2.659140527248382568e-01 6.774195283651351929e-02 -1.138266995549201965e-01 1.297573298215866089e-01 2.155263125896453857e-01 1.580223441123962402e-02
2.782196402549743652e-01 -3.940733373165130615e-01 -7.172040641307830811e-02 -1.731260679662227631e-02 3.245679438114166260e-01 1.253383308649063110e-01 -4.497868120670318604e-01 6.621890664100646973e-01
4.569907784461975098e-01 -2.046651244163513184e-01 -6.672721356153488159e-02 -3.898114562034606934e-01 -8.996649086475372314e-02 -5.284391045570373535e-01 1.348375827074050903e-01 5.360440611839294434e-01
4.480519890785217285e-01 -2.729494571685791016e-01 2.778421640396118164e-01 3.169459104537963867e-01 -3.221852481365203857e-01 3.553712368011474609e-02 -6.201314330101013184e-01 2.397241890430450439e-01
2.980468273162841797e-01 -4.288540482521057129e-01 2.951011061668395996e-01 -3.431154415011405945e-02 -6.437348574399948120e-02 -2.281821221113204956e-01 -6.596190333366394043e-01 3.842942118644714355e-01
2.321228832006454468e-01 -4.313939511775970459e-01 1.487929970026016235e-01 -1.955796591937541962e-02 5.110791921615600586e-01 -1.244393438100814819e-01 -1.322744134813547134e-02 6.787005662918090820e-01
1.261717975139617920e-01 7.587710022926330566e-02 1.355559825897216797e-01 8.601739257574081421e-02 -3.824888467788696289e-01 1.342474520206451416e-01 8.494030684232711792e-02 8.837499618530273438e-01
3.543731570243835449e-01 -2.713023722171783447e-01 -3.030729591846466064e-01 2.668075859546661377e-01 -7.577352970838546753e-02 -1.111308634281158447e-01 -5.947909951210021973e-01 5.156620740890502930e-01
4.939693212509155273e-01 -5.749702453613281250e-01 -2.540662288665771484e-01 1.377134919166564941e-01 4.170364439487457275e-01 1.310679763555526733e-01 -7.378388941287994385e-02 3.812433183193206787e-01
4.643455147743225098e-01 -3.930625319480895996e-01 1.933736056089401245e-01 9.008043259382247925e-02 9.635993093252182007e-02 -7.260134220123291016e-01 2.035252004861831665e-01 8.108127862215042114e-02
-1.285147666931152344e-02 -5.394375324249267578e-01 -1.152304708957672119e-01 1.685996055603027344e-01 -5.945030450820922852e-01 1.488738358020782471e-01 -3.376961946487426758e-01 4.213099479675292969e-01
4.099811613559722900e-01 -2.232626825571060181e-01 4.284582659602165222e-02 -3.925983607769012451e-01 -3.028522431850433350e-01 -7.726196199655532837e-02 4.067452847957611084e-01 6.024692654609680176e-01
2.742675542831420898e-01 -4.056801199913024902e-01 3.413028419017791748e-01 8.230397850275039673e-02 -1.523285061120986938e-01 -1.936160326004028320e-01 -6.729124784469604492e-01 3.513360917568206787e-01
2.055886983871459961e-01 -3.506191372871398926e-01 -4.975263029336929321e-02 -1.561391819268465042e-02 -7.538975477218627930e-01 -8.855507522821426392e-02 -3.822194337844848633e-01 3.313381373882293701e-01
8.898759633302688599e-02 -8.617778420448303223e-01 2.862886488437652588e-01 2.223714739084243774e-01 1.580766737461090088e-01 9.373766928911209106e-02 2.849689424037933350e-01 5.502300709486007690e-02
4.882726073265075684e-01 -2.275085002183914185e-01 -3.599613904953002930e-02 -8.393650501966476440e-02 -1.718295365571975708e-01 -6.698007583618164062e-01 3.247695267200469971e-01 3.433001339435577393e-01
-1.302627772092819214e-01 -6.888626217842102051e-01 -4.054766893386840820e-01 2.040455192327499390e-01 -2.285579890012741089e-01 -8.697247505187988281e-02 -1.602997630834579468e-01 4.657844007015228271e-01
8.050335049629211426e-01 -1.591856926679611206e-01 -3.782449662685394287e-01 2.544678747653961182e-01 8.000047504901885986e-02 -2.307588011026382446e-01 -1.130122411996126175e-02 2.428589463233947754e-01
3.907045423984527588e-01 -4.994550943374633789e-01 -7.624738663434982300e-02 1.655872911214828491e-01 4.068148434162139893e-01 3.116846084594726562e-01 -2.183648347854614258e-01 5.043143630027770996e-01
5.940180420875549316e-01 -2.678613364696502686e-01 -3.328977823257446289e-01 3.734369575977325439e-01 -3.780384957790374756e-01 -2.943127453327178955e-01 2.927348911762237549e-01 9.944839030504226685e-02
2.430041730403900146e-01 -4.077724814414978027e-01 1.041449010372161865e-01 1.142329722642898560e-01 -6.369186192750930786e-02 -2.021773755550384521e-01 -7.140638232231140137e-01 4.426687359809875488e-01
1.221136674284934998e-01 -1.098907738924026489e-01 2.571802437305450439e-01 1.260454207658767700e-01 -1.024663671851158142e-01 -1.954153925180435181e-01 3.783079683780670166e-01 8.361697196960449219e-01
-1.224822402000427246e-01 -8.059641122817993164e-01 -2.259929329156875610e-01 2.579767405986785889e-01 -4.031094908714294434e-01 -2.353372052311897278e-03 -1.304337233304977417e-01 1.956509649753570557e-01
6.202131509780883789e-01 -5.104652047157287598e-01 1.358371526002883911e-01 3.426408767700195312e-01 -2.049569338560104370e-01 3.948501348495483398e-01 -7.568138092756271362e-02 1.235508099198341370e-01
1.306577175855636597e-01 -3.831854462623596191e-01 -2.030456662178039551e-01 7.447310723364353180e-03 3.879246413707733154e-01 2.580352127552032471e-01 -6.587099283933639526e-02 7.572369575500488281e-01
2.254255861043930054e-01 -4.026970267295837402e-01 3.709507584571838379e-01 5.862461328506469727e-01 2.255626916885375977e-01 -2.044061273336410522e-01 -3.983811140060424805e-01 2.331555932760238647e-01
7.315063476562500000e-02 -3.434140682220458984e-01 1.751097738742828369e-01 -1.199259012937545776e-01 -4.807402193546295166e-01 -5.287212729454040527e-01 3.488144874572753906e-01 4.464766681194305420e-01
6.020780801773071289e-01 1.582803428173065186e-01 1.845929324626922607e-01 5.706140995025634766e-01 -9.627269208431243896e-02 -2.638916075229644775e-01 1.369006782770156860e-01 3.938596248626708984e-01
4.130231142044067383e-01 -3.704317808151245117e-01 -6.877567619085311890e-02 2.012411132454872131e-03 4.963528513908386230e-01 1.698690056800842285e-01 -1.096384450793266296e-01 6.326261162757873535e-01
3.015727996826171875e-01 -8.313261270523071289e-01 2.952963411808013916e-01 5.709457397460937500e-02 1.704954504966735840e-01 2.302078902721405029e-01 1.539629250764846802e-01 1.473843753337860107e-01
1.093992516398429871e-01 -6.788285374641418457e-01 -1.743344664573669434e-01 2.075202167034149170e-01 -3.172616958618164062e-01 3.370271325111389160e-01 -3.217196166515350342e-01 3.688099980354309082e-01
4.791622161865234375e-01 -5.005906820297241211e-01 1.316603720188140869e-01 3.336237967014312744e-01 -1.874683648347854614e-01 -5.423650145530700684e-01 1.553954184055328369e-01 -1.942199319601058960e-01
4.275691211223602295e-01 -1.379117667675018311e-01 2.044182568788528442e-01 -3.381098210811614990e-01 -3.981849551200866699e-01 -2.323543727397918701e-01 3.170775771141052246e-01 5.735694169998168945e-01
-9.348136931657791138e-02 -9.336097240447998047e-01 -1.836967617273330688e-01 1.409741491079330444e-01 9.111917763948440552e-02 -2.365350537002086639e-02 -8.405806496739387512e-03 2.389208674430847168e-01
1.396267265081405640e-01 -4.720087051391601562e-01 -5.559309944510459900e-02 1.295513212680816650e-01 -2.641289532184600830e-01 1.317456364631652832e-01 -5.862892866134643555e-01 5.540593266487121582e-01
1.418488919734954834e-01 5.145294219255447388e-02 1.969665586948394775e-01 4.334556162357330322e-01 4.192290827631950378e-02 1.454114466905593872e-01 1.702804267406463623e-01 8.358555436134338379e-01
5.613387823104858398e-01 -6.133416891098022461e-01 3.876802325248718262e-01 2.244745343923568726e-01 -1.966826170682907104e-01 2.511937916278839111e-01 6.960594654083251953e-02 -3.739773109555244446e-02
7.855048775672912598e-01 -3.951853811740875244e-01 4.476714506745338440e-02 1.561144441366195679e-01 -6.825246661901473999e-02 -9.412170946598052979e-02 4.293525815010070801e-01 5.073150992393493652e-02
1.219505444169044495e-01 -3.914788067340850830e-01 2.498439550399780273e-01 -2.297212928533554077e-01 3.034196421504020691e-02 -6.554048657417297363e-01 2.955468893051147461e-01 4.459308087825775146e-01
3.511058092117309570e-01 -3.812151849269866943e-01 -3.166528046131134033e-02 -2.657569646835327148e-01 4.886060059070587158e-01 -9.920154511928558350e-02 6.934472918510437012e-02 6.374831795692443848e-01
4.232043772935867310e-02 -6.492983102798461914e-01 1.613440178334712982e-02 2.253525406122207642e-01 -1.911098062992095947e-01 -6.178055405616760254e-01 3.094942569732666016e-01 1.076258569955825806e-01
7.087054252624511719e-01 -1.724883764982223511e-01 5.717620849609375000e-01 3.041481971740722656e-01 -7.919359952211380005e-02 -9.119025617837905884e-02 1.307531148195266724e-01 1.299343556165695190e-01
5.290309786796569824e-01 -2.252336591482162476e-01 -2.195100486278533936e-01 1.382518261671066284e-01 -2.774336636066436768e-01 -6.834240555763244629e-01 4.123272746801376343e-02 2.374023199081420898e-01
2.582210898399353027e-01 -3.974111378192901611e-01 2.871944606304168701e-01 -2.692167758941650391e-01 -5.298087596893310547e-01 -5.473189353942871094e-01 9.353674948215484619e-02 1.772662252187728882e-01
-7.127392292022705078e-02 -8.081510066986083984e-01 6.186658516526222229e-02 1.130905896425247192e-01 -2.071514576673507690e-01 7.444068044424057007e-02 -4.505159556865692139e-01 2.716197073459625244e-01
3.142688274383544922e-01 -2.820740342140197754e-01 1.782530099153518677e-01 -3.243107497692108154e-01 -4.754393994808197021e-01 -6.323152780532836914e-01 -3.654794069007039070e-03 2.425677478313446045e-01
2.001203596591949463e-01 -2.986078560352325439e-01 -1.677528768777847290e-01 6.327114999294281006e-02 -6.612048745155334473e-01 1.106197685003280640e-01 -3.891945183277130127e-01 4.875856935977935791e-01
8.443754315376281738e-01 -1.293381750583648682e-01 1.967843323945999146e-01 1.191928535699844360e-01 4.480290412902832031e-02 6.049741804599761963e-02 2.139244526624679565e-01 4.073576033115386963e-01
2.914532721042633057e-01 -1.129927858710289001e-01 4.273014068603515625e-01 1.090772077441215515e-01 -6.737483739852905273e-01 -4.363838434219360352e-01 1.697779446840286255e-01 1.860403716564178467e-01
1.005837693810462952e-01 -5.940554141998291016e-01 2.896627485752105713e-01 5.143557786941528320e-01 1.985046863555908203e-01 -1.302652508020401001e-01 -4.258554279804229736e-01 2.253635674715042114e-01
2.748032286763191223e-02 -1.297089755535125732e-01 4.872637987136840820e-01 -1.555118430405855179e-02 8.214429765939712524e-02 -1.727038770914077759e-01 3.170958757400512695e-01 7.795053124427795410e-01
7.180745154619216919e-02 -6.527920365333557129e-01 2.603362798690795898e-01 4.241591691970825195e-01 7.175222784280776978e-02 -2.336905896663665771e-01 -4.809441864490509033e-01 1.730700582265853882e-01
9.991327673196792603e-02 -5.934633612632751465e-01 2.685244381427764893e-01 3.677873909473419189e-01 1.389233916997909546e-01 -3.307221829891204834e-01 -5.073862075805664062e-01 2.105424404144287109e-01
4.149374961853027344e-01 -2.589602470397949219e-01 -6.406060457229614258e-01 3.878142237663269043e-01 1.217335760593414307e-01 -1.590023338794708252e-01 -8.863763511180877686e-02 3.899142146110534668e-01
4.079692661762237549e-01 -4.586839675903320312e-01 1.609461903572082520e-01 -2.657559514045715332e-01 4.241125583648681641e-01 -5.497806519269943237e-02 1.814066916704177856e-01 5.575282573699951172e-01
5.287486314773559570e-01 -4.892414510250091553e-01 1.488409936428070068e-01 4.609738290309906006e-01 -4.487928748130798340e-01 1.999409198760986328e-01 3.580902935937047005e-03 -7.080142199993133545e-02
1.190830692648887634e-01 -8.199998736381530762e-02 5.313792228698730469e-01 -1.149860322475433350e-01 -2.408094853162765503e-01 -5.333060026168823242e-01 1.934812963008880615e-01 5.510626435279846191e-01
1.929125487804412842e-01 -2.732400409877300262e-02 4.201418757438659668e-01 2.151352465152740479e-01 3.081870973110198975e-01 -9.039113670587539673e-02 1.256160736083984375e-01 7.875953912734985352e-01
5.435909032821655273e-01 -1.230319365859031677e-01 -3.332928717136383057e-01 9.966540336608886719e-02 -3.469536602497100830e-01 -5.899124741554260254e-01 1.986012011766433716e-01 2.460463941097259521e-01
9.138790369033813477e-01 -2.031324952840805054e-01 -1.614435315132141113e-01 7.283791899681091309e-02 -1.470624804496765137e-01 -6.551890075206756592e-02 1.814322173595428467e-01 1.826344281435012817e-01
8.184621483087539673e-02 -4.942205250263214111e-01 -1.183577403426170349e-01 1.616066694259643555e-02 -6.576460599899291992e-01 2.178949266672134399e-01 -2.115288972854614258e-01 4.583191573619842529e-01
-2.085827104747295380e-02 -6.052779555320739746e-01 2.636527419090270996e-01 6.196140870451927185e-02 -1.003740429878234863e-01 -6.432490944862365723e-01 3.515839576721191406e-01 1.113365516066551208e-01
4.337195456027984619e-01 5.791052058339118958e-02 -2.546249330043792725e-02 6.900062561035156250e-01 -2.896105945110321045e-01 -2.960311770439147949e-01 2.998437583446502686e-01 2.652575969696044922e-01
7.576430439949035645e-01 -4.578891396522521973e-01 4.310150071978569031e-02 1.719143390655517578e-01 2.059974670410156250e-01 2.084362655878067017e-01 -8.229664713144302368e-02 3.037248849868774414e-01
1.750920116901397705e-01 -6.538437008857727051e-01 2.321297070011496544e-03 1.796080619096755981e-01 -1.931440830230712891e-01 -6.167032718658447266e-01 3.026848137378692627e-01 -1.792109198868274689e-02
3.076664358377456665e-02 -2.142911553382873535e-01 -2.399887144565582275e-01 -4.472476989030838013e-02 -1.851634830236434937e-01 -2.209203541278839111e-01 4.422877728939056396e-01 7.841096520423889160e-01
1.369721144437789917e-01 -5.450065135955810547e-01 3.095630407333374023e-01 4.166623055934906006e-01 -1.417884826660156250e-01 -3.129157721996307373e-01 -5.310016870498657227e-01 1.216003969311714172e-01
8.869724720716476440e-02 -5.164358615875244141e-01 3.693820238113403320e-01 2.650169432163238525e-01 -9.947831928730010986e-02 -4.512621462345123291e-01 -5.154046416282653809e-01 1.989324986934661865e-01
5.714586377143859863e-01 -5.408201813697814941e-01 9.246304631233215332e-02 4.406280517578125000e-01 -3.358079493045806885e-01 1.687771230936050415e-01 -1.819752454757690430e-01 -6.227667257189750671e-02
2.513744533061981201e-01 -3.845488131046295166e-01 -6.041278839111328125e-01 1.412143409252166748e-01 -1.198439672589302063e-01 -5.160570144653320312e-01 1.515976041555404663e-01 3.167992234230041504e-01
-4.800889641046524048e-03 -7.974101901054382324e-01 1.213370934128761292e-01 3.223934024572372437e-02 -4.777723848819732666e-01 -9.229726344347000122e-02 -3.192304372787475586e-01 9.827850759029388428e-02
3.398019373416900635e-01 -5.631929039955139160e-01 1.216664984822273254e-01 4.488136246800422668e-02 4.886366724967956543e-01 -2.305497527122497559e-01 -2.771618068218231201e-01 4.263727366924285889e-01
-1.896307915449142456e-01 -4.488209784030914307e-01 1.068123579025268555e-01 -2.939704954624176025e-01 -1.833134740591049194e-01 5.373891815543174744e-02 3.259202241897583008e-01 7.225348949432373047e-01
1.335047185420989990e-01 -6.457615494728088379e-01 -1.767970994114875793e-02 3.200300037860870361e-01 -6.723061949014663696e-02 -3.805772066116333008e-01 5.593234896659851074e-01 1.533487532287836075e-02
-2.031454294919967651e-01 -2.989259362220764160e-01 4.187784492969512939e-01 1.354312449693679810e-01 -1.280920654535293579e-01 -6.212613582611083984e-01 3.489249050617218018e-01 3.892765641212463379e-01
4.292865693569183350e-01 -2.116888947784900665e-02 1.480237543582916260e-01 -3.435917943716049194e-02 2.796925604343414307e-01 -1.920038647949695587e-02 1.512632817029953003e-01 8.310813307762145996e-01
9.239260107278823853e-02 -7.456190586090087891e-01 -1.468437314033508301e-01 5.990354716777801514e-02 -3.375598192214965820e-01 1.546936184167861938e-01 -3.834303617477416992e-01 3.542156517505645752e-01
1.908099204301834106e-01 -3.913634419441223145e-01 2.073026746511459351e-01 6.853086948394775391e-01 2.593975961208343506e-01 -2.616177201271057129e-01 -3.399797677993774414e-01 2.156077623367309570e-01
-1.465528309345245361e-01 -1.019765436649322510e-01 1.506269574165344238e-01 2.968281209468841553e-01 -5.133894085884094238e-01 1.380204558372497559e-01 3.095816969871520996e-01 6.920031309127807617e-01
1.205254048109054565e-01 -1.554173827171325684e-01 -2.096996605396270752e-01 -1.809736154973506927e-02 -4.141224026679992676e-01 1.131858825683593750e-01 4.707482457160949707e-01 7.149162888526916504e-01
-2.647721208631992340e-02 -8.263034820556640625e-01 2.024116963148117065e-01 1.855503022670745850e-01 -2.535674870014190674e-01 2.501997223589569330e-04 -3.959247767925262451e-01 1.416652649641036987e-01
1.934971213340759277e-01 -2.233202606439590454e-01 6.812952458858489990e-02 7.777726650238037109e-01 -2.871325314044952393e-01 -1.025210395455360413e-01 4.481286406517028809e-01 9.664335101842880249e-02
-3.071919977664947510e-01 -3.720948696136474609e-01 8.344230800867080688e-02 8.904157578945159912e-02 2.658704817295074463e-01 -4.747321903705596924e-01 3.398264944553375244e-01 5.837358832359313965e-01
4.361385107040405273e-01 -5.148453116416931152e-01 3.341531157493591309e-01 1.488088667392730713e-01 -2.281990349292755127e-01 -4.887317419052124023e-01 3.400377333164215088e-01 -6.599944084882736206e-02
7.342815995216369629e-01 -1.474749743938446045e-01 -4.683041572570800781e-01 1.346132606267929077e-01 -6.711294502019882202e-02 -3.684675395488739014e-01 -2.002740651369094849e-02 2.469384372234344482e-01
2.903059720993041992e-01 -1.601467728614807129e-01 3.355377316474914551e-01 7.152336835861206055e-01 -9.568178653717041016e-02 -3.150228261947631836e-01 -3.701304495334625244e-01 1.433169990777969360e-01
4.464312791824340820e-01 -1.241320893168449402e-01 4.112631678581237793e-01 1.263700332492589951e-02 -3.004461228847503662e-01 3.512930274009704590e-01 1.239487305283546448e-01 6.220572590827941895e-01
2.931098341941833496e-01 -7.984319329261779785e-01 2.820069789886474609e-01 1.338120847940444946e-01 3.881516754627227783e-01 -1.081062778830528259e-01 9.557388722896575928e-02 8.761523663997650146e-02
1.542687714099884033e-01 -4.936447143554687500e-01 2.831292338669300079e-02 3.744779229164123535e-01 5.036963522434234619e-02 -6.789931654930114746e-02 -6.520460844039916992e-01 3.989601731300354004e-01
3.088988959789276123e-01 1.228314563632011414e-01 3.966271281242370605e-01 4.343044161796569824e-01 3.157748579978942871e-01 -2.152666598558425903e-01 -4.423509165644645691e-02 6.289277076721191406e-01
5.148410797119140625e-01 -2.166875079274177551e-02 5.466182827949523926e-01 1.838550269603729248e-01 6.287059187889099121e-02 -3.474070727825164795e-01 2.627710103988647461e-01 4.562695622444152832e-01
1.038034930825233459e-01 -3.041972815990447998e-01 2.017512470483779907e-01 -6.663598865270614624e-02 4.751053750514984131e-01 -5.086124539375305176e-01 -4.698603600263595581e-02 6.040906906127929688e-01
6.450781822204589844e-01 -4.719378352165222168e-01 -8.714056015014648438e-02 2.925894558429718018e-01 1.253728121519088745e-01 1.815134286880493164e-01 1.974284797906875610e-01 4.246215820312500000e-01
3.392068147659301758e-01 2.133917808532714844e-01 8.941080421209335327e-02 2.061022222042083740e-01 -6.488689780235290527e-01 -1.003173813223838806e-01 1.189901400357484818e-02 5.980752706527709961e-01
-2.340570390224456787e-01 -8.646578192710876465e-01 -5.377927795052528381e-02 3.509728312492370605e-01 3.471175953745841980e-02 1.260015368461608887e-01 -2.311620116233825684e-02 2.321516722440719604e-01
7.329688072204589844e-01 -4.384265840053558350e-01 1.320153772830963135e-01 3.953488767147064209e-01 -1.500962376594543457e-01 2.078685164451599121e-01 1.645460128784179688e-01 6.321854889392852783e-02
-6.754108518362045288e-02 -1.584663093090057373e-01 9.182602167129516602e-02 -5.572101473808288574e-02 -3.794952332973480225e-01 -1.332651637494564056e-02 3.506997823715209961e-01 8.316279649734497070e-01
-1.375179737806320190e-01 -4.250518679618835449e-01 -2.220120877027511597e-01 -1.835526376962661743e-01 -2.229852676391601562e-01 -4.237228035926818848e-01 3.208172619342803955e-01 6.206864118576049805e-01
2.143364399671554565e-01 1.389868259429931641e-01 -4.561769217252731323e-02 4.471834376454353333e-02 -4.634757637977600098e-01 -2.137436270713806152e-01 1.449812352657318115e-01 8.056960701942443848e-01
6.507644057273864746e-02 -5.201628208160400391e-01 2.240332365036010742e-01 -7.050195336341857910e-02 -5.150972604751586914e-01 -6.054258942604064941e-01 1.637927740812301636e-01 1.064931526780128479e-01
-3.597309440374374390e-02 -6.241232156753540039e-01 6.416349858045578003e-02 1.201385706663131714e-01 -1.839671581983566284e-01 -7.208718657493591309e-01 1.761028319597244263e-01 7.819022238254547119e-02
1.288339942693710327e-01 -4.752354025840759277e-01 1.788621097803115845e-01 -3.274736702442169189e-01 -5.112897157669067383e-01 -5.589638948440551758e-01 9.953708201646804810e-02 1.858952492475509644e-01
6.135120987892150879e-01 -3.866691291332244873e-01 -4.607020318508148193e-01 1.509108245372772217e-01 -3.871347010135650635e-01 1.231294348835945129e-01 2.170540988445281982e-01 1.640816777944564819e-01
1.485169678926467896e-01 -3.146200478076934814e-01 3.280618488788604736e-01 7.611645460128784180e-01 8.406694978475570679e-02 -2.189128249883651733e-01 -3.041355013847351074e-01 2.108849883079528809e-01
3.642352521419525146e-01 -8.304680585861206055e-01 3.399885296821594238e-01 2.645691484212875366e-02 1.065598800778388977e-01 -1.343028396368026733e-01 1.787470430135726929e-01 -4.512378480285406113e-03
2.128492295742034912e-01 -3.485705852508544922e-01 2.126695774495601654e-02 3.675288856029510498e-01 -3.121243715286254883e-01 -6.651679277420043945e-01 3.774424493312835693e-01 1.238191351294517517e-01
-9.063450992107391357e-02 -8.719737529754638672e-01 -1.654871553182601929e-01 3.160961270332336426e-01 -2.685464918613433838e-01 -1.633305996656417847e-01 -4.026367887854576111e-02 6.106486916542053223e-02
1.187610849738121033e-01 -7.871783375740051270e-01 1.964394152164459229e-01 -3.851115703582763672e-02 -2.856783568859100342e-01 -3.638318479061126709e-01 3.349297344684600830e-01 3.299601376056671143e-03
4.592264294624328613e-01 -3.563005030155181885e-01 -1.179327815771102905e-02 -2.218813598155975342e-01 3.349180817604064941e-01 -1.932037621736526489e-01 2.489627003669738770e-01 6.334905028343200684e-01
3.444753885269165039e-01 -2.783943712711334229e-01 5.771097913384437561e-02 -1.846823990345001221e-01 5.009233951568603516e-01 -7.564491778612136841e-02 1.860205084085464478e-01 6.893076896667480469e-01
-1.565656512975692749e-01 -8.807789087295532227e-01 1.357843354344367981e-02 2.230185717344284058e-01 -3.164558112621307373e-01 9.156389161944389343e-03 -1.888622343540191650e-01 1.178857982158660889e-01
2.094813883304595947e-01 -4.466251730918884277e-01 2.667303681373596191e-01 1.862077564001083374e-01 2.536123804748058319e-02 -1.230385974049568176e-01 -6.790428757667541504e-01 4.170660972595214844e-01
-1.775074154138565063e-01 -4.545747935771942139e-01 -2.574180662631988525e-01 4.637107253074645996e-01 1.034826710820198059e-01 -3.143051564693450928e-01 4.712983667850494385e-01 3.859306573867797852e-01
2.387367039918899536e-01 1.358930915594100952e-01 -2.907016277313232422e-01 1.986576914787292480e-01 -4.811826646327972412e-01 -1.917222738265991211e-01 7.289229333400726318e-02 7.259187698364257812e-01
5.929386019706726074e-01 -2.118495851755142212e-01 -5.730625987052917480e-01 3.665621280670166016e-01 -1.412232369184494019e-01 -2.244091182947158813e-01 2.946846373379230499e-02 2.638241648674011230e-01
-7.786188507452607155e-04 -9.064090251922607422e-01 1.500178277492523193e-01 5.064314976334571838e-02 -2.903449237346649170e-01 9.258323162794113159e-02 -2.150916457176208496e-01 1.192302778363227844e-01
6.104169487953186035e-01 -5.251771211624145508e-01 -1.419129222631454468e-01 2.043706774711608887e-01 4.104406535625457764e-01 1.442278623580932617e-01 -1.082179695367813110e-01 2.978239357471466064e-01
-9.684258699417114258e-02 -3.092859089374542236e-01 -5.817808955907821655e-02 -2.215960770845413208e-01 -5.382255092263221741e-02 -6.175179481506347656e-01 1.891562044620513916e-01 6.499758958816528320e-01
1.593873649835586548e-01 -4.188542962074279785e-01 -4.012748301029205322e-01 1.760172545909881592e-01 2.479768693447113037e-01 -6.751847267150878906e-02 4.863945245742797852e-01 5.518353581428527832e-01
-2.569449543952941895e-01 -7.736988663673400879e-01 1.223124265670776367e-01 2.213561385869979858e-01 1.161709204316139221e-01 -1.254252940416336060e-01 -3.814525306224822998e-01 3.109297752380371094e-01
6.258381158113479614e-02 -9.095246195793151855e-01 2.320895493030548096e-01 -2.908965013921260834e-02 -2.359053492546081543e-01 -2.808274887502193451e-02 2.401760816574096680e-01 -3.499030368402600288e-03
6.055751070380210876e-02 -3.239043951034545898e-01 -1.644320338964462280e-01 -1.369549930095672607e-01 -2.487396895885467529e-01 -1.729111224412918091e-01 5.608541369438171387e-01 6.627950072288513184e-01
5.187662243843078613e-01 2.617446146905422211e-02 2.875469624996185303e-01 5.612841844558715820e-01 -1.740980297327041626e-01 8.312594890594482422e-02 3.248211443424224854e-01 4.355967640876770020e-01
3.919015824794769287e-01 -5.308015942573547363e-01 -2.638884782791137695e-01 3.107268810272216797e-01 2.687247097492218018e-01 2.652470767498016357e-01 -3.006854355335235596e-01 4.068091511726379395e-01
3.349375724792480469e-01 -1.944498717784881592e-01 3.454061448574066162e-01 -1.280120164155960083e-01 -1.157250776886940002e-01 -6.948677301406860352e-01 2.233878076076507568e-01 4.100953638553619385e-01
3.177787363529205322e-01 -1.366287767887115479e-01 6.660321354866027832e-01 1.364314928650856018e-02 1.499155312776565552e-01 -3.709461092948913574e-01 1.502232402563095093e-01 5.039064288139343262e-01
-1.663654595613479614e-01 -2.435094714164733887e-01 2.992873638868331909e-02 2.419574372470378876e-02 8.629383891820907593e-02 -2.615983486175537109e-01 3.641598820686340332e-01 8.384817838668823242e-01
1.467251777648925781e-01 -3.158448338508605957e-01 1.820920556783676147e-01 -3.491896390914916992e-01 -5.215885639190673828e-01 -4.999819695949554443e-01 1.409180760383605957e-01 4.262959957122802734e-01
5.729249119758605957e-01 -3.782866597175598145e-01 2.238742113113403320e-01 -2.600427567958831787e-01 3.872590959072113037e-01 -1.033540144562721252e-01 1.741908192634582520e-01 4.689564704895019531e-01
1.988519132137298584e-01 -3.685308396816253662e-01 -2.911167144775390625e-01 3.362689316272735596e-01 -1.390819251537322998e-01 1.109293289482593536e-02 -6.010354161262512207e-01 4.960915446281433105e-01
4.598469659686088562e-02 -5.486507415771484375e-01 -1.028920803219079971e-02 -3.696039021015167236e-01 -3.882247209548950195e-01 -3.872200846672058105e-01 3.631739616394042969e-01 3.572142422199249268e-01
2.375194430351257324e-01 -4.981234967708587646e-01 3.749566674232482910e-01 2.175755351781845093e-01 -9.405569732189178467e-02 -3.041912615299224854e-01 -5.971562266349792480e-01 2.226019799709320068e-01
-4.105119407176971436e-01 -4.426759779453277588e-01 1.004520431160926819e-02 1.550698280334472656e-01 -1.396696418523788452e-01 -3.513222932815551758e-01 -4.268529713153839111e-01 5.350066423416137695e-01
5.438745021820068359e-01 -6.243946403264999390e-02 4.129331409931182861e-01 1.458985954523086548e-01 -1.006333529949188232e-01 -5.881068110466003418e-02 4.252027869224548340e-01 5.604627132415771484e-01
1.523139923810958862e-01 -1.885070651769638062e-01 6.659780740737915039e-01 -2.513262070715427399e-02 4.694247618317604065e-02 -6.955530494451522827e-02 1.965066790580749512e-01 6.719008684158325195e-01
3.332741558551788330e-01 1.207168214023113251e-02 5.523509979248046875e-01 4.023761153221130371e-01 -1.911771483719348907e-03 -3.782127499580383301e-01 2.763813138008117676e-01 4.498323500156402588e-01
6.849574446678161621e-01 -1.805088371038436890e-01 -4.517508745193481445e-01 2.137775123119354248e-01 2.093092724680900574e-02 -2.226253896951675415e-01 -2.319796085357666016e-01 3.803360462188720703e-01
4.507592022418975830e-01 -8.322597146034240723e-01 -1.621914207935333252e-01 2.218697592616081238e-02 -2.714916467666625977e-01 3.092432767152786255e-02 -3.190534561872482300e-02 4.098308831453323364e-02
2.729132473468780518e-01 -3.767773509025573730e-01 5.857954025268554688e-01 1.969260722398757935e-01 3.910487592220306396e-01 9.045590460300445557e-02 -9.915053099393844604e-02 4.803007543087005615e-01
5.378905534744262695e-01 -2.410315908491611481e-02 9.800484403967857361e-03 -1.179981380701065063e-01 7.794387638568878174e-02 -5.121570825576782227e-01 1.687273532152175903e-01 6.318418979644775391e-01
2.412804365158081055e-01 -5.253053903579711914e-01 1.566626131534576416e-01 1.444135606288909912e-01 1.331999003887176514e-01 -7.186497449874877930e-01 2.882293164730072021e-01 5.624835938215255737e-02
7.592368125915527344e-01 -2.237358540296554565e-01 2.937200367450714111e-01 4.090682137757539749e-03 9.491819143295288086e-02 1.146960780024528503e-01 2.203642427921295166e-01 4.652831852436065674e-01
2.400886565446853638e-01 -6.796297430992126465e-01 3.846516013145446777e-01 1.747051030397415161e-01 9.551176428794860840e-02 -3.424842953681945801e-01 4.186133444309234619e-01 1.808872818946838379e-02
-5.946841090917587280e-02 -8.544710874557495117e-01 -1.710057705640792847e-01 2.555303871631622314e-01 -3.392112851142883301e-01 -2.363270670175552368e-01 -6.190440617501735687e-03 2.917058020830154419e-02
2.319619506597518921e-01 -3.634123504161834717e-01 1.618617326021194458e-01 2.505347430706024170e-01 6.967346370220184326e-02 -7.105579227209091187e-02 -6.941730380058288574e-01 4.830928444862365723e-01
4.623587429523468018e-01 -1.712115108966827393e-01 6.072040200233459473e-01 1.653008013963699341e-01 -1.518957912921905518e-01 3.037016689777374268e-01 2.118328213691711426e-01 4.480066001415252686e-01
4.510160386562347412e-01 -2.426020801067352295e-02 3.303840160369873047e-01 3.345049023628234863e-01 3.407135903835296631e-01 -2.489325851202011108e-01 2.076159119606018066e-01 5.948035717010498047e-01
4.791133701801300049e-01 -3.771252930164337158e-01 4.031668603420257568e-01 1.057971417903900146e-01 -4.822939336299896240e-01 -1.380950957536697388e-01 4.408374726772308350e-01 9.206017851829528809e-02
4.953663945198059082e-01 -2.889330089092254639e-01 4.671863913536071777e-01 -1.169832423329353333e-01 3.606496751308441162e-01 -2.518542706966400146e-01 1.779736131429672241e-01 4.626102745532989502e-01
3.120772242546081543e-01 -6.607276201248168945e-02 4.650299623608589172e-02 6.030536293983459473e-01 -3.338083326816558838e-01 1.007829606533050537e-01 4.761452376842498779e-01 4.290763139724731445e-01
9.815870970487594604e-02 -2.680034637451171875e-01 1.241745650768280029e-01 2.095010429620742798e-01 -3.921749591827392578e-01 2.958833985030651093e-02 6.659801006317138672e-01 5.109038949012756348e-01
-6.732307374477386475e-02 -7.853268086910247803e-02 5.219728350639343262e-01 5.039627850055694580e-02 7.695829868316650391e-02 -3.171820342540740967e-01 -4.153276327997446060e-03 7.795898914337158203e-01
2.672868072986602783e-01 -2.036120444536209106e-01 3.636120855808258057e-01 -4.943074192851781845e-03 -4.764890670776367188e-01 -8.382779359817504883e-02 4.467732608318328857e-01 5.667330622673034668e-01
1.567451655864715576e-01 -5.065353512763977051e-01 3.539292812347412109e-01 1.226366832852363586e-01 -6.158554553985595703e-02 -4.595387279987335205e-01 -5.671396255493164062e-01 2.047713845968246460e-01
5.920296311378479004e-01 -3.037447929382324219e-01 -5.650519132614135742e-01 1.637025624513626099e-01 -6.867484003305435181e-02 -2.704880237579345703e-01 2.197603434324264526e-01 2.915188074111938477e-01
5.928853154182434082e-02 -3.748596608638763428e-01 2.529742717742919922e-01 2.077120393514633179e-01 -5.282428860664367676e-01 -6.586990356445312500e-01 1.678900420665740967e-01 8.782279491424560547e-02
2.698402665555477142e-02 -4.146866798400878906e-01 -6.911880336701869965e-03 3.094565272331237793e-01 -2.733727395534515381e-01 -7.765179276466369629e-01 2.016593068838119507e-01 1.145271360874176025e-01
3.214477896690368652e-01 -3.159925341606140137e-01 4.923610985279083252e-01 -8.296743780374526978e-02 -3.852954804897308350e-01 4.363555610179901123e-01 -1.050608828663825989e-01 4.445451498031616211e-01
4.197859764099121094e-01 7.931886613368988037e-02 -2.942399382591247559e-01 1.623518615961074829e-01 -6.100528240203857422e-01 -1.074746474623680115e-01 1.832445561885833740e-01 5.359655022621154785e-01
2.753423750400543213e-01 -4.756532311439514160e-01 5.227937698364257812e-01 3.692894279956817627e-01 8.534508943557739258e-02 -2.789907753467559814e-01 4.505637884140014648e-01 1.118747424334287643e-02
5.734502077102661133e-01 -2.542647421360015869e-01 5.013764500617980957e-01 5.240342766046524048e-02 1.108081787824630737e-01 -1.591977030038833618e-01 3.949292600154876709e-01 3.984825015068054199e-01
8.487007021903991699e-01 -1.907953470945358276e-01 3.009330034255981445e-01 1.402275115251541138e-01 -1.710122972726821899e-01 1.058295667171478271e-01 2.354564964771270752e-01 1.928592622280120850e-01
4.864383041858673096e-01 -5.349898934364318848e-01 3.881227970123291016e-01 2.122102379798889160e-01 -1.456069387495517731e-02 2.073121517896652222e-01 -4.632914960384368896e-01 1.538238227367401123e-01
3.975114822387695312e-01 -3.738373816013336182e-01 1.911233365535736084e-01 1.868779808282852173e-01 -5.133266448974609375e-01 -5.138498544692993164e-01 3.096939027309417725e-01 8.557163923978805542e-02
7.020781189203262329e-02 -1.093317493796348572e-01 4.169346690177917480e-01 5.435605719685554504e-02 9.096129983663558960e-02 3.496520221233367920e-01 -2.100138217210769653e-01 7.947905659675598145e-01
-1.481957584619522095e-01 -1.432374417781829834e-01 5.775791406631469727e-02 3.541160225868225098e-01 -2.268341183662414551e-01 3.011606335639953613e-01 2.087790220975875854e-01 8.019021153450012207e-01
4.594274610280990601e-02 -4.770242869853973389e-01 -7.908983528614044189e-02 6.823534369468688965e-01 -2.377317845821380615e-01 -1.155294384807348251e-02 -3.660214245319366455e-01 3.284114301204681396e-01
2.874121367931365967e-01 -7.703426480293273926e-01 -2.349762618541717529e-01 3.712812364101409912e-01 1.724178493022918701e-01 -3.137764334678649902e-01 -4.528078436851501465e-02 -2.586276270449161530e-02
5.909945368766784668e-01 -6.393386125564575195e-01 -2.888809144496917725e-01 2.246248573064804077e-01 2.257736623287200928e-01 9.076874703168869019e-02 4.314395040273666382e-02 2.167689353227615356e-01
-3.141899108886718750e-01 -4.451008737087249756e-01 -3.753087297081947327e-02 6.728614121675491333e-02 2.524528205394744873e-01 -3.690126240253448486e-01 3.948285579681396484e-01 5.843300819396972656e-01
3.718375861644744873e-01 -4.147996902465820312e-01 5.863088369369506836e-01 2.298971414566040039e-01 -1.923387199640274048e-01 -2.373839616775512695e-01 4.344542920589447021e-01 1.047447100281715393e-01
2.503947913646697998e-01 -2.987179756164550781e-01 2.595307230949401855e-01 -1.502450276166200638e-02 -2.859038114547729492e-01 7.945392280817031860e-02 5.882297158241271973e-01 5.885745286941528320e-01
3.266427516937255859e-01 -2.047060281038284302e-01 -1.061698887497186661e-02 3.598876595497131348e-01 -5.966881513595581055e-01 -5.229121446609497070e-01 2.931966781616210938e-01 7.955993711948394775e-02
1.826654225587844849e-01 -4.642987251281738281e-01 2.807959914207458496e-01 6.145640015602111816e-01 -8.033882826566696167e-02 -1.670752018690109253e-01 -4.871115982532501221e-01 1.512571424245834351e-01
2.135900221765041351e-02 -4.420304596424102783e-01 1.146745458245277405e-01 4.234964251518249512e-01 -4.075968563556671143e-01 -4.663662016391754150e-01 4.432768523693084717e-01 1.775569170713424683e-01
3.451193273067474365e-01 -5.078895092010498047e-01 1.813274472951889038e-01 -4.993461072444915771e-02 5.721951127052307129e-01 -1.899344474077224731e-01 -2.274570316076278687e-01 4.151492118835449219e-01
1.826052814722061157e-01 -2.468709647655487061e-01 -1.570545285940170288e-01 3.750982880592346191e-01 -5.448241829872131348e-01 -6.378620862960815430e-01 1.742334961891174316e-01 7.928708195686340332e-02
2.387923747301101685e-01 -1.924291551113128662e-01 1.697354018688201904e-01 7.076721787452697754e-01 2.749934233725070953e-02 -5.299025774002075195e-01 -2.819382548332214355e-01 1.236811652779579163e-01
3.581497669219970703e-01 -3.102101683616638184e-01 4.209854304790496826e-01 6.010510921478271484e-01 -4.874300584197044373e-02 1.124861836433410645e-01 -4.175308942794799805e-01 2.182802259922027588e-01
4.620618522167205811e-01 9.335533529520034790e-02 1.599723398685455322e-01 5.560814142227172852e-01 -2.953080832958221436e-01 1.064548268914222717e-02 2.754990458488464355e-01 5.289101600646972656e-01
1.537702083587646484e-01 -1.598404347896575928e-01 3.589999973773956299e-01 -6.585997994989156723e-03 -6.368373632431030273e-01 -1.946046650409698486e-01 3.998480141162872314e-01 4.675149917602539062e-01
4.256494343280792236e-01 -5.873504877090454102e-01 4.491827264428138733e-02 4.231896400451660156e-01 -3.094245791435241699e-01 4.302178025245666504e-01 -4.236545041203498840e-02 1.005443707108497620e-01
6.161690950393676758e-01 -3.656416386365890503e-02 2.852974534034729004e-01 -2.514827847480773926e-01 -1.386761814355850220e-01 -2.612128555774688721e-01 1.768237054347991943e-01 5.963477492332458496e-01
3.769099339842796326e-02 -7.762650251388549805e-01 -3.895856812596321106e-02 3.400171697139739990e-01 -1.404356658458709717e-01 -2.628501653671264648e-01 -4.316558539867401123e-01 6.101979687809944153e-02
6.939227133989334106e-02 -1.468324214220046997e-01 -3.998079299926757812e-01 4.084668457508087158e-01 -2.339173108339309692e-01 -6.646971702575683594e-01 1.035235971212387085e-01 3.737335801124572754e-01
4.046512246131896973e-01 -6.005167961120605469e-01 -2.516118064522743225e-02 2.242235280573368073e-02 5.647902488708496094e-01 -7.820560783147811890e-02 1.233130693435668945e-02 3.863224983215332031e-01
2.292346954345703125e-01 -2.391267269849777222e-01 2.328833192586898804e-01 1.112915650010108948e-01 -1.520377546548843384e-01 1.765357255935668945e-01 3.189311027526855469e-01 8.170997500419616699e-01
3.560194373130798340e-01 -1.561174690723419189e-01 -5.927750468254089355e-01 3.852922022342681885e-01 -3.110199607908725739e-02 -4.550941586494445801e-01 6.120819225907325745e-02 3.704333305358886719e-01
2.630636096000671387e-01 -5.714873075485229492e-01 -3.549823462963104248e-01 2.681505084037780762e-01 -2.504698634147644043e-01 -7.398392260074615479e-02 -1.404359042644500732e-01 5.642266273498535156e-01
6.916932463645935059e-01 -4.980877339839935303e-01 -6.793688982725143433e-02 7.615108042955398560e-02 3.713151514530181885e-01 1.011313945055007935e-01 -9.133259207010269165e-02 3.265124559402465820e-01
1.622180640697479248e-02 -7.278483510017395020e-01 2.785364091396331787e-01 2.700696587562561035e-01 -6.244367733597755432e-02 -2.117812782526016235e-01 -5.002112984657287598e-01 1.431487649679183960e-01
2.390983998775482178e-01 -2.364671081304550171e-01 -3.205728903412818909e-02 -3.676727116107940674e-01 -1.583501696586608887e-01 -6.151456236839294434e-01 2.163780033588409424e-01 5.480929613113403320e-01
6.405240893363952637e-01 -3.504261672496795654e-01 -1.746917217969894409e-01 -2.044786661863327026e-01 2.905197441577911377e-01 2.834808081388473511e-02 8.922491222620010376e-02 5.490311384201049805e-01
1.177195832133293152e-02 -3.555430769920349121e-01 -3.685252368450164795e-01 1.004918813705444336e-01 1.828111410140991211e-01 -1.108506545424461365e-01 4.857628345489501953e-01 6.677333116531372070e-01
4.335933625698089600e-01 -2.453234642744064331e-01 -1.233559325337409973e-01 1.370567530393600464e-01 -2.785322666168212891e-01 -7.851378321647644043e-01 9.620302915573120117e-02 1.205623000860214233e-01
5.537276268005371094e-01 -6.019420623779296875e-01 -4.646712541580200195e-01 3.104324638843536377e-01 -9.025554358959197998e-02 -2.208671160042285919e-02 -5.241077020764350891e-02 8.592481911182403564e-02
7.571203708648681641e-01 -3.959137015044689178e-03 2.038732469081878662e-01 -2.532314322888851166e-02 -2.258729785680770874e-01 -1.413699686527252197e-01 2.939376235008239746e-01 4.765962064266204834e-01
9.530311077833175659e-02 1.224077790975570679e-01 1.427932530641555786e-01 8.892652392387390137e-02 -2.899248301982879639e-01 4.540628194808959961e-02 7.035171240568161011e-02 9.255098104476928711e-01
8.052833676338195801e-01 -3.406462669372558594e-01 2.499426156282424927e-01 -3.981931135058403015e-02 -3.689505858346819878e-03 -2.105715274810791016e-01 2.224055528640747070e-01 2.785744369029998779e-01
6.087895035743713379e-01 -3.077922165393829346e-01 -1.193974316120147705e-01 5.543207526206970215e-01 -2.923790216445922852e-01 -2.318532913923263550e-01 2.633438408374786377e-01 -6.723660975694656372e-02
4.346605837345123291e-01 -5.935308933258056641e-01 2.750841528177261353e-02 1.262860149145126343e-01 5.672147870063781738e-01 -1.710421964526176453e-02 8.299162983894348145e-02 3.364128470420837402e-01
5.681459442712366581e-04 -6.563379168510437012e-01 3.630420267581939697e-01 3.147581219673156738e-01 -1.129741668701171875e-01 -2.565068006515502930e-01 -4.822572469711303711e-01 1.649758666753768921e-01
-3.100374042987823486e-01 -8.680503964424133301e-01 -2.387953177094459534e-02 9.725221246480941772e-02 1.558638364076614380e-01 -1.577054113149642944e-01 -4.692471120506525040e-04 3.019474446773529053e-01
5.229203701019287109e-01 -4.821557402610778809e-01 -5.177528411149978638e-02 -1.075262427330017090e-01 4.665202796459197998e-01 -9.150797873735427856e-02 1.572747528553009033e-01 4.786305725574493408e-01
2.063378877937793732e-02 -4.507560133934020996e-01 -1.311503797769546509e-01 -4.018828570842742920e-01 -2.680369019508361816e-01 -2.894269824028015137e-01 4.122726023197174072e-01 5.404649972915649414e-01
4.377076923847198486e-01 2.076092511415481567e-01 -6.193254608660936356e-03 4.237868189811706543e-01 -6.149007678031921387e-01 -7.272460311651229858e-02 7.279843837022781372e-02 4.438302516937255859e-01
4.655418992042541504e-01 -5.248757004737854004e-01 3.148954510688781738e-01 1.659651845693588257e-01 -3.163162767887115479e-01 -1.104102879762649536e-01 5.142517685890197754e-01 6.611614674329757690e-02
4.187016189098358154e-01 -3.021471202373504639e-01 1.400752365589141846e-01 -8.957125246524810791e-02 -3.197337090969085693e-01 -7.586746811866760254e-01 1.108016446232795715e-01 1.251326203346252441e-01
3.400698006153106689e-01 6.167113408446311951e-02 4.079602956771850586e-01 5.636216402053833008e-01 4.079821333289146423e-02 -1.772156655788421631e-01 2.797969281673431396e-01 5.339400768280029297e-01
-2.175085991621017456e-01 -5.033848285675048828e-01 -1.112248823046684265e-01 1.688636392354965210e-01 2.447253912687301636e-01 -3.251946270465850830e-01 4.927755594253540039e-01 4.999381005764007568e-01
3.754923939704895020e-01 2.917153201997280121e-02 4.055641293525695801e-01 -8.364104479551315308e-02 -1.842133104801177979e-01 -5.321215987205505371e-01 2.319375127553939819e-01 5.619550347328186035e-01
4.370638728141784668e-02 -7.039986848831176758e-01 -8.193191140890121460e-02 -6.472187489271163940e-02 -2.393098920583724976e-01 -5.202966332435607910e-01 3.482086658477783203e-01 2.057833969593048096e-01
4.629498124122619629e-01 3.510171920061111450e-02 8.497420698404312134e-02 4.084251821041107178e-01 -4.774255454540252686e-01 -1.773002743721008301e-01 4.435727894306182861e-01 3.927929997444152832e-01
2.157083898782730103e-01 -2.313904464244842529e-01 -2.087948769330978394e-01 -2.807729542255401611e-01 -2.598035037517547607e-01 -4.299757182598114014e-01 2.924235463142395020e-01 6.630318164825439453e-01
4.559720754623413086e-01 -2.330231070518493652e-01 -5.292406771332025528e-03 -5.847393721342086792e-02 4.737819433212280273e-01 -4.559584558010101318e-01 9.183314442634582520e-02 5.417948961257934570e-01
4.344196617603302002e-01 -6.019851937890052795e-02 4.299367368221282959e-01 3.183015584945678711e-01 -1.310767531394958496e-01 1.027545705437660217e-01 4.441064000129699707e-01 5.445401668548583984e-01
2.123709470033645630e-01 -8.243864774703979492e-01 3.152651488780975342e-01 3.692163387313485146e-03 1.137717589735984802e-01 -2.378054708242416382e-01 3.045533597469329834e-01 1.167542412877082825e-01
1.985312253236770630e-01 -2.398722320795059204e-01 1.652332395315170288e-02 -1.617271304130554199e-01 -1.231283843517303467e-01 -8.160688877105712891e-01 2.695785462856292725e-02 4.413187205791473389e-01
2.936837375164031982e-01 -7.040330767631530762e-02 4.544974565505981445e-01 1.044117496348917484e-03 -3.594664856791496277e-02 -4.542798697948455811e-01 3.742625117301940918e-01 5.953900814056396484e-01
3.711567819118499756e-01 -5.931372642517089844e-01 5.180909857153892517e-02 2.790609896183013916e-01 -1.903073042631149292e-01 -4.642633497714996338e-01 4.216604530811309814e-01 1.780184917151927948e-02
5.683791041374206543e-01 -3.260415494441986084e-01 -7.290175557136535645e-02 -1.325296703726053238e-02 2.641913592815399170e-01 -2.035220712423324585e-01 -4.846369475126266479e-02 6.720005273818969727e-01
1.225947067141532898e-01 -3.437017202377319336e-01 1.406806260347366333e-01 7.844504117965698242e-01 6.051476672291755676e-02 -3.695532083511352539e-01 -2.772392630577087402e-01 1.208012849092483521e-01
1.480469405651092529e-01 -1.372140794992446899e-01 3.735076487064361572e-01 1.263750046491622925e-01 -4.769334793090820312e-01 -4.856876432895660400e-01 3.857854306697845459e-01 4.377071559429168701e-01
-2.900445759296417236e-01 -7.887474298477172852e-01 -3.870728611946105957e-02 2.715875804424285889e-01 -4.228827655315399170e-01 -1.301778256893157959e-01 -9.550611488521099091e-03 1.504205763339996338e-01
5.058990120887756348e-01 1.441790312528610229e-01 7.966298609972000122e-03 1.844485253095626831e-01 -4.587427377700805664e-01 -4.884054418653249741e-03 1.150724217295646667e-01 6.822635531425476074e-01
7.580820322036743164e-01 6.112771481275558472e-02 3.646793663501739502e-01 4.101655185222625732e-01 -1.424412336200475693e-02 -7.421126961708068848e-02 1.091036275029182434e-01 3.205220699310302734e-01
-2.125414907932281494e-01 -3.297551274299621582e-01 7.870861142873764038e-02 2.392608225345611572e-01 -3.417679071426391602e-01 -6.634501218795776367e-01 3.268357217311859131e-01 3.447520136833190918e-01
5.072229504585266113e-01 4.873464349657297134e-03 2.397957593202590942e-01 3.611190021038055420e-01 -2.131671756505966187e-01 1.940606832504272461e-01 3.556051552295684814e-01 5.875689387321472168e-01
-2.747720777988433838e-01 -3.696740865707397461e-01 3.397922217845916748e-01 1.196988895535469055e-01 -3.661417067050933838e-01 -4.335706532001495361e-01 3.196474313735961914e-01 4.835670590400695801e-01
2.286367863416671753e-01 -5.523393154144287109e-01 -3.522706925868988037e-01 9.327160567045211792e-02 3.778075277805328369e-01 -2.213085144758224487e-01 3.147806823253631592e-01 4.680272340774536133e-01
-1.262180656194686890e-01 -6.556083559989929199e-01 -2.697885334491729736e-01 2.548694312572479248e-01 1.001510471105575562e-01 -2.160752564668655396e-01 5.314821004867553711e-01 2.780478596687316895e-01
3.624510169029235840e-01 -1.432287693023681641e-01 5.323125123977661133e-01 1.879922300577163696e-02 3.519213795661926270e-01 -3.031729487702250481e-03 -2.222806513309478760e-01 6.254104375839233398e-01
3.873588442802429199e-01 -2.293297499418258667e-01 -1.473630219697952271e-01 3.295117914676666260e-01 -1.279937382787466049e-02 -1.644552946090698242e-01 -6.735811233520507812e-01 4.314467012882232666e-01
2.851270437240600586e-01 -8.133557438850402832e-01 4.438402056694030762e-01 -1.005260795354843140e-01 7.110328879207372665e-03 1.338125467300415039e-01 1.183783635497093201e-01 1.344823241233825684e-01
5.724892616271972656e-01 -2.603808939456939697e-01 -2.406899929046630859e-01 5.154401659965515137e-01 -3.399171233177185059e-01 -3.865255415439605713e-01 8.646656572818756104e-02 -9.179100394248962402e-02
2.507522702217102051e-01 -2.609660848975181580e-02 6.012598872184753418e-01 1.828728616237640381e-01 1.051387116312980652e-01 -4.732822775840759277e-01 1.387386023998260498e-01 5.358988642692565918e-01
-9.801904857158660889e-02 -3.049247860908508301e-01 3.322306871414184570e-01 2.695617079734802246e-01 -3.770527839660644531e-01 -4.956355690956115723e-01 4.823466241359710693e-01 3.064158558845520020e-01
5.434185862541198730e-01 -7.095304131507873535e-02 1.480024904012680054e-01 3.545756265521049500e-02 -2.312282323837280273e-01 4.069019109010696411e-02 1.913381069898605347e-01 7.647008299827575684e-01
2.409113645553588867e-01 -4.300458133220672607e-01 -1.964706927537918091e-01 -6.457223743200302124e-02 4.250384867191314697e-01 5.599401518702507019e-02 2.136742770671844482e-01 6.962774395942687988e-01
2.169010788202285767e-01 -1.753365397453308105e-01 7.641652226448059082e-02 -2.245656400918960571e-01 -4.654357954859733582e-02 -6.300252676010131836e-02 4.125541746616363525e-01 8.304248452186584473e-01
5.024291276931762695e-01 -2.108326405286788940e-01 -3.763186931610107422e-01 2.329293042421340942e-01 -2.029048800468444824e-01 -6.667774319648742676e-01 5.949805676937103271e-02 1.339411288499832153e-01
1.218219399452209473e-01 -5.257917046546936035e-01 2.811233401298522949e-01 1.704377830028533936e-01 -2.982529699802398682e-01 -6.902438998222351074e-01 1.868101209402084351e-01 1.826574467122554779e-02
2.612611949443817139e-01 -3.716740310192108154e-01 -2.806166410446166992e-01 -9.783644974231719971e-02 3.840427696704864502e-01 1.439169198274612427e-01 -1.947884447872638702e-02 7.326000928878784180e-01
-7.163348048925399780e-02 -3.565813004970550537e-01 2.894041836261749268e-01 4.162122309207916260e-01 -1.970221996307373047e-01 -3.052748143672943115e-01 -5.523763298988342285e-01 4.166543781757354736e-01
6.563814282417297363e-01 -5.459291934967041016e-01 1.280818581581115723e-01 4.429507255554199219e-01 2.102762907743453979e-01 1.142552345991134644e-01 3.229065611958503723e-02 1.418843399733304977e-02
6.667341589927673340e-01 -4.811459481716156006e-01 3.303380608558654785e-01 2.943315804004669189e-01 -6.391486525535583496e-02 -7.156691700220108032e-02 3.437578976154327393e-01 2.886958979070186615e-02
9.666214883327484131e-02 -7.339956164360046387e-01 -2.225597351789474487e-01 1.170632392168045044e-01 1.821159198880195618e-02 -4.426902532577514648e-01 3.376251757144927979e-01 2.799520790576934814e-01
3.630966246128082275e-01 -3.696852624416351318e-01 -1.661815941333770752e-01 6.888814270496368408e-02 -4.086489081382751465e-01 -1.924147903919219971e-01 5.770431160926818848e-01 4.026607573032379150e-01
6.236019134521484375e-01 -1.192140504717826843e-01 3.471880778670310974e-02 1.863042637705802917e-02 -7.691650837659835815e-02 -7.262921929359436035e-01 -5.473221838474273682e-02 2.427838146686553955e-01
-1.037086695432662964e-01 -2.977556884288787842e-01 -1.590617746114730835e-01 1.700242012739181519e-01 -5.082702040672302246e-01 -2.503499686717987061e-01 1.875267922878265381e-01 7.001408934593200684e-01
3.298491612076759338e-02 -5.302380323410034180e-01 1.232496723532676697e-01 -2.815851867198944092e-01 -1.772255748510360718e-01 -2.240918576717376709e-01 5.202313661575317383e-01 5.205883979797363281e-01
-1.059597134590148926e-01 -1.409046798944473267e-01 -5.458593741059303284e-02 7.015399932861328125e-01 -4.342379868030548096e-01 8.420467376708984375e-02 2.573802769184112549e-01 4.603072702884674072e-01
7.146554440259933472e-02 -3.941819369792938232e-01 1.865759640932083130e-01 -3.069387078285217285e-01 -4.298058450222015381e-01 -4.140100181102752686e-01 2.860176563262939453e-01 5.220612287521362305e-01
8.044933080673217773e-01 -3.536262512207031250e-01 1.719870120286941528e-01 2.022297680377960205e-01 -5.221042409539222717e-02 1.520600616931915283e-01 3.066550195217132568e-01 1.933315843343734741e-01
2.499054223299026489e-01 -6.920712590217590332e-01 -2.431686036288738251e-02 4.090267121791839600e-01 -2.300292551517486572e-01 4.665672183036804199e-01 -1.325870491564273834e-02 1.411256194114685059e-01
-2.771122753620147705e-01 -6.643459200859069824e-01 -2.684039473533630371e-01 3.027967810630798340e-01 -8.189304172992706299e-02 -4.325008690357208252e-01 -1.589355170726776123e-01 3.148059546947479248e-01
3.522545099258422852e-01 3.081567026674747467e-02 4.317750334739685059e-01 2.581790089607238770e-01 3.143447339534759521e-01 -2.747455537319183350e-01 2.189964056015014648e-02 6.686583161354064941e-01
9.060490131378173828e-02 -3.589023351669311523e-01 -1.411674078553915024e-02 -1.603162735700607300e-01 -2.248965054750442505e-01 -1.112964972853660583e-01 5.369098186492919922e-01 6.970235705375671387e-01
6.243520379066467285e-01 -1.191308870911598206e-01 -7.421748340129852295e-02 1.053134426474571228e-01 -1.738447695970535278e-01 -7.281101346015930176e-01 -1.347699947655200958e-02 1.372786015272140503e-01
3.095784485340118408e-01 -4.162013828754425049e-01 3.702252805233001709e-01 7.367625832557678223e-02 -6.087874174118041992e-01 -3.951462805271148682e-01 1.122078672051429749e-01 2.215611636638641357e-01
2.585911154747009277e-01 -5.166153311729431152e-01 2.036373019218444824e-01 2.981756627559661865e-01 -2.998509407043457031e-01 -6.248652338981628418e-01 2.234286814928054810e-01 -7.466538250446319580e-02
4.183169603347778320e-01 -1.883091777563095093e-01 -2.817533016204833984e-01 1.886086314916610718e-01 -3.288968503475189209e-01 -7.235012650489807129e-01 1.501914709806442261e-01 1.428559869527816772e-01
8.298995345830917358e-02 -8.422779440879821777e-01 2.647820711135864258e-01 2.380460053682327271e-01 -3.285230398178100586e-01 2.148735076189041138e-01 5.289894342422485352e-02 -2.971328794956207275e-03
4.963237941265106201e-01 -1.794307827949523926e-01 -1.409994959831237793e-01 2.438159883022308350e-01 -3.355469703674316406e-01 -7.200793623924255371e-01 7.769972085952758789e-02 7.068900763988494873e-02
3.025952912867069244e-02 -1.795124262571334839e-01 5.587148666381835938e-01 7.278726249933242798e-02 -2.823863923549652100e-01 -3.653417825698852539e-01 3.657191693782806396e-01 5.499383211135864258e-01
-4.010004177689552307e-02 -1.723078489303588867e-01 -1.531967222690582275e-01 4.361558556556701660e-01 -4.721813797950744629e-01 -2.885710000991821289e-01 5.195352435111999512e-01 4.229130446910858154e-01
2.031945288181304932e-01 -5.468001961708068848e-01 -1.832636445760726929e-02 6.361462175846099854e-02 -4.410905539989471436e-01 -6.731371879577636719e-01 6.767290830612182617e-02 5.554114654660224915e-02
1.177119538187980652e-01 -8.817068934440612793e-01 3.106262981891632080e-01 2.106175869703292847e-01 -6.740063428878784180e-02 9.771480411291122437e-02 2.316621094942092896e-01 -1.139838714152574539e-02
2.949056029319763184e-01 -6.104857921600341797e-01 -1.960011012852191925e-02 4.751354828476905823e-02 -4.264276921749114990e-01 -5.457657575607299805e-01 2.397840768098831177e-01 -2.233335562050342560e-02
5.766654610633850098e-01 9.403485059738159180e-02 4.135528504848480225e-01 2.145959138870239258e-01 -2.322959154844284058e-02 -2.279947102069854736e-01 2.287435382604598999e-01 5.802517533302307129e-01
1.618188060820102692e-02 -2.332578152418136597e-01 3.275130689144134521e-01 8.851093798875808716e-02 -4.700017273426055908e-01 -6.623537540435791016e-01 2.810348868370056152e-01 3.027132749557495117e-01
3.903853893280029297e-01 -5.550106167793273926e-01 -3.814745843410491943e-01 3.176699876785278320e-01 4.186893701553344727e-01 -4.354581609368324280e-02 1.904426366090774536e-01 2.822408378124237061e-01
3.770303428173065186e-01 -3.010782897472381592e-01 -2.163328975439071655e-01 -4.339291751384735107e-01 -2.771281599998474121e-01 -4.479883313179016113e-01 2.197539359331130981e-01 4.542247951030731201e-01
9.545394033193588257e-02 1.289988905191421509e-01 1.621589213609695435e-01 2.327365726232528687e-01 -4.774743318557739258e-02 7.130234688520431519e-02 -3.411158174276351929e-02 9.408819079399108887e-01
5.630452558398246765e-02 -4.442353546619415283e-01 8.003482967615127563e-02 -3.182114958763122559e-01 -5.185561180114746094e-01 -3.310811519622802734e-01 3.079703152179718018e-01 4.673969447612762451e-01
7.486809492111206055e-01 -4.871462881565093994e-01 -1.187496185302734375e-01 4.259276390075683594e-02 -4.070550799369812012e-01 -9.372018277645111084e-02 1.066778749227523804e-01 -1.980655640363693237e-02
3.488949239253997803e-01 -3.216689527034759521e-01 -1.613339968025684357e-02 7.036880254745483398e-01 -3.040239214897155762e-01 4.922803863883018494e-02 3.744008839130401611e-01 2.105574905872344971e-01
-1.657369136810302734e-01 -7.576915025711059570e-01 -1.585990637540817261e-01 3.732599914073944092e-01 -3.103965222835540771e-01 -1.476947814226150513e-01 -2.150681018829345703e-01 2.637120485305786133e-01
5.094624161720275879e-01 1.412948817014694214e-01 3.285027146339416504e-01 6.015053987503051758e-01 -1.814956814050674438e-01 -1.482005715370178223e-01 1.214072033762931824e-01 4.255786538124084473e-01
1.252844333648681641e-01 -6.233547925949096680e-01 2.215176671743392944e-01 2.102698087692260742e-01 1.647141873836517334e-01 -6.226513385772705078e-01 2.465217262506484985e-01 1.638626754283905029e-01
4.527015388011932373e-01 -3.709207475185394287e-01 -1.211126446723937988e-01 5.722876191139221191e-01 1.433078013360500336e-02 -5.363603234291076660e-01 1.458050012588500977e-01 -7.842740416526794434e-02
5.463682413101196289e-01 -3.538378775119781494e-01 -1.386687308549880981e-01 -2.472797222435474396e-02 5.092974901199340820e-01 -1.452576220035552979e-01 -6.195544451475143433e-02 5.216491818428039551e-01
2.832134068012237549e-01 -4.138329923152923584e-01 3.139406442642211914e-01 -2.259121835231781006e-01 -3.589776456356048584e-01 -4.797767400741577148e-01 3.811844885349273682e-01 3.075470030307769775e-01
1.690829247236251831e-01 -2.395689338445663452e-01 2.005878984928131104e-01 1.534090489149093628e-01 5.076055228710174561e-02 -3.378546237945556641e-02 4.431276619434356689e-01 8.063297867774963379e-01
1.590961366891860962e-01 -3.168437480926513672e-01 -1.106918379664421082e-01 1.312656849622726440e-01 -1.440106630325317383e-01 -5.653682947158813477e-01 5.127863287925720215e-01 4.914109110832214355e-01
2.493202686309814453e-01 -3.076563179492950439e-01 9.780465066432952881e-02 -2.052277624607086182e-01 -5.129348635673522949e-01 -1.464680954813957214e-02 5.361379384994506836e-01 4.906548857688903809e-01
-1.537571400403976440e-01 -9.378651380538940430e-01 -8.739747107028961182e-02 1.502836197614669800e-01 -1.392372101545333862e-01 -5.801517888903617859e-02 4.119458049535751343e-02 2.051695585250854492e-01
2.221916317939758301e-01 -2.124626338481903076e-01 4.251910448074340820e-01 1.930119395256042480e-01 -4.647899568080902100e-01 -5.799570679664611816e-01 2.257891893386840820e-01 2.899805903434753418e-01
4.088107943534851074e-01 -5.940867066383361816e-01 -1.330370903015136719e-01 7.987742125988006592e-02 5.066553354263305664e-01 5.826171487569808960e-02 -9.904959052801132202e-02 4.312199950218200684e-01
-1.115692779421806335e-02 -5.487664937973022461e-01 1.454292982816696167e-01 -1.490515321493148804e-01 -5.173450112342834473e-01 -1.275603324174880981e-01 4.644307792186737061e-01 3.946535289287567139e-01
8.278269171714782715e-01 -2.675997018814086914e-01 -3.309779241681098938e-02 2.996778488159179688e-02 -2.548728883266448975e-01 -2.918722108006477356e-02 2.315910160541534424e-01 3.487879037857055664e-01
8.764095604419708252e-02 -2.680455446243286133e-01 -8.411908149719238281e-02 4.068168699741363525e-01 -4.948026537895202637e-01 -5.606237649917602539e-01 3.460843861103057861e-01 2.626622617244720459e-01
2.369396239519119263e-01 -7.500003576278686523e-01 4.392260909080505371e-01 -2.501996159553527832e-01 -1.835123300552368164e-01 2.229189723730087280e-01 -5.667698010802268982e-02 1.981355696916580200e-01
2.347840182483196259e-02 -6.844146847724914551e-01 -4.960989356040954590e-01 3.442427814006805420e-01 1.590106040239334106e-01 -1.616040319204330444e-01 -2.232131734490394592e-02 3.383926153182983398e-01
3.648150861263275146e-01 -2.570263743400573730e-01 -1.418107300996780396e-01 3.504331707954406738e-01 -1.259184777736663818e-01 -7.040393948554992676e-01 3.236767053604125977e-01 2.040592730045318604e-01
6.198149174451828003e-02 -2.439539134502410889e-01 -1.243194844573736191e-02 -3.390426337718963623e-01 -3.789041340351104736e-01 9.461611509323120117e-02 2.268065512180328369e-01 7.858616709709167480e-01
-1.332331150770187378e-01 -4.708317518234252930e-01 -1.334764510393142700e-01 6.621047109365463257e-02 4.927796125411987305e-02 -5.540943741798400879e-01 4.942724108695983887e-01 4.296655654907226562e-01
4.950011372566223145e-01 -1.357522904872894287e-01 -3.371533155441284180e-01 6.447034478187561035e-01 -5.933839827775955200e-02 1.637632846832275391e-01 1.091040745377540588e-01 4.061862826347351074e-01
8.974185585975646973e-01 -1.371970772743225098e-01 1.128145828843116760e-01 2.043779343366622925e-01 -3.186818957328796387e-02 -6.454279180616140366e-03 4.287915304303169250e-02 3.441273570060729980e-01
-1.747730970382690430e-01 -7.574416399002075195e-01 -9.634254872798919678e-02 8.268361538648605347e-02 -3.619566559791564941e-01 -1.078909561038017273e-01 -3.049273788928985596e-01 3.794524669647216797e-01
-3.201355412602424622e-02 -8.610341548919677734e-01 1.841103732585906982e-01 1.885292977094650269e-01 -3.215760290622711182e-01 -2.460123896598815918e-01 1.389283388853073120e-01 -7.015097141265869141e-02
3.128197491168975830e-01 -6.792747378349304199e-01 -3.809688985347747803e-01 1.399546265602111816e-01 1.739023923873901367e-01 -4.615108370780944824e-01 1.392243355512619019e-01 1.157031133770942688e-01
-1.852126121520996094e-01 -6.865207552909851074e-01 1.344535499811172485e-01 3.123534917831420898e-01 -3.086128830909729004e-02 -6.652113795280456543e-02 -4.854086637496948242e-01 3.711390197277069092e-01
5.543164610862731934e-01 -6.129308938980102539e-01 -9.622424095869064331e-02 1.599798947572708130e-01 2.730648815631866455e-01 2.599374391138553619e-02 -2.963523566722869873e-01 3.451542854309082031e-01
2.588306069374084473e-01 -7.821023464202880859e-01 -2.730417847633361816e-01 -7.432349026203155518e-02 -1.197586804628372192e-01 -4.590485095977783203e-01 1.646073721349239349e-02 1.261277943849563599e-01
