# Supplementary material for: Where is your field going? A machine learning approach to study the relative motion of the domains of physics
Source: PLoS One. 2020 Jun 18;15(6):e0233997. doi: 10.1371/journal.pone.0233997 (PMC7302634; doi:10.1371/journal.pone.0233997)
Supplement: S10 Data — (ZIP) [file pone.0233997.s010.zip › 9/Pacs4Run_9_VS_500_embeddings1996-2000ED8.txt]

3.065081238746643066e-01 1.652000695466995239e-01 -4.043711125850677490e-01 6.896802783012390137e-02 -7.561574876308441162e-02 4.028246998786926270e-01 -7.374131679534912109e-02 7.328476905822753906e-01
-2.402617782354354858e-02 1.312402933835983276e-01 -6.854791641235351562e-01 2.989649176597595215e-01 2.427645474672317505e-01 3.504334390163421631e-01 -4.510124027729034424e-01 1.943879276514053345e-01
2.633609175682067871e-01 1.521152853965759277e-01 -5.192818045616149902e-01 -5.041540861129760742e-01 -5.443134903907775879e-02 3.720335066318511963e-01 -3.018416762351989746e-01 3.888406157493591309e-01
-1.955951005220413208e-01 4.377954006195068359e-01 -7.614061832427978516e-01 -1.775948554277420044e-01 -2.726503610610961914e-01 1.631805896759033203e-01 2.454858273267745972e-02 2.392277568578720093e-01
-4.884907603263854980e-02 2.023827880620956421e-01 -1.815989315509796143e-01 4.672334492206573486e-01 -5.417302250862121582e-01 5.407620668411254883e-01 -1.373151391744613647e-01 3.172050118446350098e-01
5.599655583500862122e-02 1.305643916130065918e-01 -2.284204959869384766e-01 8.711920976638793945e-01 1.984543204307556152e-01 1.208393946290016174e-01 -1.997449100017547607e-01 2.734619677066802979e-01
-1.736094951629638672e-01 4.415287822484970093e-02 -6.518059372901916504e-01 -5.480704456567764282e-02 -1.592030227184295654e-01 4.614349305629730225e-01 1.792939901351928711e-01 5.192700028419494629e-01
-2.787202298641204834e-01 1.844034343957901001e-02 -2.202478945255279541e-01 3.380073308944702148e-01 -3.165692985057830811e-01 -6.779392063617706299e-02 -6.649383306503295898e-01 4.607187807559967041e-01
-8.770645596086978912e-03 1.287275403738021851e-01 -4.594064354896545410e-01 3.061188459396362305e-01 -4.093322455883026123e-01 6.317971944808959961e-01 1.358905434608459473e-01 3.056180179119110107e-01
1.188159584999084473e-01 5.753609538078308105e-01 -6.750903725624084473e-01 -1.780775785446166992e-01 2.994320690631866455e-01 1.606993973255157471e-01 -7.593188434839248657e-02 2.147891968488693237e-01
-1.142647862434387207e-01 3.073488473892211914e-01 -3.868074119091033936e-01 4.407102763652801514e-01 -5.493257045745849609e-01 2.464957535266876221e-01 -4.203749597072601318e-01 9.695842862129211426e-02
-4.895414710044860840e-01 2.498709708452224731e-01 -5.262429714202880859e-01 2.106665819883346558e-01 2.075012028217315674e-01 1.133621260523796082e-01 -3.301231563091278076e-01 4.601222276687622070e-01
-8.991648256778717041e-02 1.863214820623397827e-01 5.380678549408912659e-02 -5.453931540250778198e-02 -1.151862889528274536e-01 3.870292007923126221e-01 -7.025647163391113281e-01 5.428379178047180176e-01
6.460099667310714722e-02 3.330769836902618408e-01 -1.551024913787841797e-01 4.110325574874877930e-01 -6.026139855384826660e-01 5.087252259254455566e-01 -8.044807240366935730e-03 2.643339037895202637e-01
4.265500903129577637e-01 -1.243330314755439758e-01 -1.395301669836044312e-01 4.586408138275146484e-01 -4.109865427017211914e-01 3.725192844867706299e-01 -4.230685532093048096e-01 2.934429347515106201e-01
-1.899639368057250977e-01 -1.241534724831581116e-01 -2.889217734336853027e-01 4.418950974941253662e-01 -4.016622602939605713e-01 1.293043345212936401e-01 -5.511415004730224609e-01 4.335241615772247314e-01
2.377875382080674171e-03 7.188884019851684570e-01 1.163620576262474060e-01 4.669291377067565918e-01 -2.026552706956863403e-01 -1.846996843814849854e-01 -1.759345680475234985e-01 3.814375698566436768e-01
-1.055675446987152100e-01 8.517172336578369141e-01 -1.133807525038719177e-01 1.523537188768386841e-02 -1.336277127265930176e-01 -2.060526050627231598e-02 -3.408021526411175728e-03 4.817193150520324707e-01
-2.833010852336883545e-01 2.194243371486663818e-01 1.586893796920776367e-01 3.451369106769561768e-01 9.483661502599716187e-02 1.045486330986022949e-01 -6.108411550521850586e-01 5.781353712081909180e-01
2.978825867176055908e-01 -9.738580882549285889e-02 -7.680047154426574707e-01 -1.013184487819671631e-01 1.262045204639434814e-01 3.942931592464447021e-01 -4.251229763031005859e-02 3.584455549716949463e-01
-2.583701610565185547e-01 7.392868995666503906e-01 -1.591419577598571777e-01 -2.791064605116844177e-02 -3.307799100875854492e-01 7.399557530879974365e-02 -1.395733356475830078e-01 4.756291806697845459e-01
4.195591434836387634e-02 -2.469166815280914307e-01 -6.346963047981262207e-01 1.607658267021179199e-01 3.817017078399658203e-01 -1.793214119970798492e-02 -3.592214882373809814e-01 4.832484424114227295e-01
-3.576040565967559814e-01 1.605224758386611938e-01 -5.140174627304077148e-01 1.977007985115051270e-01 -8.845227211713790894e-02 3.177166581153869629e-01 -5.413083434104919434e-01 3.758589029312133789e-01
1.835913062095642090e-01 6.998070329427719116e-02 -2.695447206497192383e-01 -1.535778641700744629e-01 -3.309936225414276123e-01 -4.824327230453491211e-01 -3.640727698802947998e-01 6.247475147247314453e-01
-1.706247925758361816e-01 3.984873294830322266e-01 -5.180148482322692871e-01 1.351287364959716797e-01 -1.268121451139450073e-01 2.226764112710952759e-01 -6.609793305397033691e-01 1.514467895030975342e-01
-1.683565229177474976e-01 -5.655834451317787170e-03 -2.813473641872406006e-01 2.044347822666168213e-01 -5.847629904747009277e-01 2.718153595924377441e-01 -5.038111209869384766e-01 4.254610538482666016e-01
8.191226422786712646e-02 3.306547179818153381e-02 -4.264139831066131592e-01 3.739170134067535400e-01 6.450604647397994995e-03 5.090927332639694214e-02 -7.828659415245056152e-01 2.346096187829971313e-01
-3.364355266094207764e-01 5.968766212463378906e-01 -2.814833223819732666e-01 7.472463417798280716e-03 -4.631397724151611328e-01 3.533564135432243347e-02 5.735782906413078308e-03 4.852635264396667480e-01
9.176701307296752930e-02 -2.257672250270843506e-01 -6.378495097160339355e-01 4.401832073926925659e-02 6.748052686452865601e-02 2.379854768514633179e-01 -5.691680908203125000e-01 3.829823732376098633e-01
2.304968982934951782e-01 7.258051633834838867e-02 -4.998679459095001221e-01 3.974679410457611084e-01 -2.462814003229141235e-02 1.433707475662231445e-01 -7.082698345184326172e-01 1.046263948082923889e-01
-1.097516119480133057e-01 3.079393208026885986e-01 2.020889818668365479e-01 -8.151568472385406494e-02 -2.100355178117752075e-01 6.852168589830398560e-02 -3.721343353390693665e-02 8.918790817260742188e-01
4.316131472587585449e-01 1.861943751573562622e-01 -1.455299556255340576e-01 2.815023660659790039e-01 -2.547221481800079346e-01 -5.374490618705749512e-01 -3.457134962081909180e-01 4.531737267971038818e-01
-1.299919337034225464e-01 5.119363069534301758e-01 -4.226443544030189514e-02 1.791730672121047974e-01 1.034592464566230774e-01 -1.026462987065315247e-01 2.434881925582885742e-01 7.788500785827636719e-01
-3.607295081019401550e-02 5.691102147102355957e-01 -4.562813937664031982e-01 -1.319719105958938599e-01 -4.171402156352996826e-01 4.319239258766174316e-01 -2.776186168193817139e-01 1.075486242771148682e-01
2.127937227487564087e-01 -1.012643650174140930e-01 -2.866427600383758545e-01 6.287608295679092407e-02 1.864443719387054443e-02 4.707694649696350098e-01 -6.618669629096984863e-01 4.453173875808715820e-01
-9.980306774377822876e-02 4.374468624591827393e-01 4.671197012066841125e-02 2.560385167598724365e-01 1.130489073693752289e-02 5.906933546066284180e-01 -5.035510659217834473e-01 3.582341670989990234e-01
-2.544271647930145264e-01 -1.357055902481079102e-01 -3.964267373085021973e-01 5.869383811950683594e-01 -6.950878351926803589e-02 1.730789989233016968e-01 -4.346270561218261719e-01 4.376202225685119629e-01
-2.223944813013076782e-01 6.895235776901245117e-01 -2.735408544540405273e-01 2.773404717445373535e-01 -2.187536209821701050e-01 -2.529579401016235352e-01 -2.354717627167701721e-02 4.593040943145751953e-01
-1.800140142440795898e-01 3.021524250507354736e-01 -3.408872187137603760e-01 1.076014712452888489e-01 -2.099153399467468262e-01 1.503139734268188477e-01 -7.782131433486938477e-01 2.761205136775970459e-01
2.320186644792556763e-01 -3.177239373326301575e-02 -3.248451948165893555e-01 1.580955237150192261e-01 9.398508071899414062e-02 4.563909173011779785e-01 -6.990838646888732910e-01 3.298410475254058838e-01
5.391937866806983948e-02 1.104620695114135742e-01 -4.235917627811431885e-01 6.878364682197570801e-01 2.663955390453338623e-01 3.757463395595550537e-01 -2.725013494491577148e-01 2.143195867538452148e-01
-2.337520420551300049e-01 5.448715686798095703e-01 -7.918404787778854370e-02 1.572478562593460083e-01 -1.081184744834899902e-01 4.373715221881866455e-01 -5.683246254920959473e-01 3.024926185607910156e-01
2.628712952136993408e-01 -2.280860207974910736e-03 -5.513697490096092224e-02 4.578958749771118164e-01 3.271963596343994141e-01 2.701179087162017822e-01 -5.907651185989379883e-01 4.349253773689270020e-01
-2.104167044162750244e-01 1.335421055555343628e-01 -5.523096919059753418e-01 2.103603333234786987e-01 -7.128822803497314453e-02 1.984177678823471069e-01 -6.762130260467529297e-01 2.947511672973632812e-01
1.472067385911941528e-01 -1.696382313966751099e-01 -3.761499524116516113e-01 7.781019210815429688e-01 1.801831573247909546e-01 2.126542329788208008e-01 -1.490572690963745117e-01 3.204928338527679443e-01
-3.709669457748532295e-03 -4.519420117139816284e-02 -3.568438291549682617e-01 2.013023495674133301e-01 2.856284081935882568e-01 1.305549144744873047e-01 -7.158365249633789062e-01 4.680102467536926270e-01
3.939480185508728027e-01 3.983979225158691406e-01 -4.326100051403045654e-01 1.865716874599456787e-01 -5.234369635581970215e-01 -3.442849814891815186e-01 -4.533954709768295288e-02 2.637223899364471436e-01
-9.636865556240081787e-02 3.481150269508361816e-01 -4.433739781379699707e-01 5.504850149154663086e-01 1.364893466234207153e-01 1.060220301151275635e-01 -5.769857764244079590e-01 8.445402979850769043e-02
2.406863719224929810e-01 6.074234843254089355e-01 -5.711444616317749023e-01 -5.871199071407318115e-02 -1.043648123741149902e-01 4.810330569744110107e-01 -2.108071371912956238e-02 2.691609971225261688e-02
4.980154931545257568e-01 6.099666953086853027e-01 -3.867177963256835938e-01 1.669466793537139893e-01 3.367253243923187256e-01 2.375545501708984375e-01 -1.800082772970199585e-01 1.674348115921020508e-02
3.514787554740905762e-01 -1.138649433851242065e-01 -2.055541723966598511e-01 4.703319072723388672e-01 -1.459183394908905029e-01 5.173011422157287598e-01 -4.359672665596008301e-01 3.479554951190948486e-01
-3.466365635395050049e-01 1.250650137662887573e-01 -6.129664778709411621e-01 2.889326810836791992e-01 2.262204438447952271e-01 3.021886050701141357e-01 -3.168163001537322998e-01 4.026484191417694092e-01
1.326264888048171997e-01 3.688540458679199219e-01 -4.565257728099822998e-01 2.178603112697601318e-01 -6.425244212150573730e-01 3.679423332214355469e-01 -1.303225308656692505e-01 1.589811444282531738e-01
3.697381913661956787e-01 4.705116748809814453e-01 -5.883458852767944336e-01 -4.317441210150718689e-02 -7.190994173288345337e-02 -4.194991290569305420e-02 -5.316041111946105957e-01 6.605824828147888184e-02
1.984218806028366089e-01 6.982774734497070312e-01 1.333965510129928589e-01 1.570370942354202271e-01 -1.024932861328125000e-01 -7.806424051523208618e-02 7.935012131929397583e-02 6.385034322738647461e-01
-9.972663968801498413e-02 1.364107280969619751e-01 -4.107052087783813477e-01 3.808378577232360840e-01 -4.702681899070739746e-01 3.899037837982177734e-01 3.226301372051239014e-01 4.248094856739044189e-01
-2.646239995956420898e-01 3.905738592147827148e-01 -2.159030437469482422e-01 6.736623495817184448e-02 -4.114396497607231140e-02 6.780735850334167480e-01 -3.374764323234558105e-01 3.884673416614532471e-01
-5.088115930557250977e-01 2.311843186616897583e-01 -5.713613629341125488e-01 1.142119020223617554e-01 7.016956061124801636e-02 2.728208601474761963e-01 -2.124849557876586914e-01 4.729288220405578613e-01
1.315006464719772339e-01 -1.880100816488265991e-01 -6.291187405586242676e-01 1.903717815876007080e-01 3.051126599311828613e-01 1.456137150526046753e-01 -5.045921802520751953e-01 3.826455771923065186e-01
1.047982573509216309e-01 -2.159144543111324310e-02 -6.942351460456848145e-01 3.996249288320541382e-02 3.236251771450042725e-01 1.893003135919570923e-01 -5.029978156089782715e-01 3.337915539741516113e-01
3.715668916702270508e-01 4.830308631062507629e-02 -4.843157902359962463e-02 3.857821226119995117e-01 -5.891204476356506348e-01 -3.277932703495025635e-01 -1.304794549942016602e-01 4.867188334465026855e-01
3.148251473903656006e-01 -1.199771910905838013e-01 -1.954987198114395142e-01 6.661248207092285156e-01 -5.519929155707359314e-02 1.951233893632888794e-01 -5.400706529617309570e-01 2.678659558296203613e-01
-3.152986764907836914e-01 -1.530413702130317688e-02 -5.968655943870544434e-01 1.253416985273361206e-01 1.289846003055572510e-01 3.176068961620330811e-01 -3.998068869113922119e-01 5.010357499122619629e-01
1.037634536623954773e-01 2.801103591918945312e-01 -4.798912107944488525e-01 6.370224952697753906e-01 -1.335532218217849731e-01 4.438640773296356201e-01 1.938984841108322144e-01 1.490967124700546265e-01
-1.433366071432828903e-02 3.945953845977783203e-01 1.702035367488861084e-01 -2.342741489410400391e-01 4.429715126752853394e-02 2.640779018402099609e-01 -1.235689371824264526e-01 8.205284476280212402e-01
2.086778879165649414e-01 6.295611262321472168e-01 -2.485385239124298096e-01 3.307173848152160645e-01 -2.081197649240493774e-01 -2.009172439575195312e-01 2.945717573165893555e-01 4.674472510814666748e-01
-4.074335992336273193e-01 1.562057435512542725e-01 -5.618616342544555664e-01 1.411907225847244263e-01 1.165780946612358093e-01 2.744240462779998779e-01 -4.441418945789337158e-01 4.333742856979370117e-01
1.838598847389221191e-01 2.121289521455764771e-01 -3.311533629894256592e-01 1.863823384046554565e-01 -6.155261993408203125e-01 5.348897576332092285e-01 1.679501980543136597e-01 2.891522347927093506e-01
-1.083989813923835754e-01 2.483754009008407593e-01 -5.445737838745117188e-01 2.626119554042816162e-01 1.189696788787841797e-01 1.604302823543548584e-01 -6.859397888183593750e-01 2.250079810619354248e-01
-9.754961729049682617e-02 1.482487022876739502e-01 -1.998639255762100220e-01 2.797645032405853271e-01 -7.428599596023559570e-01 4.314754307270050049e-01 -8.802406489849090576e-02 3.233152031898498535e-01
-2.376732081174850464e-01 1.498186588287353516e-02 -6.111348867416381836e-01 3.599437177181243896e-01 2.566570639610290527e-01 2.065605372190475464e-01 -3.903186321258544922e-01 4.235008060932159424e-01
8.844421803951263428e-02 1.053873226046562195e-01 -2.463862448930740356e-01 4.169960021972656250e-01 4.715296626091003418e-02 6.257138401269912720e-02 -8.100335001945495605e-01 2.901488244533538818e-01
3.925623595714569092e-01 5.836740881204605103e-02 -2.203772068023681641e-01 2.531492114067077637e-01 2.734796144068241119e-02 6.415420770645141602e-01 2.471479624509811401e-01 5.063902735710144043e-01
5.273624658584594727e-01 -4.031396657228469849e-02 -4.856022596359252930e-01 1.253386959433555603e-03 -1.403728723526000977e-01 -4.797679781913757324e-01 -1.880952566862106323e-01 4.463081061840057373e-01
1.102619022130966187e-01 -9.888132661581039429e-02 -7.420774698257446289e-01 3.882217407226562500e-02 3.185444176197052002e-01 2.498456537723541260e-01 -3.803932666778564453e-01 3.424710929393768311e-01
5.766440629959106445e-01 -8.500500768423080444e-02 -2.899800539016723633e-01 8.183024823665618896e-03 1.835080832242965698e-01 1.352616548538208008e-01 3.230488896369934082e-01 6.478956937789916992e-01
2.404461354017257690e-01 1.747973412275314331e-01 -4.855391681194305420e-01 7.791013121604919434e-01 7.735753804445266724e-02 2.207925319671630859e-01 -8.756279945373535156e-02 8.052192628383636475e-02
2.013484574854373932e-02 7.674120664596557617e-01 -1.650202423334121704e-01 1.051537096500396729e-01 1.016186177730560303e-01 -1.079829111695289612e-01 1.803466975688934326e-01 5.638021230697631836e-01
5.995523333549499512e-01 2.016846835613250732e-02 -1.433409750461578369e-01 3.688136637210845947e-01 -3.984003365039825439e-01 4.506023824214935303e-01 -2.755286395549774170e-01 2.141933739185333252e-01
3.331164717674255371e-01 6.038191318511962891e-01 1.728232204914093018e-01 6.280184537172317505e-02 1.896152645349502563e-01 -2.075236588716506958e-01 -3.316567838191986084e-02 6.407058238983154297e-01
-2.857196629047393799e-01 5.100996494293212891e-01 1.349563058465719223e-02 -7.177529484033584595e-02 -4.036766886711120605e-01 1.742174774408340454e-01 -7.201299816370010376e-02 6.740447878837585449e-01
4.837318956851959229e-01 -1.870265603065490723e-01 -1.280068904161453247e-01 4.908564388751983643e-01 -2.803428471088409424e-01 4.527137577533721924e-01 4.708017688244581223e-03 4.360443651676177979e-01
5.142979621887207031e-01 -1.508370935916900635e-01 -1.190032064914703369e-01 2.472350448369979858e-01 -1.115089729428291321e-01 6.667605638504028320e-01 -2.154328674077987671e-01 3.661195933818817139e-01
5.901491269469261169e-02 3.462656736373901367e-01 1.132930368185043335e-01 -2.876853942871093750e-01 -2.911204695701599121e-01 2.521567642688751221e-01 -1.191512644290924072e-01 7.864400744438171387e-01
6.495023518800735474e-02 1.867084298282861710e-03 -5.092878937721252441e-01 3.831920623779296875e-01 -4.645357728004455566e-01 2.471407502889633179e-01 4.186650812625885010e-01 3.706955909729003906e-01
-8.716484904289245605e-02 7.056660652160644531e-01 -3.577495813369750977e-01 3.481547832489013672e-01 -1.275132000446319580e-01 -3.097089529037475586e-01 4.003111273050308228e-02 3.625734150409698486e-01
4.486801102757453918e-02 4.553055465221405029e-01 -2.693097889423370361e-01 2.649498283863067627e-01 -6.671272516250610352e-01 -1.973198205232620239e-01 6.110086664557456970e-02 4.002875089645385742e-01
3.989752754569053650e-02 6.620247960090637207e-01 -3.489018380641937256e-01 2.547190189361572266e-01 -2.420285642147064209e-01 -4.193991720676422119e-01 -2.147450447082519531e-01 3.048411309719085693e-01
4.003694057464599609e-01 9.691448509693145752e-02 -1.802655756473541260e-01 6.705601811408996582e-01 -3.086019307374954224e-03 5.205994844436645508e-01 8.281050249934196472e-03 2.776032388210296631e-01
1.165188923478126526e-01 -2.267393767833709717e-01 -9.041000157594680786e-03 5.937883257865905762e-01 1.409013872034847736e-03 3.516525328159332275e-01 -2.929965555667877197e-01 6.106046438217163086e-01
9.949033707380294800e-02 4.841825664043426514e-01 -4.174937307834625244e-01 3.405939638614654541e-01 -1.722356230020523071e-01 -4.096441864967346191e-01 2.503091394901275635e-01 4.530293047428131104e-01
6.126236915588378906e-01 2.971140444278717041e-01 -3.339195847511291504e-01 3.573560342192649841e-02 3.015349209308624268e-01 6.191628798842430115e-02 2.437869459390640259e-01 5.190830230712890625e-01
-1.033739838749170303e-02 1.697748452425003052e-01 -1.964174062013626099e-01 3.279908001422882080e-01 -3.578398227691650391e-01 3.729301095008850098e-01 -6.921617984771728516e-01 2.805313766002655029e-01
3.983545303344726562e-02 6.493197679519653320e-01 -2.753087878227233887e-01 2.792597413063049316e-01 -1.463720798492431641e-01 -4.257328212261199951e-01 -8.238350600004196167e-02 4.621209800243377686e-01
-6.487490981817245483e-02 -5.177475884556770325e-02 -5.929161906242370605e-01 1.450154781341552734e-01 3.969363868236541748e-02 1.692481338977813721e-01 -6.638259887695312500e-01 3.868411779403686523e-01
-2.534304559230804443e-01 -9.322882443666458130e-02 -4.830201566219329834e-01 1.975075900554656982e-01 1.352792382240295410e-01 2.719070017337799072e-01 -5.514075160026550293e-01 5.084087848663330078e-01
1.794324964284896851e-01 1.815623492002487183e-01 -2.193064540624618530e-01 2.847615182399749756e-01 -3.815273940563201904e-01 -5.679924488067626953e-01 -1.356954872608184814e-01 5.648562908172607422e-01
-7.173895090818405151e-02 2.339884489774703979e-01 -3.403857946395874023e-01 2.503587305545806885e-01 -2.673059105873107910e-01 6.773450970649719238e-01 1.915536075830459595e-01 4.411565661430358887e-01
6.132322549819946289e-02 2.204701751470565796e-01 -8.152521401643753052e-02 2.934169471263885498e-01 3.888325765728950500e-02 6.002328395843505859e-01 3.760006427764892578e-01 5.930635929107666016e-01
1.199129894375801086e-01 -2.309271842241287231e-01 -6.905295848846435547e-01 -1.544274240732192993e-01 1.180751472711563110e-01 3.161439895629882812e-01 -9.239774942398071289e-02 5.560470819473266602e-01
1.096880435943603516e-01 -1.088284254074096680e-01 -2.562963962554931641e-01 6.476617455482482910e-01 9.847581386566162109e-02 4.545170664787292480e-01 -2.414441704750061035e-01 4.651804566383361816e-01
3.195044398307800293e-02 7.088291049003601074e-01 -2.988873422145843506e-01 1.384336203336715698e-01 -1.735105551779270172e-02 -3.349239230155944824e-01 6.078616529703140259e-02 5.214142799377441406e-01
4.608390033245086670e-01 2.015403807163238525e-01 -1.215849295258522034e-01 6.357292532920837402e-01 1.980100199580192566e-02 5.267479419708251953e-01 -1.422960907220840454e-01 1.731205582618713379e-01
-2.429407536983489990e-01 1.748520284891128540e-01 -3.990671634674072266e-01 2.410640120506286621e-01 -2.969151139259338379e-01 9.765169769525527954e-02 -6.912516355514526367e-01 3.428070247173309326e-01
4.788243174552917480e-01 2.861701846122741699e-01 -6.761073470115661621e-01 3.419169783592224121e-01 -4.248593747615814209e-02 7.958254218101501465e-02 -3.143450319766998291e-01 -8.862506598234176636e-02
-3.624836206436157227e-01 3.256628811359405518e-01 -6.781365722417831421e-02 1.562062948942184448e-01 2.020607143640518188e-01 4.093572497367858887e-01 -4.572336375713348389e-01 5.622152090072631836e-01
-6.119624525308609009e-02 2.828318178653717041e-01 1.081211492419242859e-01 3.145307898521423340e-01 4.823847860097885132e-02 3.778946995735168457e-01 -6.690073013305664062e-01 4.614533782005310059e-01
-5.360557511448860168e-02 9.924523532390594482e-02 -7.691846489906311035e-01 -3.587387502193450928e-01 -3.319909870624542236e-01 1.111230924725532532e-01 -5.536765605211257935e-02 3.759073615074157715e-01
-1.335698813199996948e-01 -6.970468163490295410e-02 -1.956054866313934326e-01 4.514973759651184082e-01 -2.645515501499176025e-01 3.527645394206047058e-02 -6.753678917884826660e-01 4.558896720409393311e-01
2.403198331594467163e-01 -9.640123695135116577e-03 -2.402209043502807617e-01 4.095576703548431396e-01 -4.137848615646362305e-01 3.182215392589569092e-01 -6.326194405555725098e-01 2.098088264465332031e-01
7.197076827287673950e-02 -2.672167867422103882e-02 -3.095381259918212891e-01 7.002444267272949219e-01 3.587675392627716064e-01 3.544348478317260742e-01 -1.661875396966934204e-01 3.549553155899047852e-01
6.673128604888916016e-01 -1.084152981638908386e-01 -1.766931414604187012e-01 3.387246727943420410e-01 -3.942551314830780029e-01 3.515852391719818115e-01 -2.297144085168838501e-01 2.552776336669921875e-01
-1.891758888959884644e-01 7.218512892723083496e-01 -3.708412051200866699e-01 1.631737351417541504e-01 -3.336790502071380615e-01 5.011950433254241943e-02 -1.744321584701538086e-01 3.670340776443481445e-01
-1.394843906164169312e-01 -3.524962812662124634e-02 -4.634698927402496338e-01 5.511431023478507996e-02 5.677172914147377014e-03 2.282450944185256958e-01 -7.013313174247741699e-01 4.663323462009429932e-01
2.313044220209121704e-01 -6.403497606515884399e-02 -2.154207974672317505e-01 2.612257003784179688e-01 2.579659037292003632e-02 6.730474233627319336e-01 2.681813836097717285e-01 5.497027635574340820e-01
3.783078864216804504e-02 7.566758394241333008e-01 -3.296343684196472168e-01 1.264185309410095215e-01 -4.853014647960662842e-02 -2.602460682392120361e-01 5.273760482668876648e-02 4.780224263668060303e-01
-1.154365018010139465e-01 7.789403200149536133e-01 -3.626925349235534668e-01 -2.327087074518203735e-01 1.122561618685722351e-01 -2.410526573657989502e-02 -1.410268992185592651e-01 4.014425873756408691e-01
9.134861081838607788e-02 5.547472834587097168e-01 1.701351404190063477e-01 -7.471517473459243774e-02 -6.191733852028846741e-02 3.504057228565216064e-01 8.556801080703735352e-02 7.179432511329650879e-01
4.281002283096313477e-01 1.679479703307151794e-02 -7.405262440443038940e-02 4.946708083152770996e-01 -7.382892072200775146e-02 2.052095830440521240e-01 -6.689488291740417480e-01 2.668537795543670654e-01
2.915724217891693115e-01 -3.175968229770660400e-01 -6.598215103149414062e-01 -7.387661188840866089e-02 2.185858339071273804e-01 2.010455131530761719e-01 -2.334034442901611328e-01 4.802283346652984619e-01
5.668438673019409180e-01 3.190313875675201416e-01 -1.345527470111846924e-01 -5.960312113165855408e-02 -2.770546674728393555e-01 -3.781833052635192871e-01 -3.357045352458953857e-01 4.719857275485992432e-01
3.058090806007385254e-01 2.168077379465103149e-01 -3.500137627124786377e-01 1.128719672560691833e-01 6.078238487243652344e-01 3.340304270386695862e-02 2.169631272554397583e-01 5.537029504776000977e-01
5.430099368095397949e-01 2.031531631946563721e-01 -8.012453317642211914e-01 3.718054667115211487e-02 4.506968706846237183e-02 6.178281083703041077e-02 -1.141457557678222656e-01 4.018510133028030396e-02
-2.846572995185852051e-01 1.042091920971870422e-01 6.308340467512607574e-03 3.214502334594726562e-01 -1.810449920594692230e-02 8.848949521780014038e-02 -7.038316130638122559e-01 5.488202571868896484e-01
2.078449875116348267e-01 3.634387552738189697e-01 -5.826177000999450684e-01 5.204982161521911621e-01 3.758120238780975342e-01 1.265217512845993042e-01 -2.370658069849014282e-01 3.013964183628559113e-02
1.071871817111968994e-01 8.057029843330383301e-01 -3.357572257518768311e-01 1.199087500572204590e-01 -7.533442229032516479e-02 -2.122279703617095947e-01 2.844671905040740967e-02 4.008959531784057617e-01
2.642919123172760010e-01 -7.095909118652343750e-02 -7.051416635513305664e-01 -1.312003135681152344e-01 3.311279416084289551e-01 2.783116996288299561e-01 3.122087381780147552e-02 4.718032777309417725e-01
2.406918257474899292e-01 3.970497548580169678e-01 7.985259592533111572e-02 -3.144080638885498047e-01 -3.604983091354370117e-01 -2.150006778538227081e-02 -6.970350444316864014e-02 7.375025749206542969e-01
1.234248802065849304e-01 6.606094837188720703e-01 -3.001062870025634766e-01 3.345172405242919922e-01 -4.378381967544555664e-01 -2.661419808864593506e-01 -6.099061295390129089e-02 2.830937802791595459e-01
2.435833811759948730e-01 6.202819570899009705e-02 -8.028057962656021118e-02 5.280234813690185547e-01 3.991954773664474487e-02 5.063466429710388184e-01 -4.842467010021209717e-01 3.988616764545440674e-01
3.370406627655029297e-01 -8.015508204698562622e-02 -5.509178042411804199e-01 6.036957502365112305e-01 1.370884776115417480e-01 -2.084270492196083069e-02 -4.184113442897796631e-01 1.331313848495483398e-01
-1.153317466378211975e-02 5.055789351463317871e-01 7.547028362751007080e-03 -2.733437120914459229e-01 -2.425983101129531860e-01 4.007341265678405762e-01 -1.608777977526187897e-02 6.706581711769104004e-01
5.342172980308532715e-01 7.058905903249979019e-03 -6.413283199071884155e-02 2.132707536220550537e-01 -6.372649967670440674e-02 3.064527511596679688e-01 -7.046562433242797852e-01 2.654238343238830566e-01
7.198031991720199585e-02 3.504855632781982422e-01 -3.681915700435638428e-01 7.810262590646743774e-02 -3.838218450546264648e-01 -5.170529484748840332e-01 -3.429202139377593994e-01 4.450353384017944336e-01
5.855753421783447266e-01 5.432507395744323730e-01 -5.088503360748291016e-01 8.787754923105239868e-02 2.583345472812652588e-01 5.347412824630737305e-02 -1.272162944078445435e-01 9.771690517663955688e-02
-2.789804935455322266e-01 -1.435603052377700806e-01 -3.990235328674316406e-01 5.166542530059814453e-01 -4.389484822750091553e-01 7.569449394941329956e-02 -2.856761813163757324e-01 4.420327544212341309e-01
1.931540668010711670e-01 6.306357979774475098e-01 -2.062362581491470337e-01 2.241030149161815643e-02 -1.765879094600677490e-01 6.645646095275878906e-01 -2.093299478292465210e-01 7.284282892942428589e-02
2.316027879714965820e-01 5.559770762920379639e-02 1.181482598185539246e-01 -3.097933232784271240e-01 -3.902139663696289062e-01 2.081957757472991943e-01 -7.262799143791198730e-02 7.952678203582763672e-01
9.622795879840850830e-02 -8.339232765138149261e-03 -2.468930184841156006e-01 -1.123946309089660645e-01 1.599912196397781372e-01 6.731615066528320312e-01 1.872903667390346527e-02 6.618061661720275879e-01
4.509658813476562500e-01 2.966567277908325195e-01 1.196983084082603455e-01 4.280485212802886963e-02 -3.695222139358520508e-01 3.956363722681999207e-02 2.599757611751556396e-01 6.976855397224426270e-01
1.566267758607864380e-01 -7.405807264149188995e-03 -1.992395967245101929e-01 8.093927502632141113e-01 8.605706691741943359e-02 3.824401795864105225e-01 -1.768065243959426880e-01 3.093111217021942139e-01
1.075944281183183193e-03 -1.644579172134399414e-01 -4.955941140651702881e-01 -1.770892292261123657e-01 1.942066252231597900e-01 3.031972646713256836e-01 -4.280523583292961121e-02 7.513329386711120605e-01
1.055882871150970459e-02 5.804516077041625977e-01 1.763208061456680298e-01 5.220109596848487854e-02 -3.440704047679901123e-01 3.344705402851104736e-01 3.960700333118438721e-02 6.303387284278869629e-01
-8.827050030231475830e-02 5.152069330215454102e-01 -1.277109831571578979e-01 -2.828394472599029541e-01 -3.336862325668334961e-01 3.550303578376770020e-01 -9.347285958938300610e-04 6.269513964653015137e-01
5.294597744941711426e-01 3.815079927444458008e-01 -5.802983045578002930e-01 -2.581818699836730957e-01 2.665039598941802979e-01 -7.385953515768051147e-02 -1.784499436616897583e-01 2.497924566268920898e-01
-1.303901672363281250e-01 -2.378334174863994122e-04 -6.312621831893920898e-01 1.515207290649414062e-01 -2.222623489797115326e-02 2.280791550874710083e-01 -6.302399635314941406e-01 3.344120681285858154e-01
2.237076014280319214e-01 5.260480046272277832e-01 -1.448881924152374268e-01 7.951114326715469360e-02 -6.316796541213989258e-01 -2.499044984579086304e-01 -3.251594305038452148e-01 2.805594801902770996e-01
4.056254625320434570e-01 -2.238713055849075317e-01 -5.476696491241455078e-01 4.372159242630004883e-01 -4.512570500373840332e-01 1.901021450757980347e-01 6.313047558069229126e-02 2.247059047222137451e-01
1.547883599996566772e-01 6.230247393250465393e-02 -4.417297840118408203e-01 7.809124588966369629e-01 2.311575114727020264e-01 1.414862722158432007e-01 -2.678496241569519043e-01 1.483708769083023071e-01
4.072238206863403320e-01 3.228737413883209229e-01 2.198640555143356323e-01 -2.313040345907211304e-01 -5.557418614625930786e-02 3.261137902736663818e-01 -3.295017778873443604e-02 7.194130420684814453e-01
4.212090075016021729e-01 1.296887081116437912e-02 -9.819731861352920532e-02 5.657580494880676270e-01 -3.508367836475372314e-01 5.164680480957031250e-01 -1.013715043663978577e-01 3.042829036712646484e-01
-8.306052535772323608e-02 2.073870301246643066e-01 -4.270811975002288818e-01 2.100150287151336670e-01 -1.114979088306427002e-01 -5.636797845363616943e-02 -8.024228811264038086e-01 2.531709969043731689e-01
-2.364846467971801758e-01 4.260701835155487061e-01 -1.128697488456964493e-02 2.457393407821655273e-01 -2.403001114726066589e-02 5.981917381286621094e-01 -3.941532671451568604e-01 4.338851571083068848e-01
-1.014179587364196777e-01 6.882823258638381958e-02 -6.990196108818054199e-01 -2.441740185022354126e-01 -4.757333397865295410e-01 2.514220774173736572e-01 1.088743954896926880e-01 3.678841888904571533e-01
4.950423240661621094e-01 4.810679256916046143e-01 6.763340532779693604e-02 -2.583062350749969482e-01 -1.428798735141754150e-01 1.248372420668601990e-01 4.829649999737739563e-02 6.433342695236206055e-01
6.180136203765869141e-01 3.184383213520050049e-01 -4.022334516048431396e-01 -2.511053085327148438e-01 2.791045308113098145e-01 -1.479015052318572998e-01 -2.659333646297454834e-01 3.483042120933532715e-01
1.291524618864059448e-01 6.713269948959350586e-01 -1.553687006235122681e-01 2.933805286884307861e-01 -1.034955233335494995e-01 -1.574335098266601562e-01 2.858821749687194824e-01 5.524516105651855469e-01
4.772588312625885010e-01 2.098001837730407715e-01 -4.151706993579864502e-01 9.174652397632598877e-02 -3.140507638454437256e-01 -4.912550151348114014e-01 -1.731688715517520905e-02 4.551532864570617676e-01
5.489798635244369507e-02 -1.334098279476165771e-01 -3.905968368053436279e-01 6.526535749435424805e-01 3.183582723140716553e-01 2.573379874229431152e-01 -3.025886416435241699e-01 3.762058913707733154e-01
2.462419569492340088e-01 3.007084727287292480e-01 2.077002972364425659e-01 -2.030336558818817139e-01 -2.238390743732452393e-01 3.389912545680999756e-01 -8.714433014392852783e-02 7.693920135498046875e-01
9.399648755788803101e-03 4.847147464752197266e-01 -2.429096102714538574e-01 3.221746981143951416e-01 -1.001499965786933899e-01 -3.810516595840454102e-01 2.414587140083312988e-01 6.234012842178344727e-01
3.176547586917877197e-01 1.426068246364593506e-01 3.088988829404115677e-03 4.205237627029418945e-01 -1.430817842483520508e-01 6.500383019447326660e-01 1.584536582231521606e-01 4.835071265697479248e-01
2.160508781671524048e-01 -2.286460548639297485e-01 -5.195407271385192871e-01 1.297701746225357056e-01 2.478451430797576904e-01 1.509933024644851685e-01 -6.003905534744262695e-01 4.118072390556335449e-01
6.152125447988510132e-02 -3.043700158596038818e-01 -3.633121401071548462e-02 5.216044783592224121e-01 6.113118305802345276e-02 3.335670828819274902e-01 -3.376329839229583740e-01 6.333899497985839844e-01
2.939647994935512543e-03 6.296657323837280273e-01 -2.138088345527648926e-01 4.323776364326477051e-01 -2.124308049678802490e-01 -3.464407324790954590e-01 -8.942347019910812378e-03 4.534531831741333008e-01
3.250871002674102783e-01 -4.390996992588043213e-01 -4.194995164871215820e-01 1.772792339324951172e-01 -1.837793141603469849e-01 2.760637104511260986e-01 -4.334152638912200928e-01 4.430205523967742920e-01
-1.973469853401184082e-01 2.351322323083877563e-01 5.394480749964714050e-02 3.745442628860473633e-01 1.250640898942947388e-01 5.392073392868041992e-01 -4.167915582656860352e-01 5.314816236495971680e-01
3.326817750930786133e-01 -4.409791901707649231e-03 -1.134819537401199341e-01 6.351739168167114258e-01 -7.767996191978454590e-02 1.182901188731193542e-01 -6.357400417327880859e-01 2.208785116672515869e-01
3.307239115238189697e-01 -2.695931196212768555e-01 -3.828597962856292725e-01 1.082377880811691284e-01 -2.851179242134094238e-01 4.457920193672180176e-01 -5.007771849632263184e-01 3.589477539062500000e-01
3.188485801219940186e-01 5.725158452987670898e-01 -3.225231170654296875e-01 -2.520531415939331055e-01 9.576016664505004883e-02 -1.745235919952392578e-01 -5.493044853210449219e-01 2.482847869396209717e-01
4.530025422573089600e-01 -3.220451474189758301e-01 -6.783316284418106079e-02 3.588140904903411865e-01 -1.689527183771133423e-01 4.144478142261505127e-01 3.632089868187904358e-02 5.967375040054321289e-01
-8.498965203762054443e-02 -1.338925659656524658e-01 -3.406300842761993408e-01 1.783833652734756470e-01 -7.286866661161184311e-03 1.647730320692062378e-01 -7.390301823616027832e-01 5.036181807518005371e-01
8.874613046646118164e-02 -1.383530199527740479e-01 -4.819380044937133789e-01 -1.480087824165821075e-02 1.611548513174057007e-01 -2.538883984088897705e-01 2.615559697151184082e-01 7.626647949218750000e-01
4.205128848552703857e-01 2.420793473720550537e-01 -4.132394194602966309e-01 1.157093346118927002e-01 -6.858070492744445801e-01 -1.738987863063812256e-01 8.822117932140827179e-03 2.824202179908752441e-01
6.081336140632629395e-01 2.192388474941253662e-01 -2.201518267393112183e-01 -6.462127715349197388e-02 -2.588564157485961914e-01 -3.777479827404022217e-01 -3.716694712638854980e-01 4.261769354343414307e-01
6.984152197837829590e-01 2.600085735321044922e-01 -5.281700491905212402e-01 4.006807878613471985e-02 5.321628227829933167e-02 1.813968569040298462e-01 -3.543521463871002197e-01 5.235060676932334900e-02
-1.788281947374343872e-01 2.108952775597572327e-02 -4.283643960952758789e-01 2.284659147262573242e-01 2.716979980468750000e-01 -2.805174291133880615e-01 3.018051683902740479e-01 6.987751722335815430e-01
3.632028996944427490e-01 6.627372503280639648e-01 -6.074323058128356934e-01 2.258876115083694458e-01 8.638018369674682617e-02 -1.637913659214973450e-02 -2.962368354201316833e-02 -1.600962504744529724e-02
6.370133757591247559e-01 9.818544983863830566e-02 -3.367251455783843994e-01 8.186197280883789062e-02 4.599827826023101807e-01 9.424800425767898560e-02 1.479721665382385254e-01 4.713020026683807373e-01
9.339093416929244995e-02 3.490353822708129883e-01 -5.608606934547424316e-01 6.007013097405433655e-02 -2.982895970344543457e-01 -5.362354516983032227e-01 -1.950158327817916870e-01 3.697609603404998779e-01
2.835744619369506836e-01 -5.989691708236932755e-03 7.829440385103225708e-02 6.253859996795654297e-01 -1.749354600906372070e-01 4.352277219295501709e-01 -4.118005633354187012e-01 3.642891943454742432e-01
1.697849184274673462e-01 3.825339376926422119e-01 -2.624731659889221191e-01 9.557744115591049194e-02 -2.839413285255432129e-01 -5.443506240844726562e-01 -4.658840224146842957e-02 6.063851118087768555e-01
4.417145550251007080e-01 5.865219831466674805e-01 -4.331393837928771973e-01 3.652777373790740967e-01 3.490819334983825684e-01 -4.448549076914787292e-02 -1.263910531997680664e-01 -5.559529643505811691e-03
-4.906558431684970856e-03 1.901445835828781128e-01 -5.482881069183349609e-01 -5.789136514067649841e-02 -6.148903369903564453e-01 3.015144765377044678e-01 -9.286640211939811707e-03 4.367635250091552734e-01
-3.308162093162536621e-01 2.746165543794631958e-02 -6.594213843345642090e-01 2.579462230205535889e-01 2.397879809141159058e-01 3.130530118942260742e-01 -2.100753188133239746e-01 4.345129728317260742e-01
2.805949449539184570e-01 2.159884870052337646e-01 -6.070549041032791138e-02 4.515364468097686768e-01 4.363970756530761719e-01 3.145424723625183105e-01 -5.600485801696777344e-01 2.530045807361602783e-01
3.874939084053039551e-01 -1.429337859153747559e-01 -1.171423345804214478e-01 6.727293133735656738e-01 -3.509013950824737549e-01 3.330169916152954102e-01 -8.704373985528945923e-02 3.486010134220123291e-01
-9.097428619861602783e-02 1.992338299751281738e-01 -5.482779145240783691e-01 -3.370545059442520142e-02 -3.626075983047485352e-01 4.819491207599639893e-01 1.577937752008438110e-01 5.114946365356445312e-01
3.825185596942901611e-01 -2.445532977581024170e-01 6.819095462560653687e-02 1.837706267833709717e-01 -6.200325861573219299e-02 3.094049096107482910e-01 -5.969003438949584961e-01 5.473442077636718750e-01
2.982421517372131348e-01 7.728718519210815430e-01 -3.581288158893585205e-01 6.484142690896987915e-02 1.060346662998199463e-01 -1.653781235218048096e-01 -3.580431342124938965e-01 1.202994287014007568e-01
4.805531799793243408e-01 1.742969602346420288e-01 -3.524054586887359619e-01 1.183415278792381287e-01 2.899697721004486084e-01 2.064883150160312653e-02 4.461795985698699951e-01 5.629475116729736328e-01
-1.991883963346481323e-01 6.904498934745788574e-01 -3.300746083259582520e-01 2.104589492082595825e-01 -2.468407899141311646e-01 -2.629183530807495117e-01 -7.883194833993911743e-03 4.474844634532928467e-01
1.326111406087875366e-01 4.232209548354148865e-02 -5.675283670425415039e-01 -2.328525334596633911e-01 3.953540921211242676e-01 3.055798411369323730e-01 5.689442530274391174e-02 5.927845239639282227e-01
1.655140221118927002e-01 3.502301871776580811e-02 -4.687218070030212402e-01 3.703464865684509277e-01 5.054836347699165344e-02 5.142812132835388184e-01 4.245603978633880615e-01 4.089374840259552002e-01
4.380034208297729492e-01 4.915812015533447266e-01 -4.075339734554290771e-01 -1.920585334300994873e-01 8.359193056821823120e-02 -5.068312212824821472e-02 -5.860137343406677246e-01 1.027714684605598450e-01
3.382939398288726807e-01 1.332022994756698608e-01 -4.033233821392059326e-01 9.451498836278915405e-02 -4.196201562881469727e-01 -5.055325031280517578e-01 -1.363239735364913940e-01 4.959668517112731934e-01
4.943836331367492676e-01 5.387625098228454590e-01 -5.232474803924560547e-01 2.635387480258941650e-01 1.414605677127838135e-01 1.564305871725082397e-01 -2.784866392612457275e-01 6.535493768751621246e-03
-2.197770215570926666e-02 6.474821567535400391e-01 6.931708753108978271e-02 -9.757832437753677368e-02 -1.432057917118072510e-01 1.972374469041824341e-01 9.207300841808319092e-03 7.116615772247314453e-01
2.784076929092407227e-01 4.490332677960395813e-02 -2.926004230976104736e-01 6.852248311042785645e-01 1.295365989208221436e-01 1.478309035301208496e-01 -5.351876616477966309e-01 2.006622254848480225e-01
2.650854587554931641e-01 -3.928522765636444092e-01 -2.978079617023468018e-01 1.859820485115051270e-01 -2.346329689025878906e-01 3.848805725574493408e-01 -4.658984541893005371e-01 4.815297722816467285e-01
1.004673540592193604e-01 7.244381308555603027e-01 2.051134780049324036e-02 6.700118072330951691e-03 4.169775173068046570e-03 -8.071063086390495300e-03 9.215892851352691650e-02 6.753180623054504395e-01
2.801763117313385010e-01 3.373507261276245117e-01 -1.770038604736328125e-01 -1.784138828516006470e-01 -1.218365505337715149e-01 -4.972234070301055908e-01 -1.599849760532379150e-01 6.759167313575744629e-01
1.159273460507392883e-01 3.194161057472229004e-01 -1.821407079696655273e-01 4.196253418922424316e-01 -1.989867538213729858e-01 -5.689558982849121094e-01 -2.151835858821868896e-01 5.154250264167785645e-01
3.747680187225341797e-01 3.746806085109710693e-01 -2.583276927471160889e-01 1.546342968940734863e-01 4.747495055198669434e-01 1.531985253095626831e-01 3.669012784957885742e-01 4.950203001499176025e-01
1.232714876532554626e-01 5.468541383743286133e-01 -2.387805879116058350e-01 4.517470598220825195e-01 -2.777652144432067871e-01 -1.978255361318588257e-01 3.090204596519470215e-01 4.613903462886810303e-01
4.322159588336944580e-01 4.718698561191558838e-01 -5.941580533981323242e-01 -3.564139306545257568e-01 -7.363939285278320312e-02 9.068775922060012817e-02 -1.744513362646102905e-01 2.576689422130584717e-01
1.270667165517807007e-01 2.750699520111083984e-01 -6.254833340644836426e-01 2.503644824028015137e-01 -2.249380648136138916e-01 -5.464618802070617676e-01 -5.101156886667013168e-03 3.240911662578582764e-01
-1.163172051310539246e-01 6.730139255523681641e-01 -4.509003460407257080e-01 1.484177261590957642e-01 -1.874765306711196899e-01 -3.356418311595916748e-01 -8.790122717618942261e-02 3.907094895839691162e-01
2.874046564102172852e-02 -2.420170456171035767e-01 -7.222595810890197754e-02 1.823146641254425049e-01 -2.565960884094238281e-01 6.022725701332092285e-01 -2.853046869859099388e-03 6.881603002548217773e-01
2.072961330413818359e-01 3.417568802833557129e-01 1.001780703663825989e-01 4.641440883278846741e-02 -2.880574166774749756e-01 -4.801312461495399475e-02 2.848822176456451416e-01 8.133880496025085449e-01
1.629948168992996216e-01 2.419338822364807129e-01 -5.610235929489135742e-01 2.628098428249359131e-01 -2.232639938592910767e-01 -5.495073795318603516e-01 6.495754420757293701e-02 4.184010624885559082e-01
-1.103255897760391235e-01 2.576960027217864990e-01 -3.945091068744659424e-01 3.375170528888702393e-01 7.037240266799926758e-02 9.079685062170028687e-02 -7.629019618034362793e-01 2.380128651857376099e-01
5.098525881767272949e-01 -1.814188361167907715e-01 -5.557639002799987793e-01 4.116058349609375000e-01 -4.081838726997375488e-01 1.833182275295257568e-01 -4.932622238993644714e-02 1.618390977382659912e-01
3.673882037401199341e-02 -1.638488024473190308e-01 -2.798816561698913574e-01 4.704312384128570557e-01 -2.403174191713333130e-01 -4.010861366987228394e-02 -6.871701478958129883e-01 3.749673962593078613e-01
5.505795478820800781e-01 4.395419061183929443e-01 -4.052620530128479004e-01 -2.799013257026672363e-01 1.120985746383666992e-01 -1.457628905773162842e-01 -3.928141891956329346e-01 2.701240479946136475e-01
2.510893642902374268e-01 -2.459101378917694092e-02 -1.638441383838653564e-01 5.290655493736267090e-01 -1.323529034852981567e-01 2.893825173377990723e-01 -6.470942497253417969e-01 3.310643136501312256e-01
-8.378501981496810913e-02 8.333234488964080811e-02 -3.973129093647003174e-01 -2.631446719169616699e-01 3.836749494075775146e-01 -8.994694799184799194e-02 -5.985863134264945984e-02 7.746310830116271973e-01
2.155055105686187744e-01 7.199115753173828125e-01 -8.116897195577621460e-02 1.954654306173324585e-01 -4.217365384101867676e-02 -1.305272877216339111e-01 2.643128931522369385e-01 5.493744611740112305e-01
4.039733409881591797e-01 4.780158698558807373e-01 -4.592061340808868408e-01 -1.673613488674163818e-01 3.158187959343194962e-03 -9.262497723102569580e-02 -5.952014923095703125e-01 8.106733113527297974e-02
5.748215913772583008e-01 2.485086023807525635e-01 -3.069200813770294189e-01 2.238097973167896271e-02 5.322658419609069824e-01 -2.421580255031585693e-02 8.418189734220504761e-02 4.713200330734252930e-01
3.838739097118377686e-01 -9.892257302999496460e-02 -1.924875378608703613e-01 3.852922618389129639e-01 -2.746632695198059082e-01 5.923513174057006836e-01 -2.169214636087417603e-01 4.289274811744689941e-01
1.092084124684333801e-01 -1.065908521413803101e-01 -5.531201362609863281e-01 4.499869048595428467e-02 -5.174359083175659180e-01 3.347539901733398438e-01 2.173923850059509277e-01 4.916152060031890869e-01
-7.484236359596252441e-02 3.947451114654541016e-01 -4.395414292812347412e-01 2.111024260520935059e-01 -3.001325726509094238e-01 -5.392819046974182129e-01 -2.362792044878005981e-01 4.050699174404144287e-01
5.245425701141357422e-01 2.083917409181594849e-01 -3.420176804065704346e-01 -7.934128493070602417e-02 -2.559078335762023926e-01 -4.313595592975616455e-01 -3.822596967220306396e-01 4.005927145481109619e-01
3.516708016395568848e-01 7.112994790077209473e-02 -4.092445597052574158e-02 -4.223346412181854248e-01 -2.120749950408935547e-01 9.790786355733871460e-02 2.231056243181228638e-02 7.976010441780090332e-01
4.904239177703857422e-01 -2.355832904577255249e-01 -1.758241653442382812e-01 4.251622259616851807e-01 -2.943926751613616943e-01 3.599905669689178467e-01 1.776058375835418701e-01 4.944732487201690674e-01
-1.671356260776519775e-01 5.834001302719116211e-01 -2.026699483394622803e-01 1.724158823490142822e-01 -9.374534338712692261e-02 -4.071973860263824463e-01 -1.058088541030883789e-01 6.124655604362487793e-01
4.027353227138519287e-01 4.860693812370300293e-01 -3.374233096837997437e-02 -6.865519285202026367e-02 -5.434953793883323669e-02 -3.121598958969116211e-01 9.330875426530838013e-02 6.975561380386352539e-01
1.751226484775543213e-01 -2.170085459947586060e-01 -5.658141374588012695e-01 4.219048321247100830e-01 -3.328126370906829834e-01 3.714167475700378418e-01 2.236915528774261475e-01 3.540301918983459473e-01
2.327324002981185913e-01 5.860009696334600449e-03 -7.111508846282958984e-01 3.526180982589721680e-01 9.704206138849258423e-02 -5.872713774442672729e-02 -5.408444404602050781e-01 1.017225831747055054e-01
5.113210082054138184e-01 -2.520153224468231201e-01 -3.586570918560028076e-02 3.571939468383789062e-01 -1.653526574373245239e-01 4.040281474590301514e-01 1.044283732771873474e-01 5.870944857597351074e-01
1.550072431564331055e-01 1.687607169151306152e-01 -2.920410335063934326e-01 3.275626525282859802e-02 5.242863297462463379e-01 6.009777784347534180e-01 -2.707244753837585449e-01 3.896015286445617676e-01
5.344730615615844727e-01 7.371127139776945114e-03 -1.391510516405105591e-01 5.865785479545593262e-01 -6.608585268259048462e-02 5.191570520401000977e-01 -3.412199020385742188e-02 2.753014862537384033e-01
5.106995105743408203e-01 4.350392520427703857e-01 -5.446897745132446289e-01 -5.995432659983634949e-02 1.819806247949600220e-01 2.644751220941543579e-02 -4.618752896785736084e-01 5.000169575214385986e-02
-8.804402500391006470e-02 2.637773156166076660e-01 -3.658555150032043457e-01 3.276477754116058350e-01 -5.715647935867309570e-01 5.093114376068115234e-01 9.320637583732604980e-02 2.944396138191223145e-01
8.475453406572341919e-02 -1.891968250274658203e-01 -4.604374468326568604e-01 -3.639524281024932861e-01 7.831954210996627808e-02 4.088240861892700195e-01 -1.535894908010959625e-02 6.626086831092834473e-01
2.040569335222244263e-01 6.495054364204406738e-01 -1.093439310789108276e-01 6.503102183341979980e-02 9.775307774543762207e-02 -2.547976970672607422e-01 1.623937189579010010e-01 6.476643681526184082e-01
6.189257502555847168e-01 2.037118971347808838e-01 -6.576417684555053711e-01 1.085372567176818848e-01 -9.939154237508773804e-02 2.020492590963840485e-02 -3.476499319076538086e-01 -3.464758861809968948e-03
2.473874986171722412e-01 -1.078268960118293762e-01 -4.524163603782653809e-01 3.929118439555168152e-02 4.720842242240905762e-01 -1.247234046459197998e-01 1.705370545387268066e-01 6.733841300010681152e-01
5.519849061965942383e-01 3.023014366626739502e-01 -1.699051409959793091e-01 -9.374754130840301514e-02 -2.257838249206542969e-01 -4.121703207492828369e-01 -3.085018992424011230e-01 5.002341270446777344e-01
4.050800204277038574e-01 9.123920649290084839e-02 -3.889852762222290039e-01 1.707342714071273804e-01 -4.668202400207519531e-01 -4.408071935176849365e-01 -1.900816522538661957e-02 4.842854738235473633e-01
1.060467734932899475e-01 6.785377115011215210e-02 -3.270952403545379639e-01 5.265399441123008728e-02 -3.039867244660854340e-02 6.172291040420532227e-01 3.954949378967285156e-01 5.797188878059387207e-01
4.384239315986633301e-01 4.502563774585723877e-01 -2.459635436534881592e-01 1.761066317558288574e-01 -2.498525679111480713e-01 5.507992506027221680e-01 2.767899334430694580e-01 2.666898667812347412e-01
1.333379149436950684e-01 -1.908196210861206055e-01 -7.600166797637939453e-01 -6.425465643405914307e-02 2.727050483226776123e-01 9.042374044656753540e-02 -3.349003791809082031e-01 4.115240275859832764e-01
3.656766712665557861e-01 -3.211776316165924072e-01 -3.274291753768920898e-01 2.814444601535797119e-01 -5.943543836474418640e-02 4.749121963977813721e-01 -4.509819447994232178e-01 3.797970414161682129e-01
-1.703602224588394165e-01 -7.472660392522811890e-02 -5.139188170433044434e-01 -2.012977600097656250e-01 -2.920551002025604248e-01 3.417447209358215332e-01 1.809387207031250000e-01 6.526373028755187988e-01
1.343157589435577393e-01 -2.832173705101013184e-01 -6.952875256538391113e-01 -2.966462969779968262e-01 -8.994334936141967773e-02 1.838357895612716675e-01 -9.961788356304168701e-02 5.277444720268249512e-01
4.782902002334594727e-01 2.595105171203613281e-01 -1.880624145269393921e-01 -4.610655456781387329e-02 -3.331842720508575439e-01 -4.472878873348236084e-01 -2.172576338052749634e-01 5.550860166549682617e-01
4.371100962162017822e-01 9.303347021341323853e-02 -7.146202325820922852e-01 -2.647366523742675781e-01 1.966017335653305054e-01 -3.553938865661621094e-02 -1.643572002649307251e-01 3.906192779541015625e-01
6.947179138660430908e-02 -1.155883148312568665e-01 -3.552550449967384338e-03 3.960042297840118408e-01 -9.678025543689727783e-02 5.599827170372009277e-01 1.978743374347686768e-01 6.803526878356933594e-01
-5.110895037651062012e-01 1.303147077560424805e-01 -5.188418626785278320e-01 2.238657176494598389e-01 -4.280357435345649719e-02 4.162354469299316406e-01 -3.762924298644065857e-02 4.753872156143188477e-01
2.185138314962387085e-01 -1.435428708791732788e-01 -9.675374627113342285e-02 7.628758549690246582e-01 9.233234077692031860e-02 3.586483895778656006e-01 -2.294736653566360474e-01 3.879360258579254150e-01
1.465150117874145508e-01 7.283284664154052734e-01 -2.793476283550262451e-01 3.491153717041015625e-01 -1.322372257709503174e-01 -1.767460256814956665e-01 2.254606932401657104e-01 3.854814469814300537e-01
4.675970673561096191e-01 2.734977602958679199e-01 -1.538699120283126831e-01 -2.615509927272796631e-02 -1.881962865591049194e-01 -3.391799926757812500e-01 2.425952851772308350e-01 6.876615285873413086e-01
2.663190066814422607e-01 1.356550455093383789e-01 -5.437879562377929688e-01 5.552076697349548340e-01 2.725321054458618164e-01 1.099011953920125961e-02 -4.660693407058715820e-01 1.228647083044052124e-01
5.150343850255012512e-02 -1.288323402404785156e-01 -5.911386013031005859e-01 5.651274919509887695e-01 3.867873549461364746e-01 1.928991675376892090e-01 -1.343147158622741699e-01 3.272318243980407715e-01
6.473677158355712891e-01 1.229185238480567932e-01 -2.843343615531921387e-01 -1.456679552793502808e-01 -2.296476215124130249e-01 -3.545707762241363525e-01 -3.493670523166656494e-01 4.040114879608154297e-01
6.811695694923400879e-01 2.312638163566589355e-01 -5.860468745231628418e-01 8.045543730258941650e-02 1.798914372920989990e-01 1.143755987286567688e-01 -2.950473725795745850e-01 1.026174612343311310e-02
2.329338937997817993e-01 1.981005370616912842e-01 1.392521429806947708e-02 9.717949479818344116e-02 -1.505680084228515625e-01 -2.717703282833099365e-01 2.967501580715179443e-01 8.439607620239257812e-01
-3.224680721759796143e-01 5.529522895812988281e-01 -4.851920902729034424e-01 -3.259956240653991699e-01 3.322421014308929443e-02 1.854303330183029175e-01 -1.276069693267345428e-02 4.614353477954864502e-01
5.583471059799194336e-01 2.564116120338439941e-01 -2.250780761241912842e-01 -3.254518657922744751e-02 -2.856214642524719238e-01 -4.412924349308013916e-01 -1.240368038415908813e-01 5.282787680625915527e-01
1.523330062627792358e-01 2.478249222040176392e-01 -1.391623020172119141e-01 5.384053662419319153e-02 2.951027639210224152e-02 8.109748959541320801e-01 1.278885751962661743e-01 4.671253263950347900e-01
2.983479201793670654e-01 1.437341868877410889e-01 -1.844949722290039062e-01 1.999267935752868652e-01 -5.265573263168334961e-01 4.821252524852752686e-01 -5.246201157569885254e-01 1.771614998579025269e-01
1.020300984382629395e-01 6.033369302749633789e-01 -1.768011152744293213e-01 1.353082433342933655e-02 1.149733643978834152e-02 -2.884844839572906494e-01 1.397410184144973755e-01 7.008919119834899902e-01
2.421456724405288696e-01 2.329065650701522827e-01 -1.111500412225723267e-01 1.594475656747817993e-01 -1.322052180767059326e-01 6.583627462387084961e-01 3.183550536632537842e-01 5.450436472892761230e-01
3.171257674694061279e-01 1.253373175859451294e-01 -2.411090582609176636e-01 1.666478812694549561e-01 -4.358288645744323730e-01 -4.993048012256622314e-01 -1.117106974124908447e-01 5.882902145385742188e-01
5.895497202873229980e-01 1.001448854804039001e-01 9.739538282155990601e-02 2.636388540267944336e-01 -3.159938156604766846e-01 1.713633388280868530e-01 -6.048779487609863281e-01 2.613732516765594482e-01
-1.750947833061218262e-01 4.137393236160278320e-01 -2.590181827545166016e-01 -3.636658191680908203e-02 -3.978109359741210938e-01 5.087665915489196777e-01 1.471779942512512207e-01 5.394352674484252930e-01
-2.105300277471542358e-01 -2.013779431581497192e-02 -2.828955948352813721e-01 4.301695823669433594e-01 -2.078836858272552490e-01 4.518081843852996826e-01 3.266503810882568359e-01 5.797836780548095703e-01
-6.460383534431457520e-02 -3.856501728296279907e-02 -3.887917399406433105e-01 1.065831705927848816e-01 -5.267651677131652832e-01 5.650183558464050293e-01 1.384607255458831787e-01 4.646738171577453613e-01
3.702220916748046875e-01 1.544366180896759033e-01 6.227252073585987091e-03 3.358080983161926270e-01 1.101864129304885864e-02 6.448594331741333008e-01 2.174036055803298950e-01 5.128836035728454590e-01
-2.426579296588897705e-01 -3.939598053693771362e-02 -4.494162499904632568e-01 2.655099332332611084e-01 -5.679773092269897461e-01 1.326293647289276123e-01 -4.175651967525482178e-01 3.905703723430633545e-01
1.843104958534240723e-01 2.573269791901111603e-02 -2.766631245613098145e-01 1.978621333837509155e-01 -3.627566695213317871e-01 4.107165038585662842e-01 -6.911407709121704102e-01 2.678052783012390137e-01
4.431426897644996643e-02 -9.397918730974197388e-02 -6.156090497970581055e-01 5.841012299060821533e-02 2.622035797685384750e-03 -3.067712485790252686e-01 2.647517621517181396e-01 6.652885675430297852e-01
-6.995887309312820435e-02 -1.935518085956573486e-01 -4.678024351596832275e-01 9.013161063194274902e-02 7.992105185985565186e-02 -2.537728250026702881e-01 2.123296111822128296e-01 7.840974926948547363e-01
2.017229646444320679e-01 -1.633750945329666138e-01 -4.168370664119720459e-01 2.585981786251068115e-01 2.381693720817565918e-01 4.709733724594116211e-01 -5.063872337341308594e-01 3.962598145008087158e-01
6.787232309579849243e-02 -2.507659494876861572e-01 5.666705965995788574e-02 4.739722311496734619e-01 4.119380190968513489e-02 3.722649514675140381e-01 -8.370225131511688232e-02 7.465686202049255371e-01
-1.172457262873649597e-01 1.651536077260971069e-01 1.006898935884237289e-02 4.344456493854522705e-01 -2.292319834232330322e-01 2.826871573925018311e-01 -6.975288987159729004e-01 3.887514472007751465e-01
2.220239639282226562e-01 6.641982197761535645e-01 -1.765875220298767090e-01 2.551823556423187256e-01 -4.509367793798446655e-02 -1.154958456754684448e-01 3.330585658550262451e-01 5.356718301773071289e-01
1.840385235846042633e-02 1.272197905927896500e-02 -6.582564115524291992e-01 -2.737763524055480957e-01 -5.543746352195739746e-01 2.602533698081970215e-01 2.597562782466411591e-02 3.398626744747161865e-01
-2.751524448394775391e-01 9.249058365821838379e-02 -3.077974319458007812e-01 -3.993243873119354248e-01 -1.880828477442264557e-02 1.909209042787551880e-01 -5.133783072233200073e-02 7.887315750122070312e-01
5.295906066894531250e-01 6.621964573860168457e-01 -5.100755691528320312e-01 1.249357014894485474e-01 6.244982406497001648e-02 2.283218502998352051e-02 -2.283654175698757172e-02 1.734418421983718872e-02
3.647169470787048340e-01 4.351601004600524902e-02 -1.630534827709197998e-01 5.122547745704650879e-01 3.651479780673980713e-01 1.720774471759796143e-01 -5.679229497909545898e-01 3.010252416133880615e-01
3.627800047397613525e-01 5.203502774238586426e-01 9.730160236358642578e-03 4.445539712905883789e-01 -7.683461904525756836e-02 5.230128765106201172e-01 -3.466481268405914307e-01 1.710050739347934723e-02
-2.713873088359832764e-01 -2.794313430786132812e-01 -2.387413829565048218e-01 3.976268470287322998e-01 -2.265532463788986206e-01 1.624695211648941040e-01 -4.384110569953918457e-01 6.026902198791503906e-01
2.605256438255310059e-01 -1.202757004648447037e-03 -1.119575500488281250e-01 1.639612913131713867e-01 1.334412395954132080e-01 6.947036385536193848e-01 1.993207186460494995e-01 5.937665104866027832e-01
-9.214983880519866943e-02 8.872842416167259216e-03 -5.320666432380676270e-01 -2.799614667892456055e-01 2.669139504432678223e-01 9.346643835306167603e-02 3.904014825820922852e-02 7.405762076377868652e-01
6.481847167015075684e-01 -2.942124009132385254e-02 -2.280423343181610107e-01 8.720438927412033081e-02 -3.553711175918579102e-01 -3.736770749092102051e-01 -2.369923293590545654e-01 4.441782534122467041e-01
-4.310587346553802490e-01 2.084814310073852539e-01 -1.310416758060455322e-01 3.375969827175140381e-02 1.302937269210815430e-01 5.306924581527709961e-01 -1.431806981563568115e-01 6.582558751106262207e-01
4.420051872730255127e-01 4.071798324584960938e-01 -4.563991129398345947e-01 6.300699710845947266e-01 9.631191939115524292e-02 6.877768784761428833e-02 -1.307156383991241455e-01 -4.954600334167480469e-02
1.939904391765594482e-01 6.183428764343261719e-01 -6.738908123224973679e-03 5.486740171909332275e-02 -2.493771314620971680e-01 6.517397761344909668e-01 -2.654479742050170898e-01 1.398134231567382812e-01
3.267754614353179932e-01 1.861845403909683228e-01 6.254911422729492188e-02 3.143378794193267822e-01 -2.198310643434524536e-01 5.738222599029541016e-01 3.253494799137115479e-01 5.219026803970336914e-01
2.334977984428405762e-01 5.653401613235473633e-01 1.303422003984451294e-01 5.008205398917198181e-02 -4.911331534385681152e-01 -1.885445713996887207e-01 -4.474906325340270996e-01 3.596711158752441406e-01
5.852787494659423828e-01 2.580896914005279541e-01 1.142354533076286316e-01 -2.208069562911987305e-01 -3.626207262277603149e-02 -3.744395077228546143e-02 -1.261856406927108765e-02 7.253666520118713379e-01
4.739938080310821533e-01 -5.272745713591575623e-02 -1.808089017868041992e-02 2.324946522712707520e-01 -1.768215000629425049e-02 3.147498071193695068e-01 4.077804982662200928e-01 6.726842522621154785e-01
2.895031273365020752e-01 2.176275998353958130e-01 2.025505006313323975e-01 1.876432076096534729e-02 -1.894747763872146606e-01 1.370775997638702393e-01 2.828625440597534180e-01 8.323131203651428223e-01
-6.944254506379365921e-03 -1.395862102508544922e-01 -5.021161437034606934e-01 3.636973798274993896e-01 -2.499906718730926514e-01 2.546765208244323730e-01 4.723315536975860596e-01 4.955990016460418701e-01
1.404053270816802979e-01 7.109238207340240479e-02 4.031660407781600952e-02 7.397928833961486816e-01 1.783389039337635040e-02 4.868879020214080811e-01 3.945594653487205505e-02 4.328725337982177734e-01
2.403445839881896973e-01 -1.645988225936889648e-01 -4.865814447402954102e-01 6.340427994728088379e-01 -2.811881303787231445e-01 8.986657857894897461e-02 3.145633339881896973e-01 3.004608452320098877e-01
3.523528873920440674e-01 5.650161951780319214e-02 1.355726085603237152e-02 2.836569249629974365e-01 -2.910373508930206299e-01 3.472343683242797852e-01 -6.993383169174194336e-01 3.125083744525909424e-01
4.985696971416473389e-01 -2.425523847341537476e-02 -2.000341191887855530e-02 2.513501346111297607e-01 -2.300639748573303223e-01 5.624061822891235352e-01 2.142956256866455078e-01 5.216417908668518066e-01
5.160080194473266602e-01 -2.063655555248260498e-01 5.277309101074934006e-03 3.964825272560119629e-01 -3.143334984779357910e-01 2.898069620132446289e-01 2.067899852991104126e-01 5.553081631660461426e-01
4.939825236797332764e-01 3.965865969657897949e-01 -4.972256422042846680e-01 2.410519868135452271e-01 2.823397517204284668e-01 5.931302905082702637e-02 3.675219416618347168e-01 2.739616632461547852e-01
4.203329384326934814e-01 1.941973865032196045e-01 -4.486296176910400391e-01 3.715744316577911377e-01 2.907802760601043701e-01 1.357993781566619873e-01 4.620144665241241455e-01 3.603048622608184814e-01
5.605872273445129395e-01 1.594021767377853394e-01 -2.076739631593227386e-02 1.083559840917587280e-01 2.449404150247573853e-01 1.587789058685302734e-01 3.557368814945220947e-01 6.606098413467407227e-01
4.285601675510406494e-01 1.721562743186950684e-01 2.134420908987522125e-02 3.511834442615509033e-01 -6.134781241416931152e-01 4.258880019187927246e-01 -2.312431633472442627e-01 2.273841202259063721e-01
3.334092497825622559e-01 5.473646149039268494e-02 -3.266748487949371338e-01 6.659582257270812988e-01 4.030580818653106689e-01 2.968038916587829590e-01 -1.791481822729110718e-01 2.301806211471557617e-01
-1.658142209053039551e-01 -2.496518492698669434e-01 -2.403658330440521240e-01 4.879832267761230469e-01 -2.972603142261505127e-01 1.122908219695091248e-01 -4.865579605102539062e-01 5.258942246437072754e-01
4.138680398464202881e-01 2.215992808341979980e-01 1.026560589671134949e-01 -2.168893441557884216e-02 -2.034166753292083740e-01 -1.053595170378684998e-01 2.106124609708786011e-01 8.196107745170593262e-01
2.273366749286651611e-01 -2.751765251159667969e-01 -7.122794389724731445e-01 5.504847168922424316e-01 -2.476856485009193420e-02 1.966961659491062164e-02 -6.725711375474929810e-02 2.381103187799453735e-01
1.753564029932022095e-01 -8.143907785415649414e-02 -2.767741680145263672e-01 5.809069052338600159e-02 2.868606448173522949e-01 2.133558392524719238e-01 -7.353066205978393555e-01 4.627671837806701660e-01
5.491115450859069824e-01 -7.281340658664703369e-02 -3.618663549423217773e-01 -1.508439779281616211e-01 -2.600054442882537842e-01 -3.650907576084136963e-01 -3.007452189922332764e-01 4.981282055377960205e-01
4.921794831752777100e-01 2.213172018527984619e-01 -6.808747649192810059e-01 7.085256278514862061e-02 -1.542110554873943329e-02 3.549780547618865967e-01 -3.370251655578613281e-01 1.828403957188129425e-02
-2.738225758075714111e-01 3.920470774173736572e-01 -5.989125967025756836e-01 -2.400294840335845947e-01 -3.552796244621276855e-01 2.980210185050964355e-01 -7.695847749710083008e-02 3.661244213581085205e-01
4.084927141666412354e-01 2.152613401412963867e-01 -5.435014516115188599e-02 5.824836492538452148e-01 -4.108956754207611084e-01 4.600826203823089600e-01 -1.867843568325042725e-01 1.707501411437988281e-01
2.467053234577178955e-01 4.724198877811431885e-01 -3.003871142864227295e-01 -5.589150264859199524e-02 -2.076039314270019531e-01 -5.193917155265808105e-01 -1.772644072771072388e-01 5.275508761405944824e-01
5.738066434860229492e-01 3.047799468040466309e-01 -5.419234037399291992e-01 1.754766553640365601e-01 1.458374708890914917e-01 1.881203055381774902e-01 -4.348407089710235596e-01 -8.739447593688964844e-02
2.685292363166809082e-01 8.723805844783782959e-02 -6.235933899879455566e-01 -4.415819942951202393e-01 3.663014993071556091e-02 1.429499685764312744e-01 -1.224168911576271057e-01 5.474083423614501953e-01
2.332166284322738647e-01 5.783613920211791992e-01 -3.820390403270721436e-01 -4.323807060718536377e-01 7.978507131338119507e-02 -6.753335148096084595e-02 -1.956286877393722534e-01 4.785437583923339844e-01
1.740389764308929443e-01 5.908884406089782715e-01 -4.070285856723785400e-01 -8.985905349254608154e-02 -4.267300665378570557e-02 5.916025042533874512e-01 -3.062058091163635254e-01 3.518391400575637817e-02
-1.388630270957946777e-01 2.632882595062255859e-01 -5.155166387557983398e-01 5.682695508003234863e-01 4.094816148281097412e-01 1.625967919826507568e-01 -2.966998517513275146e-01 2.014069706201553345e-01
-5.839149281382560730e-02 6.736733019351959229e-02 -4.601726233959197998e-01 5.945214033126831055e-01 3.802737295627593994e-01 3.530222773551940918e-01 -1.481975913047790527e-01 3.682964742183685303e-01
2.550539374351501465e-01 -1.287207007408142090e-01 -2.349686175584793091e-01 1.438350230455398560e-01 -1.178345382213592529e-01 6.639773249626159668e-01 9.636926651000976562e-02 6.151761412620544434e-01
4.487343505024909973e-02 9.973885118961334229e-02 -3.246805965900421143e-01 2.818446159362792969e-01 -1.835641711950302124e-01 6.952478885650634766e-01 2.639924287796020508e-01 4.652173519134521484e-01
3.109582066535949707e-01 3.424631357192993164e-01 -4.820359945297241211e-01 4.808498919010162354e-01 4.811022579669952393e-01 -1.321908086538314819e-01 -1.965799927711486816e-01 1.867382079362869263e-01
3.736161291599273682e-01 -2.285185158252716064e-01 -4.148743748664855957e-01 6.150993704795837402e-01 -5.216415971517562866e-03 3.358094096183776855e-01 7.916507124900817871e-02 3.723707497119903564e-01
4.715862572193145752e-01 -3.055744171142578125e-01 -6.178577244281768799e-02 4.735119044780731201e-01 -3.271139264106750488e-01 2.823309600353240967e-01 -2.161120809614658356e-02 5.186697840690612793e-01
2.567902207374572754e-01 3.738813400268554688e-01 -6.381106376647949219e-02 3.239794373512268066e-01 -3.019052743911743164e-01 4.537860751152038574e-01 -6.134154796600341797e-01 1.090403050184249878e-01
3.197153508663177490e-01 4.337231814861297607e-02 -2.357474863529205322e-01 1.657191812992095947e-01 -5.332686901092529297e-01 5.021215677261352539e-01 -4.635031223297119141e-01 2.480417639017105103e-01
6.494053602218627930e-01 4.002710431814193726e-02 -6.204491257667541504e-01 7.763084769248962402e-02 2.406890690326690674e-01 2.348424047231674194e-01 -2.490286529064178467e-01 1.029048040509223938e-01
-2.225099653005599976e-01 -2.138985134661197662e-02 -5.442712903022766113e-01 -2.679734025150537491e-03 2.548474967479705811e-01 3.674833476543426514e-01 -4.109029769897460938e-01 5.338172912597656250e-01
5.440491437911987305e-01 3.210136592388153076e-01 -5.068539455533027649e-02 1.142383441329002380e-01 2.479555904865264893e-01 5.386165380477905273e-01 1.557729691267013550e-01 4.576968848705291748e-01
1.909782588481903076e-01 3.389802873134613037e-01 -4.898841679096221924e-01 1.588215529918670654e-01 -2.041762769222259521e-01 -5.961598753929138184e-01 -2.102910280227661133e-01 3.769510388374328613e-01
2.064876109361648560e-01 1.727342307567596436e-01 -2.113124132156372070e-01 7.053592205047607422e-01 1.500818878412246704e-01 3.122006058692932129e-01 -4.829812645912170410e-01 1.790992468595504761e-01
6.367758661508560181e-02 6.471556425094604492e-02 -2.129413336515426636e-01 1.386995762586593628e-01 -2.513201534748077393e-01 4.934310019016265869e-01 -6.892682909965515137e-01 3.813771605491638184e-01
2.760774493217468262e-01 1.433860659599304199e-01 -3.819956779479980469e-01 2.271125614643096924e-01 -3.583506643772125244e-01 -5.475210547447204590e-01 -8.233278989791870117e-02 5.203340649604797363e-01
4.040823578834533691e-01 3.920835554599761963e-01 -3.122018575668334961e-01 -6.628836691379547119e-02 1.654070615768432617e-01 -3.700571879744529724e-02 3.972391486167907715e-01 6.281686425209045410e-01
3.047740757465362549e-01 -4.017363116145133972e-02 -6.771668195724487305e-01 1.007793471217155457e-01 4.191505312919616699e-01 7.251753658056259155e-02 -3.705929517745971680e-01 3.442417085170745850e-01
4.968881607055664062e-01 3.737270236015319824e-01 2.210903679952025414e-03 -3.364993035793304443e-01 -1.527157574892044067e-01 -1.133510693907737732e-01 -1.410233080387115479e-01 6.664348840713500977e-01
-2.723818123340606689e-01 5.626317262649536133e-01 -1.719632595777511597e-01 1.442586332559585571e-01 -1.613383293151855469e-01 -3.590039908885955811e-01 -2.000786066055297852e-01 6.032630801200866699e-01
2.774922251701354980e-01 1.841474026441574097e-01 4.714874178171157837e-02 -5.573467165231704712e-02 4.264926016330718994e-01 6.452898979187011719e-01 -1.228826045989990234e-01 5.199647545814514160e-01
4.256902337074279785e-01 2.742857933044433594e-01 -1.146597415208816528e-01 -8.370509371161460876e-03 1.974914595484733582e-02 -2.186141163110733032e-01 3.278687000274658203e-01 7.580621242523193359e-01
-1.570334881544113159e-01 -8.952951431274414062e-02 -3.971199095249176025e-01 4.020843505859375000e-01 -4.504360854625701904e-01 2.571469843387603760e-01 3.667101562023162842e-01 4.944243133068084717e-01
9.102755784988403320e-02 4.178569018840789795e-01 -3.516692221164703369e-01 2.158498466014862061e-01 -2.350109815597534180e-01 -5.705592632293701172e-01 -3.470962941646575928e-01 3.815801739692687988e-01
3.256088793277740479e-01 4.792102873325347900e-01 -6.487264633178710938e-01 -3.377598822116851807e-01 1.822027713060379028e-01 2.504820376634597778e-02 -1.131755858659744263e-01 2.877059280872344971e-01
8.244758099317550659e-02 2.919229865074157715e-01 -1.560480296611785889e-01 4.608434438705444336e-01 -3.324278295040130615e-01 4.771499335765838623e-01 3.925964832305908203e-01 4.230169951915740967e-01
1.911210119724273682e-01 2.080166190862655640e-01 -3.536969721317291260e-01 3.311711847782135010e-01 4.236951097846031189e-02 6.423167586326599121e-01 3.515001237392425537e-01 3.840670883655548096e-01
3.503899872303009033e-01 -1.627930104732513428e-01 -6.276161670684814453e-01 1.965485811233520508e-01 3.015043735504150391e-01 3.590819239616394043e-01 -2.812122702598571777e-01 3.453503847122192383e-01
-5.822816863656044006e-02 5.418435931205749512e-01 -3.111115694046020508e-01 2.396468073129653931e-01 -3.036051988601684570e-01 8.031912893056869507e-02 -8.895111829042434692e-02 6.650221943855285645e-01
2.585130333900451660e-01 -1.640298217535018921e-01 -1.562540680170059204e-01 3.260717689990997314e-01 -8.636941760778427124e-02 5.313902497291564941e-01 -5.156391263008117676e-01 4.688368737697601318e-01
3.321157395839691162e-01 -2.104094326496124268e-01 -4.841288551688194275e-02 -1.042427420616149902e-01 1.135033667087554932e-01 4.922230541706085205e-01 -2.004475444555282593e-01 7.327146530151367188e-01
7.649946957826614380e-02 -2.057424485683441162e-01 -6.090894341468811035e-01 -6.078484654426574707e-02 3.522706627845764160e-01 3.020660877227783203e-01 -2.781851291656494141e-01 5.332989692687988281e-01
5.435588359832763672e-01 6.148216873407363892e-02 -2.147122770547866821e-01 1.453543305397033691e-01 -3.048882186412811279e-01 -4.599545598030090332e-01 -1.625327914953231812e-01 5.500932335853576660e-01
6.621063351631164551e-01 -5.224509164690971375e-02 -4.710706695914268494e-02 2.589762210845947266e-01 -3.964460194110870361e-01 4.590370059013366699e-01 -9.027055650949478149e-02 3.369935154914855957e-01
3.305781483650207520e-01 3.534004986286163330e-01 -5.313577055931091309e-01 -4.798294603824615479e-01 6.316265463829040527e-02 2.091399282217025757e-01 -1.214323639869689941e-01 4.367769658565521240e-01
5.322663784027099609e-01 -6.675139814615249634e-02 -3.556559085845947266e-01 6.239579524844884872e-03 -1.584178954362869263e-01 -4.532672762870788574e-01 -3.339405953884124756e-01 4.936022460460662842e-01
-2.953661680221557617e-01 -1.355028897523880005e-01 -3.748269975185394287e-01 1.528670638799667358e-01 -4.641105830669403076e-01 1.988504379987716675e-01 -4.239204227924346924e-01 5.439535379409790039e-01
5.051624178886413574e-01 1.951411217451095581e-01 -1.600435823202133179e-01 -2.061899052932858467e-03 -3.044374287128448486e-01 -4.152220785617828369e-01 4.932851716876029968e-02 6.431080102920532227e-01
5.031130313873291016e-01 2.058043032884597778e-01 -4.500354528427124023e-01 2.200090438127517700e-01 4.001974761486053467e-01 4.624354541301727295e-01 -2.656923234462738037e-01 9.481132030487060547e-02
3.550795614719390869e-01 1.185644119977951050e-01 -4.243251681327819824e-01 2.184998691082000732e-01 -4.079095721244812012e-01 -4.894583821296691895e-01 7.999303936958312988e-02 4.687303900718688965e-01
-2.739655077457427979e-01 1.250150203704833984e-01 -2.962144911289215088e-01 1.017854735255241394e-01 1.545217037200927734e-01 4.858163595199584961e-01 -5.186128616333007812e-01 5.313729047775268555e-01
3.538284897804260254e-01 2.945875525474548340e-01 -1.050607264041900635e-01 -1.088460236787796021e-01 -5.093379616737365723e-01 -9.309978783130645752e-02 2.554106712341308594e-01 6.571233868598937988e-01
2.260805815458297729e-01 1.626937389373779297e-01 2.301275134086608887e-01 6.486123055219650269e-02 -2.465194463729858398e-01 1.991582661867141724e-01 2.561909556388854980e-01 8.361718058586120605e-01
3.467478156089782715e-01 1.044751480221748352e-01 7.278969883918762207e-02 -5.168616399168968201e-02 2.711207270622253418e-01 6.177649497985839844e-01 -2.682466506958007812e-01 5.777413845062255859e-01
3.326532840728759766e-01 1.843370497226715088e-01 -5.602121353149414062e-01 -2.879971871152520180e-03 8.797960728406906128e-02 -5.419867038726806641e-01 -2.091124095022678375e-02 4.894777238368988037e-01
-2.037154883146286011e-01 1.225198209285736084e-01 -4.303114712238311768e-01 -7.103247195482254028e-02 -6.135768294334411621e-01 3.826093375682830811e-01 7.541082054376602173e-02 4.740487039089202881e-01
4.571458399295806885e-01 3.430404663085937500e-01 -6.499963402748107910e-01 -3.015391528606414795e-01 1.877498179674148560e-01 1.284313201904296875e-01 -7.075039297342300415e-02 3.212003111839294434e-01
-7.224736362695693970e-02 4.583961963653564453e-01 -7.628459930419921875e-01 -1.906861215829849243e-01 -2.624984085559844971e-01 5.768292024731636047e-02 -4.831228032708168030e-02 3.029710650444030762e-01
6.751224398612976074e-02 2.527424097061157227e-01 -5.195151567459106445e-01 4.131201207637786865e-01 4.912712275981903076e-01 2.336055934429168701e-01 -4.007519781589508057e-01 1.856827139854431152e-01
2.384209483861923218e-01 -3.096503913402557373e-01 -2.577762007713317871e-01 3.217988610267639160e-01 2.405442148447036743e-01 -2.638946771621704102e-01 -3.104388713836669922e-01 6.733461022377014160e-01
-4.322766661643981934e-01 -2.492781579494476318e-01 -4.422043859958648682e-01 3.418709635734558105e-01 -1.978851854801177979e-01 1.139216721057891846e-01 -2.447773963212966919e-01 5.714229941368103027e-01
5.800016522407531738e-01 1.983968168497085571e-01 -5.653922557830810547e-01 -2.479012906551361084e-01 1.063322946429252625e-01 2.861781418323516846e-01 -3.395057320594787598e-01 1.861311495304107666e-01
1.737549006938934326e-01 3.211870491504669189e-01 -1.347520053386688232e-01 3.013792037963867188e-01 3.464118540287017822e-01 -2.079087346792221069e-01 -7.231239676475524902e-01 2.674418389797210693e-01
-1.865422427654266357e-01 -2.417623437941074371e-02 -5.215505361557006836e-01 2.319310605525970459e-01 -4.842969775199890137e-01 2.099126875400543213e-01 3.903666436672210693e-01 4.558701217174530029e-01
7.391571253538131714e-02 1.584850251674652100e-01 -1.470025032758712769e-01 1.708592027425765991e-01 -2.954606115818023682e-01 7.417751550674438477e-01 -3.314946219325065613e-02 5.291410684585571289e-01
4.793488085269927979e-01 5.098108053207397461e-01 -6.010869741439819336e-01 -1.474986523389816284e-01 2.453672140836715698e-01 1.324169635772705078e-01 -7.665728032588958740e-02 2.089039832353591919e-01
3.335535824298858643e-01 -3.572139889001846313e-02 -2.295963615179061890e-01 1.299280673265457153e-01 -1.189232841134071350e-01 3.806962966918945312e-01 -7.351991534233093262e-01 3.439185917377471924e-01
-7.405644655227661133e-02 -3.132973983883857727e-02 -4.939600825309753418e-01 3.603388369083404541e-01 -4.111472070217132568e-01 2.342687547206878662e-01 4.087144434452056885e-01 4.782491326332092285e-01
2.762386500835418701e-01 6.095859408378601074e-01 4.231755062937736511e-02 3.110676407814025879e-01 9.112259745597839355e-02 -2.755317986011505127e-01 -1.799684613943099976e-01 5.804597139358520508e-01
6.457313895225524902e-02 -4.735130071640014648e-01 -5.056720972061157227e-01 1.607135832309722900e-01 6.910207867622375488e-02 2.956758439540863037e-01 -3.226138055324554443e-01 5.420364141464233398e-01
-1.001341417431831360e-01 4.395055025815963745e-02 -3.660579621791839600e-01 4.618496000766754150e-01 -1.983602494001388550e-01 -4.850256443023681641e-02 -7.136903405189514160e-01 2.994745075702667236e-01
3.987569808959960938e-01 9.357313811779022217e-02 -2.230230122804641724e-01 -3.714200556278228760e-01 -2.551860213279724121e-01 2.929386496543884277e-01 2.419554144144058228e-01 6.595980525016784668e-01
4.078145921230316162e-01 -2.745432853698730469e-01 -4.762985706329345703e-01 4.272077381610870361e-01 -4.881488382816314697e-01 1.388743966817855835e-01 8.555672317743301392e-02 2.899158298969268799e-01
5.951054692268371582e-01 -3.738129884004592896e-02 -2.845307588577270508e-01 -4.691663384437561035e-02 -5.444431900978088379e-01 -2.151100486516952515e-01 -2.598997056484222412e-01 3.886573910713195801e-01
5.148767232894897461e-01 1.261425465345382690e-01 -1.696914285421371460e-01 5.018597468733787537e-02 -2.935444414615631104e-01 -4.347723126411437988e-01 4.518982768058776855e-02 6.406549215316772461e-01
4.128041267395019531e-01 6.134930849075317383e-01 1.193513162434101105e-02 2.922330796718597412e-01 -2.141802161931991577e-01 4.568344354629516602e-01 -3.354640007019042969e-01 -2.386101707816123962e-02
4.848366379737854004e-01 5.157933011651039124e-02 1.960137784481048584e-01 -3.042397797107696533e-01 -2.128984332084655762e-01 1.933854520320892334e-01 -1.452670097351074219e-01 7.262669205665588379e-01
1.824389845132827759e-01 -1.960209906101226807e-01 1.052395701408386230e-01 3.256869912147521973e-01 -1.158913671970367432e-01 4.644379913806915283e-01 -5.044279098510742188e-01 5.723316669464111328e-01
4.629476666450500488e-01 -5.317144840955734253e-02 3.760042414069175720e-02 2.762522697448730469e-01 -4.677592813968658447e-01 5.106939673423767090e-01 -3.291525840759277344e-01 3.423081040382385254e-01
4.674181640148162842e-01 7.102055549621582031e-01 -4.545037746429443359e-01 7.115299999713897705e-02 2.099416255950927734e-01 1.292290240526199341e-01 -6.305929273366928101e-02 2.720209211111068726e-02
3.166081011295318604e-01 5.903971791267395020e-01 -9.161698818206787109e-02 1.546138823032379150e-01 -1.450645029544830322e-01 6.297660470008850098e-01 -3.132165670394897461e-01 5.601655691862106323e-02
1.583003699779510498e-01 -4.052846133708953857e-01 -4.554328024387359619e-01 3.034737110137939453e-01 5.483741685748100281e-02 3.861244320869445801e-01 -3.316729366779327393e-01 4.990630447864532471e-01
3.266660869121551514e-01 -6.275445967912673950e-02 -1.368448697030544281e-02 -1.737307906150817871e-01 1.921270340681076050e-01 5.192062854766845703e-01 -1.620453894138336182e-01 7.254204154014587402e-01
-2.314892038702964783e-02 -6.176449358463287354e-02 -4.124633669853210449e-01 -8.048871904611587524e-02 2.314524650573730469e-01 -2.775465846061706543e-01 1.744346916675567627e-01 8.111813068389892578e-01
-2.809912562370300293e-01 4.075462371110916138e-02 -5.243268013000488281e-01 1.635189056396484375e-01 8.839727938175201416e-02 2.764398753643035889e-01 -5.459495186805725098e-01 4.852132797241210938e-01
4.028744101524353027e-01 2.075970470905303955e-01 -3.136179745197296143e-01 2.023089379072189331e-01 -1.316615045070648193e-01 2.653102874755859375e-01 -6.942949295043945312e-01 2.924736440181732178e-01
2.352612316608428955e-01 -2.449026256799697876e-01 -7.518188357353210449e-01 6.009656470268964767e-03 2.580096945166587830e-02 3.216427862644195557e-01 1.198369357734918594e-02 4.638358354568481445e-01
-6.854450702667236328e-02 2.073433846235275269e-01 -6.269670724868774414e-01 -2.769146263599395752e-01 -3.260772228240966797e-01 4.373568594455718994e-01 1.043873578310012817e-01 4.171771705150604248e-01
8.449903875589370728e-02 -1.251280009746551514e-01 -5.004714131355285645e-01 4.093414545059204102e-01 -2.694701254367828369e-01 2.745085358619689941e-01 4.492549002170562744e-01 4.575718343257904053e-01
-1.076332777738571167e-01 -2.740854620933532715e-01 -1.778099983930587769e-01 2.268637269735336304e-01 -3.322478830814361572e-01 2.892856299877166748e-01 1.696463823318481445e-01 7.793290615081787109e-01
3.567100465297698975e-01 6.572591662406921387e-01 -5.893238782882690430e-01 -1.161459833383560181e-01 2.570999227464199066e-02 2.609416544437408447e-01 -9.264137595891952515e-02 5.139874666929244995e-02
1.099077537655830383e-01 -2.348236441612243652e-01 -2.966416478157043457e-01 6.992042660713195801e-01 1.343234926462173462e-01 3.580746352672576904e-01 -1.801897585391998291e-01 4.209116995334625244e-01
3.657162785530090332e-01 4.143002927303314209e-01 -2.486835718154907227e-01 9.895667433738708496e-03 -3.597872257232666016e-01 5.273551940917968750e-01 -4.739598333835601807e-01 -2.184731885790824890e-02
3.704195618629455566e-01 -1.784697175025939941e-01 -2.904748022556304932e-01 6.364547610282897949e-01 -4.595723152160644531e-01 1.914585977792739868e-01 2.914631366729736328e-02 3.045900166034698486e-01
5.303224921226501465e-01 3.992857635021209717e-01 -1.534621417522430420e-01 3.204053640365600586e-01 -2.196668386459350586e-01 5.294594764709472656e-01 2.186658233404159546e-01 2.381663471460342407e-01
4.739137589931488037e-01 3.517290949821472168e-01 -6.695795655250549316e-01 -1.540760546922683716e-01 1.403021663427352905e-01 2.731623947620391846e-01 -2.711585164070129395e-01 1.085672602057456970e-01
4.806077182292938232e-01 -9.742789715528488159e-02 -3.877231478691101074e-01 3.595963120460510254e-01 -8.299151062965393066e-02 2.570894658565521240e-01 -6.169390678405761719e-01 1.621387302875518799e-01
2.532850503921508789e-01 2.043092846870422363e-01 -1.803131848573684692e-01 8.204988390207290649e-02 1.108493581414222717e-01 7.587254643440246582e-01 1.528770327568054199e-01 4.934938549995422363e-01
4.025909006595611572e-01 2.292872220277786255e-02 1.807351708412170410e-01 4.341644346714019775e-01 -2.260782420635223389e-01 3.749201297760009766e-01 -4.054166078567504883e-01 5.100899338722229004e-01
-1.362905651330947876e-01 3.408305943012237549e-01 -4.685907661914825439e-01 -4.734832644462585449e-01 -6.787893921136856079e-02 1.122027039527893066e-01 8.108656853437423706e-02 6.306535601615905762e-01
3.960478901863098145e-01 -2.547718212008476257e-02 -4.016678929328918457e-01 2.458469569683074951e-01 -5.947028398513793945e-01 2.928024530410766602e-01 -4.078278839588165283e-01 1.224379166960716248e-01
-2.894135713577270508e-01 1.776213794946670532e-01 -3.785772323608398438e-01 4.583806097507476807e-01 3.981099128723144531e-01 2.577489614486694336e-01 -3.594432175159454346e-01 4.208699464797973633e-01
-9.547062218189239502e-02 -1.755652427673339844e-01 -7.268432378768920898e-01 1.311449110507965088e-01 1.723504811525344849e-01 3.009656667709350586e-01 -3.175591230392456055e-01 4.398104250431060791e-01
-2.820076644420623779e-01 -8.324009180068969727e-02 -4.988693296909332275e-01 -1.034152135252952576e-01 3.226748108863830566e-02 3.416697382926940918e-01 2.512522637844085693e-01 6.878011226654052734e-01
4.985767900943756104e-01 3.820425570011138916e-01 -6.586842536926269531e-01 2.438022792339324951e-01 2.625407278537750244e-02 2.116687297821044922e-01 -2.424919158220291138e-01 -8.868483453989028931e-02
2.508023381233215332e-01 1.444815844297409058e-01 2.552947402000427246e-01 1.175218224525451660e-01 -2.780394256114959717e-01 -2.002450264990329742e-02 1.898631006479263306e-01 8.505771756172180176e-01
5.958294495940208435e-02 -3.318738937377929688e-01 -1.314766854047775269e-01 5.204924345016479492e-01 -8.172765374183654785e-03 4.385535418987274170e-01 -2.445757240056991577e-01 5.881308317184448242e-01
-4.496794939041137695e-02 3.254525661468505859e-01 -3.912725299596786499e-02 1.049392521381378174e-01 -1.393419653177261353e-01 2.759840190410614014e-01 -8.121291399002075195e-01 3.526729047298431396e-01
-2.233965843915939331e-01 -3.769748285412788391e-02 -4.598997235298156738e-01 7.933878898620605469e-02 1.893515884876251221e-01 2.185462862253189087e-01 -6.141636371612548828e-01 5.196700096130371094e-01
5.552081465721130371e-01 3.760855197906494141e-01 -3.730863034725189209e-01 3.983066082000732422e-01 2.186608612537384033e-01 2.049754709005355835e-01 3.350781798362731934e-01 2.244042605161666870e-01
1.745226979255676270e-01 6.315776109695434570e-01 -2.988811135292053223e-01 1.206048578023910522e-01 -3.168002367019653320e-01 -4.234223961830139160e-01 -2.511774599552154541e-01 3.521890044212341309e-01
1.752133965492248535e-01 -1.773110479116439819e-01 -3.986371755599975586e-01 6.349489688873291016e-01 1.703542619943618774e-01 4.421520233154296875e-01 -1.456626504659652710e-01 3.606283366680145264e-01
2.952837049961090088e-01 -1.411059200763702393e-01 -1.877495497465133667e-01 3.570606112480163574e-01 -1.889615952968597412e-01 5.450808405876159668e-01 2.859785258769989014e-01 5.617393851280212402e-01
-2.264767289161682129e-01 -1.221558079123497009e-01 -4.445022344589233398e-01 1.926505714654922485e-01 -1.940588504076004028e-01 5.133347511291503906e-01 -4.165118932723999023e-01 4.737470746040344238e-01
-2.021476924419403076e-01 1.556124091148376465e-01 -5.171527266502380371e-01 -3.453831747174263000e-02 -1.502762883901596069e-01 3.196705877780914307e-01 4.386209547519683838e-01 5.908644199371337891e-01
3.802786171436309814e-01 6.265596151351928711e-01 -3.345119655132293701e-01 -2.015025727450847626e-02 -2.138769477605819702e-01 5.187520384788513184e-01 -1.844183951616287231e-01 -4.061467945575714111e-02
2.947352230548858643e-01 -2.141590714454650879e-01 -5.731362700462341309e-01 -3.086579442024230957e-01 1.013280227780342102e-01 3.404497802257537842e-01 -2.189251482486724854e-01 5.190476179122924805e-01
1.090749502182006836e-01 2.536816895008087158e-01 1.434248536825180054e-01 6.049894094467163086e-01 -2.854774594306945801e-01 5.657412409782409668e-01 2.598516002763062716e-04 3.682454824447631836e-01
2.930847108364105225e-01 6.041153669357299805e-01 1.044023409485816956e-01 -3.343583270907402039e-02 -6.539370119571685791e-02 6.587045192718505859e-01 -1.670285910367965698e-01 2.665741741657257080e-01
2.908450365066528320e-01 -1.765333712100982666e-01 -5.443314909934997559e-01 -2.187441438436508179e-01 2.092547416687011719e-01 3.031493723392486572e-01 4.315287992358207703e-02 6.344684362411499023e-01
6.944341212511062622e-02 -9.652496874332427979e-02 -6.951683759689331055e-01 4.509418308734893799e-01 -1.678211092948913574e-01 1.125178113579750061e-01 3.805198669433593750e-01 3.370957076549530029e-01
-1.513335667550563812e-02 -2.351098209619522095e-01 -8.726395666599273682e-02 6.682442426681518555e-01 1.410368829965591431e-01 1.940931081771850586e-01 -2.145133167505264282e-02 6.574993133544921875e-01
-1.109010800719261169e-01 -2.071955651044845581e-01 -4.311372637748718262e-01 3.506755232810974121e-01 -2.579746246337890625e-01 6.546606123447418213e-02 -6.030887365341186523e-01 4.487377107143402100e-01
5.821353793144226074e-01 6.917078793048858643e-02 -3.906201422214508057e-01 1.805581301450729370e-01 4.021280705928802490e-01 -1.017543971538543701e-01 2.371867746114730835e-01 4.927777051925659180e-01
2.560840547084808350e-01 -1.851320266723632812e-01 -1.293614059686660767e-01 6.238035559654235840e-01 1.311458349227905273e-01 3.170560896396636963e-01 -3.906810581684112549e-01 4.732086360454559326e-01
4.531466364860534668e-01 8.591900020837783813e-02 -7.002293467521667480e-01 -1.843357682228088379e-01 -3.021198511123657227e-01 8.929994702339172363e-02 -3.395966291427612305e-01 2.199965268373489380e-01
-2.500209510326385498e-01 -3.320883587002754211e-02 -6.278419494628906250e-01 4.288225173950195312e-01 2.821361124515533447e-01 2.840867340564727783e-01 -1.543445885181427002e-01 4.173537194728851318e-01
1.686061322689056396e-01 6.389613151550292969e-01 -5.315617322921752930e-01 -2.791658639907836914e-01 -6.917662173509597778e-02 4.043451547622680664e-01 -1.250489652156829834e-01 1.374455243349075317e-01
4.824544116854667664e-02 -2.755825519561767578e-01 1.663670688867568970e-01 4.542574584484100342e-01 -5.451857298612594604e-02 1.995119899511337280e-01 -1.145571693778038025e-01 7.948572635650634766e-01
3.343657851219177246e-01 4.545628130435943604e-01 -5.963126420974731445e-01 -1.823902726173400879e-01 -1.565947532653808594e-01 1.419458538293838501e-01 -4.811733663082122803e-01 1.285251080989837646e-01
4.781780242919921875e-01 -4.549843072891235352e-02 -2.513040006160736084e-01 -1.760493516921997070e-01 -4.143464565277099609e-01 -3.202269673347473145e-01 -2.750452458858489990e-01 5.703072547912597656e-01
2.958084642887115479e-01 -2.227415740489959717e-01 -3.924882411956787109e-01 6.737088412046432495e-02 -1.784336268901824951e-01 3.103128075599670410e-01 -6.347683072090148926e-01 4.162141680717468262e-01
2.636676728725433350e-01 2.590842545032501221e-01 -4.954390823841094971e-01 2.534862235188484192e-02 -5.211521983146667480e-01 -3.598190546035766602e-01 -2.150162905454635620e-01 4.122512936592102051e-01
-2.866007201373577118e-02 2.598958313465118408e-01 -5.387920141220092773e-01 5.022584795951843262e-01 4.090953469276428223e-01 9.263039380311965942e-02 -3.731425106525421143e-01 2.718410789966583252e-01
2.787129878997802734e-01 1.804074943065643311e-01 -1.016276627779006958e-01 4.332802891731262207e-01 6.167565938085317612e-03 5.308648347854614258e-01 3.799823224544525146e-01 5.152381062507629395e-01
1.399232745170593262e-01 9.965918213129043579e-02 -5.872716754674911499e-02 4.297606348991394043e-01 -1.194179728627204895e-01 7.301757335662841797e-01 -8.970097452402114868e-02 4.763223826885223389e-01
4.906009733676910400e-01 8.649932593107223511e-02 9.570499509572982788e-02 -3.031258285045623779e-01 -1.806733608245849609e-01 8.466256409883499146e-02 4.985768347978591919e-02 7.800559401512145996e-01
-2.958886027336120605e-01 4.195300340652465820e-01 2.494479529559612274e-03 2.502580918371677399e-02 -1.616537719964981079e-01 3.977456390857696533e-01 -5.629209876060485840e-01 4.843535423278808594e-01
-1.061703935265541077e-01 -7.492750883102416992e-02 -4.346959590911865234e-01 2.489706575870513916e-01 -4.368127584457397461e-01 4.755222797393798828e-01 2.561751306056976318e-01 4.996142089366912842e-01
2.954689562320709229e-01 1.859748661518096924e-01 -1.251118928194046021e-01 1.470361053943634033e-01 2.010057419538497925e-01 1.337771862745285034e-02 4.655964970588684082e-01 7.638562917709350586e-01
5.224549174308776855e-01 5.770012736320495605e-01 -5.353892445564270020e-01 -1.428409814834594727e-01 1.862017661333084106e-01 2.899233438074588776e-02 -1.715304404497146606e-01 1.487646251916885376e-01
2.672640681266784668e-01 -1.390493661165237427e-01 -1.427133232355117798e-01 4.918605089187622070e-01 -5.509200692176818848e-01 1.847953498363494873e-01 -2.925631701946258545e-01 4.729545414447784424e-01
2.959875464439392090e-01 5.392242074012756348e-01 2.442809045314788818e-01 8.255573920905590057e-03 -3.984936773777008057e-01 3.599974215030670166e-01 -2.524193003773689270e-02 5.223549604415893555e-01
4.696026444435119629e-01 7.335543632507324219e-02 5.725875869393348694e-02 1.008215993642807007e-01 -3.756560683250427246e-01 5.869289040565490723e-01 -4.053402543067932129e-01 3.327839970588684082e-01
4.216714799404144287e-01 5.661040544509887695e-01 -2.656528353691101074e-01 1.801270544528961182e-01 -2.868606746196746826e-01 5.304638147354125977e-01 1.473210155963897705e-01 1.154029518365859985e-01
4.860700368881225586e-01 -2.157094478607177734e-01 6.197064369916915894e-02 3.332642316818237305e-01 -2.631669044494628906e-01 4.530209302902221680e-01 -2.682200074195861816e-01 5.058389306068420410e-01
2.898002266883850098e-01 4.591213166713714600e-01 -3.071223199367523193e-01 3.604121804237365723e-01 5.468114614486694336e-01 4.576603323221206665e-02 -4.013236463069915771e-01 1.372742056846618652e-01
3.743905425071716309e-01 2.757968306541442871e-01 -1.556511670351028442e-01 1.475489139556884766e-01 -8.691444993019104004e-03 6.915906071662902832e-01 2.677675187587738037e-01 4.332405626773834229e-01
2.421878874301910400e-01 1.270599663257598877e-01 -1.100883409380912781e-01 2.158395498991012573e-01 6.312605738639831543e-02 6.877557635307312012e-01 2.890046536922454834e-01 5.531528592109680176e-01
4.930897355079650879e-01 4.960221052169799805e-01 -4.177815616130828857e-01 -2.300846725702285767e-01 -4.841194301843643188e-02 3.756628185510635376e-02 -5.237163901329040527e-01 7.287289947271347046e-02
2.183646857738494873e-01 1.909518837928771973e-01 -3.142347335815429688e-01 2.431106865406036377e-01 4.091358557343482971e-02 5.382909774780273438e-01 -6.391106247901916504e-01 2.410693168640136719e-01
-2.983971238136291504e-01 3.253971934318542480e-01 3.051367355510592461e-03 5.638632774353027344e-01 -2.164551764726638794e-01 5.094236731529235840e-01 -1.822026818990707397e-01 3.841373324394226074e-01
2.892014086246490479e-01 1.070051640272140503e-01 -2.835725247859954834e-01 1.358561366796493530e-01 3.471513092517852783e-01 1.599493063986301422e-02 4.557860195636749268e-01 6.910365223884582520e-01
4.000583291053771973e-01 3.086606860160827637e-01 -1.059116944670677185e-01 -1.700277626514434814e-01 -3.302570879459381104e-01 -4.119517803192138672e-01 -1.829764097929000854e-01 6.263390779495239258e-01
-2.438498847186565399e-02 1.245677396655082703e-01 -4.250767230987548828e-01 3.259628713130950928e-01 -1.838264316320419312e-01 -9.100695699453353882e-02 -7.657704949378967285e-01 2.616627812385559082e-01
2.908069826662540436e-02 1.142685562372207642e-01 -2.184134572744369507e-01 6.269095838069915771e-02 -3.169432878494262695e-01 6.884593367576599121e-01 -3.619883656501770020e-01 4.785369932651519775e-01
1.550227254629135132e-01 -2.693199515342712402e-01 -4.353707432746887207e-01 -7.409301400184631348e-02 -1.434393674135208130e-01 3.178685009479522705e-01 1.496763080358505249e-01 7.512515783309936523e-01
4.575746953487396240e-01 -3.277843445539474487e-02 1.654947400093078613e-01 2.135895788669586182e-01 -3.080350756645202637e-01 5.070928931236267090e-01 -3.410904705524444580e-01 4.981670081615447998e-01
-4.253211319446563721e-01 3.612639009952545166e-01 -6.773982644081115723e-01 -7.978492230176925659e-02 -1.007903963327407837e-01 4.238792881369590759e-02 -5.378904193639755249e-02 4.566263258457183838e-01
1.108979433774948120e-01 3.238504528999328613e-01 -3.346487283706665039e-01 -2.613941766321659088e-02 2.557891011238098145e-01 -2.951652705669403076e-01 3.221406638622283936e-01 7.168152928352355957e-01
5.034468173980712891e-01 -2.616288363933563232e-01 -1.144790500402450562e-01 3.391030728816986084e-01 -1.400463879108428955e-01 4.849167466163635254e-01 2.163558639585971832e-02 5.429272651672363281e-01
7.351249456405639648e-02 7.160257697105407715e-01 -1.311214417219161987e-01 9.290635585784912109e-02 -3.457809984683990479e-01 -1.105916649103164673e-01 9.572287648916244507e-02 5.613563060760498047e-01
3.269820511341094971e-01 -2.917402088642120361e-01 -1.664321124553680420e-01 3.394722640514373779e-01 -2.228603214025497437e-01 4.529684185981750488e-01 -4.484557807445526123e-01 4.572411775588989258e-01
5.748094916343688965e-01 5.057181715965270996e-01 5.956724286079406738e-02 1.830146014690399170e-01 1.665043681859970093e-01 -1.035812720656394958e-01 3.069864120334386826e-03 5.816684961318969727e-01
-1.187806576490402222e-01 -8.142544329166412354e-02 -6.048042774200439453e-01 2.759843766689300537e-01 -1.687997430562973022e-01 3.090790212154388428e-01 3.772934377193450928e-01 5.205111503601074219e-01
-2.755419909954071045e-02 1.132836267352104187e-01 -5.849617123603820801e-01 3.857587277889251709e-02 -1.175647899508476257e-01 4.745652079582214355e-01 4.053439497947692871e-01 4.892872571945190430e-01
-6.453122943639755249e-02 1.042649969458580017e-01 -2.894320189952850342e-01 1.490219533443450928e-01 -3.348505496978759766e-01 6.207333207130432129e-01 1.335061993449926376e-02 6.175542473793029785e-01
2.346164081245660782e-03 -3.704011207446455956e-03 -3.518653213977813721e-01 -2.433969825506210327e-01 3.654303848743438721e-01 3.918520733714103699e-02 -2.131604701280593872e-01 7.977576851844787598e-01
3.276953399181365967e-01 2.611318826675415039e-01 1.682691872119903564e-01 3.129907250404357910e-01 2.658671438694000244e-01 1.535773277282714844e-01 3.575082719326019287e-01 6.899744868278503418e-01
5.156943798065185547e-01 3.998017311096191406e-01 -7.020958065986633301e-01 -6.696278601884841919e-02 1.056982353329658508e-01 1.796956658363342285e-01 -1.615296602249145508e-01 8.509327471256256104e-02
1.259707659482955933e-01 -1.794572919607162476e-01 -7.104627490043640137e-01 3.128032386302947998e-01 4.273196682333946228e-04 3.426100611686706543e-01 1.873865872621536255e-01 4.436526298522949219e-01
5.898927450180053711e-01 1.121850013732910156e-01 -3.635682463645935059e-01 3.183225393295288086e-01 2.245525717735290527e-01 -2.186297476291656494e-01 3.081980645656585693e-01 4.612168073654174805e-01
2.899158596992492676e-01 -1.869493275880813599e-01 -2.034468054771423340e-01 -3.154313936829566956e-02 -4.914619401097297668e-02 5.048978328704833984e-01 5.693131312727928162e-02 7.602860927581787109e-01
5.540057420730590820e-01 5.001090764999389648e-01 -1.932010650634765625e-01 2.293480634689331055e-01 7.106427848339080811e-02 5.064356923103332520e-01 2.209202200174331665e-01 2.066601514816284180e-01
2.637992203235626221e-01 -1.557132601737976074e-01 -4.047213792800903320e-01 2.087831199169158936e-01 -4.293717443943023682e-01 3.790970146656036377e-01 -5.172307491302490234e-01 3.212028443813323975e-01
1.507077217102050781e-01 8.613376878201961517e-03 -2.792110741138458252e-01 5.875274538993835449e-02 -4.907183349132537842e-01 1.256826967000961304e-01 3.338526189327239990e-01 7.264599800109863281e-01
1.076907068490982056e-01 9.079606831073760986e-02 -4.343425333499908447e-01 -2.248775064945220947e-01 2.870385907590389252e-02 4.789848029613494873e-01 2.055842876434326172e-01 6.844123601913452148e-01
4.228368103504180908e-01 2.465100586414337158e-01 -1.225111931562423706e-01 1.895731687545776367e-01 3.677312731742858887e-01 3.923230245709419250e-02 3.795871138572692871e-01 6.547083854675292969e-01
3.035276569426059723e-02 -8.054772764444351196e-02 -5.157561302185058594e-01 -2.012268304824829102e-01 2.376113831996917725e-01 2.287736386060714722e-01 -2.328382581472396851e-01 7.232454419136047363e-01
5.750775933265686035e-01 1.150745898485183716e-02 -9.462234377861022949e-02 1.767031103372573853e-01 -3.042275458574295044e-02 -3.690000474452972412e-01 -4.037437438964843750e-01 5.734808444976806641e-01
3.378174602985382080e-01 -1.832137405872344971e-01 6.716932356357574463e-02 3.769450783729553223e-01 -3.620575964450836182e-01 2.941052615642547607e-01 -1.970559656620025635e-01 6.702970862388610840e-01
4.746638238430023193e-01 4.333115816116333008e-01 -1.210650056600570679e-01 4.848905205726623535e-01 2.485460415482521057e-02 3.863477408885955811e-01 3.155153989791870117e-01 2.961877882480621338e-01
-1.691061258316040039e-01 -1.805954053997993469e-02 -6.480485200881958008e-01 2.945350706577301025e-01 1.891395151615142822e-01 3.798973560333251953e-01 -3.360907435417175293e-01 4.138916730880737305e-01
3.831756711006164551e-01 1.713282018899917603e-01 -1.111692097038030624e-02 4.638165980577468872e-02 -3.876820206642150879e-01 -4.035955667495727539e-01 -2.029462009668350220e-01 6.835016012191772461e-01
1.082912907004356384e-01 2.763001918792724609e-01 5.541611090302467346e-02 -1.020292472094297409e-02 -1.502530425786972046e-01 -1.757394075393676758e-01 2.075991481542587280e-01 9.012205600738525391e-01
9.666372090578079224e-02 7.715500593185424805e-01 -9.046188741922378540e-02 1.697049885988235474e-01 -2.313342839479446411e-01 -7.210233807563781738e-02 9.656250476837158203e-02 5.388365387916564941e-01
1.952660083770751953e-01 2.961843907833099365e-01 8.355843275785446167e-02 3.260520845651626587e-02 -2.313912808895111084e-01 -3.328243792057037354e-01 -3.045963644981384277e-01 7.803895473480224609e-01
4.699858725070953369e-01 1.156838908791542053e-01 -3.333624005317687988e-01 3.767961263656616211e-01 3.871112167835235596e-01 3.275856375694274902e-01 2.663121223449707031e-01 4.295755028724670410e-01
3.965487480163574219e-01 4.070723354816436768e-01 -1.753719300031661987e-01 1.557969450950622559e-01 -2.041985094547271729e-01 -5.154347419738769531e-01 -3.705998063087463379e-01 4.210690557956695557e-01
2.242434471845626831e-01 -2.204031944274902344e-01 -9.790930896997451782e-02 3.980391323566436768e-01 -2.708729729056358337e-02 5.553380250930786133e-01 -1.475865393877029419e-01 6.341924667358398438e-01
