# Supplementary material for: Where is your field going? A machine learning approach to study the relative motion of the domains of physics
Source: PLoS One. 2020 Jun 18;15(6):e0233997. doi: 10.1371/journal.pone.0233997 (PMC7302634; doi:10.1371/journal.pone.0233997)
Supplement: S10 Data — (ZIP) [file pone.0233997.s010.zip › 9/Pacs4Run_9_VS_500_embeddings1997-2001ED8.txt]

2.754393517971038818e-01 1.499859094619750977e-01 8.034069538116455078e-01 -1.922081261873245239e-01 3.560445010662078857e-01 -1.441637724637985229e-01 1.149175092577934265e-01 2.418134361505508423e-01
4.671609494835138321e-03 4.772541224956512451e-01 6.524928212165832520e-01 -2.496499419212341309e-01 -3.659012913703918457e-01 -3.504940569400787354e-01 -1.645027548074722290e-01 1.853955350816249847e-02
4.564831256866455078e-01 -1.408699899911880493e-01 4.603281915187835693e-01 2.308649569749832153e-02 -3.769711777567863464e-02 -6.723287105560302734e-01 -1.737945377826690674e-01 -2.751226425170898438e-01
6.544198840856552124e-02 9.450887143611907959e-02 5.572854280471801758e-01 -1.225366964936256409e-01 1.607727445662021637e-02 -7.691075205802917480e-01 -1.729670315980911255e-01 1.987477689981460571e-01
2.551089823246002197e-01 -9.363098070025444031e-03 7.615017294883728027e-01 1.321184337139129639e-01 -7.546135783195495605e-02 -3.169082105159759521e-01 -3.360096812248229980e-01 3.441857099533081055e-01
2.862634956836700439e-01 5.994002819061279297e-01 4.846670627593994141e-01 -3.588776290416717529e-01 1.255422532558441162e-01 3.098944425582885742e-01 -1.959472000598907471e-01 2.118643522262573242e-01
4.694365262985229492e-01 3.244690895080566406e-01 5.119267702102661133e-01 -2.489657104015350342e-01 -4.724323749542236328e-01 -5.152173340320587158e-02 6.213489174842834473e-02 -3.472592234611511230e-01
7.668495178222656250e-01 2.945869863033294678e-01 4.955870509147644043e-01 1.229974180459976196e-01 -1.599393486976623535e-01 1.969098597764968872e-01 3.279770957306027412e-03 -7.781618740409612656e-03
6.628549695014953613e-01 8.996793627738952637e-02 1.023581400513648987e-01 -2.007691413164138794e-01 2.266602963209152222e-01 -6.676860451698303223e-01 -2.315467409789562225e-02 6.346545368432998657e-02
5.988069772720336914e-01 5.875748395919799805e-02 6.924507021903991699e-01 2.176187634468078613e-01 -1.773670911788940430e-01 -1.283250655978918076e-02 -1.889613717794418335e-01 2.092888355255126953e-01
7.691566348075866699e-01 2.681662142276763916e-01 3.592204153537750244e-01 -8.840077370405197144e-02 -9.892369806766510010e-02 4.871753603219985962e-02 -2.807606458663940430e-01 -3.296132981777191162e-01
1.112111806869506836e-01 8.740528672933578491e-02 7.227351665496826172e-01 -2.178765088319778442e-01 -2.967412471771240234e-01 2.842619121074676514e-01 1.421124637126922607e-01 -4.702339470386505127e-01
6.674117445945739746e-01 2.215636819601058960e-01 3.621162176132202148e-01 -3.220317959785461426e-01 -3.731240332126617432e-01 -9.230198711156845093e-02 5.983201041817665100e-02 -3.454237282276153564e-01
7.468331456184387207e-01 1.825706511735916138e-01 5.581485033035278320e-01 1.721421480178833008e-01 1.091327518224716187e-03 1.941514760255813599e-01 -1.732260435819625854e-01 6.519670132547616959e-03
1.370860785245895386e-01 1.661070436239242554e-01 7.308595776557922363e-01 -4.046790301799774170e-01 -1.643517315387725830e-01 -1.178679391741752625e-01 -4.474812150001525879e-01 -1.206286922097206116e-01
6.960304975509643555e-01 3.691542744636535645e-01 3.088389635086059570e-01 -1.617761701345443726e-01 -2.091492861509323120e-01 1.971264034509658813e-01 4.174661040306091309e-01 2.887209877371788025e-02
3.939275443553924561e-02 2.182758301496505737e-01 7.087272405624389648e-01 2.487640827894210815e-01 4.763817191123962402e-01 -9.339030832052230835e-03 -1.431474685668945312e-01 -3.729719221591949463e-01
3.226788043975830078e-01 6.710588000714778900e-03 5.078691840171813965e-01 5.815406516194343567e-02 5.375879406929016113e-01 -1.042985469102859497e-01 -5.301104113459587097e-02 -5.760480761528015137e-01
2.039516121149063110e-01 -1.333651840686798096e-01 5.370677113533020020e-01 -5.050839185714721680e-01 -2.031299620866775513e-01 7.511422038078308105e-02 2.347783893346786499e-01 -5.431768298149108887e-01
3.800433874130249023e-01 -1.870111078023910522e-01 4.120864272117614746e-01 -5.588985085487365723e-01 1.011549774557352066e-02 -5.453172922134399414e-01 -7.933452725410461426e-02 1.861286908388137817e-01
4.977976679801940918e-01 4.132843762636184692e-02 4.819441139698028564e-01 2.149796336889266968e-01 4.348444640636444092e-01 -1.263149827718734741e-01 -1.331514269113540649e-01 -4.992280900478363037e-01
2.249263375997543335e-01 3.445242047309875488e-01 5.552810430526733398e-01 -2.205108702182769775e-01 -2.240281254053115845e-01 -2.356562763452529907e-01 -1.825965344905853271e-01 -5.785197615623474121e-01
2.797385156154632568e-01 6.802536845207214355e-01 4.040762782096862793e-01 -4.268077313899993896e-01 -1.302541792392730713e-01 -1.521323621273040771e-01 -4.334366321563720703e-02 -2.675251960754394531e-01
2.394530475139617920e-01 2.276087403297424316e-01 6.943561434745788574e-01 -3.223345875740051270e-01 -3.165471851825714111e-01 -1.269096694886684418e-02 -2.615722715854644775e-01 -3.688403367996215820e-01
1.769926697015762329e-01 6.412857770919799805e-01 4.372247457504272461e-01 -4.343216419219970703e-01 -2.343557626008987427e-01 -1.184520944952964783e-01 1.155817210674285889e-01 -3.087277710437774658e-01
9.318224340677261353e-02 1.388484090566635132e-01 4.430638253688812256e-01 -8.267828822135925293e-01 -9.104018658399581909e-02 -2.837775647640228271e-01 5.575604736804962158e-02 1.536368671804666519e-02
-4.835027083754539490e-02 3.145607113838195801e-01 4.530995488166809082e-01 1.629275977611541748e-01 2.003482282161712646e-01 -4.719330966472625732e-01 6.237064003944396973e-01 1.224709078669548035e-01
6.892099976539611816e-01 2.650009095668792725e-01 3.800786435604095459e-01 -1.072289720177650452e-01 -3.582778871059417725e-01 -7.732407003641128540e-02 5.304405093193054199e-02 -4.020576179027557373e-01
7.146685123443603516e-01 -2.869274020195007324e-01 2.714037597179412842e-01 -3.529039025306701660e-02 4.654804468154907227e-01 -4.565967246890068054e-02 2.529987692832946777e-01 -2.219251841306686401e-01
6.055376529693603516e-01 1.243332326412200928e-01 3.626679778099060059e-01 2.385100871324539185e-01 2.924928963184356689e-01 -9.965907037258148193e-02 -8.675172924995422363e-03 -5.778329372406005859e-01
2.847734391689300537e-01 2.243623286485671997e-01 3.890415430068969727e-01 -6.814590096473693848e-01 -2.917640805244445801e-01 -3.785924613475799561e-01 9.705231338739395142e-02 -1.222626343369483948e-01
5.096330046653747559e-01 2.139618694782257080e-01 4.527310431003570557e-01 5.252942070364952087e-02 1.797992587089538574e-01 -3.431381881237030029e-01 -5.476363301277160645e-01 -1.918147653341293335e-01
2.386793345212936401e-01 1.838189512491226196e-01 4.646313190460205078e-01 2.325272187590599060e-02 8.132030963897705078e-01 -1.649166271090507507e-02 4.836897179484367371e-02 -1.700269132852554321e-01
5.349698066711425781e-01 2.455056905746459961e-01 4.279396235942840576e-01 -5.808097720146179199e-01 -2.324247956275939941e-01 -1.225934177637100220e-01 -2.156669050455093384e-01 -1.322845816612243652e-01
3.145535886287689209e-01 8.025335520505905151e-02 3.619588911533355713e-01 2.557621002197265625e-01 1.148482877761125565e-02 -5.408629775047302246e-01 5.910222530364990234e-01 -2.370976507663726807e-01
2.948998212814331055e-01 -5.275138840079307556e-02 6.668063998222351074e-01 -3.399879336357116699e-01 6.974182277917861938e-02 4.790198504924774170e-01 -1.982088685035705566e-01 -2.764381468296051025e-01
2.675614655017852783e-01 8.282109349966049194e-02 4.779742062091827393e-01 -6.904016733169555664e-01 -2.682000994682312012e-01 -4.579336382448673248e-03 3.398239314556121826e-01 -1.703095287084579468e-01
4.862393140792846680e-01 -5.070695281028747559e-02 3.472447693347930908e-01 -3.620280325412750244e-01 3.306962847709655762e-01 -4.028257429599761963e-01 -4.721972942352294922e-01 -1.214829981327056885e-01
3.327678740024566650e-01 3.957603871822357178e-01 4.655499756336212158e-01 -2.795097529888153076e-01 -1.376983225345611572e-01 -6.831263005733489990e-02 -8.709377795457839966e-02 -6.376237273216247559e-01
2.895886003971099854e-01 -1.007359009236097336e-02 6.228573322296142578e-01 -2.587943971157073975e-01 -4.675641655921936035e-02 1.561809033155441284e-01 -1.447807848453521729e-01 -6.430948972702026367e-01
1.490675061941146851e-01 4.359429776668548584e-01 4.865130484104156494e-01 1.992410123348236084e-01 4.599108099937438965e-01 -2.130215913057327271e-01 7.980845123529434204e-02 -4.980712831020355225e-01
2.699937522411346436e-01 3.611039221286773682e-01 5.405067205429077148e-01 -3.596414029598236084e-01 -3.587634265422821045e-01 -1.430273205041885376e-01 -1.492448057979345322e-02 -4.752127230167388916e-01
2.421006411314010620e-01 1.423829644918441772e-01 4.227724075317382812e-01 -7.727671861648559570e-01 -2.084988355636596680e-01 -4.312237724661827087e-02 2.401185929775238037e-01 -2.054762840270996094e-01
1.077039912343025208e-01 -1.913744397461414337e-02 8.015118837356567383e-01 -2.680988609790802002e-01 -2.665374279022216797e-01 -1.972086429595947266e-01 -3.893510103225708008e-01 -1.104893982410430908e-01
2.707163617014884949e-02 5.156080126762390137e-01 5.900872349739074707e-01 -3.260264396667480469e-01 -3.317199945449829102e-01 1.818744093179702759e-01 3.665007352828979492e-01 3.847080096602439880e-02
1.736246645450592041e-01 6.039934754371643066e-01 4.228106737136840820e-01 -5.374858975410461426e-01 5.874630063772201538e-02 2.036767639219760895e-02 -2.672086656093597412e-01 -2.492387890815734863e-01
2.855813801288604736e-01 5.100233554840087891e-01 5.330100059509277344e-01 -4.340817630290985107e-01 -1.720256656408309937e-01 1.729416251182556152e-01 -5.486889276653528214e-04 3.553741574287414551e-01
-2.115122479153797030e-04 1.431882083415985107e-01 7.646374106407165527e-01 4.324068129062652588e-01 -5.873885378241539001e-02 -1.292973756790161133e-01 3.777157366275787354e-01 -2.121646553277969360e-01
5.962506681680679321e-02 1.788605749607086182e-01 7.959270477294921875e-01 -3.447477221488952637e-01 -3.388276994228363037e-01 -1.279641836881637573e-01 -2.838318943977355957e-01 -1.906676776707172394e-02
4.250305593013763428e-01 3.787777721881866455e-01 4.969071149826049805e-01 -3.106735944747924805e-01 -3.106950223445892334e-01 2.503407597541809082e-01 3.895568251609802246e-01 1.465785652399063110e-01
-1.459462102502584457e-02 6.559816598892211914e-01 3.853136897087097168e-01 -3.759890422224998474e-02 3.219504356384277344e-01 -5.053400397300720215e-01 -1.549503654241561890e-01 1.912186890840530396e-01
4.661019146442413330e-01 5.428342223167419434e-01 3.360467255115509033e-01 -5.209991335868835449e-01 -1.747867017984390259e-01 1.455106288194656372e-01 2.263952195644378662e-01 -2.709503844380378723e-02
-8.841017633676528931e-02 4.083762764930725098e-01 6.242017745971679688e-01 -4.403688609600067139e-01 -3.747582137584686279e-01 -1.559398472309112549e-01 2.243275940418243408e-01 -1.636344343423843384e-01
1.432061195373535156e-01 -1.181954592466354370e-01 8.058944940567016602e-01 -1.957196444272994995e-01 -1.393809448927640915e-02 2.298233509063720703e-01 -3.575572669506072998e-01 -3.112707436084747314e-01
3.771390318870544434e-01 5.722820162773132324e-01 1.654217541217803955e-01 -6.712886691093444824e-02 1.360645592212677002e-01 -6.518442630767822266e-01 6.960858404636383057e-02 -2.238943874835968018e-01
1.422529965639114380e-01 6.020227670669555664e-01 6.077531576156616211e-01 -3.556086122989654541e-01 -1.413575410842895508e-01 5.136539041996002197e-02 -1.882706284523010254e-01 2.518835067749023438e-01
1.521363258361816406e-01 2.027646750211715698e-01 4.017302989959716797e-01 -7.021257281303405762e-01 -1.877894699573516846e-01 -4.935865402221679688e-01 5.427144467830657959e-03 -4.950976744294166565e-02
6.859213709831237793e-01 3.560015857219696045e-01 5.092720985412597656e-01 3.086783587932586670e-01 -2.072118781507015228e-02 -1.794999539852142334e-01 -1.209436506032943726e-01 -2.928145416080951691e-02
4.591422975063323975e-01 4.972427710890769958e-02 7.444635033607482910e-01 3.718456327915191650e-01 -6.427151709794998169e-02 -2.991316094994544983e-02 -2.036881148815155029e-01 2.184179723262786865e-01
1.855733096599578857e-01 -7.710981369018554688e-02 5.723369121551513672e-01 -3.802926838397979736e-02 6.464380621910095215e-01 1.301204115152359009e-01 1.499392390251159668e-01 -4.162998497486114502e-01
3.096481263637542725e-01 -1.151542440056800842e-01 5.554800629615783691e-01 1.135554723441600800e-02 -1.047079041600227356e-01 -7.197426557540893555e-01 -2.085004746913909912e-01 -9.851308912038803101e-02
3.942680731415748596e-02 3.002485930919647217e-01 4.743842780590057373e-01 -6.554430723190307617e-01 -2.788464725017547607e-01 -3.891746997833251953e-01 1.498116254806518555e-01 4.466141760349273682e-02
4.175634589046239853e-03 3.875368535518646240e-01 7.282515764236450195e-01 -4.020271897315979004e-01 -2.911121845245361328e-01 -1.463876217603683472e-01 -2.267399728298187256e-01 1.532300096005201340e-02
3.006910979747772217e-01 1.909509450197219849e-01 4.866121113300323486e-01 4.685822427272796631e-01 1.065084338188171387e-02 -3.126207590103149414e-01 5.629959106445312500e-01 -4.418226704001426697e-02
6.697752475738525391e-01 -2.831986844539642334e-01 4.250904321670532227e-01 1.710789948701858521e-01 3.952113389968872070e-01 -2.528257966041564941e-01 1.882088333368301392e-01 -7.546122372150421143e-02
7.505167126655578613e-01 5.027844011783599854e-02 5.798621177673339844e-01 2.711566686630249023e-01 -3.639950603246688843e-02 4.924222826957702637e-02 -1.326908767223358154e-01 5.544554442167282104e-02
3.250710368156433105e-01 5.266606807708740234e-01 3.586883246898651123e-01 -5.342634916305541992e-01 -2.072180807590484619e-01 5.006154626607894897e-02 1.704477518796920776e-01 -3.582803010940551758e-01
1.094268932938575745e-01 1.996834576129913330e-01 7.780174016952514648e-01 -2.870272099971771240e-01 -4.453625679016113281e-01 -1.580306440591812134e-01 -1.407127678394317627e-01 -1.316618621349334717e-01
4.811672493815422058e-02 1.499648988246917725e-01 7.644591927528381348e-01 -3.444809317588806152e-01 -3.503014743328094482e-01 -2.158282250165939331e-01 -2.085651904344558716e-01 -2.435939162969589233e-01
7.539039850234985352e-01 1.508658379316329956e-01 4.814130663871765137e-01 3.087339699268341064e-01 -2.337922453880310059e-01 5.365515872836112976e-02 -4.134104773402214050e-02 -1.501546949148178101e-01
6.195446103811264038e-02 2.666030526161193848e-01 5.757313370704650879e-01 5.054006725549697876e-02 5.185258984565734863e-01 2.587151527404785156e-01 2.631154358386993408e-01 -4.313134253025054932e-01
1.672973334789276123e-01 4.654021263122558594e-01 4.927047789096832275e-01 -5.277647376060485840e-01 -1.539007425308227539e-01 -1.811407357454299927e-01 -9.985344111919403076e-02 -4.094519913196563721e-01
2.751250267028808594e-01 2.597087994217872620e-02 3.118420541286468506e-01 -8.446205407381057739e-02 7.630078196525573730e-01 -1.992929428815841675e-01 3.889280259609222412e-01 -2.146831601858139038e-01
4.856627285480499268e-01 -2.088447362184524536e-01 5.141409039497375488e-01 -4.208428785204887390e-03 5.159409642219543457e-01 -4.742264002561569214e-02 -2.187536954879760742e-01 -3.739783465862274170e-01
5.058582425117492676e-01 5.401733517646789551e-01 5.450734496116638184e-01 9.047172218561172485e-02 -2.897317893803119659e-02 6.296689063310623169e-02 -1.564949005842208862e-01 3.431254327297210693e-01
2.539908587932586670e-01 8.112347126007080078e-02 3.630380332469940186e-01 -7.250780463218688965e-01 -1.950295120477676392e-01 -4.764240086078643799e-01 7.970118522644042969e-02 -2.050830982625484467e-03
7.920352220535278320e-01 3.248402476310729980e-01 1.563919335603713989e-01 -1.406594216823577881e-01 6.009185314178466797e-02 1.738277077674865723e-01 4.058474302291870117e-01 1.561291813850402832e-01
1.865841895341873169e-01 -1.675016134977340698e-01 5.422851443290710449e-01 -4.435639083385467529e-01 5.429067015647888184e-01 -8.069394528865814209e-02 -1.450184285640716553e-01 3.521616160869598389e-01
-1.138064358383417130e-02 -1.386729031801223755e-01 5.508818030357360840e-01 -3.087964840233325958e-02 -1.333138067275285721e-02 -4.228234589099884033e-01 7.030903697013854980e-01 -5.406118929386138916e-02
6.959576010704040527e-01 2.929271161556243896e-01 3.090223968029022217e-01 -1.181851997971534729e-01 -5.656592920422554016e-02 1.115987524390220642e-01 4.284200072288513184e-01 3.481039106845855713e-01
1.033416837453842163e-01 1.117245033383369446e-01 4.692496061325073242e-01 -1.343255192041397095e-01 7.272155284881591797e-01 -1.338461488485336304e-01 4.899540171027183533e-02 -4.352490603923797607e-01
7.150058746337890625e-01 -5.257263313978910446e-03 1.935781538486480713e-01 -5.120000839233398438e-01 2.257655840367078781e-03 4.668291658163070679e-02 3.112157881259918213e-01 3.001377582550048828e-01
6.513776779174804688e-01 -9.043306857347488403e-02 4.154586195945739746e-01 -2.289435714483261108e-01 1.473925411701202393e-01 -1.285935845226049423e-02 3.643700852990150452e-02 5.650578737258911133e-01
1.182919815182685852e-01 4.880464971065521240e-01 4.952141940593719482e-01 1.467087417840957642e-01 5.077412724494934082e-01 -1.107644587755203247e-01 5.425122007727622986e-02 -4.561182260513305664e-01
5.966910123825073242e-01 -5.796637758612632751e-02 5.659468173980712891e-01 3.335826992988586426e-01 -2.623080611228942871e-01 -1.114471331238746643e-01 2.142489403486251831e-01 2.861779332160949707e-01
4.264060854911804199e-01 -2.993173897266387939e-01 6.022524237632751465e-01 9.500701725482940674e-02 5.704932212829589844e-01 -1.337502449750900269e-01 -8.802606165409088135e-02 7.584330439567565918e-02
-1.365059427917003632e-02 3.960270881652832031e-01 5.517562627792358398e-01 7.726700603961944580e-02 4.068131446838378906e-01 1.865492388606071472e-02 3.496741056442260742e-01 -4.944230318069458008e-01
2.613399624824523926e-01 5.276895165443420410e-01 4.322519004344940186e-01 4.957155585289001465e-01 3.336486518383026123e-01 -5.872382596135139465e-02 3.193146884441375732e-01 -6.275329738855361938e-02
3.423326313495635986e-01 3.832690417766571045e-01 6.322901248931884766e-01 -3.642246723175048828e-01 -2.021064013242721558e-01 2.481224238872528076e-01 6.739639490842819214e-02 3.106589019298553467e-01
5.942504405975341797e-01 2.195647358894348145e-01 4.033430218696594238e-01 -3.714448809623718262e-01 -2.257567495107650757e-01 1.815873831510543823e-01 6.585320830345153809e-02 -4.579563736915588379e-01
9.715127944946289062e-02 2.413449287414550781e-01 7.390086650848388672e-01 -3.206737339496612549e-01 -4.647196233272552490e-01 -1.499050557613372803e-01 -8.696790784597396851e-02 -1.932605355978012085e-01
2.221824526786804199e-01 -1.809420585632324219e-01 5.500596761703491211e-01 -4.735802710056304932e-01 -1.119371280074119568e-01 -5.312050580978393555e-01 1.148002222180366516e-01 2.883801460266113281e-01
-6.046294420957565308e-02 2.486400902271270752e-01 6.711236238479614258e-01 2.341343164443969727e-01 1.765901893377304077e-01 -3.069595098495483398e-01 1.787522733211517334e-01 -5.214747190475463867e-01
3.644803166389465332e-01 6.986216306686401367e-01 4.103497266769409180e-01 -2.198836654424667358e-01 4.286444559693336487e-02 1.907290704548358917e-02 -1.215484887361526489e-01 3.812752366065979004e-01
1.651877015829086304e-01 1.485505998134613037e-01 4.672020673751831055e-01 -2.598858177661895752e-01 6.708207130432128906e-01 -2.360269129276275635e-01 -3.861081600189208984e-02 3.970229625701904297e-01
2.100145965814590454e-01 2.448207587003707886e-01 6.106163859367370605e-01 -3.756712675094604492e-01 -6.690365821123123169e-02 4.846310615539550781e-01 3.538975715637207031e-01 1.318656355142593384e-01
-1.008745357394218445e-01 3.158313930034637451e-01 6.439523696899414062e-01 1.095267608761787415e-01 4.210184812545776367e-01 -2.003336846828460693e-01 1.742179244756698608e-01 -4.643942415714263916e-01
3.163660764694213867e-01 4.453150182962417603e-02 8.362608551979064941e-01 2.388389855623245239e-01 -6.221291795372962952e-02 1.271907985210418701e-01 -2.616164386272430420e-01 2.303521335124969482e-01
2.113548070192337036e-01 3.107405006885528564e-01 5.039601325988769531e-01 -5.444894433021545410e-01 -3.094159960746765137e-01 -3.429608047008514404e-01 -4.466813802719116211e-02 -3.049086630344390869e-01
5.842766165733337402e-01 -2.152729481458663940e-01 5.290953516960144043e-01 -8.324443548917770386e-02 2.730360925197601318e-01 8.369535207748413086e-02 -4.767052829265594482e-02 4.915086328983306885e-01
1.780609637498855591e-01 -1.421454995870590210e-01 7.790564894676208496e-01 -4.093292355537414551e-01 -1.625292450189590454e-01 2.322250902652740479e-01 -2.030820101499557495e-01 -2.280853539705276489e-01
6.003228425979614258e-01 3.454427421092987061e-01 3.269424736499786377e-01 -4.259785711765289307e-01 -2.747209072113037109e-01 -4.298894479870796204e-02 1.060881391167640686e-01 -3.786266148090362549e-01
1.801242493093013763e-02 1.448212563991546631e-01 5.658278465270996094e-01 1.265216805040836334e-02 5.485036373138427734e-01 -2.279540747404098511e-01 1.676741093397140503e-01 -5.267325043678283691e-01
4.289267063140869141e-01 3.151180446147918701e-01 4.180975258350372314e-01 -3.378960192203521729e-01 -2.610118985176086426e-01 -1.450759172439575195e-01 -2.040958777070045471e-02 -5.815088152885437012e-01
4.067904055118560791e-01 3.811936080455780029e-01 5.184446573257446289e-01 1.012053787708282471e-01 2.866654396057128906e-01 -5.832151696085929871e-02 -2.228579372167587280e-01 -5.243487358093261719e-01
3.899951279163360596e-01 -3.121587336063385010e-01 6.651346087455749512e-01 1.144835799932479858e-01 4.594213366508483887e-01 6.156125664710998535e-02 7.466392964124679565e-02 -2.729791402816772461e-01
2.218016684055328369e-01 -4.686577618122100830e-02 5.164070725440979004e-01 -4.752107262611389160e-01 -2.192174196243286133e-01 5.290329456329345703e-02 2.140061110258102417e-01 -5.995436310768127441e-01
3.278359472751617432e-01 7.398155927658081055e-01 1.929389983415603638e-01 -3.642677664756774902e-01 1.747608333826065063e-01 -3.684654235839843750e-01 -8.315792679786682129e-02 4.535163566470146179e-02
2.755198180675506592e-01 -3.019320406019687653e-02 3.572340607643127441e-01 -6.610598564147949219e-01 -1.578622162342071533e-01 -4.736638367176055908e-01 2.498776912689208984e-01 2.164354026317596436e-01
2.552388906478881836e-01 5.125188827514648438e-01 5.045629143714904785e-01 -4.783009886741638184e-01 -1.457945257425308228e-01 1.275730431079864502e-01 -5.558704584836959839e-02 3.849690258502960205e-01
-5.890595261007547379e-03 2.840311229228973389e-01 5.555884242057800293e-01 2.919338941574096680e-01 2.076054364442825317e-01 -3.412618041038513184e-01 5.652413964271545410e-01 -2.152447402477264404e-01
7.068293690681457520e-01 3.430552780628204346e-01 1.956750303506851196e-01 -4.904571771621704102e-01 -4.202362149953842163e-02 1.821379810571670532e-01 1.988394707441329956e-01 -1.714378595352172852e-01
1.958508938550949097e-01 3.391044437885284424e-01 3.948535621166229248e-01 -6.038413196802139282e-02 5.012143850326538086e-01 -1.369674950838088989e-01 2.133143842220306396e-01 -6.096030473709106445e-01
2.166261672973632812e-01 2.604276873171329498e-02 6.354915499687194824e-01 -4.092037975788116455e-01 -4.773603379726409912e-02 3.939795792102813721e-01 8.584043383598327637e-02 -4.650058746337890625e-01
2.235382497310638428e-01 6.667992472648620605e-01 2.937291860580444336e-01 -6.335563063621520996e-01 8.102600276470184326e-02 -7.625389099121093750e-02 2.016476728022098541e-02 7.037504017353057861e-02
5.463078022003173828e-01 -1.368478238582611084e-01 5.331520438194274902e-01 -1.891808062791824341e-01 -6.491842865943908691e-02 -3.388473019003868103e-02 5.089576914906501770e-02 5.956735610961914062e-01
7.231823205947875977e-01 4.000743329524993896e-01 2.080476135015487671e-01 -6.290458142757415771e-02 2.247992902994155884e-02 6.247906759381294250e-02 4.583338797092437744e-01 2.350063025951385498e-01
5.840537548065185547e-01 4.539517760276794434e-01 3.060283064842224121e-01 -3.499325513839721680e-01 5.184872075915336609e-02 1.597653925418853760e-01 3.529283031821250916e-02 4.552405774593353271e-01
1.703714728355407715e-01 2.013777643442153931e-01 5.590311884880065918e-01 -5.542827248573303223e-01 -3.429080843925476074e-01 -1.373581141233444214e-01 9.763418883085250854e-02 -4.058198928833007812e-01
4.023110270500183105e-01 5.758565664291381836e-01 2.241690009832382202e-01 -4.653165638446807861e-01 -3.597688302397727966e-02 2.544056475162506104e-01 3.654043972492218018e-01 -2.005660682916641235e-01
3.364215493202209473e-01 2.875157296657562256e-01 1.294569820165634155e-01 -5.209503173828125000e-01 2.656424343585968018e-01 -6.664089560508728027e-01 -8.970062248408794403e-03 3.549071773886680603e-02
6.979387998580932617e-01 1.689018458127975464e-01 4.519782364368438721e-01 -3.356463313102722168e-01 -3.774543404579162598e-01 -2.529565617442131042e-02 -1.232357770204544067e-01 -9.545785933732986450e-02
4.473471343517303467e-01 7.573202997446060181e-02 2.753661572933197021e-01 6.304570287466049194e-02 4.680664241313934326e-01 -5.043343305587768555e-01 2.015779912471771240e-02 -4.904060661792755127e-01
3.972911238670349121e-01 3.328112959861755371e-01 1.497974693775177002e-01 -6.260660886764526367e-01 8.334872871637344360e-02 1.908885538578033447e-01 4.698809087276458740e-01 -2.298364788293838501e-01
6.800481677055358887e-01 9.432384371757507324e-02 2.699102163314819336e-01 -2.136629372835159302e-01 3.291170001029968262e-01 -1.288518756628036499e-01 -5.274104475975036621e-01 -8.397295325994491577e-02
2.368255257606506348e-01 -3.422535955905914307e-01 6.144083738327026367e-01 2.014863342046737671e-01 5.088538527488708496e-01 -2.587414681911468506e-01 2.785897254943847656e-01 -7.204251736402511597e-02
5.777847394347190857e-02 7.992622256278991699e-01 3.681094944477081299e-01 -3.118903040885925293e-01 1.956772506237030029e-01 -2.011481821537017822e-01 -1.757151484489440918e-01 1.242399737238883972e-01
1.938111931085586548e-01 -1.212549135088920593e-01 4.223030507564544678e-01 -4.867258667945861816e-01 7.536153495311737061e-02 -6.542996764183044434e-01 -1.051313010975718498e-03 3.141721487045288086e-01
1.198810413479804993e-01 2.338602840900421143e-01 6.657237410545349121e-01 3.253913521766662598e-01 2.245275676250457764e-01 4.119779169559478760e-02 2.619331777095794678e-01 -5.110295414924621582e-01
7.043045759201049805e-02 -2.768554687500000000e-01 6.865850687026977539e-01 1.079785451292991638e-02 5.521478056907653809e-01 2.516508400440216064e-01 2.801738083362579346e-01 -1.349764410406351089e-02
1.503566801548004150e-01 5.817339420318603516e-01 6.483911871910095215e-01 -4.944127053022384644e-02 -2.608111500740051270e-01 2.688847184181213379e-01 2.248454093933105469e-01 1.588901281356811523e-01
1.514364331960678101e-01 2.825391590595245361e-01 4.571231603622436523e-01 -5.453932657837867737e-02 4.968858659267425537e-01 -1.334312260150909424e-01 1.535237729549407959e-01 -6.301059722900390625e-01
6.062492728233337402e-01 3.557466268539428711e-01 3.573308885097503662e-01 2.260600477457046509e-01 -2.522833645343780518e-01 -2.212601900100708008e-01 3.250842988491058350e-01 3.299012482166290283e-01
1.982250213623046875e-01 -3.637073636054992676e-01 6.811794638633728027e-01 -5.198940038681030273e-01 7.071410771459341049e-03 -2.829377353191375732e-01 3.055651672184467316e-02 1.144156008958816528e-01
1.432283967733383179e-01 1.445788443088531494e-01 3.902150988578796387e-01 -6.653439719229936600e-03 1.158607825636863708e-01 -1.016331464052200317e-01 8.643838763236999512e-01 -1.880371421575546265e-01
1.374059766530990601e-01 4.609260857105255127e-01 6.282127499580383301e-01 -2.439510077238082886e-01 -4.494787752628326416e-01 -1.841987967491149902e-01 4.721768200397491455e-02 -2.762490510940551758e-01
5.773781538009643555e-01 5.534980893135070801e-01 2.853361964225769043e-01 -3.156418800354003906e-01 9.397782385349273682e-02 1.469397097826004028e-01 -2.473301487043499947e-03 3.857444524765014648e-01
1.445486117154359818e-02 6.138242483139038086e-01 3.884761333465576172e-01 -7.304432988166809082e-02 4.224434792995452881e-01 -5.198755860328674316e-01 -7.850681245326995850e-02 1.089470013976097107e-01
5.680108070373535156e-02 1.698051095008850098e-01 5.895181298255920410e-01 3.312811851501464844e-01 1.907018870115280151e-01 -4.480094909667968750e-01 4.167264103889465332e-01 -3.161018490791320801e-01
2.214160263538360596e-01 -4.847529530525207520e-01 6.845390200614929199e-01 4.997489973902702332e-02 4.370110332965850830e-01 -1.192597672343254089e-01 1.679880619049072266e-01 1.071296557784080505e-01
4.292467236518859863e-01 -1.867050379514694214e-01 6.286334991455078125e-01 1.528236716985702515e-01 4.681787788867950439e-01 1.696506142616271973e-01 -5.084731802344322205e-02 -3.343580365180969238e-01
-9.737353771924972534e-02 3.018885664641857147e-02 4.630180895328521729e-01 -4.717299640178680420e-01 5.448775291442871094e-01 -2.309552878141403198e-01 1.935727298259735107e-01 4.061895310878753662e-01
3.862011134624481201e-01 4.999723434448242188e-01 5.062410235404968262e-01 -3.508850932121276855e-01 -6.286414712667465210e-02 3.341324627399444580e-01 -1.296354178339242935e-02 3.251332342624664307e-01
3.505749702453613281e-01 -3.317656517028808594e-01 6.109404563903808594e-01 1.649341583251953125e-01 5.190529227256774902e-01 -1.575030237436294556e-01 1.517559140920639038e-01 2.220904529094696045e-01
3.625522553920745850e-01 -3.713789582252502441e-01 6.821528673171997070e-01 1.372106522321701050e-01 3.769460320472717285e-01 -1.395033299922943115e-01 -8.962398022413253784e-02 -2.772942781448364258e-01
4.959208071231842041e-01 1.308708041906356812e-01 3.504337668418884277e-01 -3.772755265235900879e-01 -4.625530242919921875e-01 -6.774741411209106445e-02 4.822606146335601807e-01 1.437861919403076172e-01
1.840886324644088745e-01 4.684065654873847961e-02 6.733627319335937500e-01 4.776877760887145996e-01 9.205509722232818604e-02 -1.482524573802947998e-01 3.823640346527099609e-01 -3.250527381896972656e-01
2.745515406131744385e-01 -1.662011146545410156e-01 7.600624561309814453e-01 -2.782632112503051758e-01 -6.310614943504333496e-02 2.642242908477783203e-01 -2.748079895973205566e-01 -3.042318522930145264e-01
1.870813220739364624e-01 2.041849493980407715e-01 1.544779092073440552e-01 -4.090116620063781738e-01 4.300236701965332031e-01 -7.162189483642578125e-01 1.843786984682083130e-01 -1.642499305307865143e-02
2.441852241754531860e-01 7.032606005668640137e-01 4.542336463928222656e-01 -4.238276779651641846e-01 -9.617673605680465698e-02 7.172217965126037598e-02 -9.918514639139175415e-02 1.887016743421554565e-01
3.309878706932067871e-01 -3.377058804035186768e-01 6.942495703697204590e-01 1.358614712953567505e-01 4.255640506744384766e-01 -1.455231457948684692e-01 -2.231922000646591187e-01 -1.544808894395828247e-01
5.238669514656066895e-01 -8.500202000141143799e-02 4.560959041118621826e-01 2.225274890661239624e-01 -2.043596953153610229e-01 -6.450597047805786133e-01 -4.301222413778305054e-02 3.288015723228454590e-02
4.004307985305786133e-01 -2.454853802919387817e-01 4.972543120384216309e-01 8.552958071231842041e-02 6.585659384727478027e-01 -2.314591258764266968e-01 1.573218256235122681e-01 1.130581647157669067e-01
4.524533152580261230e-01 -4.131058156490325928e-01 6.115953922271728516e-01 1.158404499292373657e-01 4.494263529777526855e-01 -1.200804933905601501e-01 1.396889537572860718e-01 3.528986498713493347e-02
7.257142663002014160e-01 3.055670559406280518e-01 3.810255527496337891e-01 -1.003720089793205261e-01 6.846591085195541382e-02 3.509098887443542480e-01 1.556586176156997681e-01 2.695507109165191650e-01
2.654598057270050049e-01 3.684719204902648926e-01 4.871934950351715088e-01 -6.628542542457580566e-01 -1.275502145290374756e-01 9.460618346929550171e-02 -5.731026083230972290e-02 2.975274622440338135e-01
-1.123208031058311462e-01 2.919611036777496338e-01 6.524446010589599609e-01 -3.598135709762573242e-01 -2.665011882781982422e-01 -4.710446596145629883e-01 -1.108238548040390015e-01 -2.044630348682403564e-01
8.139184713363647461e-01 3.720569610595703125e-02 5.100333094596862793e-01 1.878360062837600708e-01 -6.393953412771224976e-02 3.067952208220958710e-02 -1.873692572116851807e-01 -2.448211424052715302e-02
3.478659391403198242e-01 6.273377537727355957e-01 2.694467604160308838e-01 -4.565911293029785156e-01 -5.740819871425628662e-02 2.503187954425811768e-01 3.169431984424591064e-01 -1.948111951351165771e-01
-6.205738708376884460e-02 7.914163172245025635e-02 6.044409871101379395e-01 9.661148488521575928e-02 9.853445738554000854e-02 -2.077254801988601685e-01 7.073051929473876953e-01 -2.491249740123748779e-01
2.832961082458496094e-01 5.407882332801818848e-01 4.006486833095550537e-01 -3.679612278938293457e-01 -1.755692064762115479e-01 -1.518216282129287720e-01 -3.853889927268028259e-02 -5.253731608390808105e-01
4.759041965007781982e-01 6.695929914712905884e-02 6.159424185752868652e-01 -1.276068016886711121e-02 1.281246691942214966e-01 3.070181608200073242e-01 8.170732855796813965e-02 5.216624140739440918e-01
1.178069859743118286e-01 3.341794908046722412e-01 4.527353346347808838e-01 -6.370884180068969727e-01 -3.056257367134094238e-01 -3.495225012302398682e-01 2.165904939174652100e-01 -3.331730514764785767e-02
3.535588383674621582e-01 3.366893529891967773e-01 7.027512788772583008e-02 -1.870390921831130981e-01 3.570471107959747314e-01 -6.483796238899230957e-01 2.448472976684570312e-01 -3.374689519405364990e-01
6.195591092109680176e-01 1.413990706205368042e-01 2.699394524097442627e-01 -4.523649513721466064e-01 -3.066093325614929199e-01 -4.798600822687149048e-02 4.705534875392913818e-01 3.031591139733791351e-02
2.332967668771743774e-01 3.320385813713073730e-01 5.635426044464111328e-01 -4.917598068714141846e-01 -1.817197501659393311e-01 3.693880438804626465e-01 2.601599395275115967e-01 1.968812793493270874e-01
2.156143188476562500e-01 -1.469119638204574585e-01 7.151127457618713379e-01 -4.650819599628448486e-01 -1.046481654047966003e-01 3.829559981822967529e-01 -2.362648025155067444e-02 -2.146512120962142944e-01
2.374112457036972046e-01 6.742954254150390625e-01 3.371504545211791992e-01 -5.957760810852050781e-01 4.549182578921318054e-02 1.158345937728881836e-01 6.646722555160522461e-02 -2.090138942003250122e-02
2.831278443336486816e-01 2.924722135066986084e-01 4.599190354347229004e-01 -4.540515840053558350e-01 -4.617052376270294189e-01 -1.381381452083587646e-01 2.759281992912292480e-01 -3.289679884910583496e-01
5.026172399520874023e-01 -5.431443452835083008e-02 6.166529059410095215e-01 4.651806503534317017e-02 -3.253615647554397583e-02 -1.227454394102096558e-01 -1.141110286116600037e-01 5.769358277320861816e-01
1.399980336427688599e-01 3.132380843162536621e-01 4.663354158401489258e-01 -7.780261337757110596e-02 6.176627278327941895e-01 1.780016571283340454e-01 2.306314408779144287e-01 -4.386091828346252441e-01
5.470944643020629883e-01 4.209792912006378174e-01 3.672059476375579834e-01 -3.549308776855468750e-01 2.794571965932846069e-02 4.682053625583648682e-01 2.065194249153137207e-01 -7.177232764661312103e-04
1.323582828044891357e-01 6.977698206901550293e-01 3.076426684856414795e-01 1.402496397495269775e-01 3.398873507976531982e-01 -4.937628507614135742e-01 1.025127060711383820e-02 1.478321850299835205e-01
9.302560240030288696e-02 2.470621615648269653e-01 1.787630915641784668e-01 -4.176568686962127686e-01 4.883355200290679932e-01 -6.587470769882202148e-01 2.268566191196441650e-01 -5.462685134261846542e-03
-3.062508767470717430e-03 3.624520897865295410e-01 6.724439859390258789e-01 2.119715213775634766e-01 4.165896475315093994e-01 -2.115221135318279266e-02 1.609122306108474731e-01 -4.142695665359497070e-01
-3.115446865558624268e-01 -1.364287286996841431e-01 6.738693714141845703e-01 -4.400831162929534912e-01 4.014434814453125000e-01 -2.375323623418807983e-01 1.088593304157257080e-01 8.441154658794403076e-02
5.575720071792602539e-01 3.278616443276405334e-02 3.655870854854583740e-01 -4.771492779254913330e-01 -3.766451776027679443e-01 4.041337966918945312e-02 4.215511381626129150e-01 7.424966245889663696e-02
-1.368561238050460815e-01 3.264747858047485352e-01 5.285981893539428711e-01 1.923047602176666260e-01 4.647853672504425049e-01 -3.514874577522277832e-01 4.468218386173248291e-01 -1.380903571844100952e-01
-3.754490241408348083e-02 3.485732674598693848e-01 5.606106519699096680e-01 2.554874867200851440e-02 5.474978685379028320e-01 3.563494607806205750e-02 3.096906840801239014e-01 -4.064702391624450684e-01
6.358463764190673828e-01 -4.684707615524530411e-03 6.757273674011230469e-01 3.013517856597900391e-01 -8.651669323444366455e-02 -1.463771760463714600e-01 -7.808597385883331299e-02 -1.151013672351837158e-01
5.725466012954711914e-01 -1.336864382028579712e-01 6.758595108985900879e-01 1.421439200639724731e-01 4.854542668908834457e-03 -3.393782079219818115e-01 -2.306624054908752441e-01 9.445083141326904297e-02
-1.383938640356063843e-01 2.958789765834808350e-01 6.007789969444274902e-01 2.093887776136398315e-01 1.153892502188682556e-01 -5.642086863517761230e-01 2.926349639892578125e-01 -2.669126689434051514e-01
5.410191416740417480e-02 1.612165272235870361e-01 7.750356793403625488e-01 -3.368448019027709961e-01 -3.261733055114746094e-01 -2.322910428047180176e-01 -2.761618196964263916e-01 1.425616592168807983e-01
6.706193089485168457e-01 3.800193965435028076e-01 3.155685663223266602e-01 -1.294813603162765503e-01 -1.244967132806777954e-01 2.156258523464202881e-01 3.981610238552093506e-01 2.626404464244842529e-01
-6.484808772802352905e-02 6.999322175979614258e-01 5.582199692726135254e-01 -3.503228724002838135e-01 -7.489417493343353271e-02 1.595187634229660034e-01 1.840716004371643066e-01 8.134051412343978882e-02
7.418132573366165161e-02 7.505420446395874023e-01 2.882277369499206543e-01 -1.382423937320709229e-01 4.521734118461608887e-01 -3.184177875518798828e-01 -4.670527204871177673e-02 1.447949260473251343e-01
3.996717333793640137e-01 -2.200297862291336060e-01 5.792016386985778809e-01 3.199549391865730286e-03 5.499888062477111816e-01 -3.352216444909572601e-04 9.144739247858524323e-03 -3.921647965908050537e-01
4.115237295627593994e-01 -2.891979515552520752e-01 5.728465318679809570e-01 -4.372380971908569336e-01 -2.010258147493004799e-03 -1.661392748355865479e-01 -5.848345533013343811e-02 4.434590339660644531e-01
3.616138175129890442e-02 1.945132017135620117e-01 3.928361237049102783e-01 -4.561812877655029297e-01 5.445407629013061523e-01 -2.226476669311523438e-01 1.179695874452590942e-01 4.882845878601074219e-01
3.256052434444427490e-01 4.820585548877716064e-01 1.647546589374542236e-01 -2.871129810810089111e-01 1.256915330886840820e-01 -6.981930136680603027e-01 1.703785508871078491e-01 1.404357552528381348e-01
6.403326243162155151e-02 5.750312935560941696e-03 5.217006802558898926e-01 -3.489937186241149902e-01 6.590752601623535156e-01 -9.048473089933395386e-02 -9.331423789262771606e-02 3.881019353866577148e-01
7.096461951732635498e-02 1.196231767535209656e-01 4.415485858917236328e-01 -2.322686649858951569e-02 7.522863149642944336e-02 -1.329296380281448364e-01 8.610007166862487793e-01 -1.431700736284255981e-01
-4.086408615112304688e-01 -8.851966820657253265e-03 8.474239110946655273e-01 -2.415402606129646301e-02 2.345158904790878296e-01 -1.325953304767608643e-01 1.503396034240722656e-02 2.035150825977325439e-01
1.840111017227172852e-01 3.697498515248298645e-02 6.788198947906494141e-01 4.875201284885406494e-01 -1.712413579225540161e-01 -1.868830025196075439e-01 4.359390437602996826e-01 -1.095848083496093750e-01
3.297159373760223389e-01 1.414204537868499756e-01 3.643193840980529785e-01 -6.172730326652526855e-01 -1.796613931655883789e-01 1.858463585376739502e-01 5.384228229522705078e-01 -2.858236432075500488e-02
5.104878544807434082e-01 -2.978638187050819397e-02 4.547329545021057129e-01 -2.058939635753631592e-01 -9.766063094139099121e-02 2.323392927646636963e-01 4.548735916614532471e-01 4.678795635700225830e-01
3.846122622489929199e-01 -8.871318399906158447e-02 6.807695031166076660e-01 -3.419643267989158630e-02 1.916107535362243652e-02 4.202147126197814941e-01 1.685983836650848389e-01 4.173893928527832031e-01
2.479736953973770142e-01 3.292053639888763428e-01 4.996640384197235107e-01 1.747495234012603760e-01 4.399218857288360596e-01 -1.059097498655319214e-01 6.421583890914916992e-02 -5.840031504631042480e-01
1.645292341709136963e-01 6.191807985305786133e-01 2.424054443836212158e-01 7.876637578010559082e-02 3.671560287475585938e-01 -5.559338927268981934e-01 1.555852591991424561e-01 -2.377142757177352905e-01
2.611434459686279297e-01 -1.901124417781829834e-01 4.392343163490295410e-01 -3.543148934841156006e-01 8.265400677919387817e-02 -6.001108884811401367e-01 9.119834750890731812e-02 4.493479728698730469e-01
2.870813906192779541e-01 -1.833622008562088013e-01 5.019057989120483398e-01 -4.390507563948631287e-02 6.539410352706909180e-01 2.256017029285430908e-01 3.573046028614044189e-01 -1.546741724014282227e-01
-1.548411399126052856e-01 4.078633189201354980e-01 5.466921925544738770e-01 1.914995610713958740e-01 3.970764875411987305e-01 -3.544359207153320312e-01 4.006358981132507324e-01 -1.741366386413574219e-01
1.174966692924499512e-01 4.267140924930572510e-01 5.363556146621704102e-01 -4.521620273590087891e-01 -1.439400613307952881e-01 7.068611681461334229e-02 -3.724594041705131531e-02 -5.337409377098083496e-01
3.223407268524169922e-01 6.270585656166076660e-01 2.739518880844116211e-01 -1.603506803512573242e-01 3.253278434276580811e-01 -5.011345744132995605e-01 -2.019114047288894653e-01 6.625568121671676636e-02
-2.525410428643226624e-02 1.265377104282379150e-01 6.729784011840820312e-01 2.929679751396179199e-01 1.417238544672727585e-02 -3.191848397254943848e-01 5.785943865776062012e-01 -8.814146369695663452e-02
1.443754881620407104e-01 4.726044535636901855e-01 1.149994060397148132e-01 -3.366081714630126953e-01 2.436440289020538330e-01 -6.437304615974426270e-01 1.023514717817306519e-01 -3.808460831642150879e-01
2.870607972145080566e-01 -4.224576428532600403e-02 2.834843397140502930e-01 -5.273185968399047852e-01 6.353260874748229980e-01 -1.342971771955490112e-01 1.162788942456245422e-01 3.495530486106872559e-01
9.711529128253459930e-04 1.418864727020263672e-02 4.324496388435363770e-01 -1.478481758385896683e-02 4.224408864974975586e-01 -4.711143672466278076e-01 6.155861020088195801e-01 -1.822505444288253784e-01
7.428028155118227005e-03 2.962127625942230225e-01 6.207228302955627441e-01 3.047838807106018066e-01 3.306890428066253662e-01 -3.500686287879943848e-01 7.086012512445449829e-02 -4.439462721347808838e-01
2.179573774337768555e-01 6.152337789535522461e-01 5.302514433860778809e-01 -4.329828321933746338e-01 -7.672537863254547119e-02 4.091982543468475342e-02 -1.814109534025192261e-01 2.546963691711425781e-01
2.676964998245239258e-01 1.877667158842086792e-01 3.195917904376983643e-01 -4.104316979646682739e-02 3.089572191238403320e-01 -8.316540718078613281e-01 -2.624663151800632477e-02 -3.830097615718841553e-02
-1.879722326993942261e-01 4.016824364662170410e-01 5.847374796867370605e-01 1.105741411447525024e-01 1.371804177761077881e-01 -4.371541142463684082e-01 3.760789036750793457e-01 -3.127548992633819580e-01
2.419210076332092285e-01 -1.142164021730422974e-01 5.204787850379943848e-01 -1.330364495515823364e-01 6.626982688903808594e-01 -3.027749434113502502e-02 1.004042401909828186e-01 -4.355057477951049805e-01
-2.338094711303710938e-01 3.006067276000976562e-01 6.066784262657165527e-01 1.236859560012817383e-01 2.064696550369262695e-01 -4.212391972541809082e-01 4.343438148498535156e-01 -2.507688701152801514e-01
1.542059518396854401e-02 -6.797645241022109985e-02 5.717752575874328613e-01 8.642668835818767548e-03 6.938161253929138184e-01 -1.826710551977157593e-01 3.543527126312255859e-01 -1.668060421943664551e-01
1.968330889940261841e-01 2.735536098480224609e-01 1.138536334037780762e-01 -3.221735954284667969e-01 4.527783691883087158e-01 -6.795386075973510742e-01 2.318540960550308228e-01 -2.216517925262451172e-01
4.235036969184875488e-01 5.571028590202331543e-01 4.538684785366058350e-01 -3.759101629257202148e-01 -2.133503407239913940e-01 2.396485060453414917e-01 1.997263133525848389e-01 -1.418998092412948608e-01
5.633668303489685059e-01 4.057931602001190186e-01 2.750833630561828613e-01 -4.661811590194702148e-01 -2.876197695732116699e-01 -5.837061256170272827e-02 2.061978131532669067e-01 -3.103291988372802734e-01
6.337333321571350098e-01 4.619303345680236816e-01 2.134964019060134888e-01 9.116368740797042847e-02 -1.157848164439201355e-01 -2.903937697410583496e-01 3.961474299430847168e-01 2.764841914176940918e-01
-2.375700175762176514e-01 -1.802852749824523926e-01 6.177350878715515137e-01 -4.314943552017211914e-01 2.898238897323608398e-01 -4.825685620307922363e-01 1.469109356403350830e-01 6.943065673112869263e-02
5.125401616096496582e-01 -1.688630878925323486e-01 7.400597929954528809e-01 1.515939384698867798e-01 -1.784365773200988770e-01 1.927209347486495972e-01 -5.561126023530960083e-02 2.569922804832458496e-01
4.074865579605102539e-02 3.977201282978057861e-01 5.531468987464904785e-01 8.303850144147872925e-02 4.727975130081176758e-01 3.003879785537719727e-01 3.095994293689727783e-01 -3.430291116237640381e-01
5.058003664016723633e-01 -1.058532595634460449e-01 6.273851990699768066e-01 2.672176957130432129e-01 -1.585184335708618164e-01 -3.142812550067901611e-01 1.933910846710205078e-01 3.265616297721862793e-01
1.115894988179206848e-01 1.219398602843284607e-01 2.659378647804260254e-01 -4.864712059497833252e-01 6.203361749649047852e-01 -3.159662485122680664e-01 1.693048626184463501e-01 3.898534774780273438e-01
2.276392132043838501e-01 -3.598549067974090576e-01 5.597301125526428223e-01 9.032804518938064575e-02 5.078802108764648438e-01 -3.544300198554992676e-01 2.937825322151184082e-01 1.653988808393478394e-01
4.387625157833099365e-01 5.276554822921752930e-01 6.226168945431709290e-02 -1.713957041501998901e-01 1.616901457309722900e-01 -5.645422339439392090e-01 1.867701560258865356e-01 -3.407043218612670898e-01
4.872823059558868408e-01 2.387237697839736938e-01 3.842118084430694580e-01 -4.194399807602167130e-03 2.695659734308719635e-02 1.284388303756713867e-01 4.858868420124053955e-01 5.519251227378845215e-01
5.959768891334533691e-01 2.994520068168640137e-01 4.931919276714324951e-01 -6.815630942583084106e-02 -1.232816129922866821e-01 2.129883617162704468e-01 3.900653123855590820e-01 3.074785172939300537e-01
1.593653410673141479e-01 2.386234998703002930e-01 4.876573085784912109e-01 -5.143333598971366882e-02 6.858693957328796387e-01 1.585369706153869629e-01 1.371095180511474609e-01 -4.035550355911254883e-01
7.870827615261077881e-02 2.011025249958038330e-01 4.908039271831512451e-01 4.705881327390670776e-02 4.755388200283050537e-01 -2.884140014648437500e-01 2.939912080764770508e-01 -5.608111619949340820e-01
7.827997952699661255e-02 1.040219217538833618e-01 4.259532988071441650e-01 -1.712991297245025635e-01 7.514239549636840820e-01 -1.337310820817947388e-01 2.517444789409637451e-01 -3.554922938346862793e-01
-6.482402235269546509e-02 1.522148549556732178e-01 6.525893807411193848e-01 3.100607693195343018e-01 1.771968901157379150e-01 -2.259006798267364502e-01 6.028123497962951660e-01 -6.932127475738525391e-02
6.877643465995788574e-01 2.999906539916992188e-01 2.264902591705322266e-01 -3.851599395275115967e-01 9.156814962625503540e-02 1.008932068943977356e-01 6.482739001512527466e-02 4.632204771041870117e-01
2.622313797473907471e-01 -1.626026630401611328e-01 5.381284952163696289e-01 -3.002457022666931152e-01 -1.710155755281448364e-01 -6.453645825386047363e-01 8.565241098403930664e-02 2.683044672012329102e-01
3.905807137489318848e-01 -3.984207659959793091e-02 6.490623354911804199e-01 2.538508772850036621e-01 -2.657636702060699463e-01 -1.633912622928619385e-01 1.941552907228469849e-01 4.744617044925689697e-01
4.692848026752471924e-01 9.220893681049346924e-02 4.216772615909576416e-01 -1.726214289665222168e-01 2.451140247285366058e-02 2.264910191297531128e-01 5.098167657852172852e-01 5.018437504768371582e-01
1.242404654622077942e-01 2.225546836853027344e-01 5.074642300605773926e-01 -7.567396163940429688e-01 -2.367290407419204712e-01 -1.323231309652328491e-01 1.342285871505737305e-01 1.152895018458366394e-01
5.503791198134422302e-02 1.424255520105361938e-01 4.371367394924163818e-01 -1.015479117631912231e-02 -1.553204748779535294e-02 -2.186808288097381592e-01 8.460183143615722656e-01 -1.472565680742263794e-01
1.617652177810668945e-01 9.248343110084533691e-02 4.034242033958435059e-01 -2.466923184692859650e-02 1.519080251455307007e-01 -8.272257447242736816e-02 8.670703768730163574e-01 -1.420882344245910645e-01
3.116661310195922852e-01 -3.683283329010009766e-01 4.943804144859313965e-01 -3.402531743049621582e-01 -2.977058850228786469e-02 -5.132744312286376953e-01 1.077830269932746887e-01 3.620221912860870361e-01
8.802900463342666626e-02 3.527861833572387695e-01 6.396669149398803711e-01 -5.054948329925537109e-01 -1.888817101716995239e-01 -1.098171174526214600e-01 -1.284596323966979980e-01 3.726339042186737061e-01
-6.140413507819175720e-02 4.856738746166229248e-01 4.952875673770904541e-01 2.340532988309860229e-01 1.836938858032226562e-01 -4.535698294639587402e-01 3.364732861518859863e-01 -3.279885947704315186e-01
1.362465918064117432e-01 -8.230130374431610107e-02 6.019110083580017090e-01 -6.633005142211914062e-01 2.650695107877254486e-02 -2.084734141826629639e-01 3.894665464758872986e-02 3.559749722480773926e-01
2.821161746978759766e-01 2.763072261586785316e-03 2.496403455734252930e-01 -3.838559687137603760e-01 1.941491514444351196e-01 -7.363711595535278320e-01 2.989812493324279785e-01 2.034970521926879883e-01
4.254882633686065674e-01 -9.396313875913619995e-02 7.016892433166503906e-01 -1.192031651735305786e-01 -1.804653108119964600e-01 2.994330227375030518e-01 1.556644588708877563e-01 3.963509798049926758e-01
1.659995466470718384e-01 6.925593614578247070e-01 2.937740981578826904e-01 -5.249586105346679688e-01 -8.863929659128189087e-02 -3.419168591499328613e-01 2.914727479219436646e-02 -7.285124808549880981e-02
4.923611581325531006e-01 3.365783989429473877e-01 3.377232253551483154e-01 -5.962023735046386719e-01 -7.072971016168594360e-02 2.079108655452728271e-01 8.657024055719375610e-02 3.450466990470886230e-01
7.373928427696228027e-01 1.166219264268875122e-01 3.835913538932800293e-01 -2.096312791109085083e-01 -3.262915909290313721e-01 -2.215728759765625000e-01 -4.914487153291702271e-02 -3.059207201004028320e-01
-9.791727364063262939e-02 -1.209051162004470825e-01 5.463875532150268555e-01 -6.418296694755554199e-02 5.954667329788208008e-01 -2.167877107858657837e-01 5.005285739898681641e-01 -1.450133472681045532e-01
1.906398683786392212e-01 8.154888153076171875e-01 3.741917908191680908e-01 -3.790499269962310791e-01 9.821124374866485596e-03 -6.076240167021751404e-02 -3.918833658099174500e-02 9.803841263055801392e-02
1.212584897875785828e-01 -7.560867350548505783e-03 8.528919816017150879e-01 -1.488802134990692139e-01 -2.919645905494689941e-01 -7.955449633300304413e-03 -3.838625252246856689e-01 -5.469961464405059814e-02
4.986422061920166016e-01 3.020796477794647217e-01 4.992480278015136719e-01 1.971498131752014160e-01 -1.713768988847732544e-01 -6.952569633722305298e-02 2.774921655654907227e-01 5.106675624847412109e-01
1.925978064537048340e-01 2.958281151950359344e-02 3.759891986846923828e-01 -7.111814618110656738e-01 -1.894995868206024170e-01 -5.074020624160766602e-01 1.449694037437438965e-01 2.238323539495468140e-02
5.149078369140625000e-01 4.529348015785217285e-01 3.241521492600440979e-02 -2.474435120820999146e-01 4.702952876687049866e-02 -6.223193407058715820e-01 2.791506648063659668e-01 4.787633195519447327e-03
5.493358969688415527e-01 2.216536998748779297e-01 4.500539600849151611e-01 4.136144369840621948e-02 5.075346231460571289e-01 1.015997529029846191e-01 -1.566745042800903320e-01 3.903583586215972900e-01
3.897916153073310852e-02 2.322375029325485229e-02 5.342204570770263672e-01 2.616641297936439514e-02 7.190923094749450684e-01 2.383241243660449982e-02 4.406736791133880615e-01 -3.182583721354603767e-03
5.524089932441711426e-01 1.102927401661872864e-01 1.815734505653381348e-01 -6.957867145538330078e-01 -1.579826027154922485e-01 -5.890366435050964355e-02 3.360137641429901123e-01 1.557509750127792358e-01
-4.428074229508638382e-03 6.862633228302001953e-01 4.755631685256958008e-01 -3.709159493446350098e-01 -8.288768678903579712e-02 1.252856105566024780e-01 3.602483570575714111e-01 1.137469112873077393e-01
4.794870913028717041e-01 4.936783313751220703e-01 1.534568667411804199e-01 -2.923325896263122559e-01 1.357113271951675415e-01 2.485553771257400513e-01 4.893470108509063721e-01 -3.125838041305541992e-01
5.480720400810241699e-01 1.086885258555412292e-01 3.918676972389221191e-01 -2.151754200458526611e-01 -7.887765020132064819e-02 2.374175488948822021e-01 5.233440995216369629e-01 3.891853392124176025e-01
5.043171644210815430e-01 -1.964201629161834717e-01 3.580158054828643799e-01 -5.086600035429000854e-02 3.150168955326080322e-01 -4.908832609653472900e-01 -1.631900370121002197e-01 -4.576982557773590088e-01
-1.585742980241775513e-01 -2.250505238771438599e-01 5.819647312164306641e-01 -5.285907983779907227e-01 4.032276272773742676e-01 -2.884152531623840332e-01 4.402785748243331909e-02 2.416627705097198486e-01
1.997999697923660278e-01 5.624686479568481445e-01 1.809617877006530762e-01 -2.218872010707855225e-01 2.388247251510620117e-01 -6.993839144706726074e-01 8.097305148839950562e-02 -9.484797716140747070e-02
1.021554991602897644e-01 1.384847164154052734e-01 6.286342144012451172e-01 -2.951614856719970703e-01 -1.031478568911552429e-01 -3.382343947887420654e-01 -3.580519556999206543e-01 -4.846048951148986816e-01
1.480871587991714478e-01 1.061120703816413879e-01 4.626232981681823730e-01 -8.250173181295394897e-02 6.910546422004699707e-01 -1.639500558376312256e-01 2.934058904647827148e-01 -3.942848742008209229e-01
5.901538133621215820e-01 -3.084142804145812988e-01 5.187442898750305176e-01 -1.051443964242935181e-01 5.795212462544441223e-02 -1.247098445892333984e-01 5.243308469653129578e-02 5.047652125358581543e-01
9.883584082126617432e-02 1.080967411398887634e-01 4.809473156929016113e-01 1.021127030253410339e-01 1.946782469749450684e-01 -1.353377401828765869e-01 8.108420968055725098e-01 -1.520799845457077026e-01
6.473711133003234863e-01 -2.404878139495849609e-01 4.458354115486145020e-01 -3.370641469955444336e-01 2.374441325664520264e-01 4.699445143342018127e-02 -1.888026744127273560e-01 3.412624299526214600e-01
5.956414937973022461e-01 2.940900623798370361e-01 3.815136551856994629e-01 -3.995667695999145508e-01 -2.157347947359085083e-01 1.711781620979309082e-01 2.126473486423492432e-01 -3.639420270919799805e-01
1.394986659288406372e-01 1.134563833475112915e-01 4.348564743995666504e-01 1.181232258677482605e-01 6.020789220929145813e-02 -1.328741163015365601e-01 8.621498942375183105e-01 -5.618413444608449936e-03
6.708966493606567383e-01 -1.311808079481124878e-01 3.662552833557128906e-01 -2.521553337574005127e-01 2.712322473526000977e-01 1.645195335149765015e-01 8.392068743705749512e-02 4.767469465732574463e-01
7.181358337402343750e-01 -1.818002611398696899e-01 5.171943306922912598e-01 2.355507910251617432e-01 1.404601186513900757e-01 -1.654062718152999878e-01 -2.282481044530868530e-01 -1.704995483160018921e-01
5.921001434326171875e-01 2.334421128034591675e-01 5.221385359764099121e-01 1.290587484836578369e-01 -2.440206110477447510e-01 -1.147741600871086121e-01 1.398090869188308716e-01 4.619217514991760254e-01
3.904130309820175171e-02 3.471903502941131592e-02 5.532368421554565430e-01 1.004889681935310364e-01 1.506814360618591309e-01 -7.076344639062881470e-02 7.888891100883483887e-01 -1.761898994445800781e-01
6.601860523223876953e-01 -2.611971274018287659e-02 3.566499054431915283e-01 -2.593973875045776367e-01 3.090323507785797119e-01 8.820432238280773163e-03 -5.155003666877746582e-01 -8.755819499492645264e-02
6.796585321426391602e-01 -1.205687224864959717e-01 5.097522735595703125e-01 1.934466138482093811e-02 2.499015778303146362e-01 6.488706916570663452e-02 -1.008405387401580811e-01 4.318286776542663574e-01
2.680867314338684082e-01 5.634092092514038086e-01 1.350152790546417236e-01 -3.436185121536254883e-01 1.682137548923492432e-01 -6.205269098281860352e-01 1.686212867498397827e-01 1.805933564901351929e-01
6.056076884269714355e-01 -5.419890582561492920e-02 6.722637414932250977e-01 2.995294332504272461e-01 -1.760980188846588135e-01 -4.634828492999076843e-02 9.789050556719303131e-03 2.353531420230865479e-01
2.282903492450714111e-01 -4.837724566459655762e-01 6.564165949821472168e-01 -3.061978220939636230e-01 1.398109346628189087e-01 -2.954023480415344238e-01 -1.575894504785537720e-01 -2.399242669343948364e-01
6.531157493591308594e-01 6.811695639044046402e-03 3.945963084697723389e-01 -5.371321439743041992e-01 -2.987926006317138672e-01 -2.222430706024169922e-02 -2.923571877181529999e-02 -1.963433176279067993e-01
4.263806343078613281e-01 1.078913807868957520e-01 5.219233036041259766e-01 -3.956583738327026367e-01 -2.515442371368408203e-01 2.682821750640869141e-01 1.353490799665451050e-01 -4.733290672302246094e-01
3.378421068191528320e-01 3.812032518908381462e-03 5.571658611297607422e-01 4.752188622951507568e-01 3.371929824352264404e-01 -1.846077740192413330e-01 3.999684453010559082e-01 -2.045178860425949097e-01
9.429147839546203613e-02 -3.955256640911102295e-01 8.263329863548278809e-01 -1.771766096353530884e-01 -1.254073828458786011e-01 -6.165791675448417664e-02 -2.962334752082824707e-01 -1.147520244121551514e-01
5.040029287338256836e-01 -8.155144006013870239e-02 6.758440732955932617e-01 3.423980176448822021e-01 -2.186281532049179077e-01 -1.013019829988479614e-01 -6.115580326877534389e-04 3.275181651115417480e-01
3.170647025108337402e-01 -1.238512322306632996e-01 7.588502168655395508e-01 -1.038808003067970276e-01 -9.492187947034835815e-02 1.644074916839599609e-01 1.783394813537597656e-01 4.792086482048034668e-01
2.740632593631744385e-01 -2.475870847702026367e-01 5.769504308700561523e-01 -6.176458299160003662e-02 6.308766007423400879e-01 2.367383241653442383e-01 2.650358974933624268e-01 5.107784271240234375e-02
1.043642461299896240e-01 1.079617962241172791e-01 5.641365647315979004e-01 3.287917375564575195e-01 1.327313482761383057e-01 -3.738022446632385254e-01 6.203314661979675293e-01 -9.455965459346771240e-02
4.261976107954978943e-02 4.392936527729034424e-01 5.520138740539550781e-01 6.237782072275876999e-04 5.108045339584350586e-01 1.711081266403198242e-01 8.180520683526992798e-02 -4.512133598327636719e-01
-3.313106894493103027e-01 -1.912245154380798340e-01 7.907480597496032715e-01 -3.548799157142639160e-01 2.470399886369705200e-01 -1.795527040958404541e-01 7.468718290328979492e-02 5.998577550053596497e-02
-3.794372379779815674e-01 -4.890419077128171921e-03 6.851280927658081055e-01 -2.608015537261962891e-01 3.405402302742004395e-01 -4.351705610752105713e-01 8.358988910913467407e-02 -7.910184562206268311e-02
4.380690157413482666e-01 5.034191012382507324e-01 4.007526934146881104e-01 -2.079486697912216187e-01 -3.405791521072387695e-01 -2.866540253162384033e-01 2.100058794021606445e-01 3.294725418090820312e-01
8.739795535802841187e-02 -4.421598017215728760e-01 5.992659330368041992e-01 -4.228579998016357422e-02 4.337236583232879639e-01 -2.793501317501068115e-01 4.115806221961975098e-01 1.993128471076488495e-02
1.747553348541259766e-01 8.656872510910034180e-01 3.545803725719451904e-01 -1.657168939709663391e-02 1.747466325759887695e-01 -4.188596084713935852e-02 -1.411003246903419495e-02 2.481015473604202271e-01
6.277512311935424805e-01 2.874946407973766327e-02 4.449416399002075195e-01 8.723579347133636475e-02 3.165029883384704590e-01 1.677853763103485107e-01 1.268824040889739990e-01 5.050677657127380371e-01
7.944486737251281738e-01 3.688998818397521973e-01 2.038258910179138184e-01 1.149760261178016663e-01 1.104503422975540161e-01 2.496861368417739868e-01 3.183544278144836426e-01 -4.591063782572746277e-02
3.786570578813552856e-02 6.937049031257629395e-01 4.902718365192413330e-01 -2.985597252845764160e-01 7.864670827984809875e-03 7.308956980705261230e-02 6.055000051856040955e-02 4.228060543537139893e-01
5.041840672492980957e-01 -7.802210003137588501e-02 6.206840872764587402e-01 2.867858409881591797e-01 -3.238785564899444580e-01 -1.536221057176589966e-01 1.228942200541496277e-01 3.586307764053344727e-01
4.678763449192047119e-02 1.235435828566551208e-01 5.013158917427062988e-01 9.092369675636291504e-02 9.398845583200454712e-02 -1.875479370355606079e-01 8.033236861228942871e-01 1.833742409944534302e-01
2.777552604675292969e-01 3.017348349094390869e-01 3.252383768558502197e-01 -2.497870922088623047e-01 6.603131890296936035e-01 -2.802038490772247314e-01 -6.025973334908485413e-02 3.814127147197723389e-01
6.018933653831481934e-01 5.550315231084823608e-02 4.151250720024108887e-01 -3.443557396531105042e-02 1.719672381877899170e-01 2.338114529848098755e-01 3.341270983219146729e-01 5.150218605995178223e-01
7.676866650581359863e-01 2.872163057327270508e-01 3.758832216262817383e-01 -1.350817829370498657e-01 -1.234659329056739807e-01 1.592101156711578369e-01 1.457118839025497437e-01 -3.268105089664459229e-01
6.683054566383361816e-01 3.141263723373413086e-01 1.352068185806274414e-01 -4.642533361911773682e-01 3.450397551059722900e-01 1.881983876228332520e-01 -2.559908926486968994e-01 2.962995506823062897e-02
2.600108087062835693e-01 7.313961386680603027e-01 4.480934143066406250e-01 -3.193617165088653564e-01 6.554597616195678711e-02 4.749926924705505371e-02 -1.543224453926086426e-01 2.535872459411621094e-01
1.452903002500534058e-01 5.870950818061828613e-01 2.700027525424957275e-01 9.015006572008132935e-02 4.912205934524536133e-01 -5.385766625404357910e-01 6.304085999727249146e-02 1.335856020450592041e-01
9.047623723745346069e-02 -2.043858915567398071e-01 5.471845269203186035e-01 -9.294880926609039307e-02 6.583614945411682129e-01 3.609946742653846741e-02 4.544435143470764160e-01 -2.698540128767490387e-02
2.722184658050537109e-01 1.660306565463542938e-02 4.702931940555572510e-01 -3.518497347831726074e-01 5.138252973556518555e-01 -1.693162769079208374e-01 -1.413502395153045654e-01 5.176709890365600586e-01
5.296091437339782715e-01 -2.717326283454895020e-01 5.052222609519958496e-01 -2.613620162010192871e-01 1.073786914348602295e-01 5.457942560315132141e-02 9.650695323944091797e-02 5.461620688438415527e-01
2.840793132781982422e-01 -3.317847847938537598e-01 8.361467123031616211e-01 1.938730478286743164e-02 -1.135213747620582581e-01 -2.124254554510116577e-01 -1.315650194883346558e-01 1.854171454906463623e-01
6.551781296730041504e-01 1.825535893440246582e-01 4.174558222293853760e-01 -4.386846125125885010e-01 -3.691616058349609375e-01 4.375339299440383911e-02 7.749766856431961060e-02 -1.627938300371170044e-01
5.472736358642578125e-01 5.135901570320129395e-01 2.079344242811203003e-01 -2.456466406583786011e-01 2.551377937197685242e-02 -5.647442340850830078e-01 -4.957357048988342285e-02 1.053238362073898315e-01
1.871106475591659546e-01 3.675577342510223389e-01 3.339517414569854736e-01 -1.747571527957916260e-01 6.888265013694763184e-01 2.301002740859985352e-01 2.446314841508865356e-01 -3.171034455299377441e-01
3.385165929794311523e-01 -9.608435630798339844e-02 2.784254550933837891e-01 -1.001083627343177795e-01 4.600921869277954102e-01 -6.965875029563903809e-01 2.550055980682373047e-01 -1.633556187152862549e-01
6.706606149673461914e-01 5.942188501358032227e-01 2.811289131641387939e-01 3.011256456375122070e-03 1.077780872583389282e-01 2.944383025169372559e-01 1.283235251903533936e-01 5.743637308478355408e-02
5.158430337905883789e-01 -1.017128154635429382e-01 3.629742562770843506e-01 -2.385593503713607788e-01 3.657371103763580322e-01 -2.018597442656755447e-03 2.614338994026184082e-01 5.768746137619018555e-01
4.531320631504058838e-01 -1.249764673411846161e-02 5.415915846824645996e-01 3.151408433914184570e-01 -2.875884771347045898e-01 -5.604645013809204102e-01 -5.056196078658103943e-02 4.995946213603019714e-02
1.976389884948730469e-01 -5.730772018432617188e-02 4.745057225227355957e-01 -2.080882638692855835e-01 6.651368737220764160e-01 -1.709181815385818481e-02 1.688432991504669189e-01 4.668952524662017822e-01
-1.186747918836772442e-03 -4.064526557922363281e-01 7.024990320205688477e-01 -4.021099209785461426e-01 1.167407184839248657e-01 -3.673669993877410889e-01 -6.058096885681152344e-02 1.653496921062469482e-01
6.105232834815979004e-01 3.925607502460479736e-01 2.749645411968231201e-01 2.325261086225509644e-01 -2.635177373886108398e-01 -1.826463341712951660e-01 4.097372293472290039e-01 2.698101699352264404e-01
1.051946077495813370e-02 6.331847906112670898e-01 6.062989234924316406e-01 -3.013756573200225830e-01 -8.522892743349075317e-02 -1.149011552333831787e-01 -3.439307808876037598e-01 4.226045683026313782e-02
4.471445083618164062e-01 8.492220193147659302e-02 5.731417536735534668e-01 -5.882873535156250000e-01 -2.080663889646530151e-01 1.754174977540969849e-01 1.349857915192842484e-02 -2.098367810249328613e-01
5.575271844863891602e-01 1.542791128158569336e-01 2.506064176559448242e-01 -3.937178254127502441e-01 3.223807215690612793e-01 -2.556852698326110840e-01 -5.173418521881103516e-01 -1.029431521892547607e-01
1.008552685379981995e-02 -5.319425836205482483e-02 5.403594374656677246e-01 7.523476332426071167e-02 -2.184867486357688904e-02 -3.305446803569793701e-01 7.587906718254089355e-01 1.179815679788589478e-01
5.790439844131469727e-01 4.587513506412506104e-01 3.221794962882995605e-01 -1.847218722105026245e-01 5.561879649758338928e-02 1.055707633495330811e-01 1.520720124244689941e-01 5.281750559806823730e-01
1.115586888045072556e-02 8.617950230836868286e-02 7.171116471290588379e-01 -4.756568372249603271e-01 -4.213759899139404297e-01 -2.411256432533264160e-01 -8.346425741910934448e-02 -9.635639190673828125e-02
1.719639264047145844e-02 5.022714138031005859e-01 6.908561587333679199e-01 -2.277370542287826538e-01 -2.233216315507888794e-01 -6.172131374478340149e-02 -7.618995755910873413e-02 3.984901905059814453e-01
2.087780460715293884e-02 6.456028819084167480e-01 4.545114934444427490e-01 -3.512361049652099609e-01 -1.326051801443099976e-01 -4.399126470088958740e-01 -1.291566789150238037e-01 -1.581922322511672974e-01
4.463992416858673096e-01 -1.948641845956444740e-03 5.667528510093688965e-01 6.614807248115539551e-02 -8.615043759346008301e-02 -5.670509338378906250e-01 -2.649717926979064941e-01 -2.756097316741943359e-01
6.097705364227294922e-01 -8.805291354656219482e-02 6.375921368598937988e-01 7.283999770879745483e-02 5.131313111633062363e-03 7.058268040418624878e-02 -4.497730359435081482e-02 4.489609599113464355e-01
-4.058110713958740234e-02 3.510475754737854004e-01 5.215707421302795410e-01 -3.570054471492767334e-01 -4.428425729274749756e-01 -1.993953138589859009e-01 4.735932648181915283e-01 -1.243837997317314148e-01
5.055712461471557617e-01 1.501710563898086548e-01 3.843764066696166992e-01 7.420458644628524780e-02 9.301036596298217773e-02 2.226117551326751709e-01 5.190175771713256836e-01 4.909262061119079590e-01
3.171827495098114014e-01 7.919356226921081543e-01 3.785890340805053711e-01 -2.956259548664093018e-01 -7.608454674482345581e-02 9.317752718925476074e-02 9.109519422054290771e-02 1.368914544582366943e-01
5.571513772010803223e-01 2.942690849304199219e-01 4.633998572826385498e-01 -2.737467586994171143e-01 6.388364732265472412e-02 4.306444525718688965e-01 -2.168505918234586716e-03 3.518108427524566650e-01
-2.476526610553264618e-02 2.463209927082061768e-01 7.474554777145385742e-01 -1.878891885280609131e-01 -2.408242970705032349e-01 -3.285604715347290039e-01 -3.606581091880798340e-01 -2.206767946481704712e-01
5.134878754615783691e-01 4.848060756921768188e-02 6.780030727386474609e-01 -2.136354595422744751e-01 2.269049584865570068e-01 -8.794616907835006714e-02 -2.089685350656509399e-01 -3.546311557292938232e-01
3.005572557449340820e-01 7.097610831260681152e-01 1.469764113426208496e-01 -3.067430257797241211e-01 -4.162659461144357920e-04 -5.185371041297912598e-01 1.081970557570457458e-01 9.810196608304977417e-02
-9.959142655134201050e-02 4.862650111317634583e-02 7.454289793968200684e-01 -1.795274764299392700e-01 -2.678969502449035645e-01 -5.114647746086120605e-01 -2.287745922803878784e-01 -1.188270747661590576e-01
-5.128335207700729370e-02 7.607711553573608398e-01 3.359692990779876709e-01 -3.442987501621246338e-01 3.849270641803741455e-01 -1.203547716140747070e-01 -8.086209744215011597e-02 1.341174840927124023e-01
3.146387636661529541e-01 4.271073043346405029e-01 5.077288150787353516e-01 -4.847214370965957642e-02 -5.455287173390388489e-02 1.255302876234054565e-01 3.091202378273010254e-01 5.866469144821166992e-01
1.412675231695175171e-01 -1.561409682035446167e-01 5.732319951057434082e-01 2.394128143787384033e-01 5.342335104942321777e-01 -3.297400772571563721e-01 4.162686765193939209e-01 4.833650216460227966e-02
2.936291098594665527e-01 -1.678937673568725586e-01 5.918735861778259277e-01 -9.129989147186279297e-02 1.161795556545257568e-01 -6.829751729965209961e-01 7.004944980144500732e-02 2.051435112953186035e-01
4.906628727912902832e-01 3.627764582633972168e-01 3.300138711929321289e-01 -4.581212401390075684e-01 -1.031755059957504272e-01 3.472488820552825928e-01 3.328159749507904053e-01 -2.585837244987487793e-01
1.888707280158996582e-01 -3.201165050268173218e-02 6.810849308967590332e-01 -3.308474123477935791e-01 -1.446186155080795288e-01 4.267615973949432373e-01 2.672454416751861572e-01 3.398621380329132080e-01
-2.278951928019523621e-02 2.009076327085494995e-01 4.306117892265319824e-01 -6.894063353538513184e-01 -7.052166759967803955e-02 -5.315936207771301270e-01 2.755650877952575684e-02 -1.004237085580825806e-01
5.567655563354492188e-01 -6.083269044756889343e-02 3.455810844898223877e-01 -3.109559118747711182e-01 4.224168360233306885e-01 -1.008644327521324158e-01 3.894010931253433228e-02 5.292123556137084961e-01
4.786505103111267090e-01 -5.957185477018356323e-02 6.905118823051452637e-01 2.596088051795959473e-01 5.106031894683837891e-02 2.563363611698150635e-01 4.628503695130348206e-02 3.907476365566253662e-01
1.058018505573272705e-01 1.309274435043334961e-01 4.000090062618255615e-01 8.715735375881195068e-02 3.798130154609680176e-01 -4.371743798255920410e-01 5.378499627113342285e-01 -4.235546290874481201e-01
5.869075059890747070e-01 -1.032188460230827332e-01 6.062445044517517090e-01 3.598668277263641357e-01 -2.811330556869506836e-01 -1.162738054990768433e-01 8.154506981372833252e-02 2.205534726381301880e-01
8.105871081352233887e-02 3.550327718257904053e-01 3.948068022727966309e-01 -6.592472791671752930e-01 -8.724318444728851318e-02 -4.770613610744476318e-01 1.887001246213912964e-01 7.807197421789169312e-02
2.681102752685546875e-01 -2.779414355754852295e-01 5.299741625785827637e-01 -5.788199901580810547e-01 1.358870118856430054e-01 8.521086722612380981e-02 1.536037176847457886e-01 4.308595359325408936e-01
6.983025074005126953e-01 2.831103801727294922e-01 2.319497913122177124e-01 -3.233529254794120789e-02 1.000830531120300293e-01 1.818049550056457520e-01 5.263189077377319336e-01 2.393632382154464722e-01
4.231154918670654297e-01 2.125687748193740845e-01 2.871320545673370361e-01 -6.593728661537170410e-01 -6.166004762053489685e-02 -3.674190938472747803e-01 3.247521072626113892e-02 3.445530235767364502e-01
-3.911675140261650085e-02 3.811238333582878113e-02 5.006107091903686523e-01 -5.247793197631835938e-01 5.463650226593017578e-01 -1.589340418577194214e-01 1.657732762396335602e-02 3.833582401275634766e-01
7.329364418983459473e-01 2.757420837879180908e-01 3.778973519802093506e-01 -1.805749684572219849e-01 -2.036783993244171143e-01 1.646924912929534912e-01 2.902912795543670654e-01 -2.418245822191238403e-01
-1.022012457251548767e-01 2.084614187479019165e-01 5.603151917457580566e-01 1.071093901991844177e-01 1.413753628730773926e-01 -4.626146256923675537e-01 4.735167622566223145e-01 -4.030580520629882812e-01
6.121465191245079041e-02 2.324583232402801514e-01 4.898397326469421387e-01 1.883787959814071655e-01 5.903807654976844788e-02 -4.766249060630798340e-01 4.068461656570434570e-01 -5.201976895332336426e-01
4.555187225341796875e-01 4.988899454474449158e-02 4.567915797233581543e-01 -6.008907556533813477e-01 -1.832979023456573486e-01 2.329203337430953979e-01 3.602977991104125977e-01 5.119683593511581421e-02
-6.111462716944515705e-04 -2.227519750595092773e-01 6.362856626510620117e-01 1.131175532937049866e-01 2.835839688777923584e-01 -2.401696294546127319e-01 6.125898957252502441e-01 -1.391341537237167358e-01
7.289278507232666016e-01 3.369355499744415283e-01 9.748095273971557617e-02 -5.605193376541137695e-01 1.356735676527023315e-01 5.206706002354621887e-03 -2.395427785813808441e-02 -1.115622520446777344e-01
1.770973354578018188e-01 -3.362516313791275024e-02 4.851596951484680176e-01 2.013331651687622070e-01 6.108789518475532532e-02 -4.416693150997161865e-01 6.902537941932678223e-01 -1.278156936168670654e-01
3.762415051460266113e-01 9.717352688312530518e-02 4.125444889068603516e-01 -6.220389008522033691e-01 -3.780103325843811035e-01 -1.382673382759094238e-01 3.248811960220336914e-01 1.559388786554336548e-01
4.082722365856170654e-01 2.883418276906013489e-02 6.354549527168273926e-01 2.405302673578262329e-01 -2.261616438627243042e-01 -1.477245390415191650e-01 1.900966912508010864e-01 5.115819573402404785e-01
-1.000348553061485291e-01 2.375096231698989868e-01 5.900838971138000488e-01 1.983407884836196899e-01 1.377580314874649048e-01 -4.673412740230560303e-01 5.196748375892639160e-01 -1.964607387781143188e-01
5.778522491455078125e-01 4.705707728862762451e-01 2.764161229133605957e-01 -2.596318125724792480e-01 9.880405664443969727e-02 1.769257336854934692e-01 2.311576008796691895e-01 4.542427957057952881e-01
5.161825418472290039e-01 1.343139857053756714e-01 5.001487731933593750e-01 4.757394548505544662e-03 2.403274476528167725e-01 -7.570105046033859253e-02 -1.286851167678833008e-01 6.207221150398254395e-01
2.448409050703048706e-01 4.260173738002777100e-01 2.114313393831253052e-01 -3.494960963726043701e-01 7.395386230200529099e-03 -7.103331089019775391e-01 1.956992894411087036e-01 2.208745628595352173e-01
1.441252231597900391e-01 1.106816902756690979e-01 5.592259764671325684e-01 1.878052204847335815e-01 4.509427249431610107e-01 -3.675651252269744873e-01 1.437206417322158813e-01 -5.097684860229492188e-01
5.983876585960388184e-01 2.521909587085247040e-02 5.038403868675231934e-01 -1.701860576868057251e-01 -5.071772336959838867e-01 -2.357291728258132935e-01 -3.089766204357147217e-02 -2.114859819412231445e-01
-5.943243205547332764e-02 5.809680819511413574e-01 5.549905300140380859e-01 -5.316507816314697266e-01 -3.548289835453033447e-02 -2.103684097528457642e-01 -1.488781571388244629e-01 2.446005865931510925e-02
3.362338542938232422e-01 8.419211953878402710e-03 3.207224607467651367e-01 -1.110159158706665039e-01 3.470760583877563477e-01 -7.635890245437622070e-01 1.430756747722625732e-01 2.183755189180374146e-01
-4.823283851146697998e-02 2.312752008438110352e-01 4.069254100322723389e-01 -1.135470792651176453e-01 8.170232176780700684e-02 -4.826071560382843018e-01 7.244747281074523926e-01 -3.543557971715927124e-02
7.109662890434265137e-01 -2.421668916940689087e-01 4.974896609783172607e-01 2.202581763267517090e-01 -1.770795732736587524e-01 -1.983531415462493896e-01 -5.774337798357009888e-02 -2.565871477127075195e-01
6.730297952890396118e-02 -1.573896408081054688e-01 7.186138033866882324e-01 2.287689298391342163e-01 5.305358171463012695e-01 7.097569108009338379e-02 3.232342004776000977e-01 -1.047468855977058411e-01
5.015999674797058105e-01 1.451245974749326706e-02 5.419127941131591797e-01 -5.150587558746337891e-01 -3.291261792182922363e-01 -1.428976953029632568e-01 -2.440757155418395996e-01 3.025017492473125458e-02
1.285322904586791992e-01 4.344319924712181091e-02 3.554404973983764648e-01 -1.424652785062789917e-01 8.159970641136169434e-01 -2.018458843231201172e-01 3.560712933540344238e-01 3.972727432847023010e-02
-8.398889750242233276e-02 5.834069848060607910e-02 6.776875257492065430e-01 2.068190127611160278e-01 5.166297405958175659e-02 -2.082491070032119751e-01 6.098525524139404297e-01 -2.637251615524291992e-01
2.781197428703308105e-01 -2.356595396995544434e-01 5.147860646247863770e-01 -6.820534467697143555e-01 1.590046286582946777e-01 2.053281068801879883e-01 2.039913535118103027e-01 1.669062674045562744e-01
4.415823519229888916e-01 -2.573239505290985107e-01 5.274991393089294434e-01 -2.271058969199657440e-02 5.242646336555480957e-01 3.265026211738586426e-01 2.659236788749694824e-01 8.857642859220504761e-02
2.894274592399597168e-01 6.660901010036468506e-02 5.376349091529846191e-01 -3.414719104766845703e-01 -1.892906427383422852e-01 -5.752972364425659180e-01 8.351171761751174927e-02 3.638246059417724609e-01
5.465188622474670410e-01 -1.779566854238510132e-01 7.096884846687316895e-01 -2.086985558271408081e-01 4.536252841353416443e-02 2.635662257671356201e-01 -9.498795121908187866e-02 2.046657204627990723e-01
8.343768715858459473e-01 2.115761786699295044e-01 1.496571600437164307e-01 -1.449017673730850220e-01 -5.832521617412567139e-02 1.904198080301284790e-01 3.972689211368560791e-01 -1.348070949316024780e-01
-1.331891417503356934e-01 7.417644560337066650e-02 6.082209348678588867e-01 -5.290602445602416992e-01 -2.233873009681701660e-01 -4.364451766014099121e-01 1.763485670089721680e-01 2.354483902454376221e-01
2.374897301197052002e-01 1.160406544804573059e-01 2.880016565322875977e-01 -2.025675773620605469e-01 3.389863967895507812e-01 -8.311503529548645020e-01 -1.037925295531749725e-02 1.800410822033882141e-02
1.590588837862014771e-01 3.109650872647762299e-02 4.207260608673095703e-01 -4.617885947227478027e-01 6.526523232460021973e-01 -8.409833163022994995e-02 -6.533610820770263672e-02 3.823320865631103516e-01
1.989001035690307617e-01 -2.966449260711669922e-01 5.454604029655456543e-01 -5.903775095939636230e-01 -6.323498487472534180e-02 1.245797351002693176e-01 4.342399239540100098e-01 1.352214515209197998e-01
2.072397917509078979e-01 2.693784423172473907e-02 2.929473817348480225e-01 -3.185570836067199707e-01 3.671501576900482178e-01 -7.944887280464172363e-01 1.470922026783227921e-02 5.292723700404167175e-02
5.779867991805076599e-02 -7.618506997823715210e-02 7.690464854240417480e-01 -4.975875616073608398e-01 -2.818919420242309570e-01 8.638036996126174927e-02 -1.036140471696853638e-01 -2.327419966459274292e-01
-6.753247231245040894e-02 -3.978623822331428528e-02 6.184813976287841797e-01 -2.002988755702972412e-01 6.940780282020568848e-01 -2.006069421768188477e-01 -6.002309173345565796e-02 2.136056870222091675e-01
5.596660971641540527e-01 4.145002961158752441e-01 4.099386036396026611e-01 -3.713362216949462891e-01 -3.191992938518524170e-01 -8.294981718063354492e-02 1.809176430106163025e-02 -3.161122798919677734e-01
5.134251117706298828e-01 -1.773312091827392578e-01 7.028903365135192871e-01 3.166949450969696045e-01 -2.123925238847732544e-01 -1.348246783018112183e-01 -6.205679848790168762e-02 2.084669321775436401e-01
9.389334172010421753e-02 2.711050510406494141e-01 2.176612764596939087e-01 -8.152928948402404785e-01 2.685972452163696289e-01 2.255726978182792664e-02 3.645980060100555420e-01 -4.722294863313436508e-03
3.841955363750457764e-01 3.813444375991821289e-01 1.836792826652526855e-01 -3.084698319435119629e-01 -6.465139798820018768e-03 -7.522192597389221191e-01 6.221712380647659302e-02 9.127964824438095093e-02
7.799886465072631836e-01 3.075824975967407227e-01 9.378372132778167725e-02 -2.794014513492584229e-01 3.598867654800415039e-01 8.612088859081268311e-02 -2.480989694595336914e-01 -1.079885214567184448e-01
-3.208518028259277344e-01 2.108260244131088257e-01 5.402988791465759277e-01 -1.429924964904785156e-01 3.727600276470184326e-01 -5.313659906387329102e-01 3.444729149341583252e-01 -1.658949814736843109e-02
3.541823029518127441e-01 1.997257322072982788e-01 1.583278030157089233e-01 -3.123310208320617676e-01 4.369651973247528076e-01 -7.089664936065673828e-01 -2.011559903621673584e-02 1.344220936298370361e-01
7.661972045898437500e-01 8.775474131107330322e-02 1.684562712907791138e-01 -4.571483731269836426e-01 3.202335834503173828e-01 9.080019081011414528e-04 -2.374361306428909302e-01 -9.461757540702819824e-02
1.710692048072814941e-01 -3.698676526546478271e-01 5.670666694641113281e-01 -5.497933030128479004e-01 7.680094242095947266e-02 7.560458779335021973e-02 3.497165739536285400e-01 2.760069072246551514e-01
4.024628996849060059e-01 1.144230067729949951e-01 4.426637589931488037e-01 -6.157307028770446777e-01 -3.515413105487823486e-01 -9.756100922822952271e-02 2.603178620338439941e-01 2.213381975889205933e-01
2.732337713241577148e-01 1.283615380525588989e-01 5.896333456039428711e-01 -4.284260869026184082e-01 -1.666702628135681152e-01 4.835371375083923340e-01 3.326758742332458496e-01 7.341692596673965454e-02
2.058331221342086792e-01 -3.071671128273010254e-01 6.455094218254089355e-01 2.307227402925491333e-01 3.834034800529479980e-01 -2.597230374813079834e-01 2.768159806728363037e-01 3.198194205760955811e-01
-8.271262049674987793e-02 -7.286900281906127930e-02 6.492266654968261719e-01 1.648312956094741821e-01 2.627391219139099121e-01 -1.831094771623611450e-01 6.576620340347290039e-01 -6.406030058860778809e-02
7.180863991379737854e-03 1.614284217357635498e-01 7.087298035621643066e-01 -2.382846623659133911e-01 -4.308052361011505127e-02 3.716096580028533936e-01 2.225475460290908813e-01 4.746945798397064209e-01
6.346442271023988724e-03 6.940850019454956055e-01 1.890379041433334351e-01 -5.329576134681701660e-01 2.593321204185485840e-01 -8.018048852682113647e-02 1.761857867240905762e-01 -3.061096370220184326e-01
3.433452248573303223e-01 1.002757549285888672e-01 6.095559597015380859e-01 2.800515294075012207e-01 -2.622929215431213379e-01 -2.665430009365081787e-01 2.207197695970535278e-01 4.832303524017333984e-01
1.103809699416160583e-01 6.355780363082885742e-01 4.004605710506439209e-01 -2.097246348857879639e-01 -9.773811697959899902e-02 -4.695295989513397217e-01 3.518097475171089172e-02 3.850389420986175537e-01
1.814197897911071777e-01 -7.829544134438037872e-03 5.842629671096801758e-01 2.407047301530838013e-01 -5.100831761956214905e-02 -9.221434593200683594e-02 7.352480292320251465e-01 1.266041547060012817e-01
-3.640905916690826416e-01 -1.492608338594436646e-01 7.607857584953308105e-01 -3.117605447769165039e-01 3.678896725177764893e-01 -1.727818399667739868e-01 6.278593093156814575e-02 -5.562889855355024338e-03
2.733694016933441162e-01 -4.871370494365692139e-01 6.993829607963562012e-01 1.205202788114547729e-01 2.102296203374862671e-01 -2.475558370351791382e-01 1.235176399350166321e-01 2.521267235279083252e-01
6.817563176155090332e-01 4.102775752544403076e-01 3.313677608966827393e-01 4.283240437507629395e-02 -3.112558424472808838e-01 -4.028747230768203735e-02 3.912458419799804688e-01 -6.053766980767250061e-02
-3.637779876589775085e-02 2.206031680107116699e-01 5.687628984451293945e-01 -1.295069754123687744e-01 6.045985221862792969e-01 -1.254608780145645142e-01 3.623043298721313477e-01 -3.117748498916625977e-01
3.563930690288543701e-01 2.552877068519592285e-01 3.965577185153961182e-01 -5.349510312080383301e-01 -2.558164000511169434e-01 1.470444649457931519e-01 4.976327419281005859e-01 -1.722764968872070312e-01
3.586913645267486572e-01 3.096277713775634766e-01 2.616719007492065430e-01 -2.498047202825546265e-01 3.535589277744293213e-01 -6.682464480400085449e-01 -2.701277732849121094e-01 -8.392542600631713867e-03
1.888125687837600708e-01 2.843045592308044434e-01 7.286416292190551758e-01 -3.014979362487792969e-01 -4.475567042827606201e-01 -1.535436362028121948e-01 -1.207002997398376465e-01 -1.524798125028610229e-01
1.851769089698791504e-01 -1.586664021015167236e-01 4.842094779014587402e-01 -5.344992280006408691e-01 -1.837136000394821167e-01 -5.023466944694519043e-01 2.402021735906600952e-01 2.767421007156372070e-01
1.852786093950271606e-01 -3.084925711154937744e-01 5.875721573829650879e-01 7.383828610181808472e-02 3.514897227287292480e-01 -5.967932343482971191e-01 -5.422960966825485229e-02 -1.927769631147384644e-01
7.415764927864074707e-01 2.040536403656005859e-01 3.873947262763977051e-01 -2.569353953003883362e-02 3.278138339519500732e-01 2.385794073343276978e-01 6.223733350634574890e-02 2.990586161613464355e-01
2.934790849685668945e-01 5.494711995124816895e-01 2.332514226436614990e-01 -1.374094635248184204e-01 4.995765686035156250e-01 -4.877687096595764160e-01 -1.591594368219375610e-01 1.607393026351928711e-01
3.147472739219665527e-01 6.249555349349975586e-01 2.792688608169555664e-01 -2.839333713054656982e-01 -3.589349985122680664e-01 -1.650332212448120117e-01 4.380565881729125977e-01 -6.157661601901054382e-02
5.142583847045898438e-01 -2.102843225002288818e-01 5.986050963401794434e-01 -1.663143038749694824e-01 2.215167880058288574e-01 -2.070785872638225555e-02 -5.528026819229125977e-02 5.027683377265930176e-01
3.479444980621337891e-02 2.497626245021820068e-01 7.682053446769714355e-01 -4.400250017642974854e-01 -2.423108667135238647e-01 2.419707365334033966e-02 -3.054978251457214355e-01 4.195348359644412994e-03
5.144877433776855469e-01 2.999926209449768066e-01 4.046696722507476807e-01 -5.332090258598327637e-01 -1.543345898389816284e-01 6.796471774578094482e-02 2.287678420543670654e-03 4.108452498912811279e-01
3.586805164813995361e-01 1.423394083976745605e-01 6.098135113716125488e-01 -4.384799599647521973e-01 -2.927978932857513428e-01 3.120512664318084717e-01 1.886462718248367310e-01 2.612597346305847168e-01
7.559458613395690918e-01 -1.199409961700439453e-01 3.356922268867492676e-01 -1.972867548465728760e-01 2.893177270889282227e-01 2.339455299079418182e-02 -7.138268649578094482e-02 4.161743521690368652e-01
4.633745849132537842e-01 -2.685518190264701843e-02 5.087257027626037598e-01 1.254910826683044434e-01 -1.501207798719406128e-01 -6.632924079895019531e-01 -1.173430383205413818e-01 1.837129890918731689e-01
1.301424354314804077e-01 1.267450451850891113e-01 6.506786346435546875e-01 -4.595104753971099854e-01 -4.095648527145385742e-01 -4.018506705760955811e-01 -4.574201628565788269e-02 3.385920077562332153e-02
4.378857016563415527e-01 2.043777555227279663e-01 4.561469852924346924e-01 -2.050570547580718994e-01 -7.442576810717582703e-03 4.695118367671966553e-01 5.377812981605529785e-01 -8.162013441324234009e-02
7.558467984199523926e-02 8.566676825284957886e-02 6.901507973670959473e-01 -1.243322417140007019e-01 -6.505928933620452881e-02 5.309365391731262207e-01 3.705858290195465088e-01 2.678082585334777832e-01
3.092486858367919922e-01 -2.105689048767089844e-01 5.098552107810974121e-01 -5.923486128449440002e-02 6.076374650001525879e-01 2.962466180324554443e-01 3.695083558559417725e-01 5.516231432557106018e-02
1.814831346273422241e-01 -2.135175466537475586e-01 8.418018817901611328e-01 -6.357054691761732101e-03 -1.437705904245376587e-01 2.626431286334991455e-01 1.058771610260009766e-01 3.345772325992584229e-01
1.714871078729629517e-01 1.406142562627792358e-01 6.053481698036193848e-01 -2.960743606090545654e-01 -1.558113694190979004e-01 1.916607469320297241e-01 1.282603293657302856e-01 -6.474964022636413574e-01
4.668143093585968018e-01 2.920208573341369629e-01 1.604295969009399414e-01 -2.139049172401428223e-01 5.815624818205833435e-02 -7.681836485862731934e-01 6.111098453402519226e-02 1.676080673933029175e-01
5.622894167900085449e-01 8.452827483415603638e-02 2.568430900573730469e-01 -5.518136546015739441e-02 3.204790949821472168e-01 -6.419779658317565918e-01 -3.044458925724029541e-01 1.192568615078926086e-02
5.698829889297485352e-01 -3.413215652108192444e-02 5.788450837135314941e-01 -7.294294238090515137e-02 5.220718309283256531e-02 5.105125904083251953e-01 5.109468847513198853e-02 2.602438032627105713e-01
3.042135536670684814e-01 4.725398421287536621e-01 4.226831197738647461e-01 -6.615896224975585938e-01 -9.667037427425384521e-02 -5.169449746608734131e-02 2.189791761338710785e-03 2.361695617437362671e-01
6.655993461608886719e-01 -1.974308788776397705e-01 3.569044172763824463e-01 -3.072415888309478760e-01 3.948302268981933594e-01 2.190997079014778137e-02 -3.722343146800994873e-01 3.593127429485321045e-02
5.405357480049133301e-01 3.280714452266693115e-01 3.721712231636047363e-01 -5.023216605186462402e-01 -4.122619330883026123e-02 -1.345999389886856079e-01 2.764845490455627441e-01 -3.362903594970703125e-01
8.941441029310226440e-02 3.244467079639434814e-01 5.879553556442260742e-01 2.468121647834777832e-01 -7.892943918704986572e-02 -6.650660634040832520e-01 -1.741171032190322876e-01 3.566998988389968872e-02
6.309602260589599609e-01 -1.534226685762405396e-01 5.478886365890502930e-01 2.901628911495208740e-01 -2.660005092620849609e-01 -3.379134833812713623e-01 -9.068980813026428223e-02 -2.841901965439319611e-02
2.778259217739105225e-01 3.427303731441497803e-01 3.421357572078704834e-01 -2.437216192483901978e-01 6.517702937126159668e-01 -7.123665511608123779e-02 -1.076678186655044556e-01 4.329201877117156982e-01
1.113020405173301697e-01 -3.291402459144592285e-01 6.293982267379760742e-01 6.613068282604217529e-02 5.283640623092651367e-01 -5.976003035902976990e-02 3.841373324394226074e-01 2.201404720544815063e-01
7.690678834915161133e-01 1.079401895403862000e-01 1.562513560056686401e-01 -4.900496006011962891e-01 1.863071471452713013e-01 -1.857152879238128662e-01 -1.306042820215225220e-01 -2.146221399307250977e-01
1.721375584602355957e-01 -2.589734494686126709e-01 5.178770422935485840e-01 -5.522555112838745117e-01 1.048965472728013992e-02 -4.482089281082153320e-01 2.075293064117431641e-01 2.933410406112670898e-01
-9.625694900751113892e-02 2.485584467649459839e-01 8.016139864921569824e-01 -3.282337486743927002e-01 -2.212704420089721680e-01 -1.150152459740638733e-01 -2.539248466491699219e-01 2.279561758041381836e-01
2.172100394964218140e-01 -1.615972369909286499e-01 8.706753253936767578e-01 -1.981165558099746704e-01 3.783364221453666687e-02 -1.115116477012634277e-01 -1.822616010904312134e-01 2.868709564208984375e-01
4.041917026042938232e-01 6.960418820381164551e-01 2.028627097606658936e-01 -1.890437304973602295e-01 1.028641313314437866e-01 -4.617993533611297607e-01 -6.548185832798480988e-03 2.266748845577239990e-01
2.724124789237976074e-01 1.936684250831604004e-01 6.627455353736877441e-01 -3.947450220584869385e-01 -2.903418242931365967e-01 -2.268942743539810181e-01 -3.642646372318267822e-01 -1.573544889688491821e-01
2.925123274326324463e-01 3.524089753627777100e-01 4.779144525527954102e-01 -5.655661225318908691e-01 -5.610045045614242554e-02 2.839475870132446289e-01 3.173737823963165283e-01 2.397447377443313599e-01
3.286453783512115479e-01 1.872804015874862671e-01 7.517688274383544922e-01 -1.866626739501953125e-01 -4.795093238353729248e-01 5.106529220938682556e-02 -1.233168989419937134e-01 -9.578633308410644531e-02
8.941383659839630127e-02 -3.525770604610443115e-01 8.284743428230285645e-01 1.328269094228744507e-01 -1.668440699577331543e-01 -2.493566125631332397e-01 -4.204415529966354370e-02 2.681387662887573242e-01
-1.333624403923749924e-02 1.048005595803260803e-01 6.272056698799133301e-01 -6.220515370368957520e-01 -3.185014724731445312e-01 -1.942120939493179321e-01 4.198677465319633484e-02 -2.599608898162841797e-01
7.179095149040222168e-01 2.677820026874542236e-01 6.831344217061996460e-02 -2.775997221469879150e-01 4.002605974674224854e-01 -2.896614074707031250e-01 -2.950524687767028809e-01 1.464248751290142536e-03
5.370640158653259277e-01 8.973371237516403198e-03 6.985802054405212402e-01 3.359378576278686523e-01 -2.417699694633483887e-01 4.787390679121017456e-02 -7.775364071130752563e-02 2.093393206596374512e-01
-1.222539395093917847e-01 6.367685198783874512e-01 6.328099370002746582e-01 -1.302687972784042358e-01 1.640623807907104492e-02 -2.065542489290237427e-01 -3.202414512634277344e-01 1.291245818138122559e-01
5.762131214141845703e-01 3.238165676593780518e-01 1.406220495700836182e-01 -6.863975524902343750e-02 -1.314557045698165894e-01 -6.373627781867980957e-01 3.391996622085571289e-01 8.177053183317184448e-03
8.443417400121688843e-02 5.856272205710411072e-02 4.264352321624755859e-01 -4.641323685646057129e-01 6.936160922050476074e-01 -1.453394740819931030e-01 -6.826188415288925171e-02 2.920427918434143066e-01
5.311952233314514160e-01 2.546933293342590332e-02 4.401408731937408447e-01 4.806661605834960938e-02 3.584084212779998779e-01 7.003396749496459961e-02 1.832651942968368530e-01 5.951480865478515625e-01
3.174683749675750732e-01 4.184688031673431396e-01 2.134177684783935547e-01 -1.715741306543350220e-01 4.451175332069396973e-01 -6.533490419387817383e-01 -1.165630295872688293e-01 1.026229858398437500e-01
1.783913522958755493e-01 -3.797373771667480469e-01 7.576518654823303223e-01 -9.330730140209197998e-02 -2.296835631132125854e-01 -2.985677123069763184e-01 2.798530645668506622e-02 3.139314651489257812e-01
1.894265711307525635e-01 4.059366583824157715e-01 7.456055879592895508e-01 -3.532834351062774658e-01 -2.770594060420989990e-01 8.124538511037826538e-02 1.054150462150573730e-01 -1.553099602460861206e-01
6.919970512390136719e-01 8.226456493139266968e-02 3.882961869239807129e-01 -2.799500524997711182e-01 -4.552465677261352539e-01 -2.420967370271682739e-01 9.249380230903625488e-02 -1.039766743779182434e-01
6.163745522499084473e-01 7.791920751333236694e-02 2.608393430709838867e-01 -2.281874567270278931e-01 7.925832271575927734e-02 -1.359766628593206406e-02 5.074775815010070801e-01 4.794830679893493652e-01
6.175771951675415039e-01 4.520920217037200928e-01 4.302434325218200684e-01 1.826140284538269043e-01 -1.419608294963836670e-01 1.611655503511428833e-01 2.789130806922912598e-01 2.680189609527587891e-01
4.089548885822296143e-01 4.813504815101623535e-01 2.885943651199340820e-01 1.082423329353332520e-01 1.324510425329208374e-01 -6.880108118057250977e-01 -5.349923670291900635e-02 -1.108612790703773499e-01
1.434933245182037354e-01 -1.092787235975265503e-01 5.959802865982055664e-01 2.822062671184539795e-01 4.351789951324462891e-01 -2.875382304191589355e-01 5.073550343513488770e-01 -5.627627670764923096e-02
-6.361557543277740479e-02 -3.430348634719848633e-02 5.901221036911010742e-01 -2.850192189216613770e-01 6.247252225875854492e-01 3.119930624961853027e-02 2.016258537769317627e-01 3.652234971523284912e-01
4.010840058326721191e-01 3.612364530563354492e-01 2.777146697044372559e-01 -2.710101604461669922e-01 -3.663972616195678711e-01 -2.887421548366546631e-01 5.314065814018249512e-01 -2.409480959177017212e-01
4.790584444999694824e-01 -1.552280038595199585e-01 5.639327764511108398e-01 3.509352505207061768e-01 5.292673707008361816e-01 -1.561879739165306091e-02 1.111405640840530396e-01 1.118549183011054993e-01
3.949615359306335449e-01 5.063098073005676270e-01 5.049852728843688965e-01 -3.486663997173309326e-01 -2.357255667448043823e-01 8.003257960081100464e-02 6.425362825393676758e-02 3.807587921619415283e-01
7.633732557296752930e-01 6.222120299935340881e-02 2.542189955711364746e-01 -2.225702404975891113e-01 5.175014734268188477e-01 7.231849431991577148e-02 -7.654396444559097290e-02 1.425769180059432983e-01
2.270906716585159302e-01 -3.184233605861663818e-01 6.035925149917602539e-01 -4.450912773609161377e-01 3.739154338836669922e-02 1.295278817415237427e-01 3.436626791954040527e-01 3.851321339607238770e-01
3.624693751335144043e-01 6.233651638031005859e-01 3.788847029209136963e-01 -3.498778939247131348e-01 -7.622235268354415894e-02 -6.783225387334823608e-02 5.357893183827400208e-02 -4.480872750282287598e-01
6.019185781478881836e-01 4.641277194023132324e-01 3.348571658134460449e-01 -3.894236683845520020e-01 -2.572427392005920410e-01 -2.205175608396530151e-01 -1.064151674509048462e-01 -1.799264401197433472e-01
2.883666455745697021e-01 2.161363661289215088e-01 4.234975874423980713e-01 3.796753883361816406e-01 4.166088700294494629e-01 -3.902987837791442871e-01 3.238274455070495605e-01 -3.403908312320709229e-01
2.623743414878845215e-01 4.762415289878845215e-01 1.704602986574172974e-01 -2.708564400672912598e-01 2.337244302034378052e-01 -7.010384798049926758e-01 2.492176601663231850e-03 -2.363167107105255127e-01
1.355134546756744385e-01 -2.298636361956596375e-02 5.532004833221435547e-01 1.700785160064697266e-01 1.165204793214797974e-01 -5.288764089345932007e-02 7.882996201515197754e-01 9.143216162919998169e-02
5.111908912658691406e-01 -1.187048852443695068e-01 5.252560377120971680e-01 -8.872045576572418213e-02 2.592676579952239990e-01 -3.279863297939300537e-02 8.159142732620239258e-02 6.048761606216430664e-01
4.475885927677154541e-01 4.855608567595481873e-02 5.261496305465698242e-01 7.785449177026748657e-02 -4.436744749546051025e-02 -4.025086015462875366e-02 3.248136639595031738e-01 6.366471648216247559e-01
6.999124884605407715e-01 3.015516996383666992e-01 2.133951932191848755e-01 -3.147175908088684082e-01 1.099912524223327637e-01 3.182016313076019287e-01 3.913403451442718506e-01 -9.003795683383941650e-02
1.293065398931503296e-01 -9.700588136911392212e-02 4.851321578025817871e-01 -3.780263960361480713e-01 6.612745523452758789e-01 -5.844376981258392334e-02 1.560873724520206451e-02 3.932799398899078369e-01
6.557816267013549805e-01 -1.278654485940933228e-02 6.877110004425048828e-01 -4.665341600775718689e-02 -2.635387182235717773e-01 8.165680617094039917e-02 1.302547305822372437e-01 3.971175104379653931e-02
2.693568766117095947e-01 -1.306613981723785400e-01 5.233127474784851074e-01 -3.389982581138610840e-01 7.116896659135818481e-02 -4.177386164665222168e-01 -2.251826375722885132e-01 -5.397413372993469238e-01
1.883269250392913818e-01 -4.751920700073242188e-02 7.222146391868591309e-01 -1.797619163990020752e-01 -1.629144400358200073e-01 2.516359090805053711e-01 -4.201026260852813721e-02 -5.627965927124023438e-01
1.098561733961105347e-01 7.901365309953689575e-02 6.645590066909790039e-01 1.415604650974273682e-01 9.444250166416168213e-02 -3.493822216987609863e-01 5.443125367164611816e-01 -3.045439422130584717e-01
4.428011775016784668e-01 8.038293570280075073e-02 5.529151558876037598e-01 3.199208378791809082e-01 1.503168046474456787e-01 -3.313693106174468994e-01 2.044932693243026733e-01 4.638782143592834473e-01
2.641591429710388184e-01 1.721385419368743896e-01 7.162467837333679199e-01 -2.052956670522689819e-01 7.027569413185119629e-02 3.557092845439910889e-01 1.325757205486297607e-01 4.431575238704681396e-01
3.071272186934947968e-02 -2.904472649097442627e-01 6.055058836936950684e-01 -5.225930809974670410e-01 -7.729922421276569366e-03 -4.714142382144927979e-01 2.117103934288024902e-01 -8.856525272130966187e-02
-1.164802312850952148e-01 7.591718435287475586e-01 3.589567840099334717e-01 -3.448117673397064209e-01 2.806232571601867676e-01 -2.663601636886596680e-01 7.819489575922489166e-03 1.121917441487312317e-01
7.090692520141601562e-01 3.378195762634277344e-01 2.405187338590621948e-01 -1.461556255817413330e-01 1.819412559270858765e-01 6.312722712755203247e-02 1.707112044095993042e-01 4.875020086765289307e-01
2.182566523551940918e-01 1.616960614919662476e-01 3.823197782039642334e-01 8.160252124071121216e-02 7.618396878242492676e-01 -1.224501878023147583e-01 3.579878509044647217e-01 2.232531458139419556e-01
5.376664996147155762e-01 1.978226304054260254e-01 3.494950532913208008e-01 -1.158186048269271851e-01 -1.566301286220550537e-02 1.587228924036026001e-01 5.281457304954528809e-01 4.815018475055694580e-01
4.201683700084686279e-01 2.046393007040023804e-01 5.955515503883361816e-01 -8.435356616973876953e-02 -1.849572211503982544e-01 -2.985899746417999268e-01 1.138539388775825500e-01 5.324062705039978027e-01
2.872717082500457764e-01 2.601192519068717957e-02 6.841161847114562988e-01 3.288021981716156006e-01 -2.525780200958251953e-01 -3.346477448940277100e-01 1.102958433330059052e-02 4.059139490127563477e-01
6.848058700561523438e-01 2.157671600580215454e-01 3.952160179615020752e-01 -2.388866692781448364e-01 6.813927739858627319e-02 6.368704140186309814e-02 4.466704130172729492e-01 -2.510169446468353271e-01
7.360771298408508301e-01 7.061015814542770386e-02 3.395504951477050781e-01 -2.436720281839370728e-01 1.612243652343750000e-01 3.337193429470062256e-01 3.744778931140899658e-01 3.063642047345638275e-02
3.986600637435913086e-01 -4.942141473293304443e-02 6.887475848197937012e-01 -1.276608109474182129e-01 -4.988659918308258057e-02 3.254799842834472656e-01 3.046067655086517334e-01 3.830745220184326172e-01
5.672773718833923340e-01 -1.774586439132690430e-01 6.163039803504943848e-01 -1.899140030145645142e-01 -1.319252848625183105e-01 2.668236494064331055e-01 -2.177113890647888184e-01 -3.079114854335784912e-01
3.379803895950317383e-01 9.849199652671813965e-02 2.319671064615249634e-01 -5.987761616706848145e-01 4.104577600955963135e-01 -4.198698401451110840e-01 7.103129476308822632e-02 3.375134468078613281e-01
3.163462579250335693e-01 6.698706001043319702e-02 5.039151310920715332e-01 9.521923959255218506e-02 6.275482773780822754e-01 -1.944183744490146637e-02 1.675045341253280640e-01 -4.584628343582153320e-01
4.590939581394195557e-01 2.725107371807098389e-01 9.268972277641296387e-02 -3.881050348281860352e-01 1.998701095581054688e-01 -7.043614387512207031e-01 8.303112536668777466e-02 1.130782440304756165e-01
-9.495923668146133423e-02 6.114352121949195862e-02 4.399511814117431641e-01 -3.409440517425537109e-01 7.190806269645690918e-01 -3.656908273696899414e-01 5.840987339615821838e-02 -1.524007022380828857e-01
2.673417031764984131e-01 -1.796329766511917114e-01 4.320758581161499023e-01 -1.316539049148559570e-01 7.407823204994201660e-01 7.354785222560167313e-03 3.766597509384155273e-01 -3.941076621413230896e-02
