# Supplementary material for: Where is your field going? A machine learning approach to study the relative motion of the domains of physics
Source: PLoS One. 2020 Jun 18;15(6):e0233997. doi: 10.1371/journal.pone.0233997 (PMC7302634; doi:10.1371/journal.pone.0233997)
Supplement: S10 Data — (ZIP) [file pone.0233997.s010.zip › 9/Pacs4Run_9_VS_500_embeddings1998-2002ED8.txt]

6.371778994798660278e-02 -1.352063752710819244e-02 -7.958164066076278687e-02 1.126024685800075531e-02 9.480698704719543457e-01 2.383999675512313843e-01 -5.747288092970848083e-02 1.741353273391723633e-01
3.814714029431343079e-02 1.408743206411600113e-02 3.908853232860565186e-01 4.874702095985412598e-01 6.998109221458435059e-01 -2.398403137922286987e-01 -2.246203273534774780e-01 -1.010682582855224609e-01
-2.945093214511871338e-01 1.777421385049819946e-01 9.713388234376907349e-02 1.399744749069213867e-01 8.867195248603820801e-01 5.892797559499740601e-02 3.012930415570735931e-02 -2.489828616380691528e-01
1.627116650342941284e-01 3.757852613925933838e-01 -1.370924413204193115e-01 1.618702113628387451e-01 7.016599178314208984e-01 -4.783450365066528320e-01 -1.235397458076477051e-01 -2.256353795528411865e-01
4.344746097922325134e-02 3.194090425968170166e-01 6.855685263872146606e-02 -4.325534701347351074e-01 6.086094379425048828e-01 -4.415830075740814209e-01 -2.986620664596557617e-01 2.229069471359252930e-01
2.342318370938301086e-02 -2.657588124275207520e-01 -4.504688829183578491e-02 -3.222529590129852295e-01 4.439612627029418945e-01 -1.182736009359359741e-01 -6.942595839500427246e-01 3.603619337081909180e-01
2.290025912225246429e-02 3.302119672298431396e-01 4.540613293647766113e-01 -3.009937107563018799e-01 5.545961856842041016e-01 2.164641171693801880e-01 -3.113316372036933899e-02 4.881225228309631348e-01
3.612746000289916992e-01 1.440975368022918701e-01 4.121421575546264648e-01 4.417845308780670166e-01 6.297836899757385254e-01 -2.949149906635284424e-01 7.707131560891866684e-03 -4.498716443777084351e-03
-3.191298842430114746e-01 -3.526747226715087891e-01 2.969046235084533691e-01 -8.281929045915603638e-02 6.042211651802062988e-01 3.656387329101562500e-01 -1.469500213861465454e-01 3.979899585247039795e-01
-3.869054615497589111e-01 -9.560719877481460571e-02 2.902620434761047363e-01 2.133698388934135437e-02 8.080531954765319824e-01 3.187945485115051270e-01 -1.081702020019292831e-02 4.194403812289237976e-02
-2.605259120464324951e-01 -1.642054766416549683e-01 2.358923479914665222e-02 -2.045045346021652222e-01 4.867435395717620850e-01 -3.090852200984954834e-01 -7.542932033538818359e-02 7.243216037750244141e-01
-8.856305480003356934e-02 -3.089598119258880615e-01 3.989002704620361328e-01 1.249644160270690918e-01 4.813893735408782959e-01 1.664168685674667358e-01 -5.971126556396484375e-01 3.255597054958343506e-01
-1.435060799121856689e-02 -2.618808448314666748e-01 6.615716218948364258e-02 -3.065881431102752686e-01 4.657338261604309082e-01 1.124069541692733765e-01 -6.576547622680664062e-01 4.132629036903381348e-01
-3.039214909076690674e-01 -4.540925025939941406e-01 2.502289116382598877e-01 2.170428931713104248e-01 6.360341310501098633e-01 2.566896677017211914e-01 -3.484707325696945190e-02 3.465059697628021240e-01
3.003322482109069824e-01 -7.765835523605346680e-01 6.738583743572235107e-02 1.152976080775260925e-01 4.836711585521697998e-01 1.000038608908653259e-01 -9.317845106124877930e-02 1.904289871454238892e-01
3.950306773185729980e-01 -5.332890152931213379e-01 -2.011507935822010040e-02 3.478835225105285645e-01 5.268414020538330078e-01 -1.424208432435989380e-01 -3.741691410541534424e-01 1.666795834898948669e-02
1.617833077907562256e-01 -2.193414866924285889e-01 4.031871631741523743e-02 -6.406200677156448364e-02 3.731074035167694092e-01 4.993334412574768066e-01 -2.288974821567535400e-01 6.921336650848388672e-01
-2.236542701721191406e-01 2.783606350421905518e-01 2.507905960083007812e-01 -1.315827816724777222e-01 7.210294008255004883e-01 -2.857607007026672363e-01 -3.985611796379089355e-01 1.785792410373687744e-01
1.617260575294494629e-01 5.935962796211242676e-01 -2.237256430089473724e-02 4.115763306617736816e-01 6.312223672866821289e-01 -3.947120532393455505e-02 -1.353167742490768433e-01 1.824341267347335815e-01
-3.577125817537307739e-02 -1.233264580368995667e-01 3.680846989154815674e-01 1.668579131364822388e-02 4.943598210811614990e-01 -4.747780263423919678e-01 -4.597834646701812744e-01 4.080927073955535889e-01
1.009791120886802673e-01 -5.814712643623352051e-01 9.043935686349868774e-02 4.545613527297973633e-01 5.835087299346923828e-01 -4.912999644875526428e-02 -3.065750300884246826e-01 -2.191143576055765152e-03
-1.826577484607696533e-01 -2.083772420883178711e-01 -3.505209386348724365e-01 -3.126692175865173340e-01 4.230524897575378418e-01 -3.826758861541748047e-01 -2.623538374900817871e-01 5.552876591682434082e-01
2.796000242233276367e-01 1.423619985580444336e-01 4.604351818561553955e-01 -8.203626424074172974e-02 4.099808633327484131e-01 -1.619348227977752686e-01 -3.881494998931884766e-01 5.812566876411437988e-01
3.091980814933776855e-01 8.441089093685150146e-02 9.250641614198684692e-02 -2.780743539333343506e-01 3.738694190979003906e-01 -2.565200030803680420e-01 -4.904170334339141846e-01 6.043996810913085938e-01
-2.427067607641220093e-01 1.376024782657623291e-01 2.171263098716735840e-01 5.565248429775238037e-02 6.616405844688415527e-01 -2.183428704738616943e-01 -5.423746705055236816e-01 3.038187623023986816e-01
-1.846077740192413330e-01 -4.416668415069580078e-01 1.289554834365844727e-01 -2.843423783779144287e-01 5.186815261840820312e-01 5.155940726399421692e-02 -5.350191593170166016e-01 3.397586047649383545e-01
3.961092531681060791e-01 -2.310866713523864746e-01 -5.656404793262481689e-02 -2.028877586126327515e-01 5.823596119880676270e-01 -3.700469434261322021e-01 4.905710518360137939e-01 1.691034138202667236e-01
-1.336036771535873413e-01 -4.378632605075836182e-01 -5.380318760871887207e-01 1.719127893447875977e-01 6.583735942840576172e-01 1.428374499082565308e-01 -1.316701620817184448e-01 -1.408017799258232117e-02
6.112344563007354736e-02 1.713522821664810181e-01 3.867760002613067627e-01 6.594258546829223633e-02 7.765086889266967773e-01 -2.094728052616119385e-01 -1.344063133001327515e-01 -3.847708702087402344e-01
3.266397863626480103e-02 1.389794200658798218e-01 3.139186501502990723e-01 5.446193218231201172e-01 5.853814482688903809e-01 -3.527248799800872803e-01 2.024278789758682251e-01 2.764039337635040283e-01
-2.593449056148529053e-01 -2.189498841762542725e-01 4.553180336952209473e-01 2.970252037048339844e-01 6.254249215126037598e-01 -4.059113860130310059e-01 1.038013771176338196e-01 1.502255946397781372e-01
-1.180730983614921570e-01 1.172108203172683716e-02 1.479632258415222168e-01 -4.985185861587524414e-01 5.955016613006591797e-01 8.690142072737216949e-03 -5.467709898948669434e-01 2.486991435289382935e-01
4.773931503295898438e-01 -5.481323599815368652e-01 -2.999413013458251953e-01 1.888464689254760742e-01 4.044889211654663086e-01 -9.755047969520092010e-03 -3.226545453071594238e-01 2.796542346477508545e-01
1.287575811147689819e-02 -5.656642913818359375e-01 8.248627930879592896e-02 2.328071594238281250e-01 6.729084849357604980e-01 -7.373903691768646240e-02 -3.456405699253082275e-01 -2.028412371873855591e-01
2.948610186576843262e-01 5.540264844894409180e-01 8.629312366247177124e-02 -5.694835633039474487e-02 5.186176300048828125e-01 2.126352675259113312e-02 -4.876337647438049316e-01 2.970168590545654297e-01
2.619900703430175781e-01 2.728303670883178711e-01 -6.761646270751953125e-02 4.029754549264907837e-02 4.535649418830871582e-01 -2.329524978995323181e-02 -7.466086745262145996e-01 2.950263917446136475e-01
-3.480579555034637451e-01 2.386943101882934570e-01 1.852444186806678772e-02 -1.300241649150848389e-01 7.468430995941162109e-01 -2.434823065996170044e-01 -4.289627075195312500e-01 5.969890579581260681e-02
1.229406148195266724e-01 -4.969675540924072266e-01 -4.036242142319679260e-02 -2.033334821462631226e-01 5.651705861091613770e-01 -5.251584649085998535e-01 2.164880484342575073e-01 2.299108505249023438e-01
-4.288867115974426270e-01 -8.113469183444976807e-02 -1.952148526906967163e-01 2.455030679702758789e-01 5.541113018989562988e-01 -1.340027153491973877e-01 -1.319239288568496704e-01 6.072007417678833008e-01
-2.924267947673797607e-01 -2.756626605987548828e-01 -8.686936460435390472e-03 1.136269271373748779e-01 5.104725360870361328e-01 -4.769735038280487061e-01 -2.565261423587799072e-01 5.211704969406127930e-01
1.917261183261871338e-01 2.183620333671569824e-01 -1.143079325556755066e-01 1.557043492794036865e-01 4.168529212474822998e-01 -7.519762031733989716e-03 -4.966780543327331543e-01 6.765626072883605957e-01
1.042679697275161743e-01 -2.387709766626358032e-01 2.064001262187957764e-01 -6.561478972434997559e-02 4.369529485702514648e-01 -3.975018262863159180e-01 -5.547834038734436035e-01 4.780061244964599609e-01
-2.251169830560684204e-02 -5.264326930046081543e-02 1.583081185817718506e-01 -6.420961022377014160e-02 5.340922474861145020e-01 -3.038396239280700684e-01 -6.186379194259643555e-01 4.552492201328277588e-01
2.014413028955459595e-01 2.630796134471893311e-01 -2.496238052845001221e-02 1.161004751920700073e-01 4.010247290134429932e-01 -1.935858279466629028e-02 -5.138260126113891602e-01 6.714872717857360840e-01
4.729961752891540527e-01 -5.713319778442382812e-01 2.434017062187194824e-01 7.488705962896347046e-02 5.659007430076599121e-01 -3.033844009041786194e-02 -2.219000905752182007e-01 -1.208224594593048096e-01
1.673240065574645996e-01 3.739520311355590820e-01 -3.321921452879905701e-02 -1.901432275772094727e-01 4.404195547103881836e-01 -3.139995411038398743e-02 -5.412077158689498901e-02 7.726707458496093750e-01
-3.366168588399887085e-02 2.110649347305297852e-01 1.304814666509628296e-01 -6.315236091613769531e-01 5.636777877807617188e-01 1.671150028705596924e-01 -3.245936706662178040e-02 4.379011094570159912e-01
7.383044809103012085e-02 1.186906099319458008e-01 3.975677490234375000e-01 -2.637827992439270020e-01 4.858940243721008301e-01 -3.183403313159942627e-01 -2.778550982475280762e-01 5.815351605415344238e-01
1.105599999427795410e-01 1.310533434152603149e-01 1.289836317300796509e-01 -5.538873746991157532e-02 4.779208898544311523e-01 3.872032165527343750e-01 -1.646294146776199341e-01 7.385523319244384766e-01
-3.866690695285797119e-01 -8.933338522911071777e-02 2.975394129753112793e-01 1.298827379941940308e-01 8.108968734741210938e-01 2.796773314476013184e-01 -1.774004474282264709e-02 -3.192806243896484375e-02
1.596077680587768555e-01 4.901456646621227264e-03 1.336385607719421387e-01 -4.039357602596282959e-01 4.174094498157501221e-01 2.901900112628936768e-01 -3.307335078716278076e-01 6.524204611778259277e-01
-2.357966750860214233e-01 3.014034330844879150e-01 5.918621271848678589e-02 -2.071065157651901245e-01 7.109885811805725098e-01 -3.024181723594665527e-01 -4.247274696826934814e-01 1.726409196853637695e-01
7.766719162464141846e-02 -5.483996272087097168e-01 3.405642509460449219e-02 -4.286617934703826904e-01 6.757396459579467773e-01 -7.879418879747390747e-02 1.721040606498718262e-01 -1.259476691484451294e-01
4.038328826427459717e-01 2.763141393661499023e-01 4.212486147880554199e-01 -1.562636047601699829e-01 5.646371245384216309e-01 -3.499564230442047119e-01 2.992689907550811768e-01 1.668964326381683350e-01
-5.130236744880676270e-01 5.522487685084342957e-02 -2.210190333425998688e-02 1.774530857801437378e-01 6.458889245986938477e-01 -3.558403551578521729e-01 -1.263422369956970215e-01 3.768577277660369873e-01
4.522644579410552979e-01 5.538894794881343842e-03 5.556253194808959961e-01 1.187708079814910889e-01 4.641092717647552490e-01 -4.115630090236663818e-01 -1.535345911979675293e-01 2.534675300121307373e-01
-1.258844584226608276e-01 -2.006122916936874390e-01 5.584691762924194336e-01 1.740032434463500977e-01 7.284860610961914062e-01 2.920808084309101105e-02 -8.149909228086471558e-02 2.521025836467742920e-01
3.199738264083862305e-01 4.150063991546630859e-01 1.056693196296691895e-01 1.103892922401428223e-01 5.135366916656494141e-01 -2.478740960359573364e-01 -5.560888051986694336e-01 2.600742578506469727e-01
4.891101419925689697e-01 -3.780347108840942383e-01 -3.126735091209411621e-01 3.966954946517944336e-01 5.693795680999755859e-01 1.729337722063064575e-01 -9.288455545902252197e-02 -1.558982767164707184e-03
4.893906116485595703e-01 -3.681712746620178223e-01 -4.643717706203460693e-01 1.974845528602600098e-01 5.513309240341186523e-01 -2.483053952455520630e-01 -6.829284876585006714e-02 -4.504640586674213409e-03
1.341198533773422241e-01 4.052038490772247314e-01 9.009341895580291748e-02 4.800945892930030823e-02 5.028963685035705566e-01 -2.140043228864669800e-01 -3.807228505611419678e-01 6.031147241592407227e-01
3.721100687980651855e-01 -7.644719630479812622e-02 1.494492441415786743e-01 -2.358575463294982910e-01 3.265407085418701172e-01 -1.710472553968429565e-01 -5.071728229522705078e-01 6.201739907264709473e-01
-1.868705749511718750e-01 -3.262553215026855469e-01 -5.080797672271728516e-01 2.676061987876892090e-01 7.180399894714355469e-01 -9.225607663393020630e-02 -4.301030561327934265e-02 -5.418813228607177734e-02
3.631769120693206787e-01 5.584623813629150391e-01 -6.903758645057678223e-02 -5.663745477795600891e-02 5.079133510589599609e-01 -2.036714404821395874e-01 -3.765814006328582764e-01 3.270729184150695801e-01
-3.988763093948364258e-01 -4.081000089645385742e-01 3.022124469280242920e-01 -1.024507582187652588e-01 6.742873787879943848e-01 2.227012068033218384e-01 -2.083987444639205933e-01 1.575884968042373657e-01
-7.844711095094680786e-02 3.773823678493499756e-01 1.207719668745994568e-01 -3.142666816711425781e-01 6.711761951446533203e-01 -2.261912226676940918e-01 -4.210232794284820557e-01 2.432666420936584473e-01
-2.571390271186828613e-01 -3.039402365684509277e-01 3.025851249694824219e-01 2.475511431694030762e-01 7.123665213584899902e-01 3.573719859123229980e-01 3.100603073835372925e-02 2.291689962148666382e-01
7.850227504968643188e-02 -4.029936492443084717e-01 -1.251454949378967285e-01 5.343690514564514160e-01 5.795497894287109375e-01 1.893648207187652588e-01 -3.950685560703277588e-01 4.904830828309059143e-02
-1.783549636602401733e-01 2.416375130414962769e-01 8.231883496046066284e-02 -1.201974973082542419e-01 6.845460534095764160e-01 -3.314578533172607422e-01 -4.964827001094818115e-01 2.522189617156982422e-01
3.071426451206207275e-01 4.372363686561584473e-01 5.763686727732419968e-03 1.788887679576873779e-01 4.945063292980194092e-01 -9.596131742000579834e-02 -6.174821257591247559e-01 2.177707701921463013e-01
-4.513123631477355957e-02 -5.568698048591613770e-01 -6.534420698881149292e-02 -2.826177477836608887e-01 5.962443351745605469e-01 -1.818509995937347412e-01 3.490267395973205566e-01 3.054829835891723633e-01
1.936577856540679932e-01 7.660816609859466553e-02 1.161543503403663635e-01 8.020869456231594086e-03 5.143374204635620117e-01 6.700711250305175781e-01 -6.372590363025665283e-02 4.748395681381225586e-01
1.802631318569183350e-01 2.042101770639419556e-01 3.149679899215698242e-01 -1.119831111282110214e-02 4.986272156238555908e-01 -3.719080984592437744e-01 -4.424791634082794189e-01 4.937011003494262695e-01
-2.131046950817108154e-01 3.251127600669860840e-01 -3.540149331092834473e-02 -2.675532922148704529e-02 6.580244898796081543e-01 -1.719001084566116333e-01 -5.473254919052124023e-01 2.912178039550781250e-01
3.012292385101318359e-01 -5.554161071777343750e-01 -2.275131344795227051e-01 -1.837127059698104858e-01 5.613965988159179688e-01 2.542362511157989502e-01 -3.064885735511779785e-01 -2.037741094827651978e-01
6.009384393692016602e-01 -4.514647126197814941e-01 -1.611919105052947998e-01 2.739032208919525146e-01 4.569178819656372070e-01 -1.962428353726863861e-02 -3.471185266971588135e-01 6.630504876375198364e-02
2.474835664033889771e-01 -3.190110623836517334e-02 2.897475957870483398e-01 1.003352180123329163e-01 4.034825861454010010e-01 5.271564722061157227e-01 -2.838784642517566681e-02 6.342044472694396973e-01
-8.322122693061828613e-02 -2.360186725854873657e-01 -2.720980942249298096e-01 -3.030658662319183350e-01 3.849341869354248047e-01 -3.629170060157775879e-01 -3.405251204967498779e-01 6.128969788551330566e-01
5.721441507339477539e-01 -5.058249831199645996e-01 2.407719641923904419e-01 1.330041140317916870e-01 5.533414483070373535e-01 1.008553504943847656e-01 -1.571693420410156250e-01 -8.383198641240596771e-03
2.131019234657287598e-01 4.003575742244720459e-01 6.313381344079971313e-02 1.296539157629013062e-01 4.621785283088684082e-01 5.674474835395812988e-01 -9.780272096395492554e-02 4.778434634208679199e-01
4.527811408042907715e-01 2.346570193767547607e-01 -2.289382070302963257e-01 3.615857362747192383e-01 5.807515978813171387e-01 3.411887288093566895e-01 2.954652607440948486e-01 1.256442517042160034e-01
4.647231847047805786e-02 2.972211539745330811e-01 8.832462877035140991e-02 -3.070236444473266602e-01 6.080605983734130859e-01 3.356960415840148926e-01 -1.973435878753662109e-01 5.348470211029052734e-01
-1.102482825517654419e-01 -2.336759269237518311e-01 -3.602956831455230713e-01 5.806623697280883789e-01 6.633461117744445801e-01 -6.944962590932846069e-02 -3.546348586678504944e-02 1.419511288404464722e-01
2.517286539077758789e-01 -2.213737368583679199e-01 -8.946488052606582642e-02 -3.892524540424346924e-01 5.181369185447692871e-01 -5.757173299789428711e-01 2.167415916919708252e-01 2.849767506122589111e-01
-5.187651515007019043e-02 1.641637235879898071e-01 5.937459468841552734e-01 1.700794789940118790e-03 6.889380216598510742e-01 2.562358677387237549e-01 1.230969130992889404e-01 2.497533112764358521e-01
1.180697157979011536e-01 2.451330125331878662e-01 7.297431677579879761e-02 -1.906506419181823730e-01 6.037132143974304199e-01 -4.256340861320495605e-01 -5.818543434143066406e-01 -1.039342861622571945e-02
2.237131893634796143e-01 4.890977442264556885e-01 -1.187568902969360352e-01 2.192364633083343506e-01 6.862034797668457031e-01 6.116563081741333008e-02 -4.116960763931274414e-01 -6.676741689443588257e-02
-3.727855160832405090e-02 3.493357598781585693e-01 2.241738736629486084e-01 -5.308325290679931641e-01 6.340015530586242676e-01 -3.586164116859436035e-02 -4.100960493087768555e-02 3.736465871334075928e-01
2.114167809486389160e-02 -4.494070112705230713e-01 -4.067164957523345947e-01 4.514281451702117920e-01 5.996589064598083496e-01 -1.255668997764587402e-01 -1.440573185682296753e-01 1.796395033597946167e-01
-1.507112681865692139e-01 2.819671034812927246e-01 -1.922388970851898193e-01 -2.326497342437505722e-03 7.083731889724731445e-01 3.644074499607086182e-01 3.971637189388275146e-01 2.617156505584716797e-01
5.877113342285156250e-01 -4.103880524635314941e-01 2.074743807315826416e-02 -1.179207861423492432e-01 6.178246140480041504e-01 1.332543194293975830e-01 3.206154704093933105e-02 -2.671132683753967285e-01
-1.309123784303665161e-01 -1.929860711097717285e-01 1.139943152666091919e-01 1.454023122787475586e-01 4.901127219200134277e-01 -8.759083598852157593e-02 -5.576514601707458496e-01 5.938215851783752441e-01
-2.330056577920913696e-02 -4.859136417508125305e-03 3.486049771308898926e-01 1.630090773105621338e-01 7.335388064384460449e-01 5.446827411651611328e-01 -8.553119748830795288e-02 -9.623931348323822021e-02
1.925480663776397705e-01 -5.188224911689758301e-01 1.682454496622085571e-01 9.133458137512207031e-03 6.834177374839782715e-01 1.555050462484359741e-01 3.938823044300079346e-01 -1.377449929714202881e-01
-6.513249874114990234e-02 2.863752245903015137e-01 9.154194593429565430e-02 -9.024503082036972046e-02 6.082244515419006348e-01 -5.351714417338371277e-02 -6.026893854141235352e-01 4.014813899993896484e-01
1.761245657689869404e-03 6.537298858165740967e-02 -2.702446579933166504e-01 -3.065537810325622559e-01 5.110281109809875488e-01 2.851752042770385742e-01 -7.448303699493408203e-02 6.933206915855407715e-01
-4.378790259361267090e-01 -1.361690461635589600e-03 2.177022099494934082e-01 2.620827555656433105e-01 7.758371829986572266e-01 1.930753290653228760e-01 6.382618099451065063e-02 2.211410552263259888e-01
4.048367142677307129e-01 -6.787221431732177734e-01 2.375317662954330444e-01 -1.942111104726791382e-01 5.121448040008544922e-01 -1.200601086020469666e-01 -1.337902247905731201e-02 6.647264957427978516e-02
6.158263683319091797e-01 -5.530660748481750488e-01 9.809421002864837646e-02 -6.676267832517623901e-02 5.480349063873291016e-01 -1.416288409382104874e-02 1.634276588447391987e-03 -1.582406461238861084e-02
2.181273326277732849e-02 -3.000513315200805664e-01 -5.561125651001930237e-02 -4.293648302555084229e-01 3.869106471538543701e-01 5.892401561141014099e-03 -5.611397624015808105e-01 5.073798894882202148e-01
2.036376893520355225e-01 -4.735194146633148193e-01 2.749061882495880127e-01 1.445817500352859497e-01 6.126369833946228027e-01 -1.870765686035156250e-01 -4.737100303173065186e-01 5.577460676431655884e-02
3.107058405876159668e-01 5.272628664970397949e-01 -8.991579711437225342e-02 1.628842353820800781e-01 5.262950658798217773e-01 3.042858839035034180e-01 -4.480275213718414307e-01 1.432990282773971558e-01
4.906612634658813477e-01 1.257361769676208496e-01 -5.224351212382316589e-02 3.034284710884094238e-01 5.875188708305358887e-01 1.710515618324279785e-01 4.941461682319641113e-01 1.732805818319320679e-01
1.326774954795837402e-01 1.540185511112213135e-01 1.517352461814880371e-01 -1.282264888286590576e-01 5.186897516250610352e-01 -2.700154185295104980e-01 -6.892391443252563477e-01 3.197051286697387695e-01
-4.615714251995086670e-01 1.306944712996482849e-02 -1.622892469167709351e-01 -1.300114542245864868e-01 6.588588953018188477e-01 -3.481578230857849121e-01 -1.858636438846588135e-01 3.920281827449798584e-01
5.896180868148803711e-01 -5.393528342247009277e-01 -1.870455034077167511e-02 4.854392632842063904e-02 5.477162003517150879e-01 -1.231089979410171509e-01 -1.811133027076721191e-01 -1.038829237222671509e-01
4.492388069629669189e-01 2.809159159660339355e-01 4.006380736827850342e-01 -4.113290011882781982e-01 4.594785273075103760e-01 9.490337967872619629e-02 -2.930608093738555908e-01 2.890615463256835938e-01
-5.073979869484901428e-02 -2.280022054910659790e-01 2.491791546344757080e-01 -2.600613832473754883e-01 5.127854943275451660e-01 -2.586799561977386475e-01 -5.481917262077331543e-01 4.305111467838287354e-01
4.847818315029144287e-01 2.051137238740921021e-01 6.015951633453369141e-01 -2.212354540824890137e-01 5.212218761444091797e-01 -2.995341084897518158e-03 -1.062045618891716003e-01 1.705650687217712402e-01
5.490804314613342285e-01 -4.070716500282287598e-01 4.066706635057926178e-03 -3.983705770224332809e-03 5.726511478424072266e-01 -3.477956354618072510e-02 -3.957566916942596436e-01 -2.168144732713699341e-01
-1.774439364671707153e-01 1.280965209007263184e-01 -1.459718793630599976e-01 3.123505413532257080e-01 6.899742484092712402e-01 3.455522954463958740e-01 3.596603274345397949e-01 3.292535245418548584e-01
-1.289919614791870117e-01 3.597926497459411621e-01 -1.060124784708023071e-01 2.193662710487842560e-02 7.498517632484436035e-01 4.783819317817687988e-01 1.995837539434432983e-01 1.059708967804908752e-01
-6.193052232265472412e-02 4.001952409744262695e-01 7.222813367843627930e-02 -5.529652237892150879e-01 6.007516980171203613e-01 1.673603206872940063e-01 -2.206321060657501221e-02 3.682693839073181152e-01
-3.345798552036285400e-01 -3.020813465118408203e-01 3.603886961936950684e-01 8.879283815622329712e-02 7.205911278724670410e-01 3.169250488281250000e-01 -1.050657629966735840e-01 1.682470738887786865e-01
-2.144699841737747192e-01 -1.437295824289321899e-01 -4.482436552643775940e-02 -3.666706085205078125e-01 5.694961547851562500e-01 1.913430988788604736e-01 -6.403198838233947754e-01 1.610597670078277588e-01
-1.969348639249801636e-01 -1.308491230010986328e-01 -2.366130948066711426e-01 -8.146414905786514282e-02 4.572914540767669678e-01 -2.280699014663696289e-01 -2.105368375778198242e-01 7.589570879936218262e-01
6.632959097623825073e-02 -2.796433866024017334e-01 1.917560547590255737e-01 -5.767075717449188232e-02 3.601689934730529785e-01 1.754136085510253906e-01 -4.128811955451965332e-01 7.391490340232849121e-01
3.731758594512939453e-01 -6.294214129447937012e-01 -7.637512683868408203e-02 -2.710096836090087891e-01 4.651357531547546387e-01 -5.371370911598205566e-02 2.880245149135589600e-01 2.882609367370605469e-01
3.741795080713927746e-04 2.130610346794128418e-01 4.981119930744171143e-01 -3.828218877315521240e-01 5.709650516510009766e-01 1.160498484969139099e-01 1.684780269861221313e-01 4.382728338241577148e-01
2.275817990303039551e-01 -2.116299793124198914e-02 4.090190529823303223e-01 -5.578514188528060913e-02 5.678035616874694824e-01 6.429699063301086426e-01 -1.977856308221817017e-01 4.918985813856124878e-02
-2.433978915214538574e-01 -1.005607545375823975e-01 3.550925552845001221e-01 2.354958355426788330e-01 5.846362113952636719e-01 -3.553045988082885742e-01 3.481247127056121826e-01 3.998307287693023682e-01
3.348128199577331543e-01 -5.744770541787147522e-02 1.569399833679199219e-01 -2.100016921758651733e-01 2.773209810256958008e-01 1.612639725208282471e-01 -2.139029800891876221e-01 8.168241381645202637e-01
6.209797039628028870e-02 2.189660370349884033e-01 1.354487091302871704e-01 8.466746658086776733e-02 5.190852284431457520e-01 -1.096839979290962219e-01 -6.319822669029235840e-01 4.917327463626861572e-01
3.308787941932678223e-01 -7.286195456981658936e-02 2.724363803863525391e-01 2.339413762092590332e-02 3.807812035083770752e-01 5.493392348289489746e-01 -5.362611636519432068e-02 6.006644964218139648e-01
5.354968905448913574e-01 4.113583266735076904e-01 3.751968741416931152e-01 2.261483967304229736e-01 5.168416500091552734e-01 -2.216553986072540283e-01 4.393112286925315857e-02 1.841885298490524292e-01
-9.467649273574352264e-03 2.901701331138610840e-01 2.876926064491271973e-01 -6.146491765975952148e-01 6.147752404212951660e-01 1.344748865813016891e-02 -1.696010679006576538e-01 2.196749746799468994e-01
8.446188271045684814e-02 -4.386925995349884033e-01 -3.089567720890045166e-01 3.431983888149261475e-01 6.718476414680480957e-01 -1.159077510237693787e-01 3.429921567440032959e-01 6.869019567966461182e-02
4.367425441741943359e-01 -2.789190113544464111e-01 1.437972187995910645e-01 4.721527099609375000e-01 5.607718825340270996e-01 -3.306669890880584717e-01 -2.512246966361999512e-01 -3.057498857378959656e-02
2.451006472110748291e-01 6.067923903465270996e-01 -4.096034541726112366e-02 2.277742475271224976e-01 7.006474137306213379e-01 3.515562508255243301e-03 -1.467346549034118652e-01 -7.562811672687530518e-02
1.881859004497528076e-01 3.024717271327972412e-01 -3.212890625000000000e-01 3.698467314243316650e-01 6.730783581733703613e-01 6.812632828950881958e-02 -4.103485643863677979e-01 -8.379809558391571045e-02
2.833735346794128418e-01 -3.508502244949340820e-01 -5.344613790512084961e-01 3.859584629535675049e-01 4.400663375854492188e-01 -3.874726966023445129e-02 -4.004585091024637222e-03 4.084297120571136475e-01
4.218158125877380371e-01 2.995789237320423126e-02 -1.014043297618627548e-02 1.179952174425125122e-01 2.349893152713775635e-01 9.851745516061782837e-02 -3.029418587684631348e-01 8.065040707588195801e-01
2.462772428989410400e-01 3.405261933803558350e-01 4.167816042900085449e-01 -3.494538962841033936e-01 5.030542016029357910e-01 -2.695079147815704346e-01 1.236249729990959167e-01 4.319532513618469238e-01
1.219339743256568909e-01 2.178765833377838135e-01 2.354014664888381958e-01 6.698473589494824409e-04 5.323945879936218262e-01 -1.755638867616653442e-01 -5.608620047569274902e-01 5.034030675888061523e-01
6.120949387550354004e-01 -4.410930573940277100e-01 5.890339985489845276e-02 1.061043590307235718e-01 5.831496119499206543e-01 -2.931945212185382843e-02 -2.344635426998138428e-01 -1.419603973627090454e-01
-5.142208188772201538e-02 2.737107574939727783e-01 1.509090960025787354e-01 -3.536584600806236267e-02 5.503218173980712891e-01 1.147713363170623779e-01 5.767689272761344910e-02 7.609604001045227051e-01
2.066772580146789551e-01 -6.620866656303405762e-01 4.061612486839294434e-02 -1.677837073802947998e-01 6.783209443092346191e-01 7.944238930940628052e-02 7.477974868379533291e-04 -1.506447345018386841e-01
2.555407583713531494e-01 1.747782975435256958e-01 -2.326620668172836304e-01 -4.878346249461174011e-02 3.748011291027069092e-01 4.672016799449920654e-01 -5.609366297721862793e-01 4.174169003963470459e-01
2.391901761293411255e-01 -1.878943741321563721e-01 -2.816988825798034668e-01 -3.951467573642730713e-01 6.255784034729003906e-01 -5.167222619056701660e-01 9.486267715692520142e-02 -6.811270862817764282e-02
-8.316740393638610840e-03 -1.271927654743194580e-01 -4.478334188461303711e-01 4.652446508407592773e-01 7.072687149047851562e-01 7.009687274694442749e-02 2.136550694704055786e-01 1.263114064931869507e-01
3.656454682350158691e-01 -5.632643699645996094e-01 2.247910350561141968e-01 -2.106110155582427979e-01 5.345409512519836426e-01 -2.790703177452087402e-01 2.380410283803939819e-01 1.840400248765945435e-01
5.451174378395080566e-01 1.576858907938003540e-01 3.402711451053619385e-01 -5.888947099447250366e-02 5.778178572654724121e-01 -3.757930696010589600e-01 2.856667041778564453e-01 4.505912959575653076e-02
-5.392873194068670273e-03 -5.749970078468322754e-01 -1.994845569133758545e-01 4.632907807826995850e-01 5.899912118911743164e-01 -9.705511480569839478e-02 -1.758062094449996948e-01 1.627880781888961792e-01
-3.145852684974670410e-01 3.899863734841346741e-02 -2.822207510471343994e-01 -4.399752616882324219e-02 6.945332288742065430e-01 5.194750428199768066e-01 5.962349101901054382e-02 2.492892295122146606e-01
-4.818278849124908447e-01 -4.152826964855194092e-02 -1.586256474256515503e-01 1.422986984252929688e-01 6.430680155754089355e-01 -2.697972655296325684e-01 -1.611784249544143677e-01 4.565094709396362305e-01
-1.403341740369796753e-01 1.876675188541412354e-01 2.097631841897964478e-01 -4.064723849296569824e-01 6.148346066474914551e-01 3.642958104610443115e-01 3.572788462042808533e-02 4.731357097625732422e-01
2.263554036617279053e-01 -2.864594161510467529e-01 -3.703697621822357178e-01 4.641924798488616943e-01 6.045064330101013184e-01 -5.226102471351623535e-02 3.456810712814331055e-01 1.624846011400222778e-01
4.661498218774795532e-02 1.788730323314666748e-01 2.743097841739654541e-01 -3.864803016185760498e-01 5.589359402656555176e-01 3.859305977821350098e-01 2.465638518333435059e-01 4.680525362491607666e-01
4.852136969566345215e-02 4.352931976318359375e-01 2.777789905667304993e-02 -4.637246131896972656e-01 5.781026482582092285e-01 1.203892230987548828e-01 -2.926392555236816406e-01 3.975163698196411133e-01
-5.164023861289024353e-02 -1.627372503280639648e-01 -5.074993968009948730e-01 4.103806912899017334e-01 6.769533157348632812e-01 -1.732456833124160767e-01 1.898861974477767944e-01 1.433362960815429688e-01
6.393401622772216797e-01 2.754159867763519287e-01 7.006049156188964844e-02 3.430755734443664551e-01 4.715365767478942871e-01 -3.544462323188781738e-01 1.358941793441772461e-01 1.622802019119262695e-01
6.187126412987709045e-02 -6.894328594207763672e-01 1.815352439880371094e-01 -3.993949294090270996e-02 6.442828178405761719e-01 -1.421110928058624268e-01 2.190778851509094238e-01 5.489140376448631287e-02
1.737577468156814575e-02 2.010217308998107910e-01 2.021107077598571777e-01 -6.657020449638366699e-01 5.428222417831420898e-01 2.966251969337463379e-02 -8.339504897594451904e-02 4.156799316406250000e-01
4.902946352958679199e-01 3.308153748512268066e-01 -1.035101860761642456e-01 -6.226095929741859436e-02 6.512529850006103516e-01 1.030383780598640442e-01 4.417338371276855469e-01 -7.553583383560180664e-02
2.536626532673835754e-02 -2.405883371829986572e-01 -1.867613196372985840e-01 6.609848737716674805e-01 6.450671553611755371e-01 -1.684938818216323853e-01 -1.405656337738037109e-01 7.370690256357192993e-02
-8.079063892364501953e-02 -3.597849011421203613e-01 -2.107597589492797852e-01 5.306462645530700684e-01 7.068391442298889160e-01 -1.511388421058654785e-01 -1.247103512287139893e-01 2.294025616720318794e-03
3.083306849002838135e-01 -3.779270499944686890e-02 2.089170366525650024e-01 -2.362579703330993652e-01 2.895427644252777100e-01 1.167987287044525146e-01 -2.452487051486968994e-01 8.039999008178710938e-01
-1.757966279983520508e-01 -2.336031384766101837e-02 2.213994115591049194e-01 2.304438650608062744e-01 7.691709399223327637e-01 -1.120574176311492920e-01 -3.093985021114349365e-01 -4.080680608749389648e-01
3.405545055866241455e-01 3.231632709503173828e-01 3.606626987457275391e-01 -3.460077941417694092e-01 4.750136137008666992e-01 3.102142550051212311e-02 -2.585565149784088135e-01 4.861454069614410400e-01
1.718658953905105591e-01 1.946187168359756470e-01 -3.526781871914863586e-02 2.342450767755508423e-01 3.944678008556365967e-01 3.962207734584808350e-01 -5.158323049545288086e-01 5.457035303115844727e-01
-2.119356095790863037e-01 3.018320798873901367e-01 1.609536856412887573e-01 -4.007327370345592499e-03 8.101679086685180664e-01 3.628954887390136719e-01 2.233764529228210449e-01 9.816973470151424408e-03
-3.728066682815551758e-01 -8.811683394014835358e-03 -3.135933578014373779e-01 -9.191850572824478149e-02 5.508461594581604004e-01 -2.600204348564147949e-01 -1.339141875505447388e-01 6.042950749397277832e-01
-1.091242879629135132e-01 -3.202992975711822510e-01 -4.197798967361450195e-01 3.791528940200805664e-01 7.039010524749755859e-01 1.023905165493488312e-02 2.360777854919433594e-01 1.192219108343124390e-01
1.144809182733297348e-02 -1.387735009193420410e-01 2.799519598484039307e-01 -1.484212726354598999e-01 4.921780526638031006e-01 5.216019153594970703e-01 -2.418061904609203339e-02 6.044141054153442383e-01
1.621788144111633301e-01 9.238295257091522217e-02 -1.522071361541748047e-01 5.941452458500862122e-03 3.781761825084686279e-01 4.614891111850738525e-01 -5.994515419006347656e-01 4.760561287403106689e-01
-2.356894314289093018e-01 8.461765199899673462e-02 -2.072547562420368195e-02 -6.629815697669982910e-02 6.775704622268676758e-01 4.524243772029876709e-01 3.173963725566864014e-01 4.097991287708282471e-01
2.971731126308441162e-01 -3.777970671653747559e-01 -2.105809897184371948e-01 -5.341777205467224121e-01 5.994025468826293945e-01 -2.437840551137924194e-01 1.431264877319335938e-01 8.251961320638656616e-03
8.688040822744369507e-02 1.125736609101295471e-01 3.282794356346130371e-01 -2.829905152320861816e-01 4.909722506999969482e-01 2.827711403369903564e-01 3.080178499221801758e-01 6.132208704948425293e-01
-2.661394774913787842e-01 -2.471054531633853912e-02 1.227280423045158386e-01 3.905205726623535156e-01 8.331638574600219727e-01 1.959048956632614136e-01 -1.093103438615798950e-01 -1.284573674201965332e-01
2.576052956283092499e-02 1.665495485067367554e-01 -3.499556779861450195e-01 -4.373723566532135010e-01 4.725632965564727783e-01 3.199214339256286621e-01 -7.569443434476852417e-02 5.713481307029724121e-01
3.589080572128295898e-01 3.603073060512542725e-01 -2.297255210578441620e-02 -6.416808068752288818e-02 4.269985854625701904e-01 -1.038062795996665955e-01 -5.615425705909729004e-01 4.777915179729461670e-01
9.495000541210174561e-02 1.365704983472824097e-01 -9.881538152694702148e-02 -1.572961360216140747e-01 4.621502161026000977e-01 -1.543776094913482666e-01 -6.234399080276489258e-01 5.583313107490539551e-01
1.541075408458709717e-01 -1.603614985942840576e-01 2.758435010910034180e-01 -1.989101469516754150e-01 4.166208803653717041e-01 -3.638485372066497803e-01 -5.458887219429016113e-01 4.805484414100646973e-01
-6.961776316165924072e-02 1.076034177094697952e-02 3.464405238628387451e-01 1.256845593452453613e-01 6.198602914810180664e-01 -3.416801691055297852e-01 -5.820376873016357422e-01 1.395705789327621460e-01
-8.556555956602096558e-02 2.176233232021331787e-01 1.646418869495391846e-01 -3.168031871318817139e-01 6.950299143791198730e-01 -3.837068974971771240e-01 -4.041359722614288330e-01 -1.556411832571029663e-01
-1.769260019063949585e-01 -2.391114532947540283e-01 2.562520802021026611e-01 2.914708852767944336e-01 8.327193260192871094e-01 1.218736022710800171e-01 -2.235446870326995850e-01 -5.153329670429229736e-02
5.878271460533142090e-01 3.917736411094665527e-01 -1.528600752353668213e-01 4.243304580450057983e-02 5.130326747894287109e-01 9.754232317209243774e-02 4.092691242694854736e-01 1.886474788188934326e-01
6.060359477996826172e-01 -1.342445909976959229e-01 1.205523684620857239e-01 1.665962636470794678e-01 3.797169923782348633e-01 -6.191601753234863281e-01 -1.822863519191741943e-01 1.078848764300346375e-01
6.610084772109985352e-01 1.990710198879241943e-01 -2.482789307832717896e-01 -2.004834860563278198e-01 5.647255182266235352e-01 2.246054559946060181e-01 -2.718433924019336700e-02 -2.269383966922760010e-01
-3.423296660184860229e-02 -1.072535105049610138e-02 7.965783029794692993e-02 -1.993818432092666626e-01 4.225013852119445801e-01 3.382632732391357422e-01 -5.408988520503044128e-02 8.104069828987121582e-01
4.355238378047943115e-01 2.717341855168342590e-02 6.222921013832092285e-01 -4.301349073648452759e-02 5.860354304313659668e-01 -1.859525442123413086e-01 2.059981673955917358e-01 5.653275642544031143e-03
1.745132356882095337e-01 3.809245526790618896e-01 1.780756004154682159e-02 -2.552852034568786621e-01 4.156239926815032959e-01 -1.976225823163986206e-01 1.087290644645690918e-01 7.316651940345764160e-01
4.891396164894104004e-01 -4.531772732734680176e-01 2.154840677976608276e-01 -3.167043626308441162e-01 5.471966266632080078e-01 -2.465926706790924072e-01 2.168445140123367310e-01 3.720364719629287720e-02
3.626508116722106934e-01 4.105680584907531738e-01 1.669382452964782715e-01 -1.157476976513862610e-01 5.439628362655639648e-01 -1.480875164270401001e-01 -5.781741738319396973e-01 -8.087977766990661621e-02
1.020018383860588074e-01 -4.556463360786437988e-01 -3.412916362285614014e-01 4.004964232444763184e-01 6.368950605392456055e-01 -9.556077420711517334e-02 -2.987642586231231689e-01 3.282384574413299561e-02
-4.417682290077209473e-01 -6.523884832859039307e-02 -1.089471057057380676e-01 -4.574657231569290161e-02 7.917144298553466797e-01 3.937350809574127197e-01 -5.692614242434501648e-02 -3.927840664982795715e-02
5.454285740852355957e-01 -4.953854084014892578e-01 -9.286613762378692627e-02 -8.427084237337112427e-02 5.239375233650207520e-01 -1.856442987918853760e-01 3.390798270702362061e-01 1.320069432258605957e-01
1.440819650888442993e-01 2.289121001958847046e-01 5.320713520050048828e-01 -4.548636078834533691e-01 5.878488421440124512e-01 1.810764521360397339e-01 -2.903299406170845032e-03 2.418171465396881104e-01
5.422985553741455078e-01 -4.733789563179016113e-01 -1.854667961597442627e-01 4.786932095885276794e-02 5.650807619094848633e-01 2.165719121694564819e-01 -2.501791417598724365e-01 -1.277739852666854858e-01
6.326777935028076172e-01 -4.386631250381469727e-01 -8.774190396070480347e-02 -8.796112984418869019e-02 5.731731653213500977e-01 1.976309865713119507e-01 6.006454117596149445e-03 -1.556788980960845947e-01
6.350759863853454590e-01 1.726662218570709229e-01 -1.084878854453563690e-02 2.038938999176025391e-01 4.666118621826171875e-01 -4.878120720386505127e-01 1.903907805681228638e-01 1.823143959045410156e-01
3.369358479976654053e-01 1.366710960865020752e-01 -3.816645145416259766e-01 -4.228098988533020020e-01 6.529908180236816406e-01 1.174836233258247375e-01 6.923297792673110962e-02 -3.136345744132995605e-01
1.899618953466415405e-01 2.219667425379157066e-03 2.070377320051193237e-01 -2.253278493881225586e-01 4.941479563713073730e-01 6.719425320625305176e-01 -1.793707162141799927e-01 3.773718476295471191e-01
4.956023991107940674e-01 -6.230028271675109863e-01 1.625314205884933472e-01 -4.216191545128822327e-02 5.636642575263977051e-01 1.294363439083099365e-01 -5.509068071842193604e-02 -2.335744909942150116e-02
8.250664919614791870e-02 2.772860229015350342e-03 1.398162394762039185e-01 -2.201211899518966675e-01 4.376024603843688965e-01 -4.579934179782867432e-01 -4.079139828681945801e-01 5.979428291320800781e-01
2.618705332279205322e-01 -3.656260371208190918e-01 -5.939452052116394043e-01 3.249064087867736816e-01 4.762156903743743896e-01 -5.245431326329708099e-03 -1.795650571584701538e-01 2.834673523902893066e-01
5.423974394798278809e-01 1.831461042165756226e-01 -1.355865895748138428e-01 1.370939463376998901e-01 6.135020852088928223e-01 2.907290458679199219e-01 4.155144095420837402e-01 3.903206810355186462e-02
1.737549602985382080e-01 6.306562423706054688e-01 -1.303273886442184448e-01 1.751970201730728149e-01 7.195062041282653809e-01 2.409266121685504913e-02 -4.990009590983390808e-02 -6.035881489515304565e-02
5.307618379592895508e-01 2.032180279493331909e-01 3.781379163265228271e-01 -1.577987223863601685e-01 4.988885223865509033e-01 -2.401547133922576904e-01 3.710065484046936035e-01 2.547464668750762939e-01
7.223924398422241211e-01 2.694174349308013916e-01 3.502725958824157715e-01 9.315025806427001953e-02 4.404164254665374756e-01 -1.694044172763824463e-01 -6.769534200429916382e-02 2.166758179664611816e-01
-1.987494826316833496e-01 4.645848870277404785e-01 -9.436168707907199860e-03 -1.926822364330291748e-01 7.276331186294555664e-01 -1.503946036100387573e-01 -3.907476961612701416e-01 5.188331380486488342e-02
2.672577798366546631e-01 -1.535205096006393433e-01 -2.766088247299194336e-01 -3.903040885925292969e-01 6.170605421066284180e-01 -5.339565873146057129e-01 8.643653243780136108e-02 -5.301458388566970825e-02
-1.911379098892211914e-01 -4.884315133094787598e-01 2.112193554639816284e-01 -2.291463464498519897e-01 7.134807705879211426e-01 -1.418434977531433105e-01 3.026427030563354492e-01 -8.373956382274627686e-02
5.874928236007690430e-01 -1.836834400892257690e-01 4.208896756172180176e-01 -4.341912269592285156e-02 5.134347081184387207e-01 -4.221380054950714111e-01 -1.511466782540082932e-02 -5.908372346311807632e-03
-7.940609753131866455e-02 1.418857425451278687e-01 1.656855270266532898e-02 1.398964505642652512e-02 7.688613533973693848e-01 5.774382948875427246e-01 -6.928676366806030273e-02 -2.090685665607452393e-01
4.212490618228912354e-01 -5.745260715484619141e-01 2.184333503246307373e-01 1.772534400224685669e-01 6.040154695510864258e-01 -2.899151481688022614e-02 -1.689229607582092285e-01 -1.383006423711776733e-01
3.841563463211059570e-01 1.158983260393142700e-01 5.780770182609558105e-01 3.001071512699127197e-02 5.084009170532226562e-01 -2.883442342281341553e-01 1.553618311882019043e-01 3.717075884342193604e-01
5.256422162055969238e-01 -5.214752554893493652e-01 2.669088542461395264e-03 -1.247524544596672058e-01 5.674249529838562012e-01 -1.443900167942047119e-01 2.935380637645721436e-01 8.490853756666183472e-02
1.863113641738891602e-01 2.189198285341262817e-01 -1.273597031831741333e-01 1.091875955462455750e-01 3.753331899642944336e-01 2.526239454746246338e-01 -2.959788441658020020e-01 7.726076245307922363e-01
3.882757425308227539e-01 -3.688430190086364746e-01 -3.487981259822845459e-01 4.165100753307342529e-01 5.769171714782714844e-01 -1.234337389469146729e-01 -2.604400217533111572e-01 4.645276814699172974e-02
5.614411234855651855e-01 -4.065907895565032959e-01 -3.994257450103759766e-01 1.871049702167510986e-01 5.006921291351318359e-01 -1.117576286196708679e-01 2.124885171651840210e-01 1.287823021411895752e-01
5.694624781608581543e-01 5.715861171483993530e-02 2.287818789482116699e-01 2.380592823028564453e-01 3.524871766567230225e-01 -5.441301465034484863e-01 -3.590933978557586670e-02 3.765871226787567139e-01
3.130677938461303711e-01 1.636710613965988159e-01 3.774866163730621338e-01 -4.460926353931427002e-01 4.985123276710510254e-01 -2.306861728429794312e-01 -4.813941419124603271e-01 -1.531677879393100739e-02
3.473142683506011963e-01 1.841172128915786743e-01 -1.515823453664779663e-01 1.027787551283836365e-01 6.458551287651062012e-01 4.301395639777183533e-02 6.237696409225463867e-01 6.217389926314353943e-02
2.349956780672073364e-01 -3.893530666828155518e-01 -4.950436577200889587e-02 -4.604672193527221680e-01 6.287210583686828613e-01 -2.515219449996948242e-01 3.384873270988464355e-01 7.465352863073348999e-02
6.037602424621582031e-01 -4.925134032964706421e-02 4.447126388549804688e-02 2.481503337621688843e-01 3.782912492752075195e-01 -6.129127144813537598e-01 -4.107360262423753738e-03 2.251855134963989258e-01
1.736132353544235229e-01 3.875782340764999390e-02 -5.228325724601745605e-01 4.777599275112152100e-01 6.602021455764770508e-01 -1.680660694837570190e-01 5.032831430435180664e-02 -1.009022071957588196e-02
4.712306261062622070e-01 -4.098943471908569336e-01 -2.340398430824279785e-01 -2.639520727097988129e-02 4.955579638481140137e-01 -4.651174545288085938e-01 2.536705732345581055e-01 1.679179072380065918e-01
-3.611807525157928467e-01 -2.374863065779209137e-02 1.246998384594917297e-01 -9.612985700368881226e-02 8.299306035041809082e-01 3.382708132266998291e-01 -9.657840430736541748e-02 -1.779160201549530029e-01
3.503206074237823486e-01 2.914005219936370850e-01 -3.647682070732116699e-01 -1.239372789859771729e-01 7.056260704994201660e-01 -1.856743842363357544e-01 -8.489640802145004272e-02 -3.230392336845397949e-01
-1.927261054515838623e-01 -2.250140160322189331e-02 6.725014746189117432e-02 5.794544145464897156e-02 8.868547677993774414e-01 2.464919388294219971e-01 -1.815719008445739746e-01 -2.724555432796478271e-01
1.088449880480766296e-01 4.894097894430160522e-02 2.863038182258605957e-01 -2.692221701145172119e-01 6.366674304008483887e-01 6.517432332038879395e-01 -3.420303389430046082e-02 4.745675716549158096e-03
1.209274157881736755e-01 4.700986742973327637e-01 -1.967509984970092773e-01 -1.583765894174575806e-01 5.006456971168518066e-01 -1.217814236879348755e-01 -3.681519627571105957e-01 5.473362803459167480e-01
5.510206818580627441e-01 -4.228693246841430664e-01 4.549613222479820251e-02 -4.304711818695068359e-01 5.275923013687133789e-01 -8.568679541349411011e-02 2.107417434453964233e-01 8.635336533188819885e-03
4.719914123415946960e-02 7.238525431603193283e-03 -2.048515230417251587e-01 -2.038841247558593750e-01 5.433585643768310547e-01 6.878242492675781250e-01 -3.851677477359771729e-02 3.799511194229125977e-01
2.337470650672912598e-01 -2.070568501949310303e-01 3.916762024164199829e-02 -4.218545258045196533e-01 3.473188877105712891e-01 6.148623302578926086e-02 -6.289214491844177246e-01 4.506011009216308594e-01
4.089548289775848389e-01 -5.793799757957458496e-01 3.158564269542694092e-01 3.613445675000548363e-03 5.995791554450988770e-01 -1.061805412173271179e-01 -4.064259305596351624e-02 -1.577189266681671143e-01
4.276706874370574951e-01 1.183013841509819031e-01 1.929823309183120728e-01 4.028297364711761475e-01 6.326968073844909668e-01 -4.355575442314147949e-01 1.143047735095024109e-01 -2.252249978482723236e-02
1.739376336336135864e-01 8.759088814258575439e-02 -3.437052667140960693e-02 -2.024747878313064575e-01 5.606814026832580566e-01 7.318384051322937012e-01 4.897198081016540527e-02 2.598978579044342041e-01
6.691225767135620117e-01 2.089060544967651367e-01 -5.062092468142509460e-02 1.414226591587066650e-01 5.540413260459899902e-01 3.684570640325546265e-02 4.161939918994903564e-01 6.733078509569168091e-02
8.968046307563781738e-02 8.846943080425262451e-02 1.747708320617675781e-01 -2.284711301326751709e-01 4.841768741607666016e-01 1.603848934173583984e-01 -3.224777281284332275e-01 7.329695224761962891e-01
3.918835222721099854e-01 5.051716044545173645e-02 4.855329394340515137e-01 3.328340128064155579e-02 4.376956224441528320e-01 5.564994812011718750e-01 -2.306054830551147461e-01 2.292971909046173096e-01
1.349822580814361572e-01 -4.745141863822937012e-01 -2.452180534601211548e-01 -5.062654614448547363e-01 5.702310204505920410e-01 -5.284445732831954956e-02 3.014414608478546143e-01 1.461384445428848267e-01
6.005968451499938965e-01 -6.481409072875976562e-02 3.729063570499420166e-01 2.433097809553146362e-01 3.006878197193145752e-01 -4.052814841270446777e-01 -1.198466420173645020e-01 4.096270203590393066e-01
-3.410673439502716064e-01 -8.854454010725021362e-02 8.147611469030380249e-02 -1.405837237834930420e-01 7.995191812515258789e-01 3.824498057365417480e-01 -1.083580255508422852e-01 -2.284523248672485352e-01
-8.348772302269935608e-03 1.720042079687118530e-01 -2.670928239822387695e-01 -9.946677833795547485e-02 5.537751913070678711e-01 6.534690856933593750e-01 -6.154313683509826660e-03 3.941905498504638672e-01
5.512546300888061523e-01 -4.311275482177734375e-01 6.492106709629297256e-03 -4.486201405525207520e-01 4.834933876991271973e-01 -1.158093959093093872e-01 2.031741291284561157e-01 1.431356668472290039e-01
3.370814919471740723e-01 4.267719388008117676e-01 -1.846430450677871704e-01 2.068382054567337036e-01 5.874182581901550293e-01 1.349702924489974976e-01 -4.928486943244934082e-01 -1.455661356449127197e-01
8.424067497253417969e-02 1.505328118801116943e-01 1.874208748340606689e-01 2.088494598865509033e-01 5.343031883239746094e-01 4.933553040027618408e-01 1.225293241441249847e-02 6.020540595054626465e-01
-1.533400267362594604e-01 -3.241303265094757080e-01 1.023674607276916504e-01 -2.830481231212615967e-01 5.902250409126281738e-01 1.692047575488686562e-03 -6.576172709465026855e-01 1.400123001076281071e-03
5.222790241241455078e-01 -4.192639291286468506e-01 -1.833495944738388062e-01 2.567128837108612061e-01 6.163145899772644043e-01 2.276222109794616699e-01 -8.608945459127426147e-02 -1.133882477879524231e-01
9.195226430892944336e-02 9.982573240995407104e-02 1.655186563730239868e-01 -2.502945363521575928e-01 5.228904485702514648e-01 4.869081079959869385e-01 3.187956511974334717e-01 5.285937190055847168e-01
3.545353934168815613e-02 4.955255687236785889e-01 2.333495952188968658e-02 -4.942915737628936768e-01 6.657823920249938965e-01 4.554411396384239197e-02 -2.239970266819000244e-01 1.131972298026084900e-01
4.161076843738555908e-01 -4.680588245391845703e-01 -9.896986931562423706e-02 -8.917924761772155762e-02 6.148415207862854004e-01 4.028758406639099121e-01 -5.012443289160728455e-02 -2.171997725963592529e-01
6.455909609794616699e-01 -4.765358269214630127e-01 4.775706678628921509e-02 3.217842429876327515e-03 5.602855086326599121e-01 -1.442434191703796387e-01 -6.262472271919250488e-02 -1.232354789972305298e-01
6.043983697891235352e-01 -4.037300348281860352e-01 -3.911247849464416504e-01 9.822167456150054932e-02 5.047367215156555176e-01 -7.315336912870407104e-02 -2.180292606353759766e-01 -3.783119469881057739e-02
-2.836543880403041840e-02 -1.535888165235519409e-01 1.710613816976547241e-01 4.213625565171241760e-02 4.386300742626190186e-01 1.125171035528182983e-01 -4.992555081844329834e-01 7.001827955245971680e-01
-4.490303099155426025e-01 2.252808511257171631e-01 1.416384130716323853e-01 -5.620283260941505432e-02 7.534083127975463867e-01 -9.950999170541763306e-02 -3.590778410434722900e-01 1.339289397001266479e-01
5.928796529769897461e-01 -3.806107640266418457e-01 -4.329979121685028076e-01 -2.090844511985778809e-02 3.860855400562286377e-01 -1.610331684350967407e-01 1.955122798681259155e-01 3.201340138912200928e-01
1.422689408063888550e-01 4.256060421466827393e-01 -2.395006120204925537e-01 2.863844037055969238e-01 7.045111656188964844e-01 2.353078871965408325e-01 -2.404167950153350830e-01 -2.230167835950851440e-01
5.704063177108764648e-01 4.048980176448822021e-01 1.287771761417388916e-02 2.503666877746582031e-01 6.085570454597473145e-01 -1.556950360536575317e-01 -2.106070071458816528e-01 -9.437634050846099854e-02
9.389573335647583008e-02 -2.720030248165130615e-01 1.628929078578948975e-01 5.556625127792358398e-01 6.692826747894287109e-01 -2.354910224676132202e-01 -2.544476985931396484e-01 -1.173207163810729980e-01
7.685511372983455658e-04 2.047013938426971436e-01 -8.570091426372528076e-02 -5.435279011726379395e-01 5.050798654556274414e-01 3.982099592685699463e-01 -1.553815901279449463e-01 4.663789868354797363e-01
2.695147395133972168e-01 -1.955863535404205322e-01 -2.607647180557250977e-01 -3.754064142704010010e-01 6.252083182334899902e-01 -5.271692872047424316e-01 1.039040088653564453e-01 -2.430113777518272400e-02
1.104865968227386475e-01 5.206843838095664978e-02 -1.768093109130859375e-01 -1.100060194730758667e-01 5.363601446151733398e-01 6.673409938812255859e-01 1.438721269369125366e-01 4.335820376873016357e-01
-1.782556772232055664e-01 9.410816244781017303e-03 1.104135066270828247e-01 -3.045635670423507690e-02 7.817838788032531738e-01 5.327975153923034668e-01 -1.258343607187271118e-01 -2.100571990013122559e-01
5.264853835105895996e-01 -3.159247040748596191e-01 -5.263279676437377930e-01 2.225106358528137207e-01 4.453907907009124756e-01 1.393522918224334717e-01 1.781437397003173828e-01 2.166691124439239502e-01
3.277913928031921387e-01 2.614134550094604492e-01 3.589076995849609375e-01 -4.154213666915893555e-01 4.929722249507904053e-01 -1.348028630018234253e-01 -1.505637019872665405e-01 4.888388812541961670e-01
3.335288166999816895e-01 5.527413487434387207e-01 -4.108753427863121033e-02 1.504493504762649536e-01 5.509659051895141602e-01 -7.407793402671813965e-02 -4.508178830146789551e-01 2.159277796745300293e-01
2.814861238002777100e-01 3.472955822944641113e-01 1.540068630129098892e-02 -2.589618265628814697e-01 3.983323872089385986e-01 -2.187149599194526672e-02 -1.852764398790895939e-03 7.574315667152404785e-01
5.971946939826011658e-02 5.473486185073852539e-01 -3.063844740390777588e-01 2.258898764848709106e-01 5.994556546211242676e-01 -2.028092741966247559e-01 -5.443562194705009460e-02 3.853615224361419678e-01
6.616935729980468750e-01 8.129831403493881226e-02 5.063833594322204590e-01 1.117817386984825134e-01 4.995118081569671631e-01 -5.462557077407836914e-02 -1.527387648820877075e-01 1.039608344435691833e-01
5.208737254142761230e-01 -4.678337872028350830e-01 3.024994730949401855e-01 -2.361342012882232666e-01 5.387824177742004395e-01 -5.231214314699172974e-02 2.550015747547149658e-01 6.714303791522979736e-02
2.380198687314987183e-01 1.580504775047302246e-01 -1.494929939508438110e-01 -1.311349216848611832e-02 3.864924609661102295e-01 4.578014910221099854e-01 -5.457657575607299805e-01 4.889044761657714844e-01
-5.349668860435485840e-01 1.423278599977493286e-01 -1.515687406063079834e-01 1.719531565904617310e-01 7.552887201309204102e-01 -2.421082258224487305e-01 -9.846074879169464111e-02 4.733257740736007690e-02
-8.415074646472930908e-02 2.160786688327789307e-01 7.405321300029754639e-02 -1.557390093803405762e-01 6.843990683555603027e-01 -4.211938381195068359e-01 -4.782461225986480713e-01 -2.048525810241699219e-01
8.316384255886077881e-02 -5.689792633056640625e-01 -1.116165611892938614e-02 1.666545718908309937e-01 6.743962168693542480e-01 -1.993799656629562378e-01 3.806855976581573486e-01 4.431691765785217285e-02
3.521794676780700684e-01 -3.624675571918487549e-01 9.020799398422241211e-02 -2.045668195933103561e-03 1.822277754545211792e-01 6.367373466491699219e-02 -4.236014559864997864e-03 8.361614346504211426e-01
6.329479813575744629e-01 -4.119649529457092285e-01 -2.667238414287567139e-01 2.370406240224838257e-01 5.262929201126098633e-01 -9.428236633539199829e-02 -1.275725066661834717e-01 1.355070620775222778e-02
-1.556345075368881226e-01 4.616598784923553467e-01 -3.029093146324157715e-01 1.999377310276031494e-01 7.699871063232421875e-01 1.851811259984970093e-01 -1.180972158908843994e-02 6.006133183836936951e-02
-1.594594717025756836e-01 7.837153971195220947e-02 -6.071368698030710220e-03 -3.599509894847869873e-01 6.535300612449645996e-01 -2.411088645458221436e-01 -5.913403034210205078e-01 -6.253439188003540039e-02
-1.073076296597719193e-02 -5.108534544706344604e-02 2.016370892524719238e-01 3.520747125148773193e-01 6.576946377754211426e-01 2.797318398952484131e-01 4.791186749935150146e-01 3.037996590137481689e-01
4.717596173286437988e-01 3.718719184398651123e-01 -1.439219415187835693e-01 -1.067827343940734863e-01 6.492887735366821289e-01 9.081264585256576538e-02 4.151111245155334473e-01 -6.998496502637863159e-02
-9.859962016344070435e-02 -1.434091329574584961e-01 -1.144294291734695435e-01 -3.857428133487701416e-01 5.332754254341125488e-01 1.530002355575561523e-01 -6.904942989349365234e-01 1.524675935506820679e-01
5.745010375976562500e-01 1.326060295104980469e-01 3.846600353717803955e-01 1.772817969322204590e-01 4.381271898746490479e-01 -4.568827450275421143e-01 2.520107105374336243e-02 2.676559984683990479e-01
2.880248427391052246e-01 -3.772050738334655762e-01 -3.013719618320465088e-01 -3.954375088214874268e-01 5.983493924140930176e-01 -3.639427721500396729e-01 1.908550709486007690e-01 2.569549530744552612e-02
2.726770937442779541e-01 -1.822851151227951050e-01 -1.755595654249191284e-01 -4.458236694335937500e-01 6.340038180351257324e-01 -4.853303730487823486e-01 1.440620869398117065e-01 -6.767171621322631836e-02
2.350966483354568481e-01 3.102113865315914154e-02 3.689993917942047119e-01 -4.150527715682983398e-02 5.388281941413879395e-01 6.448794007301330566e-01 -3.123485445976257324e-01 4.601350054144859314e-02
-1.651917695999145508e-01 -3.683097064495086670e-01 1.313802897930145264e-01 4.809727966785430908e-01 6.878814697265625000e-01 2.084726840257644653e-01 -2.639146745204925537e-01 4.659750312566757202e-02
1.061518266797065735e-01 -1.417373418807983398e-01 -1.323570758104324341e-01 -4.102267920970916748e-01 6.862828731536865234e-01 -4.833275079727172852e-01 2.480507194995880127e-01 -1.293029189109802246e-01
2.222958952188491821e-02 8.358504623174667358e-02 -3.770259320735931396e-01 3.220510184764862061e-01 7.114219069480895996e-01 1.035564616322517395e-01 -4.359608590602874756e-01 -1.993668824434280396e-01
5.028792023658752441e-01 2.134795486927032471e-01 3.871002495288848877e-01 -2.814975976943969727e-01 4.130643606185913086e-01 -1.058809682726860046e-01 -4.782522916793823242e-01 2.487836182117462158e-01
-4.047996997833251953e-01 1.141425594687461853e-01 -1.945969611406326294e-01 1.122762784361839294e-01 7.246170043945312500e-01 1.108233723789453506e-02 4.078128337860107422e-01 2.848347723484039307e-01
-2.550374567508697510e-01 3.083597123622894287e-01 -9.022945165634155273e-02 1.325896084308624268e-01 7.889858484268188477e-01 3.656563460826873779e-01 -5.707523599267005920e-02 2.338547259569168091e-01
-2.468259632587432861e-01 -9.921840578317642212e-02 2.327693849802017212e-01 3.107186257839202881e-01 5.436129570007324219e-01 -3.581647574901580811e-01 3.278496265411376953e-01 4.972149431705474854e-01
3.471724390983581543e-01 3.240715265274047852e-01 3.344011902809143066e-01 -3.164429068565368652e-01 5.298993587493896484e-01 3.684170544147491455e-01 -3.702903687953948975e-01 9.406995028257369995e-02
-1.334721744060516357e-01 -2.656060457229614258e-01 -1.841457933187484741e-02 -8.853106200695037842e-02 4.319226145744323730e-01 -1.217980608344078064e-01 -4.370412230491638184e-01 7.148881554603576660e-01
1.480755060911178589e-01 -3.491960763931274414e-01 -3.449836671352386475e-01 -4.516513645648956299e-01 6.321250200271606445e-01 -3.253937661647796631e-01 1.659261882305145264e-01 -1.176643744111061096e-02
9.620729833841323853e-02 3.008139133453369141e-02 1.411257088184356689e-01 -3.992866873741149902e-01 5.043335556983947754e-01 4.886652231216430664e-01 2.459958344697952271e-01 5.067870020866394043e-01
2.681657075881958008e-01 1.204818673431873322e-02 -6.266922950744628906e-01 3.666743934154510498e-01 5.515038967132568359e-01 -3.071769773960113525e-01 -1.222905144095420837e-02 4.566168785095214844e-02
1.537932306528091431e-01 -2.861334681510925293e-01 -5.545241832733154297e-01 3.881785869598388672e-01 5.041930675506591797e-01 1.146415472030639648e-01 1.179524511098861694e-01 3.937378525733947754e-01
-2.701138556003570557e-01 -4.247661307454109192e-02 -8.864945173263549805e-02 2.475019842386245728e-01 7.300301194190979004e-01 3.456226885318756104e-01 3.903522491455078125e-01 2.265928834676742554e-01
-7.715805619955062866e-02 2.433006465435028076e-02 -2.036055922508239746e-01 2.154313400387763977e-02 6.302748918533325195e-01 4.807078838348388672e-01 4.198310673236846924e-01 3.833415210247039795e-01
5.340866371989250183e-02 2.733703143894672394e-02 2.003812044858932495e-01 -3.830962181091308594e-01 5.394880771636962891e-01 5.244603157043457031e-01 2.301383614540100098e-01 4.363659024238586426e-01
4.278709888458251953e-01 1.081869676709175110e-01 -1.377381151542067528e-03 1.247935146093368530e-01 6.365542411804199219e-01 2.517352700233459473e-01 5.615842342376708984e-01 7.548581808805465698e-02
2.612683773040771484e-01 3.571971058845520020e-01 1.833096146583557129e-01 -5.555927157402038574e-01 5.440674424171447754e-01 1.677058190107345581e-01 -3.644919097423553467e-01 6.981736421585083008e-02
-3.196261525154113770e-01 -8.653582632541656494e-02 2.355675101280212402e-01 1.979238092899322510e-01 7.864474058151245117e-01 4.027732014656066895e-01 -1.075302734971046448e-01 5.827727913856506348e-02
-2.071906477212905884e-01 3.060718476772308350e-01 -1.287787109613418579e-01 3.080071806907653809e-01 7.837564349174499512e-01 2.822742760181427002e-01 2.115065604448318481e-01 1.151158437132835388e-01
5.622985959053039551e-01 3.393935859203338623e-01 -3.428569734096527100e-01 -2.446261234581470490e-02 6.231685876846313477e-01 1.580712199211120605e-01 1.541117727756500244e-01 -1.157873272895812988e-01
3.274140954017639160e-01 1.852532625198364258e-01 -3.595241606235504150e-01 -3.298811018466949463e-01 6.612535715103149414e-01 1.925315558910369873e-01 -7.203101366758346558e-02 -3.753515779972076416e-01
5.867021083831787109e-01 7.530674338340759277e-02 -1.988031119108200073e-01 -3.850741684436798096e-01 5.951327681541442871e-01 1.964482665061950684e-01 4.711210355162620544e-02 -2.594425678253173828e-01
3.747116774320602417e-02 -4.422522485256195068e-01 2.883862555027008057e-01 6.707395613193511963e-02 4.137711524963378906e-01 4.170593321323394775e-01 5.626615136861801147e-02 6.058319807052612305e-01
-9.541266411542892456e-02 -1.133726388216018677e-01 -1.049149110913276672e-01 2.257661670446395874e-01 6.402375102043151855e-01 4.447457790374755859e-01 4.157794415950775146e-01 3.680896461009979248e-01
6.675179600715637207e-01 3.627192676067352295e-01 3.456377089023590088e-01 4.438705742359161377e-02 4.732123613357543945e-01 -2.129201442003250122e-01 3.288650885224342346e-03 1.792851537466049194e-01
4.122882485389709473e-01 -2.535479366779327393e-01 -6.288157105445861816e-01 2.509847879409790039e-01 4.480316042900085449e-01 -9.915086627006530762e-02 5.824828147888183594e-02 3.055702447891235352e-01
3.035056591033935547e-01 2.168753296136856079e-01 6.255156397819519043e-01 -2.827020585536956787e-01 5.460914373397827148e-01 1.231592521071434021e-01 1.396209895610809326e-01 2.382882088422775269e-01
2.016857266426086426e-01 4.226840436458587646e-01 2.231718152761459351e-01 -4.748541414737701416e-01 5.200160145759582520e-01 4.674900695681571960e-02 1.097859442234039307e-01 4.698021113872528076e-01
5.395447611808776855e-01 1.302150338888168335e-01 2.185618877410888672e-01 1.387799531221389771e-01 5.665451884269714355e-01 6.062243878841400146e-02 5.419866442680358887e-01 8.067398518323898315e-02
-2.474739030003547668e-02 -3.893028572201728821e-02 3.354710936546325684e-01 -4.747417941689491272e-02 4.327784180641174316e-01 -1.181117352098226547e-02 4.195798635482788086e-01 7.208283543586730957e-01
5.450172349810600281e-02 -1.112193614244461060e-01 -1.794889420270919800e-01 -3.737489879131317139e-01 6.756132245063781738e-01 -3.450312316417694092e-01 4.813004434108734131e-01 7.486810535192489624e-02
5.680988430976867676e-01 -4.309382736682891846e-01 5.683424696326255798e-02 -2.553428709506988525e-02 5.526388287544250488e-01 3.265789151191711426e-01 -2.172837555408477783e-01 -1.685181558132171631e-01
3.182085752487182617e-01 3.306148350238800049e-01 8.026968687772750854e-02 1.524810045957565308e-01 6.475549936294555664e-01 2.690278887748718262e-01 5.086433291435241699e-01 9.655062109231948853e-02
3.460892438888549805e-01 6.568264961242675781e-02 -3.643472790718078613e-01 2.662315368652343750e-01 5.439819693565368652e-01 2.050649076700210571e-01 5.272322893142700195e-01 2.373565286397933960e-01
2.079688757658004761e-01 -5.163515210151672363e-01 -2.133023440837860107e-01 -3.648194372653961182e-01 5.277300477027893066e-01 -1.604011207818984985e-01 3.173480033874511719e-01 3.264989554882049561e-01
-1.442858725786209106e-01 1.751411110162734985e-01 -1.555751562118530273e-01 1.366766840219497681e-01 5.483292937278747559e-01 1.430827826261520386e-01 -4.649631977081298828e-01 6.068726778030395508e-01
9.519044309854507446e-02 5.585711449384689331e-02 -4.005243480205535889e-01 4.971803724765777588e-02 6.112698912620544434e-01 4.628547728061676025e-01 3.989510834217071533e-01 2.790693640708923340e-01
-1.693742722272872925e-02 3.736846148967742920e-02 -1.598866730928421021e-01 4.314044117927551270e-02 6.263037919998168945e-01 6.608749628067016602e-01 2.078874707221984863e-01 3.141059279441833496e-01
1.238087117671966553e-01 -7.929687947034835815e-02 2.437737584114074707e-01 -4.651407599449157715e-01 5.178297162055969238e-01 1.200265903025865555e-02 -6.548632383346557617e-01 -7.391984760761260986e-02
2.904919348657131195e-02 -2.197854369878768921e-01 3.962059617042541504e-01 -5.354596674442291260e-02 4.810658395290374756e-01 4.489198029041290283e-01 -6.971677392721176147e-02 5.942981839179992676e-01
4.645574837923049927e-03 2.719785273075103760e-01 3.400995135307312012e-01 -5.188717842102050781e-01 5.993383526802062988e-01 -3.194697201251983643e-01 -1.484966278076171875e-01 2.403996735811233521e-01
3.043562173843383789e-02 -1.231602504849433899e-01 -1.301792562007904053e-01 -4.403854310512542725e-01 4.168940186500549316e-01 2.350708544254302979e-01 -6.175963282585144043e-01 4.031566679477691650e-01
-1.762318909168243408e-01 -8.636223524808883667e-02 1.590707898139953613e-01 2.397252619266510010e-02 7.912241816520690918e-01 4.235845208168029785e-01 -1.788003444671630859e-01 -3.133314549922943115e-01
4.872374236583709717e-01 -7.568225264549255371e-02 -1.125749945640563965e-01 4.644831717014312744e-01 5.225530862808227539e-01 -4.844222962856292725e-01 -1.080401167273521423e-01 9.515742212533950806e-02
5.993201732635498047e-01 -3.732404410839080811e-01 -3.041303157806396484e-01 1.058810949325561523e-01 5.493512749671936035e-01 1.919612884521484375e-01 -2.215382754802703857e-01 -1.004273816943168640e-01
2.511718869209289551e-01 -3.223499953746795654e-01 -1.093458831310272217e-01 2.031426578760147095e-01 8.030716776847839355e-01 -1.782859861850738525e-01 -3.159813284873962402e-01 5.679356679320335388e-02
5.223150923848152161e-02 -1.087075769901275635e-01 3.806806206703186035e-01 3.411399424076080322e-01 7.657369971275329590e-01 -1.510559320449829102e-01 -2.938994169235229492e-01 -1.691516339778900146e-01
-1.997236758470535278e-01 3.256205618381500244e-01 -2.927416861057281494e-01 2.456041127443313599e-01 6.580933928489685059e-01 3.261658549308776855e-01 2.460487931966781616e-01 3.287119269371032715e-01
2.009142488241195679e-01 3.362953662872314453e-01 -3.227682709693908691e-01 8.367836475372314453e-02 7.626671791076660156e-01 -2.557547995820641518e-03 -1.190021932125091553e-01 -3.735347092151641846e-01
1.888230070471763611e-02 1.083651036024093628e-01 2.002621740102767944e-01 -8.137673139572143555e-02 7.420282959938049316e-01 6.023717522621154785e-01 -3.733039647340774536e-02 -1.622415482997894287e-01
3.554400205612182617e-01 3.420194685459136963e-01 4.911124408245086670e-01 2.659775018692016602e-01 4.995983541011810303e-01 -9.353022277355194092e-02 -7.435869425535202026e-02 4.252930581569671631e-01
6.015276312828063965e-01 3.057073056697845459e-01 3.914874792098999023e-01 -2.073039114475250244e-01 4.658473134040832520e-01 -3.083315491676330566e-01 -1.162705868482589722e-01 1.512263417243957520e-01
1.645448356866836548e-01 1.225886791944503784e-01 2.962884306907653809e-01 -4.970114827156066895e-01 4.394479095935821533e-01 -3.797237575054168701e-02 6.576466560363769531e-02 6.513127088546752930e-01
1.489668637514114380e-01 3.794859647750854492e-01 2.778930366039276123e-01 -1.577920019626617432e-01 5.605170130729675293e-01 4.969761669635772705e-01 7.347205281257629395e-02 4.063417017459869385e-01
-3.388021886348724365e-01 4.524504765868186951e-02 -2.161848731338977814e-02 9.298779070377349854e-02 7.948131561279296875e-01 4.405090808868408203e-01 1.376290768384933472e-01 1.712716668844223022e-01
5.017806217074394226e-02 2.712940573692321777e-01 -9.613463282585144043e-02 1.820051223039627075e-01 6.491030454635620117e-01 1.533636152744293213e-01 5.110341906547546387e-01 4.189307391643524170e-01
-3.137046098709106445e-01 1.789814084768295288e-01 -1.342554390430450439e-01 1.367582529783248901e-01 6.546345353126525879e-01 5.002966523170471191e-01 -4.973902925848960876e-02 3.892439305782318115e-01
4.800799787044525146e-01 -5.360651016235351562e-01 -6.748600304126739502e-02 -9.020383656024932861e-02 5.305805802345275879e-01 -4.212472438812255859e-01 4.139030352234840393e-02 9.374469518661499023e-02
1.714666336774826050e-01 -3.485435545444488525e-01 -4.303642213344573975e-01 1.462361365556716919e-01 5.511209368705749512e-01 -2.275574952363967896e-01 4.616274535655975342e-01 2.718483805656433105e-01
-4.350766837596893311e-01 -1.659475266933441162e-01 -5.645043347612954676e-05 8.546496927738189697e-02 7.641251683235168457e-01 4.147547185420989990e-01 1.178599819540977478e-01 7.788188755512237549e-02
4.131480157375335693e-01 -5.427876114845275879e-01 2.401434332132339478e-01 -3.230734169483184814e-01 4.794190227985382080e-01 -3.382551670074462891e-01 6.650394946336746216e-02 1.548001170158386230e-01
-7.231082022190093994e-02 1.175834909081459045e-01 3.375444114208221436e-01 3.208659291267395020e-01 5.459770560264587402e-01 -4.896056950092315674e-01 2.067345976829528809e-01 4.283810853958129883e-01
2.801550030708312988e-01 2.909887135028839111e-01 -1.678568124771118164e-01 -1.366308033466339111e-01 4.068571329116821289e-01 -2.648048698902130127e-01 -2.873490452766418457e-01 6.868557929992675781e-01
4.438105821609497070e-01 5.306041240692138672e-01 1.230118349194526672e-01 -1.077362298965454102e-01 5.615524053573608398e-01 2.436980605125427246e-01 -3.322302103042602539e-01 9.821228682994842529e-02
6.538689732551574707e-01 -2.848521433770656586e-02 3.674996495246887207e-01 -2.328826114535331726e-03 5.506011843681335449e-01 -2.853799462318420410e-01 2.223722487688064575e-01 -5.029710382223129272e-02
1.834599524736404419e-01 -5.157969594001770020e-01 -4.677457809448242188e-01 -2.147233635187149048e-01 5.260713696479797363e-01 -1.970973908901214600e-01 2.314178049564361572e-01 2.573928534984588623e-01
2.970841825008392334e-01 2.635270953178405762e-01 -1.104642227292060852e-01 3.457804620265960693e-01 7.413290739059448242e-01 -2.840178906917572021e-01 -2.356187403202056885e-01 -1.574067622423171997e-01
-2.300085872411727905e-02 -1.472778022289276123e-01 2.517152726650238037e-01 1.199593693017959595e-01 4.657584726810455322e-01 1.797297894954681396e-01 -2.575985491275787354e-01 7.644857168197631836e-01
-1.249288693070411682e-01 4.007766544818878174e-01 -5.228728652000427246e-01 -2.537713199853897095e-02 5.871001482009887695e-01 -2.619591914117336273e-02 1.897768229246139526e-01 4.102960526943206787e-01
2.087626457214355469e-01 3.475415706634521484e-01 -1.622872650623321533e-01 -6.487304717302322388e-02 4.614987969398498535e-01 3.577730655670166016e-01 -6.133900284767150879e-01 2.964071929454803467e-01
5.335907638072967529e-02 -1.707207560539245605e-01 -2.481646388769149780e-01 -3.465013802051544189e-01 6.584305167198181152e-01 -4.695390760898590088e-01 3.575343489646911621e-01 6.730325520038604736e-02
-1.043778508901596069e-01 4.360916316509246826e-01 -4.801452159881591797e-02 7.641008496284484863e-02 6.364870071411132812e-01 -1.286655515432357788e-01 -5.339372158050537109e-01 2.898725271224975586e-01
-4.236235618591308594e-01 5.660427734255790710e-02 -1.705138832330703735e-01 2.470694631338119507e-01 7.307074069976806641e-01 2.358112931251525879e-01 -8.734948001801967621e-03 3.709502220153808594e-01
-6.971327960491180420e-02 5.364394187927246094e-01 1.696489304304122925e-01 -2.578842043876647949e-01 6.886060833930969238e-01 9.178315848112106323e-02 -7.376775145530700684e-02 3.521980643272399902e-01
2.049024105072021484e-01 -7.135774195194244385e-02 1.466412842273712158e-01 2.056784629821777344e-01 4.329170584678649902e-01 5.398196578025817871e-01 1.565592586994171143e-01 6.211138367652893066e-01
-1.068511605262756348e-01 2.062342762947082520e-01 1.841776520013809204e-01 1.185892000794410706e-01 7.589190006256103516e-01 3.266479969024658203e-01 4.471474885940551758e-01 1.243698820471763611e-01
-1.893641799688339233e-01 1.609937846660614014e-01 -8.581488393247127533e-03 -2.723420858383178711e-01 5.602513551712036133e-01 4.043723046779632568e-01 2.057456970214843750e-01 5.867268443107604980e-01
-1.610040664672851562e-02 1.873890608549118042e-01 2.418068796396255493e-01 -5.197140201926231384e-02 6.979494690895080566e-01 6.335912942886352539e-01 -1.030677780508995056e-01 6.526997685432434082e-02
4.715156257152557373e-01 4.187030196189880371e-01 -4.823264107108116150e-02 -3.352797031402587891e-02 5.136429071426391602e-01 -5.210821703076362610e-02 -5.392038226127624512e-01 2.040224522352218628e-01
-6.787046790122985840e-02 8.448449522256851196e-02 -3.854897618293762207e-01 -1.471877247095108032e-01 4.600862264633178711e-01 1.522911787033081055e-01 -2.886304557323455811e-01 7.069723606109619141e-01
1.949407011270523071e-01 3.681884407997131348e-01 3.653322458267211914e-01 -3.720395863056182861e-01 5.675770640373229980e-01 -3.094303309917449951e-01 -2.925552129745483398e-01 2.259977161884307861e-01
5.959064364433288574e-01 3.090499937534332275e-01 2.506602704524993896e-01 1.187498047947883606e-01 5.916078686714172363e-01 -3.108319342136383057e-01 -1.583974212408065796e-01 -2.730205096304416656e-02
2.321588546037673950e-01 4.634911715984344482e-01 6.891417503356933594e-02 8.331456035375595093e-02 7.129280567169189453e-01 1.670449227094650269e-01 -3.864380419254302979e-01 -1.846156865358352661e-01
2.183081805706024170e-01 -6.000475287437438965e-01 -3.773830533027648926e-01 1.615191996097564697e-01 3.656179606914520264e-01 -1.344192773103713989e-01 1.079515367746353149e-01 5.102739334106445312e-01
4.108713567256927490e-01 2.361693680286407471e-01 -6.854033470153808594e-02 4.301963448524475098e-01 6.537665724754333496e-01 -3.887947201728820801e-01 -4.556918516755104065e-02 -7.066445052623748779e-02
-3.323156535625457764e-01 -1.022476181387901306e-01 1.686155647039413452e-01 1.060676127672195435e-01 8.074811697006225586e-01 1.763862222433090210e-01 -3.095329999923706055e-01 -2.459303587675094604e-01
1.413183212280273438e-01 -4.215508997440338135e-01 -1.903581321239471436e-01 -3.835692405700683594e-01 5.514664649963378906e-01 -4.106419682502746582e-01 2.145290225744247437e-01 3.165398836135864258e-01
3.808999955654144287e-01 -4.941055774688720703e-01 -7.203055173158645630e-02 -4.939044713973999023e-01 4.461314976215362549e-01 -1.551171392202377319e-01 2.165620774030685425e-01 3.027393221855163574e-01
1.127885133028030396e-01 -1.153082847595214844e-01 -1.327120363712310791e-01 -5.745818465948104858e-02 5.515785217285156250e-01 7.372471690177917480e-01 1.242076829075813293e-01 2.997814416885375977e-01
-3.164281547069549561e-01 -3.146602511405944824e-01 2.162722200155258179e-01 3.102246224880218506e-01 7.308819293975830078e-01 1.291542500257492065e-01 -3.228681087493896484e-01 -5.230749770998954773e-02
4.391032755374908447e-01 3.174818754196166992e-01 2.027743160724639893e-01 -4.885680973529815674e-01 4.963712692260742188e-01 -2.947666645050048828e-01 2.128172218799591064e-01 2.191220372915267944e-01
-1.658160611987113953e-02 -1.676037460565567017e-01 1.419536918401718140e-01 -3.635636568069458008e-01 4.997580051422119141e-01 5.813789740204811096e-02 -6.674300432205200195e-01 3.474244773387908936e-01
4.647686704993247986e-02 -2.702451497316360474e-02 2.567533254623413086e-01 1.786247454583644867e-02 4.106923043727874756e-01 -1.657919436693191528e-01 8.971849083900451660e-02 8.524457216262817383e-01
3.250595554709434509e-02 -3.859884738922119141e-01 -5.895769596099853516e-01 2.569809556007385254e-01 4.630923271179199219e-01 1.458091288805007935e-01 -3.051298856735229492e-02 4.468446671962738037e-01
5.309852361679077148e-01 -4.426057636737823486e-01 1.943110115826129913e-02 -4.065307080745697021e-01 5.048283338546752930e-01 -2.508702576160430908e-01 1.741839200258255005e-01 9.155640751123428345e-02
-2.418500483036041260e-01 -1.828416138887405396e-01 -2.355872467160224915e-02 -2.598905563354492188e-01 6.231077909469604492e-01 -1.049644425511360168e-01 -6.619877815246582031e-01 4.970433935523033142e-02
-6.165931466966867447e-03 -3.820267915725708008e-01 1.456407904624938965e-01 -1.410928368568420410e-02 3.581317961215972900e-01 3.440063893795013428e-01 -1.373140066862106323e-01 7.530958056449890137e-01
5.668435692787170410e-01 -2.808879017829895020e-01 -4.635480344295501709e-01 1.836215406656265259e-01 4.966375529766082764e-01 -1.687679439783096313e-02 2.837247848510742188e-01 1.541531383991241455e-01
1.015512496232986450e-01 1.181699708104133606e-01 4.596665203571319580e-01 -6.216394901275634766e-01 5.376970767974853516e-01 1.315022706985473633e-01 -1.920283958315849304e-02 2.668599188327789307e-01
-9.821518510580062866e-02 -2.628773450851440430e-01 4.531476199626922607e-01 9.629068523645401001e-02 4.126152098178863525e-01 -2.707454860210418701e-01 3.596026003360748291e-01 5.777249336242675781e-01
2.002139575779438019e-02 3.501561880111694336e-01 -6.478404998779296875e-01 9.940584003925323486e-02 5.614081621170043945e-01 2.421321421861648560e-01 -9.769675135612487793e-02 2.530991435050964355e-01
3.725071251392364502e-02 2.428327351808547974e-01 -5.889692902565002441e-01 2.377429604530334473e-02 4.468732774257659912e-01 3.086433410644531250e-01 -2.299633026123046875e-01 4.943226575851440430e-01
6.089952588081359863e-01 4.671350717544555664e-01 2.716830968856811523e-01 1.514332294464111328e-01 4.961899518966674805e-01 -1.687034964561462402e-01 -9.042915701866149902e-02 1.769827902317047119e-01
9.170923382043838501e-02 -2.168328911066055298e-01 -4.573157802224159241e-02 -1.430306397378444672e-02 3.211597800254821777e-01 1.522273719310760498e-01 -2.368390262126922607e-01 8.717036843299865723e-01
-2.267056852579116821e-01 -3.730503469705581665e-02 3.575329482555389404e-01 2.216960638761520386e-01 7.715954184532165527e-01 3.086205758154392242e-02 -3.108428716659545898e-01 -2.780263423919677734e-01
3.768322169780731201e-01 -6.575872898101806641e-01 4.882641136646270752e-02 8.545882254838943481e-02 5.583047866821289062e-01 -2.789273858070373535e-01 -1.624326109886169434e-01 3.675925254356116056e-04
2.042296677827835083e-01 -4.577094316482543945e-01 -2.635077536106109619e-01 -5.601993203163146973e-01 5.234204530715942383e-01 -5.725931003689765930e-02 1.980272084474563599e-01 2.215187996625900269e-01
3.740054368972778320e-02 3.320151269435882568e-01 -2.574610710144042969e-01 -2.869934737682342529e-01 4.863909482955932617e-01 3.970496654510498047e-01 -4.705113470554351807e-01 3.522928357124328613e-01
2.950010299682617188e-01 -1.682863533496856689e-01 -1.518876999616622925e-01 -4.527611434459686279e-01 5.426110625267028809e-01 -4.836155772209167480e-01 2.893049716949462891e-01 2.111477553844451904e-01
-2.071584016084671021e-01 6.860616058111190796e-02 -2.075732201337814331e-01 -4.985785782337188721e-01 6.131454706192016602e-01 -2.442137151956558228e-02 -5.253632664680480957e-01 -9.033884853124618530e-02
1.078071668744087219e-01 5.651500448584556580e-02 -2.372988164424896240e-01 -2.340656816959381104e-01 5.450893044471740723e-01 7.001325488090515137e-01 7.212952524423599243e-02 2.856144309043884277e-01
-1.402822285890579224e-01 1.947049200534820557e-01 -4.019201099872589111e-01 -4.925051629543304443e-01 5.711938142776489258e-01 3.110380470752716064e-01 4.329850524663925171e-02 3.367907106876373291e-01
-1.638050749897956848e-02 -1.466717105358839035e-02 1.557605713605880737e-01 3.133533596992492676e-01 4.606432318687438965e-01 1.983729302883148193e-01 -3.531733751296997070e-01 7.076647281646728516e-01
1.736595779657363892e-01 8.297879248857498169e-02 2.863321304321289062e-01 -1.329535096883773804e-01 7.075453996658325195e-01 5.436319112777709961e-01 -7.268998026847839355e-02 -2.487048655748367310e-01
-1.287001073360443115e-01 1.063937544822692871e-01 -2.373174428939819336e-01 1.135098841041326523e-02 4.459134340286254883e-01 1.721952855587005615e-01 -2.322095334529876709e-01 7.957744002342224121e-01
1.181060746312141418e-01 -1.031533330678939819e-01 -5.925073623657226562e-01 4.390824735164642334e-01 6.016492247581481934e-01 1.030216179788112640e-02 1.012792885303497314e-01 2.433241158723831177e-01
-6.164330244064331055e-02 3.008020818233489990e-01 -5.621289014816284180e-01 1.396650373935699463e-01 5.100768804550170898e-01 1.292923241853713989e-01 -3.734559193253517151e-02 5.403085350990295410e-01
-1.991653889417648315e-01 -4.586066678166389465e-02 -4.204210042953491211e-01 -3.255569636821746826e-01 4.915703535079956055e-01 3.713210821151733398e-01 2.783016860485076904e-02 5.433171391487121582e-01
5.619232654571533203e-01 2.694288492202758789e-01 1.612563580274581909e-01 2.537732124328613281e-01 5.663584470748901367e-01 -4.266266226768493652e-01 1.200328916311264038e-01 6.376370787620544434e-02
1.517942100763320923e-01 6.395328640937805176e-01 -2.300292402505874634e-01 1.491608005017042160e-02 6.294734477996826172e-01 -1.948419362306594849e-01 -2.652547955513000488e-01 1.012900993227958679e-01
1.867047548294067383e-01 -4.112739562988281250e-01 -5.084885954856872559e-01 -3.769116103649139404e-01 5.270135402679443359e-01 -1.682164072990417480e-01 2.325591593980789185e-01 1.877452284097671509e-01
1.399198025465011597e-01 -7.672445476055145264e-02 2.582690119743347168e-01 -9.848570078611373901e-02 5.748459696769714355e-01 6.876108646392822266e-01 -2.562592029571533203e-01 1.709040254354476929e-01
6.713336706161499023e-01 2.077603191137313843e-01 -1.935706734657287598e-01 -4.309096932411193848e-01 3.377831876277923584e-01 1.549895107746124268e-01 -2.653001546859741211e-01 2.729295194149017334e-01
1.201727166771888733e-01 -3.512353003025054932e-01 2.780668139457702637e-01 -1.706341654062271118e-02 4.673852324485778809e-01 3.730716109275817871e-01 -2.770579755306243896e-01 5.917663574218750000e-01
3.060681521892547607e-01 4.983468949794769287e-01 -1.836408525705337524e-01 1.401903629302978516e-01 6.431515812873840332e-01 8.505889773368835449e-02 -3.997854590415954590e-01 -1.545572727918624878e-01
4.458110630512237549e-01 3.915586769580841064e-01 9.938830882310867310e-02 3.150688707828521729e-01 6.233169436454772949e-01 -3.850245177745819092e-01 1.677763834595680237e-02 -4.169476404786109924e-02
4.161929488182067871e-01 1.511365920305252075e-01 1.996954083442687988e-01 1.881018839776515961e-02 3.071937859058380127e-01 1.723086833953857422e-01 -4.854435920715332031e-01 6.356063485145568848e-01
1.637972295284271240e-01 -1.471920125186443329e-02 -1.826713383197784424e-01 1.398946940898895264e-01 4.082561433315277100e-01 3.345661163330078125e-01 -2.368506193161010742e-01 7.650548815727233887e-01
-6.554550677537918091e-02 -2.362754568457603455e-02 -5.328650474548339844e-01 3.811657130718231201e-01 6.617151498794555664e-01 -2.058278620243072510e-01 2.643121778964996338e-01 1.257774829864501953e-01
-6.907965987920761108e-02 1.580379158258438110e-01 -3.512965142726898193e-01 5.284651517868041992e-01 7.504276633262634277e-01 5.919067934155464172e-02 3.035469539463520050e-02 -8.670698734931647778e-04
2.856200635433197021e-01 2.342081815004348755e-01 4.141159057617187500e-01 2.311192303895950317e-01 6.871711611747741699e-01 -3.684054911136627197e-01 1.752846837043762207e-01 2.852555364370346069e-03
-1.770873665809631348e-01 -2.892140299081802368e-02 2.476391643285751343e-01 3.340982198715209961e-01 5.148934125900268555e-01 -1.470192372798919678e-01 3.558822572231292725e-01 6.176365017890930176e-01
5.323642492294311523e-01 2.688179016113281250e-01 2.497085481882095337e-01 1.288755387067794800e-01 6.362335085868835449e-01 -3.575946390628814697e-01 1.099502481520175934e-02 -1.804827302694320679e-01
-8.977168053388595581e-02 3.613097071647644043e-01 1.182723715901374817e-01 -4.404947161674499512e-01 6.915734410285949707e-01 -2.668661475181579590e-01 -3.207945525646209717e-01 -3.117373026907444000e-02
5.829699039459228516e-01 -4.967801645398139954e-02 1.426427513360977173e-01 -4.210860133171081543e-01 2.504242062568664551e-01 -3.126738071441650391e-01 -1.370185315608978271e-01 5.298741459846496582e-01
1.338784694671630859e-01 6.377077661454677582e-03 -2.143038064241409302e-01 4.504936933517456055e-01 7.618713378906250000e-01 -2.023618817329406738e-01 -1.070220544934272766e-01 -3.167224228382110596e-01
1.387927830219268799e-01 4.624409228563308716e-02 -2.020866572856903076e-01 -1.878796815872192383e-01 5.658995509147644043e-01 6.563093662261962891e-01 9.529580175876617432e-02 3.773521780967712402e-01
-2.285681068897247314e-01 1.600148826837539673e-01 -1.960400044918060303e-01 -4.989892989397048950e-02 8.718536496162414551e-01 3.449690341949462891e-01 -2.144411206245422363e-02 -4.047061875462532043e-02
-3.025391995906829834e-01 1.106071323156356812e-01 1.393549293279647827e-01 2.661235630512237549e-01 8.768249750137329102e-01 1.166595667600631714e-01 -1.532078236341476440e-01 -9.510913863778114319e-03
5.084753632545471191e-01 1.667519360780715942e-01 -4.519162476062774658e-01 -2.748812437057495117e-01 5.753222703933715820e-01 1.544758081436157227e-01 -2.271442674100399017e-02 -2.801499068737030029e-01
-2.497273981571197510e-01 3.218448162078857422e-01 3.429817780852317810e-02 1.427127867937088013e-01 6.182280182838439941e-01 -3.685654401779174805e-01 -2.930665612220764160e-01 4.566996097564697266e-01
1.084440574049949646e-01 -2.882963418960571289e-01 -6.837934255599975586e-01 2.210525572299957275e-01 4.647972285747528076e-01 1.070206314325332642e-01 -1.847782172262668610e-02 4.010687172412872314e-01
6.206081509590148926e-01 3.423403203487396240e-01 -3.338091969490051270e-01 4.257001727819442749e-02 5.854763388633728027e-01 9.044781327247619629e-02 1.682447493076324463e-01 -7.168130576610565186e-02
6.763803958892822266e-01 -5.262955278158187866e-02 -1.355886310338973999e-01 -3.423374891281127930e-01 5.312340855598449707e-01 -1.054330840706825256e-01 3.311795592308044434e-01 -3.398260846734046936e-02
5.033158883452415466e-02 2.329182112589478493e-03 2.159865796566009521e-01 3.350960612297058105e-01 7.226778864860534668e-01 -5.260426402091979980e-01 1.731491982936859131e-01 -9.775933623313903809e-02
-1.438536345958709717e-01 2.421956509351730347e-01 -3.288014531135559082e-01 -1.606010794639587402e-01 6.352443099021911621e-01 3.541024625301361084e-01 -2.565868943929672241e-02 5.071115493774414062e-01
-1.141793206334114075e-01 3.312451541423797607e-01 -5.601114630699157715e-01 -7.299869321286678314e-03 6.575398445129394531e-01 3.111089169979095459e-01 -8.560044318437576294e-02 1.642768234014511108e-01
6.619838625192642212e-02 -5.814796313643455505e-02 2.297446578741073608e-01 2.576998174190521240e-01 5.784285664558410645e-01 3.558311462402343750e-01 4.454283416271209717e-01 4.619990587234497070e-01
2.195518165826797485e-01 3.188733160495758057e-01 1.293200403451919556e-01 -6.337666511535644531e-01 5.495756864547729492e-01 2.581168413162231445e-01 -2.490359842777252197e-01 3.250010684132575989e-02
-2.795833647251129150e-01 -6.027112528681755066e-02 3.344833552837371826e-01 1.577656716108322144e-01 7.687044739723205566e-01 4.193340241909027100e-01 -1.144368723034858704e-01 -3.985119238495826721e-02
-1.536378413438796997e-01 -1.316846460103988647e-01 -1.384938787668943405e-02 -4.621517062187194824e-01 7.159007191658020020e-01 -2.972542047500610352e-01 3.800038695335388184e-01 1.383763854391872883e-03
9.003812819719314575e-02 3.910365700721740723e-01 3.404465615749359131e-01 -4.336519837379455566e-01 6.398930549621582031e-01 -3.056033849716186523e-01 -1.181307062506675720e-01 1.349605321884155273e-01
-1.654759049415588379e-01 6.569648534059524536e-02 -2.828131616115570068e-02 1.344070434570312500e-01 6.935735344886779785e-01 2.665691673755645752e-01 5.217869281768798828e-01 3.536547124385833740e-01
8.432059735059738159e-02 3.081985712051391602e-01 4.190249368548393250e-03 -4.790990352630615234e-01 5.558512210845947266e-01 4.986453950405120850e-01 -1.498815119266510010e-01 2.970994412899017334e-01
1.239564195275306702e-01 5.506845116615295410e-01 1.172659769654273987e-01 9.848995506763458252e-02 6.228860616683959961e-01 -7.852671295404434204e-02 -4.930191636085510254e-01 1.439048200845718384e-01
3.678321242332458496e-01 5.654049515724182129e-01 3.252040743827819824e-01 -1.009656116366386414e-01 5.542817115783691406e-01 -1.967456936836242676e-01 -4.269836097955703735e-02 2.851397693157196045e-01
-1.010943502187728882e-01 3.957157135009765625e-01 2.264994382858276367e-01 -3.241593837738037109e-01 6.142496466636657715e-01 -2.663110196590423584e-01 -2.200615406036376953e-01 4.244483411312103271e-01
4.847857952117919922e-01 2.484314739704132080e-01 5.437734723091125488e-01 -1.312649697065353394e-01 5.572225451469421387e-01 -2.224586308002471924e-01 -3.457766026258468628e-02 1.707748472690582275e-01
4.850977063179016113e-01 -4.359452128410339355e-01 -4.042655527591705322e-01 -9.899689257144927979e-02 5.150766968727111816e-01 -3.096320331096649170e-01 -8.628463745117187500e-02 1.810523569583892822e-01
5.299297571182250977e-01 3.600707948207855225e-01 3.588534891605377197e-01 1.591158509254455566e-01 5.958300828933715820e-01 -2.556415498256683350e-01 -1.226973012089729309e-01 -3.013518406078219414e-03
4.657889008522033691e-01 2.379790842533111572e-01 3.931666314601898193e-01 -5.122326314449310303e-02 6.036424636840820312e-01 -3.993535339832305908e-01 2.117962539196014404e-01 -2.185435593128204346e-02
1.435420662164688110e-01 -5.621643066406250000e-01 -2.841128408908843994e-01 5.780619755387306213e-02 5.898327827453613281e-01 -2.822458148002624512e-01 3.387559056282043457e-01 1.923134773969650269e-01
5.304432511329650879e-01 2.196046710014343262e-02 -2.552219629287719727e-01 1.786650717258453369e-01 6.458393335342407227e-01 9.013730287551879883e-02 4.266949295997619629e-01 -1.174160689115524292e-01
-2.409689426422119141e-01 1.503565311431884766e-01 -1.201895847916603088e-01 2.347361296415328979e-01 7.581138014793395996e-01 2.422065734863281250e-01 3.518587648868560791e-01 3.042617440223693848e-01
-1.650615781545639038e-01 2.285922467708587646e-01 -3.786658495664596558e-02 -1.451957523822784424e-01 6.314818263053894043e-01 -2.050917595624923706e-01 -6.086625456809997559e-01 2.944187819957733154e-01
-1.157885268330574036e-01 2.405946999788284302e-01 -7.120765745639801025e-02 -3.201781511306762695e-01 5.861279964447021484e-01 3.621875643730163574e-01 -2.484713792800903320e-01 5.335341095924377441e-01
4.520813822746276855e-01 -1.159873511642217636e-02 3.399428129196166992e-01 1.204310208559036255e-01 6.827672123908996582e-01 -3.658851087093353271e-01 -2.317587286233901978e-01 1.080186963081359863e-01
-1.926255375146865845e-01 -6.787431985139846802e-02 -2.967095002532005310e-02 3.397089242935180664e-01 5.346660017967224121e-01 -1.435556262731552124e-01 5.110399127006530762e-01 5.238018631935119629e-01
3.681455254554748535e-01 1.520675271749496460e-01 2.102690339088439941e-01 4.411847144365310669e-02 6.292433142662048340e-01 2.087169289588928223e-01 5.689354538917541504e-01 1.788500994443893433e-01
1.791431158781051636e-01 3.320246934890747070e-01 -1.509740650653839111e-01 -3.426645398139953613e-01 5.498317480087280273e-01 4.174166023731231689e-01 -1.379584223031997681e-01 4.710321426391601562e-01
1.618054211139678955e-01 3.758702874183654785e-01 2.119064480066299438e-01 -5.885096788406372070e-01 5.572034716606140137e-01 -5.599127337336540222e-02 -4.236055538058280945e-02 3.548063635826110840e-01
-4.168887436389923096e-01 -4.720393195748329163e-02 -1.397208720445632935e-01 -8.094339072704315186e-02 6.652438044548034668e-01 3.430011272430419922e-01 2.016126364469528198e-01 4.439086914062500000e-01
-1.157436594367027283e-01 -1.956241577863693237e-01 9.062272496521472931e-03 2.138799615204334259e-02 4.352130591869354248e-01 -4.244680106639862061e-01 -2.888933420181274414e-01 7.033862471580505371e-01
2.863390445709228516e-01 3.288277983665466309e-01 7.024197280406951904e-02 -4.641602933406829834e-01 6.458072662353515625e-01 2.860925160348415375e-02 -3.682034313678741455e-01 1.898531168699264526e-01
3.224563002586364746e-01 5.211522579193115234e-01 -2.458011060953140259e-01 2.749873995780944824e-01 6.362650990486145020e-01 2.175991982221603394e-01 -1.900307089090347290e-01 -9.576758369803428650e-03
3.114424943923950195e-01 -1.036026608198881149e-02 5.335767194628715515e-02 1.895730644464492798e-01 4.338648021221160889e-01 -1.949446499347686768e-01 -1.906025260686874390e-01 7.755900025367736816e-01
1.493247877806425095e-02 1.523960530757904053e-01 3.640696033835411072e-02 -1.318710297346115112e-01 5.950046777725219727e-01 5.467385649681091309e-01 2.599376142024993896e-01 4.871508777141571045e-01
8.508852869272232056e-02 2.252482622861862183e-01 -1.949949115514755249e-01 3.058493733406066895e-01 4.297585189342498779e-01 8.219194412231445312e-02 -4.596705734729766846e-01 6.385228633880615234e-01
-3.213722407817840576e-01 1.139511093497276306e-01 -3.506075143814086914e-01 5.926409363746643066e-02 7.478002905845642090e-01 4.122271239757537842e-01 -1.463724225759506226e-01 8.207165449857711792e-02
-3.488521575927734375e-01 1.796178370714187622e-01 3.810177743434906006e-02 1.286817621439695358e-02 6.542157530784606934e-01 9.847804903984069824e-02 -5.248205661773681641e-01 3.623387515544891357e-01
6.457316875457763672e-01 1.571864336729049683e-01 -1.304631680250167847e-01 2.253935635089874268e-01 5.992097258567810059e-01 1.895508319139480591e-01 3.090025484561920166e-01 -5.983718205243349075e-03
-8.308903872966766357e-02 4.659776389598846436e-02 -9.729859232902526855e-02 -7.512779533863067627e-02 7.448538541793823242e-01 4.066717326641082764e-01 4.610701799392700195e-01 2.074581831693649292e-01
-7.385643571615219116e-02 1.780994087457656860e-01 1.081535816192626953e-01 2.720617949962615967e-01 5.122056007385253906e-01 -1.292074471712112427e-01 -1.134277880191802979e-01 7.649810314178466797e-01
2.583929300308227539e-01 6.081695556640625000e-01 2.292292714118957520e-01 -2.487053275108337402e-01 6.006724834442138672e-01 -4.626411944627761841e-03 -2.117276340723037720e-01 2.080988585948944092e-01
-9.504010528326034546e-02 1.373728364706039429e-01 1.042522788047790527e-01 -1.311522722244262695e-01 8.073309659957885742e-01 3.633455336093902588e-01 -1.021420210599899292e-01 -3.870277106761932373e-01
2.606514990329742432e-01 -5.466377139091491699e-01 -4.751099646091461182e-02 -3.970565795898437500e-01 5.862750411033630371e-01 -1.982836276292800903e-01 1.631281524896621704e-01 2.523713707923889160e-01
-1.937448680400848389e-01 2.448415942490100861e-02 -2.828143835067749023e-01 -3.687040507793426514e-01 6.362782716751098633e-01 4.846623539924621582e-01 -1.754275709390640259e-01 2.746165990829467773e-01
8.822531253099441528e-02 2.651673853397369385e-01 2.066752640530467033e-03 7.767041213810443878e-03 5.200200080871582031e-01 -3.106417357921600342e-01 -5.891183018684387207e-01 4.559153914451599121e-01
1.821026764810085297e-02 -5.777413025498390198e-04 3.628068864345550537e-01 1.943485736846923828e-01 5.572841167449951172e-01 -3.975899815559387207e-01 3.876549303531646729e-01 4.597263932228088379e-01
-2.689599394798278809e-01 1.539696101099252701e-02 -2.116787731647491455e-01 8.869614452123641968e-02 7.544430494308471680e-01 4.842320680618286133e-01 -2.032746970653533936e-01 1.725195348262786865e-01
6.074824836105108261e-03 3.921489417552947998e-02 2.035587131977081299e-01 4.743595123291015625e-01 4.404656291007995605e-01 -1.239774823188781738e-01 1.498631834983825684e-01 7.072007656097412109e-01
2.918664515018463135e-01 1.061336509883403778e-02 2.441631555557250977e-01 1.866413094103336334e-02 7.236755490303039551e-01 5.260347127914428711e-01 3.677416592836380005e-02 -2.301439046859741211e-01
1.908649876713752747e-02 -1.112969517707824707e-01 -1.176156252622604370e-01 3.221628069877624512e-02 6.997929811477661133e-01 -4.297519326210021973e-01 -5.449357628822326660e-01 -3.202154859900474548e-02
-2.395085394382476807e-01 1.612487733364105225e-01 -3.245339542627334595e-02 1.746558398008346558e-01 8.342321515083312988e-01 2.308896481990814209e-01 -2.232876718044281006e-01 -2.931994199752807617e-01
-3.214296884834766388e-03 3.524844646453857422e-01 1.790834963321685791e-01 -4.378037154674530029e-01 6.370450258255004883e-01 2.882317900657653809e-01 -1.071097329258918762e-01 3.893903791904449463e-01
6.280274391174316406e-01 -6.825076043605804443e-02 4.181152582168579102e-01 -2.608240246772766113e-01 4.309290051460266113e-01 -3.803971707820892334e-01 5.007547885179519653e-02 1.586332470178604126e-01
3.816036880016326904e-01 -6.839413195848464966e-02 6.241778135299682617e-01 1.336607784032821655e-01 5.419824123382568359e-01 -3.714540302753448486e-01 -7.118608057498931885e-02 7.380589842796325684e-02
-4.286614060401916504e-02 1.893712393939495087e-02 -3.004839085042476654e-02 -1.623838543891906738e-01 5.860636830329895020e-01 2.160649597644805908e-01 -7.188983559608459473e-01 2.521165311336517334e-01
4.147603213787078857e-01 -4.829361736774444580e-01 -2.923747003078460693e-01 3.187164068222045898e-01 5.600257515907287598e-01 6.594929844141006470e-02 -2.994673252105712891e-01 4.982122685760259628e-03
-3.135146498680114746e-01 -1.657365262508392334e-01 3.448508977890014648e-01 3.329459950327873230e-02 7.856239676475524902e-01 2.682931423187255859e-01 -1.362500488758087158e-01 -2.155432105064392090e-01
5.383355617523193359e-01 1.464598625898361206e-01 3.247045278549194336e-01 1.183019429445266724e-01 5.884083509445190430e-01 -4.407192468643188477e-01 1.698668152093887329e-01 -1.856466755270957947e-03
3.031719923019409180e-01 -5.711632370948791504e-01 1.044357940554618835e-01 3.514211997389793396e-02 5.754970908164978027e-01 -4.865836501121520996e-01 2.984186634421348572e-02 2.943525835871696472e-02
-8.329472690820693970e-02 2.804166972637176514e-01 -2.602693140506744385e-01 1.642869412899017334e-02 7.943054437637329102e-01 2.179606556892395020e-01 -1.516091227531433105e-01 -3.807956278324127197e-01
-9.614063799381256104e-02 1.070705205202102661e-01 2.134918123483657837e-01 3.632582724094390869e-01 8.471627831459045410e-01 1.031024381518363953e-01 -1.470074653625488281e-01 -2.276656478643417358e-01
5.631984472274780273e-01 3.148374855518341064e-01 3.647136688232421875e-01 2.123800814151763916e-01 5.983909964561462402e-01 -2.161383479833602905e-01 -2.331333234906196594e-02 -1.525315828621387482e-02
-1.899146735668182373e-01 -4.716940224170684814e-01 -2.938985824584960938e-01 2.902186810970306396e-01 6.191483736038208008e-01 1.424490939825773239e-02 3.512497842311859131e-01 2.528041601181030273e-01
-7.342904061079025269e-02 -1.474852487444877625e-02 2.614863030612468719e-02 -2.657827734947204590e-02 7.443378567695617676e-01 6.542144417762756348e-01 -9.071626700460910797e-03 1.043211668729782104e-01
2.784462869167327881e-01 3.286171257495880127e-01 -4.163824021816253662e-01 -4.228663444519042969e-02 6.748487949371337891e-01 -1.988885998725891113e-01 -3.412038087844848633e-01 -1.670878231525421143e-01
-2.331471592187881470e-01 1.672571897506713867e-01 -2.466866970062255859e-01 -3.268874809145927429e-02 7.710697054862976074e-01 2.434678673744201660e-01 4.359161555767059326e-01 1.090714111924171448e-01
3.601911664009094238e-01 1.211512982845306396e-01 -4.313583672046661377e-01 1.548255831003189087e-01 6.786856651306152344e-01 1.782345473766326904e-01 3.896085917949676514e-01 -3.697226196527481079e-02
3.098205029964447021e-01 -9.745953232049942017e-02 1.632031984627246857e-02 -3.974343240261077881e-01 3.501458168029785156e-01 -1.382250487804412842e-01 -6.033850908279418945e-01 4.801151156425476074e-01
-3.782778382301330566e-01 -2.947168946266174316e-01 -6.317563238553702831e-04 -5.525442212820053101e-02 5.295507311820983887e-01 -4.736200273036956787e-01 -1.162029877305030823e-01 4.987497925758361816e-01
3.383443057537078857e-01 -3.551294505596160889e-01 -6.522351503372192383e-01 1.313922107219696045e-01 4.814311265945434570e-01 1.169832721352577209e-01 -7.345626503229141235e-02 2.566606998443603516e-01
1.393067557364702225e-02 1.403454989194869995e-01 2.840025126934051514e-01 2.667157053947448730e-01 6.594876050949096680e-01 1.978054940700531006e-01 -3.582912981510162354e-01 4.752799868583679199e-01
9.763629734516143799e-02 -2.588444016873836517e-02 3.857984840869903564e-01 -6.554175168275833130e-02 7.853787541389465332e-01 -3.152767717838287354e-01 -5.102976784110069275e-02 -3.432750105857849121e-01
2.283596806228160858e-02 -1.015824079513549805e-01 -1.712516397237777710e-01 2.591429352760314941e-01 3.944880664348602295e-01 2.760706543922424316e-01 7.977861166000366211e-02 8.089974522590637207e-01
4.464727640151977539e-01 1.128458306193351746e-01 3.082564175128936768e-01 2.298822104930877686e-01 5.501892566680908203e-01 -5.754593014717102051e-01 -5.459289252758026123e-02 5.672854185104370117e-02
-1.476638466119766235e-01 1.371257305145263672e-01 1.366304308176040649e-01 3.758877217769622803e-01 6.211621165275573730e-01 2.127507477998733521e-01 -2.815603017807006836e-01 5.376346111297607422e-01
5.956307053565979004e-02 2.916084825992584229e-01 1.910396814346313477e-01 -1.028387919068336487e-01 7.226842045783996582e-01 5.047166347503662109e-01 -2.731125652790069580e-01 -1.128845289349555969e-01
1.823440939188003540e-01 -1.571654081344604492e-01 1.782214790582656860e-01 3.264557421207427979e-01 6.003760099411010742e-01 2.665043473243713379e-01 4.309000968933105469e-01 4.319288432598114014e-01
3.330354094505310059e-01 -2.610962986946105957e-01 -2.713682651519775391e-01 2.757666409015655518e-01 6.201567649841308594e-01 2.725797891616821289e-02 4.734065234661102295e-01 2.485500276088714600e-01
