# Supplementary material for: Where is your field going? A machine learning approach to study the relative motion of the domains of physics
Source: PLoS One. 2020 Jun 18;15(6):e0233997. doi: 10.1371/journal.pone.0233997 (PMC7302634; doi:10.1371/journal.pone.0233997)
Supplement: S10 Data — (ZIP) [file pone.0233997.s010.zip › 9/Pacs4Run_9_VS_500_embeddings1999-2003ED8.txt]

-4.920834898948669434e-01 -3.785822913050651550e-02 -2.547230422496795654e-01 2.011907547712326050e-01 -6.235511600971221924e-02 -3.267448395490646362e-02 2.051399834454059601e-02 -8.035438060760498047e-01
-4.706493914127349854e-01 -3.719072341918945312e-01 3.067286126315593719e-02 -1.939007192850112915e-01 4.665671288967132568e-01 -2.291386574506759644e-01 2.475521713495254517e-01 -5.197733640670776367e-01
-4.323921203613281250e-01 -1.673348248004913330e-01 -3.357831239700317383e-01 7.209522277116775513e-02 1.912640929222106934e-01 -4.608537554740905762e-01 5.251609683036804199e-01 -3.772611618041992188e-01
-4.915843904018402100e-01 5.304988846182823181e-02 -4.276818037033081055e-01 -2.221714407205581665e-01 5.780418515205383301e-01 4.214705154299736023e-02 2.576528191566467285e-01 -3.478001952171325684e-01
-7.585198879241943359e-01 -9.447972476482391357e-02 -1.220203563570976257e-01 4.520572349429130554e-02 -2.487223744392395020e-01 -2.562994360923767090e-01 -3.618719279766082764e-01 -3.745465278625488281e-01
-6.747902035713195801e-01 -5.396735668182373047e-01 7.617042958736419678e-02 9.008602052927017212e-02 -3.294593095779418945e-01 3.107665479183197021e-01 1.555537581443786621e-01 -1.008811295032501221e-01
-2.828358709812164307e-01 -5.125137567520141602e-01 -1.748858541250228882e-01 -2.054984495043754578e-02 6.872881054878234863e-01 -2.325576206203550100e-04 2.496596425771713257e-02 -3.915838599205017090e-01
-7.897576093673706055e-01 -2.275484986603260040e-02 1.119358539581298828e-01 1.809866279363632202e-01 -2.819834351539611816e-01 -1.543662399053573608e-01 -2.504290342330932617e-01 -4.054886698722839355e-01
-7.364135980606079102e-01 -4.986386895179748535e-01 -1.068618521094322205e-01 4.018560349941253662e-01 1.835259795188903809e-01 3.735214844346046448e-02 -2.958003990352153778e-02 1.396051328629255295e-02
-3.378266394138336182e-01 -5.022491812705993652e-01 -6.033022403717041016e-01 4.421350955963134766e-01 -1.973416805267333984e-01 -1.862291246652603149e-01 9.836440905928611755e-03 2.098083309829235077e-02
-2.999116480350494385e-01 -2.663966417312622070e-01 -3.208611607551574707e-01 1.247017309069633484e-01 -1.607832163572311401e-01 -4.236266016960144043e-01 6.072116494178771973e-01 -3.828401565551757812e-01
-7.403429746627807617e-01 -1.808036305010318756e-02 2.404571883380413055e-02 -1.575068831443786621e-01 -4.247811138629913330e-01 -1.371833682060241699e-01 1.855732053518295288e-01 -4.387287795543670654e-01
-3.898431360721588135e-01 -2.446029037237167358e-01 -1.938916742801666260e-01 5.823908001184463501e-02 -5.739154815673828125e-01 -3.833621144294738770e-01 2.377463728189468384e-01 -4.629657864570617676e-01
1.682403385639190674e-01 -4.814262986183166504e-01 -7.708577811717987061e-02 1.851506531238555908e-01 -1.611476540565490723e-01 2.781409323215484619e-01 3.025540113449096680e-01 -7.105147242546081543e-01
-2.406727969646453857e-01 -2.407890707254409790e-01 -1.547225266695022583e-01 1.188636198639869690e-01 -4.867563843727111816e-01 -4.235177934169769287e-01 3.423831164836883545e-01 -5.590206384658813477e-01
-4.875959157943725586e-01 -3.972466886043548584e-01 -2.400385588407516479e-01 -1.903023123741149902e-01 3.305202126502990723e-01 2.401212602853775024e-02 5.945209860801696777e-01 -2.175689637660980225e-01
-2.436680644750595093e-01 -4.982623755931854248e-01 2.760031521320343018e-01 4.321640729904174805e-02 -7.329383399337530136e-03 4.138643145561218262e-01 1.921265870332717896e-01 -6.372324228286743164e-01
-4.504104852676391602e-01 -8.088887482881546021e-02 -4.535470902919769287e-01 3.019397258758544922e-01 -6.293137669563293457e-01 1.340683102607727051e-01 1.674434393644332886e-01 -2.273044586181640625e-01
-4.487808048725128174e-01 -1.561920791864395142e-01 -3.919593691825866699e-01 2.658684253692626953e-01 6.201517581939697266e-01 -3.858917579054832458e-02 3.464114665985107422e-01 -2.092932462692260742e-01
-7.594281435012817383e-01 -4.781318008899688721e-01 5.369119346141815186e-02 -2.131019383668899536e-01 3.032035008072853088e-02 1.675906591117382050e-02 -2.369715869426727295e-01 -2.983424365520477295e-01
-2.792751789093017578e-01 -4.540676176548004150e-01 3.294260799884796143e-01 2.665090933442115784e-02 -9.279588609933853149e-02 1.443311721086502075e-01 3.671303093433380127e-01 -6.651083230972290039e-01
-6.170426011085510254e-01 -4.130854606628417969e-01 -4.592652916908264160e-01 1.056953594088554382e-01 2.499751932919025421e-02 1.810708642005920410e-02 -4.594035446643829346e-01 -1.204917579889297485e-01
-6.828390955924987793e-01 -4.948580563068389893e-01 -2.302127927541732788e-01 -1.535131186246871948e-01 -4.111262857913970947e-01 9.093328565359115601e-02 1.874969899654388428e-02 -1.861101239919662476e-01
-7.376943230628967285e-01 -4.982376992702484131e-01 -1.400393396615982056e-01 2.039111554622650146e-01 1.499818116426467896e-01 -3.286646008491516113e-01 2.754003927111625671e-02 -1.228900700807571411e-01
-7.505601048469543457e-01 -3.058101832866668701e-01 -3.430799543857574463e-01 1.381615847349166870e-01 -7.672008126974105835e-02 1.431543529033660889e-01 -4.155812561511993408e-01 -8.520761132240295410e-02
-2.198233902454376221e-01 -6.519371271133422852e-01 -3.286170661449432373e-01 -3.395164608955383301e-01 2.646423578262329102e-01 7.970716804265975952e-02 3.633265793323516846e-01 -3.082207143306732178e-01
-3.345938622951507568e-01 6.818696111440658569e-02 9.532850980758666992e-02 2.846540324389934540e-02 -2.296199798583984375e-01 3.537577390670776367e-01 4.393793642520904541e-01 -7.089256048202514648e-01
-6.082012057304382324e-01 -7.522453367710113525e-02 7.120915222913026810e-03 4.142359271645545959e-02 -4.033797681331634521e-01 -3.682008981704711914e-01 -1.897764950990676880e-01 -5.369950532913208008e-01
-8.419385552406311035e-01 -4.356467723846435547e-01 8.064566180109977722e-03 6.757635623216629028e-02 1.633544825017452240e-02 -2.396070808172225952e-01 1.142722368240356445e-02 -1.972581297159194946e-01
-6.548983454704284668e-01 -5.147408843040466309e-01 -1.959016472101211548e-01 5.090828984975814819e-02 1.808747798204421997e-01 -4.284938573837280273e-01 1.367500424385070801e-01 -1.736592054367065430e-01
-2.804393470287322998e-01 -2.137028379365801811e-03 -2.348839044570922852e-01 -4.313447773456573486e-01 4.746690019965171814e-02 2.299741059541702271e-01 -1.872646212577819824e-01 -7.680568099021911621e-01
-2.483624070882797241e-01 -5.545269846916198730e-01 -2.011026889085769653e-01 -3.159001469612121582e-01 2.501785159111022949e-01 -4.205310344696044922e-01 -1.250526681542396545e-02 -5.009876489639282227e-01
-8.035838603973388672e-01 -1.344272047281265259e-01 7.289389520883560181e-02 4.952723383903503418e-01 -1.954456269741058350e-01 -1.451139152050018311e-01 -5.080127716064453125e-02 -1.540656536817550659e-01
-1.241686344146728516e-01 -2.647678256034851074e-01 1.071278303861618042e-01 5.430459380149841309e-01 1.050453856587409973e-01 5.070094466209411621e-01 2.487120777368545532e-01 -5.274032950401306152e-01
-2.396261394023895264e-01 -5.559964776039123535e-01 3.362928032875061035e-01 6.178633868694305420e-02 4.593199864029884338e-02 -1.607624068856239319e-02 9.070318192243576050e-02 -7.112958431243896484e-01
-8.989502191543579102e-01 -1.683802157640457153e-01 -1.631821095943450928e-01 2.789774835109710693e-01 6.218575686216354370e-02 2.337908744812011719e-01 2.908125286921858788e-03 -2.336987666785717010e-02
-4.690523147583007812e-01 -7.181938886642456055e-01 2.914203144609928131e-02 -1.531483978033065796e-01 -1.866421550512313843e-01 -1.738999485969543457e-01 -1.840530484914779663e-01 -3.754086196422576904e-01
7.608965039253234863e-02 -7.301492989063262939e-02 -4.847697317600250244e-01 -2.548401355743408203e-01 6.270551681518554688e-02 1.993358135223388672e-01 -7.593043893575668335e-02 -7.996886372566223145e-01
-7.963153719902038574e-01 -3.721132576465606689e-01 8.872849866747856140e-03 -1.303369849920272827e-01 -1.404340267181396484e-01 8.040740340948104858e-02 -3.200278282165527344e-01 -2.859060168266296387e-01
-8.630039691925048828e-01 -9.765231609344482422e-02 -3.822288811206817627e-01 -2.441159076988697052e-02 -1.739856451749801636e-01 1.674905270338058472e-01 1.757890433073043823e-01 -9.882976859807968140e-02
-9.022558927536010742e-01 -3.197147846221923828e-01 -7.326995581388473511e-02 -5.976870190352201462e-03 -6.489481776952743530e-02 -6.442321836948394775e-02 -1.903870850801467896e-01 -1.835849881172180176e-01
-7.367042303085327148e-01 -1.782209724187850952e-01 -4.670776426792144775e-01 3.423858880996704102e-01 2.507301867008209229e-01 1.522034704685211182e-01 3.327875211834907532e-02 5.454953014850616455e-02
-8.231155872344970703e-01 -2.830258309841156006e-01 -3.324743211269378662e-01 1.009772121906280518e-01 -9.837832301855087280e-02 3.137601315975189209e-01 9.725160896778106689e-02 6.371810287237167358e-02
-5.737094283103942871e-01 -1.876058727502822876e-01 -7.402080893516540527e-01 1.148187592625617981e-01 -1.482206732034683228e-01 1.224399358034133911e-01 -1.921180188655853271e-01 -2.645430155098438263e-02
-1.195218134671449661e-02 -6.799883246421813965e-01 1.219568625092506409e-01 1.270746439695358276e-01 1.522931903600692749e-01 1.636351346969604492e-01 -1.041185706853866577e-01 -6.675636172294616699e-01
-2.753080725669860840e-01 -9.691514819860458374e-02 -3.737382590770721436e-01 -2.066060341894626617e-02 -1.582536399364471436e-01 -5.266920924186706543e-01 4.289863705635070801e-01 -5.368683934211730957e-01
-8.155712485313415527e-01 -3.928652703762054443e-01 -1.217920258641242981e-01 1.586385965347290039e-01 3.466278612613677979e-01 -5.998541042208671570e-02 -8.100084960460662842e-02 -1.009484156966209412e-01
-6.585089564323425293e-01 -1.721657067537307739e-01 -3.106768727302551270e-01 4.677734375000000000e-01 -3.547738194465637207e-01 1.420725733041763306e-01 -2.564685344696044922e-01 -9.781492501497268677e-02
-3.740879595279693604e-01 -3.078974485397338867e-01 -4.762263298034667969e-01 6.448059678077697754e-01 -1.942548751831054688e-01 -1.757628619670867920e-01 -2.235457152128219604e-01 -6.396026909351348877e-02
-4.167795479297637939e-01 -7.445012927055358887e-01 -4.607241228222846985e-02 8.050750941038131714e-02 -4.251065850257873535e-01 -9.883268922567367554e-02 -1.987634040415287018e-02 -2.693136930465698242e-01
-5.486378073692321777e-01 -5.932809710502624512e-01 -2.248711436986923218e-01 2.518923580646514893e-01 -5.239313840866088867e-02 2.214580029249191284e-02 -4.744256138801574707e-01 -6.842758506536483765e-02
-4.267928302288055420e-01 -7.943598628044128418e-01 1.011976376175880432e-01 2.191811986267566681e-02 -5.163561552762985229e-02 -3.048489689826965332e-01 9.921374171972274780e-02 -2.658503651618957520e-01
-3.712192177772521973e-01 -4.665094912052154541e-01 -4.549112021923065186e-01 -2.360458821058273315e-01 3.681814968585968018e-01 2.474076896905899048e-01 -3.043727278709411621e-01 -3.041255474090576172e-01
-4.476930499076843262e-01 -8.066651225090026855e-02 -7.102893590927124023e-01 2.461503893136978149e-01 -4.380746185779571533e-01 5.575909465551376343e-02 1.252659559249877930e-01 -1.313504129648208618e-01
-4.562428593635559082e-02 -2.744798660278320312e-01 -2.103841304779052734e-01 -2.293335944414138794e-01 -3.431899249553680420e-01 1.418590098619461060e-01 -2.002549320459365845e-01 -8.048098087310791016e-01
-7.783555984497070312e-01 -4.699185788631439209e-01 -1.410735845565795898e-01 2.810067832469940186e-01 1.135919019579887390e-01 -2.136472910642623901e-01 1.157676875591278076e-01 -5.022167414426803589e-02
-2.664583176374435425e-02 -6.209058761596679688e-01 -6.226112842559814453e-01 -1.331608858890831470e-03 3.260596096515655518e-01 5.187114700675010681e-02 -2.122660279273986816e-01 -2.684340775012969971e-01
-3.245231211185455322e-01 -3.417814373970031738e-01 -3.574507534503936768e-01 -2.097192555665969849e-01 -2.994972169399261475e-01 -3.032720983028411865e-01 1.642473936080932617e-01 -6.304500699043273926e-01
-8.115292787551879883e-01 -2.513490021228790283e-01 -2.770977616310119629e-01 4.787299036979675293e-02 3.985110819339752197e-01 1.960261762142181396e-01 -4.069521650671958923e-02 -1.660469919443130493e-02
-1.605484783649444580e-01 -2.633940987288951874e-02 3.682387620210647583e-02 1.388339251279830933e-01 1.545634418725967407e-01 6.117874979972839355e-01 1.505669057369232178e-01 -7.294211983680725098e-01
-7.686212062835693359e-01 -1.976514905691146851e-01 -6.066191196441650391e-01 -3.354165703058242798e-02 -7.722099311649799347e-03 -7.987792603671550751e-03 -3.005138225853443146e-02 -4.127153661102056503e-03
-7.285139560699462891e-01 -2.949105203151702881e-01 -1.346491873264312744e-01 1.865471005439758301e-01 -2.046896219253540039e-01 1.812187284231185913e-01 -4.569958746433258057e-01 -2.139667868614196777e-01
-3.612770140171051025e-01 -3.231532871723175049e-01 3.455360531806945801e-01 2.813473641872406006e-01 -9.812390804290771484e-02 1.422397494316101074e-01 4.873544871807098389e-01 -5.469228029251098633e-01
-7.124902606010437012e-01 -4.517030417919158936e-01 -2.334517240524291992e-01 -1.647293120622634888e-01 -3.760350942611694336e-01 1.795661300420761108e-01 -7.513170689344406128e-02 -1.655157357454299927e-01
-3.740853667259216309e-01 -1.147501319646835327e-01 -1.180379465222358704e-01 -1.148739643394947052e-02 -4.338063299655914307e-01 -5.473920106887817383e-01 1.662970334291458130e-01 -5.633356571197509766e-01
-2.188941836357116699e-01 -1.834923028945922852e-01 2.280994355678558350e-01 3.117919266223907471e-01 -2.128584235906600952e-01 4.285494387149810791e-01 1.664837002754211426e-01 -7.158854603767395020e-01
-2.028603702783584595e-01 4.951366409659385681e-02 2.010224945843219757e-02 7.591106742620468140e-02 5.020504444837570190e-02 1.314929276704788208e-01 5.460391044616699219e-01 -7.951476573944091797e-01
-1.793399751186370850e-01 -1.508523970842361450e-01 -3.176676034927368164e-01 4.004972055554389954e-02 -3.255865871906280518e-01 -5.116104483604431152e-01 3.099063336849212646e-01 -6.154432296752929688e-01
-7.600504755973815918e-01 -1.307924538850784302e-01 -4.690495431423187256e-01 2.559257447719573975e-01 2.417723238468170166e-01 2.419474273920059204e-01 -4.089950025081634521e-02 3.233975172042846680e-02
-8.165893554687500000e-01 -4.532665908336639404e-01 -1.497609764337539673e-01 5.135203897953033447e-02 1.023085936903953552e-01 -2.707175612449645996e-01 2.608885988593101501e-02 -1.350193917751312256e-01
-2.014189809560775757e-01 -1.970865391194820404e-02 -6.336429715156555176e-01 4.536588191986083984e-01 -4.141282141208648682e-01 1.564883887767791748e-01 3.133502602577209473e-01 -2.399021983146667480e-01
-7.925020456314086914e-01 -2.821943759918212891e-01 -2.577784061431884766e-01 1.328362971544265747e-01 3.220959901809692383e-01 2.923627197742462158e-01 1.363033056259155273e-01 2.027483470737934113e-02
-6.301235556602478027e-01 9.073647111654281616e-02 -2.673069238662719727e-01 3.405819535255432129e-01 4.891032576560974121e-01 1.316945701837539673e-01 3.558498919010162354e-01 -1.551373451948165894e-01
-8.655202984809875488e-01 -3.183020651340484619e-01 -2.153928279876708984e-01 1.591124236583709717e-01 9.960483759641647339e-02 -1.943334043025970459e-01 1.643934547901153564e-01 -5.599697306752204895e-02
-1.820483356714248657e-01 -2.260944545269012451e-01 -6.104003190994262695e-01 2.045837491750717163e-01 -5.982797145843505859e-01 2.242140769958496094e-01 1.521884649991989136e-01 -2.644329667091369629e-01
-7.719374299049377441e-01 -4.082821309566497803e-01 -2.328932881355285645e-01 3.916825056076049805e-01 7.521751523017883301e-02 -1.523691564798355103e-01 -2.740863151848316193e-02 1.177899353206157684e-02
-3.768531680107116699e-01 -5.001710355281829834e-02 3.173052966594696045e-01 2.564255595207214355e-01 4.628880694508552551e-02 8.860999345779418945e-02 2.864152789115905762e-01 -7.726675868034362793e-01
-4.261308908462524414e-01 -4.997209012508392334e-01 -3.600068688392639160e-01 6.207119226455688477e-01 -5.033052712678909302e-02 -1.677724719047546387e-01 -1.513963788747787476e-01 1.420414913445711136e-02
-3.575991988182067871e-01 -1.147031038999557495e-01 -3.550841808319091797e-01 5.145462751388549805e-01 -3.915353119373321533e-01 3.629478514194488525e-01 4.194518923759460449e-01 -8.457243442535400391e-02
-4.478510320186614990e-01 -6.973525881767272949e-02 -6.984109878540039062e-01 4.352920353412628174e-01 -1.453832834959030151e-01 -2.550683021545410156e-01 -1.170237436890602112e-01 -1.319795995950698853e-01
-2.087856531143188477e-01 -3.933286964893341064e-01 1.834200024604797363e-01 3.770876526832580566e-01 2.936123684048652649e-02 5.987615585327148438e-01 7.381130009889602661e-02 -5.109183788299560547e-01
4.158903658390045166e-02 -6.195454858243465424e-03 -3.731058239936828613e-01 -1.869309097528457642e-01 -8.276136964559555054e-02 -1.125373095273971558e-01 -1.340580582618713379e-01 -8.869020938873291016e-01
-8.239650130271911621e-01 -4.260778725147247314e-01 -1.675638407468795776e-01 -4.731893911957740784e-02 7.958976179361343384e-02 1.546696573495864868e-01 -2.587439119815826416e-01 -1.096219941973686218e-01
-3.402690887451171875e-01 -2.881678044795989990e-01 -2.200926095247268677e-01 -5.611686408519744873e-02 -2.619409561157226562e-01 -5.112233757972717285e-01 4.085234105587005615e-01 -5.027253627777099609e-01
6.479599326848983765e-02 -6.762148737907409668e-01 -2.315538190305233002e-02 2.113208323717117310e-01 -4.760968312621116638e-02 3.352754116058349609e-01 -1.468785759061574936e-02 -6.151829957962036133e-01
-2.134363651275634766e-01 4.614540957845747471e-04 1.022215411067008972e-01 4.110352396965026855e-01 1.830445379018783569e-01 6.664219498634338379e-02 5.303195118904113770e-01 -6.751742362976074219e-01
-5.540746450424194336e-02 -3.235388696193695068e-01 1.422775834798812866e-01 3.613616824150085449e-01 -2.065341472625732422e-01 2.962337434291839600e-01 -1.212156265974044800e-01 -7.722198367118835449e-01
1.980070769786834717e-02 1.850431114435195923e-01 -4.393228292465209961e-01 5.205652713775634766e-01 4.038745760917663574e-01 -5.453417450189590454e-02 5.902918428182601929e-02 -5.760220289230346680e-01
-6.262400746345520020e-01 5.622469633817672729e-02 -3.363963663578033447e-01 4.419568777084350586e-01 3.396161198616027832e-01 2.289934009313583374e-01 3.573156595230102539e-01 -2.687591314315795898e-02
-4.294722974300384521e-01 -1.946056783199310303e-01 -6.929241418838500977e-01 2.568414509296417236e-01 1.111090183258056641e-01 -2.187714874744415283e-01 -3.888590335845947266e-01 -1.419619917869567871e-01
-8.971282839775085449e-01 -3.133556544780731201e-01 -2.282095849514007568e-01 8.118148148059844971e-02 -3.086388297379016876e-02 -1.713142842054367065e-01 5.458545312285423279e-02 -7.084092497825622559e-02
1.757821254432201385e-02 -4.684101343154907227e-01 3.225183859467506409e-02 3.311417996883392334e-01 -8.870592713356018066e-02 2.614939212799072266e-01 -3.759911656379699707e-01 -6.722877025604248047e-01
-6.910574436187744141e-01 -2.969634346663951874e-02 -1.601280085742473602e-02 2.605455517768859863e-01 -3.286639750003814697e-01 -6.816419772803783417e-03 -4.534889161586761475e-01 -3.737626969814300537e-01
-7.796649336814880371e-01 -3.035296499729156494e-01 -1.262592524290084839e-01 -1.508314609527587891e-01 -3.493831455707550049e-01 -1.305020451545715332e-01 -9.541141241788864136e-02 -3.363008201122283936e-01
-3.000609278678894043e-01 -3.408828675746917725e-01 -4.044909179210662842e-01 1.605028286576271057e-02 -7.193128112703561783e-03 -6.211207509040832520e-01 3.076781928539276123e-01 -3.865011036396026611e-01
-9.142967462539672852e-01 -1.835829764604568481e-01 -9.767739474773406982e-02 5.026069283485412598e-02 2.076543867588043213e-01 -3.476540744304656982e-02 -2.141375392675399780e-01 -1.676539331674575806e-01
6.408290565013885498e-02 -3.974998295307159424e-01 2.349526435136795044e-02 9.236521273851394653e-02 -1.207204237580299377e-01 -1.776286214590072632e-01 -2.304463982582092285e-01 -8.541504144668579102e-01
-2.022563815116882324e-01 -6.899284571409225464e-02 -5.883734226226806641e-01 -3.142101764678955078e-01 -6.026172265410423279e-02 4.086520075798034668e-01 -1.846239417791366577e-01 -5.520027875900268555e-01
-3.865967690944671631e-01 1.146921440958976746e-01 -7.698915600776672363e-01 2.051591277122497559e-01 -3.076113760471343994e-01 -8.154283463954925537e-02 -1.763897836208343506e-01 -2.649111449718475342e-01
-2.035596072673797607e-01 -5.629693865776062012e-01 9.804911166429519653e-02 1.886936724185943604e-01 -1.149983927607536316e-01 5.058190822601318359e-01 -1.589803844690322876e-01 -5.495977997779846191e-01
-8.405445516109466553e-02 -1.075123399496078491e-01 -3.517919480800628662e-01 6.880601048469543457e-01 -5.516963545233011246e-03 -2.723275423049926758e-01 4.158646166324615479e-01 -3.702101111412048340e-01
-1.372859477996826172e-01 -5.081343650817871094e-01 -6.577656269073486328e-01 1.365849524736404419e-01 -1.652134507894515991e-01 -3.077985942363739014e-01 3.209000527858734131e-01 -2.159363329410552979e-01
1.193839386105537415e-01 -5.514353513717651367e-01 -1.276512145996093750e-01 1.480352580547332764e-01 -4.367887601256370544e-02 3.636182546615600586e-01 -1.144036278128623962e-01 -7.044451832771301270e-01
-3.047534823417663574e-01 -3.624998927116394043e-01 -6.411109566688537598e-01 1.254905462265014648e-01 2.468791753053665161e-01 -1.019405275583267212e-01 -4.721554815769195557e-01 -2.338292151689529419e-01
-2.757476568222045898e-01 -6.214380860328674316e-01 2.073603868484497070e-01 1.059014797210693359e-01 -3.025953099131584167e-02 6.107464805245399475e-02 -9.151314944028854370e-02 -6.859620809555053711e-01
-6.301895976066589355e-01 -5.126254558563232422e-01 -9.547350555658340454e-02 2.345977574586868286e-01 3.386247158050537109e-01 -3.704964220523834229e-01 -4.985957220196723938e-02 -1.466450840234756470e-01
-2.390930242836475372e-02 -4.867632687091827393e-01 2.848578430712223053e-02 1.264776736497879028e-01 7.731641083955764771e-02 4.560009241104125977e-01 -5.185124650597572327e-02 -7.273777723312377930e-01
-6.736875772476196289e-01 4.357581958174705505e-02 3.780991584062576294e-02 3.857671320438385010e-01 -2.036677300930023193e-01 -3.814060091972351074e-01 -2.151468992233276367e-01 -4.009501636028289795e-01
-2.966393828392028809e-01 -1.379586458206176758e-01 -4.635800123214721680e-01 9.225107729434967041e-02 -1.266304999589920044e-01 -1.871611922979354858e-01 7.339500784873962402e-01 -2.825038731098175049e-01
-8.464398980140686035e-01 -2.285122275352478027e-01 5.069635808467864990e-02 -1.648019813001155853e-02 -9.594997763633728027e-02 -4.427178576588630676e-02 -3.224478960037231445e-01 -3.366614580154418945e-01
6.161443516612052917e-02 -5.671150684356689453e-01 -2.420283406972885132e-01 -8.448557555675506592e-02 -9.428653120994567871e-02 2.991970777511596680e-01 -1.615358144044876099e-01 -6.959640979766845703e-01
-7.403236031532287598e-01 -1.798020452260971069e-01 -3.239776790142059326e-01 2.383427470922470093e-01 5.010075569152832031e-01 4.865551833063364029e-03 -5.734911188483238220e-02 -5.918095260858535767e-02
-2.173751890659332275e-01 -2.775119245052337646e-01 -6.011155843734741211e-01 8.454265445470809937e-02 -2.165946364402770996e-01 1.563189625740051270e-01 6.464651226997375488e-01 -1.340961605310440063e-01
7.157301902770996094e-02 -6.545232236385345459e-02 -4.002242982387542725e-01 4.716219604015350342e-01 4.633137285709381104e-01 -1.622919887304306030e-01 -9.475881606340408325e-02 -5.983385443687438965e-01
-4.380725324153900146e-01 -3.141308724880218506e-01 -4.779659211635589600e-01 6.103366613388061523e-01 -2.285537868738174438e-01 -2.355017364025115967e-01 -9.456129744648933411e-03 -2.578702382743358612e-02
-1.617863178253173828e-01 -2.286549657583236694e-02 -3.931727707386016846e-01 6.664835810661315918e-01 7.287220656871795654e-02 -3.033485710620880127e-01 4.475492835044860840e-01 -2.772834002971649170e-01
-6.418372392654418945e-01 -1.526999324560165405e-01 -2.396300584077835083e-01 1.680711209774017334e-01 -6.206229925155639648e-01 9.667789191007614136e-02 -1.466237306594848633e-01 -2.510758936405181885e-01
4.493907466530799866e-02 -3.058140575885772705e-01 -2.191577851772308350e-01 5.422850251197814941e-01 -1.009763479232788086e-01 -4.430314898490905762e-01 2.948836386203765869e-01 -5.185803771018981934e-01
-5.162520408630371094e-01 -6.571457386016845703e-01 -7.030387967824935913e-02 5.616395920515060425e-02 -4.661006927490234375e-01 8.197506517171859741e-02 -1.084795594215393066e-01 -2.404345273971557617e-01
-1.764498502016067505e-01 2.056712210178375244e-01 -5.532834529876708984e-01 4.169205725193023682e-01 -1.908358037471771240e-01 -4.030238986015319824e-01 1.718877106904983521e-01 -4.671482741832733154e-01
-5.189848542213439941e-01 -1.149704828858375549e-01 -4.629680216312408447e-01 1.658351123332977295e-01 -4.978426396846771240e-01 2.148271054029464722e-01 -3.697925508022308350e-01 -2.117814570665359497e-01
-3.752342239022254944e-02 -1.014656648039817810e-01 -1.493168324232101440e-01 -4.450352489948272705e-02 -6.254359334707260132e-02 1.413130164146423340e-01 -3.959277570247650146e-01 -8.850879669189453125e-01
-1.592743992805480957e-01 -5.065607428550720215e-01 -5.534879565238952637e-01 8.459390699863433838e-02 4.986742734909057617e-01 3.128389418125152588e-01 2.127311378717422485e-01 -1.128015890717506409e-01
-5.924577713012695312e-01 -7.132420539855957031e-01 -2.008627541363239288e-02 9.799135848879814148e-03 -2.322360426187515259e-01 -1.036405265331268311e-01 1.983065307140350342e-01 -1.891550868749618530e-01
-1.169188767671585083e-01 -6.674558520317077637e-01 -3.104870617389678955e-01 -2.762871682643890381e-01 1.187547817826271057e-01 -3.951525986194610596e-01 3.123297728598117828e-02 -4.437026977539062500e-01
-7.568857073783874512e-01 -5.228539705276489258e-01 7.216804195195436478e-03 -7.188268005847930908e-02 2.425015717744827271e-01 -2.058774381875991821e-01 -5.191671848297119141e-02 -2.112832963466644287e-01
-4.134474992752075195e-01 -3.321661055088043213e-02 -3.467668592929840088e-01 3.682179749011993408e-01 6.586409807205200195e-01 -1.087842434644699097e-01 2.693696618080139160e-01 -2.322160452604293823e-01
-7.224440574645996094e-01 1.030498743057250977e-01 -2.828801274299621582e-01 4.210953116416931152e-01 -3.237316906452178955e-01 2.776298820972442627e-01 1.554424166679382324e-01 -6.379673629999160767e-02
-7.079613208770751953e-01 6.285024434328079224e-02 -2.428742349147796631e-01 3.174958527088165283e-01 3.013254702091217041e-01 4.090447723865509033e-02 4.299674332141876221e-01 -2.402226924896240234e-01
-1.669619977474212646e-01 -2.002799659967422485e-01 -6.219160556793212891e-01 1.473044306039810181e-01 -5.794637799263000488e-01 3.124482333660125732e-01 2.081395089626312256e-01 -2.163545787334442139e-01
-4.535344243049621582e-01 -4.163151681423187256e-01 -4.771240055561065674e-01 5.768619179725646973e-01 -9.430883824825286865e-02 -1.102941930294036865e-01 -1.981043815612792969e-01 1.633691042661666870e-02
-2.061795890331268311e-01 -6.057468056678771973e-01 -5.625604391098022461e-01 5.073827505111694336e-01 -3.868368268013000488e-02 -1.118761003017425537e-01 -4.878182336688041687e-02 1.602732390165328979e-02
-5.801786184310913086e-01 7.716409862041473389e-03 -5.305375456809997559e-01 5.622947588562965393e-02 -3.329289555549621582e-01 3.990165293216705322e-01 -2.669251561164855957e-01 -1.933818459510803223e-01
-4.258662760257720947e-01 2.064017206430435181e-01 2.644860446453094482e-01 3.833096325397491455e-01 2.107558548450469971e-01 2.423938363790512085e-01 1.915266178548336029e-02 -6.749944090843200684e-01
-9.351662397384643555e-01 -2.485810816287994385e-01 -1.329768747091293335e-01 -1.201736107468605042e-01 -6.520932167768478394e-02 1.160737574100494385e-01 5.474248528480529785e-02 -1.040417775511741638e-01
-2.380642294883728027e-01 -5.291646122932434082e-01 7.447393238544464111e-02 -3.162574023008346558e-02 4.230493009090423584e-01 3.836553096771240234e-01 2.620406448841094971e-01 -5.117970705032348633e-01
-8.570007681846618652e-01 -3.149725496768951416e-01 -3.720557093620300293e-01 -3.844910115003585815e-02 -2.897924929857254028e-02 -9.057740122079849243e-02 -9.690595418214797974e-02 -8.946104347705841064e-02
-1.191828176379203796e-01 5.986626818776130676e-02 1.359667778015136719e-01 8.663548529148101807e-02 1.210477054119110107e-01 3.781791403889656067e-02 1.792638748884201050e-01 -9.528906345367431641e-01
1.907294988632202148e-02 -5.336891412734985352e-01 2.292899414896965027e-02 5.387298762798309326e-02 -2.158275246620178223e-01 1.175975650548934937e-01 -1.345715224742889404e-01 -7.955275177955627441e-01
-2.799597978591918945e-01 -5.512441992759704590e-01 -4.192368984222412109e-01 4.064206779003143311e-01 1.981408745050430298e-01 -6.262923777103424072e-02 -4.741462767124176025e-01 -9.390506893396377563e-02
-4.745596647262573242e-01 -2.196281105279922485e-01 -7.782629132270812988e-01 4.115843027830123901e-02 -2.761328816413879395e-01 -1.756598800420761108e-01 6.593462824821472168e-02 -8.784262835979461670e-02
-4.015582799911499023e-01 1.122667491436004639e-01 -3.415129184722900391e-01 1.346795856952667236e-01 -6.615804880857467651e-02 -4.767658710479736328e-01 5.001391172409057617e-01 -4.577724337577819824e-01
-5.656056404113769531e-01 -3.631387352943420410e-01 -4.825868308544158936e-01 5.408300757408142090e-01 -3.292990103363990784e-02 -1.147147789597511292e-01 -9.091736376285552979e-02 1.798607036471366882e-02
-6.462602019309997559e-01 -3.447613716125488281e-01 -2.949438691139221191e-01 2.664258480072021484e-01 3.524631261825561523e-01 -1.428507566452026367e-01 -3.835146129131317139e-01 -1.174427196383476257e-01
-6.122332811355590820e-02 -3.763212263584136963e-01 -2.032049149274826050e-01 -2.749783396720886230e-01 1.171938347397372127e-04 1.960118561983108521e-01 -2.777985334396362305e-01 -7.887558937072753906e-01
-1.512775421142578125e-01 -5.537420511245727539e-01 6.593590229749679565e-02 1.683444678783416748e-01 -1.404377371072769165e-01 5.136203169822692871e-01 -5.559201538562774658e-02 -5.926032662391662598e-01
-3.165286779403686523e-01 3.110259175300598145e-01 5.744355171918869019e-02 2.250920981168746948e-01 1.587699353694915771e-01 -1.218838244676589966e-01 2.900950312614440918e-01 -7.904983162879943848e-01
7.834424264729022980e-03 -4.637958705425262451e-01 -6.016028523445129395e-01 8.580394834280014038e-02 5.120256543159484863e-01 1.333378106355667114e-01 -1.397873461246490479e-01 -3.406671285629272461e-01
-9.972812235355377197e-02 -6.349031925201416016e-01 -5.838117599487304688e-01 4.630706310272216797e-01 -1.645460426807403564e-01 -6.637053936719894409e-02 -1.295556221157312393e-02 -5.773661192506551743e-03
-3.617921173572540283e-01 -2.777073383331298828e-01 3.806018233299255371e-01 2.620544731616973877e-01 -9.605047106742858887e-02 1.704457774758338928e-02 3.679875731468200684e-01 -6.584251523017883301e-01
-5.112328529357910156e-01 -7.349641323089599609e-01 -5.932992789894342422e-03 -2.354692108929157257e-02 -2.192547917366027832e-01 -2.337249517440795898e-01 1.954239308834075928e-01 -2.387228310108184814e-01
-8.535098284482955933e-02 8.639133721590042114e-02 9.063149243593215942e-02 2.329751998186111450e-01 2.313542068004608154e-01 -2.081029582768678665e-03 9.813046455383300781e-02 -9.271469712257385254e-01
-2.317692190408706665e-01 1.812912225723266602e-01 -3.220963180065155029e-01 -1.876927465200424194e-01 -2.281802743673324585e-01 4.775837063789367676e-01 -5.889073759317398071e-02 -7.005864381790161133e-01
-1.605636775493621826e-01 -2.489569336175918579e-01 -4.783695936203002930e-01 4.991715550422668457e-01 1.671684719622135162e-02 -3.277772367000579834e-01 5.302678346633911133e-01 -2.129051387310028076e-01
-1.242736428976058960e-01 2.351845949888229370e-01 -4.398336261510848999e-02 3.003407120704650879e-01 1.500527113676071167e-01 7.432927191257476807e-02 4.264810681343078613e-01 -7.919460535049438477e-01
-6.575814485549926758e-01 -3.678420931100845337e-02 -3.258789181709289551e-01 2.513175904750823975e-01 -3.592956364154815674e-01 3.279726505279541016e-01 3.917196393013000488e-01 -8.229285478591918945e-02
-5.512145757675170898e-01 -1.661604195833206177e-01 -4.818743467330932617e-01 2.758754491806030273e-01 -4.253611862659454346e-01 2.336806207895278931e-01 -3.369608223438262939e-01 -1.056492999196052551e-01
-5.033627748489379883e-01 -2.976587712764739990e-01 -6.199346780776977539e-01 2.665534913539886475e-01 3.792285174131393433e-02 -4.087311029434204102e-02 -4.393818080425262451e-01 -8.056278526782989502e-02
1.726276939734816551e-03 -3.901383280754089355e-01 -9.230984002351760864e-02 -2.507191002368927002e-01 -2.369367182254791260e-01 5.875130742788314819e-02 1.072709541767835617e-02 -8.465827107429504395e-01
-3.311462700366973877e-01 -2.538820505142211914e-01 -5.319505929946899414e-01 5.360767245292663574e-01 -4.107606112957000732e-01 -2.721706330776214600e-01 2.960129827260971069e-02 -1.088989898562431335e-01
-3.654303848743438721e-01 1.045819222927093506e-01 -3.388122618198394775e-01 3.078611493110656738e-01 -1.215381398797035217e-01 -4.890895485877990723e-01 4.426350295543670654e-01 -4.427700340747833252e-01
-8.939478397369384766e-01 -2.057823352515697479e-02 -3.369497656822204590e-01 -5.010421946644783020e-02 1.625922857783734798e-03 -7.943391799926757812e-02 -2.226012200117111206e-01 -1.688921451568603516e-01
-5.444145798683166504e-01 1.937995664775371552e-02 -1.758862584829330444e-01 -2.727523744106292725e-01 2.361864894628524780e-01 -2.409070879220962524e-01 5.179929137229919434e-01 -4.645108580589294434e-01
-6.461557149887084961e-01 4.700174555182456970e-02 -9.090000391006469727e-02 4.663676023483276367e-01 -4.035514593124389648e-01 3.593932092189788818e-01 2.266049385070800781e-01 -1.055697947740554810e-01
-1.373836398124694824e-01 -2.167916297912597656e-01 -4.562544226646423340e-01 3.659425675868988037e-02 6.784702539443969727e-01 3.427556753158569336e-01 -2.448695711791515350e-02 -3.823832571506500244e-01
-3.878664076328277588e-01 -4.748998582363128662e-01 -3.705292642116546631e-01 6.252147555351257324e-01 -2.190059572458267212e-01 -1.354712061583995819e-02 -2.181207835674285889e-01 1.097462419420480728e-02
-2.165805995464324951e-01 1.958842724561691284e-01 6.117990612983703613e-02 1.857089400291442871e-01 -6.149019114673137665e-03 -7.983259111642837524e-02 3.013300597667694092e-01 -8.827686905860900879e-01
-8.829737454652786255e-02 8.296278119087219238e-02 -5.579059123992919922e-01 2.402944415807723999e-01 5.734493955969810486e-02 -1.095991432666778564e-01 6.472257971763610840e-01 -4.267534911632537842e-01
-1.775798052549362183e-01 8.077073097229003906e-02 -2.525297701358795166e-01 -6.755674630403518677e-02 -1.805087178945541382e-01 2.866970300674438477e-01 -3.692025840282440186e-01 -8.015717267990112305e-01
-3.108192682266235352e-01 -2.990602552890777588e-01 -5.291908606886863708e-02 7.771117240190505981e-02 1.537939161062240601e-01 -3.589511513710021973e-01 5.705931782722473145e-01 -5.718741416931152344e-01
-3.467356264591217041e-01 -1.965973079204559326e-01 2.829876840114593506e-01 2.761453986167907715e-01 2.286595702171325684e-01 -5.657384172081947327e-02 3.869775235652923584e-01 -6.924941539764404297e-01
-6.645143032073974609e-02 -2.003766596317291260e-01 -4.731901884078979492e-01 5.606075525283813477e-01 -1.740291863679885864e-01 -3.524960875511169434e-01 3.449018895626068115e-01 -3.791391551494598389e-01
-2.966171205043792725e-01 -1.685997247695922852e-01 -3.992447257041931152e-01 3.417428731918334961e-01 -6.631513833999633789e-01 -1.594595611095428467e-01 1.032465174794197083e-01 -3.626993298530578613e-01
-8.165577650070190430e-01 -1.788627207279205322e-01 -3.836254775524139404e-01 2.076159268617630005e-01 1.431189924478530884e-01 2.629536688327789307e-01 -1.446747332811355591e-01 2.025805227458477020e-02
-3.280291557312011719e-01 -1.695394217967987061e-01 2.805293202400207520e-01 1.159025654196739197e-01 1.642019003629684448e-01 -5.411333218216896057e-02 4.413326084613800049e-01 -7.394986152648925781e-01
-4.079351723194122314e-01 1.725315451622009277e-01 -6.813407540321350098e-01 4.391327202320098877e-01 -2.213073223829269409e-01 -1.637830883264541626e-01 -1.795958131551742554e-01 -1.967292428016662598e-01
-4.518480002880096436e-01 8.664048463106155396e-02 3.379799425601959229e-01 2.825528681278228760e-01 2.831301838159561157e-02 3.160126805305480957e-01 9.951013326644897461e-02 -6.954799890518188477e-01
-1.477029323577880859e-01 -2.457596361637115479e-01 -5.716496706008911133e-01 3.694170117378234863e-01 -2.657428979873657227e-01 2.340286225080490112e-02 5.942677855491638184e-01 -1.738177537918090820e-01
-3.334280848503112793e-01 -1.086756736040115356e-01 -1.644492596387863159e-01 -1.785914152860641479e-01 1.632441766560077667e-02 -3.132153153419494629e-01 4.460700750350952148e-01 -7.216148972511291504e-01
-4.233498871326446533e-01 -3.901865184307098389e-01 -7.786930203437805176e-01 1.311108022928237915e-01 -1.348613500595092773e-01 -7.611533510498702526e-04 -1.630303710699081421e-01 1.446628198027610779e-02
-7.734927535057067871e-01 -2.299647033214569092e-01 -2.110886573791503906e-02 6.542307138442993164e-02 -4.585684835910797119e-02 1.931451559066772461e-01 -4.817268550395965576e-01 -2.695010900497436523e-01
-6.767472624778747559e-01 -5.140907764434814453e-01 -3.532563894987106323e-02 1.322861611843109131e-01 -5.613934248685836792e-02 1.260360479354858398e-01 -4.570730030536651611e-01 -1.761357486248016357e-01
3.357510268688201904e-02 -3.877712190151214600e-01 -2.869398295879364014e-01 -2.031550109386444092e-01 1.040338948369026184e-01 2.417910397052764893e-01 -3.365714848041534424e-01 -7.364329099655151367e-01
-1.771643385291099548e-02 6.301190704107284546e-03 -4.767962694168090820e-01 5.254716277122497559e-01 5.066543817520141602e-01 -1.005945652723312378e-01 -1.722362041473388672e-01 -4.468869864940643311e-01
-4.265269339084625244e-01 -6.713123619556427002e-02 -4.334068894386291504e-01 4.193924069404602051e-01 -6.060602068901062012e-01 5.130636971443891525e-03 -1.604865789413452148e-01 -2.382129728794097900e-01
2.741214074194431305e-02 -6.892142295837402344e-01 -4.504823088645935059e-01 9.663911908864974976e-02 4.115701317787170410e-01 1.525899320840835571e-01 -2.177104204893112183e-01 -2.681183218955993652e-01
-4.040711820125579834e-01 -1.600128114223480225e-01 3.201433122158050537e-01 1.524799466133117676e-01 -5.671140551567077637e-02 2.360242456197738647e-01 3.296619653701782227e-01 -7.195693254470825195e-01
-2.204198949038982391e-02 -1.041897311806678772e-01 -5.515667423605918884e-02 6.719481945037841797e-02 1.497489809989929199e-01 2.745262086391448975e-01 -3.135648667812347412e-01 -8.859960436820983887e-01
-2.259841412305831909e-01 -3.742428421974182129e-01 -2.889373600482940674e-01 -1.704009473323822021e-01 4.358747303485870361e-01 6.255134344100952148e-01 -9.106222540140151978e-03 -3.391393125057220459e-01
-2.242532968521118164e-01 2.097398340702056885e-01 -5.092696547508239746e-01 5.818040966987609863e-01 -3.849007487297058105e-01 -3.044713288545608521e-02 1.940689533948898315e-01 -3.480370938777923584e-01
-1.899617463350296021e-01 5.204260349273681641e-02 -2.340410500764846802e-01 4.719872474670410156e-01 5.461241006851196289e-01 -2.158950865268707275e-01 -2.539728879928588867e-01 -5.237311720848083496e-01
-3.502109944820404053e-01 -4.961675778031349182e-02 -4.280572235584259033e-01 3.577324748039245605e-01 6.021099686622619629e-01 -3.468332439661026001e-02 3.901390731334686279e-01 -2.184884548187255859e-01
-7.556485533714294434e-01 -3.111551702022552490e-01 1.249381154775619507e-02 2.398996800184249878e-01 1.947928667068481445e-01 -3.931110799312591553e-01 -1.343418508768081665e-01 -2.528665065765380859e-01
1.128414273262023926e-01 -5.979974269866943359e-01 -6.667592376470565796e-02 1.659812778234481812e-01 -1.294916868209838867e-01 2.421774417161941528e-01 -3.022082336246967316e-02 -7.220383286476135254e-01
-1.064743325114250183e-01 -3.806983828544616699e-01 1.624502986669540405e-01 4.172495603561401367e-01 -1.870415806770324707e-01 4.326421916484832764e-01 -7.980599254369735718e-02 -6.439812183380126953e-01
-2.130922824144363403e-01 -1.024408489465713501e-01 -5.055783987045288086e-01 -6.479014456272125244e-02 5.813949108123779297e-01 3.912474513053894043e-01 -1.852009147405624390e-01 -3.986180424690246582e-01
-4.848060905933380127e-01 -7.113302946090698242e-01 -1.504531204700469971e-01 1.842568069696426392e-01 -3.979335725307464600e-01 -5.820951610803604126e-02 1.068831458687782288e-01 -1.709448546171188354e-01
-1.792072206735610962e-01 -3.494434952735900879e-01 -7.445021867752075195e-01 -3.202912956476211548e-02 3.048448264598846436e-01 4.250449836254119873e-01 -2.623466961085796356e-02 -1.272113770246505737e-01
-2.729226052761077881e-01 1.553792804479598999e-01 -3.893658220767974854e-01 7.072079926729202271e-02 -1.088875234127044678e-01 -3.624736368656158447e-01 5.346939563751220703e-01 -5.618024468421936035e-01
-3.891716524958610535e-02 -2.510616481304168701e-01 -3.064584732055664062e-01 -4.016560614109039307e-01 -2.566050887107849121e-01 -9.480592608451843262e-02 5.874903872609138489e-02 -7.758371829986572266e-01
-2.471780031919479370e-01 1.866061687469482422e-01 -1.370757371187210083e-01 6.955456733703613281e-02 3.046962916851043701e-01 3.603118956089019775e-01 5.023648142814636230e-01 -6.367249488830566406e-01
6.886781752109527588e-02 -5.447701811790466309e-01 -6.543580889701843262e-01 1.689079254865646362e-01 3.433978557586669922e-01 1.311313062906265259e-01 -2.521834075450897217e-01 -2.074952721595764160e-01
5.142547190189361572e-02 -3.629139959812164307e-01 1.488771475851535797e-02 3.977733254432678223e-01 -7.006137818098068237e-02 3.614750802516937256e-01 -2.395508587360382080e-01 -7.171095013618469238e-01
-2.685931622982025146e-01 -1.530977189540863037e-01 -5.392536520957946777e-01 3.913459777832031250e-01 -5.285818576812744141e-01 1.747823357582092285e-01 3.662083148956298828e-01 -1.281262040138244629e-01
-3.938579000532627106e-03 1.184143871068954468e-01 -3.449996411800384521e-01 5.663131475448608398e-01 4.163116514682769775e-01 -1.285145878791809082e-01 -1.563106179237365723e-01 -5.761621594429016113e-01
-3.976863622665405273e-01 -1.774293631315231323e-01 2.709958553314208984e-01 2.220494598150253296e-01 -7.101583760231733322e-04 4.910254478454589844e-01 2.212861180305480957e-01 -6.305121779441833496e-01
-7.649571895599365234e-01 -2.433164715766906738e-01 -5.381180644035339355e-01 1.454699188470840454e-01 2.024352736771106720e-02 1.438077241182327271e-01 1.454049944877624512e-01 5.169178172945976257e-02
-5.937189981341362000e-02 -6.232492327690124512e-01 -6.105803251266479492e-01 -5.735149607062339783e-02 3.704823255538940430e-01 7.920774072408676147e-02 -1.384922862052917480e-01 -2.631098628044128418e-01
-1.576797962188720703e-01 -4.422550499439239502e-01 -3.876343667507171631e-01 6.120187640190124512e-01 -4.233444631099700928e-01 3.119318373501300812e-02 2.605059742927551270e-01 -8.162852376699447632e-02
-2.277651429176330566e-01 1.789437234401702881e-01 -3.248898088932037354e-01 -1.796762645244598389e-01 -2.439752817153930664e-01 4.437349736690521240e-01 -5.772385373711585999e-02 -7.200753688812255859e-01
-1.349965035915374756e-01 2.636328525841236115e-02 7.356395572423934937e-02 2.729047238826751709e-01 1.471467614173889160e-01 4.936215579509735107e-01 -8.533040434122085571e-02 -7.928408980369567871e-01
-3.129171729087829590e-01 -3.394604921340942383e-01 -5.434269309043884277e-01 -2.703114449977874756e-01 3.558725118637084961e-01 4.493668377399444580e-01 -2.148167639970779419e-01 -2.091561108827590942e-01
1.326490789651870728e-01 -1.976017802953720093e-01 -2.817354798316955566e-01 -3.010462969541549683e-02 1.675423830747604370e-01 2.679524719715118408e-01 -1.718953996896743774e-01 -8.565393090248107910e-01
-3.094400763511657715e-01 3.586291670799255371e-01 -3.585446178913116455e-01 2.512874007225036621e-01 5.104896426200866699e-01 3.824403509497642517e-02 -2.505889832973480225e-01 -5.089943408966064453e-01
-9.052234888076782227e-02 -6.116603016853332520e-01 -2.331811785697937012e-01 -4.731380566954612732e-02 3.578175604343414307e-01 3.948178589344024658e-01 -3.062202930450439453e-01 -4.282288849353790283e-01
-2.713814144954085350e-03 -6.217178106307983398e-01 1.495207399129867554e-01 1.491934657096862793e-01 9.534673392772674561e-02 1.526369303464889526e-01 1.823486946523189545e-02 -7.322041988372802734e-01
-8.006318658590316772e-02 7.149523496627807617e-02 -2.159207761287689209e-01 -3.199977800250053406e-02 -1.841602474451065063e-01 8.008351922035217285e-02 -4.066616892814636230e-01 -8.573974967002868652e-01
-4.108183383941650391e-01 1.553450673818588257e-01 -3.208785057067871094e-01 -2.743657119572162628e-02 1.025553513318300247e-02 -1.158431991934776306e-01 6.434949040412902832e-01 -5.251380205154418945e-01
-6.065850704908370972e-02 -8.844804018735885620e-02 -8.497882634401321411e-02 5.591999292373657227e-01 4.622180163860321045e-01 -2.431431263685226440e-01 -2.666097581386566162e-01 -5.698478817939758301e-01
-6.957417130470275879e-01 -3.142898082733154297e-01 -1.606460213661193848e-01 8.339773118495941162e-02 4.573970437049865723e-01 -3.561197817325592041e-01 2.154167182743549347e-02 -2.188736647367477417e-01
-6.497387886047363281e-01 2.093323469161987305e-01 -2.492540329694747925e-01 2.386428415775299072e-01 4.671169519424438477e-01 1.012232899665832520e-01 3.557471036911010742e-01 -2.448285818099975586e-01
-7.708151340484619141e-01 -3.527269065380096436e-01 -1.804381459951400757e-01 3.336160480976104736e-01 2.508779764175415039e-01 -1.950832605361938477e-01 1.854262650012969971e-01 -4.679603502154350281e-02
-1.744105368852615356e-01 -2.427119612693786621e-01 -4.247623383998870850e-01 -1.409398913383483887e-01 5.019753575325012207e-01 5.347902178764343262e-01 -4.912502318620681763e-02 -4.123003780841827393e-01
-7.146751880645751953e-02 -5.458294153213500977e-01 -5.269270539283752441e-01 5.006910562515258789e-01 -3.977407217025756836e-01 5.556432530283927917e-02 5.747060850262641907e-02 -6.348911672830581665e-02
-2.269404530525207520e-01 5.717818066477775574e-02 -1.883698850870132446e-01 -2.103194296360015869e-01 5.080445669591426849e-03 5.955483317375183105e-01 -1.094354465603828430e-01 -7.062799930572509766e-01
-1.292910128831863403e-01 -7.162968069314956665e-02 -3.078753948211669922e-01 -2.771873474121093750e-01 -1.561838090419769287e-01 1.575134694576263428e-01 -2.854218482971191406e-01 -8.221090435981750488e-01
-6.308001875877380371e-01 6.378097832202911377e-02 -6.141151189804077148e-01 -5.407098680734634399e-02 -3.221232593059539795e-01 2.653957009315490723e-01 1.878826171159744263e-01 -9.200029075145721436e-02
-3.294107019901275635e-01 -2.944941520690917969e-01 -6.991270780563354492e-01 4.787595570087432861e-02 -1.914243102073669434e-01 2.612131834030151367e-01 4.527677297592163086e-01 -6.178083643317222595e-02
-3.694432228803634644e-02 -1.369748264551162720e-02 -7.050101757049560547e-01 4.834800064563751221e-01 -3.391089737415313721e-01 5.169535800814628601e-02 2.615417242050170898e-01 -2.856293022632598877e-01
-2.759880721569061279e-01 6.935467571020126343e-02 -3.916801810264587402e-01 2.255064100027084351e-01 -8.651053160429000854e-02 -2.251808643341064453e-01 7.039928436279296875e-01 -4.011951982975006104e-01
-6.903309822082519531e-01 -1.425011754035949707e-01 -5.269029140472412109e-01 1.910042017698287964e-01 -3.623388111591339111e-01 -6.015502847731113434e-03 -1.958882361650466919e-01 -1.390298157930374146e-01
-7.549014091491699219e-01 -1.755525022745132446e-01 -2.546133697032928467e-01 -5.755069106817245483e-02 -4.995888471603393555e-01 1.044290959835052490e-01 -8.103121817111968994e-02 -2.531892359256744385e-01
-5.015286803245544434e-01 3.189667165279388428e-01 -1.603359282016754150e-01 1.902935057878494263e-01 5.556084513664245605e-01 3.011949919164180756e-02 -1.513884812593460083e-01 -5.022783875465393066e-01
2.951039932668209076e-02 -6.215532422065734863e-01 3.138993307948112488e-02 -2.061760984361171722e-02 1.104873120784759521e-01 1.670456975698471069e-01 -8.785112760961055756e-03 -7.557786107063293457e-01
-7.471563220024108887e-01 1.261573135852813721e-01 -3.293019160628318787e-02 -5.482539162039756775e-02 -9.830789268016815186e-02 -4.031567275524139404e-01 -9.701316803693771362e-02 -4.900410175323486328e-01
1.667089946568012238e-02 2.514079771935939789e-02 -2.904271185398101807e-01 5.161498785018920898e-01 3.548160493373870850e-01 -2.724952101707458496e-01 -2.183821052312850952e-01 -6.328448057174682617e-01
-5.114908814430236816e-01 -1.840952187776565552e-01 -6.001576781272888184e-01 5.173608064651489258e-01 9.665210545063018799e-02 -1.743225455284118652e-01 -1.897042393684387207e-01 -3.028127364814281464e-02
-3.497752845287322998e-01 -3.563870489597320557e-01 -4.780138731002807617e-01 -2.006672024726867676e-01 3.244339525699615479e-01 4.519100189208984375e-01 -3.096986114978790283e-01 -2.765639722347259521e-01
-1.043992042541503906e-01 -2.638269364833831787e-01 -4.745384752750396729e-01 -1.004902794957160950e-01 6.462900638580322266e-01 2.103718966245651245e-01 1.195204332470893860e-01 -4.560469388961791992e-01
-4.160977527499198914e-02 -2.772192656993865967e-01 -1.548836529254913330e-01 -2.372167800785973668e-04 6.034058704972267151e-02 1.995204389095306396e-01 -5.338426828384399414e-01 -7.543154954910278320e-01
-2.470389157533645630e-01 -3.488264381885528564e-01 -5.543626546859741211e-01 9.910258650779724121e-02 -2.779300808906555176e-01 1.892295777797698975e-01 6.192265152931213379e-01 -6.048331782221794128e-02
-7.053586840629577637e-01 4.007011651992797852e-02 -7.816138118505477905e-02 3.329469263553619385e-01 7.883253693580627441e-02 -3.672899603843688965e-01 -3.690648972988128662e-01 -3.264585733413696289e-01
-2.043363600969314575e-01 6.233785301446914673e-02 -2.962216734886169434e-01 5.143274068832397461e-01 5.845565795898437500e-01 -1.851643025875091553e-01 -1.786465644836425781e-01 -4.406515955924987793e-01
-5.330075621604919434e-01 -4.061527550220489502e-01 -4.110473692417144775e-01 5.508320927619934082e-01 1.962490975856781006e-01 -7.188689894974231720e-03 1.740305274724960327e-01 9.856612235307693481e-02
-7.339318394660949707e-01 -4.159108996391296387e-01 -1.695188507437705994e-02 1.505033224821090698e-01 -1.940809749066829681e-02 -2.600471973419189453e-01 4.253501296043395996e-01 -1.284501850605010986e-01
-6.062474474310874939e-02 -7.215104997158050537e-02 -3.061846196651458740e-01 4.709776937961578369e-01 5.957944989204406738e-01 1.896403729915618896e-02 -3.009763658046722412e-01 -4.791997373104095459e-01
2.096347510814666748e-02 -2.326653897762298584e-01 -2.342888414859771729e-01 1.806757971644401550e-02 2.986484579741954803e-02 2.268051356077194214e-01 -5.612671375274658203e-01 -7.230881452560424805e-01
-7.458539009094238281e-01 1.939552277326583862e-01 -2.224894165992736816e-01 8.779896050691604614e-02 -1.917982846498489380e-01 -1.830534823238849640e-02 -4.448902010917663574e-01 -3.373786807060241699e-01
-4.717485904693603516e-01 -2.154721021652221680e-01 -3.438942730426788330e-01 7.110679745674133301e-01 -3.229637145996093750e-01 7.989089004695415497e-03 -2.133979275822639465e-02 -4.816139116883277893e-02
-9.253049641847610474e-02 -3.405666947364807129e-01 -4.178463816642761230e-01 6.646171808242797852e-01 -4.414193630218505859e-01 1.583465840667486191e-03 1.683181822299957275e-01 -1.896218210458755493e-01
-5.589008331298828125e-01 -5.019535422325134277e-01 7.088203728199005127e-02 -1.959493756294250488e-01 1.224603801965713501e-01 -2.802601456642150879e-01 4.386146068572998047e-01 -3.260785341262817383e-01
-2.673959136009216309e-01 -2.025512009859085083e-01 -7.875744104385375977e-01 1.465863734483718872e-01 -3.623250126838684082e-01 -5.794483795762062073e-02 2.652991116046905518e-01 -2.017198801040649414e-01
-2.658473253250122070e-01 1.287208031862974167e-02 -5.032145380973815918e-01 2.138357013463973999e-01 5.604864954948425293e-01 3.706811666488647461e-01 3.102754950523376465e-01 -2.870341539382934570e-01
-2.285566031932830811e-01 1.795001775026321411e-01 -9.342313744127750397e-03 1.718207746744155884e-01 3.294690325856208801e-02 5.187005996704101562e-01 -3.302254676818847656e-01 -7.118617296218872070e-01
-3.545081987977027893e-02 -5.015068054199218750e-01 1.987293735146522522e-02 7.319911569356918335e-02 1.221338063478469849e-01 4.283619523048400879e-01 -1.086663901805877686e-01 -7.288772463798522949e-01
-1.115925237536430359e-01 -3.801597356796264648e-01 2.203011810779571533e-01 3.800412118434906006e-01 -2.522879838943481445e-01 3.405361771583557129e-01 7.735779881477355957e-02 -6.815155148506164551e-01
-1.146798282861709595e-01 -4.302307665348052979e-01 -2.926375865936279297e-01 6.887843012809753418e-01 -3.986520171165466309e-01 2.781495079398155212e-02 2.485771030187606812e-01 -1.421322524547576904e-01
-9.324153512716293335e-02 -3.448953330516815186e-01 -4.616090655326843262e-01 6.709570288658142090e-01 -3.633909821510314941e-01 4.624425992369651794e-02 2.118737697601318359e-01 -1.732192188501358032e-01
-1.506727635860443115e-01 2.102947235107421875e-01 -7.244660053402185440e-03 4.055673480033874512e-01 -1.088409796357154846e-01 4.847088754177093506e-01 1.059941127896308899e-01 -7.145017981529235840e-01
-4.545443058013916016e-01 1.337566077709197998e-01 -1.835787892341613770e-01 3.721157610416412354e-01 5.078070163726806641e-01 -1.053412929177284241e-01 4.840482175350189209e-01 -3.163226544857025146e-01
-2.221469134092330933e-01 -5.108429193496704102e-01 1.350148320198059082e-01 -5.284113436937332153e-02 3.651704788208007812e-01 8.013981580734252930e-02 4.550922513008117676e-01 -5.672637224197387695e-01
-2.200820147991180420e-01 1.259076297283172607e-01 -2.994705140590667725e-01 -1.995857357978820801e-01 -2.334366589784622192e-01 4.523091912269592285e-01 -3.707126015797257423e-03 -7.396648526191711426e-01
-2.668214738368988037e-01 3.392477929592132568e-01 -3.326208293437957764e-01 1.423173248767852783e-01 3.662343025207519531e-01 -1.016057729721069336e-01 -3.502404093742370605e-01 -6.447532176971435547e-01
-6.798385977745056152e-01 -1.712177693843841553e-01 -2.484325468540191650e-01 3.052365183830261230e-01 4.562635123729705811e-01 3.160440623760223389e-01 2.134223580360412598e-01 2.568760886788368225e-03
-3.813262581825256348e-01 -1.605109274387359619e-01 -8.699228167533874512e-01 1.318556517362594604e-01 -1.262341290712356567e-01 6.150053814053535461e-03 -1.946038007736206055e-01 -2.883686497807502747e-02
-7.648890614509582520e-01 5.436117202043533325e-02 1.003907769918441772e-01 3.745581507682800293e-01 -1.487346887588500977e-01 -2.534958422183990479e-01 -1.865718066692352295e-01 -3.747349977493286133e-01
-3.625858202576637268e-02 -2.301578074693679810e-01 1.316594779491424561e-01 -1.137992143630981445e-01 3.236436843872070312e-02 -5.341276153922080994e-02 -4.017314873635768890e-03 -9.547312855720520020e-01
-3.198426365852355957e-01 8.801785856485366821e-02 -6.857070922851562500e-01 2.765548229217529297e-01 5.760929360985755920e-02 -3.235244750976562500e-01 3.124405741691589355e-01 -3.710400462150573730e-01
-3.271301686763763428e-01 -1.072180494666099548e-01 -5.017057657241821289e-01 4.406200721859931946e-02 -5.797365903854370117e-01 3.529373407363891602e-01 -2.603693604469299316e-01 -3.152593672275543213e-01
-6.785116791725158691e-01 1.562784165143966675e-01 -3.609660565853118896e-01 3.786343932151794434e-01 -3.207732141017913818e-01 3.149495720863342285e-01 1.673975735902786255e-01 -1.069022566080093384e-01
-8.647985458374023438e-01 -1.135203987360000610e-01 -3.764496743679046631e-02 2.500385046005249023e-01 -1.934699267148971558e-01 -2.481336593627929688e-01 -1.243120133876800537e-01 -2.466694116592407227e-01
-1.493469327688217163e-01 -1.663418710231781006e-01 6.380105763673782349e-02 2.183436155319213867e-01 6.754116155207157135e-03 6.295844912528991699e-01 4.212415963411331177e-02 -7.071666121482849121e-01
2.273124270141124725e-02 -3.579079806804656982e-01 9.437785297632217407e-02 4.985124766826629639e-01 -1.993264108896255493e-01 2.073090672492980957e-01 -2.206042706966400146e-01 -6.946862936019897461e-01
-2.425557002425193787e-02 1.255332827568054199e-01 -5.630213022232055664e-01 5.874777436256408691e-01 -3.498467803001403809e-01 -8.841004222631454468e-03 1.725473403930664062e-01 -4.114442765712738037e-01
-2.964575290679931641e-01 -3.712395429611206055e-01 -6.682592034339904785e-01 -5.279518663883209229e-02 3.691984117031097412e-01 3.506236672401428223e-01 -9.581569582223892212e-02 -2.377211302518844604e-01
-4.550764858722686768e-01 -4.786703586578369141e-01 -5.270701050758361816e-01 3.526103794574737549e-01 1.052665263414382935e-01 1.549496501684188843e-01 -3.553182482719421387e-01 -1.736969687044620514e-02
-4.376367926597595215e-01 -3.341363072395324707e-01 -5.990690588951110840e-01 3.903897702693939209e-01 -1.027749106287956238e-01 1.895006150007247925e-01 3.659906983375549316e-01 7.153179496526718140e-02
-2.870438694953918457e-01 2.770124077796936035e-01 -7.471126317977905273e-02 9.177263081073760986e-02 3.630697131156921387e-01 4.430827200412750244e-01 3.474037945270538330e-01 -6.148451566696166992e-01
-2.850990593433380127e-01 -2.860877811908721924e-01 2.066115736961364746e-01 3.308750092983245850e-01 1.281690746545791626e-01 6.122178435325622559e-01 -1.065338477492332458e-01 -5.311481356620788574e-01
-7.084339857101440430e-01 -3.281422555446624756e-01 -1.192628145217895508e-01 -4.669414833188056946e-02 -5.019788742065429688e-01 -9.453193843364715576e-02 -1.663317233324050903e-01 -2.923266291618347168e-01
-5.618730187416076660e-01 5.188186839222908020e-02 9.444894641637802124e-02 2.959819734096527100e-01 3.199292123317718506e-01 1.761735416948795319e-02 5.259634852409362793e-01 -4.536279737949371338e-01
1.746048219501972198e-02 -4.555817842483520508e-01 -8.202477544546127319e-02 4.603152573108673096e-01 -1.245438493788242340e-02 -4.385520219802856445e-01 3.089979887008666992e-01 -5.343777537345886230e-01
-1.718604117631912231e-01 1.410221308469772339e-01 -5.920096039772033691e-01 5.609508156776428223e-01 -3.237113952636718750e-01 -2.002930827438831329e-02 2.669061124324798584e-01 -3.301615118980407715e-01
1.074694693088531494e-01 -1.151383146643638611e-01 -3.989058434963226318e-01 4.164260327816009521e-01 -2.483035773038864136e-01 -3.949872851371765137e-01 1.909907013177871704e-01 -6.233054995536804199e-01
-6.510503292083740234e-01 -4.678599163889884949e-02 -4.241939187049865723e-01 5.227478146553039551e-01 3.331067264080047607e-01 -4.363206401467323303e-02 3.054822050034999847e-02 -8.331720530986785889e-02
-2.201232016086578369e-01 1.609105914831161499e-01 -2.222278118133544922e-01 -1.313900947570800781e-01 -2.331387847661972046e-01 3.367063105106353760e-01 -2.062996327877044678e-01 -8.054320216178894043e-01
-3.837371766567230225e-01 3.141819834709167480e-01 2.066244632005691528e-01 4.307045638561248779e-01 -7.969641126692295074e-03 1.655963361263275146e-01 7.961907237768173218e-02 -7.014345526695251465e-01
1.260663717985153198e-01 -3.071312606334686279e-01 -2.134891003370285034e-01 4.714248180389404297e-01 -1.550507396459579468e-01 -4.081542193889617920e-01 2.951553463935852051e-01 -5.866954922676086426e-01
-2.942289710044860840e-01 2.776433527469635010e-01 7.471771538257598877e-02 2.910284996032714844e-01 1.943344920873641968e-01 4.388548433780670166e-01 5.179720744490623474e-02 -7.162546515464782715e-01
-3.000450134277343750e-01 -4.074863195419311523e-01 1.990330070257186890e-01 1.618546396493911743e-01 -1.524278055876493454e-02 -7.896361500024795532e-02 6.292601823806762695e-01 -5.250533223152160645e-01
1.273858845233917236e-01 -1.687416136264801025e-01 -5.870786905288696289e-01 1.382289081811904907e-01 1.102875359356403351e-02 -5.020500421524047852e-01 -3.629663959145545959e-02 -5.814095735549926758e-01
-5.846006795763969421e-02 -7.514261007308959961e-01 -1.403588354587554932e-01 -1.202494055032730103e-01 3.139053471386432648e-03 -4.397856593132019043e-01 4.867836833000183105e-02 -4.494327902793884277e-01
-2.789378464221954346e-01 -3.919724524021148682e-01 -5.699779391288757324e-01 -1.556295305490493774e-01 4.538577795028686523e-01 3.396250903606414795e-01 -2.289477437734603882e-01 -2.137913107872009277e-01
-2.299559265375137329e-01 -5.977753400802612305e-01 -4.571200907230377197e-01 5.881984233856201172e-01 -9.786030650138854980e-02 -2.864786610007286072e-02 -1.529174149036407471e-01 3.267589956521987915e-02
-1.207907497882843018e-01 9.569145739078521729e-03 -4.398027956485748291e-01 -3.049522340297698975e-01 -2.722726166248321533e-01 2.902993857860565186e-01 5.012974515557289124e-02 -7.334687709808349609e-01
1.326412614434957504e-02 -5.159158110618591309e-01 -1.588484644889831543e-01 -9.476585686206817627e-02 -6.397718936204910278e-02 2.328955382108688354e-01 -3.713012933731079102e-01 -7.093964815139770508e-01
-2.326449006795883179e-02 -5.715278983116149902e-01 -7.710549831390380859e-01 2.643368840217590332e-01 4.669375717639923096e-02 2.053561992943286896e-02 -2.714205347001552582e-02 -7.124777138233184814e-02
-2.427384704351425171e-01 -8.641010522842407227e-02 -3.925273716449737549e-01 1.177503261715173721e-02 -7.262493371963500977e-01 4.199567809700965881e-02 1.836010366678237915e-01 -4.652783274650573730e-01
3.017940931022167206e-02 -1.917257010936737061e-01 -3.145121037960052490e-01 7.210840582847595215e-01 -2.280510216951370239e-01 -1.377038061618804932e-01 2.919864952564239502e-01 -4.326945245265960693e-01
-2.219693660736083984e-01 1.172073557972908020e-01 -2.877991795539855957e-01 -2.088781148195266724e-01 -2.335104346275329590e-01 4.087374806404113770e-01 -1.496571153402328491e-01 -7.526904940605163574e-01
1.749080717563629150e-01 -2.420949041843414307e-01 -4.693461060523986816e-01 3.948379158973693848e-01 4.925613999366760254e-01 -7.439930737018585205e-02 -1.922879517078399658e-01 -4.994874894618988037e-01
-2.057537436485290527e-01 -1.396391093730926514e-01 -2.996700704097747803e-01 5.150166526436805725e-02 -1.850334107875823975e-01 -4.158373475074768066e-01 5.427694916725158691e-01 -5.864765644073486328e-01
-1.819046139717102051e-01 5.617684125900268555e-02 -4.020665287971496582e-01 -2.938928902149200439e-01 -1.702475398778915405e-01 4.067511558532714844e-01 -6.841436028480529785e-02 -7.187579870223999023e-01
-1.792913675308227539e-01 -1.145777404308319092e-01 -5.352484583854675293e-01 2.788148820400238037e-01 -5.747891962528228760e-02 -9.025468677282333374e-02 7.207558155059814453e-01 -2.440478652715682983e-01
-2.489614337682723999e-01 -4.989294707775115967e-01 -6.386109590530395508e-01 4.984658956527709961e-01 -1.322963535785675049e-01 5.994833540171384811e-03 -1.036444604396820068e-01 6.719318777322769165e-02
-2.941184341907501221e-01 -1.573284864425659180e-01 -6.545366346836090088e-02 -8.086574077606201172e-02 5.270255804061889648e-01 4.913775324821472168e-01 1.952486038208007812e-01 -5.662056207656860352e-01
-8.102731108665466309e-01 -6.664710491895675659e-02 -4.016508758068084717e-01 -1.038144975900650024e-01 -2.927951812744140625e-01 -1.202882379293441772e-01 1.747782826423645020e-01 -1.901809424161911011e-01
-4.060549736022949219e-01 1.648701727390289307e-01 -2.879405021667480469e-01 1.210781186819076538e-01 -3.339499607682228088e-02 -1.630454957485198975e-01 7.023251056671142578e-01 -4.352101683616638184e-01
-8.463680744171142578e-02 1.454291641712188721e-01 -3.431888222694396973e-01 -9.759555757045745850e-02 4.851772636175155640e-02 1.489444971084594727e-01 -3.367874622344970703e-01 -8.404874801635742188e-01
-7.798781245946884155e-02 -2.123608291149139404e-01 -2.860042750835418701e-01 5.907298922538757324e-01 2.102505564689636230e-01 -3.494202792644500732e-01 4.814740717411041260e-01 -3.463284075260162354e-01
5.777540151029825211e-03 1.518389433622360229e-01 -6.010767444968223572e-02 6.095150113105773926e-01 2.870242595672607422e-01 -8.874547481536865234e-02 -1.184565760195255280e-02 -7.151162028312683105e-01
-3.057431243360042572e-02 -7.545586228370666504e-01 -4.191507995128631592e-01 2.048336863517761230e-01 -3.017055094242095947e-01 -2.172810137271881104e-01 -1.434158235788345337e-01 -2.307748049497604370e-01
-2.571675479412078857e-01 -2.830340266227722168e-01 -5.004509091377258301e-01 2.636786401271820068e-01 -6.363681554794311523e-01 -9.309877455234527588e-02 9.177539497613906860e-02 -3.342521190643310547e-01
-1.252456605434417725e-01 3.138263151049613953e-02 -4.451943635940551758e-01 -3.693227767944335938e-01 -2.454209625720977783e-01 2.324744910001754761e-01 6.327114254236221313e-02 -7.283216118812561035e-01
-2.140230089426040649e-01 -3.455280065536499023e-01 -7.191025614738464355e-01 8.670528978109359741e-02 4.262565374374389648e-01 3.553519248962402344e-01 -1.780524291098117828e-02 -4.349116981029510498e-02
-9.861643612384796143e-02 -4.719279110431671143e-01 -5.584064722061157227e-01 5.985948443412780762e-01 -1.556700617074966431e-01 -2.782212384045124054e-02 2.612830102443695068e-01 -6.441437453031539917e-02
-7.257485985755920410e-01 1.023808866739273071e-01 -4.283582419157028198e-02 4.480004906654357910e-01 -3.106594383716583252e-01 -5.890991538763046265e-02 -2.958997488021850586e-01 -2.696876823902130127e-01
1.431575883179903030e-02 -7.818384468555450439e-02 -4.759722054004669189e-01 4.662710428237915039e-01 4.415034055709838867e-01 -3.489698767662048340e-01 -1.415397822856903076e-01 -4.615035951137542725e-01
-4.794181287288665771e-01 -7.628778219223022461e-01 -5.704422015696763992e-03 -4.758267477154731750e-02 -1.642419844865798950e-01 -2.821667790412902832e-01 -6.917079538106918335e-02 -2.729492485523223877e-01
-4.403872042894363403e-02 8.647902309894561768e-02 -2.020192444324493408e-01 7.453485131263732910e-01 -7.054340839385986328e-02 -1.493802070617675781e-01 2.298935651779174805e-01 -5.604320168495178223e-01
2.575455978512763977e-02 9.716669470071792603e-02 -5.905267000198364258e-01 5.542545318603515625e-01 -2.612135112285614014e-01 -6.862531602382659912e-02 3.001001179218292236e-01 -4.134893119335174561e-01
-7.055172324180603027e-02 1.984445154666900635e-01 -6.175120472908020020e-01 5.480427742004394531e-01 -2.909470200538635254e-01 7.077395915985107422e-02 2.347291111946105957e-01 -3.594622313976287842e-01
-8.095769286155700684e-01 6.720530241727828979e-02 -1.620018929243087769e-01 5.247519016265869141e-01 -3.057317808270454407e-02 1.763106137514114380e-01 8.004595339298248291e-02 -5.645625758916139603e-03
-5.155730843544006348e-01 -3.100744783878326416e-01 1.370276324450969696e-02 -2.682586908340454102e-01 2.886480391025543213e-01 7.587274909019470215e-02 4.217412173748016357e-01 -5.467610359191894531e-01
-4.325204491615295410e-01 -3.879461288452148438e-01 1.176611706614494324e-01 6.015551835298538208e-02 -2.644322440028190613e-02 8.541816473007202148e-02 2.689833939075469971e-01 -7.514075040817260742e-01
-4.582517147064208984e-01 1.387414187192916870e-01 -2.929114997386932373e-01 -1.028926745057106018e-01 -2.912308648228645325e-02 -4.841788709163665771e-01 4.067181646823883057e-01 -5.231396555900573730e-01
-7.042864561080932617e-01 8.418230712413787842e-02 -3.517779707908630371e-01 2.994295358657836914e-01 2.936860620975494385e-01 6.100227683782577515e-02 4.238414168357849121e-01 -1.177872270345687866e-01
-6.753071546554565430e-01 -1.998025476932525635e-01 -4.505490362644195557e-01 1.826817989349365234e-01 2.148338854312896729e-01 -2.988748252391815186e-02 -4.557083845138549805e-01 -1.138203814625740051e-01
-8.748160302639007568e-02 -1.458441168069839478e-01 -1.602587252855300903e-01 7.483420372009277344e-01 -3.612058609724044800e-02 -2.425817400217056274e-01 4.514951705932617188e-01 -3.483954966068267822e-01
-3.320684134960174561e-01 -3.628857731819152832e-01 -6.790682673454284668e-01 -2.422851696610450745e-02 3.724262714385986328e-01 1.221177503466606140e-01 -3.599785268306732178e-01 -1.145644709467887878e-01
-1.297324001789093018e-01 2.327811270952224731e-01 -3.045978583395481110e-02 -4.258868098258972168e-02 1.211790740489959717e-01 1.011816784739494324e-01 -1.195206567645072937e-01 -9.418246150016784668e-01
-1.993051767349243164e-01 2.289644330739974976e-01 -1.353210955858230591e-01 -3.942038118839263916e-02 -1.243984997272491455e-01 2.652672231197357178e-01 -2.535845339298248291e-01 -8.589762449264526367e-01
-4.840793907642364502e-01 2.455701977014541626e-01 -2.229625880718231201e-01 2.386573255062103271e-01 5.513551235198974609e-01 -1.738814413547515869e-01 1.730091124773025513e-01 -4.842866659164428711e-01
-4.422906339168548584e-01 -3.254332542419433594e-01 -5.170547366142272949e-01 4.284313023090362549e-01 -3.815690577030181885e-01 6.792757660150527954e-02 -2.907746732234954834e-01 -1.131993904709815979e-01
-4.716081917285919189e-01 -6.021031141281127930e-01 -1.885862797498703003e-01 5.611774325370788574e-01 1.321311891078948975e-01 -3.933155164122581482e-02 -2.129118740558624268e-01 1.535866595804691315e-02
-2.848292291164398193e-01 2.617333531379699707e-01 -2.948741614818572998e-01 4.397974610328674316e-01 5.863496065139770508e-01 -2.606076560914516449e-02 -1.637846380472183228e-01 -4.457410871982574463e-01
-1.424566060304641724e-01 3.696906566619873047e-02 -4.144999682903289795e-01 3.240367472171783447e-01 -1.575241982936859131e-01 -5.310060381889343262e-01 3.207992017269134521e-01 -5.402185916900634766e-01
-2.381402552127838135e-01 -1.823761016130447388e-01 -6.922840476036071777e-01 2.465251982212066650e-01 -3.719832599163055420e-01 1.245323121547698975e-01 4.349607229232788086e-01 -1.640901267528533936e-01
-3.597098886966705322e-01 -2.625588178634643555e-01 -6.053122282028198242e-01 6.478576064109802246e-01 9.866985492408275604e-03 -8.697340637445449829e-02 7.419323921203613281e-02 4.881313815712928772e-02
-1.761277168989181519e-01 1.210013702511787415e-01 -4.245778620243072510e-01 -3.706545233726501465e-01 -1.087783798575401306e-01 2.284661680459976196e-01 -1.189614366739988327e-02 -7.566476464271545410e-01
-5.076703429222106934e-01 4.536630585789680481e-02 -1.990708857774734497e-01 -1.965866535902023315e-01 4.800562262535095215e-01 2.622955143451690674e-01 4.429031312465667725e-01 -4.080698490142822266e-01
7.843796908855438232e-02 -4.180015921592712402e-01 -3.402662873268127441e-01 -1.651704758405685425e-01 1.005612164735794067e-01 3.357288539409637451e-01 -2.056527584791183472e-01 -7.148008346557617188e-01
-3.828796446323394775e-01 -1.324802637100219727e-01 -6.864207386970520020e-01 -1.418964862823486328e-01 4.535315334796905518e-01 2.757002115249633789e-01 1.518440693616867065e-01 -1.994643658399581909e-01
-3.648532330989837646e-01 -4.184587895870208740e-01 -6.806352734565734863e-01 -2.025980353355407715e-01 2.198006808757781982e-01 3.533778786659240723e-01 8.752471208572387695e-02 -8.133273571729660034e-02
-3.675390183925628662e-01 -1.702310889959335327e-01 -4.679662287235260010e-01 -3.685783967375755310e-02 -1.444593071937561035e-01 -5.945851206779479980e-01 1.999546140432357788e-01 -4.485574066638946533e-01
-6.355952620506286621e-01 -5.348891019821166992e-01 -2.708143591880798340e-01 3.793086111545562744e-01 2.061630636453628540e-01 5.016313400119543076e-03 -2.224989235401153564e-01 2.574281953275203705e-02
-1.573185324668884277e-01 -2.657281458377838135e-01 1.556353121995925903e-01 4.269158840179443359e-01 -1.603963822126388550e-01 5.603548288345336914e-01 -8.483049459755420685e-03 -5.986347198486328125e-01
-2.205017656087875366e-01 -7.020702958106994629e-01 -3.272929787635803223e-01 -3.349158465862274170e-01 2.095915377140045166e-01 -2.342231720685958862e-01 -3.613254800438880920e-02 -3.729507625102996826e-01
-5.083094835281372070e-01 -6.947505474090576172e-02 -4.480127096176147461e-01 6.129841804504394531e-01 3.234167098999023438e-01 2.275978326797485352e-01 6.232763081789016724e-02 6.784446537494659424e-03
-2.255599349737167358e-01 1.990566402673721313e-01 -2.541794478893280029e-01 1.277135312557220459e-01 3.797461688518524170e-01 -2.368737012147903442e-02 -4.965016841888427734e-01 -6.612859964370727539e-01
-3.701240196824073792e-02 -6.954460740089416504e-01 -3.213162720203399658e-01 -2.786407172679901123e-01 -6.779615581035614014e-02 -3.177838325500488281e-01 -1.378490775823593140e-01 -4.577278792858123779e-01
1.529130968265235424e-03 -1.043246462941169739e-01 -6.617783308029174805e-01 2.428249269723892212e-01 -5.218490362167358398e-01 9.810323268175125122e-02 2.361865192651748657e-01 -3.930203616619110107e-01
-4.652258008718490601e-02 -2.675701081752777100e-01 -4.525885283946990967e-01 3.892969787120819092e-01 -9.906371682882308960e-02 -3.408790826797485352e-01 5.150960683822631836e-01 -4.225130379199981689e-01
-3.895882144570350647e-02 -2.489137500524520874e-01 -2.041408419609069824e-01 -1.442590951919555664e-01 5.136737227439880371e-02 5.204395055770874023e-01 -1.310832798480987549e-01 -7.637809514999389648e-01
6.462211906909942627e-02 -2.469123005867004395e-01 -4.887284934520721436e-01 5.951672792434692383e-01 1.370116025209426880e-01 -2.751836478710174561e-01 1.425628960132598877e-01 -4.763991832733154297e-01
1.163262799382209778e-01 -2.405403256416320801e-01 -5.108724236488342285e-01 4.847077131271362305e-01 9.606982022523880005e-02 -3.562829196453094482e-01 3.561758995056152344e-01 -4.118837416172027588e-01
-2.172858268022537231e-01 -3.320157900452613831e-02 -3.077135980129241943e-01 -3.452894836664199829e-02 6.363896727561950684e-01 3.967112898826599121e-01 3.045589923858642578e-01 -4.479695856571197510e-01
-2.431452721357345581e-01 -8.257997781038284302e-02 -5.245279073715209961e-01 2.566267549991607666e-01 4.989291355013847351e-02 -1.266433391720056534e-03 7.353639006614685059e-01 -2.232106178998947144e-01
-3.529703319072723389e-01 1.743790954351425171e-01 -5.618984699249267578e-01 5.687787532806396484e-01 1.814486384391784668e-01 -1.442519295960664749e-02 3.200206458568572998e-01 -2.649903893470764160e-01
-4.385271966457366943e-01 4.709204733371734619e-01 -4.648164808750152588e-01 4.041493237018585205e-01 1.423536241054534912e-01 1.368486285209655762e-01 2.584481537342071533e-01 -3.174101412296295166e-01
-7.541269063949584961e-01 2.031344026327133179e-01 -4.591360986232757568e-01 1.480634808540344238e-01 -2.754384279251098633e-01 1.237868741154670715e-01 9.438499808311462402e-02 -2.391699850559234619e-01
-7.416479587554931641e-01 -1.364892870187759399e-01 -5.978596210479736328e-01 -2.116072326898574829e-01 3.028950467705726624e-02 1.003494486212730408e-01 -1.192081496119499207e-01 -6.258844584226608276e-02
-8.589868545532226562e-01 -3.698077499866485596e-01 -1.522518545389175415e-01 1.762356311082839966e-01 1.930960267782211304e-01 -2.781001664698123932e-02 1.817697435617446899e-01 6.666772067546844482e-03
-2.521500587463378906e-01 1.529816091060638428e-01 -7.253206372261047363e-01 5.180292725563049316e-01 -4.877748712897300720e-02 -2.495490014553070068e-01 -9.550922363996505737e-02 -2.116522789001464844e-01
6.057041510939598083e-02 -5.468370914459228516e-01 2.093078196048736572e-02 4.403156638145446777e-01 -1.725420504808425903e-01 3.280894458293914795e-01 -9.746180474758148193e-02 -5.967181324958801270e-01
-4.556551873683929443e-01 -2.964828908443450928e-01 -7.381919026374816895e-01 2.713678777217864990e-01 1.173779070377349854e-01 -1.714497059583663940e-01 2.040280997753143311e-01 3.329210355877876282e-02
-2.116861343383789062e-01 -5.552197098731994629e-01 -4.298031926155090332e-01 6.296668648719787598e-01 -2.280521020293235779e-02 7.197115570306777954e-02 -2.413851916790008545e-01 4.174026846885681152e-02
-5.735340714454650879e-01 -5.304194688796997070e-01 -2.595547139644622803e-01 3.231847882270812988e-01 2.908287644386291504e-01 -3.557816147804260254e-01 2.478835813235491514e-04 -8.206623047590255737e-02
-9.517537802457809448e-02 4.245013743638992310e-02 -4.647223055362701416e-01 6.329196095466613770e-01 -3.531500101089477539e-01 -1.309869252145290375e-02 1.858816891908645630e-01 -4.616786539554595947e-01
-4.926984012126922607e-01 -1.566893458366394043e-01 -6.857712268829345703e-01 2.842271924018859863e-01 1.524526178836822510e-01 -2.992128431797027588e-01 -2.337923645973205566e-01 -1.191660240292549133e-01
3.251753980293869972e-03 -5.885167717933654785e-01 -3.870130479335784912e-01 -7.060392759740352631e-03 4.840947389602661133e-01 8.259595185518264771e-02 -2.139312773942947388e-01 -4.656953811645507812e-01
-1.829876154661178589e-01 2.034099698066711426e-01 -7.748835086822509766e-01 2.026839703321456909e-01 -2.702693939208984375e-01 -2.428450435400009155e-01 -1.539368033409118652e-01 -3.576295375823974609e-01
-5.069137215614318848e-01 2.579895555973052979e-01 2.776809930801391602e-01 2.875619232654571533e-01 -1.922788098454475403e-02 1.906369179487228394e-01 1.742534041404724121e-01 -6.705257892608642578e-01
-4.387192130088806152e-01 -5.875979363918304443e-02 -3.716165125370025635e-01 -8.466004580259323120e-02 -6.539397239685058594e-01 1.919643580913543701e-01 1.651905626058578491e-01 -4.086946547031402588e-01
-4.496942460536956787e-01 -5.114305019378662109e-01 -5.785220265388488770e-01 -2.021520584821701050e-01 -2.743442952632904053e-01 -7.896883040666580200e-02 -1.659093499183654785e-01 -2.272312492132186890e-01
-4.177187979221343994e-01 -2.186679542064666748e-01 8.156008087098598480e-03 -2.483753114938735962e-01 -1.436391621828079224e-01 -2.674068808555603027e-01 5.323739051818847656e-01 -5.834190249443054199e-01
-9.395623952150344849e-02 -4.347969889640808105e-01 -6.086059808731079102e-01 3.493334054946899414e-01 2.316214740276336670e-01 -2.647056244313716888e-02 -4.624915122985839844e-01 -2.035710215568542480e-01
-3.403751552104949951e-01 3.563134670257568359e-01 -8.748946338891983032e-02 1.286410540342330933e-01 1.460134983062744141e-01 2.045589983463287354e-01 4.368166327476501465e-01 -6.921051144599914551e-01
-3.681497275829315186e-01 4.191811084747314453e-01 -4.361102879047393799e-01 1.222211718559265137e-01 3.876462578773498535e-01 -8.174818009138107300e-02 -1.445227265357971191e-01 -5.529769659042358398e-01
-8.498086929321289062e-01 6.447795033454895020e-02 -4.712380934506654739e-03 3.259232938289642334e-01 -1.643605679273605347e-01 -7.656693458557128906e-02 -2.273031026124954224e-01 -2.878822684288024902e-01
-6.774502992630004883e-01 -1.680514216423034668e-02 -1.953947991132736206e-01 6.419614553451538086e-01 -1.441201716661453247e-01 1.785502433776855469e-01 1.936827003955841064e-01 1.792090572416782379e-02
-9.633544087409973145e-02 7.326176762580871582e-02 -4.820824861526489258e-01 -2.600702345371246338e-01 -1.393434684723615646e-02 1.720536351203918457e-01 -2.638177871704101562e-01 -7.654512524604797363e-01
-3.591345548629760742e-01 1.603267490863800049e-01 2.886635065078735352e-01 2.190031111240386963e-01 1.213932707905769348e-01 1.532775014638900757e-01 -1.676319539546966553e-01 -8.047968745231628418e-01
-3.208563923835754395e-01 2.557620108127593994e-01 -2.833754718303680420e-01 3.728123307228088379e-01 5.430133938789367676e-01 -2.388858050107955933e-02 -2.707159221172332764e-01 -4.935837090015411377e-01
-5.573153495788574219e-01 3.816143274307250977e-01 -5.292884707450866699e-01 3.003666698932647705e-01 -5.011188983917236328e-02 2.228945344686508179e-01 2.695537209510803223e-01 -2.203433215618133545e-01
-3.547736406326293945e-01 -1.245911717414855957e-01 6.507173925638198853e-02 -1.261343359947204590e-01 4.872631728649139404e-01 2.234798222780227661e-01 4.352329671382904053e-01 -6.013919711112976074e-01
-8.244051337242126465e-01 -6.600908935070037842e-02 -1.662300713360309601e-02 -5.836814641952514648e-02 -2.089593932032585144e-02 -3.656520247459411621e-01 -1.193306297063827515e-01 -4.048925042152404785e-01
-2.122952938079833984e-01 1.375937759876251221e-01 -5.551531314849853516e-01 2.261467128992080688e-01 4.763573780655860901e-02 -3.641164302825927734e-01 3.072195947170257568e-01 -5.894299149513244629e-01
-3.938250541687011719e-01 -3.042662143707275391e-01 -6.359038949012756348e-01 1.223278045654296875e-01 4.624092578887939453e-01 3.254016339778900146e-01 1.152273714542388916e-01 4.797565634362399578e-04
-1.189920902252197266e-01 1.747708022594451904e-01 -5.713051557540893555e-01 -1.684235930442810059e-01 -2.737977914512157440e-02 2.676470279693603516e-01 -2.506995201110839844e-01 -6.821328401565551758e-01
-7.427563071250915527e-01 -7.213225960731506348e-02 -3.763211667537689209e-01 2.942171394824981689e-01 3.909224271774291992e-01 2.193973213434219360e-01 -1.056618615984916687e-01 -5.299625545740127563e-02
-8.419733494520187378e-03 -1.262142360210418701e-01 -3.352856636047363281e-01 -7.571066170930862427e-02 -4.049745202064514160e-02 2.077657878398895264e-01 -4.638867974281311035e-01 -7.783655524253845215e-01
-1.781134307384490967e-01 2.285043895244598389e-01 -2.037270963191986084e-01 2.395429648458957672e-02 -1.349813789129257202e-01 2.654158473014831543e-01 -3.912647962570190430e-01 -7.951283454895019531e-01
-5.227954983711242676e-01 -4.223838448524475098e-01 -4.292808771133422852e-01 5.170816779136657715e-01 2.487198710441589355e-01 1.295310258865356445e-01 2.862655557692050934e-03 1.340631842613220215e-01
-7.256852388381958008e-01 2.054811455309391022e-02 2.814712747931480408e-02 4.913225173950195312e-01 9.932591579854488373e-03 -4.093643426895141602e-01 -4.880329594016075134e-03 -2.511312961578369141e-01
-9.822846949100494385e-02 3.598843142390251160e-02 -2.407040894031524658e-01 1.337128225713968277e-02 -1.531303822994232178e-01 1.036605164408683777e-01 -4.386847317218780518e-01 -8.392259478569030762e-01
-6.000716686248779297e-01 3.180353939533233643e-01 -4.492676854133605957e-01 4.530484676361083984e-01 -6.312990933656692505e-02 9.299040585756301880e-02 1.768936365842819214e-01 -2.962248027324676514e-01
-4.046826064586639404e-01 1.303734630346298218e-01 -3.876068592071533203e-01 -1.464652828872203827e-02 -5.583445355296134949e-02 -4.731863439083099365e-01 4.293004274368286133e-01 -5.074046254158020020e-01
-3.978240191936492920e-01 4.488314986228942871e-01 -4.996713995933532715e-01 4.855000972747802734e-01 9.696473181247711182e-02 1.907361671328544617e-02 2.574512362480163574e-01 -2.808153033256530762e-01
-5.165442451834678650e-02 -2.305348068475723267e-01 -2.066949009895324707e-01 -1.128464415669441223e-01 5.584692582488059998e-02 3.504333496093750000e-01 -3.955157697200775146e-01 -7.786997556686401367e-01
-5.630964040756225586e-01 1.460731327533721924e-01 -3.724801540374755859e-01 2.233175933361053467e-01 5.366997718811035156e-01 1.503200381994247437e-01 3.434123694896697998e-01 -2.107082307338714600e-01
-6.350392699241638184e-01 -8.676134049892425537e-03 -3.627489805221557617e-01 -1.921259760856628418e-01 -5.302337408065795898e-01 -3.743894398212432861e-02 7.598568499088287354e-02 -3.739353716373443604e-01
-1.730319410562515259e-01 -3.082011640071868896e-01 -5.043304562568664551e-01 8.261658996343612671e-02 6.487932801246643066e-01 3.162744939327239990e-01 2.714673802256584167e-02 -3.036414384841918945e-01
-6.460238695144653320e-01 7.621040195226669312e-02 -5.037503838539123535e-01 2.343155294656753540e-01 -4.296615123748779297e-01 -7.610437273979187012e-02 -3.639136254787445068e-02 -2.764990925788879395e-01
-5.812637507915496826e-02 1.119916364550590515e-01 -3.419994562864303589e-02 4.369574189186096191e-01 2.302934974431991577e-01 4.432614743709564209e-01 -8.552941679954528809e-02 -7.315371632575988770e-01
-6.116875410079956055e-01 -1.230030804872512817e-01 -4.395376145839691162e-01 -1.026242002844810486e-01 -5.492370724678039551e-01 2.495161816477775574e-02 2.139114588499069214e-01 -2.427789121866226196e-01
-6.809430122375488281e-01 -8.703576028347015381e-02 -4.811137318611145020e-01 2.208746820688247681e-01 3.996867239475250244e-01 1.721471697092056274e-01 2.422865927219390869e-01 1.996308006346225739e-02
-2.752651572227478027e-01 -3.413164243102073669e-02 -5.129048228263854980e-01 5.394024848937988281e-01 -4.831723868846893311e-01 -2.678869664669036865e-01 -1.281089056283235550e-02 -2.522986829280853271e-01
-1.337194591760635376e-01 -3.655356168746948242e-01 -2.650842964649200439e-01 -1.668445467948913574e-01 6.429901719093322754e-01 -1.003835424780845642e-01 7.909183949232101440e-02 -5.662395954132080078e-01
-3.064712285995483398e-01 -7.681872695684432983e-02 -4.762986302375793457e-01 7.701940536499023438e-01 -2.557429075241088867e-01 3.982613235712051392e-02 1.069526150822639465e-01 -4.105762764811515808e-02
7.676707953214645386e-02 -5.447452068328857422e-01 8.474907837808132172e-03 1.006584018468856812e-01 1.132870241999626160e-01 3.302862346172332764e-01 1.004794836044311523e-01 -7.450748085975646973e-01
-7.375171184539794922e-01 -1.207594126462936401e-01 -4.849272072315216064e-01 6.044881418347358704e-02 -3.126083910465240479e-01 3.152333796024322510e-01 -6.710060685873031616e-02 -3.284253180027008057e-02
-5.577698945999145508e-01 2.344273030757904053e-01 -6.080204844474792480e-01 3.102702274918556213e-02 -3.181300163269042969e-01 2.024147957563400269e-01 -8.165388368070125580e-03 -3.479083180427551270e-01
-3.965975344181060791e-01 3.716061115264892578e-01 1.344600319862365723e-01 3.507840037345886230e-01 -1.130601242184638977e-01 2.468380033969879150e-01 2.094291448593139648e-01 -6.677711009979248047e-01
-5.056717395782470703e-01 -3.104465641081333160e-02 -4.779786765575408936e-01 -1.455407440662384033e-01 -5.555605888366699219e-01 2.707418501377105713e-01 1.479527950286865234e-01 -2.997463345527648926e-01
-7.452647089958190918e-01 -2.923149168491363525e-01 -2.585762739181518555e-01 2.446815222501754761e-01 3.497319817543029785e-01 7.283814996480941772e-02 3.229875266551971436e-01 2.151201292872428894e-02
-1.312486827373504639e-01 9.490967541933059692e-02 -1.161525305360555649e-02 -6.943071633577346802e-02 1.600006595253944397e-02 1.893441826105117798e-01 -5.236744508147239685e-02 -9.643446803092956543e-01
-1.492346525192260742e-01 -4.470543563365936279e-01 -5.275744795799255371e-01 -7.331315428018569946e-02 5.758158564567565918e-01 -5.602834746241569519e-02 -6.793043017387390137e-02 -3.935025036334991455e-01
-3.267291486263275146e-01 -3.974175453186035156e-01 -2.220346033573150635e-01 3.651047945022583008e-01 1.603245362639427185e-02 3.065102398395538330e-01 -6.589590907096862793e-01 -1.558005809783935547e-01
1.604590564966201782e-01 -3.493143618106842041e-01 -2.862954139709472656e-01 5.192464590072631836e-01 -1.086590811610221863e-01 -3.026538193225860596e-01 3.394127786159515381e-01 -5.310772657394409180e-01
-5.651974081993103027e-01 -7.443286478519439697e-02 -6.170510649681091309e-01 -4.470328614115715027e-02 -4.061668813228607178e-01 1.862480044364929199e-01 -2.144559472799301147e-01 -2.158932983875274658e-01
-3.680046796798706055e-01 1.358777284622192383e-01 -3.745405673980712891e-01 5.702675580978393555e-01 1.933118402957916260e-01 4.459634721279144287e-01 -3.363026380538940430e-01 -1.768379211425781250e-01
-6.309108138084411621e-01 -5.432214736938476562e-01 -2.033107727766036987e-01 4.944478571414947510e-01 1.796474121510982513e-02 -4.438940435647964478e-02 -1.303355991840362549e-01 4.204171150922775269e-02
-2.830456197261810303e-01 2.056936323642730713e-01 -2.352219074964523315e-01 9.281895309686660767e-02 3.667438626289367676e-01 -9.409339725971221924e-02 4.713304340839385986e-01 -6.694204211235046387e-01
-2.506220638751983643e-01 -2.705865502357482910e-01 -4.351221323013305664e-01 3.053380362689495087e-02 7.188145518302917480e-01 1.878255158662796021e-01 1.260342001914978027e-01 -3.253468275070190430e-01
-6.484582424163818359e-01 -3.301291167736053467e-01 5.114833265542984009e-02 3.517497777938842773e-01 1.721902191638946533e-01 -4.626103043556213379e-01 -1.671441793441772461e-01 -2.694025933742523193e-01
-5.556979179382324219e-01 -6.848349571228027344e-01 8.942712843418121338e-02 -1.704056980088353157e-03 -2.138434909284114838e-02 -3.233497142791748047e-01 1.539934426546096802e-01 -2.923603653907775879e-01
-1.670853234827518463e-02 -3.156324103474617004e-02 -5.457938909530639648e-01 -3.544572591781616211e-01 -2.603227198123931885e-01 -8.347304537892341614e-03 2.664642035961151123e-02 -7.117906212806701660e-01
-3.047427237033843994e-01 -9.796816855669021606e-02 -4.274500012397766113e-01 8.453198522329330444e-02 -9.486947953701019287e-02 -4.957433044910430908e-01 5.033779144287109375e-01 -4.466812014579772949e-01
-1.647342443466186523e-01 3.775318861007690430e-01 -1.987434476613998413e-01 1.852034181356430054e-01 1.729641705751419067e-01 6.387490034103393555e-02 4.538496732711791992e-01 -7.187189459800720215e-01
1.505099385976791382e-01 -2.264506816864013672e-01 -5.862691402435302734e-01 2.199240326881408691e-01 -1.182899698615074158e-01 -4.362772107124328613e-01 5.268526147119700909e-04 -5.741587281227111816e-01
-1.314538121223449707e-01 -2.880170643329620361e-01 -2.857187986373901367e-01 6.908062100410461426e-01 -3.780980706214904785e-01 -2.152582630515098572e-02 3.930353224277496338e-01 -2.074111849069595337e-01
3.697711974382400513e-02 1.257915142923593521e-02 -5.452038049697875977e-01 4.692366123199462891e-01 -4.567733407020568848e-01 1.922333054244518280e-02 3.291621208190917969e-01 -4.045801460742950439e-01
-2.680740356445312500e-01 -1.334969252347946167e-01 -1.434574872255325317e-01 -1.346312165260314941e-01 -9.392189793288707733e-03 5.355464816093444824e-01 -9.056684374809265137e-02 -7.592817544937133789e-01
1.532874256372451782e-01 -1.764599233865737915e-01 -5.589763522148132324e-01 3.645251393318176270e-01 2.170883864164352417e-01 -3.250006139278411865e-01 -1.963603347539901733e-01 -5.556272864341735840e-01
-8.090070486068725586e-01 -5.500010848045349121e-01 -1.154876500368118286e-01 1.197567805647850037e-01 5.725526809692382812e-02 -4.385096207261085510e-02 9.361182153224945068e-02 -3.692026436328887939e-02
-5.850010514259338379e-01 -5.874567627906799316e-01 -8.505285531282424927e-02 -1.213607490062713623e-01 -3.476352989673614502e-01 -1.318181306123733521e-02 -2.798053324222564697e-01 -3.023092448711395264e-01
-4.206738770008087158e-01 -5.136391520500183105e-01 -4.291463792324066162e-01 4.043561816215515137e-01 3.384245336055755615e-01 -2.358233332633972168e-01 -1.996401548385620117e-01 -3.921500220894813538e-02
-4.679355397820472717e-02 -1.729256659746170044e-01 -2.490417361259460449e-01 5.675057172775268555e-01 2.317951619625091553e-02 -3.728459179401397705e-01 4.232108891010284424e-01 -5.149405598640441895e-01
-1.689289808273315430e-01 -6.432152390480041504e-01 -3.970266580581665039e-01 -2.824931144714355469e-01 -1.437229365110397339e-01 -2.780336141586303711e-01 1.291660517454147339e-01 -4.534994661808013916e-01
-4.882793128490447998e-01 -6.129077672958374023e-01 8.049137145280838013e-02 -1.529223024845123291e-01 -2.752940058708190918e-01 -3.285720348358154297e-01 -4.438982531428337097e-02 -4.127304553985595703e-01
-1.757942736148834229e-01 -5.391400456428527832e-01 -7.417904734611511230e-01 -1.093068439513444901e-02 3.218589723110198975e-01 6.246932968497276306e-02 -7.852531224489212036e-02 -1.199589520692825317e-01
-3.589940667152404785e-01 2.764935195446014404e-01 -5.973840951919555664e-01 4.442315101623535156e-01 -1.928344070911407471e-01 -2.533158361911773682e-01 6.041469424962997437e-02 -3.680505454540252686e-01
-5.487631559371948242e-01 -4.658125713467597961e-02 -2.591738104820251465e-01 -3.091796040534973145e-01 1.468704491853713989e-01 -3.210855722427368164e-01 4.865866899490356445e-01 -4.153223335742950439e-01
-2.421067953109741211e-01 -4.277579188346862793e-01 -4.414583146572113037e-01 -2.708551101386547089e-02 6.556136012077331543e-01 2.271744757890701294e-01 1.202341318130493164e-01 -2.586400210857391357e-01
-3.282444179058074951e-01 1.435293555259704590e-01 -5.697915554046630859e-01 3.004767596721649170e-01 -1.379984617233276367e-01 -4.302977025508880615e-01 1.828051060438156128e-01 -4.680692851543426514e-01
-3.622922599315643311e-01 -3.520616888999938965e-01 -6.091740727424621582e-01 -1.535384356975555420e-01 5.313081741333007812e-01 1.775010824203491211e-01 1.420827060937881470e-01 -1.270713806152343750e-01
-2.084107846021652222e-01 -4.816908761858940125e-02 -3.988008499145507812e-01 3.885478675365447998e-01 -3.124193251132965088e-01 -5.060601234436035156e-01 1.855362206697463989e-01 -5.060698986053466797e-01
-5.188470482826232910e-01 -1.906003206968307495e-01 -5.679183006286621094e-01 -3.662372827529907227e-01 1.782439053058624268e-01 1.920143216848373413e-01 1.646360009908676147e-01 -3.769121468067169189e-01
-3.252914249897003174e-01 3.806799352169036865e-01 -5.536628365516662598e-01 2.986849248409271240e-01 3.294742852449417114e-02 -2.967126965522766113e-01 3.343584835529327393e-01 -3.906320631504058838e-01
1.077027991414070129e-01 -2.557525038719177246e-01 -3.412404060363769531e-01 6.674988269805908203e-01 -9.617776423692703247e-02 -9.330621361732482910e-02 4.261803925037384033e-01 -4.017524421215057373e-01
-1.444217115640640259e-01 -5.037499070167541504e-01 -2.735074758529663086e-01 1.463868618011474609e-01 3.480848670005798340e-01 2.931189537048339844e-01 -5.736634135246276855e-01 -3.049117028713226318e-01
-4.735411107540130615e-01 -1.748664230108261108e-01 -6.489161849021911621e-01 3.513914346694946289e-01 4.330101609230041504e-02 -3.633405268192291260e-01 -2.296153306961059570e-01 -1.183125749230384827e-01
-4.614630043506622314e-01 4.312122985720634460e-02 -7.275884151458740234e-01 4.598446190357208252e-01 -1.807132661342620850e-01 3.849856182932853699e-02 -8.402422070503234863e-03 -1.007005274295806885e-01
-5.019463896751403809e-01 1.914505958557128906e-01 -2.740449905395507812e-01 3.971978724002838135e-01 5.413435697555541992e-01 6.133870035409927368e-02 3.408503830432891846e-01 -2.559990584850311279e-01
-4.937729835510253906e-01 2.973702177405357361e-02 -6.517790555953979492e-01 3.577299416065216064e-01 -3.496670722961425781e-01 -2.133272886276245117e-01 -9.179132431745529175e-02 -1.622229665517807007e-01
-6.937217712402343750e-01 3.271973505616188049e-02 -4.866118729114532471e-01 -2.906869351863861084e-01 -1.135305687785148621e-01 -1.141869053244590759e-01 2.141218185424804688e-01 -3.530065119266510010e-01
-1.336275935173034668e-01 -5.656990781426429749e-02 -1.837298274040222168e-01 -7.475589960813522339e-02 -1.255382746458053589e-01 -1.501656603068113327e-02 -4.531184434890747070e-01 -8.475239276885986328e-01
-3.664341866970062256e-01 3.967515528202056885e-01 -2.929561734199523926e-01 1.061475574970245361e-01 4.110283255577087402e-01 -1.108308583498001099e-01 -3.082211017608642578e-01 -5.787878632545471191e-01
-2.157738208770751953e-01 -6.079577207565307617e-01 -6.171638369560241699e-01 2.194230854511260986e-01 1.236920952796936035e-01 -1.435315050184726715e-02 3.711453676223754883e-01 3.920034691691398621e-02
1.045491173863410950e-01 -8.266358822584152222e-02 -4.327372014522552490e-01 1.184734404087066650e-01 3.114340603351593018e-01 5.005564913153648376e-02 -4.463336169719696045e-01 -6.944265365600585938e-01
-4.205552861094474792e-02 -5.239582657814025879e-01 -4.379492700099945068e-01 2.039115317165851593e-02 5.989109873771667480e-01 1.748046651482582092e-02 -1.604790687561035156e-01 -3.830538690090179443e-01
-2.467890381813049316e-01 -3.673505783081054688e-01 -8.314025998115539551e-01 8.283062279224395752e-02 3.018206954002380371e-01 8.045224100351333618e-02 8.956609666347503662e-02 2.161457762122154236e-02
-2.396139204502105713e-01 -3.364220559597015381e-01 2.689576447010040283e-01 3.786029815673828125e-01 3.739751875400543213e-02 3.865768611431121826e-01 1.828872710466384888e-01 -6.553159356117248535e-01
4.787102341651916504e-02 -6.947795152664184570e-01 -2.884650789201259613e-02 3.494109958410263062e-02 7.647941261529922485e-02 -4.421169459819793701e-01 1.794429272413253784e-01 -5.286023616790771484e-01
-6.251696944236755371e-01 -3.172102868556976318e-01 -5.348131656646728516e-01 -3.422205746173858643e-01 -2.554889321327209473e-01 -1.148999631404876709e-01 2.908760122954845428e-02 -1.614861935377120972e-01
-3.079238533973693848e-01 -2.229954004287719727e-01 -3.654718399047851562e-01 3.842822909355163574e-01 -2.393407076597213745e-01 -1.001418307423591614e-01 6.751844882965087891e-01 -2.258912920951843262e-01
3.494415432214736938e-02 -1.713038086891174316e-01 -2.446309477090835571e-01 6.393736004829406738e-01 2.361266128718852997e-02 -3.799090385437011719e-01 2.626018226146697998e-01 -5.356705188751220703e-01
-1.100494265556335449e-01 -1.792707443237304688e-01 -6.936910152435302734e-01 1.927256882190704346e-01 4.499136656522750854e-02 5.061547830700874329e-02 5.949221253395080566e-01 -2.808600068092346191e-01
-8.559049963951110840e-01 -4.233343303203582764e-01 -7.211858779191970825e-02 1.766266971826553345e-01 1.192055717110633850e-01 1.549891829490661621e-01 -1.121452376246452332e-01 -3.175557032227516174e-02
-4.654782265424728394e-02 9.992767125368118286e-03 -2.045159488916397095e-01 4.352784752845764160e-01 5.755449533462524414e-01 -6.341815739870071411e-02 -3.043715953826904297e-01 -5.818276405334472656e-01
-8.873416781425476074e-01 -3.107004463672637939e-01 -2.101292908191680908e-01 2.568470872938632965e-02 8.184877038002014160e-02 -2.175084203481674194e-01 1.459130924195051193e-02 -1.305900961160659790e-01
-7.892251610755920410e-01 -3.234883844852447510e-01 -1.854799240827560425e-01 1.028800234198570251e-01 -2.710554301738739014e-01 -3.077328205108642578e-01 2.143107652664184570e-01 -1.157242432236671448e-01
-9.300564229488372803e-02 -7.678321748971939087e-02 -1.551251858472824097e-01 6.854421496391296387e-01 4.103136658668518066e-01 -2.030264288187026978e-01 -2.423708885908126831e-01 -4.724816381931304932e-01
-4.317503869533538818e-01 -4.441390633583068848e-01 -5.984706282615661621e-01 -2.056189440190792084e-02 4.258667230606079102e-01 2.472415268421173096e-01 1.202054545283317566e-01 2.831766568124294281e-02
-3.780261278152465820e-01 -5.651595592498779297e-01 -4.150548875331878662e-01 -3.634652495384216309e-01 -2.098208814859390259e-01 2.362148165702819824e-01 2.456099539995193481e-01 -2.704935371875762939e-01
-4.685957133769989014e-01 -3.861700594425201416e-01 -4.618129730224609375e-01 5.936952829360961914e-01 -1.883609443902969360e-01 -5.835665762424468994e-02 1.450589746236801147e-01 7.495307922363281250e-02
-4.949059784412384033e-01 2.105799168348312378e-01 -1.775011867284774780e-01 3.731070458889007568e-01 4.656871557235717773e-01 2.083238959312438965e-02 4.310069978237152100e-01 -3.700583577156066895e-01
-9.432210028171539307e-02 -5.040712952613830566e-01 1.307432800531387329e-01 2.912537455558776855e-01 -1.495956629514694214e-02 4.908848106861114502e-01 7.115494459867477417e-02 -6.235689520835876465e-01
-5.181891322135925293e-01 -7.564824819564819336e-01 8.235199749469757080e-02 -4.302943125367164612e-02 -2.225256860256195068e-01 -9.908680617809295654e-02 -2.938709408044815063e-02 -3.006348907947540283e-01
-3.409264981746673584e-01 1.844819448888301849e-02 -4.316017031669616699e-01 2.281646430492401123e-01 5.534030869603157043e-02 -9.278811514377593994e-02 7.375700473785400391e-01 -2.990114688873291016e-01
-4.551934003829956055e-01 4.722271263599395752e-01 -5.116959214210510254e-01 3.553524613380432129e-01 1.265470087528228760e-01 1.662598103284835815e-01 2.454014569520950317e-01 -2.789523005485534668e-01
-4.044776260852813721e-01 7.647851109504699707e-02 -5.068765282630920410e-01 1.354956328868865967e-01 -4.155571386218070984e-02 -3.380902707576751709e-01 3.734177649021148682e-01 -5.475336909294128418e-01
8.669067174196243286e-02 -4.094563722610473633e-01 -5.814278721809387207e-01 5.616065263748168945e-01 1.035567894577980042e-01 -2.128080874681472778e-01 1.942671537399291992e-01 -2.786017358303070068e-01
-5.765758752822875977e-01 -1.392850577831268311e-01 -4.837724566459655762e-01 7.509601116180419922e-02 -5.869496464729309082e-01 1.462348699569702148e-01 1.804824918508529663e-01 -1.000814735889434814e-01
-7.284624576568603516e-01 -2.118157744407653809e-01 -4.605117738246917725e-01 -3.077012598514556885e-01 -1.446203142404556274e-01 -1.243851054459810257e-02 2.434273809194564819e-01 -1.933878362178802490e-01
-1.153679043054580688e-01 -2.482792735099792480e-01 -6.150345206260681152e-01 1.743406504392623901e-01 -1.366184949874877930e-01 -2.743536839261651039e-03 6.662099957466125488e-01 -2.321156412363052368e-01
-4.158953428268432617e-01 1.814631074666976929e-01 -2.524420619010925293e-01 5.774465799331665039e-01 4.689831435680389404e-01 2.973755300045013428e-01 -8.813549578189849854e-02 -2.842277586460113525e-01
-3.236809000372886658e-02 -2.360786870121955872e-02 1.557250469923019409e-01 2.748879492282867432e-01 -4.620002582669258118e-02 -2.811446785926818848e-01 1.771265268325805664e-01 -8.865836858749389648e-01
-5.501428246498107910e-01 -2.736905515193939209e-01 1.624779850244522095e-01 1.317673176527023315e-01 3.978478014469146729e-01 3.118734247982501984e-02 -9.177699685096740723e-02 -6.410897374153137207e-01
-7.078496813774108887e-01 1.168224513530731201e-01 -1.759609580039978027e-01 -1.249390281736850739e-02 5.334801077842712402e-01 -9.224943071603775024e-02 5.688624223694205284e-04 -4.013372659683227539e-01
9.981619566679000854e-02 -3.663926422595977783e-01 -4.372378289699554443e-01 2.967858910560607910e-01 2.339010126888751984e-02 -5.238126516342163086e-01 2.018362656235694885e-02 -5.488170385360717773e-01
-1.777804046869277954e-01 1.970959901809692383e-01 -3.321837261319160461e-02 4.698637723922729492e-01 4.501083791255950928e-01 -1.644925326108932495e-01 -3.417776152491569519e-02 -6.905421614646911621e-01
-5.435269474983215332e-01 -5.058465003967285156e-01 -2.454976141452789307e-01 1.663946211338043213e-01 2.923947274684906006e-01 -4.287434816360473633e-01 2.471746355295181274e-01 -1.741568297147750854e-01
-2.873587310314178467e-01 1.861718147993087769e-01 -1.214934363961219788e-01 2.856827676296234131e-01 -2.007023245096206665e-01 6.834576129913330078e-01 -2.445713728666305542e-01 -4.681654870510101318e-01
-1.201651245355606079e-01 -5.809531807899475098e-01 -3.654625415802001953e-01 -2.009124159812927246e-01 5.071069598197937012e-01 -9.043668210506439209e-02 1.461756527423858643e-01 -4.329219162464141846e-01
-1.987701207399368286e-01 -3.068201243877410889e-01 -5.150137543678283691e-01 8.647625893354415894e-02 6.448096036911010742e-01 2.484673261642456055e-01 1.813246309757232666e-01 -2.885145246982574463e-01
-1.646681874990463257e-01 -3.453113138675689697e-01 -3.729537427425384521e-01 -7.704333867877721786e-03 6.950318217277526855e-01 8.041523396968841553e-02 -1.975113302469253540e-01 -4.312124848365783691e-01
-3.041801601648330688e-02 -1.740634739398956299e-01 -3.260987699031829834e-01 4.583901166915893555e-01 3.403181135654449463e-01 -3.023746907711029053e-01 3.759155869483947754e-01 -5.511403083801269531e-01
-3.246611654758453369e-01 -3.618680238723754883e-01 -5.053715109825134277e-01 -2.766754925251007080e-01 4.121403098106384277e-01 -7.403057813644409180e-02 -3.075893819332122803e-01 -4.021759629249572754e-01
