# Supplementary material for: Where is your field going? A machine learning approach to study the relative motion of the domains of physics
Source: PLoS One. 2020 Jun 18;15(6):e0233997. doi: 10.1371/journal.pone.0233997 (PMC7302634; doi:10.1371/journal.pone.0233997)
Supplement: S10 Data — (ZIP) [file pone.0233997.s010.zip › 9/Pacs4Run_9_VS_500_embeddings2000-2004ED8.txt]

6.020943522453308105e-01 -2.892955541610717773e-01 -3.485476672649383545e-01 2.858705222606658936e-01 -1.627460718154907227e-01 3.833740651607513428e-01 3.894800245761871338e-01 -1.594571620225906372e-01
3.851921260356903076e-01 -5.906934738159179688e-01 -9.660666435956954956e-02 4.011764824390411377e-01 -3.732607364654541016e-01 3.641749024391174316e-01 -2.386369109153747559e-01 5.948451533913612366e-02
2.132764607667922974e-01 -3.101423680782318115e-01 -1.912963241338729858e-01 3.167870044708251953e-01 -7.044926881790161133e-01 2.792556881904602051e-01 2.032119929790496826e-01 -3.252505660057067871e-01
2.016800194978713989e-01 -2.038779854774475098e-01 -5.625181198120117188e-01 3.252305090427398682e-01 -5.448651313781738281e-01 1.363308876752853394e-01 -3.984055817127227783e-01 -1.461720317602157593e-01
2.863668501377105713e-01 -6.337503194808959961e-01 -3.337405323982238770e-01 1.404000222682952881e-01 -1.217616945505142212e-01 -1.092565804719924927e-01 3.699971735477447510e-01 4.707430601119995117e-01
-1.729989051818847656e-01 -4.331613481044769287e-01 -7.116227746009826660e-01 4.073985219001770020e-01 -1.319058984518051147e-01 -8.749701827764511108e-02 2.732405066490173340e-01 1.017208844423294067e-01
3.586975038051605225e-01 -4.743218719959259033e-01 -3.847433030605316162e-01 1.993358284235000610e-01 -2.811130285263061523e-01 -2.076089233160018921e-01 3.257125318050384521e-01 4.799770712852478027e-01
7.019852995872497559e-01 -1.139048412442207336e-01 -1.994527876377105713e-01 2.422854602336883545e-01 -3.407682478427886963e-01 2.455007433891296387e-01 -4.249365031719207764e-01 1.969619542360305786e-01
1.246742755174636841e-01 -3.925473392009735107e-01 -1.952418684959411621e-01 2.606822252273559570e-01 -5.548860430717468262e-01 5.881085395812988281e-01 -2.622827291488647461e-01 -4.154540970921516418e-02
4.842899739742279053e-01 -4.161844849586486816e-01 1.743925362825393677e-01 1.844575703144073486e-01 -4.641585946083068848e-01 3.183693289756774902e-01 4.581076204776763916e-01 -3.393398970365524292e-02
3.190210163593292236e-01 -4.267183840274810791e-01 -2.370379716157913208e-01 6.058686375617980957e-01 -1.836653649806976318e-01 -1.357183009386062622e-01 3.468079566955566406e-01 3.470519781112670898e-01
1.555868834257125854e-01 -1.267324835062026978e-01 -3.841527402400970459e-01 -2.869661152362823486e-01 -4.499744474887847900e-01 2.059170454740524292e-01 5.606273412704467773e-01 4.130704402923583984e-01
4.768229126930236816e-01 -2.773087322711944580e-01 3.309993771836161613e-03 3.010932505130767822e-01 -1.978246122598648071e-01 1.188569515943527222e-01 6.798611879348754883e-01 2.993307113647460938e-01
-2.965225093066692352e-02 -4.997492432594299316e-01 -5.519161820411682129e-01 -2.438913732767105103e-01 -4.404532611370086670e-01 1.903373897075653076e-01 1.066126227378845215e-01 3.790557086467742920e-01
3.418146669864654541e-01 -1.993737816810607910e-01 -3.129838109016418457e-01 4.330386221408843994e-01 4.740052223205566406e-01 4.782873094081878662e-01 1.643538028001785278e-01 2.783516943454742432e-01
5.317384004592895508e-01 -3.999724984169006348e-01 -3.251888453960418701e-01 -8.269948512315750122e-02 -5.395982861518859863e-01 1.410463452339172363e-01 -2.916514277458190918e-01 -2.203820794820785522e-01
5.322534441947937012e-01 -2.663716673851013184e-01 4.138834774494171143e-02 4.398459792137145996e-01 -1.750583499670028687e-01 1.362697184085845947e-01 6.250289678573608398e-01 1.034353002905845642e-01
7.569409161806106567e-02 -6.855821013450622559e-01 -3.636479377746582031e-01 2.409020066261291504e-01 -4.814251512289047241e-02 2.060567736625671387e-01 5.036660656332969666e-02 5.354065895080566406e-01
3.931807279586791992e-01 -5.508652329444885254e-01 -3.043974936008453369e-01 -2.719357311725616455e-01 3.584277001209557056e-04 1.294492781162261963e-01 1.418135166168212891e-01 5.817913413047790527e-01
2.425969541072845459e-01 -5.487233400344848633e-01 -4.036787450313568115e-01 3.553590774536132812e-01 3.909483551979064941e-01 4.284394979476928711e-01 1.513949315994977951e-02 -1.190907955169677734e-01
6.414403319358825684e-01 -2.073355317115783691e-01 -2.651295065879821777e-01 -3.596561029553413391e-02 -3.842579573392868042e-02 -2.057515531778335571e-01 6.259199380874633789e-01 1.959409713745117188e-01
4.342392385005950928e-01 -5.175855755805969238e-01 -1.294515132904052734e-01 5.296872258186340332e-01 2.765921950340270996e-01 4.022707045078277588e-01 5.244532227516174316e-02 -7.169068604707717896e-02
2.944685220718383789e-01 -1.952071338891983032e-01 -9.854822605848312378e-02 4.266058206558227539e-01 -4.639818966388702393e-01 5.720462799072265625e-01 -2.124897241592407227e-01 3.095323443412780762e-01
2.033178508281707764e-01 -4.802581965923309326e-01 -5.299882292747497559e-01 -2.145032286643981934e-01 5.027832463383674622e-03 -2.246499620378017426e-02 2.395688891410827637e-01 5.858254432678222656e-01
7.700372338294982910e-01 -3.591215908527374268e-01 -1.765235066413879395e-01 1.798717975616455078e-01 2.757440209388732910e-01 1.586382240056991577e-01 1.215425785630941391e-02 -3.364688456058502197e-01
-1.480246186256408691e-01 -2.813772857189178467e-01 -5.337797403335571289e-01 2.880106270313262939e-01 -1.645836234092712402e-01 1.376366317272186279e-01 5.085924267768859863e-01 4.757590591907501221e-01
-3.624069318175315857e-02 -6.655240654945373535e-01 -1.498621702194213867e-01 5.460362508893013000e-02 -5.202962756156921387e-01 4.424204826354980469e-01 1.282139420509338379e-01 2.178100943565368652e-01
3.972432315349578857e-01 -5.454550385475158691e-01 -1.969588696956634521e-01 3.463133275508880615e-01 -8.110329508781433105e-02 -6.270997971296310425e-02 4.441290497779846191e-01 4.221256077289581299e-01
-5.572048947215080261e-03 -6.953144073486328125e-01 -3.315106630325317383e-01 -4.046510532498359680e-02 -5.231782197952270508e-01 2.236207872629165649e-01 1.345522552728652954e-01 2.512847483158111572e-01
3.114861547946929932e-01 -1.248018965125083923e-01 -2.586466968059539795e-01 6.374584436416625977e-01 -4.123623073101043701e-01 2.987197935581207275e-01 -9.457302093505859375e-02 3.820066452026367188e-01
8.414258807897567749e-02 2.594273388385772705e-01 -8.286802172660827637e-01 3.678199052810668945e-01 -7.002371549606323242e-02 3.111650943756103516e-01 3.371824510395526886e-03 -4.331921786069869995e-02
4.762847349047660828e-02 -8.244875669479370117e-01 -3.336774706840515137e-01 9.567688405513763428e-02 -2.788939476013183594e-01 1.266518980264663696e-01 2.053358107805252075e-01 2.479349523782730103e-01
8.043384552001953125e-02 -5.701075196266174316e-01 -5.537216067314147949e-01 -1.832334324717521667e-02 -4.719150960445404053e-01 7.919310033321380615e-02 -2.487730681896209717e-01 2.658965587615966797e-01
2.825388312339782715e-01 -6.115925908088684082e-01 -6.817814707756042480e-02 4.353479743003845215e-01 1.522333323955535889e-01 5.597413182258605957e-01 9.189172089099884033e-02 -8.378964662551879883e-02
4.392674267292022705e-01 -2.174953371286392212e-01 -5.555561780929565430e-01 3.065857887268066406e-01 5.279690027236938477e-01 2.519775629043579102e-01 8.756848424673080444e-02 -8.479616045951843262e-02
1.695600748062133789e-01 -3.220618963241577148e-01 -4.803508222103118896e-01 1.133067011833190918e-01 -5.190665125846862793e-01 -1.503302752971649170e-01 3.383815586566925049e-01 4.662820100784301758e-01
-1.578135937452316284e-01 -5.243883728981018066e-01 -3.935346901416778564e-01 4.462557137012481689e-01 -3.751960769295692444e-02 2.719055414199829102e-01 3.878738284111022949e-01 3.468598723411560059e-01
2.663389444351196289e-01 -6.308467984199523926e-01 -6.128970980644226074e-01 -2.130306661128997803e-01 -2.153419852256774902e-01 -2.100589126348495483e-01 -4.355900734663009644e-02 1.329535245895385742e-01
4.687104746699333191e-02 -4.602988064289093018e-01 -5.632978081703186035e-01 2.517608702182769775e-01 -1.445121131837368011e-02 5.189744010567665100e-02 8.094342052936553955e-02 6.291154026985168457e-01
2.067649960517883301e-01 3.162001967430114746e-01 -6.262061595916748047e-01 3.667745590209960938e-01 1.147273629903793335e-01 4.226959645748138428e-01 1.492433696985244751e-01 3.413208723068237305e-01
1.123993396759033203e-01 -7.217048406600952148e-01 -4.702458381652832031e-01 4.544543474912643433e-02 -1.968014091253280640e-01 -1.492028683423995972e-02 1.768635958433151245e-01 4.160263538360595703e-01
2.657898366451263428e-01 -5.095769166946411133e-01 -7.150931358337402344e-01 -1.165229305624961853e-01 -3.915585950016975403e-02 -2.417365759611129761e-01 2.549166977405548096e-01 1.407091468572616577e-01
2.965385019779205322e-01 -4.958474934101104736e-01 -4.114242792129516602e-01 -5.472671389579772949e-01 5.871685594320297241e-02 3.493547439575195312e-02 4.030311703681945801e-01 1.741451174020767212e-01
4.475458562374114990e-01 -2.182967215776443481e-01 1.063494384288787842e-01 4.032731056213378906e-01 -4.774149060249328613e-01 3.648389875888824463e-01 4.620702564716339111e-01 -5.973584577441215515e-02
2.454435527324676514e-01 -5.938644409179687500e-01 -6.721832752227783203e-01 -1.282612085342407227e-01 -1.494781486690044403e-02 -2.827764451503753662e-01 1.045475378632545471e-01 1.663881093263626099e-01
1.417362093925476074e-01 -3.414987027645111084e-01 -4.376454353332519531e-01 3.813154995441436768e-01 2.582925558090209961e-01 6.775121092796325684e-01 -1.666901260614395142e-02 -1.841167919337749481e-02
4.003812670707702637e-01 -2.476066648960113525e-01 -5.154078602790832520e-01 -1.696645915508270264e-01 -1.646486520767211914e-01 -2.030996382236480713e-01 5.112336277961730957e-01 3.927290737628936768e-01
1.454155743122100830e-01 -2.880147993564605713e-01 -3.272144198417663574e-01 -3.234303295612335205e-01 -5.408402681350708008e-01 2.045574337244033813e-01 4.344018995761871338e-01 4.014577865600585938e-01
2.023224383592605591e-01 -5.122794508934020996e-01 -5.985171198844909668e-01 -3.951685726642608643e-01 -3.974281251430511475e-01 -3.693192452192306519e-02 -1.450251340866088867e-01 4.369313642382621765e-02
-2.047982625663280487e-02 -5.467661619186401367e-01 -4.313461184501647949e-01 -2.648224830627441406e-01 -2.890003658831119537e-02 2.797016799449920654e-01 2.721221446990966797e-01 5.397390723228454590e-01
6.052263379096984863e-01 -2.072604447603225708e-01 -3.605339229106903076e-01 -1.535859145224094391e-02 7.768268883228302002e-02 2.182157933712005615e-01 -2.882006764411926270e-01 5.690443515777587891e-01
-1.468044072389602661e-01 -3.028843700885772705e-01 -5.929877161979675293e-01 2.213880419731140137e-01 -4.230679571628570557e-02 9.028289467096328735e-02 4.982373416423797607e-01 4.773689508438110352e-01
6.038079261779785156e-01 -2.728050351142883301e-01 -3.515467643737792969e-01 -2.155876755714416504e-01 -3.746966645121574402e-02 -2.100974917411804199e-01 5.549762248992919922e-01 1.933565139770507812e-01
2.165086567401885986e-01 -1.616147160530090332e-01 -3.825783729553222656e-01 -3.885468244552612305e-01 -4.430304169654846191e-01 9.487073123455047607e-02 5.739465951919555664e-01 3.081865608692169189e-01
3.427965641021728516e-01 -8.741627680137753487e-04 -3.116670250892639160e-01 -7.273443043231964111e-02 -3.137540519237518311e-01 6.124352216720581055e-01 -2.869615554809570312e-01 4.734950959682464600e-01
6.637411713600158691e-01 -2.817352414131164551e-01 2.495266497135162354e-02 2.589943110942840576e-01 -9.528919309377670288e-02 3.427577614784240723e-01 2.899293899536132812e-01 4.491663277149200439e-01
-2.084333598613739014e-01 -5.985658764839172363e-01 -3.802564740180969238e-01 4.827965199947357178e-01 -3.119335174560546875e-01 1.996559798717498779e-01 2.802902758121490479e-01 -6.970950216054916382e-02
3.070114254951477051e-01 -4.699737131595611572e-01 -4.989008307456970215e-01 -2.510031163692474365e-01 -5.223226547241210938e-01 -3.173478692770004272e-02 -2.145472466945648193e-01 2.304461449384689331e-01
-4.231805354356765747e-02 1.338165551424026489e-01 -5.149003267288208008e-01 3.592858314514160156e-01 2.157265692949295044e-02 6.374073028564453125e-01 4.229976832866668701e-01 2.032932266592979431e-02
3.101759850978851318e-01 -5.465942025184631348e-01 -5.061959028244018555e-01 -5.587649345397949219e-02 8.863102644681930542e-02 -8.114506304264068604e-02 1.932430714368820190e-01 5.421126484870910645e-01
5.314812660217285156e-01 -4.791817665100097656e-01 -1.899971067905426025e-01 5.050871968269348145e-01 3.054613173007965088e-01 2.089387774467468262e-01 2.073139846324920654e-01 -1.294578611850738525e-01
-4.627232905477285385e-03 -5.741411447525024414e-01 -3.466555476188659668e-01 1.687528938055038452e-02 -6.320381164550781250e-01 2.581932544708251953e-01 2.460543811321258545e-02 2.883482277393341064e-01
-3.747785091400146484e-02 -7.017114162445068359e-01 -3.714897930622100830e-01 -4.753411188721656799e-02 -5.155532956123352051e-01 1.696398258209228516e-01 1.690877228975296021e-01 2.068064510822296143e-01
3.365735113620758057e-01 -4.557448625564575195e-01 -4.642222523689270020e-01 -1.790277510881423950e-01 -5.088403820991516113e-01 7.781068980693817139e-02 -1.547421514987945557e-01 -3.775494098663330078e-01
5.308790206909179688e-01 -3.353933990001678467e-01 9.884801506996154785e-02 3.809935450553894043e-01 -3.462359011173248291e-01 2.761554718017578125e-01 4.897410273551940918e-01 1.215086281299591064e-01
3.843537569046020508e-01 -4.395447969436645508e-01 -4.042927622795104980e-01 4.915500283241271973e-01 1.746393293142318726e-01 1.351375132799148560e-01 1.732299625873565674e-01 -4.186035096645355225e-01
5.761982202529907227e-01 -1.494581550359725952e-01 -4.701151847839355469e-01 2.682930603623390198e-02 5.770297050476074219e-01 2.707021832466125488e-01 8.983734995126724243e-02 -9.806152433156967163e-02
7.454804182052612305e-01 -1.823879331350326538e-01 -3.115273416042327881e-01 4.925655126571655273e-01 7.803145051002502441e-02 4.049720987677574158e-02 -1.078507602214813232e-01 -2.279534786939620972e-01
3.926273584365844727e-01 -6.859481930732727051e-01 -3.888007402420043945e-01 -4.022480845451354980e-01 7.078956812620162964e-03 -3.075637668371200562e-02 5.374231934547424316e-02 2.417953908443450928e-01
2.838776111602783203e-01 -5.915986895561218262e-01 -5.616832971572875977e-01 -1.675100177526473999e-01 -2.603882849216461182e-01 -3.160265088081359863e-02 -3.259890675544738770e-01 2.254045307636260986e-01
4.960203170776367188e-01 -4.002877175807952881e-01 1.312395334243774414e-01 3.794528543949127197e-01 -2.683873176574707031e-01 1.470426321029663086e-01 5.458055138587951660e-01 2.024070322513580322e-01
7.585479617118835449e-01 4.090296477079391479e-02 -2.959168851375579834e-01 -3.473373502492904663e-02 -3.087158203125000000e-01 -1.480244100093841553e-01 4.646405577659606934e-01 -3.242259472608566284e-02
3.357747495174407959e-01 -3.819136321544647217e-01 -5.233328938484191895e-01 1.383695751428604126e-01 4.884238243103027344e-01 4.346165955066680908e-01 -1.060937270522117615e-01 -9.832806140184402466e-02
4.911468923091888428e-01 -4.018257856369018555e-01 -3.049237132072448730e-01 1.228072121739387512e-01 4.936438500881195068e-01 4.408090710639953613e-01 1.823944002389907837e-01 -1.341128349304199219e-01
4.543887674808502197e-01 -4.684769213199615479e-01 -4.555043876171112061e-01 -3.025178313255310059e-01 -4.060416817665100098e-01 -9.420477598905563354e-02 -1.014258787035942078e-01 -3.017073869705200195e-01
3.624016344547271729e-01 -2.601011283695697784e-02 -5.079139471054077148e-01 -3.153999745845794678e-01 -4.865844845771789551e-01 6.473305076360702515e-02 1.092976555228233337e-01 5.075765252113342285e-01
6.817966103553771973e-01 -2.630062103271484375e-01 2.436308562755584717e-01 1.657031625509262085e-01 -1.229426041245460510e-01 3.532772958278656006e-01 4.848015308380126953e-01 6.492490321397781372e-02
3.469467461109161377e-01 -5.145945549011230469e-01 -5.588902831077575684e-01 -4.361080527305603027e-01 -2.370986789464950562e-01 -5.543266236782073975e-02 -2.057156860828399658e-01 1.032683178782463074e-01
2.780722081661224365e-01 -5.714100599288940430e-01 -5.580899715423583984e-01 -2.398636937141418457e-01 -3.999926149845123291e-01 -6.505557149648666382e-02 -2.279370725154876709e-01 1.048134043812751770e-01
-3.515785187482833862e-02 -7.719858288764953613e-01 -3.120634853839874268e-01 3.893119469285011292e-02 -3.854209780693054199e-01 2.622723877429962158e-01 1.553599089384078979e-01 2.498593181371688843e-01
4.757744073867797852e-01 1.759918481111526489e-01 -5.788084864616394043e-01 -8.563973009586334229e-03 -4.036338925361633301e-01 -2.973463535308837891e-01 3.925915658473968506e-01 -4.592951387166976929e-02
8.030461072921752930e-01 6.546603143215179443e-02 -2.126718759536743164e-01 -1.481728069484233856e-02 -6.302630156278610229e-02 -1.241531968116760254e-01 4.513352513313293457e-01 2.868665158748626709e-01
5.987147092819213867e-01 -2.242678850889205933e-01 -2.933889031410217285e-01 6.232962608337402344e-01 7.864737510681152344e-02 9.709791839122772217e-02 1.278332471847534180e-01 -2.910576462745666504e-01
4.118872284889221191e-01 -3.791909217834472656e-01 -3.384778499603271484e-01 -4.348290562629699707e-01 -2.797610461711883545e-01 1.056036679074168205e-03 5.309213399887084961e-01 1.509131342172622681e-01
1.111200153827667236e-01 -3.789804279804229736e-01 -5.019611716270446777e-01 2.547054588794708252e-01 3.548563718795776367e-01 6.283919215202331543e-01 1.722942106425762177e-02 7.803735136985778809e-02
-1.769540607929229736e-01 -4.724430739879608154e-01 -4.274764060974121094e-01 3.192313909530639648e-01 -8.662126958370208740e-02 1.662837713956832886e-01 6.521005034446716309e-01 2.124499529600143433e-02
1.195773556828498840e-01 -8.488593697547912598e-01 -2.687413692474365234e-01 -1.340032219886779785e-01 -3.537376523017883301e-01 1.167571321129798889e-01 1.476049572229385376e-01 1.200434267520904541e-01
6.686372160911560059e-01 -9.264004230499267578e-02 -1.708043664693832397e-01 -4.085755944252014160e-01 -6.834098696708679199e-02 4.078324735164642334e-01 7.165439426898956299e-02 -4.148513972759246826e-01
2.071252018213272095e-01 3.530354201793670654e-01 -5.223284959793090820e-01 3.591594696044921875e-01 -3.473558649420738220e-02 5.592121481895446777e-01 3.263744711875915527e-01 1.009827256202697754e-01
6.408797949552536011e-02 -6.074640154838562012e-01 -5.476053357124328613e-01 -1.670093461871147156e-02 -1.357626914978027344e-01 9.888920933008193970e-02 -7.991378195583820343e-03 5.463105440139770508e-01
2.459169626235961914e-01 -7.248395085334777832e-01 -4.665448665618896484e-01 -2.669034153223037720e-02 -2.076974362134933472e-01 -6.281175464391708374e-02 -6.063749268651008606e-02 3.807828128337860107e-01
1.269202232360839844e-01 -5.359851717948913574e-01 -3.355360031127929688e-01 -5.158746242523193359e-02 3.945715129375457764e-01 6.222952008247375488e-01 1.745273023843765259e-01 8.926280587911605835e-02
2.621952593326568604e-01 -3.250782489776611328e-01 4.410103335976600647e-02 2.742050588130950928e-01 -5.646362900733947754e-01 3.620680272579193115e-01 5.294897556304931641e-01 -1.348242759704589844e-01
2.285919785499572754e-01 -4.060712456703186035e-01 -5.030278563499450684e-01 1.339686214923858643e-01 -1.880535632371902466e-01 -2.021061480045318604e-01 3.797952830791473389e-01 5.398256182670593262e-01
3.110701739788055420e-01 -2.406603097915649414e-01 -4.122520387172698975e-01 -3.593499362468719482e-01 5.599730461835861206e-02 4.062895476818084717e-02 7.351784110069274902e-01 3.098568134009838104e-02
2.589790523052215576e-01 -8.005985021591186523e-01 -3.257409930229187012e-01 -1.866876482963562012e-01 -2.635843157768249512e-01 -5.212534219026565552e-03 1.808480471372604370e-01 2.209134250879287720e-01
7.059702277183532715e-02 -6.422001719474792480e-01 -3.810428380966186523e-01 -2.973421514034271240e-01 -4.760705232620239258e-01 1.734622865915298462e-01 1.379054337739944458e-01 2.706268727779388428e-01
2.353961318731307983e-01 1.807523518800735474e-02 -3.006975948810577393e-01 -3.269530832767486572e-01 -5.217558741569519043e-01 3.228061497211456299e-01 3.602362871170043945e-01 4.906543493270874023e-01
5.273755639791488647e-02 -6.512879729270935059e-01 -3.016410470008850098e-01 2.380923777818679810e-01 -3.715031445026397705e-01 2.993924319744110107e-01 -1.395278573036193848e-01 4.221957027912139893e-01
1.481819152832031250e-01 -1.866775453090667725e-01 -4.201215803623199463e-01 1.599261350929737091e-02 2.783192396163940430e-01 8.210524916648864746e-01 9.478408843278884888e-02 -7.656986266374588013e-02
3.607153296470642090e-01 -4.788143336772918701e-01 1.699962168931961060e-01 1.718393564224243164e-01 -4.048463404178619385e-01 5.040743350982666016e-01 4.048486649990081787e-01 -1.732188835740089417e-02
2.459421753883361816e-01 -2.726546823978424072e-01 -3.136759698390960693e-01 1.667205989360809326e-01 3.947941064834594727e-01 6.398522257804870605e-01 3.725803792476654053e-01 -1.867994666099548340e-01
2.156661748886108398e-01 -2.037657946348190308e-01 -3.885080814361572266e-01 1.042897626757621765e-01 3.244507610797882080e-01 7.725419998168945312e-01 -3.354797512292861938e-02 2.166514247655868530e-01
3.153270781040191650e-01 -4.927970468997955322e-01 -3.046557903289794922e-01 1.832067668437957764e-01 -4.877427518367767334e-01 -1.900874674320220947e-01 4.080612957477569580e-01 3.013302981853485107e-01
4.758511781692504883e-01 1.150552630424499512e-01 -2.522764205932617188e-01 -1.655512899160385132e-01 -5.051071643829345703e-01 2.601931989192962646e-01 4.900344610214233398e-01 -3.260517120361328125e-01
7.313034534454345703e-01 -7.485195249319076538e-02 -9.134637564420700073e-02 7.082917541265487671e-02 -6.080423593521118164e-01 -4.846875369548797607e-02 2.452580332756042480e-01 1.183855757117271423e-01
2.475464046001434326e-01 -6.759203076362609863e-01 -2.177401334047317505e-01 3.203246295452117920e-01 2.196181565523147583e-01 4.938559532165527344e-01 7.292438298463821411e-02 1.854457408189773560e-01
6.558263897895812988e-01 -8.617527037858963013e-02 -1.990784555673599243e-01 -2.653388977050781250e-01 -3.036265671253204346e-01 1.736870855093002319e-01 -1.234121397137641907e-01 5.611075162887573242e-01
2.973812222480773926e-01 -3.014799952507019043e-01 -4.159520864486694336e-01 -1.378859877586364746e-01 -5.260663628578186035e-01 2.625394426286220551e-02 -8.125849068164825439e-02 5.870329737663269043e-01
2.919591367244720459e-01 -7.305266857147216797e-01 -2.759859859943389893e-01 2.427369058132171631e-01 -2.996107004582881927e-02 -1.478003412485122681e-01 4.000018537044525146e-01 2.515099048614501953e-01
7.801210973411798477e-03 2.654879689216613770e-01 -8.529452085494995117e-01 1.055096387863159180e-01 3.541389107704162598e-02 2.632350921630859375e-01 2.509755790233612061e-01 2.393154352903366089e-01
3.226227164268493652e-01 2.240481041371822357e-02 -1.101424917578697205e-01 3.518338203430175781e-01 5.827802792191505432e-02 8.534823060035705566e-01 1.535029560327529907e-01 6.405230611562728882e-02
3.218117356300354004e-01 -2.297228723764419556e-01 -1.304788142442703247e-01 -1.310652047395706177e-01 -2.744414210319519043e-01 2.236944288015365601e-01 7.382876276969909668e-01 -3.728752434253692627e-01
1.523556411266326904e-01 -3.869228363037109375e-01 -4.721556603908538818e-01 1.297155320644378662e-01 3.606608808040618896e-01 6.682067513465881348e-01 -5.918861180543899536e-02 -8.509739488363265991e-02
3.502195179462432861e-01 -8.921851404011249542e-03 -2.214870005846023560e-01 -1.284542083740234375e-01 -6.320683360099792480e-01 2.266303449869155884e-01 4.740234613418579102e-01 -3.689713478088378906e-01
6.558906435966491699e-01 -1.832766979932785034e-01 4.514233767986297607e-02 2.050765454769134521e-01 -5.958720445632934570e-01 1.711443513631820679e-01 3.188520967960357666e-01 -7.811737805604934692e-02
2.068005800247192383e-01 -6.109598875045776367e-01 -3.969124555587768555e-01 2.300844490528106689e-01 -1.083783954381942749e-01 -6.389285624027252197e-02 2.346506863832473755e-01 5.500855445861816406e-01
5.492848753929138184e-01 -1.258902251720428467e-01 1.039882898330688477e-01 -6.758702546358108521e-02 -4.441629052162170410e-01 4.004343152046203613e-01 3.944032192230224609e-01 3.922678530216217041e-01
1.082521229982376099e-01 -2.255025207996368408e-01 -3.485288619995117188e-01 -2.867061495780944824e-01 -5.452380776405334473e-01 1.017182022333145142e-01 5.989257097244262695e-01 2.596422731876373291e-01
4.770942330360412598e-01 1.070422083139419556e-01 -9.215179085731506348e-02 3.134698793292045593e-02 -3.157107532024383545e-01 4.698434472084045410e-01 5.341716408729553223e-01 -3.816843628883361816e-01
1.424258947372436523e-02 -1.447661221027374268e-01 -5.232720375061035156e-01 3.149217665195465088e-01 2.085567563772201538e-01 7.083047032356262207e-01 3.209635615348815918e-02 2.441904544830322266e-01
7.555751800537109375e-01 4.789838567376136780e-02 -1.645443737506866455e-01 -2.708354890346527100e-01 -7.656157761812210083e-02 5.466917753219604492e-01 -4.692535102367401123e-02 -1.394617855548858643e-01
3.865666091442108154e-01 -1.819456219673156738e-01 -5.100900530815124512e-01 -1.922045350074768066e-01 1.865260004997253418e-01 -1.382247507572174072e-01 5.095989704132080078e-01 4.546849727630615234e-01
3.507031500339508057e-01 -5.122919678688049316e-01 -4.670966863632202148e-01 -1.854241490364074707e-01 -3.337443470954895020e-01 4.126433283090591431e-02 -2.929666452109813690e-02 -4.980525374412536621e-01
4.497413337230682373e-01 -3.141288757324218750e-01 -3.617255687713623047e-01 1.581481993198394775e-01 -9.739642590284347534e-02 -3.106349706649780273e-01 5.421096682548522949e-01 3.785980939865112305e-01
3.995421230792999268e-01 -2.484385520219802856e-01 -6.162219047546386719e-01 -6.812009215354919434e-02 -2.228095233440399170e-01 -4.716137349605560303e-01 3.493365347385406494e-01 -1.323494967073202133e-02
6.027041077613830566e-01 -2.641196735203266144e-02 -2.930323481559753418e-01 -6.220180541276931763e-02 -4.852878749370574951e-01 2.365906387567520142e-01 -4.081798791885375977e-01 2.970238327980041504e-01
3.932906985282897949e-01 1.238482892513275146e-01 -3.368467986583709717e-01 6.029732823371887207e-01 -4.551392793655395508e-01 1.540105640888214111e-01 1.879208721220493317e-02 3.488800823688507080e-01
4.760526418685913086e-01 -1.365341097116470337e-01 -4.673904180526733398e-01 2.463700473308563232e-01 3.058077096939086914e-01 1.686791181564331055e-01 3.501434028148651123e-01 -4.806338548660278320e-01
3.269583359360694885e-02 1.119567602872848511e-01 -6.661259531974792480e-01 2.483241558074951172e-01 1.747579425573348999e-01 6.153534650802612305e-01 2.608752250671386719e-01 6.125180050730705261e-02
-1.627863496541976929e-01 -4.177011251449584961e-01 -6.050944924354553223e-01 2.625363171100616455e-01 -1.762969605624675751e-02 3.551821038126945496e-02 5.514574050903320312e-01 2.414211481809616089e-01
4.052885770797729492e-01 -2.140175700187683105e-01 -6.472184062004089355e-01 -1.602603048086166382e-01 2.199698090553283691e-01 -2.464675903320312500e-01 3.225596547126770020e-01 3.635721504688262939e-01
3.783416152000427246e-01 -3.692353665828704834e-01 -3.491319119930267334e-01 -3.287491500377655029e-01 -5.556752681732177734e-01 2.328330129384994507e-01 -2.412427663803100586e-01 -2.633813321590423584e-01
5.770952254533767700e-02 -5.159544348716735840e-01 -4.111219644546508789e-01 1.931470185518264771e-01 -6.732182502746582031e-01 -1.310481037944555283e-02 9.625374525785446167e-02 2.479399591684341431e-01
4.717900156974792480e-01 -7.419297937303781509e-03 -4.287964701652526855e-01 5.312215685844421387e-01 1.322175264358520508e-01 3.932517766952514648e-01 4.012137651443481445e-02 -3.708883821964263916e-01
2.588256597518920898e-01 -1.676336228847503662e-01 -4.524552226066589355e-01 -2.822147011756896973e-01 -6.425749659538269043e-01 5.158593505620956421e-02 2.775843143463134766e-01 3.576737940311431885e-01
8.137213587760925293e-01 1.105023846030235291e-01 -2.510474026203155518e-01 1.148230396211147308e-02 -1.753988713026046753e-01 -2.134442180395126343e-01 3.275191485881805420e-01 2.808883786201477051e-01
1.778590232133865356e-01 -2.542903423309326172e-01 -2.973179519176483154e-01 -4.796402156352996826e-01 -1.613738238811492920e-01 5.301718115806579590e-01 3.831806033849716187e-02 5.259827971458435059e-01
2.098891884088516235e-01 -7.597041130065917969e-01 -4.846981763839721680e-01 3.052549995481967926e-02 -1.391158550977706909e-01 -1.160828620195388794e-01 4.514681175351142883e-02 3.287329077720642090e-01
-2.221724390983581543e-02 6.266595423221588135e-02 -6.687469482421875000e-01 3.904194235801696777e-01 6.814983487129211426e-02 5.982092618942260742e-01 5.167201533913612366e-02 1.753882616758346558e-01
3.129835724830627441e-01 -8.185232281684875488e-01 -2.693306207656860352e-01 -2.024021744728088379e-01 -1.978285238146781921e-02 8.112873882055282593e-02 1.514762938022613525e-01 2.977201044559478760e-01
5.333184003829956055e-01 -3.407436609268188477e-01 -2.580725848674774170e-01 2.606341838836669922e-01 1.652434915304183960e-01 5.141535401344299316e-01 -4.054528474807739258e-01 9.424635022878646851e-02
5.939367413520812988e-01 -6.007096730172634125e-03 -3.962419629096984863e-01 4.878752827644348145e-01 -1.118619740009307861e-01 1.473623514175415039e-01 9.335370361804962158e-02 -4.574158787727355957e-01
1.292983442544937134e-01 -5.264768004417419434e-01 -3.951004445552825928e-01 1.802796125411987305e-02 4.111713469028472900e-01 6.073538661003112793e-01 9.998026490211486816e-02 4.169145971536636353e-02
5.415927171707153320e-01 -4.274185299873352051e-01 -9.648824483156204224e-02 -4.258879423141479492e-01 -3.803494572639465332e-02 1.451331824064254761e-01 4.799056947231292725e-01 2.836908698081970215e-01
4.359151721000671387e-01 -1.485866010189056396e-01 2.131128869950771332e-02 -1.622922867536544800e-01 -6.419975757598876953e-01 3.948082029819488525e-01 3.765602111816406250e-01 -2.264396697282791138e-01
4.808003604412078857e-01 -2.549925148487091064e-01 -5.842656493186950684e-01 -1.257808785885572433e-02 -1.949507594108581543e-01 -4.645125269889831543e-01 3.197733461856842041e-01 -7.907421886920928955e-02
8.729378134012222290e-02 -1.773969382047653198e-01 -3.582148253917694092e-01 3.244859278202056885e-01 2.259543687105178833e-01 7.706106901168823242e-01 2.870092391967773438e-01 5.540732294321060181e-03
7.042867541313171387e-01 1.210813224315643311e-02 -3.384628593921661377e-01 5.227803587913513184e-01 -7.772168144583702087e-03 9.586440026760101318e-02 5.573163740336894989e-03 -3.266433179378509521e-01
6.759661436080932617e-01 7.741446793079376221e-02 -2.847853004932403564e-01 3.475580513477325439e-01 1.322796046733856201e-01 3.655802309513092041e-01 1.565216034650802612e-01 -3.994139730930328369e-01
-1.919612288475036621e-01 -5.874877572059631348e-01 -2.479982376098632812e-01 4.126182794570922852e-01 -2.656316459178924561e-01 3.149117231369018555e-01 4.640314877033233643e-01 3.460288792848587036e-02
5.219263434410095215e-01 -1.416551470756530762e-01 -5.362271890044212341e-02 2.388652861118316650e-01 -6.764649748802185059e-01 1.811002045869827271e-01 2.854344546794891357e-01 -2.751715779304504395e-01
3.058770895004272461e-01 -3.575250208377838135e-01 6.357724964618682861e-02 9.293065220117568970e-02 -4.770189225673675537e-01 3.124164342880249023e-01 6.095707416534423828e-01 -2.630764842033386230e-01
5.340874195098876953e-01 -9.338654577732086182e-03 -2.993970215320587158e-01 -4.744490981101989746e-02 -2.112626433372497559e-01 5.801951885223388672e-01 -3.601235151290893555e-01 3.344044089317321777e-01
4.247514009475708008e-01 -4.802102446556091309e-01 -2.271408438682556152e-01 5.969100594520568848e-01 2.329414188861846924e-01 2.221173048019409180e-01 2.391189932823181152e-01 -1.425273418426513672e-01
5.127412676811218262e-01 -2.326436638832092285e-01 -3.827074468135833740e-01 1.718375831842422485e-01 3.682082891464233398e-01 1.804414093494415283e-01 3.640370070934295654e-01 -4.542253911495208740e-01
4.728334546089172363e-01 -3.810189664363861084e-01 3.283668309450149536e-02 4.545053243637084961e-01 -3.521431982517242432e-01 4.934144020080566406e-01 9.094670414924621582e-02 -2.187822014093399048e-01
3.139493465423583984e-01 -1.503708511590957642e-01 -6.538305282592773438e-01 1.461066156625747681e-01 -2.473099231719970703e-01 -4.701626896858215332e-01 3.820458054542541504e-01 4.253030940890312195e-02
2.271733880043029785e-01 3.802181780338287354e-01 -7.663493752479553223e-01 -7.753593474626541138e-02 -7.152560167014598846e-03 4.473988413810729980e-01 7.992243021726608276e-02 6.259833276271820068e-02
5.311558842658996582e-01 -1.134423911571502686e-01 -2.688091099262237549e-01 -1.605044305324554443e-01 -2.726907134056091309e-01 -1.295915246009826660e-01 6.654191017150878906e-01 -2.702730596065521240e-01
-2.352350950241088867e-01 -4.862867295742034912e-01 -4.847127795219421387e-01 2.742610871791839600e-01 -3.538871109485626221e-01 1.423337310552597046e-01 4.758025407791137695e-01 1.616817116737365723e-01
6.189821958541870117e-01 7.875435799360275269e-02 -1.821613162755966187e-01 8.331843465566635132e-02 -6.559256911277770996e-01 -5.512645468115806580e-02 3.673196732997894287e-01 4.830142483115196228e-02
2.068865001201629639e-01 1.097668334841728210e-01 -4.175010919570922852e-01 5.916154980659484863e-01 1.054464727640151978e-01 5.890580415725708008e-01 1.709517985582351685e-01 1.830304712057113647e-01
3.392814695835113525e-01 -1.875363141298294067e-01 -5.110580921173095703e-01 -2.044644504785537720e-01 1.817107349634170532e-01 -1.291876733303070068e-01 5.125977993011474609e-01 4.840116798877716064e-01
1.724263131618499756e-01 -5.570297241210937500e-01 -4.406524598598480225e-01 1.479320526123046875e-01 -4.129245281219482422e-01 -1.547853201627731323e-01 3.267064690589904785e-01 3.777912855148315430e-01
3.478884994983673096e-01 -2.074196040630340576e-01 -4.894602596759796143e-01 -4.022379219532012939e-01 -2.758229672908782959e-01 3.587719053030014038e-02 2.207904607057571411e-01 5.554008483886718750e-01
4.099941551685333252e-01 -7.611491084098815918e-01 -3.080013394355773926e-01 -1.604888588190078735e-01 -1.247893050312995911e-01 -1.450320631265640259e-01 1.183651760220527649e-01 2.851635515689849854e-01
3.061089217662811279e-01 -3.378592729568481445e-01 -3.638586997985839844e-01 8.449204266071319580e-02 -6.090272068977355957e-01 -9.469866007566452026e-02 7.618879526853561401e-02 5.166524648666381836e-01
6.911177039146423340e-01 -6.182753015309572220e-03 -2.855522036552429199e-01 4.660109281539916992e-01 3.152250498533248901e-02 2.816012501716613770e-01 6.189398467540740967e-02 -3.734811544418334961e-01
3.969264328479766846e-01 -2.801100909709930420e-01 2.598166279494762421e-02 3.628890216350555420e-01 -5.410306453704833984e-01 2.514035701751708984e-01 5.011145472526550293e-01 -1.568133682012557983e-01
3.031236529350280762e-01 -1.067664250731468201e-01 -1.995666176080703735e-01 -2.168131172657012939e-01 -4.152734279632568359e-01 1.767107993364334106e-01 7.518254518508911133e-01 2.023907005786895752e-01
1.057359799742698669e-01 2.688813507556915283e-01 -7.156882882118225098e-01 2.004240173846483231e-03 1.176938787102699280e-01 5.236791372299194336e-01 3.235145509243011475e-01 -1.074961647391319275e-01
3.767979145050048828e-01 -3.950635790824890137e-01 -3.260741531848907471e-01 6.883584856986999512e-01 1.709492690861225128e-02 1.411918848752975464e-01 1.036016121506690979e-01 -3.013728857040405273e-01
2.836556732654571533e-01 -2.209860980510711670e-01 -4.458415508270263672e-01 -3.203555345535278320e-01 -6.112873554229736328e-01 1.864745398052036762e-03 2.335741519927978516e-01 3.755924999713897705e-01
3.440295159816741943e-01 -3.728214204311370850e-01 -9.612569957971572876e-02 5.932899117469787598e-01 -5.585681796073913574e-01 2.254925817251205444e-01 -1.353484578430652618e-03 -1.362630426883697510e-01
4.052021801471710205e-01 2.665465697646141052e-02 -1.781968921422958374e-01 -1.688261628150939941e-01 -3.684841990470886230e-01 3.124003708362579346e-01 6.830263733863830566e-01 -2.737604081630706787e-01
5.729966163635253906e-01 -1.253277957439422607e-01 -4.232655465602874756e-01 -1.121537983417510986e-01 -1.954014040529727936e-02 3.736389875411987305e-01 -5.466133952140808105e-01 1.595669537782669067e-01
6.161433458328247070e-01 -1.788534075021743774e-01 -1.989787667989730835e-01 5.746960267424583435e-02 -1.937541663646697998e-01 -1.562429666519165039e-01 6.580942273139953613e-01 2.245952039957046509e-01
6.810194849967956543e-01 -3.987934589385986328e-01 5.801063030958175659e-02 4.481564164161682129e-01 -1.904189884662628174e-01 2.768338322639465332e-01 2.307930439710617065e-01 8.249268680810928345e-02
-7.696557790040969849e-02 -5.412718653678894043e-01 -6.207239031791687012e-01 -7.406547665596008301e-02 1.212800368666648865e-01 1.834610998630523682e-01 1.834259331226348877e-01 4.778130650520324707e-01
7.860824465751647949e-02 -1.742804497480392456e-01 -4.325403571128845215e-01 -3.010925054550170898e-01 -3.586820662021636963e-01 1.457938402891159058e-01 5.483186841011047363e-01 4.849095940589904785e-01
2.243969887495040894e-01 -2.653216123580932617e-01 -4.478566944599151611e-01 -4.508844017982482910e-01 -1.711139529943466187e-01 -1.337309088557958603e-02 6.677684187889099121e-01 2.150368411093950272e-03
6.682435423135757446e-02 -5.654844641685485840e-01 -3.247740864753723145e-01 1.033851504325866699e-01 -6.914708018302917480e-01 2.125519663095474243e-01 -1.073392927646636963e-01 1.573629528284072876e-01
4.422714710235595703e-01 -3.987280726432800293e-01 -2.883824706077575684e-01 6.112616658210754395e-01 7.670820504426956177e-02 2.446062415838241577e-01 6.111204251646995544e-02 -3.451892733573913574e-01
3.502078652381896973e-01 4.393204674124717712e-02 -1.139354854822158813e-01 -2.594127655029296875e-01 -5.034079551696777344e-01 3.674337863922119141e-01 4.152410030364990234e-01 4.840413331985473633e-01
6.025627851486206055e-01 1.854631304740905762e-01 -4.123057723045349121e-01 -4.979868233203887939e-01 -1.784229129552841187e-01 3.630377054214477539e-01 -1.121081560850143433e-01 -9.129741042852401733e-02
6.810544729232788086e-01 1.632176786661148071e-01 -1.690380126237869263e-01 -3.323111534118652344e-01 -1.686348915100097656e-01 5.725690722465515137e-01 2.948729880154132843e-02 -1.156614869832992554e-01
1.101854629814624786e-02 6.851138174533843994e-02 -6.302129030227661133e-01 1.824430972337722778e-01 4.935565218329429626e-02 7.238858938217163086e-01 -8.014445006847381592e-02 1.784970015287399292e-01
4.213926792144775391e-01 2.337930053472518921e-01 -4.685437381267547607e-01 -4.505341947078704834e-01 -3.004332780838012695e-01 4.681232571601867676e-01 -9.069567918777465820e-02 -1.662212759256362915e-01
3.009354770183563232e-01 -5.320412516593933105e-01 -6.017456650733947754e-01 -4.319425821304321289e-01 -1.574036478996276855e-01 -9.270041435956954956e-02 -9.804970026016235352e-02 1.863187104463577271e-01
2.978469431400299072e-01 -3.329261541366577148e-01 -3.292925059795379639e-01 -6.941308379173278809e-01 1.059432700276374817e-02 2.390380650758743286e-01 3.196367323398590088e-01 2.253382056951522827e-01
7.270278334617614746e-01 -6.712567061185836792e-02 -4.298753440380096436e-01 3.408925533294677734e-01 -5.330614373087882996e-02 8.316715247929096222e-03 -1.954253017902374268e-01 -3.533021509647369385e-01
2.532525062561035156e-01 -3.113380074501037598e-01 -3.276987373828887939e-01 -4.970592558383941650e-01 -7.434000074863433838e-02 6.421702504158020020e-01 -7.915252447128295898e-02 -2.455672621726989746e-01
1.340163201093673706e-01 -4.847206175327301025e-01 -5.930192470550537109e-01 3.675844892859458923e-02 7.516153156757354736e-02 -2.527303621172904968e-02 1.102956160902976990e-01 6.128698587417602539e-01
4.122301340103149414e-01 -1.201366540044546127e-02 -2.137340158224105835e-01 2.956574782729148865e-02 -2.139922380447387695e-01 6.687553524971008301e-01 -3.086596727371215820e-01 4.416657388210296631e-01
5.518532395362854004e-01 -1.907767057418823242e-01 -4.720306098461151123e-01 8.128269016742706299e-02 2.204752862453460693e-01 2.724850475788116455e-01 -4.680206775665283203e-01 2.962117791175842285e-01
9.214171767234802246e-02 -2.826869189739227295e-01 -8.061281442642211914e-01 -2.487265169620513916e-01 -3.546627759933471680e-01 -1.409263759851455688e-01 1.732591688632965088e-01 1.556463688611984253e-01
4.046507477760314941e-01 -2.646018564701080322e-01 -3.884302079677581787e-01 -2.195707410573959351e-01 -5.815587043762207031e-01 2.125343382358551025e-01 -2.328314781188964844e-01 -3.599479198455810547e-01
3.751777708530426025e-01 -3.639097139239311218e-02 -3.893448710441589355e-01 -3.494118899106979370e-02 -2.194873429834842682e-02 -8.512853085994720459e-02 7.897943258285522461e-01 2.712996006011962891e-01
2.107722908258438110e-01 5.124713107943534851e-02 -6.346660852432250977e-01 2.039493173360824585e-01 2.793268561363220215e-01 6.471806764602661133e-01 -3.415080532431602478e-02 -1.025660783052444458e-01
4.667738378047943115e-01 1.912204027175903320e-01 -3.012092411518096924e-01 -1.835986226797103882e-01 -4.141041636466979980e-01 7.130726426839828491e-02 6.224612593650817871e-01 2.389489710330963135e-01
4.562780261039733887e-01 -5.379966497421264648e-01 -3.526062667369842529e-01 3.342689275741577148e-01 2.702227234840393066e-01 2.447208017110824585e-01 1.016634330153465271e-01 -3.507980704307556152e-01
2.608765959739685059e-01 -2.090861499309539795e-01 -3.679814636707305908e-01 8.314401842653751373e-03 4.415906369686126709e-01 7.376508116722106934e-01 1.165067479014396667e-01 -6.487974431365728378e-03
5.859750509262084961e-01 -1.324987737461924553e-03 -5.093828439712524414e-01 -1.646301746368408203e-01 -3.043963760137557983e-02 3.324666619300842285e-01 -4.943307042121887207e-01 1.193067878484725952e-01
7.360593080520629883e-01 -1.220571845769882202e-01 -6.896267086267471313e-02 -7.288102060556411743e-03 -5.898086428642272949e-01 -5.192371457815170288e-02 1.900804638862609863e-01 2.276155501604080200e-01
2.509344816207885742e-01 -3.462787866592407227e-01 -3.933382630348205566e-01 1.037462502717971802e-01 4.423192739486694336e-01 6.360579133033752441e-01 2.043309956789016724e-01 -9.837429970502853394e-02
6.403756141662597656e-01 1.404650602489709854e-02 -1.862144172191619873e-01 -3.975312709808349609e-01 -9.389571845531463623e-02 5.631639361381530762e-01 4.871036484837532043e-02 -2.620538473129272461e-01
4.076772928237915039e-01 -4.246180653572082520e-01 -4.502809345722198486e-01 1.023831069469451904e-01 8.219850063323974609e-02 -2.537406086921691895e-01 4.438937604427337646e-01 4.148264527320861816e-01
4.009265303611755371e-01 3.900901228189468384e-02 -2.633641958236694336e-01 -2.492104619741439819e-01 -2.469979375600814819e-01 5.932226777076721191e-01 -1.946153193712234497e-01 5.054438710212707520e-01
1.987986266613006592e-01 -2.376213073730468750e-01 -3.822035193443298340e-01 2.970350980758666992e-01 3.372387588024139404e-01 7.214546799659729004e-01 1.161329299211502075e-01 1.482981741428375244e-01
4.756220281124114990e-01 -1.775841563940048218e-01 -9.172224998474121094e-02 3.242438137531280518e-01 -6.551975607872009277e-01 8.955802023410797119e-02 3.671629130840301514e-01 -2.378812432289123535e-01
6.163853406906127930e-01 2.785185538232326508e-02 -4.767446517944335938e-01 -7.828491926193237305e-02 -3.333835303783416748e-01 1.106746196746826172e-01 -3.501636385917663574e-01 3.739937543869018555e-01
6.588467210531234741e-02 1.809255629777908325e-01 -2.194827795028686523e-01 4.635953307151794434e-01 -2.336051762104034424e-01 6.711293458938598633e-01 4.120704531669616699e-01 1.582521051168441772e-01
1.243779659271240234e-01 2.870842218399047852e-01 -6.123929023742675781e-01 1.738609969615936279e-01 9.505990892648696899e-02 5.750036835670471191e-01 3.785471320152282715e-01 -1.178833842277526855e-01
3.511867225170135498e-01 -5.039196610450744629e-01 -4.600745141506195068e-01 2.152095735073089600e-01 4.124459624290466309e-01 2.592540681362152100e-01 1.451718658208847046e-01 -3.261133432388305664e-01
5.558186769485473633e-01 7.043449673801660538e-03 -2.423690706491470337e-01 1.082484796643257141e-01 -3.004011511802673340e-01 3.933379650115966797e-01 -2.490859627723693848e-01 5.599609017372131348e-01
6.356597542762756348e-01 -1.011255197227001190e-03 -3.418534398078918457e-01 -9.713513404130935669e-02 -4.195870757102966309e-01 -2.007177323102951050e-01 4.899364411830902100e-01 1.151436492800712585e-01
4.594234824180603027e-01 -4.053929746150970459e-01 -4.902431070804595947e-01 -1.586457043886184692e-01 -4.538421928882598877e-01 -9.488666057586669922e-02 -1.585837751626968384e-01 -3.448984622955322266e-01
-1.349938213825225830e-01 -4.883635342121124268e-01 -3.602526485919952393e-01 5.243415832519531250e-01 -5.034451484680175781e-01 2.114693820476531982e-01 7.795931398868560791e-02 -1.852234601974487305e-01
2.972143292427062988e-01 -6.411302089691162109e-02 -3.018135130405426025e-01 -4.003386199474334717e-01 -4.519366025924682617e-01 2.559373676776885986e-01 3.825203478336334229e-01 4.900184869766235352e-01
2.162343114614486694e-01 3.891546428203582764e-01 -7.671399116516113281e-01 -6.550919264554977417e-02 3.379949182271957397e-02 4.164839386940002441e-01 1.854110658168792725e-01 -5.269612185657024384e-03
1.384271383285522461e-01 -4.377202689647674561e-01 -4.166601598262786865e-01 -3.473450839519500732e-01 -8.330930024385452271e-02 5.649868249893188477e-01 -1.258077919483184814e-01 -3.911603987216949463e-01
3.335091173648834229e-01 -7.375274598598480225e-02 -6.344581246376037598e-01 1.181172356009483337e-01 4.382248222827911377e-01 4.218166768550872803e-01 6.242555752396583557e-02 -3.049198985099792480e-01
5.579848885536193848e-01 -2.225505709648132324e-01 -2.354366034269332886e-01 4.362680912017822266e-01 -4.696664214134216309e-01 1.551769021898508072e-02 2.204621881246566772e-01 -3.520412147045135498e-01
4.601080119609832764e-01 -1.280336529016494751e-01 -4.886504709720611572e-01 5.580144003033638000e-02 7.443144172430038452e-02 2.302831709384918213e-01 -4.498074054718017578e-01 5.187656283378601074e-01
2.232721894979476929e-01 9.494676440954208374e-02 -5.626963973045349121e-01 1.747252941131591797e-01 2.810779511928558350e-01 6.962404847145080566e-01 -2.297563850879669189e-02 1.723222434520721436e-01
9.352684020996093750e-02 -3.500896990299224854e-01 -3.488809466361999512e-01 -4.150657355785369873e-01 -4.402063488960266113e-01 2.311422973871231079e-01 4.878751635551452637e-01 2.991016507148742676e-01
-2.412833720445632935e-01 -4.779362678527832031e-01 -3.615449070930480957e-01 2.477694004774093628e-01 -3.347295522689819336e-01 2.978058755397796631e-01 5.175813436508178711e-01 2.294172644615173340e-01
6.241453289985656738e-01 2.680000066757202148e-01 -2.848207056522369385e-01 -1.930155158042907715e-01 -1.346433013677597046e-01 5.975306034088134766e-01 -5.209943745285272598e-03 -2.122316211462020874e-01
3.230614066123962402e-01 -1.505095362663269043e-01 -3.627442419528961182e-01 2.864172682166099548e-02 1.875166445970535278e-01 6.439991593360900879e-01 -3.078013360500335693e-01 4.426458775997161865e-01
6.725088357925415039e-01 2.814549207687377930e-02 -2.481805235147476196e-01 -1.555834859609603882e-01 -3.827478587627410889e-01 -6.650656461715698242e-02 5.397851467132568359e-01 -1.373057216405868530e-01
-3.625852242112159729e-02 -6.269215345382690430e-01 -1.947964429855346680e-01 1.978854984045028687e-01 -6.310846209526062012e-01 2.094735354185104370e-01 2.872188985347747803e-01 -6.252079457044601440e-02
2.290666848421096802e-01 -3.831690251827239990e-01 -2.943926751613616943e-01 3.362737298011779785e-01 2.646238505840301514e-01 7.243793010711669922e-01 -4.913178831338882446e-02 6.162829697132110596e-02
8.161225914955139160e-01 -1.029673889279365540e-01 -1.612219661474227905e-01 -1.499114278703927994e-02 -4.588243067264556885e-01 -9.703968465328216553e-02 8.380815386772155762e-02 2.648852467536926270e-01
5.357384085655212402e-01 2.200693339109420776e-01 -2.896034717559814453e-01 -1.893514096736907959e-01 -4.112674891948699951e-01 8.309756219387054443e-02 5.803464055061340332e-01 1.788346618413925171e-01
5.950845479965209961e-01 -3.030805476009845734e-02 -5.178772211074829102e-01 3.271044045686721802e-02 1.746462583541870117e-01 2.252402156591415405e-01 -4.815195500850677490e-01 2.501869797706604004e-01
1.520931571722030640e-01 1.174473166465759277e-01 -8.753995299339294434e-01 1.855935603380203247e-01 3.016758561134338379e-01 2.491820305585861206e-01 5.037584528326988220e-02 -8.164966106414794922e-02
1.624896824359893799e-01 -1.561037302017211914e-01 -3.100694119930267334e-01 -4.496324658393859863e-01 -6.370901316404342651e-02 7.870935797691345215e-01 3.117232397198677063e-02 -1.623870134353637695e-01
4.092177748680114746e-01 -4.776801466941833496e-01 -2.529940307140350342e-01 4.500418901443481445e-01 -3.749033808708190918e-01 -1.332391202449798584e-01 1.702734231948852539e-01 3.879698514938354492e-01
4.340076446533203125e-01 1.347194910049438477e-01 -3.596861362457275391e-01 -4.172833859920501709e-01 -2.507297694683074951e-01 6.285014748573303223e-01 -6.901676952838897705e-02 -1.653649955987930298e-01
-1.937102153897285461e-02 2.307931333780288696e-01 -7.271484136581420898e-01 2.268705666065216064e-01 -6.446142494678497314e-02 5.526931285858154297e-01 2.166163623332977295e-01 -9.796307981014251709e-02
6.488039493560791016e-01 8.098600059747695923e-02 -3.309830427169799805e-01 -4.317426383495330811e-01 -6.681996397674083710e-03 4.893850386142730713e-01 -1.809363365173339844e-01 -6.529224663972854614e-02
6.401003599166870117e-01 -1.160552874207496643e-01 -3.752223551273345947e-01 1.558349654078483582e-02 1.292802244424819946e-01 1.617627888917922974e-01 -3.111245930194854736e-01 5.441405177116394043e-01
5.374064445495605469e-01 -3.456809520721435547e-01 -5.440706014633178711e-01 -2.432793527841567993e-01 2.111806161701679230e-02 -3.571746945381164551e-01 3.171987533569335938e-01 8.869266510009765625e-02
-2.614156305789947510e-01 -3.390281200408935547e-01 -5.251863598823547363e-01 1.927823424339294434e-01 -2.206428498029708862e-01 1.273773908615112305e-01 6.601848006248474121e-01 5.462433025240898132e-02
4.936132431030273438e-01 -5.095505118370056152e-01 -3.924367725849151611e-01 8.487248123856261373e-05 -3.254881501197814941e-02 -2.525932490825653076e-01 2.217270582914352417e-01 4.781966507434844971e-01
3.139111101627349854e-01 -3.319696187973022461e-01 -4.899169206619262695e-01 -3.085876107215881348e-01 -7.785073667764663696e-02 -1.169405411928892136e-02 5.542157292366027832e-01 3.777015209197998047e-01
1.838446408510208130e-01 -1.376598775386810303e-01 -5.144686102867126465e-01 -1.617471426725387573e-01 -4.872140288352966309e-01 -1.631566137075424194e-01 6.059044003486633301e-01 1.590389758348464966e-01
5.084340274333953857e-02 -2.548195719718933105e-01 -5.320951342582702637e-01 -1.905230283737182617e-01 -7.535805106163024902e-01 3.359327837824821472e-02 1.953812986612319946e-01 7.662761211395263672e-02
5.648585557937622070e-01 -1.715319417417049408e-02 -3.726083636283874512e-01 1.367824971675872803e-01 -1.642439365386962891e-01 4.475564360618591309e-01 -5.261175632476806641e-01 1.378826349973678589e-01
3.050817847251892090e-01 8.883304893970489502e-02 -4.237197041511535645e-01 6.235261559486389160e-01 1.028785631060600281e-01 5.570912361145019531e-01 8.120866119861602783e-02 -5.640091001987457275e-02
4.328850209712982178e-01 -2.240595519542694092e-01 -3.751550018787384033e-01 3.608940169215202332e-02 -6.435862183570861816e-01 5.190546438097953796e-02 -1.638940721750259399e-01 -4.202445447444915771e-01
6.586770415306091309e-01 -1.802284568548202515e-01 -4.473202824592590332e-01 -1.491465270519256592e-01 -3.383538424968719482e-01 1.021057739853858948e-01 -4.280645847320556641e-01 -5.633910000324249268e-02
7.866018414497375488e-01 -2.126249074935913086e-01 -2.826253511011600494e-02 -2.131411731243133545e-01 -1.686958074569702148e-01 4.744447022676467896e-02 4.995772838592529297e-01 9.763921052217483521e-02
3.736378848552703857e-01 -3.825408220291137695e-01 -2.853064835071563721e-01 1.437444537878036499e-01 4.773477911949157715e-01 5.694873929023742676e-01 2.267080545425415039e-01 -9.176950901746749878e-02
3.674892485141754150e-01 -6.726152300834655762e-01 -2.289505600929260254e-01 1.375982463359832764e-01 -1.480669826269149780e-01 2.785141170024871826e-01 -9.038549661636352539e-02 -4.832444787025451660e-01
2.278115153312683105e-01 -4.726379811763763428e-01 -4.485379159450531006e-01 2.629793584346771240e-01 -4.254328310489654541e-01 -2.809757888317108154e-01 3.516296446323394775e-01 2.660583555698394775e-01
4.238098114728927612e-02 -6.796955466270446777e-01 -3.686040341854095459e-01 -1.477081626653671265e-01 -5.929695963859558105e-01 1.134501621127128601e-01 1.182362064719200134e-01 8.209663443267345428e-03
5.157136321067810059e-01 -4.583262801170349121e-01 -1.266987770795822144e-01 4.731706976890563965e-01 -1.778426393866539001e-02 4.378784298896789551e-01 -2.973105907440185547e-01 -5.988298729062080383e-02
1.404522955417633057e-01 -2.911285459995269775e-01 -3.617398142814636230e-01 3.617715537548065186e-01 1.377344727516174316e-01 7.810213565826416016e-01 -3.162143006920814514e-02 6.178996339440345764e-02
-8.196076005697250366e-02 5.924453958868980408e-02 -6.404076814651489258e-01 8.067137561738491058e-03 9.500974416732788086e-02 7.379207015037536621e-01 1.588967144489288330e-01 -2.798849530518054962e-02
9.745918959379196167e-02 -3.662607967853546143e-01 -4.811457991600036621e-01 1.072379648685455322e-01 2.804830968379974365e-01 7.290188670158386230e-01 -3.215450420975685120e-02 -4.669378325343132019e-02
4.158991277217864990e-01 2.536301016807556152e-01 -3.819594681262969971e-01 -1.679864227771759033e-01 -5.006794929504394531e-01 4.852418601512908936e-02 5.716930031776428223e-01 9.337977319955825806e-02
4.955449998378753662e-01 -1.348456591367721558e-01 -3.649713695049285889e-01 -1.635512560606002808e-01 -6.802896261215209961e-01 -1.442929804325103760e-01 1.961250454187393188e-01 2.328505367040634155e-01
5.138035416603088379e-01 -4.848764464259147644e-02 -6.087109446525573730e-01 2.630592286586761475e-01 2.677132748067378998e-02 5.068509653210639954e-02 -1.915426403284072876e-01 -5.039358735084533691e-01
-5.814301222562789917e-02 -7.231638301163911819e-03 -6.380214691162109375e-01 5.483036860823631287e-02 7.889288663864135742e-02 7.590523362159729004e-01 5.762722343206405640e-02 -2.799545414745807648e-02
9.061035513877868652e-02 3.369147889316082001e-03 -7.685703635215759277e-01 2.728154323995113373e-02 3.095311224460601807e-01 2.963567376136779785e-01 2.023576349020004272e-01 -4.192234575748443604e-01
5.538749098777770996e-01 -1.029025316238403320e-01 -4.380877912044525146e-01 2.019302695989608765e-01 2.691521346569061279e-01 7.221144437789916992e-02 3.614175617694854736e-01 -4.915862083435058594e-01
3.212692737579345703e-01 -4.919904172420501709e-01 -5.530119538307189941e-01 -2.927879691123962402e-01 -3.942497074604034424e-01 1.799331605434417725e-02 -3.210332989692687988e-01 -6.607105582952499390e-02
5.851938724517822266e-01 1.023388933390378952e-02 -2.463248968124389648e-01 -1.422805786132812500e-01 -2.394259274005889893e-01 -1.092784758657217026e-02 6.652713418006896973e-01 -2.765749692916870117e-01
3.862296938896179199e-01 -3.004410266876220703e-01 -3.264956474304199219e-01 -6.721206307411193848e-01 1.583205349743366241e-02 1.816342473030090332e-01 3.351763188838958740e-01 2.379737496376037598e-01
5.904865860939025879e-01 -5.454783886671066284e-02 -4.226497113704681396e-01 4.575429111719131470e-02 3.541913330554962158e-01 3.927229046821594238e-01 7.082284241914749146e-02 -4.276977181434631348e-01
5.471267104148864746e-01 -7.056612521409988403e-02 -4.054915308952331543e-01 -1.180624887347221375e-01 3.893175125122070312e-01 -9.708768874406814575e-02 4.338754117488861084e-01 4.099618196487426758e-01
1.602039635181427002e-01 -5.604321360588073730e-01 -3.785915076732635498e-01 2.925426661968231201e-01 2.321864292025566101e-02 -1.055253595113754272e-01 5.504621267318725586e-01 3.415474295616149902e-01
5.140489339828491211e-01 -6.920444965362548828e-02 -5.240361094474792480e-01 1.245448514819145203e-01 2.918408215045928955e-01 1.912179440259933472e-01 1.757781356573104858e-01 -5.368481278419494629e-01
6.642425656318664551e-01 2.296364456415176392e-01 -1.012438684701919556e-01 6.160406023263931274e-02 -1.333619207143783569e-01 2.985873520374298096e-01 6.005429625511169434e-01 -1.562431752681732178e-01
2.972649931907653809e-01 -3.127720952033996582e-01 -5.781370401382446289e-01 5.621387809514999390e-02 4.366460144519805908e-01 4.487920701503753662e-01 4.517822340130805969e-02 -2.868617773056030273e-01
3.148284554481506348e-01 -2.565950453281402588e-01 -4.978702366352081299e-01 -4.133161902427673340e-01 -1.684854030609130859e-01 2.458740919828414917e-01 9.099319577217102051e-02 5.649916529655456543e-01
6.797274947166442871e-01 1.446678861975669861e-02 -3.846190273761749268e-01 5.649191327393054962e-03 -2.653269171714782715e-01 6.078716367483139038e-02 -3.056342005729675293e-01 4.714782238006591797e-01
2.584193944931030273e-01 4.008091688156127930e-01 -7.450801730155944824e-01 7.171164453029632568e-02 6.501621752977371216e-02 4.014830589294433594e-01 2.157031148672103882e-01 1.845831982791423798e-02
3.351981341838836670e-01 -2.042051255702972412e-01 -1.924101561307907104e-01 1.630305312573909760e-02 3.959147632122039795e-01 7.640393972396850586e-01 2.596246004104614258e-01 -2.730699442327022552e-02
4.571968019008636475e-01 -2.963204085826873779e-01 -5.636337995529174805e-01 -5.431032925844192505e-02 -3.674157261848449707e-01 -4.300497770309448242e-01 2.284258157014846802e-01 1.020644009113311768e-01
5.538505911827087402e-01 2.810633480548858643e-01 -3.444025516510009766e-01 7.309549301862716675e-02 -4.292022883892059326e-01 9.274908155202865601e-02 4.835642278194427490e-01 -2.522806525230407715e-01
1.667353212833404541e-01 3.096431493759155273e-01 -7.316063046455383301e-01 6.209319084882736206e-02 1.633551120758056641e-01 4.358013868331909180e-01 3.195191621780395508e-01 -1.360769867897033691e-01
2.209900170564651489e-01 -5.102993249893188477e-01 -4.144994020462036133e-01 -5.496090650558471680e-01 -2.873313724994659424e-01 2.109169512987136841e-01 6.193451583385467529e-02 -2.932527959346771240e-01
5.207379460334777832e-01 -5.679295063018798828e-01 3.851706162095069885e-02 4.951024949550628662e-01 -2.586253732442855835e-02 2.899279594421386719e-01 2.123026549816131592e-01 -1.728544235229492188e-01
4.396694600582122803e-01 2.841197252273559570e-01 -2.600428462028503418e-01 3.462370634078979492e-01 -4.779189825057983398e-01 3.264672160148620605e-01 3.602314889430999756e-01 -2.714963257312774658e-01
5.166320204734802246e-01 -1.002753246575593948e-02 -3.623901903629302979e-01 -1.370258331298828125e-01 -2.301535457372665405e-01 -1.131223514676094055e-01 6.655858755111694336e-01 -2.722424864768981934e-01
7.530879378318786621e-01 -5.866438895463943481e-02 -2.383349388837814331e-01 -7.692955434322357178e-02 -4.992625415325164795e-01 -1.778064519166946411e-01 2.781483232975006104e-01 9.192688018083572388e-02
5.136464834213256836e-01 -8.584741503000259399e-02 -1.391761153936386108e-01 1.720579713582992554e-01 -7.454333305358886719e-01 6.146388128399848938e-03 3.237150907516479492e-01 -1.390081197023391724e-01
4.718425869941711426e-01 1.149220243096351624e-01 -2.385377734899520874e-01 -2.946267724037170410e-01 -4.560200870037078857e-01 1.352214813232421875e-01 5.771956443786621094e-01 2.470999509096145630e-01
3.724177181720733643e-01 -3.680111467838287354e-01 5.123658105731010437e-02 4.751420319080352783e-01 -5.449360609054565430e-01 2.647800445556640625e-01 3.349821865558624268e-01 -1.349474340677261353e-01
7.546848654747009277e-01 -7.218460738658905029e-02 1.415067315101623535e-01 2.313736267387866974e-02 -1.210757344961166382e-01 5.392367243766784668e-01 3.144090473651885986e-01 1.980330422520637512e-02
5.262968540191650391e-01 -7.011410593986511230e-02 -1.306450217962265015e-01 -3.907661736011505127e-01 -5.494014024734497070e-01 2.086360305547714233e-01 4.214286804199218750e-01 1.592367291450500488e-01
3.104801774024963379e-01 -1.760313659906387329e-02 -4.039672613143920898e-01 -2.640777528285980225e-01 -7.142902016639709473e-01 2.339467220008373260e-02 3.006121814250946045e-01 2.631351947784423828e-01
2.135964184999465942e-01 1.007131934165954590e-01 -3.401169180870056152e-01 6.998068690299987793e-01 -4.519054889678955078e-01 1.238836944103240967e-01 1.706940382719039917e-01 3.002034127712249756e-01
6.814317703247070312e-01 1.763332337141036987e-01 -1.176978647708892822e-01 2.050817310810089111e-01 -2.831763625144958496e-01 2.737092077732086182e-01 5.136495232582092285e-01 -1.723496019840240479e-01
5.678735375404357910e-01 -3.148135542869567871e-02 -7.039391994476318359e-02 -3.330928981304168701e-01 -4.337613880634307861e-01 3.765056431293487549e-01 8.550387620925903320e-02 4.726583063602447510e-01
5.987286567687988281e-01 -2.576885223388671875e-01 1.273294836282730103e-01 3.506286144256591797e-01 -2.801664769649505615e-01 3.228485882282257080e-01 4.897820949554443359e-01 -1.155706271529197693e-01
4.551671147346496582e-01 -5.047053098678588867e-01 -1.358700096607208252e-01 -4.263727366924285889e-02 -4.293836355209350586e-01 2.051810473203659058e-01 4.108887016773223877e-01 -3.500256240367889404e-01
3.209890723228454590e-01 -4.341429769992828369e-01 -4.588286876678466797e-01 1.188758686184883118e-01 -2.448372989892959595e-01 -3.506616055965423584e-01 4.399432539939880371e-01 3.276762664318084717e-01
6.062163710594177246e-01 4.885696992278099060e-02 -1.638832837343215942e-01 1.780097000300884247e-02 -1.780311018228530884e-01 5.225609987974166870e-02 6.582762598991394043e-01 3.676773607730865479e-01
1.383428573608398438e-01 -4.815996885299682617e-01 -3.844907581806182861e-01 1.506337821483612061e-01 -6.907317638397216797e-01 -8.704133331775665283e-03 8.878508955240249634e-02 3.055001497268676758e-01
1.749508827924728394e-01 -1.712324023246765137e-01 -3.046218156814575195e-01 -5.221289396286010742e-01 -3.185451328754425049e-01 3.194140195846557617e-01 4.285679459571838379e-01 4.330032765865325928e-01
4.064540565013885498e-01 -4.608680307865142822e-01 -4.778004884719848633e-01 -1.616486459970474243e-01 -4.964922964572906494e-01 -1.012452766299247742e-01 -1.477093100547790527e-01 -2.989967465400695801e-01
6.705574989318847656e-01 1.129758059978485107e-01 -8.732108771800994873e-02 -2.389310300350189209e-01 -2.297177538275718689e-02 6.574933528900146484e-01 -9.735002368688583374e-02 1.748537868261337280e-01
5.021008849143981934e-01 -2.517150938510894775e-01 -4.819710925221443176e-02 4.037846326828002930e-01 -5.836141705513000488e-01 1.371833831071853638e-01 3.108168244361877441e-01 -2.512716650962829590e-01
1.632944494485855103e-01 -4.929833114147186279e-01 -5.632289648056030273e-01 2.060631066560745239e-01 -2.442240417003631592e-01 -2.630706727504730225e-01 4.858413040637969971e-01 -7.563357055187225342e-02
7.309495210647583008e-01 1.338153332471847534e-01 -1.752738356590270996e-01 -1.086257770657539368e-01 -2.761885523796081543e-03 5.070939064025878906e-01 8.885110914707183838e-02 -3.744857609272003174e-01
6.363577246665954590e-01 -1.351057440042495728e-01 -5.682144761085510254e-01 2.732290029525756836e-01 1.348322033882141113e-01 1.192342638969421387e-01 -3.442101180553436279e-01 -1.685128062963485718e-01
1.397930085659027100e-01 3.341228067874908447e-01 -7.903596758842468262e-01 -4.641347099095582962e-03 4.238591343164443970e-02 4.434179961681365967e-01 2.101808488368988037e-01 -3.921521082520484924e-02
7.221800684928894043e-01 1.939064562320709229e-01 -2.875328063964843750e-01 -1.010198369622230530e-01 -1.605137586593627930e-01 1.384759396314620972e-01 3.693401813507080078e-01 -4.081958830356597900e-01
3.810796439647674561e-01 -1.794615387916564941e-01 -1.395698785781860352e-01 -8.943372219800949097e-02 -4.981940388679504395e-01 3.615104854106903076e-01 3.488859236240386963e-01 -5.426648855209350586e-01
3.750539422035217285e-01 -2.868383824825286865e-01 -5.247008800506591797e-01 1.157788210548460484e-03 5.241307020187377930e-01 4.300774633884429932e-01 6.732451170682907104e-02 -1.937362849712371826e-01
1.491961032152175903e-01 4.342062473297119141e-01 -6.519794464111328125e-01 4.721594974398612976e-02 -1.805375963449478149e-01 4.916829466819763184e-01 2.732478082180023193e-01 1.135285571217536926e-01
6.655275821685791016e-01 -2.849167399108409882e-02 -9.560278803110122681e-02 1.346512287855148315e-01 1.623999774456024170e-01 4.803384095430374146e-02 6.162735223770141602e-01 3.471547365188598633e-01
1.364597529172897339e-01 4.577891230583190918e-01 -6.937053203582763672e-01 7.786455005407333374e-02 -2.414155304431915283e-01 4.088508486747741699e-01 2.335572689771652222e-01 6.729260832071304321e-02
5.095449686050415039e-01 2.016820311546325684e-01 -2.624118924140930176e-01 -2.013040482997894287e-01 -4.026597142219543457e-01 1.143059283494949341e-01 5.409597158432006836e-01 3.499527275562286377e-01
-6.181228533387184143e-02 -5.944341793656349182e-02 -5.978299379348754883e-01 2.875729799270629883e-01 9.789434820413589478e-02 7.285922169685363770e-01 7.410970330238342285e-02 8.139265328645706177e-02
9.400220960378646851e-02 2.868306636810302734e-01 -7.399161458015441895e-01 1.351242959499359131e-01 2.086507230997085571e-01 4.521051645278930664e-01 3.083350658416748047e-01 1.236193720251321793e-02
1.969300061464309692e-01 3.859525918960571289e-01 -7.655758261680603027e-01 7.816116511821746826e-02 -3.421815112233161926e-02 4.243896305561065674e-01 1.790339499711990356e-01 8.193346112966537476e-02
3.562861680984497070e-01 -2.096258997917175293e-01 -4.558273255825042725e-01 -3.525010347366333008e-01 -5.745970010757446289e-01 -4.272043704986572266e-03 1.981073021888732910e-01 3.572889268398284912e-01
9.374877065420150757e-02 -4.365640878677368164e-01 -2.367241978645324707e-01 -1.380537897348403931e-01 -7.382399439811706543e-01 2.745555043220520020e-01 6.537794321775436401e-02 3.176042139530181885e-01
6.414297819137573242e-01 -5.439482629299163818e-02 -3.125745654106140137e-01 -3.088954836130142212e-02 -1.115055307745933533e-01 3.009393215179443359e-01 -3.867644667625427246e-01 4.841150641441345215e-01
-1.790317296981811523e-01 -5.551297068595886230e-01 -3.796655535697937012e-01 3.877595663070678711e-01 -4.920564293861389160e-01 1.929459869861602783e-01 2.885326147079467773e-01 5.173435807228088379e-02
8.200538903474807739e-02 -1.817630678415298462e-01 -2.968918979167938232e-01 -3.592006564140319824e-01 -1.250536441802978516e-01 8.383818268775939941e-01 -2.637573983520269394e-03 -1.566459089517593384e-01
6.138256192207336426e-01 4.111873731017112732e-02 -4.025385081768035889e-01 -9.535180032253265381e-02 -3.878066539764404297e-01 1.366662681102752686e-01 -3.523788750171661377e-01 3.964287936687469482e-01
5.880034565925598145e-01 5.235544405877590179e-03 -2.617977559566497803e-01 -8.773469924926757812e-02 -3.246696591377258301e-01 -6.387569755315780640e-02 5.850157141685485840e-01 -3.553240597248077393e-01
5.685532689094543457e-01 -3.263891860842704773e-02 2.199807902798056602e-03 -3.861572742462158203e-01 -2.246732115745544434e-01 6.675367355346679688e-01 1.015439555048942566e-01 -1.420034468173980713e-01
3.699594140052795410e-01 -2.999970614910125732e-01 1.243052631616592407e-01 2.891130149364471436e-01 -4.731139838695526123e-01 4.677943885326385498e-01 4.729534685611724854e-01 -8.797765523195266724e-02
3.328348100185394287e-01 -1.699116975069046021e-01 -3.763355910778045654e-01 -4.858239889144897461e-01 -6.468717008829116821e-02 5.922600030899047852e-01 -1.484719067811965942e-01 -3.251108229160308838e-01
3.978845477104187012e-01 1.081049144268035889e-01 -5.416055917739868164e-01 -8.393044024705886841e-02 -3.478797376155853271e-01 8.529522269964218140e-02 -2.862459123134613037e-01 5.651442408561706543e-01
-1.175581887364387512e-01 -5.946539640426635742e-01 -3.045706450939178467e-01 5.214484333992004395e-01 -1.992384195327758789e-01 1.704602986574172974e-01 4.315058290958404541e-01 1.137765273451805115e-01
6.212322115898132324e-01 -1.880867928266525269e-01 -4.757868051528930664e-01 1.868880242109298706e-01 -6.391465663909912109e-02 1.309593319892883301e-01 -5.169221162796020508e-01 -1.701468378305435181e-01
2.917165160179138184e-01 -3.747141659259796143e-01 -6.263880729675292969e-01 -9.034731984138488770e-02 -4.009823203086853027e-01 -4.224898517131805420e-01 1.858430504798889160e-01 -1.200061943382024765e-02
2.690712511539459229e-01 1.764564365148544312e-01 -3.086312115192413330e-01 2.216826230287551880e-01 -4.720762670040130615e-01 1.294433325529098511e-01 3.703653514385223389e-01 6.126054525375366211e-01
5.759462118148803711e-01 -1.846971809864044189e-01 -1.270668059587478638e-01 9.114433825016021729e-02 -7.244364619255065918e-01 1.209679245948791504e-02 2.264689654111862183e-01 -1.829668581485748291e-01
1.502337902784347534e-01 -2.252181991934776306e-02 -3.608336746692657471e-01 -4.201613664627075195e-01 -3.370992243289947510e-01 3.967641592025756836e-01 3.224591016769409180e-01 5.432756543159484863e-01
1.481195539236068726e-01 -5.240263342857360840e-01 -3.080572187900543213e-01 -2.036325335502624512e-01 -2.127631157636642456e-01 5.139341354370117188e-01 -1.263900846242904663e-01 -4.916510581970214844e-01
1.718953102827072144e-01 2.514317631721496582e-01 -7.354124784469604492e-01 2.574049532413482666e-01 2.268891781568527222e-01 2.442662268877029419e-01 3.780675530433654785e-01 -2.146283388137817383e-01
-3.121630847454071045e-02 -3.645641803741455078e-01 -3.499600589275360107e-01 -3.602269589900970459e-01 -4.603844583034515381e-01 3.921476900577545166e-01 2.273932248353958130e-01 4.432172775268554688e-01
1.245367079973220825e-01 -4.779109060764312744e-01 -4.024171531200408936e-01 -3.041495978832244873e-01 -4.477055370807647705e-01 2.270275503396987915e-01 5.414734035730361938e-02 4.967208504676818848e-01
5.585039854049682617e-01 2.054294943809509277e-01 -6.010851860046386719e-01 4.558171033859252930e-01 1.883769184350967407e-01 1.355042457580566406e-01 5.892392620444297791e-02 -1.395714282989501953e-01
5.550676584243774414e-01 -2.128259688615798950e-01 -5.313670039176940918e-01 2.518387436866760254e-01 -3.141784667968750000e-01 -1.301811635494232178e-01 -2.858149707317352295e-01 -3.216924965381622314e-01
5.901851654052734375e-01 -1.538713425397872925e-01 -3.443958461284637451e-01 1.490668505430221558e-01 2.480833828449249268e-01 7.096851617097854614e-02 4.291047751903533936e-01 -4.862745404243469238e-01
3.536676168441772461e-01 -5.644538402557373047e-01 -2.728221118450164795e-01 5.067590475082397461e-01 -1.876343339681625366e-01 3.892576098442077637e-01 -1.534310877323150635e-01 -1.216762214899063110e-01
3.275066986680030823e-02 -3.257227241992950439e-01 -5.716713070869445801e-01 -1.032793596386909485e-01 -2.644572556018829346e-01 1.056486889719963074e-01 3.398244082927703857e-01 -5.989803075790405273e-01
-3.470870107412338257e-02 -3.135533770546317101e-03 -6.463723182678222656e-01 2.519201636314392090e-01 1.037284433841705322e-01 6.527302861213684082e-01 -3.470806777477264404e-02 2.819636464118957520e-01
6.389019489288330078e-01 4.601200576871633530e-03 -4.439762532711029053e-01 6.197311729192733765e-02 -4.432774186134338379e-01 3.549143206328153610e-03 -3.587882816791534424e-01 2.561077475547790527e-01
1.331513077020645142e-01 -2.117539197206497192e-01 -5.604825615882873535e-01 -4.823215007781982422e-01 -6.105259060859680176e-01 1.038422361016273499e-01 2.532196789979934692e-02 8.055959641933441162e-02
1.060701385140419006e-01 -3.428270220756530762e-01 -2.972380518913269043e-01 -4.177886545658111572e-01 -1.817344576120376587e-01 6.811308264732360840e-01 -2.542124316096305847e-02 -3.327282369136810303e-01
6.301371455192565918e-01 2.090707719326019287e-01 -3.107537925243377686e-01 -2.812439203262329102e-01 -1.652712821960449219e-01 3.799321949481964111e-01 3.729830980300903320e-01 -2.697612941265106201e-01
6.686650514602661133e-01 -9.996735304594039917e-02 -3.889233469963073730e-01 2.689817547798156738e-01 3.641191869974136353e-03 2.435852400958538055e-02 1.485039889812469482e-01 -5.446292161941528320e-01
2.898998558521270752e-01 -5.489643216133117676e-01 -1.267265826463699341e-01 1.633298844099044800e-01 -2.259913384914398193e-01 2.184691429138183594e-01 6.260364055633544922e-01 -2.848465442657470703e-01
6.917579770088195801e-01 1.276811808347702026e-01 -3.168377578258514404e-01 -4.332699626684188843e-02 -2.960105240345001221e-01 -8.905190229415893555e-02 5.047047734260559082e-01 -2.294029593467712402e-01
3.746049702167510986e-01 9.849324077367782593e-02 -3.170073330402374268e-01 1.009889543056488037e-01 -4.409606754779815674e-01 2.416851073503494263e-01 4.435403048992156982e-01 -5.382301807403564453e-01
3.754473030567169189e-01 -3.135278820991516113e-01 3.019546531140804291e-02 1.147573739290237427e-01 -2.770431339740753174e-01 2.963550686836242676e-01 6.686488986015319824e-01 -3.674071431159973145e-01
1.322283297777175903e-01 4.131808876991271973e-01 -7.571483254432678223e-01 2.300136387348175049e-01 -1.178581118583679199e-01 3.088221848011016846e-01 2.671031057834625244e-01 7.079382240772247314e-02
6.766669750213623047e-01 -1.321960538625717163e-01 -4.339416027069091797e-01 -3.154277568683028221e-03 -3.143687248229980469e-01 2.997696027159690857e-02 -2.989105582237243652e-01 3.837403059005737305e-01
2.986398935317993164e-01 9.686862677335739136e-02 -4.257158637046813965e-01 5.452458262443542480e-01 -3.879286944866180420e-01 1.396438628435134888e-01 -1.438256055116653442e-01 4.819011986255645752e-01
1.849619895219802856e-01 -6.446705013513565063e-02 -3.717127442359924316e-01 -5.519142150878906250e-01 -1.206726580858230591e-01 5.651687979698181152e-01 2.476279996335506439e-02 4.292578995227813721e-01
5.507552623748779297e-01 -1.331270337104797363e-01 -4.963234066963195801e-02 -2.068746834993362427e-02 -4.297551214694976807e-01 3.359025120735168457e-01 5.031963586807250977e-01 -3.540167808532714844e-01
3.008126020431518555e-01 -7.540521677583456039e-03 -6.738646030426025391e-01 -2.396832555532455444e-01 -6.175902485847473145e-01 -1.097749173641204834e-01 -3.214043378829956055e-02 -5.841255560517311096e-02
3.891248404979705811e-01 -4.874955713748931885e-01 -3.018537759780883789e-01 3.162012100219726562e-01 -8.392167836427688599e-02 3.885531127452850342e-01 -3.411682546138763428e-01 -3.813383877277374268e-01
9.216906875371932983e-02 -2.799307703971862793e-01 -4.269796311855316162e-01 -2.956670522689819336e-01 -2.987647652626037598e-01 1.604989767074584961e-01 4.828120172023773193e-01 -5.434015989303588867e-01
1.737207323312759399e-01 -3.111742138862609863e-01 -6.432719826698303223e-01 -1.784154176712036133e-01 -4.146465659141540527e-01 -3.209990561008453369e-01 3.895557820796966553e-01 -2.519697323441505432e-02
4.174580574035644531e-01 -6.726104021072387695e-02 -2.356199771165847778e-01 2.265911549329757690e-02 -1.160226464271545410e-01 6.440151333808898926e-01 -3.096975386142730713e-01 4.909634888172149658e-01
5.223215222358703613e-01 -4.437612891197204590e-01 1.014677956700325012e-01 5.764147043228149414e-01 -2.218895405530929565e-01 2.202970236539840698e-01 2.951383590698242188e-01 -5.323729664087295532e-02
5.183184146881103516e-01 -3.189827799797058105e-01 -5.255404114723205566e-02 1.392761431634426117e-02 -3.970260024070739746e-01 3.997493684291839600e-01 4.193951785564422607e-01 -3.651280999183654785e-01
4.691546261310577393e-01 -2.069289833307266235e-01 -4.231618940830230713e-01 -3.933471739292144775e-01 -1.083374246954917908e-01 1.009490247815847397e-02 3.938529789447784424e-01 4.861350953578948975e-01
6.585639715194702148e-01 -4.980138316750526428e-02 -2.690618336200714111e-01 2.569089233875274658e-01 4.898071661591529846e-02 -2.437053918838500977e-01 5.117660760879516602e-01 3.189373910427093506e-01
4.252281188964843750e-01 -7.078943848609924316e-01 -3.468726277351379395e-01 -4.313141405582427979e-01 2.853932557627558708e-03 -6.845851987600326538e-02 -1.845719851553440094e-02 8.172296732664108276e-02
2.813287675380706787e-01 -3.212274610996246338e-01 -5.770314335823059082e-01 -1.947463154792785645e-01 -4.531336426734924316e-01 5.880227684974670410e-02 -2.628539502620697021e-01 -4.109690785408020020e-01
4.670438766479492188e-01 2.893865667283535004e-02 -3.082385659217834473e-02 -1.028300076723098755e-01 -4.671097993850708008e-01 4.723446071147918701e-01 4.961762428283691406e-01 -2.863853871822357178e-01
6.963613629341125488e-02 -1.904300302267074585e-01 -4.178781211376190186e-01 -3.771105706691741943e-01 -2.564492821693420410e-01 1.046364903450012207e-01 7.212331891059875488e-01 -2.125097066164016724e-01
5.081332325935363770e-01 -1.222642138600349426e-01 -3.164185881614685059e-01 -2.612788677215576172e-01 -2.732594907283782959e-01 -9.845806658267974854e-02 5.993968844413757324e-01 -3.388558626174926758e-01
6.068827584385871887e-02 -7.735571265220642090e-01 -4.183199107646942139e-01 -2.019388824701309204e-01 -4.146460592746734619e-01 3.352169319987297058e-02 7.398913800716400146e-02 -6.021687015891075134e-02
3.581523001194000244e-01 2.225349396467208862e-01 -3.320530056953430176e-01 5.574362874031066895e-01 -3.425635993480682373e-01 4.104602336883544922e-02 1.475653201341629028e-01 5.102946758270263672e-01
1.251673996448516846e-01 9.572353959083557129e-02 -6.937687993049621582e-01 1.575237661600112915e-01 2.738097906112670898e-01 6.052191257476806641e-01 -6.899902131408452988e-03 1.665284633636474609e-01
2.718694508075714111e-01 3.661201298236846924e-01 -6.853152513504028320e-01 -2.394279986619949341e-01 6.263029575347900391e-02 4.658080339431762695e-01 6.532700359821319580e-02 1.997321248054504395e-01
4.342174530029296875e-01 4.051412269473075867e-02 -3.227420151233673096e-01 2.140177786350250244e-01 -2.469545900821685791e-01 7.691232860088348389e-02 4.163300693035125732e-01 6.477769613265991211e-01
3.792965412139892578e-02 -3.259270191192626953e-01 -4.976749122142791748e-01 -1.255801171064376831e-01 -2.833324372768402100e-01 1.347962953150272369e-02 4.563988149166107178e-01 -5.832009911537170410e-01
6.386539340019226074e-02 -3.299211263656616211e-01 -6.232367157936096191e-01 -7.726415991783142090e-02 -2.334586828947067261e-01 -6.300530582666397095e-02 4.947093725204467773e-01 -4.352808296680450439e-01
3.058778643608093262e-01 -3.572573363780975342e-01 -3.816539347171783447e-01 1.340259760618209839e-01 4.630568027496337891e-01 6.148549318313598633e-01 1.069574356079101562e-01 -1.061842069029808044e-01
1.764130294322967529e-01 -1.037079840898513794e-01 -3.017864823341369629e-01 -2.664150893688201904e-01 1.496073603630065918e-01 2.066157758235931396e-01 8.492737412452697754e-01 -9.865572303533554077e-02
4.000458717346191406e-01 -3.363572657108306885e-01 -3.409129977226257324e-01 1.369865518063306808e-02 5.527863502502441406e-01 5.045363306999206543e-01 2.194930762052536011e-01 -4.594722017645835876e-02
2.202450037002563477e-01 -3.555327951908111572e-01 -6.192398071289062500e-01 -1.104675903916358948e-01 -6.485118716955184937e-02 -2.574372291564941406e-01 5.837710499763488770e-01 -1.347564160823822021e-01
1.407216191291809082e-01 -2.735974490642547607e-01 -6.714145541191101074e-01 -1.973311603069305420e-01 -1.623963415622711182e-01 -1.455675810575485229e-01 4.720628857612609863e-01 -3.810499608516693115e-01
3.306413888931274414e-01 -7.636126875877380371e-01 -2.692795731127262115e-02 2.998527586460113525e-01 -3.621855378150939941e-02 3.389390110969543457e-01 3.152922689914703369e-01 -3.653097897768020630e-02
8.445451259613037109e-01 8.883579075336456299e-02 -7.925759255886077881e-02 -4.235414788126945496e-02 1.851067878305912018e-02 8.150906860828399658e-02 5.009621977806091309e-01 1.132546141743659973e-01
1.899328976869583130e-01 -4.503463208675384521e-01 -3.675183057785034180e-01 1.667027175426483154e-01 -6.211516857147216797e-01 -1.713663339614868164e-01 3.441260457038879395e-01 2.542351186275482178e-01
2.764585614204406738e-01 -1.051079295575618744e-02 -5.761796236038208008e-01 2.855469882488250732e-01 3.178041577339172363e-01 1.904007643461227417e-01 4.591575562953948975e-01 -4.023212790489196777e-01
4.652923345565795898e-01 -3.168501555919647217e-01 -4.806536138057708740e-01 -1.261168122291564941e-01 2.274470627307891846e-01 -1.437717378139495850e-01 5.857827663421630859e-01 1.436375081539154053e-01
2.241357266902923584e-01 -6.392652988433837891e-01 -2.848669588565826416e-01 3.347282409667968750e-01 -4.672091305255889893e-01 -5.865675583481788635e-02 2.222038656473159790e-01 2.771484255790710449e-01
1.838216334581375122e-01 -3.648811578750610352e-01 -4.988959133625030518e-01 -1.904456615447998047e-01 -1.743863918818533421e-03 -1.447588801383972168e-01 7.162279486656188965e-01 -1.181698963046073914e-01
6.773341298103332520e-01 -8.412829786539077759e-02 -3.998726308345794678e-01 9.491207450628280640e-02 3.080120682716369629e-01 3.950639069080352783e-02 3.098433911800384521e-01 -4.156913161277770996e-01
4.086851179599761963e-01 -5.223873853683471680e-01 -4.206473231315612793e-01 1.222179085016250610e-01 -2.279865741729736328e-01 -3.164534866809844971e-01 2.597624957561492920e-01 3.854988217353820801e-01
1.702035591006278992e-02 2.263250201940536499e-01 -6.496104001998901367e-01 2.785677649080753326e-02 9.173663705587387085e-02 5.996216535568237305e-01 3.845942318439483643e-01 -9.921282529830932617e-02
1.370063871145248413e-01 2.398807853460311890e-01 -7.173510789871215820e-01 1.416359543800354004e-01 2.474151253700256348e-01 3.390386104583740234e-01 4.057682156562805176e-01 -2.195995599031448364e-01
3.431095778942108154e-01 -1.852450370788574219e-01 -3.441233932971954346e-01 -4.440232217311859131e-01 -1.448056101799011230e-01 5.970833301544189453e-01 -1.486596316099166870e-01 -3.644254505634307861e-01
6.832999587059020996e-01 -1.019926145672798157e-01 -3.506098389625549316e-01 -1.235058382153511047e-01 -4.769056141376495361e-01 1.629849337041378021e-02 -3.541429042816162109e-01 1.771887242794036865e-01
5.969281196594238281e-01 2.484650015830993652e-01 -3.080813884735107422e-01 -1.186695992946624756e-01 -4.160917997360229492e-01 3.437662869691848755e-02 5.424249768257141113e-01 -6.637923419475555420e-02
5.068138241767883301e-01 -4.480635747313499451e-02 -1.798981428146362305e-01 -1.374321579933166504e-01 -7.727158665657043457e-01 1.238512769341468811e-01 6.830700673162937164e-03 2.782186567783355713e-01
4.415287077426910400e-01 -5.858425498008728027e-01 -7.487075775861740112e-02 -4.726899564266204834e-01 -3.881760537624359131e-01 2.117071598768234253e-01 1.910355836153030396e-01 2.836438640952110291e-02
4.066528007388114929e-02 1.994080543518066406e-01 -6.007498502731323242e-01 7.063636183738708496e-02 1.505449116230010986e-01 7.186681032180786133e-01 1.962288320064544678e-01 1.226368620991706848e-01
2.879001200199127197e-01 -6.373509764671325684e-01 -3.508400022983551025e-01 -3.813901841640472412e-01 -4.611768722534179688e-01 9.970752894878387451e-02 -1.310138851404190063e-01 -5.059536918997764587e-02
3.203442692756652832e-01 2.585678100585937500e-01 -6.182901859283447266e-01 4.390402138233184814e-01 2.191429436206817627e-01 3.407982885837554932e-01 2.372806072235107422e-01 -1.871200054883956909e-01
4.847700595855712891e-01 -7.260661572217941284e-03 -4.665292501449584961e-01 -1.377165764570236206e-01 -2.501214444637298584e-01 4.057623147964477539e-01 -5.061833858489990234e-01 2.119067907333374023e-01
1.277035623788833618e-01 3.794791996479034424e-01 -7.431718707084655762e-01 1.722060590982437134e-01 2.490145899355411530e-02 3.610565364360809326e-01 2.991693019866943359e-01 1.929869055747985840e-01
3.600167632102966309e-01 -4.811876714229583740e-01 -6.144500374794006348e-01 -3.360585272312164307e-01 -2.588555514812469482e-01 -1.049029380083084106e-01 -2.445222735404968262e-01 1.027622446417808533e-01
5.447452068328857422e-01 3.745493665337562561e-02 -2.805630266666412354e-01 4.861018955707550049e-01 -3.554031252861022949e-01 2.868320941925048828e-01 -3.829515874385833740e-01 1.777733117341995239e-01
4.443338215351104736e-01 -6.665121763944625854e-02 -3.815095126628875732e-01 -1.584261208772659302e-01 -5.549280643463134766e-01 -6.576201878488063812e-03 2.291526347398757935e-01 5.166985988616943359e-01
3.990564644336700439e-01 -4.747718200087547302e-02 -3.864763379096984863e-01 -2.070051878690719604e-01 -6.117559075355529785e-01 -1.243780180811882019e-01 4.951418936252593994e-01 1.067905351519584656e-01
-2.261240035295486450e-02 5.669687688350677490e-02 -7.283895611763000488e-01 1.034459397196769714e-01 1.305057108402252197e-01 6.595504283905029297e-01 4.210227355360984802e-02 -3.479484468698501587e-02
2.202377915382385254e-01 -3.508680462837219238e-01 -4.217144250869750977e-01 1.287425905466079712e-01 4.537219703197479248e-01 6.426290869712829590e-01 1.123021766543388367e-01 5.021798238158226013e-02
4.703556895256042480e-01 -1.362644135951995850e-01 -5.067788362503051758e-01 -1.917893886566162109e-01 -5.060256719589233398e-01 5.994267761707305908e-02 -3.587543964385986328e-01 2.796958982944488525e-01
6.864035129547119141e-01 -3.826394081115722656e-01 -2.634288072586059570e-01 2.402950823307037354e-01 -4.333374202251434326e-01 -2.349150329828262329e-01 9.969317167997360229e-02 4.894717782735824585e-02
4.077751338481903076e-01 -3.506475090980529785e-01 -4.467793405055999756e-01 -3.515982925891876221e-01 -2.462590634822845459e-01 1.439837925136089325e-02 -8.820671588182449341e-02 5.647135972976684570e-01
5.833190083503723145e-01 8.151601254940032959e-02 -2.831431329250335693e-01 1.193912476301193237e-01 -4.636832475662231445e-01 3.102611899375915527e-01 -3.577142655849456787e-01 3.456097841262817383e-01
6.450244188308715820e-01 -1.384094357490539551e-01 -3.672178983688354492e-01 1.772842407226562500e-01 -1.357075870037078857e-01 -2.746683955192565918e-01 4.871111512184143066e-01 2.595592737197875977e-01
3.676483929157257080e-01 -3.599543869495391846e-02 -1.810877770185470581e-01 -1.191564947366714478e-01 -1.442016363143920898e-01 1.185661107301712036e-01 8.769677281379699707e-01 1.123546734452247620e-01
5.341795682907104492e-01 -1.534007638692855835e-01 -4.344021379947662354e-01 -1.025461629033088684e-01 -3.559701442718505859e-01 3.156675994396209717e-01 -5.139912962913513184e-01 3.676573187112808228e-02
5.188531875610351562e-01 -3.360950350761413574e-01 -3.955690264701843262e-01 3.106967210769653320e-01 -6.239298731088638306e-02 -3.372271656990051270e-01 4.913329482078552246e-01 7.616441696882247925e-02
5.865874290466308594e-01 1.196575313806533813e-01 -3.423147201538085938e-01 2.605775371193885803e-02 -3.678011000156402588e-01 2.510812580585479736e-01 -2.556526958942413330e-01 5.099619626998901367e-01
4.292230308055877686e-01 -1.347171142697334290e-02 -4.862416684627532959e-01 -1.200494244694709778e-01 3.638494908809661865e-01 4.413543045520782471e-01 1.933639049530029297e-01 -4.474076032638549805e-01
4.761344194412231445e-01 -1.037954632192850113e-02 -7.901737093925476074e-01 -3.370298743247985840e-01 8.165995031595230103e-02 -7.363082375377416611e-03 -1.314539313316345215e-01 1.059345752000808716e-01
5.892928838729858398e-01 2.960227429866790771e-01 -2.457341253757476807e-01 1.215074807405471802e-01 -3.590393960475921631e-01 3.051461577415466309e-01 4.271374940872192383e-01 -2.923788130283355713e-01
6.269378960132598877e-02 -5.364051461219787598e-01 -1.545869708061218262e-01 1.586014479398727417e-01 -7.003565430641174316e-01 4.068291783332824707e-01 5.616739392280578613e-02 1.111131533980369568e-02
-6.396112591028213501e-02 -4.690494835376739502e-01 -5.500518083572387695e-01 1.908074021339416504e-01 1.515386104583740234e-01 8.412041515111923218e-02 4.608697593212127686e-01 4.410169720649719238e-01
3.102408945560455322e-01 -2.804759740829467773e-01 -4.017836451530456543e-01 2.944630086421966553e-01 3.286443650722503662e-01 6.752396821975708008e-01 -1.120903864502906799e-01 2.062330022454261780e-02
1.719355434179306030e-01 -4.575793445110321045e-01 -5.995717048645019531e-01 -3.310315012931823730e-01 -4.444696307182312012e-01 7.062905281782150269e-02 -2.906353175640106201e-01 -7.057444006204605103e-02
4.488320350646972656e-01 -3.704749643802642822e-01 -7.575429975986480713e-02 -1.451535429805517197e-02 -3.035953938961029053e-01 2.700974345207214355e-01 6.162621974945068359e-01 -3.323355019092559814e-01
5.746999382972717285e-01 -2.100749462842941284e-01 -1.097526177763938904e-01 3.364612162113189697e-01 -2.936428189277648926e-01 3.179583549499511719e-01 1.076070219278335571e-01 -5.490297675132751465e-01
6.333270072937011719e-01 -4.616898298263549805e-01 -3.310075998306274414e-01 -2.711047530174255371e-01 1.012976169586181641e-01 -2.048616260290145874e-01 1.775529533624649048e-01 3.448494076728820801e-01
1.211196333169937134e-01 -3.807399570941925049e-01 -1.849630922079086304e-01 1.132787391543388367e-01 -3.607210218906402588e-01 1.448211520910263062e-01 6.113036274909973145e-01 -5.182072520256042480e-01
5.693184137344360352e-01 -2.629619240760803223e-01 -3.500152528285980225e-01 -7.561939954757690430e-02 1.077915653586387634e-01 -2.561377584934234619e-01 6.275988221168518066e-01 8.597986400127410889e-02
2.430432587862014771e-01 -1.794679462909698486e-01 -4.001800417900085449e-01 -1.588410884141921997e-01 -3.622695803642272949e-01 -5.712757259607315063e-02 7.396746277809143066e-01 -2.042674869298934937e-01
4.812668561935424805e-01 4.719829931855201721e-02 -1.482567489147186279e-01 3.382058814167976379e-02 -3.607352674007415771e-01 4.823849797248840332e-01 4.536517858505249023e-01 -4.176188111305236816e-01
-1.057461500167846680e-01 -4.275852739810943604e-01 -5.153956413269042969e-01 -3.711688518524169922e-01 -4.034672975540161133e-01 2.032398134469985962e-01 3.166955709457397461e-01 3.133703470230102539e-01
3.217253983020782471e-01 -7.914742827415466309e-02 -3.150741159915924072e-01 -1.163551285862922668e-01 9.229031950235366821e-02 5.647765398025512695e-01 -2.032536566257476807e-01 6.392309665679931641e-01
9.963624924421310425e-02 4.308570027351379395e-01 -5.338295698165893555e-01 1.589526683092117310e-01 -3.012396991252899170e-01 4.714538753032684326e-01 3.836725354194641113e-01 1.843264251947402954e-01
3.747613728046417236e-01 2.082945220172405243e-02 -7.631456851959228516e-01 -4.157686233520507812e-02 4.329500496387481689e-01 2.785846590995788574e-01 1.457859855145215988e-02 -9.865213185548782349e-02
2.444105893373489380e-01 -3.627600073814392090e-01 -2.568283975124359131e-01 -2.603695988655090332e-01 -5.289141535758972168e-01 3.809074759483337402e-01 -7.824287563562393188e-02 4.939158260822296143e-01
5.625922679901123047e-01 9.951539337635040283e-02 -2.849202752113342285e-01 -4.873951077461242676e-01 -1.032707765698432922e-01 5.263750553131103516e-01 1.081872358918190002e-01 -2.353997975587844849e-01
4.366281032562255859e-01 3.754618018865585327e-02 -2.469082921743392944e-01 3.620836436748504639e-01 -4.959916770458221436e-01 4.041146337985992432e-01 -3.611303567886352539e-01 2.759465873241424561e-01
2.186013609170913696e-01 -2.637441754341125488e-01 -3.688541948795318604e-01 -3.371590375900268555e-01 2.844919860363006592e-01 3.415914177894592285e-01 5.703585594892501831e-02 6.573047041893005371e-01
7.075099945068359375e-01 6.818207353353500366e-02 -3.652649819850921631e-01 4.539013206958770752e-01 -1.305002570152282715e-01 5.893196910619735718e-02 6.151371635496616364e-03 -3.671442866325378418e-01
7.279570698738098145e-01 -1.119944378733634949e-01 1.916661113500595093e-01 -1.811220347881317139e-01 2.876283042132854462e-02 4.846485555171966553e-01 3.896967470645904541e-01 -2.048168145120143890e-02
3.230945169925689697e-01 -2.582196295261383057e-01 -4.737529158592224121e-01 -2.216637134552001953e-01 -4.945998787879943848e-01 2.311114221811294556e-01 -1.668102145195007324e-01 -4.790498614311218262e-01
4.387009441852569580e-01 -3.135559856891632080e-01 1.536605060100555420e-01 2.306699156761169434e-01 -5.151917338371276855e-01 3.987461328506469727e-01 4.541709125041961670e-01 -4.137351363897323608e-02
6.719250679016113281e-01 6.801027059555053711e-02 -2.513904310762882233e-02 -1.591816917061805725e-02 -6.683923602104187012e-01 1.975659281015396118e-01 2.097835987806320190e-01 1.149615049362182617e-01
7.314710021018981934e-01 1.210409402847290039e-02 -1.020647734403610229e-01 4.525617230683565140e-03 -6.385502219200134277e-01 1.999896168708801270e-01 1.468296069651842117e-02 8.005072176456451416e-02
5.881341099739074707e-01 1.994499415159225464e-01 -2.602201104164123535e-01 5.658120289444923401e-02 -4.549711942672729492e-01 1.209226399660110474e-01 4.518969357013702393e-01 -3.428851664066314697e-01
5.118976235389709473e-01 -9.348373860120773315e-02 -1.955637335777282715e-01 2.435716241598129272e-02 -2.840729355812072754e-01 5.268438458442687988e-01 -3.939282894134521484e-01 4.206444919109344482e-01
3.890361189842224121e-01 -1.167069971561431885e-01 -2.900252640247344971e-01 9.591805934906005859e-02 -7.200680375099182129e-01 -1.166481897234916687e-01 4.518625736236572266e-01 -7.369494438171386719e-02
8.982635289430618286e-02 -2.597467899322509766e-01 -2.827329039573669434e-01 -4.170974195003509521e-01 -1.704791933298110962e-01 7.385257482528686523e-01 1.890514604747295380e-02 -3.093766272068023682e-01
4.303163588047027588e-01 3.288843631744384766e-01 -2.302097529172897339e-01 5.772534012794494629e-01 -4.481490552425384521e-01 2.553860247135162354e-01 1.637547314167022705e-01 1.660415083169937134e-01
6.145400404930114746e-01 2.271264046430587769e-02 -3.793183565139770508e-01 6.800279021263122559e-02 -4.712616205215454102e-01 1.120373532176017761e-01 -4.179079532623291016e-01 2.530432343482971191e-01
6.464740633964538574e-01 -2.033325880765914917e-01 -3.503392934799194336e-01 3.653599619865417480e-01 -2.472762465476989746e-01 -6.356049329042434692e-03 -2.796249389648437500e-01 3.809535801410675049e-01
-7.403552532196044922e-02 -4.007944762706756592e-01 -5.568717122077941895e-01 -1.445369422435760498e-01 -1.852327436208724976e-01 3.768730163574218750e-02 3.660704195499420166e-01 -5.771883726119995117e-01
2.695929110050201416e-01 -1.549370288848876953e-01 -9.387256205081939697e-02 2.959872782230377197e-02 -3.030646443367004395e-01 2.728376388549804688e-01 8.042486906051635742e-01 -2.837631106376647949e-01
4.657396376132965088e-01 6.137802079319953918e-02 -3.264497518539428711e-01 5.321732759475708008e-01 -3.523409068584442139e-01 -5.516617558896541595e-03 2.325269877910614014e-01 4.596718549728393555e-01
3.699418902397155762e-01 1.233940944075584412e-01 -2.581741809844970703e-01 3.292475640773773193e-02 -2.901660501956939697e-01 4.192363917827606201e-01 4.917464256286621094e-01 -5.276447534561157227e-01
6.607876624912023544e-03 2.002678960561752319e-01 -5.870693325996398926e-01 2.729685604572296143e-01 -2.067523077130317688e-02 5.639667510986328125e-01 4.279698133468627930e-01 1.975924968719482422e-01
3.277725875377655029e-01 -2.687909305095672607e-01 -5.083520412445068359e-01 -4.769008755683898926e-01 -3.119643330574035645e-01 -7.525273412466049194e-02 4.776519536972045898e-01 -5.765476450324058533e-02
4.542136490345001221e-01 3.146250545978546143e-02 -2.937933802604675293e-01 -4.050702154636383057e-01 -6.111293286085128784e-02 7.090138792991638184e-01 -1.471031904220581055e-01 -1.192835345864295959e-01
6.242544651031494141e-01 -3.367091296240687370e-03 -3.525806069374084473e-01 -1.607669740915298462e-01 -5.628198981285095215e-01 9.796069562435150146e-02 -2.248885631561279297e-01 2.884418368339538574e-01
6.035103201866149902e-01 1.017682626843452454e-02 8.344145119190216064e-02 -2.499022632837295532e-01 -1.715133488178253174e-01 7.073312401771545410e-01 1.896465122699737549e-01 2.362559176981449127e-02
-7.774673402309417725e-02 -7.755185365676879883e-01 -4.734204411506652832e-01 -1.666309386491775513e-01 -3.190414607524871826e-01 1.515734195709228516e-01 1.244892030954360962e-01 1.934671588242053986e-02
4.881598055362701416e-01 1.891486644744873047e-01 -5.935738608241081238e-02 -1.753068566322326660e-01 -5.626598000526428223e-01 5.123664736747741699e-01 3.053663671016693115e-01 1.389707475900650024e-01
3.398114442825317383e-01 -7.306914329528808594e-01 -3.302564024925231934e-01 2.140866778790950775e-02 -1.638186722993850708e-01 6.283910479396581650e-03 4.188589751720428467e-01 1.969051659107208252e-01
4.330588579177856445e-01 -3.621568977832794189e-01 -3.488293588161468506e-01 -3.552668094635009766e-01 -2.278021275997161865e-01 -1.612058430910110474e-01 5.831022858619689941e-01 1.245650500059127808e-01
3.885905742645263672e-01 -4.544064402580261230e-01 -3.577366769313812256e-01 2.871593534946441650e-01 4.661774933338165283e-01 4.389214813709259033e-01 6.123888120055198669e-02 -1.354714781045913696e-01
2.234007418155670166e-01 1.753609329462051392e-01 -4.415926635265350342e-01 -2.613229155540466309e-01 -3.009410016238689423e-02 8.084515333175659180e-01 -3.312790766358375549e-02 2.120960876345634460e-02
6.573824882507324219e-01 5.376736074686050415e-02 1.237158291041851044e-02 -1.275199651718139648e-01 -1.456442624330520630e-01 5.080599188804626465e-01 5.188156366348266602e-01 6.011542398482561111e-03
3.277323246002197266e-01 -4.408038258552551270e-01 -4.292167127132415771e-01 -1.528496146202087402e-01 -3.513891100883483887e-01 2.235551029443740845e-01 -1.821261644363403320e-01 -5.329845547676086426e-01
3.038004636764526367e-01 -4.106116592884063721e-01 2.375836856663227081e-02 -7.156080007553100586e-02 -3.954478502273559570e-01 5.950917601585388184e-01 4.340852499008178711e-01 -1.856737732887268066e-01
4.132869467139244080e-02 -6.896194815635681152e-01 -4.051610529422760010e-01 -1.471709907054901123e-01 -3.285545706748962402e-01 3.680184185504913330e-01 -1.529209017753601074e-01 -2.648240327835083008e-01
5.604601502418518066e-01 2.828785963356494904e-02 -3.124752938747406006e-01 -9.687814861536026001e-02 -6.702642440795898438e-01 -1.503469347953796387e-01 3.088091909885406494e-01 1.040982455015182495e-01
5.451335906982421875e-01 -6.398518085479736328e-01 -2.784017324447631836e-01 4.142550528049468994e-01 -1.485092341899871826e-01 1.044513657689094543e-01 -9.394164383411407471e-02 5.014272779226303101e-02
2.298240214586257935e-01 -1.219485253095626831e-01 -3.040001392364501953e-01 -2.911358773708343506e-01 -6.321756243705749512e-01 1.476066261529922485e-01 5.031498074531555176e-01 2.837955355644226074e-01
4.985151290893554688e-01 -1.812090128660202026e-01 -3.008379340171813965e-01 3.901638463139533997e-02 -3.456363976001739502e-01 4.363143444061279297e-01 -4.947259426116943359e-01 2.683874964714050293e-01
-2.204273827373981476e-02 -7.440241575241088867e-01 -5.875005722045898438e-01 -1.541438102722167969e-01 -1.813773661851882935e-01 6.331251561641693115e-02 7.770428899675607681e-03 2.001459598541259766e-01
-1.263403147459030151e-01 -4.685230851173400879e-01 -4.231373667716979980e-01 5.084165334701538086e-01 -1.076463907957077026e-01 1.999755352735519409e-01 4.263874292373657227e-01 3.059530556201934814e-01
9.617884457111358643e-02 -8.441992998123168945e-01 -3.021415174007415771e-01 -8.419606834650039673e-02 -3.482657670974731445e-01 1.056675538420677185e-01 1.478384882211685181e-01 1.593354493379592896e-01
1.251176297664642334e-01 -7.496069073677062988e-01 -2.724443674087524414e-01 8.573747426271438599e-02 -3.893770873546600342e-01 -8.858321607112884521e-02 4.252650439739227295e-01 -2.337423712015151978e-02
4.134283959865570068e-01 -1.774190068244934082e-01 -6.556077003479003906e-01 -4.312846958637237549e-01 -2.475061416625976562e-01 1.469019204378128052e-01 -1.874927580356597900e-01 -2.525438368320465088e-01
5.889311432838439941e-01 -3.473234921693801880e-02 -2.458296418190002441e-01 -1.718845665454864502e-01 3.578459843993186951e-02 5.288612842559814453e-01 1.035986542701721191e-01 -5.198748111724853516e-01
3.887389600276947021e-01 -2.526266276836395264e-01 -1.334937363862991333e-01 2.278953343629837036e-01 -7.420768737792968750e-01 1.721822768449783325e-01 2.475367337465286255e-01 -2.714881598949432373e-01
6.104149818420410156e-01 1.813753396272659302e-01 -2.400234490633010864e-01 4.594684243202209473e-01 4.623496904969215393e-02 3.735768198966979980e-01 3.194321990013122559e-01 -2.864257991313934326e-01
2.856540977954864502e-01 -3.742858469486236572e-01 -6.315016746520996094e-01 -6.120292842388153076e-02 -1.949822604656219482e-01 -3.864012062549591064e-01 4.306460320949554443e-01 5.469648167490959167e-02
6.592438220977783203e-01 2.116538882255554199e-01 -2.666414380073547363e-01 -5.613948032259941101e-02 1.020959112793207169e-02 5.819047093391418457e-01 4.510570690035820007e-02 -3.249602913856506348e-01
3.699136972427368164e-01 -5.522264167666435242e-02 -6.326945424079895020e-01 -1.048532575368881226e-01 5.640885233879089355e-01 3.486504033207893372e-02 3.512617945671081543e-01 -7.759926468133926392e-02
4.723125100135803223e-01 -3.110670745372772217e-01 -2.822700738906860352e-01 2.240307927131652832e-01 8.879993855953216553e-02 -1.517938375473022461e-01 6.366707086563110352e-01 3.376618623733520508e-01
4.735958874225616455e-01 -4.547658562660217285e-01 -1.371383480727672577e-02 1.602164357900619507e-01 -3.014633059501647949e-01 5.159909725189208984e-01 1.213034018874168396e-01 -4.137587547302246094e-01
3.207883834838867188e-01 -3.129432797431945801e-01 -6.469190120697021484e-01 -5.288936197757720947e-03 1.811009943485260010e-01 -2.629108428955078125e-01 4.988739788532257080e-01 1.727269142866134644e-01
6.080952286720275879e-01 3.968033939599990845e-02 -2.917154133319854736e-01 5.448179319500923157e-02 -2.574602365493774414e-01 3.906879425048828125e-01 -4.267887175083160400e-01 3.735077381134033203e-01
1.407958120107650757e-01 -6.006958484649658203e-01 -6.854484081268310547e-01 6.239122524857521057e-02 -1.251424849033355713e-01 -1.502373665571212769e-01 3.267205357551574707e-01 -2.511195093393325806e-02
5.287131667137145996e-01 1.426936835050582886e-01 -3.744882047176361084e-01 4.570454359054565430e-01 -1.722863316535949707e-01 -1.098853126168251038e-01 1.648747175931930542e-01 5.310630798339843750e-01
6.258128285408020020e-01 -1.923529952764511108e-01 -3.235433101654052734e-01 1.145428344607353210e-01 -4.103885591030120850e-01 2.681565582752227783e-01 -4.550139009952545166e-01 7.870192080736160278e-02
