# Supplementary material for: Where is your field going? A machine learning approach to study the relative motion of the domains of physics
Source: PLoS One. 2020 Jun 18;15(6):e0233997. doi: 10.1371/journal.pone.0233997 (PMC7302634; doi:10.1371/journal.pone.0233997)
Supplement: S10 Data — (ZIP) [file pone.0233997.s010.zip › 9/Pacs4Run_9_VS_500_embeddings2001-2005ED8.txt]

-4.367181360721588135e-01 3.866796195507049561e-02 -2.599390745162963867e-01 3.597038090229034424e-01 -3.368500471115112305e-01 -1.145363599061965942e-01 -5.364559888839721680e-01 4.432327747344970703e-01
-2.127957642078399658e-01 -2.648980021476745605e-01 2.240800708532333374e-01 5.730882287025451660e-01 -3.122177720069885254e-01 3.603053689002990723e-01 -6.099935621023178101e-02 5.242940187454223633e-01
-1.978598535060882568e-01 1.308024954050779343e-02 2.381537407636642456e-01 3.398371338844299316e-01 -2.327971458435058594e-01 -4.905458539724349976e-02 -2.732129991054534912e-01 8.106958866119384766e-01
3.059711158275604248e-01 -3.558596968650817871e-02 -1.641103774309158325e-01 5.411825776100158691e-01 -4.103529155254364014e-01 1.191417798399925232e-01 -1.742122620344161987e-01 6.102215647697448730e-01
-7.631608843803405762e-02 -2.733524143695831299e-01 4.368692636489868164e-01 3.772239089012145996e-01 -5.636628270149230957e-01 2.147148735821247101e-02 8.453992009162902832e-02 5.108597874641418457e-01
-4.008159041404724121e-01 2.023128271102905273e-01 4.789499342441558838e-01 5.597285032272338867e-01 -3.857839703559875488e-01 -1.699059605598449707e-01 -2.563355863094329834e-01 -1.110040470957756042e-01
-1.146341413259506226e-01 6.458043456077575684e-01 1.306987255811691284e-01 3.731964230537414551e-01 -4.388608932495117188e-01 1.582300215959548950e-01 -3.848396837711334229e-01 2.184050083160400391e-01
-6.112085580825805664e-01 2.369333058595657349e-01 3.162186443805694580e-01 5.900835394859313965e-01 -3.086000978946685791e-01 4.085172340273857117e-02 -3.323174640536308289e-02 -1.551987975835800171e-01
2.252977639436721802e-01 -3.377512693405151367e-01 2.360482960939407349e-01 5.179712176322937012e-01 -5.807974338531494141e-01 7.996276021003723145e-02 -3.577697873115539551e-01 1.985771954059600830e-01
-6.282691955566406250e-01 -6.731718778610229492e-02 2.599399685859680176e-01 1.694632619619369507e-01 -1.901507675647735596e-01 -1.847301274538040161e-01 -2.323827892541885376e-01 6.165836453437805176e-01
-4.630226194858551025e-01 1.432278845459222794e-02 5.020830631256103516e-01 5.301542282104492188e-01 -1.413028091192245483e-01 9.643042832612991333e-02 -4.595372974872589111e-01 1.086933836340904236e-01
-7.561054229736328125e-01 4.180251806974411011e-02 4.210762083530426025e-01 1.232569813728332520e-01 -2.560822665691375732e-01 -6.222211569547653198e-02 -3.770034313201904297e-01 1.499275267124176025e-01
-3.378002941608428955e-01 5.706045627593994141e-01 1.165857538580894470e-03 2.317910492420196533e-01 -4.338593482971191406e-01 -5.245078802108764648e-01 -3.618668764829635620e-02 2.047459632158279419e-01
-6.709840893745422363e-01 -4.307228624820709229e-01 -1.863210797309875488e-01 2.539956569671630859e-01 -2.912555932998657227e-01 3.856777250766754150e-01 -7.384488126263022423e-04 1.773446798324584961e-01
1.827112734317779541e-01 -1.734174787998199463e-01 6.515473127365112305e-02 6.431746482849121094e-01 -3.552681207656860352e-01 -3.079406917095184326e-01 -2.112384736537933350e-01 5.029509663581848145e-01
4.707802832126617432e-02 -7.683652639389038086e-02 5.091797113418579102e-01 2.445619255304336548e-01 -6.947019696235656738e-01 1.138950884342193604e-01 -2.094742357730865479e-01 3.651615083217620850e-01
-2.971546053886413574e-01 3.586943149566650391e-01 1.804752051830291748e-01 6.341144442558288574e-01 -4.247031807899475098e-01 4.067158401012420654e-01 -4.584771767258644104e-02 2.173998206853866577e-02
-2.933380603790283203e-01 3.689464926719665527e-01 -5.037304386496543884e-02 6.775321960449218750e-01 -4.935007095336914062e-01 -5.404461547732353210e-02 9.565679728984832764e-02 -2.462312281131744385e-01
-7.588016390800476074e-01 4.425286129117012024e-02 3.295801877975463867e-01 7.626763731241226196e-02 -2.590173482894897461e-01 -8.109322935342788696e-02 -3.403134346008300781e-01 3.440095484256744385e-01
-4.852595329284667969e-01 7.911214977502822876e-02 1.520824730396270752e-01 3.607488274574279785e-01 -2.479544281959533691e-01 -4.798107743263244629e-01 -4.965785145759582520e-01 -2.582744359970092773e-01
-3.792564943432807922e-02 5.068047642707824707e-01 1.183376926928758621e-02 6.552740931510925293e-01 -4.749626815319061279e-01 -1.582234054803848267e-01 1.309967190027236938e-01 2.107183188199996948e-01
-4.229927062988281250e-01 -3.926339149475097656e-01 -1.937192529439926147e-01 4.615239799022674561e-01 -3.078795075416564941e-01 4.827898740768432617e-01 -2.947121560573577881e-01 -4.065950959920883179e-02
-4.159236252307891846e-01 -3.874013423919677734e-01 1.010109633207321167e-01 3.928194046020507812e-01 -2.757629454135894775e-01 4.580355584621429443e-01 -4.724668264389038086e-01 5.788815766572952271e-02
-4.165959358215332031e-01 1.317496299743652344e-01 1.390696167945861816e-01 5.785464644432067871e-01 -3.402855396270751953e-01 1.550491601228713989e-01 3.286332786083221436e-01 4.551912546157836914e-01
-8.859940618276596069e-02 1.731348633766174316e-01 -5.008043348789215088e-02 8.524075746536254883e-01 -3.244755268096923828e-01 2.928016334772109985e-02 2.407449930906295776e-01 2.626176178455352783e-01
-2.987401783466339111e-01 4.090395867824554443e-01 -6.468706578016281128e-02 6.825093030929565430e-01 -4.256149232387542725e-01 -3.659214824438095093e-02 6.530418992042541504e-02 -2.944244444370269775e-01
-2.392007559537887573e-01 9.011022746562957764e-03 -4.419585466384887695e-01 2.912504971027374268e-01 -1.520982533693313599e-01 3.216537833213806152e-01 -7.112206816673278809e-01 1.735448390245437622e-01
-5.435521006584167480e-01 6.653246879577636719e-01 -2.698113396763801575e-02 2.881355881690979004e-01 -3.592069447040557861e-01 1.709266602993011475e-01 -1.374104470014572144e-01 3.188678622245788574e-02
-5.614410042762756348e-01 1.452415585517883301e-01 4.965520799160003662e-01 4.462638199329376221e-01 -3.782236576080322266e-01 7.353376597166061401e-02 -2.377748787403106689e-01 -1.139136403799057007e-01
-1.209606323391199112e-02 9.639414399862289429e-02 3.755427896976470947e-01 3.126616477966308594e-01 -5.647987723350524902e-01 3.591564595699310303e-01 -4.020547568798065186e-01 3.770052492618560791e-01
-3.333036005496978760e-01 3.648517131805419922e-01 1.657519191503524780e-01 6.256282329559326172e-01 -4.199860990047454834e-01 2.916274368762969971e-01 -1.450100541114807129e-01 -2.333339303731918335e-01
-1.773510575294494629e-01 2.250346243381500244e-01 -4.144548177719116211e-01 2.140960656106472015e-02 -7.207782268524169922e-01 4.314556419849395752e-01 -1.211717054247856140e-01 1.591128557920455933e-01
-3.710972964763641357e-01 4.522218406200408936e-01 1.431228313595056534e-02 3.920294046401977539e-01 -2.004679590463638306e-01 5.052412748336791992e-01 -4.202945232391357422e-01 1.782879680395126343e-01
3.790051862597465515e-02 1.429130733013153076e-01 -1.147386431694030762e-02 9.059624671936035156e-01 -1.627821177244186401e-01 -2.506316900253295898e-01 -2.599780261516571045e-01 1.835458539426326752e-02
-4.100996851921081543e-01 -4.374340772628784180e-01 -5.156800746917724609e-01 5.080631375312805176e-01 -1.409757286310195923e-01 2.650385797023773193e-01 -1.508401781320571899e-01 5.952803790569305420e-02
-3.019138276576995850e-01 5.147146582603454590e-01 -4.507271945476531982e-02 4.388435781002044678e-01 -3.831451535224914551e-01 -4.835158288478851318e-01 1.234708502888679504e-01 2.312332689762115479e-01
-4.083771407604217529e-01 4.145013988018035889e-01 8.509351313114166260e-02 7.032889127731323242e-01 -2.284752428531646729e-01 1.938050687313079834e-01 1.671262271702289581e-02 2.636658847332000732e-01
-2.817187905311584473e-01 2.979996800422668457e-01 4.474005997180938721e-01 5.759399533271789551e-01 -4.278193712234497070e-01 -2.980966269969940186e-01 -8.328405022621154785e-02 1.453591436147689819e-01
-8.668612688779830933e-02 -9.637863188982009888e-02 -6.107933446764945984e-02 9.040083289146423340e-01 -2.213322669267654419e-01 -2.754144966602325439e-01 1.677557826042175293e-01 9.618654847145080566e-02
-4.669537842273712158e-01 -1.804859787225723267e-01 8.465535193681716919e-02 2.992507815361022949e-01 -3.868024349212646484e-01 5.658161044120788574e-01 -4.275763034820556641e-01 8.716432377696037292e-03
-3.879666626453399658e-01 1.243896409869194031e-01 4.114117845892906189e-02 6.641988158226013184e-01 -2.713234126567840576e-01 6.078780442476272583e-02 4.034038484096527100e-01 3.887287080287933350e-01
-3.082596063613891602e-01 3.206836283206939697e-01 1.295376271009445190e-01 6.562170982360839844e-01 -3.214950859546661377e-01 -3.630521520972251892e-02 2.267056107521057129e-01 4.457178711891174316e-01
-3.740034401416778564e-01 3.925025165081024170e-01 7.192423194646835327e-02 7.567989230155944824e-01 -2.909260094165802002e-01 2.003156244754791260e-01 -1.265658624470233917e-02 -5.675401911139488220e-02
-1.730800718069076538e-01 1.568940877914428711e-01 -2.766620218753814697e-01 -9.059018455445766449e-03 -8.517719507217407227e-01 2.922403216361999512e-01 1.162645965814590454e-01 2.106330841779708862e-01
-6.419754028320312500e-01 -1.074702218174934387e-01 2.724274098873138428e-01 6.359830498695373535e-02 -2.545638382434844971e-01 -1.429369449615478516e-01 -1.608235090970993042e-01 6.220600008964538574e-01
-3.401146233081817627e-01 4.693377912044525146e-01 -3.769379854202270508e-01 5.466830730438232422e-01 -2.373365312814712524e-01 -3.435687422752380371e-01 -1.659414768218994141e-01 -1.455843001604080200e-01
-3.449494242668151855e-01 2.607022821903228760e-01 -2.505560815334320068e-01 7.832445502281188965e-01 1.221173815429210663e-02 -1.280703246593475342e-01 -3.237800002098083496e-01 -1.241343170404434204e-01
-2.999967336654663086e-01 3.197555541992187500e-01 1.073033958673477173e-01 5.562978982925415039e-01 -2.943852543830871582e-01 -4.918934106826782227e-01 -3.370487093925476074e-01 -2.110767960548400879e-01
-2.017970532178878784e-01 2.232196182012557983e-01 -8.177425712347030640e-02 8.948141336441040039e-01 -8.821446448564529419e-02 -1.115073785185813904e-01 -2.588143348693847656e-01 -1.219474151730537415e-01
-4.986317455768585205e-01 -3.862189352512359619e-01 -4.534987732768058777e-02 2.065906226634979248e-01 -6.248344182968139648e-01 3.656252920627593994e-01 -9.259648621082305908e-02 -1.574516296386718750e-01
-5.090773701667785645e-01 6.644384264945983887e-01 -4.686649888753890991e-02 3.142516911029815674e-01 -3.716144263744354248e-01 1.871821284294128418e-01 -1.518614888191223145e-01 -4.706201702356338501e-02
6.530602462589740753e-03 -1.705766320228576660e-01 8.351113647222518921e-02 6.181717514991760254e-01 -7.387312650680541992e-01 1.420974880456924438e-01 4.352844506502151489e-02 -1.180689781904220581e-01
-1.686588674783706665e-01 6.542991995811462402e-01 -2.986567467451095581e-02 5.774616003036499023e-01 -4.534989893436431885e-01 -5.161515623331069946e-02 -2.622545696794986725e-02 -8.930968120694160461e-03
-5.110085010528564453e-01 -1.764390170574188232e-01 3.180778622627258301e-01 8.519445359706878662e-02 -3.286613821983337402e-01 -2.798285782337188721e-01 -1.315426677465438843e-01 6.290325522422790527e-01
-5.835793614387512207e-01 5.086291208863258362e-02 3.702447116374969482e-01 3.089079856872558594e-01 -4.378491640090942383e-01 2.074338868260383606e-02 -3.110944926738739014e-01 3.679955005645751953e-01
1.105326935648918152e-01 -4.498643055558204651e-02 -1.126512512564659119e-01 7.315596938133239746e-01 -1.250251531600952148e-01 -3.184397220611572266e-01 -3.613954484462738037e-01 4.361732602119445801e-01
-6.610976457595825195e-01 -1.219654604792594910e-01 4.545754194259643555e-01 1.454143524169921875e-01 -2.202404886484146118e-01 -4.844654351472854614e-02 -2.942569851875305176e-01 4.276097416877746582e-01
-5.828469395637512207e-01 3.051721751689910889e-01 -1.301936954259872437e-01 4.372011423110961914e-01 -1.455485671758651733e-01 -4.479507505893707275e-01 -3.417076170444488525e-01 -1.430236697196960449e-01
-3.460454940795898438e-01 4.745053127408027649e-02 -3.433460369706153870e-02 5.032903552055358887e-01 -4.570783674716949463e-01 -5.387585163116455078e-01 3.051349818706512451e-01 -1.767262518405914307e-01
3.093342185020446777e-01 1.170597746968269348e-01 9.248454123735427856e-03 2.858208417892456055e-01 -8.688606023788452148e-01 -6.217823177576065063e-02 -2.128841429948806763e-01 6.874497234821319580e-02
-1.020055040717124939e-01 4.087745249271392822e-01 9.832735359668731689e-02 6.217085123062133789e-01 -4.957771301269531250e-01 -1.214094981551170349e-01 -2.539627254009246826e-01 -3.182391524314880371e-01
-2.032717317342758179e-01 4.202196300029754639e-01 1.170393303036689758e-01 4.765049219131469727e-01 -1.755561083555221558e-01 2.224469631910324097e-01 -2.377513498067855835e-01 6.360130310058593750e-01
-4.418818950653076172e-01 4.783644378185272217e-01 7.988070137798786163e-03 2.796105146408081055e-01 -3.992819488048553467e-01 -5.695075988769531250e-01 6.616112589836120605e-02 9.756947308778762817e-02
1.344064623117446899e-01 -7.723034918308258057e-02 -4.042735323309898376e-02 7.350177168846130371e-01 -1.326541006565093994e-01 -4.562459290027618408e-01 -3.926948606967926025e-01 2.326332330703735352e-01
-3.630316853523254395e-01 -5.330350995063781738e-01 3.440638631582260132e-02 4.310289323329925537e-01 -2.478839308023452759e-01 2.024677097797393799e-01 -5.427672863006591797e-01 8.712244220077991486e-03
-4.450394511222839355e-01 -4.516620934009552002e-01 -3.250268101692199707e-01 2.707038223743438721e-01 -1.597383171319961548e-01 1.194026619195938110e-01 -5.633808970451354980e-01 2.486903071403503418e-01
-4.767191708087921143e-01 -1.568413078784942627e-01 -3.215931728482246399e-02 2.533334493637084961e-01 -1.825285106897354126e-01 -7.028752565383911133e-01 -3.934008181095123291e-01 2.851717919111251831e-02
-2.288761287927627563e-01 1.773893386125564575e-01 2.373737990856170654e-01 7.239242792129516602e-01 -3.749294579029083252e-01 3.258517682552337646e-01 1.190618723630905151e-01 2.735121846199035645e-01
-6.960164308547973633e-01 -4.437678307294845581e-02 5.100699663162231445e-01 2.305312752723693848e-01 -1.928008049726486206e-01 6.587235629558563232e-02 -2.798636257648468018e-01 2.836208343505859375e-01
-2.050817310810089111e-01 4.075475931167602539e-01 2.050293050706386566e-02 1.737404316663742065e-01 -6.265063285827636719e-01 -5.734746456146240234e-01 1.476688385009765625e-01 1.343540400266647339e-01
-2.255684733390808105e-01 6.193416565656661987e-02 4.021973907947540283e-02 7.310383915901184082e-01 -4.276426136493682861e-01 -2.495739907026290894e-01 4.035058915615081787e-01 -3.558027744293212891e-02
-6.284146904945373535e-01 1.253439635038375854e-01 -3.211488127708435059e-01 -1.313141137361526489e-01 -5.596812367439270020e-01 2.978680431842803955e-01 2.356544695794582367e-02 2.578373551368713379e-01
-1.661681830883026123e-01 -3.820466101169586182e-01 -6.195939779281616211e-01 2.653581202030181885e-01 -4.504548311233520508e-01 1.972846984863281250e-01 -3.381991684436798096e-01 -1.261251270771026611e-01
-1.840088218450546265e-01 -1.485733389854431152e-01 -2.444431036710739136e-01 2.662794888019561768e-01 -2.236896157264709473e-01 2.735127508640289307e-01 -7.400610446929931641e-01 3.753304183483123779e-01
-4.185439050197601318e-01 -4.140946269035339355e-01 -4.159463942050933838e-01 4.294947981834411621e-01 -3.705881536006927490e-01 2.974204123020172119e-01 -2.006996273994445801e-01 -1.726104915142059326e-01
-4.913521111011505127e-01 2.683007419109344482e-01 -1.517671719193458557e-02 6.707412004470825195e-01 -1.805972009897232056e-01 2.128247469663619995e-01 2.417268753051757812e-01 3.164211511611938477e-01
-2.236099839210510254e-01 2.811818122863769531e-01 -1.979769766330718994e-01 8.794399499893188477e-01 -1.968600600957870483e-01 -8.030873537063598633e-02 -7.278582453727722168e-02 -8.845680207014083862e-02
-4.652856290340423584e-01 -4.025761187076568604e-01 -4.080039560794830322e-01 2.645508646965026855e-01 -2.939803302288055420e-01 1.718653887510299683e-01 -4.764381349086761475e-01 -2.050169855356216431e-01
4.558503255248069763e-02 6.973330676555633545e-02 -8.714607916772365570e-03 9.364714622497558594e-01 -2.135183513164520264e-01 -2.215668857097625732e-01 -9.868129156529903412e-03 1.456892192363739014e-01
-6.761654615402221680e-01 -1.156844943761825562e-01 2.708804607391357422e-01 3.263016417622566223e-02 -2.620449066162109375e-01 -1.366885453462600708e-01 -5.325562357902526855e-01 2.898428440093994141e-01
9.562580287456512451e-02 -3.408234193921089172e-02 -4.171555861830711365e-02 9.448846578598022461e-01 -3.020574450492858887e-01 -3.897652775049209595e-02 1.619042456150054932e-02 4.611812531948089600e-02
-4.182829558849334717e-01 3.128327131271362305e-01 -8.039998821914196014e-03 7.146994471549987793e-01 -1.723870038986206055e-01 2.434547059237957001e-02 1.885636597871780396e-01 3.878774940967559814e-01
-3.436393290758132935e-02 7.272674888372421265e-02 -2.154357433319091797e-01 9.041057229042053223e-01 -1.444986313581466675e-01 -3.156431317329406738e-01 3.849228471517562866e-02 8.785332739353179932e-02
-2.351404726505279541e-01 1.315437853336334229e-01 2.445964515209197998e-01 8.748899698257446289e-01 -3.166428804397583008e-01 2.445052191615104675e-02 3.559195622801780701e-02 -4.229392390698194504e-03
-2.282372675836086273e-02 -3.144961595535278320e-02 -2.706992924213409424e-01 9.171019792556762695e-01 -1.608835160732269287e-01 -2.174373120069503784e-01 1.044326201081275940e-01 8.207052946090698242e-03
-5.065177083015441895e-01 -4.002213105559349060e-02 -3.775881230831146240e-01 3.807229101657867432e-01 -4.346192479133605957e-01 3.922099769115447998e-01 -1.242413818836212158e-01 -3.100917935371398926e-01
-5.148022174835205078e-01 -4.427596628665924072e-01 -1.041314080357551575e-01 3.361039757728576660e-01 -5.363001227378845215e-01 2.632099390029907227e-01 -6.127074360847473145e-03 -2.412435561418533325e-01
-2.779313325881958008e-01 1.081831231713294983e-01 -4.190012067556381226e-02 3.893684446811676025e-01 -1.078424900770187378e-01 -6.913117170333862305e-01 -5.170412063598632812e-01 2.852527424693107605e-02
-3.699826002120971680e-01 1.339272111654281616e-01 2.682070732116699219e-01 7.474007606506347656e-01 -2.866233885288238525e-01 -3.993703797459602356e-02 1.900221854448318481e-01 3.078593611717224121e-01
-5.005224943161010742e-01 3.526214063167572021e-01 -1.462790518999099731e-01 5.229250192642211914e-01 -1.783356815576553345e-01 -5.018875002861022949e-01 -2.133919000625610352e-01 -3.250085562467575073e-02
-1.170883327722549438e-01 -4.209105372428894043e-01 -3.219068050384521484e-02 2.411857843399047852e-01 -3.484475612640380859e-01 7.917178422212600708e-02 -7.600169777870178223e-01 2.112061232328414917e-01
-4.640449881553649902e-01 -1.212325021624565125e-01 1.327158659696578979e-01 1.881980448961257935e-01 -3.574408888816833496e-01 -5.748292803764343262e-01 -4.332772493362426758e-01 -2.664791047573089600e-01
-5.036193728446960449e-01 1.840097904205322266e-01 -2.830990590155124664e-02 7.886876463890075684e-01 -5.238251015543937683e-02 5.089923366904258728e-02 1.383604556322097778e-01 2.553431391716003418e-01
-7.360898852348327637e-01 3.032590150833129883e-01 -3.483856916427612305e-01 2.112949341535568237e-01 -1.480002701282501221e-01 -3.713507354259490967e-01 -1.624927520751953125e-01 -1.182298511266708374e-01
6.016111001372337341e-02 -3.151610791683197021e-01 -2.468741834163665771e-01 -6.562982685863971710e-03 -6.224356889724731445e-01 -4.559477865695953369e-01 -4.723745882511138916e-01 1.327094584703445435e-01
-4.952470660209655762e-01 1.753600835800170898e-01 4.648162722587585449e-01 5.526810288429260254e-01 -2.677373886108398438e-01 -2.919237613677978516e-01 -1.506778299808502197e-01 1.512021422386169434e-01
-4.960231482982635498e-01 -1.737831681966781616e-01 -4.967050626873970032e-02 5.617890954017639160e-01 -2.591800689697265625e-01 5.261535048484802246e-01 -2.483327537775039673e-01 2.332872711122035980e-03
-4.265545606613159180e-01 3.237290382385253906e-01 3.476977348327636719e-01 5.749200582504272461e-01 -4.326209127902984619e-01 -9.587997943162918091e-02 -1.305335760116577148e-01 -2.200704365968704224e-01
-6.998559236526489258e-01 -3.330317437648773193e-01 3.809568705037236214e-03 2.934788167476654053e-01 -9.296976029872894287e-02 -5.107467770576477051e-01 1.281587034463882446e-01 1.649754941463470459e-01
-4.028179347515106201e-01 1.879897266626358032e-01 -1.609102487564086914e-01 -2.278471887111663818e-01 -7.494546771049499512e-01 2.019248306751251221e-01 -6.892815232276916504e-02 3.426134586334228516e-01
-5.629450678825378418e-01 6.250890344381332397e-02 1.408808231353759766e-01 2.732374668121337891e-01 -1.949018687009811401e-01 7.594387978315353394e-02 -2.475305274128913879e-02 7.350595593452453613e-01
-1.419298797845840454e-01 3.916490375995635986e-01 -1.385713182389736176e-02 7.867364883422851562e-01 -4.030827283859252930e-01 1.736377924680709839e-01 -2.076254226267337799e-02 -1.194309517741203308e-01
-5.086768269538879395e-01 1.942856609821319580e-01 -2.023988217115402222e-02 8.005887866020202637e-01 -8.056358247995376587e-02 -4.509871080517768860e-02 1.921316683292388916e-01 1.292662918567657471e-01
-6.596130132675170898e-01 -2.112679630517959595e-01 -3.341242969036102295e-01 4.958954080939292908e-02 -5.463284254074096680e-01 1.670186966657638550e-01 -6.408557295799255371e-02 -2.751388251781463623e-01
-9.879026561975479126e-02 -1.715240031480789185e-01 2.346157282590866089e-01 3.045684397220611572e-01 -7.301913499832153320e-01 -4.923546314239501953e-01 1.108601614832878113e-01 -1.585272252559661865e-01
-7.457774281501770020e-01 -2.145743221044540405e-01 -4.329362809658050537e-01 7.984197884798049927e-02 -2.592221498489379883e-01 2.490913867950439453e-01 -2.530051767826080322e-01 -1.034954488277435303e-01
-6.114730238914489746e-01 -3.313443064689636230e-01 -2.157176434993743896e-01 1.598238497972488403e-01 -5.783345103263854980e-01 2.808505892753601074e-01 1.293416768312454224e-01 -1.189821362495422363e-01
-6.184087991714477539e-01 1.740594506263732910e-01 -2.051347345113754272e-01 4.004424903541803360e-03 -5.189094319939613342e-02 -3.191940784454345703e-01 -4.913064539432525635e-01 4.463384151458740234e-01
-3.328001499176025391e-01 2.384863048791885376e-01 3.706571757793426514e-01 7.096018791198730469e-01 -1.772325187921524048e-01 7.964985072612762451e-02 -3.874172270298004150e-01 5.999529361724853516e-02
-1.041935756802558899e-01 1.770149320363998413e-01 -3.871966153383255005e-02 1.826229505240917206e-02 -3.883935213088989258e-01 -5.594621300697326660e-01 -5.032713413238525391e-01 4.887201488018035889e-01
5.749789625406265259e-02 -6.779066473245620728e-02 -2.754441797733306885e-01 6.742019057273864746e-01 -5.149313062429428101e-02 -3.532201647758483887e-01 -4.712335765361785889e-01 3.349680304527282715e-01
-5.044050812721252441e-01 2.944649159908294678e-01 2.840651273727416992e-01 7.074646949768066406e-01 -2.423495799303054810e-01 -1.289127618074417114e-01 2.099543437361717224e-02 4.328859224915504456e-02
-6.763804703950881958e-02 1.098092794418334961e-01 -5.479247570037841797e-01 1.141935400664806366e-02 -6.849424242973327637e-01 9.015094488859176636e-02 1.616685241460800171e-01 4.237985610961914062e-01
-4.047882854938507080e-01 2.827050983905792236e-01 3.201969861984252930e-01 5.240213274955749512e-01 -2.399444431066513062e-01 -2.221559733152389526e-01 -4.938974082469940186e-01 -1.680436432361602783e-01
-6.400871276855468750e-01 -2.450844943523406982e-01 -2.312843501567840576e-02 -9.802287817001342773e-02 -5.510674715042114258e-01 3.563976585865020752e-01 -2.560132443904876709e-01 1.544064730405807495e-01
-5.478894114494323730e-01 3.460800647735595703e-01 -1.242070645093917847e-01 3.598800003528594971e-01 -3.009757995605468750e-01 -2.894855737686157227e-01 -2.329126000404357910e-01 -4.543876647949218750e-01
2.562377452850341797e-01 -2.237922549247741699e-01 2.553681731224060059e-01 4.683776795864105225e-01 -7.298511862754821777e-01 -2.298270761966705322e-01 -1.939762756228446960e-02 1.174271777272224426e-01
-3.653983473777770996e-01 -4.510613530874252319e-02 7.368326187133789062e-02 7.092200517654418945e-01 -5.428002029657363892e-02 -4.781248867511749268e-01 -2.958454489707946777e-01 -1.922314167022705078e-01
-3.476553857326507568e-01 1.333686411380767822e-01 4.583316147327423096e-01 5.903362035751342773e-01 -4.722474515438079834e-01 -2.400779724121093750e-01 1.190115287899971008e-01 8.924638479948043823e-02
-3.258905410766601562e-01 3.285063803195953369e-01 -1.019862145185470581e-01 7.513356804847717285e-01 -2.588430047035217285e-01 -1.252983808517456055e-01 2.901650071144104004e-01 2.099460065364837646e-01
-4.248268902301788330e-01 3.337500989437103271e-01 2.476055771112442017e-01 6.829147338867187500e-01 -3.541423678398132324e-01 1.837333738803863525e-01 -6.557119637727737427e-02 -1.302982121706008911e-01
-6.127431392669677734e-01 -3.146109282970428467e-01 2.415618114173412323e-02 1.403823941946029663e-01 -1.544956862926483154e-01 -3.428418338298797607e-01 2.904512919485569000e-02 6.025131940841674805e-01
-4.139418601989746094e-01 4.901657700538635254e-01 5.044352635741233826e-02 2.906823456287384033e-01 -3.387181758880615234e-01 -5.752473473548889160e-01 -2.493074908852577209e-02 2.347079068422317505e-01
-4.156002998352050781e-01 -3.627775907516479492e-01 -3.019802272319793701e-01 2.402502000331878662e-01 -5.860675573348999023e-01 3.749335706233978271e-01 -1.584120392799377441e-01 -1.939379870891571045e-01
-2.283291667699813843e-01 1.066349148750305176e-01 -1.210082024335861206e-01 -2.475875467061996460e-01 -4.887781143188476562e-01 -3.130122125148773193e-01 -5.194840431213378906e-01 5.037932395935058594e-01
-2.236176282167434692e-01 1.571267098188400269e-01 -6.333264708518981934e-02 6.257039308547973633e-02 -2.898034453392028809e-01 -5.024607181549072266e-01 -4.741471409797668457e-01 5.967512726783752441e-01
-3.470003306865692139e-01 2.597054839134216309e-01 -3.800353780388832092e-02 5.749920606613159180e-01 -2.823960483074188232e-01 -5.954157710075378418e-01 1.442593485116958618e-01 1.581318825483322144e-01
-5.071460604667663574e-01 -2.039745151996612549e-01 -1.222516298294067383e-01 1.578156799077987671e-01 -6.752790212631225586e-01 4.232637286186218262e-01 1.617750525474548340e-01 4.557831678539514542e-03
-2.936188578605651855e-01 -4.553508162498474121e-01 -5.836280584335327148e-01 1.925928294658660889e-01 -2.092411965131759644e-01 -1.200497969985008240e-01 -5.016946196556091309e-01 1.372543424367904663e-01
8.921541273593902588e-02 2.497295737266540527e-01 2.939171493053436279e-01 1.703401058912277222e-01 -6.076413393020629883e-01 1.378306895494461060e-01 -6.146901845932006836e-01 2.195528000593185425e-01
-3.379336297512054443e-01 5.852673649787902832e-01 -1.764979586005210876e-02 3.127278685569763184e-01 -1.439126878976821899e-01 1.818907707929611206e-01 -5.179843902587890625e-01 3.507845103740692139e-01
4.816616699099540710e-02 -4.272238612174987793e-01 -4.727702215313911438e-02 2.845481410622596741e-02 -7.271653413772583008e-01 -4.331076741218566895e-01 -2.944523394107818604e-01 9.519095718860626221e-02
-3.482777178287506104e-01 1.496958732604980469e-01 -8.471492677927017212e-02 5.815702080726623535e-01 -2.979368567466735840e-01 -5.661940574645996094e-01 3.066182732582092285e-01 8.681338280439376831e-02
-3.463497161865234375e-01 1.653631925582885742e-01 -1.454805433750152588e-01 5.060810446739196777e-01 -2.349762320518493652e-01 -3.108490705490112305e-01 -4.243704378604888916e-01 -4.934400916099548340e-01
-3.904707133769989014e-01 8.972249925136566162e-02 3.178443908691406250e-01 4.190285131335258484e-02 -5.997994542121887207e-01 -4.717924594879150391e-01 4.167021811008453369e-02 3.906633257865905762e-01
-3.101842701435089111e-01 6.711676716804504395e-01 -1.100808475166559219e-02 4.149239957332611084e-01 -2.808202803134918213e-01 1.038961261510848999e-01 -4.214779436588287354e-01 1.172112822532653809e-01
-3.940169215202331543e-01 5.542977899312973022e-02 -5.846247076988220215e-02 7.219020128250122070e-01 9.635055810213088989e-02 -3.319946527481079102e-01 -4.356680512428283691e-01 -8.835840970277786255e-02
-4.840120375156402588e-01 5.549938604235649109e-02 -2.476343363523483276e-01 1.741989701986312866e-01 -4.232667014002799988e-02 -6.249177455902099609e-01 -5.005825161933898926e-01 1.675936579704284668e-01
-4.505806565284729004e-01 1.361208707094192505e-01 -3.436237275600433350e-01 -1.570147573947906494e-01 -7.675194740295410156e-01 2.052236050367355347e-01 -6.718487292528152466e-02 -7.604836719110608101e-04
1.447026133537292480e-01 -3.068057894706726074e-01 -1.001782715320587158e-01 5.209544897079467773e-01 -3.179357051849365234e-01 -4.352104067802429199e-01 -8.194842189550399780e-02 5.534396171569824219e-01
-2.800870835781097412e-01 -1.397249102592468262e-01 -2.001516669988632202e-01 -2.087973058223724365e-02 -8.097318410873413086e-01 3.854543864727020264e-01 -2.541326917707920074e-02 2.380019128322601318e-01
1.557699739933013916e-01 4.681575894355773926e-01 -1.488958746194839478e-01 3.996400535106658936e-01 -7.087894678115844727e-01 -2.645111680030822754e-01 4.088465124368667603e-02 2.572778239846229553e-02
-2.869709432125091553e-01 7.775464653968811035e-02 -2.237927168607711792e-02 -7.458962500095367432e-03 -3.880278766155242920e-01 -4.202794432640075684e-01 -1.100777387619018555e-01 7.561268806457519531e-01
-2.216648459434509277e-01 -2.921433150768280029e-01 -3.102249205112457275e-01 3.295826166868209839e-02 -3.320409357547760010e-01 2.097938954830169678e-02 -6.807281374931335449e-01 4.405781924724578857e-01
-3.357873857021331787e-01 2.108043730258941650e-01 1.041979249566793442e-02 8.996204733848571777e-01 -1.050683706998825073e-01 1.347570717334747314e-01 -5.890800803899765015e-02 -2.671694196760654449e-02
-1.647164821624755859e-01 -1.874011009931564331e-01 -2.800214886665344238e-01 -9.069902449846267700e-02 -5.606095790863037109e-01 3.195735812187194824e-01 -6.142023205757141113e-01 2.396998852491378784e-01
-5.736966133117675781e-01 -1.017663106322288513e-01 -3.236445188522338867e-01 3.743982613086700439e-01 -4.061470627784729004e-01 3.966124951839447021e-01 -1.095317751169204712e-01 -2.852049469947814941e-01
-5.294742584228515625e-01 -1.530523747205734253e-01 -2.577886581420898438e-01 6.357758492231369019e-02 -1.165413260459899902e-01 -2.643510997295379639e-01 -3.508294234052300453e-03 7.363824844360351562e-01
2.757284231483936310e-02 -2.834942340850830078e-01 -3.153411149978637695e-01 1.013572961091995239e-01 -4.566032588481903076e-01 9.505909681320190430e-02 -6.944105029106140137e-01 3.307998478412628174e-01
-3.212506175041198730e-01 -3.645820915699005127e-01 -5.649172663688659668e-01 2.359365224838256836e-01 -2.023468613624572754e-01 -2.170190960168838501e-02 -5.891118049621582031e-01 -2.474829182028770447e-02
-5.613532662391662598e-01 4.202294945716857910e-01 -1.638835221529006958e-01 4.012275040149688721e-01 -3.267163634300231934e-01 -4.373221695423126221e-01 -1.486147642135620117e-01 -1.918343454599380493e-02
-5.098480582237243652e-01 -1.004400849342346191e-01 1.420817673206329346e-01 1.829882115125656128e-01 -3.678227663040161133e-01 -5.686793327331542969e-01 -3.586916625499725342e-01 -2.982370257377624512e-01
-4.329866170883178711e-01 3.829701542854309082e-01 -1.018668636679649353e-01 7.717995047569274902e-01 -2.171347141265869141e-01 7.829068601131439209e-02 5.214953795075416565e-02 -6.171355396509170532e-02
-6.294296979904174805e-01 -1.564934849739074707e-01 -8.035589754581451416e-02 9.935117512941360474e-02 -1.978723853826522827e-01 -6.431635022163391113e-01 1.515619084239006042e-02 3.315992653369903564e-01
-1.498579680919647217e-01 -3.485617339611053467e-01 -3.013979494571685791e-01 -5.145218223333358765e-02 -4.941239356994628906e-01 9.420040994882583618e-02 -6.845862865447998047e-01 2.021597623825073242e-01
-4.083442986011505127e-01 4.365207850933074951e-01 -9.847260080277919769e-03 4.123345315456390381e-01 -3.977375030517578125e-01 -2.411587089300155640e-01 -2.837639153003692627e-01 -4.191815555095672607e-01
-5.178887248039245605e-01 6.683707982301712036e-02 8.140623569488525391e-02 1.015799716114997864e-01 -1.346522867679595947e-01 -2.907067835330963135e-01 -3.820704817771911621e-01 6.795286536216735840e-01
-4.044547975063323975e-01 5.415169000625610352e-01 -9.196498431265354156e-03 3.558018803596496582e-01 -1.344404518604278564e-01 2.521989345550537109e-01 -2.884937822818756104e-01 5.015866160392761230e-01
-4.406068325042724609e-01 9.245749562978744507e-02 5.289412289857864380e-02 6.726101636886596680e-01 6.323473900556564331e-02 -4.370472431182861328e-01 -3.800613284111022949e-01 -5.157036334276199341e-02
-2.576308548450469971e-01 -1.742881350219249725e-02 6.802866607904434204e-02 6.667819619178771973e-01 -2.462205588817596436e-01 9.620285779237747192e-02 3.475072085857391357e-01 5.417155623435974121e-01
-1.073636338114738464e-01 -5.767670273780822754e-01 2.815945446491241455e-02 5.137200951576232910e-01 -5.198691487312316895e-01 2.973188757896423340e-01 -1.787335276603698730e-01 2.243980206549167633e-02
2.084019482135772705e-01 -2.388075441122055054e-01 -1.993525587022304535e-02 2.905488908290863037e-01 -8.853245973587036133e-01 -8.691917359828948975e-02 7.219763845205307007e-02 1.347460150718688965e-01
-4.870207905769348145e-01 5.846161246299743652e-01 5.430337414145469666e-02 3.872385919094085693e-01 -1.468737870454788208e-01 1.491258293390274048e-01 -1.899686306715011597e-01 4.338589310646057129e-01
-6.279940605163574219e-01 -2.410973012447357178e-01 1.878663599491119385e-01 1.811932772397994995e-01 -6.063239276409149170e-02 -2.529986798763275146e-01 -2.590088546276092529e-01 5.870269536972045898e-01
-3.154659867286682129e-01 -2.937927246093750000e-01 1.607577055692672729e-01 1.773024648427963257e-01 -2.941318154335021973e-01 1.332723349332809448e-01 -4.382286071777343750e-01 6.786520481109619141e-01
-6.924944519996643066e-01 -1.568721532821655273e-01 -2.728622555732727051e-01 -1.822610944509506226e-02 -5.343081951141357422e-01 3.415809273719787598e-01 -1.366606056690216064e-01 1.475048065185546875e-02
-1.251278519630432129e-01 -5.037195682525634766e-01 -7.972999662160873413e-02 -6.905818823724985123e-03 -6.746139526367187500e-01 -4.469965100288391113e-01 -2.556723952293395996e-01 6.266359239816665649e-02
-2.387602180242538452e-01 4.636231958866119385e-01 -7.407679408788681030e-02 1.894673109054565430e-01 -5.813931822776794434e-01 -5.578611493110656738e-01 1.201521307229995728e-01 1.516513824462890625e-01
5.704115331172943115e-02 -4.077562689781188965e-01 -1.491650640964508057e-01 2.224614322185516357e-01 -5.940487384796142578e-01 -6.075772643089294434e-01 -9.966066479682922363e-02 1.636017560958862305e-01
-4.359693527221679688e-01 3.882623091340065002e-02 -6.419475376605987549e-02 -5.694189667701721191e-02 -6.067616939544677734e-01 5.521191358566284180e-01 -2.425844222307205200e-01 2.630922198295593262e-01
-3.004030585289001465e-01 1.425675153732299805e-01 -5.275506377220153809e-01 2.083299160003662109e-01 -5.609332323074340820e-01 2.881043851375579834e-01 3.202849626541137695e-01 2.597860395908355713e-01
-4.783970415592193604e-01 -4.406597614288330078e-01 -5.412057042121887207e-02 3.592449724674224854e-01 -1.363007277250289917e-01 2.680862247943878174e-01 -5.837564468383789062e-01 1.172594502568244934e-01
-3.098091781139373779e-01 3.270893990993499756e-01 3.607748448848724365e-02 1.846242323517799377e-02 -4.932254552841186523e-01 -6.558976173400878906e-01 -3.441010713577270508e-01 5.924313515424728394e-02
-3.757116496562957764e-01 1.796076446771621704e-01 1.704604625701904297e-01 8.688399791717529297e-01 -1.642014682292938232e-01 1.180937606841325760e-02 -9.862928837537765503e-02 -7.624322175979614258e-02
-2.616999447345733643e-01 -1.906861513853073120e-01 -2.556401789188385010e-01 -2.106647752225399017e-02 -3.339857757091522217e-01 1.353623270988464355e-01 -7.439756989479064941e-01 3.820824325084686279e-01
-5.627440810203552246e-01 4.517983198165893555e-01 9.118649363517761230e-02 1.382838934659957886e-01 -3.103364706039428711e-01 -5.197224020957946777e-01 -9.457683563232421875e-02 2.763963937759399414e-01
-2.847772538661956787e-01 3.611357510089874268e-01 -2.226472645998001099e-01 -7.607547938823699951e-02 -3.147369027137756348e-01 -4.426530897617340088e-01 -4.943232536315917969e-01 4.401898682117462158e-01
-1.536312252283096313e-01 2.265297770500183105e-01 1.348723918199539185e-01 4.293273687362670898e-01 -2.149047106504440308e-01 2.494132220745086670e-01 -2.060804963111877441e-01 7.561142444610595703e-01
-1.804018616676330566e-01 5.728561282157897949e-01 -4.544555023312568665e-02 6.124369502067565918e-01 -4.486794471740722656e-01 1.836375892162322998e-01 -1.167070120573043823e-01 -1.161473020911216736e-01
-4.225759208202362061e-01 5.453905835747718811e-02 -5.526325106620788574e-01 -6.085261330008506775e-02 -6.230702400207519531e-01 1.882293224334716797e-01 1.329646259546279907e-01 2.608119845390319824e-01
1.080736145377159119e-01 -3.445098698139190674e-01 -3.909975588321685791e-01 3.545507788658142090e-01 -2.552781701087951660e-01 1.086988374590873718e-01 -4.697708189487457275e-01 5.416463017463684082e-01
1.222528815269470215e-01 -2.590938806533813477e-01 -5.810356140136718750e-01 3.135917782783508301e-01 -4.639461636543273926e-01 -4.739095270633697510e-01 -1.282728016376495361e-01 1.602882295846939087e-01
-3.214814662933349609e-01 -3.018389046192169189e-01 3.024080693721771240e-01 4.592860341072082520e-01 -1.088291928172111511e-01 1.186017468571662903e-01 -2.343132942914962769e-01 6.498736143112182617e-01
-2.569657266139984131e-01 -2.330287694931030273e-01 -7.623521238565444946e-02 5.380718037486076355e-02 -8.820045590400695801e-01 2.452789396047592163e-01 1.733946353197097778e-01 5.291135981678962708e-02
-6.182746887207031250e-01 2.445021122694015503e-01 1.710566431283950806e-01 2.394095659255981445e-01 -2.126100510358810425e-01 -4.496799409389495850e-01 -4.685980975627899170e-01 6.617224216461181641e-02
-6.940986514091491699e-01 -3.322143256664276123e-01 5.368802323937416077e-02 3.190527260303497314e-01 -1.110384166240692139e-01 -5.118457078933715820e-01 1.365428715944290161e-01 1.011151373386383057e-01
-4.538272619247436523e-01 -2.551808953285217285e-01 3.990366458892822266e-01 3.002352416515350342e-01 -3.165323734283447266e-01 2.475742809474468231e-02 -4.373064041137695312e-01 4.330236017704010010e-01
-3.471510112285614014e-01 1.663858629763126373e-02 -3.557507395744323730e-01 7.717368602752685547e-01 -1.021535322070121765e-02 -3.830249607563018799e-01 1.011724472045898438e-01 4.973479546606540680e-03
-3.546604812145233154e-01 1.828731447458267212e-01 -1.439592391252517700e-01 5.563391447067260742e-01 -4.090517163276672363e-01 -4.659448266029357910e-01 1.972231715917587280e-01 -2.953148782253265381e-01
-2.566715478897094727e-01 5.844358205795288086e-01 5.878540873527526855e-02 3.722074329853057861e-01 -4.553059041500091553e-01 -4.866574108600616455e-01 -7.968975603580474854e-02 8.423577994108200073e-03
-2.239098995923995972e-01 -6.029018163681030273e-01 -9.088709950447082520e-03 3.632427453994750977e-01 -2.843432426452636719e-01 1.336607784032821655e-01 -5.295968055725097656e-01 2.741477787494659424e-01
-1.332414597272872925e-01 4.879389405250549316e-01 -4.903451502323150635e-01 4.590960144996643066e-01 -3.708463311195373535e-01 -3.663071095943450928e-01 -6.957081705331802368e-02 -1.280897408723831177e-01
-2.585206925868988037e-01 -5.698883533477783203e-01 -3.433170542120933533e-02 3.551323115825653076e-01 -2.801330089569091797e-01 1.851253658533096313e-01 -5.086517930030822754e-01 3.310952484607696533e-01
-5.587595701217651367e-01 4.707850515842437744e-01 -3.471255600452423096e-01 3.306133151054382324e-01 -1.065449118614196777e-01 -4.447371363639831543e-01 -1.602877825498580933e-01 3.889581933617591858e-02
2.386333048343658447e-01 -4.482986032962799072e-01 -3.291659057140350342e-02 4.091829061508178711e-01 -7.524894475936889648e-01 -2.678043767809867859e-02 -4.536328837275505066e-03 8.118087053298950195e-02
6.236452981829643250e-02 -4.140150845050811768e-01 -5.380552262067794800e-02 1.943858116865158081e-01 -6.508720517158508301e-01 -5.863990187644958496e-01 -1.241685971617698669e-01 -3.324469923973083496e-02
-2.819256186485290527e-01 -3.703655004501342773e-01 -3.584679067134857178e-01 -2.473169192671775818e-02 -7.604579925537109375e-01 2.525820434093475342e-01 -5.807325243949890137e-02 9.364857524633407593e-02
-6.221142411231994629e-01 4.448581635951995850e-01 2.598164416849613190e-02 2.000215202569961548e-01 -2.212050557136535645e-01 -3.638588190078735352e-01 -4.200391471385955811e-01 -1.289715170860290527e-01
-2.776297330856323242e-01 3.620910048484802246e-01 9.035943448543548584e-02 6.671444773674011230e-01 -4.390829205513000488e-01 2.156213223934173584e-01 -9.756248444318771362e-02 -2.996004819869995117e-01
-5.817649960517883301e-01 3.210428357124328613e-01 1.101204454898834229e-01 5.555391311645507812e-01 -9.506469964981079102e-02 -6.829409301280975342e-02 -4.471387565135955811e-01 -1.552294194698333740e-01
1.795049458742141724e-01 -2.520769089460372925e-02 1.341363042593002319e-01 1.622880548238754272e-01 -9.567618370056152344e-01 -1.203291490674018860e-02 -8.068241924047470093e-02 2.766083925962448120e-02
1.587840318679809570e-01 -2.241216003894805908e-01 -1.835510432720184326e-01 5.328283905982971191e-01 -6.715297102928161621e-01 3.877924084663391113e-01 4.102658480405807495e-02 -6.278374791145324707e-02
3.217408806085586548e-02 1.540618985891342163e-01 -1.639553010463714600e-01 9.108774662017822266e-01 -2.416341006755828857e-01 -2.236095070838928223e-01 -6.276965886354446411e-02 -7.951515913009643555e-02
1.369206756353378296e-01 -3.487969189882278442e-02 -1.621531546115875244e-01 7.179609537124633789e-01 -7.809673994779586792e-02 -3.930507004261016846e-01 -3.239629864692687988e-01 4.156135916709899902e-01
-5.954635739326477051e-01 -4.455385804176330566e-01 -2.997827529907226562e-01 6.884713470935821533e-02 -5.152412056922912598e-01 6.887215375900268555e-02 -1.152097955346107483e-01 -2.623335719108581543e-01
-3.323390334844589233e-02 -3.564122021198272705e-01 -1.839495897293090820e-01 -3.701012209057807922e-02 -6.740039587020874023e-01 -5.342461466789245605e-01 -2.841800749301910400e-01 1.272793263196945190e-01
-6.817762255668640137e-01 -2.385408878326416016e-01 -4.111082553863525391e-01 2.479515075683593750e-01 -3.124657571315765381e-01 2.273021489381790161e-01 -2.243207544088363647e-01 -2.194731533527374268e-01
-4.498218297958374023e-01 -3.593969345092773438e-01 -2.518254518508911133e-01 3.747085928916931152e-01 -1.491515040397644043e-01 1.978363990783691406e-01 -6.329623460769653320e-01 5.142742395401000977e-02
1.237185299396514893e-01 -2.983495593070983887e-01 -1.098688691854476929e-01 5.399642586708068848e-01 -2.887241542339324951e-01 -4.062391817569732666e-01 -9.626451134681701660e-02 5.782646536827087402e-01
1.974653303623199463e-01 3.744245320558547974e-02 1.071624308824539185e-01 3.873205780982971191e-01 -8.735243082046508789e-01 1.717483811080455780e-02 -1.849502921104431152e-01 -2.362637221813201904e-02
2.308946400880813599e-01 -4.066507220268249512e-01 -1.347092390060424805e-01 4.263969063758850098e-01 -7.523288726806640625e-01 -8.548141270875930786e-02 1.432556007057428360e-02 8.860622346401214600e-02
-5.897904634475708008e-01 2.876396663486957550e-02 -2.398367673158645630e-01 1.505944430828094482e-01 -1.162620857357978821e-01 -6.661674380302429199e-01 -3.216100633144378662e-01 1.019347459077835083e-01
-5.585836768150329590e-01 -2.784506380558013916e-01 -4.720750823616981506e-02 1.384624242782592773e-01 -8.742915093898773193e-02 -2.688724696636199951e-01 -1.535058617591857910e-01 6.968132257461547852e-01
-5.706280469894409180e-01 2.428299486637115479e-01 7.500913739204406738e-02 4.671825468540191650e-01 -5.151725932955741882e-02 4.305508360266685486e-02 1.344064921140670776e-01 6.074194908142089844e-01
-3.096683919429779053e-01 2.635894119739532471e-01 7.752592116594314575e-02 4.976173117756843567e-02 -4.999462962150573730e-01 -6.811722517013549805e-01 -3.301828205585479736e-01 5.636414512991905212e-02
-1.195070222020149231e-01 -4.003927111625671387e-01 -5.675701498985290527e-01 1.450873464345932007e-01 -4.903788566589355469e-01 -3.397327363491058350e-01 2.226588726043701172e-01 2.770397067070007324e-01
1.390257030725479126e-01 -3.308211266994476318e-01 -5.357700586318969727e-01 4.711973369121551514e-01 -3.297613859176635742e-01 -3.695695698261260986e-01 -1.739386022090911865e-01 2.942342162132263184e-01
-3.351523280143737793e-01 6.199315786361694336e-01 1.062411516904830933e-01 4.155889153480529785e-01 -2.953691184520721436e-01 6.100877746939659119e-02 -1.472914069890975952e-01 4.546390175819396973e-01
-3.943260610103607178e-01 8.041129261255264282e-02 -4.228924512863159180e-01 -2.804768085479736328e-01 -7.184041738510131836e-01 5.054667592048645020e-02 -5.041850730776786804e-02 2.435864061117172241e-01
-2.906979620456695557e-01 -3.937461376190185547e-01 -4.137268662452697754e-01 4.433336555957794189e-01 -2.759881615638732910e-01 2.436068952083587646e-01 -4.916314184665679932e-01 -1.246142089366912842e-01
-6.518828272819519043e-01 -3.298552334308624268e-01 -1.523250341415405273e-01 1.915067732334136963e-01 -5.216823220252990723e-01 3.616572618484497070e-01 2.576177939772605896e-02 -5.248216539621353149e-02
7.209248840808868408e-02 -1.954433917999267578e-01 1.692008785903453827e-02 5.396494865417480469e-01 -7.705822587013244629e-01 1.559944748878479004e-01 1.678377985954284668e-01 -1.370983123779296875e-01
-4.461740553379058838e-01 1.350698918104171753e-01 3.207750320434570312e-01 6.627914905548095703e-01 -2.725107371807098389e-01 -1.224142909049987793e-01 1.984414309263229370e-01 3.344686031341552734e-01
-6.796552240848541260e-02 4.418757185339927673e-02 -5.545353889465332031e-01 1.700865179300308228e-01 -6.641768813133239746e-01 4.451994299888610840e-01 -1.285474896430969238e-01 3.363674134016036987e-02
-2.422595620155334473e-01 -3.333849310874938965e-01 -5.538163781166076660e-01 9.358648210763931274e-02 -5.791163444519042969e-01 2.687662839889526367e-01 -3.232581615447998047e-01 -5.086283013224601746e-02
-5.902801156044006348e-01 1.108987703919410706e-01 -1.211088672280311584e-01 -7.760421931743621826e-02 -4.402847290039062500e-01 3.193318247795104980e-01 8.367204666137695312e-02 5.619223117828369141e-01
2.138728797435760498e-01 -1.589709818363189697e-01 8.196039497852325439e-02 5.652956366539001465e-01 -6.926593780517578125e-01 -2.467356920242309570e-01 -1.916565746068954468e-01 -1.591293960809707642e-01
1.138922274112701416e-01 -9.769734740257263184e-02 -3.681018576025962830e-02 2.540864646434783936e-01 -8.780855536460876465e-01 1.638397425413131714e-01 -1.480288803577423096e-01 -3.029498755931854248e-01
-4.416866302490234375e-01 -3.383749723434448242e-01 -1.947121918201446533e-01 2.605128586292266846e-01 -1.863845884799957275e-01 -1.031238660216331482e-01 -2.055791020393371582e-01 7.049815654754638672e-01
1.807636469602584839e-01 4.446797445416450500e-02 1.487301103770732880e-02 2.024246007204055786e-01 -9.326047897338867188e-01 -2.301942110061645508e-01 3.483343124389648438e-02 -1.399421412497758865e-02
-6.367843747138977051e-01 -2.531880699098110199e-02 3.636521473526954651e-02 2.418109327554702759e-01 -1.778499633073806763e-01 -6.932887434959411621e-01 -1.476129144430160522e-01 -5.125564639456570148e-04
-2.846137881278991699e-01 1.568860262632369995e-01 -4.807163178920745850e-01 1.646540611982345581e-01 -6.115694046020507812e-01 2.726731300354003906e-01 3.317917883396148682e-01 2.787994444370269775e-01
-5.792641043663024902e-01 -2.594514787197113037e-01 7.047781348228454590e-02 4.111225008964538574e-01 -2.160514295101165771e-01 -6.121883988380432129e-01 3.545421734452247620e-02 -2.095742523670196533e-02
1.647184938192367554e-01 -2.693246603012084961e-01 -2.558926939964294434e-01 4.279747605323791504e-01 -7.570259571075439453e-01 2.632074058055877686e-01 9.375720471143722534e-02 2.305882796645164490e-02
3.983748331665992737e-02 -2.615809440612792969e-01 9.259163402020931244e-03 5.184574127197265625e-01 -7.581021189689636230e-01 1.119858622550964355e-01 1.092090159654617310e-01 -2.488337010145187378e-01
-3.801219165325164795e-01 -2.819850444793701172e-01 -3.226149976253509521e-01 -4.230253025889396667e-02 -7.853323817253112793e-01 2.137263566255569458e-01 6.243320927023887634e-02 6.162732467055320740e-02
-3.416112959384918213e-01 -2.115831896662712097e-02 6.286637187004089355e-01 5.257638692855834961e-01 -4.244194030761718750e-01 1.516872458159923553e-02 -1.587330698966979980e-01 7.516835629940032959e-02
-2.225960195064544678e-01 -5.905666947364807129e-01 -1.023466736078262329e-01 -5.555905401706695557e-02 -6.268131732940673828e-01 -3.936313986778259277e-01 -1.401114761829376221e-01 1.436967104673385620e-01
-1.776465475559234619e-01 3.377318978309631348e-01 7.971435785293579102e-02 2.055450156331062317e-02 -6.912469863891601562e-01 -5.201889872550964355e-01 1.675395518541336060e-01 2.666712105274200439e-01
-5.037451982498168945e-01 -4.845529794692993164e-01 -1.675004023127257824e-03 2.146667838096618652e-01 -5.190058350563049316e-01 3.705789148807525635e-01 -2.421633303165435791e-01 -5.060202442109584808e-03
-5.793776512145996094e-01 -1.732759773731231689e-01 -4.288514330983161926e-02 3.018999099731445312e-01 -1.533873975276947021e-01 -7.099564075469970703e-01 -6.849399954080581665e-02 9.516833722591400146e-02
-2.297118902206420898e-01 9.582426398992538452e-02 -1.717264801263809204e-01 -1.065880656242370605e-01 -6.460708975791931152e-01 4.494727849960327148e-01 -5.128989219665527344e-01 1.212457492947578430e-01
7.321099936962127686e-02 -4.989551603794097900e-01 -6.447258591651916504e-02 1.389074176549911499e-01 -7.154392004013061523e-01 -4.335108697414398193e-01 -1.373453736305236816e-01 5.985889583826065063e-02
-4.431310296058654785e-01 7.596608251333236694e-02 -4.837917387485504150e-01 -8.331472426652908325e-02 -6.577728986740112305e-01 2.445709407329559326e-01 1.455220952630043030e-02 2.533307075500488281e-01
-3.703213334083557129e-01 1.580336689949035645e-01 -2.254123613238334656e-02 3.671866357326507568e-01 -3.298826217651367188e-01 -7.502387166023254395e-01 1.435244530439376831e-01 1.013581231236457825e-01
-4.127862155437469482e-01 5.269237756729125977e-01 -8.309118449687957764e-02 5.189554095268249512e-01 -2.855732142925262451e-01 -3.608416318893432617e-01 -1.943836957216262817e-01 -1.618531197309494019e-01
1.151860505342483521e-01 -1.982837468385696411e-01 2.196668833494186401e-02 4.876575767993927002e-01 -1.906561553478240967e-01 -3.105775713920593262e-01 -4.687704145908355713e-01 5.971344113349914551e-01
-4.740266799926757812e-01 -4.160467982292175293e-01 2.897678641602396965e-04 1.254040002822875977e-01 -6.251052021980285645e-01 4.187873899936676025e-01 -1.399075686931610107e-01 2.764347381889820099e-02
-4.173313975334167480e-01 3.380414247512817383e-01 2.687130123376846313e-02 4.463112056255340576e-01 -1.632564514875411987e-01 -6.610108613967895508e-01 -1.617701202630996704e-01 1.479494571685791016e-01
-2.727109193801879883e-01 2.258594781160354614e-01 3.358369767665863037e-01 6.693649291992187500e-01 -4.188245534896850586e-01 -1.508698314428329468e-01 -2.397592514753341675e-01 -2.410809993743896484e-01
-1.023888364434242249e-01 3.067373633384704590e-01 -6.347443163394927979e-02 6.437985897064208984e-01 -2.366984486579895020e-01 -4.411396086215972900e-01 6.733881682157516479e-02 4.709121286869049072e-01
-3.054760992527008057e-01 4.703993797302246094e-01 2.141276746988296509e-01 4.997988045215606689e-01 -2.881928682327270508e-01 4.530529677867889404e-02 -6.307842582464218140e-02 5.483362078666687012e-01
1.730841957032680511e-02 -3.628876805305480957e-01 -5.804202556610107422e-01 3.237543702125549316e-01 -3.264644443988800049e-01 1.309946477413177490e-01 -2.933268845081329346e-01 4.653269052505493164e-01
-3.371584415435791016e-01 1.171398982405662537e-01 5.008397102355957031e-01 6.451931595802307129e-01 -3.309607803821563721e-01 -2.614696323871612549e-01 -1.326100528240203857e-01 1.000040322542190552e-01
2.215327173471450806e-01 -3.739051818847656250e-01 -9.885599464178085327e-02 4.442904889583587646e-01 -7.170432806015014648e-01 1.540441811084747314e-01 7.126276195049285889e-02 2.469674646854400635e-01
-1.668805480003356934e-01 -4.635137319564819336e-01 2.431587874889373779e-01 5.177949666976928711e-01 -3.216049075126647949e-01 3.249667882919311523e-01 -4.140588045120239258e-01 2.226880192756652832e-01
-5.236223936080932617e-01 -2.251354232430458069e-02 -3.832567930221557617e-01 9.498450905084609985e-02 -5.089985579252243042e-02 -6.185293197631835938e-01 -4.043678045272827148e-01 1.439522951841354370e-01
-2.369026094675064087e-01 -3.734001517295837402e-01 -5.483136177062988281e-01 1.434673666954040527e-01 -2.283002734184265137e-01 -1.663708239793777466e-01 -6.256842613220214844e-01 1.092605739831924438e-01
-4.376694560050964355e-01 -1.546143442392349243e-01 -2.774704694747924805e-01 -1.211483478546142578e-01 -8.205413818359375000e-01 6.219398975372314453e-02 9.287811070680618286e-02 -8.420504629611968994e-02
1.927083283662796021e-01 -4.279169142246246338e-01 -1.219338700175285339e-01 6.549000144004821777e-01 -4.286880195140838623e-01 -2.626153826713562012e-01 -1.591876000165939331e-01 2.406402975320816040e-01
-5.699847340583801270e-01 6.449355185031890869e-02 2.543178200721740723e-02 2.219025343656539917e-01 -3.427319824695587158e-01 -6.101888418197631836e-01 -3.620543777942657471e-01 1.383451744914054871e-02
8.262980729341506958e-02 -8.468118309974670410e-02 -1.012675538659095764e-01 8.983095288276672363e-01 -1.977162659168243408e-01 -3.073759675025939941e-01 -7.378252595663070679e-02 1.725418567657470703e-01
-3.875685334205627441e-01 1.364557296037673950e-01 -2.564844787120819092e-01 6.392021775245666504e-01 4.569419100880622864e-02 -3.145772218704223633e-01 -4.633243680000305176e-01 -2.027078866958618164e-01
-3.980086445808410645e-01 -6.920824944972991943e-02 6.401195190846920013e-03 6.302064061164855957e-01 -2.281544655561447144e-01 -6.185635924339294434e-01 2.075003460049629211e-02 6.702475994825363159e-02
-4.040977954864501953e-01 -3.147755563259124756e-01 -2.275319844484329224e-01 2.074455171823501587e-01 -6.777715682983398438e-01 3.526175916194915771e-01 -7.387571036815643311e-02 -2.316154837608337402e-01
-6.858219504356384277e-01 -3.251140713691711426e-01 -3.059420287609100342e-01 2.678598463535308838e-01 -2.528532743453979492e-01 1.606494486331939697e-01 -3.279677033424377441e-01 -2.475765943527221680e-01
-5.214080810546875000e-01 -1.835036724805831909e-01 3.500869870185852051e-01 3.034853935241699219e-01 -9.078361839056015015e-02 -1.646649390459060669e-01 -2.919388711452484131e-01 5.993423461914062500e-01
-8.543657511472702026e-02 -3.399680554866790771e-01 -6.900244355201721191e-01 1.252909302711486816e-01 -3.893416225910186768e-01 5.117740854620933533e-02 -4.607017934322357178e-01 1.372543424367904663e-01
-4.320529699325561523e-01 9.561601281166076660e-02 -1.601108014583587646e-01 -2.751261889934539795e-01 -4.320856034755706787e-01 -3.575219810009002686e-01 -5.315810441970825195e-01 3.252069056034088135e-01
-2.406333833932876587e-01 2.618877589702606201e-01 -5.326418578624725342e-02 3.917255997657775879e-02 -3.688966035842895508e-01 -7.498147487640380859e-01 -3.817735016345977783e-01 1.583705246448516846e-01
-4.680972993373870850e-01 1.159180402755737305e-01 -3.159384131431579590e-01 2.850640332326292992e-03 -1.818933933973312378e-01 -6.215722560882568359e-01 -4.755191206932067871e-01 1.485494822263717651e-01
1.904191374778747559e-01 -1.313269585371017456e-01 1.701152324676513672e-01 5.921494364738464355e-01 -7.226287722587585449e-01 -9.458419680595397949e-02 -1.547467708587646484e-01 -1.087592914700508118e-01
-3.424698486924171448e-02 -3.560394644737243652e-01 -1.624452918767929077e-01 6.222293376922607422e-01 -1.169701945036649704e-02 -9.282805025577545166e-02 -5.808484554290771484e-01 3.352110385894775391e-01
-1.809782534837722778e-01 -3.327203392982482910e-01 -6.419050097465515137e-01 1.077103614807128906e-01 -4.581547975540161133e-01 7.987903058528900146e-02 -4.616805315017700195e-01 -5.886457487940788269e-02
-5.126975178718566895e-01 4.142340272665023804e-02 -3.145773112773895264e-01 5.486577153205871582e-01 -2.039849013090133667e-01 -4.191592633724212646e-01 3.434632420539855957e-01 -1.303230691701173782e-02
-4.661608338356018066e-01 -4.508655518293380737e-02 -2.918648421764373779e-01 -1.443548202514648438e-01 -8.047235608100891113e-01 8.254057914018630981e-02 9.150704741477966309e-02 -1.089551299810409546e-01
-2.487395405769348145e-01 4.159632027149200439e-01 -5.716898441314697266e-01 3.955035209655761719e-01 -3.292353451251983643e-01 -3.528285920619964600e-01 -2.517815306782722473e-02 -2.198481410741806030e-01
-3.271059989929199219e-01 2.331473380327224731e-01 -5.935284867882728577e-02 2.516566216945648193e-01 -3.954193592071533203e-01 -1.671322584152221680e-01 -5.264589190483093262e-01 -5.570831298828125000e-01
-4.742680788040161133e-01 4.822703301906585693e-01 2.097527682781219482e-01 4.613637626171112061e-01 -2.567918300628662109e-01 1.485642790794372559e-01 -4.417160451412200928e-01 -5.005861818790435791e-02
-3.868564665317535400e-01 4.901535212993621826e-01 1.706807613372802734e-01 3.513335883617401123e-01 -1.830672919750213623e-01 2.835094034671783447e-01 -3.600357174873352051e-01 4.626093208789825439e-01
1.706542223691940308e-01 5.030995607376098633e-02 -7.192085683345794678e-02 7.358846068382263184e-01 -1.832524091005325317e-01 -3.910043537616729736e-01 -4.083010852336883545e-01 2.616710364818572998e-01
-5.133014321327209473e-01 1.281759142875671387e-01 3.127638697624206543e-01 6.595432758331298828e-01 -1.551029831171035767e-01 -2.910106778144836426e-01 -2.538259923458099365e-01 -1.187529414892196655e-01
-2.317209988832473755e-01 2.643849253654479980e-01 -2.362126559019088745e-01 -7.801086455583572388e-02 -3.532162010669708252e-01 -5.364252924919128418e-01 -5.561077594757080078e-01 3.045560121536254883e-01
-4.846648573875427246e-01 -3.484620749950408936e-01 1.078383401036262512e-01 3.493570983409881592e-01 -5.671002343297004700e-02 1.923725754022598267e-01 -5.523773431777954102e-01 4.057722091674804688e-01
-5.199814438819885254e-01 -2.188656032085418701e-01 -2.577750980854034424e-01 1.486997455358505249e-01 -7.930571585893630981e-02 -5.001556277275085449e-01 4.661654308438301086e-02 5.783937573432922363e-01
-1.383656859397888184e-01 -1.124478429555892944e-01 -6.892095804214477539e-01 7.337815314531326294e-02 -5.836097598075866699e-01 2.597509026527404785e-01 -2.823634743690490723e-01 4.012892488390207291e-03
-3.316557705402374268e-01 1.273186802864074707e-01 -5.811544656753540039e-01 2.926013618707656860e-02 -6.280394196510314941e-01 2.329743206501007080e-01 1.593782454729080200e-01 2.471554279327392578e-01
-2.339131012558937073e-02 3.086341917514801025e-01 2.460061758756637573e-02 -2.103543141856789589e-03 -4.407150447368621826e-01 -1.639204174280166626e-01 -7.022086381912231445e-01 4.351913034915924072e-01
-3.340016603469848633e-01 2.126304060220718384e-01 -7.227772381156682968e-03 1.242853924632072449e-01 -4.683087766170501709e-01 -7.065047025680541992e-01 2.367549762129783630e-02 3.297113776206970215e-01
-3.445166349411010742e-01 7.198395729064941406e-01 -1.413113474845886230e-01 2.352699786424636841e-01 -2.247798591852188110e-01 4.613089188933372498e-02 -3.203148543834686279e-01 3.640918433666229248e-01
5.331314355134963989e-02 4.957541227340698242e-01 -1.811839342117309570e-01 4.511062502861022949e-01 -6.472780108451843262e-01 -2.766885161399841309e-01 -7.386612147092819214e-02 -1.186573430895805359e-01
-2.269227951765060425e-01 -3.145052492618560791e-01 -5.358147025108337402e-01 3.093336820602416992e-01 -4.962889254093170166e-01 2.842226624488830566e-01 -3.180783987045288086e-01 -1.963385939598083496e-01
-6.638422012329101562e-01 -1.277902722358703613e-01 2.771127223968505859e-01 1.024975329637527466e-01 -1.588678508996963501e-01 -3.112382953986525536e-03 -3.847275078296661377e-01 5.314338207244873047e-01
6.896720826625823975e-02 -3.835002481937408447e-01 -3.285563364624977112e-02 -5.138607695698738098e-02 -8.559225201606750488e-01 -2.851105332374572754e-01 -1.502531319856643677e-01 8.935226500034332275e-02
-1.456648260354995728e-01 8.108046650886535645e-02 7.801599055528640747e-02 1.029985845088958740e-01 -7.624777555465698242e-01 -5.881074666976928711e-01 1.446916013956069946e-01 8.563999831676483154e-02
-3.155188262462615967e-01 7.654378563165664673e-02 1.271601319313049316e-01 6.522318124771118164e-01 -1.004396751523017883e-01 -5.164716839790344238e-01 -4.036335349082946777e-01 -1.151593774557113647e-01
-2.666752338409423828e-01 1.097860410809516907e-01 -5.050003528594970703e-01 2.078913301229476929e-01 -5.844848155975341797e-01 3.152094483375549316e-01 2.908700108528137207e-01 3.049629032611846924e-01
-8.025936484336853027e-01 -2.479815781116485596e-01 -3.421137928962707520e-01 1.636989600956439972e-02 -3.284497261047363281e-01 7.267706841230392456e-02 -1.596229970455169678e-01 -1.959545463323593140e-01
5.317537579685449600e-03 -3.811104297637939453e-01 -3.499780893325805664e-01 5.232793092727661133e-02 -6.598083972930908203e-01 -4.965758025646209717e-01 -1.264206469058990479e-01 1.777270287275314331e-01
-2.945522665977478027e-01 9.854558110237121582e-02 4.896086081862449646e-02 -1.873814761638641357e-01 -4.176301956176757812e-01 -3.507722020149230957e-01 -6.645711660385131836e-01 3.562411665916442871e-01
-5.618858933448791504e-01 -2.145488560199737549e-01 2.671513855457305908e-01 1.168560534715652466e-01 -2.292866259813308716e-01 -2.935019433498382568e-01 -2.093451023101806641e-01 6.088404059410095215e-01
-4.675573110580444336e-01 7.609953731298446655e-02 -1.174688562750816345e-01 5.153068304061889648e-01 -2.788743376731872559e-01 -1.223294585943222046e-01 5.423215627670288086e-01 3.307732343673706055e-01
-3.778924643993377686e-01 -1.256694048643112183e-01 1.638927012681961060e-01 -1.306073367595672607e-01 -5.327564477920532227e-01 -2.453742772340774536e-01 -5.912458896636962891e-01 3.222976326942443848e-01
1.347226053476333618e-01 -1.632168740034103394e-01 -6.451839804649353027e-01 1.344181448221206665e-01 -6.012672185897827148e-01 -3.243768513202667236e-01 -9.904146194458007812e-02 2.105413675308227539e-01
1.790648512542247772e-02 5.274538993835449219e-01 -4.396790638566017151e-02 2.529835104942321777e-01 -6.539773941040039062e-01 -4.701204001903533936e-01 1.187364198267459869e-02 8.183632791042327881e-02
-7.062277197837829590e-01 1.214196309447288513e-01 1.969366073608398438e-01 6.266195327043533325e-02 -4.468553066253662109e-01 -4.566010236740112305e-01 -1.405754834413528442e-01 -1.259503066539764404e-01
1.028013601899147034e-01 -3.907325267791748047e-01 -4.654043614864349365e-01 2.545203566551208496e-01 -4.997908174991607666e-01 -5.302600264549255371e-01 -7.331243157386779785e-02 1.379741430282592773e-01
-1.820720285177230835e-01 5.551051497459411621e-01 -2.050871104001998901e-01 2.085030972957611084e-01 -5.281058549880981445e-01 -5.303999781608581543e-01 5.439394339919090271e-02 9.997582435607910156e-02
-4.312339425086975098e-01 -3.139207661151885986e-01 -6.776797771453857422e-02 3.756076097488403320e-01 -4.093307256698608398e-02 -5.350089073181152344e-01 -7.945291697978973389e-02 5.249711275100708008e-01
4.702663421630859375e-02 -6.051819324493408203e-01 -3.357726037502288818e-01 4.352689385414123535e-01 -4.842954576015472412e-01 1.822966635227203369e-01 -1.561509966850280762e-01 1.928310841321945190e-01
-1.148055493831634521e-01 1.602647602558135986e-01 -2.512254416942596436e-01 3.111184015870094299e-02 -2.747677862644195557e-01 -2.997078299522399902e-01 -3.320430219173431396e-01 7.883388400077819824e-01
4.187642410397529602e-02 2.686550915241241455e-01 -5.022288560867309570e-01 6.502653956413269043e-01 -1.101914197206497192e-01 -1.821488291025161743e-01 -2.369177713990211487e-02 4.528910517692565918e-01
-6.329374313354492188e-01 1.749318689107894897e-01 -9.040734171867370605e-02 6.245030164718627930e-01 2.203595340251922607e-01 1.006456743925809860e-02 -2.736262083053588867e-01 2.169807702302932739e-01
1.279973834753036499e-01 3.965002596378326416e-01 -6.525656580924987793e-02 6.026371121406555176e-01 -3.964691162109375000e-01 -4.844220876693725586e-01 -6.381708383560180664e-02 2.510957717895507812e-01
-2.345645334571599960e-03 2.535629570484161377e-01 3.343363106250762939e-01 1.320901662111282349e-01 -5.241597294807434082e-01 1.345827430486679077e-01 -6.437588334083557129e-01 3.149451017379760742e-01
-7.176888585090637207e-01 1.130186691880226135e-01 1.555940061807632446e-01 5.702600628137588501e-02 -3.226103484630584717e-01 -1.808113902807235718e-01 -4.570629298686981201e-01 -3.146609067916870117e-01
-4.846079349517822266e-01 6.281307339668273926e-02 -1.320748776197433472e-01 2.681638598442077637e-01 -4.492206126451492310e-02 -2.276340723037719727e-01 -3.513363897800445557e-01 7.032650113105773926e-01
-3.522768020629882812e-01 1.449508368968963623e-01 -5.419680476188659668e-01 1.257787346839904785e-01 -5.761492848396301270e-01 3.232140541076660156e-01 2.216832488775253296e-01 2.445031851530075073e-01
-7.560555636882781982e-02 -3.678372204303741455e-01 -1.432368159294128418e-01 -1.417579948902130127e-01 -6.966659426689147949e-01 -3.020734488964080811e-01 -4.821226298809051514e-01 9.660887718200683594e-02
-3.105172216892242432e-01 3.222737014293670654e-01 -4.126101732254028320e-01 -2.629121020436286926e-02 -5.728766322135925293e-01 1.505292803049087524e-01 1.600278913974761963e-01 5.023193359375000000e-01
-1.191131621599197388e-01 -7.267433218657970428e-03 -2.485512495040893555e-01 -6.818699091672897339e-02 -4.184642434120178223e-01 -4.521687626838684082e-01 -6.991217732429504395e-01 2.258141636848449707e-01
1.119798570871353149e-01 -2.036183327436447144e-01 -6.458805799484252930e-01 2.918652296066284180e-01 -3.928690552711486816e-01 -4.371888041496276855e-01 -8.423071354627609253e-02 3.017914295196533203e-01
-5.278260111808776855e-01 -3.123790025711059570e-01 1.586116105318069458e-02 1.898429542779922485e-01 -5.274797603487968445e-02 -1.931404471397399902e-01 -2.391618639230728149e-01 7.001736760139465332e-01
-6.009339690208435059e-01 -3.069680929183959961e-01 -3.562581539154052734e-01 3.612106442451477051e-01 -3.207325637340545654e-01 3.228705525398254395e-01 -1.951387971639633179e-01 -2.050903886556625366e-01
-4.142037928104400635e-01 1.166219171136617661e-02 -4.330521821975708008e-02 7.992828488349914551e-01 1.155598685145378113e-01 -3.929641842842102051e-01 -1.332056075334548950e-01 4.530195891857147217e-02
-4.617516696453094482e-01 -7.785241585224866867e-03 -2.875968217849731445e-01 1.015334669500589371e-02 -1.297654062509536743e-01 -5.710900425910949707e-01 -5.450610518455505371e-01 2.526566982269287109e-01
-8.109451085329055786e-02 -3.508769571781158447e-01 -5.033246800303459167e-02 -7.205266505479812622e-02 -6.651442646980285645e-01 -5.230455994606018066e-01 -4.304296150803565979e-02 3.804443478584289551e-01
2.454098314046859741e-01 -7.335939881158992648e-05 2.247513085603713989e-02 5.448896288871765137e-01 -7.527530193328857422e-01 -2.312598973512649536e-01 1.210487410426139832e-01 -8.713787794113159180e-02
-2.274861037731170654e-01 -3.702163994312286377e-01 -5.680727362632751465e-01 2.443780452013015747e-01 -1.129743233323097229e-01 -2.060743421316146851e-01 -6.051040291786193848e-01 8.591733872890472412e-02
-4.768429100513458252e-01 -1.370576322078704834e-01 -2.064202278852462769e-01 4.453852772712707520e-02 -7.551628947257995605e-01 3.565222024917602539e-01 4.131051525473594666e-02 -1.007838845252990723e-01
-3.046412467956542969e-01 1.929387450218200684e-01 -4.942501783370971680e-01 1.218387782573699951e-01 -6.118481159210205078e-01 2.772965729236602783e-01 2.280252724885940552e-01 3.280144929885864258e-01
2.728099822998046875e-01 -4.188481867313385010e-01 -2.934295237064361572e-01 5.412819385528564453e-01 -4.775955080986022949e-01 2.027629315853118896e-01 -2.027518451213836670e-01 2.464452385902404785e-01
-1.870171576738357544e-01 3.603527545928955078e-01 -2.785470709204673767e-02 6.877731084823608398e-01 -4.487532675266265869e-01 -2.469483911991119385e-01 2.989579439163208008e-01 9.810153394937515259e-02
-1.347184833139181137e-02 2.733705043792724609e-01 -4.852714836597442627e-01 4.167007207870483398e-01 3.417171910405158997e-02 -1.973676681518554688e-01 -5.404446721076965332e-01 4.286688268184661865e-01
-2.805274426937103271e-01 1.207141876220703125e-01 -3.615955114364624023e-01 -2.391903996467590332e-01 -8.343486785888671875e-01 3.157462924718856812e-02 -3.323463723063468933e-02 1.432821005582809448e-01
3.606638312339782715e-01 -6.780058890581130981e-02 -3.326528146862983704e-02 5.478911995887756348e-01 -7.308011054992675781e-01 -1.258588731288909912e-01 -1.165592223405838013e-01 -2.316562831401824951e-02
-3.905026018619537354e-01 1.619466394186019897e-01 -3.046057224273681641e-01 7.494435459375381470e-02 -5.801662802696228027e-01 3.147246837615966797e-01 2.552036643028259277e-01 4.712814390659332275e-01
2.117938101291656494e-01 -2.309510111808776855e-01 -3.862158656120300293e-01 5.844253301620483398e-01 -2.068488448858261108e-01 9.196505695581436157e-02 -3.001953065395355225e-01 5.193535685539245605e-01
-4.186929166316986084e-01 1.834138780832290649e-01 -7.754499465227127075e-02 7.028347253799438477e-01 -4.391802474856376648e-02 -5.547257140278816223e-02 1.887375861406326294e-01 5.004376173019409180e-01
-2.351786643266677856e-01 5.056520104408264160e-01 -3.690223395824432373e-02 5.259765386581420898e-01 -4.344575703144073486e-01 -3.000146150588989258e-01 2.773435413837432861e-01 2.351855188608169556e-01
-4.294190108776092529e-01 -8.193297311663627625e-03 -2.264478206634521484e-01 5.707232281565666199e-02 -2.454341948032379150e-01 -6.152667999267578125e-01 -5.604045987129211426e-01 9.028781950473785400e-02
-6.187033057212829590e-01 -3.522703889757394791e-03 -7.730299979448318481e-02 4.636906385421752930e-01 -2.662596106529235840e-01 -4.374513030052185059e-01 3.481901884078979492e-01 -1.127594783902168274e-01
-7.475047111511230469e-01 1.464274525642395020e-01 -8.623471856117248535e-02 2.468471378087997437e-01 9.195950627326965332e-02 1.146102473139762878e-01 -2.704623341560363770e-01 5.066398978233337402e-01
1.111136823892593384e-01 -1.469348818063735962e-01 8.232522755861282349e-02 4.790939092636108398e-01 -8.422917723655700684e-01 3.042697906494140625e-03 4.291912168264389038e-02 -1.358263343572616577e-01
-4.662987291812896729e-01 -2.148533761501312256e-01 -2.666000043973326683e-03 3.476490676403045654e-01 -2.852324247360229492e-01 -5.755094885826110840e-01 3.724341094493865967e-01 2.534971237182617188e-01
-1.228140853345394135e-02 -4.060347378253936768e-01 -4.101246297359466553e-01 5.357154011726379395e-01 -1.536286175251007080e-01 -3.494254350662231445e-01 -9.092643857002258301e-02 4.752096831798553467e-01
4.122672080993652344e-01 -6.823638826608657837e-02 -2.602281048893928528e-02 6.056066155433654785e-01 -6.147691011428833008e-01 -1.141395121812820435e-01 -2.445608079433441162e-01 8.464200794696807861e-02
-1.994683593511581421e-01 -3.607972562313079834e-01 -4.997157156467437744e-01 1.762893497943878174e-01 -1.932866871356964111e-01 -2.778366580605506897e-02 -5.045167803764343262e-01 5.065324306488037109e-01
-2.745407260954380035e-02 -5.331049561500549316e-01 -1.064530611038208008e-01 5.809433460235595703e-01 -2.772857546806335449e-01 2.660441398620605469e-01 -3.501336276531219482e-01 3.097704052925109863e-01
-3.079595863819122314e-01 1.613180041313171387e-01 -3.649318963289260864e-02 7.226024270057678223e-01 -2.575721032917499542e-02 -5.550221204757690430e-01 -2.157679945230484009e-01 1.956086978316307068e-02
-7.334370911121368408e-02 -3.409675136208534241e-02 -4.134446084499359131e-01 -1.502711623907089233e-01 -6.379460692405700684e-01 2.031434774398803711e-01 -5.788559317588806152e-01 1.289330720901489258e-01
-2.731267511844635010e-01 9.607928991317749023e-02 -6.159877181053161621e-01 -1.684652715921401978e-01 -6.565877199172973633e-01 1.067378893494606018e-01 -1.544195562601089478e-01 2.049466669559478760e-01
1.066725179553031921e-01 -2.870061621069908142e-02 7.590736448764801025e-02 6.712145805358886719e-01 -6.721132397651672363e-01 -2.072715163230895996e-01 -1.754638999700546265e-01 -7.759561389684677124e-02
-7.329843044281005859e-01 3.396173119544982910e-01 -4.493407011032104492e-01 9.026073850691318512e-03 1.199794840067625046e-02 -2.644388973712921143e-01 -2.160364389419555664e-01 1.692982465028762817e-01
-4.038055539131164551e-01 1.320043504238128662e-01 -5.572583079338073730e-01 5.511927604675292969e-01 1.693885773420333862e-01 -2.962595522403717041e-01 -2.201569229364395142e-01 2.005852758884429932e-01
-2.875584363937377930e-01 -3.540206253528594971e-01 -3.948884829878807068e-02 5.877178311347961426e-01 -2.494968473911285400e-01 3.652937412261962891e-01 -2.186031788587570190e-01 4.489235877990722656e-01
2.501519918441772461e-01 -4.877138510346412659e-02 -1.510231941938400269e-01 7.020354270935058594e-01 -2.396263778209686279e-01 -2.775880694389343262e-01 -3.287696540355682373e-01 4.204975068569183350e-01
-1.753721237182617188e-01 3.618106245994567871e-01 3.108451664447784424e-01 1.894153505563735962e-01 -5.378547906875610352e-01 -9.170944988727569580e-02 -6.241035461425781250e-01 -1.364961117506027222e-01
-5.962747931480407715e-01 -2.782719433307647705e-01 3.523241281509399414e-01 3.243930935859680176e-01 5.607638973742723465e-03 8.747706562280654907e-02 -3.568623661994934082e-01 4.501371085643768311e-01
-1.524741351604461670e-01 3.048429787158966064e-01 -5.392745733261108398e-01 3.125013113021850586e-01 1.518793404102325439e-02 -2.059684693813323975e-01 -4.031545519828796387e-01 5.386660695075988770e-01
-3.748409450054168701e-01 -5.106048285961151123e-02 -1.629458367824554443e-01 6.394084542989730835e-02 -8.070473074913024902e-01 3.914216458797454834e-01 1.472593247890472412e-01 5.067195743322372437e-03
1.671482920646667480e-01 2.569449245929718018e-01 1.924198716878890991e-01 2.621526420116424561e-01 -5.879147052764892578e-01 1.577166020870208740e-01 -6.544736623764038086e-01 3.791341930627822876e-02
-1.266587525606155396e-01 4.076232910156250000e-01 3.278786838054656982e-01 7.225923240184783936e-02 -6.708664894104003906e-01 -3.504383265972137451e-01 -3.624622523784637451e-01 2.876113541424274445e-02
-5.868762135505676270e-01 9.351421892642974854e-02 3.941867500543594360e-02 3.508520498871803284e-02 -8.417670428752899170e-02 -1.723274439573287964e-01 -4.503235816955566406e-01 6.359817385673522949e-01
-2.766765654087066650e-01 7.620393484830856323e-02 -1.617632806301116943e-01 -1.420832872390747070e-01 -4.231065511703491211e-01 -3.858514726161956787e-01 -3.802568912506103516e-01 6.315000057220458984e-01
-2.019939422607421875e-01 2.711658477783203125e-01 -4.861540496349334717e-01 3.984191417694091797e-01 1.039922758936882019e-01 -2.413515299558639526e-01 -4.773798584938049316e-01 4.400311708450317383e-01
-3.633873760700225830e-01 4.279841203242540359e-03 9.139782935380935669e-02 4.998953044414520264e-01 -2.769054174423217773e-01 -1.293244957923889160e-02 3.190149962902069092e-01 6.565578579902648926e-01
-3.607095777988433838e-01 1.484423726797103882e-01 -1.452173441648483276e-01 -9.727280586957931519e-03 -2.643340528011322021e-01 -3.675164580345153809e-01 -4.490472972393035889e-01 6.481408476829528809e-01
-1.640957925701513886e-04 -4.357911273837089539e-02 -1.212741062045097351e-01 -2.293344773352146149e-02 -4.888346791267395020e-01 -3.484829366207122803e-01 -7.598345279693603516e-01 2.124128788709640503e-01
-1.676293760538101196e-01 2.673397362232208252e-01 -3.610703051090240479e-01 -4.357580840587615967e-02 -7.104514241218566895e-01 2.016542851924896240e-01 8.162593096494674683e-02 4.648556113243103027e-01
-6.198522821068763733e-02 4.153728485107421875e-01 -3.270438909530639648e-01 4.205357432365417480e-01 -7.595943316118791699e-05 -1.316211670637130737e-01 -6.221317052841186523e-01 3.680262565612792969e-01
-5.079702138900756836e-01 4.185165166854858398e-01 -5.124685764312744141e-01 1.300135403871536255e-01 -8.295937627553939819e-02 -4.315004348754882812e-01 -8.634151518344879150e-02 2.945385575294494629e-01
-5.342890620231628418e-01 1.041428074240684509e-01 2.190514057874679565e-01 2.207828611135482788e-01 -2.752758562564849854e-01 -1.798398941755294800e-01 -6.678166389465332031e-01 -2.299189120531082153e-01
-2.324430495500564575e-01 1.892514973878860474e-01 4.328119754791259766e-02 5.702110007405281067e-02 -3.953310251235961914e-01 -6.887952685356140137e-01 -4.879995584487915039e-01 1.901580542325973511e-01
2.530287206172943115e-01 3.902590572834014893e-01 -3.068929016590118408e-01 2.140773683786392212e-01 -7.215461134910583496e-01 -3.495067358016967773e-01 -2.941639907658100128e-02 -3.611899912357330322e-03
-3.470725417137145996e-01 -4.823400825262069702e-02 2.340838909149169922e-01 7.035577297210693359e-01 -8.350403606891632080e-02 -7.743867486715316772e-02 -4.652718305587768555e-01 3.130140304565429688e-01
-3.328987210988998413e-02 1.493786573410034180e-01 -1.166929751634597778e-01 -7.356009446084499359e-03 -3.603748977184295654e-01 -3.458129465579986572e-01 -6.391096115112304688e-01 5.522578954696655273e-01
3.170397281646728516e-01 3.771695494651794434e-02 -7.623309642076492310e-02 6.806210875511169434e-01 -5.273159146308898926e-01 -3.189522027969360352e-01 -7.338394224643707275e-02 2.093535363674163818e-01
-3.378998339176177979e-01 -1.970171779394149780e-01 -5.969188809394836426e-01 2.812848985195159912e-01 -4.451407194137573242e-01 2.780123651027679443e-01 -2.903255820274353027e-01 -2.276935130357742310e-01
-3.906589150428771973e-01 -8.789157867431640625e-02 -1.573245525360107422e-01 5.692756175994873047e-02 -3.760046064853668213e-01 -2.930034995079040527e-01 -4.800893068313598633e-01 5.949390530586242676e-01
-1.865537166595458984e-01 3.961491882801055908e-01 1.112729497253894806e-02 3.812305927276611328e-01 -4.819293916225433350e-01 -4.944376945495605469e-01 -3.010882437229156494e-01 -3.089081645011901855e-01
-5.113254189491271973e-01 4.709733426570892334e-01 -3.163840770721435547e-01 4.433082044124603271e-01 8.668325841426849365e-02 -2.351297140121459961e-01 -3.762684166431427002e-01 1.254245787858963013e-01
-5.817025899887084961e-01 -5.112047493457794189e-02 -8.099947124719619751e-03 -3.061408363282680511e-02 -3.639475405216217041e-01 -5.023023486137390137e-01 -5.218659639358520508e-01 -2.994444780051708221e-02
-3.421549201011657715e-01 -2.212525308132171631e-01 -6.648157238960266113e-01 1.085692122578620911e-01 -1.566909104585647583e-01 -4.613894969224929810e-02 -5.917250514030456543e-01 5.823126807808876038e-02
1.790257543325424194e-01 -1.508863419294357300e-01 2.533068414777517319e-03 2.597670257091522217e-01 -9.214130640029907227e-01 1.230454593896865845e-01 -1.128120273351669312e-01 -2.878952585160732269e-02
-1.704608798027038574e-01 8.305136114358901978e-02 -2.148969620466232300e-01 9.470484256744384766e-01 -9.378670901060104370e-02 -8.451740443706512451e-02 3.742818534374237061e-02 -6.020023673772811890e-02
-2.784552574157714844e-01 8.425468206405639648e-02 5.790717005729675293e-01 5.438304543495178223e-01 -4.068620204925537109e-01 -7.308635115623474121e-02 -7.092230953276157379e-03 3.366892039775848389e-01
-5.491779446601867676e-01 -1.632787287235260010e-01 -1.021337956190109253e-01 1.228194236755371094e-01 -2.363439500331878662e-01 -5.896151065826416016e-01 1.371570080518722534e-01 4.731924533843994141e-01
-3.609498143196105957e-01 1.718064993619918823e-01 -4.887757077813148499e-02 8.105922341346740723e-01 -2.075928263366222382e-03 -9.644833207130432129e-02 1.456572264432907104e-01 3.875903189182281494e-01
1.623343490064144135e-02 2.688644826412200928e-01 2.855165004730224609e-01 4.209804907441139221e-02 -6.577847599983215332e-01 1.081814542412757874e-01 -6.319813728332519531e-01 -1.928409002721309662e-02
1.812131702899932861e-01 1.781553179025650024e-01 -5.277346819639205933e-03 5.517333745956420898e-01 -3.056993484497070312e-01 -5.967985987663269043e-01 -4.102337360382080078e-01 1.143349707126617432e-01
-2.895403802394866943e-01 2.299111932516098022e-01 5.162691473960876465e-01 4.601244032382965088e-01 -4.211651384830474854e-01 -3.502049744129180908e-01 1.530266646295785904e-02 2.912063896656036377e-01
3.025538027286529541e-01 3.113043494522571564e-02 1.901545375585556030e-01 3.043800294399261475e-01 -6.842645406723022461e-01 9.937166422605514526e-02 -3.664299845695495605e-01 4.078267514705657959e-01
-3.278420865535736084e-01 3.120802342891693115e-01 -2.757037281990051270e-01 5.862035155296325684e-01 3.292864933609962463e-02 -2.123783826828002930e-01 -5.728613734245300293e-01 3.345718979835510254e-02
-4.540318846702575684e-01 3.658814430236816406e-01 -1.942939162254333496e-01 4.510081410408020020e-01 -1.910482943058013916e-01 -1.549663394689559937e-01 -5.236017704010009766e-01 -2.900939881801605225e-01
3.134523034095764160e-01 -4.832499660551548004e-03 7.817640900611877441e-03 3.571378588676452637e-01 -5.816006064414978027e-01 3.238916993141174316e-01 -4.329861104488372803e-01 3.787792325019836426e-01
-3.408243954181671143e-01 -4.349092841148376465e-01 -6.387523412704467773e-01 1.016027405858039856e-01 -3.581656515598297119e-01 9.592629969120025635e-02 -3.372054696083068848e-01 1.586606502532958984e-01
-4.295198023319244385e-01 8.452244848012924194e-02 -3.718807101249694824e-01 -2.503224909305572510e-01 -7.435905337333679199e-01 4.148814082145690918e-02 9.398366510868072510e-02 2.095977514982223511e-01
-3.669353723526000977e-01 1.023138463497161865e-01 -6.287095546722412109e-01 -1.705916970968246460e-01 -6.306643486022949219e-01 2.284015901386737823e-02 -1.278271526098251343e-01 1.261512041091918945e-01
1.908374130725860596e-01 -2.154155522584915161e-01 -9.314487874507904053e-02 7.345853447914123535e-01 -4.958069622516632080e-01 -3.115439713001251221e-01 1.083784624934196472e-01 1.193965598940849304e-01
-9.309645742177963257e-02 -1.042542457580566406e-01 -1.315380036830902100e-01 8.102236986160278320e-01 -1.233067139983177185e-01 -2.711453139781951904e-01 2.384283989667892456e-01 4.014063775539398193e-01
-3.008921146392822266e-01 2.921281568706035614e-02 -4.855608642101287842e-01 -1.824695318937301636e-01 -6.175752878189086914e-01 2.985242307186126709e-01 -3.419233858585357666e-01 2.282942682504653931e-01
-3.473608791828155518e-01 5.921767950057983398e-01 -3.504351899027824402e-02 4.054300487041473389e-01 -3.401014208793640137e-01 3.413414061069488525e-01 -3.391577005386352539e-01 -1.259146630764007568e-01
-2.243536263704299927e-01 -2.039036303758621216e-01 -3.461343348026275635e-01 1.528906524181365967e-01 -7.704413533210754395e-01 4.055824875831604004e-01 8.242709189653396606e-02 5.762869957834482193e-03
-2.554667294025421143e-01 1.030473485589027405e-01 -2.599462866783142090e-01 -7.349132746458053589e-02 -3.333871662616729736e-01 -5.108965039253234863e-01 -5.141851902008056641e-01 4.632453322410583496e-01
-2.408944368362426758e-01 2.169152349233627319e-01 6.217434629797935486e-02 3.157064616680145264e-01 -3.568189144134521484e-01 -7.618976235389709473e-01 -2.427566200494766235e-01 1.569807827472686768e-01
-3.082825839519500732e-01 1.211817264556884766e-01 3.649722039699554443e-01 7.009950280189514160e-01 -3.564853966236114502e-01 -2.426794171333312988e-01 -1.818917244672775269e-01 -2.159128785133361816e-01
-4.526275396347045898e-01 1.200018078088760376e-01 -2.563020586967468262e-02 2.525449395179748535e-01 1.024474427103996277e-01 -2.354886084794998169e-01 -5.418157577514648438e-01 5.973082780838012695e-01
3.282446041703224182e-02 -2.996248304843902588e-01 -1.442166268825531006e-01 8.948871865868568420e-03 -6.299916505813598633e-01 -6.165173053741455078e-01 -2.483254075050354004e-01 2.227566987276077271e-01
1.431155055761337280e-01 6.284125149250030518e-02 -6.525303423404693604e-02 8.858970999717712402e-01 -2.917199432849884033e-01 -2.565205395221710205e-01 -1.874668747186660767e-01 2.121286652982234955e-02
3.472104072570800781e-01 -4.926742613315582275e-02 1.519310474395751953e-02 4.192901849746704102e-01 -7.938174009323120117e-01 -1.361375600099563599e-01 -2.257410287857055664e-01 3.666189312934875488e-02
-4.669229090213775635e-01 2.097430974245071411e-01 -2.445538640022277832e-01 2.115721553564071655e-01 6.099104415625333786e-03 -2.586249113082885742e-01 -4.411836862564086914e-01 6.097987294197082520e-01
-5.752159357070922852e-01 2.070010155439376831e-01 -1.736935675144195557e-01 4.343385100364685059e-01 3.612368181347846985e-02 -2.903800904750823975e-01 -5.316615104675292969e-01 -1.979096978902816772e-01
-6.607136726379394531e-01 -3.716627657413482666e-01 1.183675378561019897e-01 3.343865871429443359e-01 -2.332004159688949585e-01 2.669844627380371094e-01 -2.644664645195007324e-01 3.223250508308410645e-01
-5.143531560897827148e-01 -2.559457719326019287e-01 -5.537095069885253906e-01 3.534935712814331055e-01 -2.634759545326232910e-01 2.067710310220718384e-01 -2.666230797767639160e-01 -2.347742319107055664e-01
-3.481662571430206299e-01 -1.173099130392074585e-01 -3.546143472194671631e-01 -1.199266016483306885e-01 -8.080541491508483887e-01 2.100098133087158203e-01 9.198632836341857910e-02 1.391681283712387085e-01
-5.067637655884027481e-03 1.153972223401069641e-01 -5.372175574302673340e-01 8.508471772074699402e-03 -8.261777162551879883e-01 -4.725865274667739868e-02 5.422294512391090393e-02 1.011908426880836487e-01
3.612543642520904541e-01 -2.159219384193420410e-01 -1.708201169967651367e-01 5.217902064323425293e-01 -7.019330859184265137e-01 -1.097077876329421997e-01 -1.015505790710449219e-01 7.981362938880920410e-02
-1.863525807857513428e-01 1.579039096832275391e-01 -3.061220347881317139e-01 -6.192588806152343750e-02 -8.299062848091125488e-01 1.715712398290634155e-01 1.825900226831436157e-01 3.021145462989807129e-01
-3.494078516960144043e-01 8.723959326744079590e-02 -3.749729692935943604e-01 7.502951025962829590e-01 -6.873744726181030273e-02 -3.054347634315490723e-01 2.283634990453720093e-02 2.611883580684661865e-01
-1.987190842628479004e-01 1.356881260871887207e-01 -3.238342702388763428e-02 -1.294461786746978760e-01 -3.863047659397125244e-01 -3.330541551113128662e-01 -6.995050907135009766e-01 4.181274175643920898e-01
-4.041678309440612793e-01 -1.247845664620399475e-01 -3.912126421928405762e-01 -6.382684409618377686e-02 -7.780172824859619141e-01 2.321945279836654663e-01 6.506454944610595703e-02 2.230117656290531158e-02
2.004391252994537354e-01 7.395067065954208374e-02 -1.594593934714794159e-02 2.355906218290328979e-01 -8.846812844276428223e-01 8.172376453876495361e-02 -1.972979009151458740e-01 -2.652019858360290527e-01
-2.105352580547332764e-01 -3.470301926136016846e-01 -6.160652041435241699e-01 -4.649818316102027893e-02 -5.499815344810485840e-01 2.567313611507415771e-02 -3.826251924037933350e-01 6.329063326120376587e-02
1.077679693698883057e-01 -1.519414335489273071e-01 -5.797189474105834961e-01 1.919553577899932861e-01 -5.030702948570251465e-01 -4.939478635787963867e-01 -4.974634200334548950e-02 3.046964108943939209e-01
-3.041876256465911865e-01 -2.239462584257125854e-01 -8.168578892946243286e-02 3.335174918174743652e-01 -3.820945620536804199e-01 -5.687894225120544434e-01 2.212354838848114014e-01 4.700517952442169189e-01
2.340296506881713867e-01 -1.751562580466270447e-02 -4.002246558666229248e-01 4.675308763980865479e-01 -4.435520172119140625e-01 -3.431745767593383789e-01 -4.463157653808593750e-01 -2.290272712707519531e-01
-6.246560811996459961e-01 2.417674213647842407e-01 -2.993219494819641113e-01 2.876881659030914307e-01 -2.070947084575891495e-03 -5.316319465637207031e-01 -1.482504159212112427e-01 2.727274000644683838e-01
-1.800375282764434814e-01 1.432984620332717896e-01 1.841251254081726074e-01 -2.661202289164066315e-02 -6.019173860549926758e-01 -6.177803874015808105e-01 -1.710430681705474854e-01 3.731338083744049072e-01
-7.903832793235778809e-01 3.635782003402709961e-01 -1.071354467421770096e-02 4.223423078656196594e-02 -1.974682062864303589e-01 -3.974882364273071289e-01 -2.039777338504791260e-01 5.108228698372840881e-02
-7.283310890197753906e-01 5.664047971367835999e-02 5.457937717437744141e-03 4.747858047485351562e-01 1.331223249435424805e-01 -1.719676703214645386e-01 -4.372623562812805176e-01 -4.880011826753616333e-02
1.979874372482299805e-01 -5.925072357058525085e-02 2.280053794384002686e-01 4.101337194442749023e-01 -8.357698917388916016e-01 -1.913349628448486328e-01 7.007156382314860821e-04 4.442229121923446655e-02
-1.844846904277801514e-01 6.032978296279907227e-01 -1.308245360851287842e-01 5.584077239036560059e-01 -3.920672833919525146e-01 -2.386019676923751831e-01 1.528695523738861084e-01 1.976009607315063477e-01
-7.453072071075439453e-01 -1.430208534002304077e-01 1.010851487517356873e-01 4.160565435886383057e-01 -1.031642332673072815e-01 -3.330170512199401855e-01 -2.788705229759216309e-01 -2.035409212112426758e-01
-4.812781214714050293e-01 -3.969144523143768311e-01 -2.864674329757690430e-01 2.684980928897857666e-01 -4.871468544006347656e-01 4.587216377258300781e-01 -9.417874366044998169e-02 8.263149298727512360e-03
8.856216818094253540e-02 1.747502596117556095e-03 -1.996169686317443848e-01 8.374777436256408691e-01 -2.057213783264160156e-01 -3.170031309127807617e-01 3.276508301496505737e-02 3.271877169609069824e-01
-3.456147387623786926e-02 -3.969281911849975586e-01 -1.790893673896789551e-01 1.482471078634262085e-01 -3.393805623054504395e-01 5.664827302098274231e-03 -4.340173006057739258e-01 6.954287290573120117e-01
-1.870137751102447510e-01 3.680443391203880310e-02 -5.476214364171028137e-02 4.501937329769134521e-01 -5.790575742721557617e-01 -2.366881072521209717e-01 5.725088715553283691e-01 1.972379386425018311e-01
1.176137104630470276e-02 -5.197602510452270508e-01 -2.772725522518157959e-01 8.535773307085037231e-02 -6.933989524841308594e-01 -3.865732550621032715e-01 -4.664949700236320496e-02 1.145761683583259583e-01
2.970531582832336426e-01 -3.012537062168121338e-01 -1.790680438280105591e-01 6.033297181129455566e-01 -5.661706924438476562e-01 -6.351501494646072388e-02 8.454751968383789062e-02 3.052896261215209961e-01
-1.565825790166854858e-01 1.593025587499141693e-02 -7.906050682067871094e-01 3.189118206501007080e-01 -4.040752947330474854e-01 2.732973694801330566e-01 -9.971824288368225098e-02 -2.355912514030933380e-02
-4.040891826152801514e-01 -2.010256648063659668e-01 2.147998809814453125e-01 -1.802152842283248901e-01 -6.151416897773742676e-01 -2.135279476642608643e-01 -4.937105476856231689e-01 2.234741300344467163e-01
-1.193790137767791748e-01 2.950636148452758789e-01 -4.682939052581787109e-01 4.675073027610778809e-01 1.072966828942298889e-01 -1.299556940793991089e-01 -5.482109785079956055e-01 3.631630241870880127e-01
-6.013305783271789551e-01 1.740196794271469116e-01 -2.026551514863967896e-01 -2.032957673072814941e-01 -7.215673327445983887e-01 4.334782063961029053e-02 5.498451739549636841e-02 1.260164752602577209e-02
-4.306612312793731689e-01 1.613469421863555908e-01 -1.117902994155883789e-01 -6.574525684118270874e-02 -6.282047033309936523e-01 2.388719916343688965e-01 1.783327609300613403e-01 5.368191599845886230e-01
-6.755765080451965332e-01 -1.806039176881313324e-02 -2.960049510002136230e-01 2.320903390645980835e-01 -6.102493405342102051e-02 -5.484238862991333008e-01 4.273293912410736084e-02 3.089765012264251709e-01
2.825208008289337158e-01 1.752232462167739868e-01 -9.342246502637863159e-02 6.273151636123657227e-01 -5.579916238784790039e-01 -3.747676908969879150e-01 -4.387540742754936218e-02 1.830203533172607422e-01
-1.742826849222183228e-01 -6.658402085304260254e-02 -1.279717832803726196e-01 2.032925141975283623e-03 -3.789139091968536377e-01 -3.738383650779724121e-01 -5.884807109832763672e-01 5.649519562721252441e-01
-1.498210281133651733e-01 -5.001477152109146118e-02 3.767259418964385986e-01 5.800729393959045410e-01 -6.369659900665283203e-01 5.784945935010910034e-02 -2.123524546623229980e-01 2.061052620410919189e-01
-9.266123175621032715e-03 1.279516518115997314e-01 2.939203679561614990e-01 -8.979436755180358887e-02 -5.698490738868713379e-01 2.273923158645629883e-02 -6.981675028800964355e-01 2.764188349246978760e-01
-2.416716665029525757e-01 1.209755167365074158e-01 -1.732780635356903076e-01 -1.482458114624023438e-01 -3.991803526878356934e-01 -2.974034547805786133e-01 -6.863433718681335449e-01 3.950907588005065918e-01
3.201390206813812256e-01 -1.105311289429664612e-01 -8.816219866275787354e-02 3.877191841602325439e-01 -8.336474895477294922e-01 7.749544456601142883e-03 8.627612888813018799e-02 1.572366207838058472e-01
-5.167544484138488770e-01 5.640362948179244995e-02 5.920893326401710510e-02 6.170856356620788574e-01 -2.144694179296493530e-01 -1.951089054346084595e-01 -1.980708837509155273e-01 -4.713667035102844238e-01
-2.002664655447006226e-01 3.874325454235076904e-01 -7.669834047555923462e-02 7.491179704666137695e-01 -2.229299694299697876e-01 9.377463161945343018e-02 1.275423467159271240e-01 4.098421931266784668e-01
2.200119197368621826e-01 -1.387015134096145630e-01 -1.947125196456909180e-01 4.685280621051788330e-01 -2.844234704971313477e-01 -3.899444043636322021e-01 -4.126348793506622314e-01 5.212526321411132812e-01
-5.487831830978393555e-01 -1.218967288732528687e-01 -1.686617285013198853e-01 2.610303163528442383e-01 -1.108836457133293152e-01 -7.367518544197082520e-01 1.836055517196655273e-02 1.787712424993515015e-01
-2.551341354846954346e-01 -6.032457351684570312e-01 -2.008635401725769043e-01 -3.454812243580818176e-02 -5.579052567481994629e-01 -3.481504321098327637e-01 -2.789848148822784424e-01 1.384260803461074829e-01
-5.176172256469726562e-01 3.742519617080688477e-01 -9.206576645374298096e-02 6.475414633750915527e-01 -8.817248791456222534e-02 1.211789101362228394e-01 -3.732433617115020752e-01 4.952395334839820862e-02
-7.209104485809803009e-03 3.785433769226074219e-01 -1.607481241226196289e-01 3.932268023490905762e-01 -6.531220078468322754e-01 -1.398361660540103912e-02 -1.718199253082275391e-01 -4.689347445964813232e-01
-6.648867726325988770e-01 -2.274345457553863525e-01 1.629356443881988525e-01 4.069108515977859497e-02 -2.309622317552566528e-01 -2.333643138408660889e-01 -5.889013409614562988e-02 6.055781841278076172e-01
-4.050092399120330811e-01 1.466949731111526489e-01 -2.448057569563388824e-02 -2.663359940052032471e-01 -5.663877129554748535e-01 -3.287380337715148926e-01 -4.826254844665527344e-01 2.848205864429473877e-01
-5.705307722091674805e-01 2.521943151950836182e-01 -1.623989045619964600e-01 -2.663782238960266113e-02 -1.249456629157066345e-01 -2.908963859081268311e-01 -4.283288121223449707e-01 5.478247404098510742e-01
-1.155147626996040344e-01 -2.870997488498687744e-01 -4.836693108081817627e-01 -2.040164917707443237e-02 -3.951066434383392334e-01 5.841127038002014160e-02 -5.269243121147155762e-01 4.823977053165435791e-01
-1.247158274054527283e-01 1.678566336631774902e-01 4.274101555347442627e-01 9.247042238712310791e-02 -6.440227627754211426e-01 -1.453126817941665649e-01 -5.736048221588134766e-01 -1.168569736182689667e-02
-1.183862145990133286e-02 2.776693925261497498e-02 -1.933752149343490601e-01 6.171492338180541992e-01 -2.832017540931701660e-01 -1.465441584587097168e-01 7.293165475130081177e-02 6.883487701416015625e-01
-2.212308943271636963e-01 -2.187860459089279175e-01 -4.568935036659240723e-01 -3.755651786923408508e-02 -7.808443903923034668e-01 -1.924673765897750854e-01 1.745410263538360596e-01 1.257023215293884277e-01
-4.857071340084075928e-01 1.910683810710906982e-01 -4.534052908420562744e-01 5.739967226982116699e-01 2.640153467655181885e-02 -4.169794619083404541e-01 -1.013322547078132629e-02 1.336460560560226440e-01
-2.856945097446441650e-01 4.317121803760528564e-01 9.245741367340087891e-02 4.298644959926605225e-01 -2.874972224235534668e-01 5.337590575218200684e-01 -3.864710628986358643e-01 1.475069820880889893e-01
-2.074866443872451782e-01 -2.926338911056518555e-01 -1.070501934736967087e-02 -1.328486800193786621e-01 -7.166026234626770020e-01 -4.205057621002197266e-01 -9.382583200931549072e-02 3.929423689842224121e-01
1.755679994821548462e-01 -1.852953881025314331e-01 -2.875898480415344238e-01 5.905416607856750488e-01 -1.443862766027450562e-01 -3.190196454524993896e-01 -4.593702852725982666e-01 4.120096564292907715e-01
-1.322760581970214844e-01 -1.008814498782157898e-01 4.105601608753204346e-01 6.487756371498107910e-01 -4.335753917694091797e-01 9.688429534435272217e-02 -3.284840583801269531e-01 2.785331010818481445e-01
-7.391890287399291992e-01 -2.591008543968200684e-01 -2.318312376737594604e-01 3.100239038467407227e-01 -3.268185853958129883e-01 3.029086589813232422e-01 -2.014439366757869720e-02 -1.939994841814041138e-01
-5.849006772041320801e-01 -2.048353701829910278e-01 -1.241875141859054565e-01 2.082190364599227905e-01 -2.803283333778381348e-01 -3.545868098735809326e-01 -2.720890641212463379e-01 5.280225276947021484e-01
3.844928741455078125e-01 -5.969834700226783752e-02 -2.702670916914939880e-02 5.815384984016418457e-01 -6.436715126037597656e-01 -5.546637624502182007e-02 -1.806087791919708252e-01 2.442848831415176392e-01
2.292958050966262817e-01 -2.463804334402084351e-01 -2.087621539831161499e-01 5.467694401741027832e-01 -3.761528730392456055e-01 -5.376314520835876465e-01 -3.370580971240997314e-01 5.921284668147563934e-03
-5.847553014755249023e-01 3.147335052490234375e-01 -1.229112222790718079e-01 4.226737916469573975e-01 -1.411767601966857910e-01 -5.011234879493713379e-01 -2.930043041706085205e-01 -9.130509942770004272e-02
9.728460758924484253e-02 -4.374963641166687012e-01 -3.090398907661437988e-01 1.903757303953170776e-01 -5.878848433494567871e-01 -5.164660215377807617e-01 -8.566943556070327759e-02 2.184015065431594849e-01
-2.996216416358947754e-01 -2.418171018362045288e-01 -1.485355496406555176e-01 2.898388504981994629e-01 -9.418656677007675171e-02 -3.394434154033660889e-01 -9.613940864801406860e-02 7.825255990028381348e-01
-1.892284899950027466e-01 -4.190007448196411133e-01 -1.397425830364227295e-01 3.423258960247039795e-01 -2.607241570949554443e-01 -1.009954586625099182e-01 -4.139901697635650635e-01 6.343112587928771973e-01
-4.795821905136108398e-01 -3.030643984675407410e-02 5.922521650791168213e-02 7.393532395362854004e-01 1.631269790232181549e-02 -3.313982188701629639e-01 -2.772041559219360352e-01 -1.788815259933471680e-01
-5.011794567108154297e-01 -4.336783885955810547e-01 -2.809230387210845947e-01 5.277511477470397949e-01 -1.640423983335494995e-01 3.182985186576843262e-01 -2.727425396442413330e-01 -2.628396637737751007e-02
-1.125715225934982300e-01 -4.073838293552398682e-01 -3.650235831737518311e-01 -5.626586824655532837e-02 -5.080678462982177734e-01 -3.163926899433135986e-01 -5.035604834556579590e-01 2.704578340053558350e-01
-6.888433694839477539e-01 3.041686713695526123e-01 1.490291953086853027e-01 5.648100376129150391e-01 -9.020572900772094727e-02 -1.489944569766521454e-02 8.073350787162780762e-02 2.772709131240844727e-01
-3.725504279136657715e-01 3.332610726356506348e-01 6.317030638456344604e-02 3.566546142101287842e-01 -3.995238840579986572e-01 -6.433416008949279785e-01 8.861535042524337769e-02 1.938809901475906372e-01
-8.311478793621063232e-02 4.125876128673553467e-01 -4.216258600354194641e-02 8.359811902046203613e-01 -3.150175809860229492e-01 9.136967360973358154e-02 1.635909453034400940e-02 1.198706179857254028e-01
-3.884035050868988037e-01 2.954873442649841309e-01 2.376343309879302979e-01 6.593090295791625977e-01 -2.946749329566955566e-01 1.610872447490692139e-01 1.027726754546165466e-01 3.838317990303039551e-01
-3.198589086532592773e-01 1.461030542850494385e-01 -5.028006434440612793e-02 4.233197569847106934e-01 -3.160480260848999023e-01 -3.559536039829254150e-01 -5.021898150444030762e-01 -4.645777344703674316e-01
-6.433041095733642578e-01 3.054040372371673584e-01 -4.140389263629913330e-01 7.035913318395614624e-02 -1.711443662643432617e-01 -1.734804511070251465e-01 -3.727715015411376953e-01 3.437516093254089355e-01
-3.244866430759429932e-01 -2.312648445367813110e-01 -2.568494379520416260e-01 -2.247557789087295532e-01 -4.773941338062286377e-01 2.784758433699607849e-02 -6.430050730705261230e-01 2.874053716659545898e-01
-5.516947507858276367e-01 4.491809010505676270e-01 -9.950101375579833984e-02 4.415453076362609863e-01 -3.493271470069885254e-01 -3.398028612136840820e-01 -2.190762907266616821e-01 -5.930279195308685303e-02
-6.012154221534729004e-01 2.259389460086822510e-01 -3.901408910751342773e-01 2.077482938766479492e-01 -6.976015120744705200e-02 -5.619182586669921875e-01 -1.268893927335739136e-01 2.353781908750534058e-01
2.419791668653488159e-01 -3.144871294498443604e-01 2.545418441295623779e-01 4.325973391532897949e-01 -7.140213847160339355e-01 2.239421568810939789e-02 -2.024907171726226807e-01 1.981959640979766846e-01
-4.468157291412353516e-01 9.390339255332946777e-02 -1.687912493944168091e-01 7.081990242004394531e-01 2.260967493057250977e-01 -3.581978380680084229e-02 -3.568802773952484131e-01 2.858934402465820312e-01
-3.008109629154205322e-01 2.041555941104888916e-01 -3.335916697978973389e-01 -1.794067211449146271e-02 -2.874934077262878418e-01 -3.851679563522338867e-01 -5.878808498382568359e-01 4.238126575946807861e-01
1.014760211110115051e-01 -1.331298053264617920e-01 2.826319634914398193e-01 3.719737827777862549e-01 -8.251151442527770996e-01 1.279909163713455200e-01 -1.908716112375259399e-01 -1.417920887470245361e-01
3.082454800605773926e-01 -2.409369349479675293e-01 -2.636733837425708771e-02 5.243867635726928711e-01 -7.158653736114501953e-01 1.494208574295043945e-01 -4.492337815463542938e-03 1.909120231866836548e-01
-2.501859962940216064e-01 5.680244415998458862e-02 -6.366046667098999023e-01 9.260191023349761963e-02 -4.582882523536682129e-01 1.022288799285888672e-01 -4.023640751838684082e-01 -3.714352548122406006e-01
-6.650851368904113770e-01 1.841264516115188599e-01 -2.000068277120590210e-01 3.338633179664611816e-01 1.709191054105758667e-01 5.269695445895195007e-02 -2.448866963386535645e-01 5.294640064239501953e-01
-2.495771050453186035e-01 1.576140671968460083e-01 3.890891075134277344e-01 1.178702488541603088e-01 -5.065735578536987305e-01 -4.197147116065025330e-02 -6.589923501014709473e-01 -2.343849390745162964e-01
2.474553585052490234e-01 -2.599724531173706055e-01 6.915197521448135376e-02 6.721085309982299805e-01 -5.754122734069824219e-01 -2.992039173841476440e-02 -1.065339818596839905e-01 2.670659124851226807e-01
