# Supplementary material for: Where is your field going? A machine learning approach to study the relative motion of the domains of physics
Source: PLoS One. 2020 Jun 18;15(6):e0233997. doi: 10.1371/journal.pone.0233997 (PMC7302634; doi:10.1371/journal.pone.0233997)
Supplement: S10 Data — (ZIP) [file pone.0233997.s010.zip › 9/Pacs4Run_9_VS_500_embeddings2002-2006ED8.txt]

-5.385603308677673340e-01 2.478563785552978516e-01 -2.491422146558761597e-01 2.991952002048492432e-01 -6.123394966125488281e-01 2.762821912765502930e-01 -2.012082040309906006e-01 -7.179294526576995850e-02
-6.444405317306518555e-01 5.536247789859771729e-02 -2.579699456691741943e-01 1.781271100044250488e-01 -3.980781435966491699e-01 3.100266158580780029e-01 2.646581530570983887e-01 3.984055519104003906e-01
-5.122917890548706055e-01 -2.047701776027679443e-01 -4.543011188507080078e-01 2.351994216442108154e-01 -2.900415658950805664e-01 4.263642728328704834e-01 -2.187344878911972046e-01 3.466449379920959473e-01
-6.221854090690612793e-01 1.608169525861740112e-01 -1.671373993158340454e-01 5.363031625747680664e-01 -2.931155264377593994e-01 2.479970455169677734e-01 1.906097233295440674e-01 2.961689829826354980e-01
-3.797658681869506836e-01 1.898361593484878540e-01 -3.113735020160675049e-01 4.699473381042480469e-01 -5.932961106300354004e-01 -1.663029752671718597e-02 -2.607396841049194336e-01 2.857870459556579590e-01
-3.879402065649628639e-03 -1.943741291761398315e-01 -7.550626993179321289e-01 9.575653076171875000e-02 -4.273561239242553711e-01 1.235965415835380554e-01 2.662130594253540039e-01 -3.378401100635528564e-01
-2.205365002155303955e-01 2.527346909046173096e-01 -7.884103059768676758e-01 2.452320605516433716e-01 4.907039925456047058e-02 3.493565618991851807e-01 -5.774440616369247437e-02 -2.792255282402038574e-01
-7.109975814819335938e-02 -1.639240384101867676e-01 -7.728189826011657715e-01 1.990703344345092773e-01 -3.834559023380279541e-01 1.179938241839408875e-01 1.803923100233078003e-01 -3.710704445838928223e-01
-8.001186847686767578e-01 -3.172052502632141113e-01 -5.357719212770462036e-02 2.426893115043640137e-01 -2.906043529510498047e-01 2.710299491882324219e-01 -1.423204597085714340e-02 1.982720196247100830e-01
-3.525143265724182129e-01 2.647036872804164886e-02 -6.467771530151367188e-01 6.337592750787734985e-02 -4.510520994663238525e-01 -2.410920262336730957e-01 3.858188092708587646e-01 -2.055876255035400391e-01
-2.531376183032989502e-01 1.599378138780593872e-01 -1.264946013689041138e-01 3.992229700088500977e-01 -8.400752544403076172e-01 -8.924233168363571167e-02 7.007773965597152710e-02 1.279053986072540283e-01
-7.976667284965515137e-01 1.046061813831329346e-01 -2.410687208175659180e-01 5.334159135818481445e-01 -1.187745016068220139e-02 7.680015265941619873e-02 1.274801697582006454e-02 6.274408102035522461e-02
-6.293228268623352051e-01 3.492631614208221436e-01 -1.817876845598220825e-01 -2.468420751392841339e-02 7.161849737167358398e-02 1.326158549636602402e-02 -2.806745469570159912e-02 -6.649956107139587402e-01
-4.424775838851928711e-01 -1.333404779434204102e-01 -1.341666281223297119e-01 4.549545943737030029e-01 -3.624433279037475586e-01 4.879440963268280029e-01 -2.938203811645507812e-01 3.250607252120971680e-01
-3.207310140132904053e-01 -4.477828741073608398e-01 -1.997009366750717163e-01 3.282630145549774170e-01 -2.524139583110809326e-01 2.452476769685745239e-01 3.999665081501007080e-01 -5.149295926094055176e-01
-3.116406500339508057e-01 1.039717644453048706e-01 -3.610012531280517578e-01 3.323495984077453613e-01 -5.968863368034362793e-01 -4.171787798404693604e-01 2.295341640710830688e-01 -2.613323330879211426e-01
-4.813266098499298096e-01 -6.901183724403381348e-02 -5.365514159202575684e-01 4.376713931560516357e-01 -5.243430659174919128e-02 2.088632136583328247e-01 4.278993606567382812e-01 -2.337680160999298096e-01
-2.957705035805702209e-02 -1.678879931569099426e-02 5.760061368346214294e-02 5.849645733833312988e-01 -5.161012411117553711e-01 1.658558398485183716e-01 2.551597654819488525e-01 -5.425557494163513184e-01
-8.158231526613235474e-02 -1.849063634872436523e-01 -4.221191704273223877e-01 4.008291959762573242e-01 -5.167548656463623047e-01 -1.305035203695297241e-01 -2.273892909288406372e-01 -5.334161520004272461e-01
-1.720556020736694336e-01 -7.410093396902084351e-02 -1.213791668415069580e-01 5.985792875289916992e-01 -1.762553155422210693e-01 6.086567044258117676e-01 3.512747287750244141e-01 -2.587527334690093994e-01
-3.561338186264038086e-01 2.001185417175292969e-01 -3.632944524288177490e-01 3.478565514087677002e-01 -6.221000552177429199e-01 -4.138705432415008545e-01 9.494605660438537598e-02 -1.132354661822319031e-01
-2.340441197156906128e-01 2.240816056728363037e-01 -2.413675636053085327e-01 2.478944957256317139e-01 -4.021298587322235107e-01 5.037597417831420898e-01 5.953620076179504395e-01 7.322973757982254028e-02
-2.755833268165588379e-01 -2.339261770248413086e-01 -3.653478920459747314e-01 4.318017959594726562e-01 -3.408702015876770020e-01 5.573822855949401855e-01 3.423826992511749268e-01 7.285119593143463135e-02
-7.067990899085998535e-01 4.378489255905151367e-01 5.033864080905914307e-02 2.112793922424316406e-02 -1.216166764497756958e-01 3.359386622905731201e-01 2.973007857799530029e-01 -2.995160818099975586e-01
-1.984233707189559937e-01 -3.102124035358428955e-01 -4.597790241241455078e-01 3.380889594554901123e-01 -1.218461692333221436e-01 3.319356739521026611e-01 3.142921030521392822e-01 -5.611491203308105469e-01
-4.887288510799407959e-01 1.525296121835708618e-01 3.321920037269592285e-01 -1.792064756155014038e-01 -6.416323781013488770e-01 6.714843958616256714e-02 3.295231759548187256e-01 -2.657549977302551270e-01
-7.952752709388732910e-01 4.311861991882324219e-01 -3.857000172138214111e-02 1.318266093730926514e-01 -2.405539453029632568e-01 -3.995892032980918884e-02 2.861545681953430176e-01 -1.462959945201873779e-01
-8.337416499853134155e-02 -4.018515050411224365e-01 -1.746800839900970459e-01 2.443268895149230957e-01 -3.744919002056121826e-01 7.536544799804687500e-01 1.819735765457153320e-01 -1.285502803511917591e-03
-9.190405905246734619e-02 6.704444438219070435e-02 -3.124147951602935791e-01 3.052560389041900635e-01 -4.722150266170501709e-01 5.230007767677307129e-01 5.434280037879943848e-01 6.665968149900436401e-02
-2.006752341985702515e-01 -6.710831820964813232e-02 -7.916518449783325195e-01 1.663723438978195190e-01 -4.506307542324066162e-01 -9.241991490125656128e-02 1.765351444482803345e-01 -2.409550994634628296e-01
-7.918858528137207031e-01 -8.442427963018417358e-02 -4.818217754364013672e-01 2.835953235626220703e-01 -1.768886595964431763e-01 -1.283398717641830444e-01 5.774480849504470825e-02 4.599718749523162842e-02
-3.346187174320220947e-01 -7.044693827629089355e-02 -6.268632411956787109e-01 2.041976153850555420e-01 -6.774559617042541504e-02 2.098419666290283203e-01 4.112008512020111084e-01 -4.803166389465332031e-01
-1.035913228988647461e-01 -2.925972938537597656e-01 -4.144499897956848145e-01 5.192890167236328125e-01 -1.803944259881973267e-01 6.211996674537658691e-01 -1.742305010557174683e-01 -1.159242913126945496e-01
-5.899207293987274170e-02 3.727247416973114014e-01 -5.577957034111022949e-01 3.604597747325897217e-01 -4.493008181452751160e-02 2.996204197406768799e-01 2.096941620111465454e-01 -5.298736095428466797e-01
-1.430610474199056625e-02 -1.941495575010776520e-02 8.913529664278030396e-02 6.170443296432495117e-01 -4.520840644836425781e-01 3.123013377189636230e-01 3.345263302326202393e-01 -4.437451660633087158e-01
-4.251400828361511230e-01 1.723479032516479492e-01 -3.452156782150268555e-01 -4.234072268009185791e-01 -4.239077270030975342e-01 5.422681570053100586e-01 -4.899554327130317688e-02 1.222761347889900208e-01
-4.321660399436950684e-01 2.946842610836029053e-01 -6.422468423843383789e-01 4.900540411472320557e-01 1.484669279307126999e-02 8.319039642810821533e-02 5.599962919950485229e-02 -2.519575059413909912e-01
-6.633617281913757324e-01 4.804100990295410156e-01 -1.278056353330612183e-01 4.031495004892349243e-02 -2.774832844734191895e-01 7.453379034996032715e-02 4.489524960517883301e-01 -1.645815968513488770e-01
-6.384070515632629395e-01 1.970052123069763184e-01 3.108445703983306885e-01 -9.827776253223419189e-02 -1.688278615474700928e-01 2.996059656143188477e-01 8.045117557048797607e-02 -5.679819583892822266e-01
-2.071627527475357056e-01 3.704886883497238159e-02 -5.774397253990173340e-01 4.631871283054351807e-01 -2.744751572608947754e-01 3.212737143039703369e-01 4.505152404308319092e-01 -1.619089990854263306e-01
2.083980739116668701e-01 -8.118291734717786312e-04 -4.760102033615112305e-01 7.757111638784408569e-02 -5.195497274398803711e-01 3.016620278358459473e-01 4.215166270732879639e-01 -4.305327236652374268e-01
-2.287157326936721802e-01 -1.137048900127410889e-01 -6.251018047332763672e-01 3.907070159912109375e-01 -1.628673374652862549e-01 3.127894699573516846e-01 3.638579249382019043e-01 -3.668795526027679443e-01
-3.685583174228668213e-01 1.715175993740558624e-02 -3.709096908569335938e-01 -5.391337275505065918e-01 -5.516008734703063965e-01 2.637368142604827881e-01 2.349423766136169434e-01 -8.131966739892959595e-02
-1.261256635189056396e-01 4.194236695766448975e-01 -3.565318882465362549e-02 3.378335833549499512e-01 -8.226239681243896484e-01 -6.824869662523269653e-02 8.730696141719818115e-02 6.150553002953529358e-02
-5.264075100421905518e-02 -2.625046074390411377e-01 -5.507329702377319336e-01 5.397356748580932617e-01 -2.494837641716003418e-01 3.474645316600799561e-01 -1.972806751728057861e-01 -3.343732059001922607e-01
2.034422475844621658e-03 -3.363061845302581787e-01 -3.280271887779235840e-01 3.284907639026641846e-01 -2.635847926139831543e-01 3.447608351707458496e-01 4.309622570872306824e-02 -6.936798691749572754e-01
-3.204834461212158203e-01 2.247561961412429810e-01 -1.868153065443038940e-01 2.554185092449188232e-01 -8.272405266761779785e-01 -2.341414541006088257e-01 -1.471597049385309219e-02 8.526860922574996948e-02
-8.046267926692962646e-02 6.967566907405853271e-02 -3.554345667362213135e-01 4.789651632308959961e-01 -4.531882107257843018e-01 4.748369455337524414e-01 4.488162994384765625e-01 -2.537641301751136780e-02
-2.293664403259754181e-02 -2.992889285087585449e-01 -3.998535871505737305e-01 4.995864033699035645e-01 -3.500896692276000977e-01 8.587636798620223999e-02 -8.697899430990219116e-02 -6.024349331855773926e-01
-4.694522023200988770e-01 4.953195452690124512e-01 -1.889452636241912842e-01 -1.887732446193695068e-01 -1.634995192289352417e-01 3.023318946361541748e-01 3.722781240940093994e-01 -4.541032314300537109e-01
-1.920725852251052856e-01 -3.989375233650207520e-01 -4.451314210891723633e-01 6.023156046867370605e-01 -2.710570693016052246e-01 2.455544173717498779e-01 -2.268830314278602600e-03 -3.305400609970092773e-01
-2.271864414215087891e-01 -1.744995638728141785e-02 -1.357717216014862061e-01 6.657685041427612305e-01 -2.626313865184783936e-01 5.891308784484863281e-01 -2.533067166805267334e-01 7.864756882190704346e-02
-6.527582406997680664e-01 -5.172160863876342773e-01 -2.241060435771942139e-01 1.100123301148414612e-02 -1.806721389293670654e-01 1.796153783798217773e-01 3.265160918235778809e-01 -2.907452285289764404e-01
-8.836329728364944458e-02 2.955688834190368652e-01 -5.518972873687744141e-01 3.576198816299438477e-01 -2.211401425302028656e-02 2.466794997453689575e-01 2.225116491317749023e-01 -6.012462973594665527e-01
-1.789006032049655914e-02 1.842921227216720581e-02 -5.628582239151000977e-01 1.490295827388763428e-01 -4.622271358966827393e-01 5.191643834114074707e-01 4.184851646423339844e-01 4.478503018617630005e-02
-2.212088555097579956e-01 -4.697175621986389160e-01 -1.806209385395050049e-01 3.374673128128051758e-01 -4.670190513134002686e-01 3.525846898555755615e-01 4.612205922603607178e-01 -1.696371585130691528e-01
-4.098211228847503662e-01 1.109299883246421814e-01 -3.264520764350891113e-01 3.382838666439056396e-01 -6.784747838973999023e-01 -3.318608999252319336e-01 1.674014329910278320e-01 -1.585236564278602600e-02
-2.115685790777206421e-01 -7.482274621725082397e-02 -2.299628555774688721e-01 5.987905859947204590e-01 -1.557400450110435486e-03 3.962701857089996338e-01 3.047421574592590332e-01 -5.369421839714050293e-01
-6.096944212913513184e-01 -1.186767071485519409e-01 -2.210120260715484619e-01 3.544766604900360107e-01 -5.757953524589538574e-01 -2.780182063579559326e-01 6.768433749675750732e-02 -1.620889157056808472e-01
-1.183838546276092529e-01 -5.369107127189636230e-01 -8.194060996174812317e-03 2.838801443576812744e-01 -6.082003116607666016e-01 1.993161141872406006e-01 2.669933140277862549e-01 -3.689675331115722656e-01
-1.741594225168228149e-01 -1.784894317388534546e-01 -1.080020442605018616e-01 6.431022286415100098e-01 -2.622469067573547363e-01 5.840197205543518066e-01 -3.201142251491546631e-01 -1.548066549003124237e-02
-1.402516663074493408e-01 -1.498412638902664185e-01 2.636028230190277100e-01 4.590908586978912354e-01 -4.410006403923034668e-01 2.936212718486785889e-01 3.916271924972534180e-01 -4.935173094272613525e-01
-4.538239538669586182e-01 1.795337162911891937e-02 -3.946741223335266113e-01 3.849945366382598877e-01 -1.677070409059524536e-01 3.485142290592193604e-01 5.831017494201660156e-01 1.172842644155025482e-02
-7.909009456634521484e-01 3.787848353385925293e-01 1.406473219394683838e-01 1.729062199592590332e-01 -2.753966152667999268e-01 -3.513577952980995178e-02 8.183763921260833740e-02 -3.123209476470947266e-01
-2.242950499057769775e-01 -3.010563254356384277e-01 -5.859330296516418457e-01 3.874117732048034668e-01 -1.004363670945167542e-01 2.703909277915954590e-01 1.554395705461502075e-01 -5.082236528396606445e-01
5.793209373950958252e-02 -1.916123479604721069e-01 -1.789826303720474243e-01 2.516888380050659180e-01 -7.510173320770263672e-01 -2.843340113759040833e-02 -4.066553711891174316e-01 -3.665277063846588135e-01
-7.529381513595581055e-01 2.546487748622894287e-01 1.858469545841217041e-01 -1.452649384737014771e-01 -5.166273117065429688e-01 1.976316981017589569e-02 -5.330330878496170044e-02 -2.060620188713073730e-01
-7.716805934906005859e-01 -4.218016266822814941e-01 -5.084419250488281250e-02 2.567853331565856934e-01 2.673596329987049103e-02 1.557526588439941406e-01 -1.184567287564277649e-01 -3.450550436973571777e-01
-1.006450280547142029e-01 -2.956515848636627197e-01 -3.837496936321258545e-01 3.948967754840850830e-01 -5.696436762809753418e-01 -8.454045653343200684e-02 -1.950431764125823975e-01 -4.791350364685058594e-01
1.207805946469306946e-01 -3.832066431641578674e-02 2.582235261797904968e-02 4.479244351387023926e-01 -5.714466571807861328e-01 1.815264970064163208e-01 2.669653892517089844e-01 -5.931835770606994629e-01
-1.763718575239181519e-01 -3.034736812114715576e-01 -6.091516017913818359e-01 2.104236483573913574e-01 -3.116715848445892334e-01 4.563250243663787842e-01 3.686233162879943848e-01 -1.421196758747100830e-01
-3.019413053989410400e-01 3.848007917404174805e-01 -6.603830456733703613e-01 4.369299411773681641e-01 -1.343714892864227295e-01 2.974414527416229248e-01 7.010179758071899414e-02 1.493480503559112549e-01
-7.452069520950317383e-01 -2.078927867114543915e-02 9.717750549316406250e-02 -1.758125424385070801e-01 -5.591279864311218262e-01 -9.718448668718338013e-02 2.540935575962066650e-01 -1.313327550888061523e-01
-3.653229176998138428e-01 3.525483235716819763e-02 -4.265524446964263916e-01 1.630562841892242432e-01 -6.717696189880371094e-01 -3.829867243766784668e-01 2.387766242027282715e-01 -4.236122593283653259e-02
-4.164668321609497070e-01 3.400928676128387451e-01 -5.720865130424499512e-01 -4.087695479393005371e-01 -3.227857649326324463e-01 2.153981626033782959e-01 -2.197559326887130737e-01 -1.328045278787612915e-01
-1.734135299921035767e-01 1.370909810066223145e-01 -4.180099368095397949e-01 4.604268968105316162e-01 -3.365189135074615479e-01 4.280216097831726074e-01 5.147590041160583496e-01 -5.462899431586265564e-02
-4.589930474758148193e-01 3.640780150890350342e-01 2.620785534381866455e-01 -6.449586898088455200e-02 -2.468989044427871704e-01 4.718823432922363281e-01 3.289474546909332275e-01 -4.382798969745635986e-01
-4.214704930782318115e-01 6.211061477661132812e-01 -4.310673102736473083e-02 7.581851631402969360e-02 -1.037654280662536621e-01 5.755015611648559570e-01 -4.434273112565279007e-03 -2.949480414390563965e-01
-6.385757923126220703e-01 3.005333542823791504e-01 2.088108658790588379e-01 -2.564733028411865234e-01 -2.986164987087249756e-01 4.547460675239562988e-01 -7.708764821290969849e-02 -3.010178506374359131e-01
-8.779239654541015625e-02 -5.015671253204345703e-01 -4.421032071113586426e-01 1.761535257101058960e-01 -2.559789121150970459e-01 5.263443589210510254e-01 1.569290161132812500e-01 -3.834675848484039307e-01
8.882947266101837158e-02 1.232134737074375153e-02 -6.191993951797485352e-01 2.254047542810440063e-01 -4.389119148254394531e-01 3.219201862812042236e-01 3.989833891391754150e-01 -3.198096454143524170e-01
-2.209192067384719849e-01 -3.713485896587371826e-01 -2.836920022964477539e-01 5.379617810249328613e-01 -2.824128270149230957e-01 6.001209616661071777e-01 5.437406897544860840e-02 -2.349598519504070282e-02
8.480263501405715942e-02 -9.380511939525604248e-02 -2.833573222160339355e-01 4.521262347698211670e-01 -6.076872348785400391e-01 1.742020249366760254e-01 -1.417874544858932495e-02 -5.472370982170104980e-01
-4.719853401184082031e-01 5.242486000061035156e-01 -9.051521122455596924e-02 2.134181186556816101e-02 -5.499930307269096375e-02 3.987481594085693359e-01 2.743135094642639160e-01 -5.064305663108825684e-01
-1.304581016302108765e-02 -1.477123796939849854e-01 -1.964788883924484253e-01 2.150733172893524170e-01 -4.534363746643066406e-01 -8.228014409542083740e-02 8.541448414325714111e-02 -8.206582069396972656e-01
-2.243364974856376648e-02 -2.457716315984725952e-01 -7.118882238864898682e-02 5.499685406684875488e-01 -5.349643826484680176e-01 7.387033849954605103e-02 -4.462836980819702148e-01 -3.751627206802368164e-01
-5.037124752998352051e-01 5.302810072898864746e-01 2.357478439807891846e-01 -9.489256888628005981e-03 -3.691501617431640625e-01 2.348350882530212402e-01 -7.694078609347343445e-03 -4.668298065662384033e-01
1.535442322492599487e-01 3.866548836231231689e-02 -6.791327595710754395e-01 1.469830721616744995e-01 -6.256330609321594238e-01 1.394820660352706909e-01 2.044522613286972046e-01 -1.985727697610855103e-01
-9.049425274133682251e-02 -5.291266441345214844e-01 -2.634610235691070557e-01 3.579579293727874756e-01 -4.101788103580474854e-01 5.799806714057922363e-01 4.792473837733268738e-02 -8.584392815828323364e-02
-6.386355757713317871e-01 3.197475373744964600e-01 -2.644554674625396729e-01 1.241571232676506042e-01 -2.320653945207595825e-01 2.690786123275756836e-01 5.034691691398620605e-01 -1.575303822755813599e-01
3.734726086258888245e-02 -2.417707592248916626e-01 -1.789188757538795471e-02 2.518043480813503265e-02 -9.604344964027404785e-01 3.245233744382858276e-02 -3.710163012146949768e-02 -1.197244897484779358e-01
-8.252403140068054199e-01 2.473794156685471535e-03 1.438092887401580811e-01 -1.773645542562007904e-02 -4.487971365451812744e-01 -2.001493126153945923e-01 -7.172579318284988403e-02 -2.266131341457366943e-01
-3.060008585453033447e-01 -5.036365985870361328e-01 -3.957176506519317627e-01 3.248563706874847412e-01 -1.735700964927673340e-01 5.907204747200012207e-01 8.073162287473678589e-02 -7.067311555147171021e-02
5.661476030945777893e-02 -1.875383853912353516e-01 -4.276579916477203369e-01 -7.564207166433334351e-02 -6.349182724952697754e-01 2.189284563064575195e-01 5.130947828292846680e-01 -2.422684282064437866e-01
-1.615777760744094849e-01 -3.382637202739715576e-01 -2.769733965396881104e-01 1.534038484096527100e-01 -5.934887528419494629e-01 -2.620450854301452637e-01 -2.953304946422576904e-01 -5.011056065559387207e-01
-3.715490400791168213e-01 2.136353403329849243e-01 -3.467186093330383301e-01 2.697613239288330078e-01 -6.505068540573120117e-01 -3.906638026237487793e-01 -1.729804575443267822e-01 -1.327657997608184814e-01
-7.600521296262741089e-02 -2.266001142561435699e-02 -4.482093751430511475e-01 4.455186724662780762e-01 -3.763108551502227783e-01 4.867363870143890381e-01 4.522716999053955078e-01 -1.061106398701667786e-01
-3.171586617827415466e-02 1.069694757461547852e-01 -3.649488389492034912e-01 4.670466780662536621e-01 -4.270332157611846924e-01 5.386705398559570312e-01 4.038741290569305420e-01 -2.436450682580471039e-02
1.943142153322696686e-03 -1.387598663568496704e-01 -7.497256994247436523e-01 1.311446875333786011e-01 -3.290314972400665283e-01 2.007923275232315063e-01 1.501241922378540039e-01 -4.799351394176483154e-01
-3.683225810527801514e-01 -1.317939907312393188e-01 4.555627331137657166e-02 -6.410308182239532471e-02 -5.224052071571350098e-01 2.384015321731567383e-01 -7.047414183616638184e-01 -1.199219301342964172e-01
-2.827430069446563721e-01 2.336900979280471802e-01 -3.447858691215515137e-01 5.376508831977844238e-01 -6.260894536972045898e-01 2.790706232190132141e-02 1.122449785470962524e-01 2.283283770084381104e-01
-1.548089738935232162e-02 -3.616507649421691895e-01 -2.252387255430221558e-01 4.025567471981048584e-01 -3.488399982452392578e-01 7.237793803215026855e-01 -2.586431615054607391e-02 -9.984954446554183960e-02
-3.465916216373443604e-01 -7.103893160820007324e-01 8.105446398258209229e-02 1.546948105096817017e-01 -4.588896334171295166e-01 2.248469591140747070e-01 4.207403212785720825e-02 -2.860331237316131592e-01
-2.892438769340515137e-01 6.412577629089355469e-01 -2.079638242721557617e-01 -1.613446325063705444e-01 -1.766914278268814087e-01 4.383528828620910645e-01 -2.809497527778148651e-02 -4.600903689861297607e-01
-4.760260879993438721e-02 -1.193547174334526062e-01 -4.596884548664093018e-01 3.664328753948211670e-01 -4.133630394935607910e-01 4.856435060501098633e-01 4.304044246673583984e-01 -2.143259346485137939e-01
-2.749471366405487061e-01 2.695737183094024658e-01 -4.510215520858764648e-01 -4.909157752990722656e-01 -6.102383136749267578e-01 1.369623541831970215e-01 -1.132826656103134155e-01 -5.773074552416801453e-02
-4.833206236362457275e-01 4.322890937328338623e-01 -2.173068374395370483e-01 -1.863393038511276245e-01 -2.759446389973163605e-02 4.685125052928924561e-01 7.054550945758819580e-02 -5.218627452850341797e-01
-4.118684828281402588e-01 6.048604249954223633e-01 -1.874496787786483765e-02 -1.164602413773536682e-01 -2.960228621959686279e-01 1.760562658309936523e-01 -5.549498274922370911e-02 -5.734882950782775879e-01
-1.441896706819534302e-01 -1.395574305206537247e-02 -1.430598348379135132e-01 6.527566313743591309e-01 -1.548068821430206299e-01 6.021021604537963867e-01 -3.801669478416442871e-01 -3.792181238532066345e-02
8.868563920259475708e-02 -3.601967692375183105e-01 -5.325591191649436951e-02 3.875114619731903076e-01 -6.537545919418334961e-01 3.816697001457214355e-01 2.188613116741180420e-01 -2.973631918430328369e-01
-1.635309159755706787e-01 -3.340510427951812744e-01 -3.743773400783538818e-01 3.674159348011016846e-01 -2.826384305953979492e-01 2.279223408550024033e-03 -6.309172604233026505e-04 -7.117757201194763184e-01
-3.380214571952819824e-01 -2.074529975652694702e-01 -4.648194015026092529e-01 4.876151382923126221e-01 -3.495533019304275513e-02 3.872733712196350098e-01 3.006208837032318115e-01 -3.838014006614685059e-01
7.579379715025424957e-03 4.668997526168823242e-01 -2.428548783063888550e-01 3.022557795047760010e-01 -6.875519156455993652e-01 -1.088287532329559326e-01 -2.792211472988128662e-01 -2.628200948238372803e-01
-2.414041310548782349e-01 -1.992817521095275879e-01 -8.142874240875244141e-01 2.026690095663070679e-01 -3.714454174041748047e-01 1.018678676337003708e-02 1.366937458515167236e-01 -2.027600556612014771e-01
1.990461051464080811e-01 -1.566146016120910645e-01 -4.208375215530395508e-01 4.520253539085388184e-01 -4.023078382015228271e-01 3.273063898086547852e-01 -2.983680963516235352e-01 -4.431892335414886475e-01
-6.715155839920043945e-01 -4.813316762447357178e-01 1.658782809972763062e-01 3.335173428058624268e-01 -2.310436069965362549e-01 3.375198841094970703e-01 -7.099552452564239502e-02 -7.934666424989700317e-02
-1.761654466390609741e-01 2.074131667613983154e-01 1.889844536781311035e-01 5.037544369697570801e-01 -5.377118587493896484e-01 7.152138650417327881e-02 -5.212012529373168945e-01 -2.656349241733551025e-01
-6.039147730916738510e-03 -1.648393273353576660e-01 -6.845968365669250488e-01 2.454117089509963989e-01 -4.222502708435058594e-01 -1.037145256996154785e-01 -9.538760781288146973e-02 -4.957228302955627441e-01
-4.056385755538940430e-01 5.621160268783569336e-01 -4.363834559917449951e-01 -2.743706107139587402e-01 -3.716271817684173584e-01 -2.860596030950546265e-02 -5.894534662365913391e-02 -3.337267637252807617e-01
-9.291024506092071533e-02 4.654008746147155762e-01 -5.380039811134338379e-01 5.687698125839233398e-01 -1.967433840036392212e-01 2.872475385665893555e-01 1.300182789564132690e-01 -1.539435386657714844e-01
-1.484218835830688477e-01 -1.815735828131437302e-03 -3.953991234302520752e-01 -4.403957426548004150e-01 -3.925808668136596680e-01 6.870751380920410156e-01 -3.843297436833381653e-02 -3.109231591224670410e-03
-2.373798638582229614e-01 -1.021687313914299011e-01 -6.689433455467224121e-01 2.345660030841827393e-01 -2.526057958602905273e-01 1.911619305610656738e-01 4.683485031127929688e-01 -3.331713676452636719e-01
-2.456956170499324799e-02 -2.643109261989593506e-01 2.057387679815292358e-02 5.509035587310791016e-01 -5.875310301780700684e-01 2.886844277381896973e-01 3.019166290760040283e-01 -3.254736661911010742e-01
-5.062291622161865234e-01 4.902148544788360596e-01 -8.111160993576049805e-02 -2.063437998294830322e-01 -1.704304814338684082e-01 4.989787638187408447e-01 1.617787927389144897e-01 -3.873833715915679932e-01
1.274447590112686157e-01 1.080342009663581848e-01 -2.676641801372170448e-03 5.231531858444213867e-01 -6.166586875915527344e-01 1.761904805898666382e-01 2.831517159938812256e-01 -4.548671245574951172e-01
-5.537971854209899902e-01 2.841685414314270020e-01 -3.809714615345001221e-01 -2.831891775131225586e-01 1.939121633768081665e-02 4.523196220397949219e-01 1.484786868095397949e-01 -4.002581834793090820e-01
-2.196390628814697266e-01 1.670813709497451782e-01 1.234676018357276917e-01 5.896894335746765137e-01 -5.801164507865905762e-01 4.219505190849304199e-02 -4.542070627212524414e-01 -1.274559795856475830e-01
-6.126755475997924805e-01 1.437378674745559692e-01 3.675767183303833008e-01 -1.522790044546127319e-01 -4.607110321521759033e-01 2.030525952577590942e-01 -3.063832521438598633e-01 -3.135455250740051270e-01
-5.762124434113502502e-02 1.396486908197402954e-01 -3.039106167852878571e-02 1.341020464897155762e-01 -9.606597423553466797e-01 7.844308018684387207e-02 -7.815851271152496338e-02 1.521242707967758179e-01
5.330559238791465759e-02 -2.413414865732192993e-01 -4.190154075622558594e-01 6.189093589782714844e-01 -3.556252419948577881e-01 1.839219927787780762e-01 -2.630258500576019287e-01 -3.883437514305114746e-01
-7.066871523857116699e-01 -4.546112194657325745e-02 -3.415698707103729248e-01 4.479544162750244141e-01 -1.170109361410140991e-01 -2.673205733299255371e-01 -2.767216563224792480e-01 -1.395232230424880981e-01
-2.596794366836547852e-01 -2.201399505138397217e-01 -1.214582659304141998e-02 2.797695398330688477e-01 -5.069874525070190430e-01 5.997712016105651855e-01 -3.370520770549774170e-01 2.744458615779876709e-01
-1.728500723838806152e-01 -3.843916058540344238e-01 -4.799787402153015137e-01 3.739417791366577148e-01 -1.981300264596939087e-01 4.705409333109855652e-02 -1.848775744438171387e-01 -6.135995984077453613e-01
-2.402304112911224365e-02 -9.371004998683929443e-02 -2.481998652219772339e-01 4.152343571186065674e-01 -3.401449620723724365e-01 6.140819191932678223e-01 4.705252349376678467e-01 -2.059846669435501099e-01
-6.651365160942077637e-01 1.247846931219100952e-01 6.337218731641769409e-02 -2.494450211524963379e-01 -6.571278572082519531e-01 -1.119471490383148193e-01 -1.490024179220199585e-01 -9.608583152294158936e-02
-3.058887720108032227e-01 4.105671048164367676e-01 -4.630041494965553284e-02 3.582592010498046875e-01 -4.815723001956939697e-01 -9.173978865146636963e-02 -5.643741488456726074e-01 -2.202882021665573120e-01
-5.075070261955261230e-01 2.756256461143493652e-01 -4.864938557147979736e-01 -4.409564733505249023e-01 -2.451270371675491333e-01 3.685472905635833740e-01 1.447088867425918579e-01 -1.359895020723342896e-01
1.356971710920333862e-01 -5.097519233822822571e-02 1.287318416871130466e-03 4.404311627149581909e-02 -9.700542092323303223e-01 9.088188409805297852e-02 -9.964476525783538818e-02 -1.336138695478439331e-01
-5.739259719848632812e-01 2.843314409255981445e-01 4.017368853092193604e-01 -9.071462601423263550e-02 -4.730428159236907959e-01 1.637355983257293701e-01 -1.649214774370193481e-01 -3.773128092288970947e-01
2.020779103040695190e-01 7.052826881408691406e-02 -2.246795743703842163e-01 2.742176949977874756e-01 -6.795573234558105469e-01 6.005277857184410095e-02 -4.386353492736816406e-01 -4.131688475608825684e-01
-1.160630658268928528e-01 2.801562249660491943e-01 -7.016886472702026367e-01 3.987774550914764404e-01 6.344771943986415863e-03 2.359302490949630737e-01 -6.212022900581359863e-02 -4.439471960067749023e-01
-1.235749498009681702e-01 -1.528679877519607544e-01 2.263490557670593262e-01 5.252860784530639648e-01 -4.169182777404785156e-01 2.356236129999160767e-01 2.820188701152801514e-01 -5.703746080398559570e-01
-3.989389836788177490e-01 -2.264992594718933105e-01 9.573817998170852661e-02 4.369197785854339600e-01 -7.289777398109436035e-01 -1.418485641479492188e-01 1.751057952642440796e-01 -8.537799119949340820e-02
-7.211356163024902344e-01 -1.816092580556869507e-01 1.731815487146377563e-01 -2.315783947706222534e-01 -5.612955689430236816e-01 -7.229550182819366455e-02 -1.609888970851898193e-01 -1.310128271579742432e-01
-1.039424091577529907e-01 2.848681807518005371e-01 -4.310262799263000488e-01 -5.107432603836059570e-01 -4.285311400890350342e-01 3.853886425495147705e-01 5.163145065307617188e-02 -3.557730913162231445e-01
-4.582566022872924805e-01 6.463650465011596680e-01 -4.591480270028114319e-02 9.253592044115066528e-02 -6.863389164209365845e-02 4.841821193695068359e-01 -8.498680777847766876e-03 -3.497529029846191406e-01
-1.120218560099601746e-01 2.448386251926422119e-01 1.418870091438293457e-01 1.636313349008560181e-01 -8.850997090339660645e-01 1.878104209899902344e-01 -1.769437342882156372e-01 1.749705225229263306e-01
-4.623230099678039551e-01 -2.491722404956817627e-01 -1.209904551506042480e-01 -5.136831104755401611e-02 -3.678363561630249023e-01 1.850592195987701416e-01 -7.077628970146179199e-01 -1.908253729343414307e-01
-3.849487006664276123e-01 -2.656678557395935059e-01 8.019318431615829468e-02 5.060775876045227051e-01 4.995962604880332947e-02 4.364961981773376465e-01 8.881917595863342285e-02 -5.637161135673522949e-01
-6.921209692955017090e-01 1.684327721595764160e-01 4.237204045057296753e-02 -3.890210390090942383e-01 -5.060907006263732910e-01 -2.241463959217071533e-02 -1.039125099778175354e-01 -2.683994174003601074e-01
2.159981876611709595e-01 -1.029212027788162231e-01 -5.377492904663085938e-01 4.250135421752929688e-01 -3.766656517982482910e-01 2.411963343620300293e-01 -2.328671365976333618e-01 -4.676125049591064453e-01
-2.309831082820892334e-01 -2.571841478347778320e-01 -5.659682750701904297e-01 5.275750756263732910e-01 -2.527809143066406250e-01 3.521553874015808105e-01 2.485209703445434570e-01 -1.793696582317352295e-01
-1.518233865499496460e-01 2.374424338340759277e-01 3.079997003078460693e-01 4.894301891326904297e-01 -7.427229285240173340e-01 1.075015142560005188e-01 -1.515060812234878540e-01 -4.114673472940921783e-03
-9.605345129966735840e-02 3.935063779354095459e-01 -1.448370665311813354e-01 4.439160227775573730e-01 -7.645140886306762695e-01 -5.655128508806228638e-02 -1.737692505121231079e-01 -3.382663242518901825e-03
-7.931531071662902832e-01 9.946092963218688965e-02 9.407321363687515259e-02 6.087567284703254700e-02 -1.008324697613716125e-01 4.774391651153564453e-01 3.296287059783935547e-01 4.110464081168174744e-02
-5.394323170185089111e-02 -2.515171468257904053e-01 -4.071457982063293457e-01 3.028417527675628662e-01 -2.244784086942672729e-01 2.841974981129169464e-02 4.982706904411315918e-02 -7.890927791595458984e-01
-1.951789706945419312e-01 1.421128660440444946e-01 -1.102040112018585205e-01 5.272302776575088501e-02 -9.407336115837097168e-01 -1.435378491878509521e-01 -1.129380315542221069e-01 9.190604835748672485e-02
-7.122499346733093262e-01 9.073143452405929565e-02 1.024771332740783691e-01 -2.583351731300354004e-01 -5.243454575538635254e-01 -2.554588206112384796e-02 -2.630921602249145508e-01 -2.498418539762496948e-01
-1.825429871678352356e-02 -4.002194404602050781e-01 -2.184959501028060913e-01 1.090922281146049500e-01 -6.584773063659667969e-01 -9.357682615518569946e-02 -2.491462081670761108e-01 -5.248112678527832031e-01
-5.287712439894676208e-02 -2.842618823051452637e-01 -2.297268807888031006e-01 4.028649628162384033e-01 -6.344327330589294434e-01 4.849966615438461304e-02 1.204890012741088867e-01 -5.309895873069763184e-01
-2.310476452112197876e-01 -2.365448325872421265e-01 -4.153905212879180908e-01 5.303569436073303223e-01 -2.228602766990661621e-01 3.453075289726257324e-01 3.390451967716217041e-01 -3.911266326904296875e-01
-3.910737633705139160e-01 3.526834249496459961e-01 -5.466825962066650391e-01 2.897658348083496094e-01 -2.782917022705078125e-01 3.271940648555755615e-01 8.132428675889968872e-02 3.856600821018218994e-01
-2.002102583646774292e-01 -1.506182271987199783e-02 -2.450602203607559204e-01 2.078293114900588989e-01 -5.360551476478576660e-01 5.255011916160583496e-01 4.917913973331451416e-01 2.260002046823501587e-01
-6.662835478782653809e-01 2.556710541248321533e-01 -1.929386854171752930e-01 3.754600584506988525e-01 -4.482875764369964600e-01 5.286199506372213364e-03 -1.188923865556716919e-01 3.120542168617248535e-01
-3.113710582256317139e-01 -3.754766881465911865e-01 -2.196210622787475586e-01 5.404012277722358704e-02 -1.936479061841964722e-01 3.891500830650329590e-01 -6.821982860565185547e-01 -2.378647923469543457e-01
-2.106344550848007202e-01 4.792500436305999756e-01 -6.046324372291564941e-01 5.235704183578491211e-01 -1.802651286125183105e-01 2.202766090631484985e-01 6.227072700858116150e-02 -3.675627335906028748e-02
-7.704551219940185547e-01 -4.371995329856872559e-01 -3.926737699657678604e-03 4.771108180284500122e-02 -4.147945344448089600e-02 3.833625316619873047e-01 -9.513217210769653320e-02 -2.350024729967117310e-01
-7.069713622331619263e-02 -2.618226781487464905e-02 1.565292924642562866e-01 4.935217499732971191e-01 -5.287867188453674316e-01 -6.980092078447341919e-02 -2.612667977809906006e-01 -6.111493706703186035e-01
-7.230228185653686523e-02 -4.519531726837158203e-01 -6.367552876472473145e-01 1.257648691534996033e-02 -4.369969964027404785e-01 3.144568204879760742e-01 2.234350740909576416e-01 -2.124207913875579834e-01
-2.516054213047027588e-01 -3.126839920878410339e-02 1.695826500654220581e-01 1.568961143493652344e-01 -1.362348049879074097e-01 7.276172041893005371e-01 -4.726001918315887451e-01 -3.331737220287322998e-01
1.129194647073745728e-01 4.911249130964279175e-02 -5.203151702880859375e-01 1.407351046800613403e-01 -5.827183127403259277e-01 4.736046791076660156e-01 3.611524105072021484e-01 -3.158983541652560234e-03
-6.538643240928649902e-01 2.509896457195281982e-01 -5.278981328010559082e-01 -3.631977736949920654e-01 -1.898064911365509033e-01 6.519674509763717651e-02 4.644880816340446472e-02 -2.375756651163101196e-01
-8.220227360725402832e-01 3.615277409553527832e-01 4.565111175179481506e-02 1.642320305109024048e-01 -2.648099362850189209e-01 -1.128026917576789856e-01 7.305864244699478149e-02 -2.762858271598815918e-01
-5.083490610122680664e-01 -2.101093530654907227e-01 -1.730143576860427856e-01 5.692111700773239136e-02 -2.509546875953674316e-01 1.087780371308326721e-01 -6.912705898284912109e-01 -3.340589404106140137e-01
-3.956797420978546143e-01 -1.615030169486999512e-01 -3.807570040225982666e-01 -5.036640763282775879e-01 -2.637836039066314697e-01 5.414001941680908203e-01 -1.679838001728057861e-01 -1.666928082704544067e-01
-4.601640105247497559e-01 5.889499783515930176e-01 -3.542147874832153320e-01 -2.629427611827850342e-01 -2.097340524196624756e-01 1.575264334678649902e-01 -4.677281901240348816e-02 -4.192724823951721191e-01
7.889578118920326233e-03 -2.927560508251190186e-01 -6.998328864574432373e-02 -6.252469122409820557e-02 -9.423815011978149414e-01 3.079703636467456818e-02 7.885160297155380249e-02 -1.008757799863815308e-01
-6.373478174209594727e-01 -1.204057335853576660e-01 3.296067118644714355e-01 -1.548121422529220581e-01 -6.277121901512145996e-01 1.934512108564376831e-01 -8.562123775482177734e-02 8.891496807336807251e-02
-7.176066040992736816e-01 5.491227656602859497e-02 9.778051637113094330e-03 -2.830251157283782959e-01 -5.736944079399108887e-01 -1.814148128032684326e-01 -7.661530375480651855e-02 -1.841739565134048462e-01
-8.619861006736755371e-01 2.267135530710220337e-01 1.222148761153221130e-01 1.723593659698963165e-02 -4.296751916408538818e-01 1.773383095860481262e-02 7.161060720682144165e-02 -1.684713736176490784e-02
-2.482455670833587646e-01 -2.050256133079528809e-01 -6.337045431137084961e-01 4.134756922721862793e-01 -3.146053552627563477e-01 -1.226435005664825439e-01 4.884082451462745667e-02 -4.554027318954467773e-01
-7.480179518461227417e-02 3.414227366447448730e-01 4.979742318391799927e-02 5.015529990196228027e-01 -5.347256064414978027e-01 5.569282174110412598e-02 -4.135243594646453857e-01 -4.046781659126281738e-01
7.301965355873107910e-02 4.363556206226348877e-02 -1.091223489493131638e-02 5.091800689697265625e-01 -6.695612668991088867e-01 -2.293998189270496368e-02 1.472514867782592773e-01 -5.126979351043701172e-01
-5.588296800851821899e-02 -4.295987188816070557e-01 -2.656666338443756104e-01 5.733445286750793457e-01 -4.989576339721679688e-01 3.680436313152313232e-01 2.129922993481159210e-02 -1.677821129560470581e-01
-3.304206132888793945e-01 9.638002514839172363e-02 -3.770503103733062744e-01 -5.420782566070556641e-01 -3.272024691104888916e-01 4.919819831848144531e-01 -2.158571928739547729e-01 -2.231934666633605957e-01
-2.751350402832031250e-01 -1.844756305217742920e-02 -5.182124376296997070e-01 3.764916658401489258e-01 9.683653712272644043e-02 4.454747438430786133e-01 2.942213714122772217e-01 -4.682722687721252441e-01
-8.917272090911865234e-01 1.739933937788009644e-01 1.192263960838317871e-01 4.265128821134567261e-02 -3.918657004833221436e-01 4.668364301323890686e-03 9.497665800154209137e-03 -6.959973275661468506e-02
9.203160181641578674e-03 -2.418414689600467682e-03 -4.200088083744049072e-01 3.466770946979522705e-01 -6.550580263137817383e-01 -2.148388624191284180e-01 -8.361118286848068237e-02 -4.701804518699645996e-01
-1.225796565413475037e-01 -1.465415358543395996e-01 -9.851763397455215454e-02 5.574593544006347656e-01 -3.829505443572998047e-01 6.252267360687255859e-01 -3.116692304611206055e-01 9.130145609378814697e-02
-4.874446988105773926e-01 2.383044660091400146e-01 -4.560061097145080566e-01 -3.713887035846710205e-01 -1.164328753948211670e-01 5.257648229598999023e-01 1.921787261962890625e-01 -1.811621785163879395e-01
-4.510670304298400879e-01 3.207053542137145996e-01 -1.680958867073059082e-01 -4.960445761680603027e-01 -2.965099215507507324e-01 3.653912842273712158e-01 7.509388774633407593e-02 -4.385226368904113770e-01
-2.273017764091491699e-01 6.589511781930923462e-02 1.067779660224914551e-01 5.786378681659698486e-02 -8.538502454757690430e-02 6.277053952217102051e-01 -5.445370674133300781e-01 -4.810579419136047363e-01
-9.504025429487228394e-02 -8.213736116886138916e-02 2.367620542645454407e-02 6.481173634529113770e-01 -2.695295810699462891e-01 2.416050136089324951e-01 2.335174381732940674e-01 -6.148612499237060547e-01
-6.626979261636734009e-02 -4.357924163341522217e-01 -4.429647326469421387e-02 2.852955460548400879e-01 -1.900011152029037476e-01 4.117601215839385986e-01 -6.343203783035278320e-02 -7.160078883171081543e-01
-6.358542442321777344e-01 -4.184318333864212036e-02 -1.649017632007598877e-01 2.652851939201354980e-01 -6.550338268280029297e-01 -1.610516309738159180e-01 1.074869707226753235e-01 1.726534962654113770e-01
-8.348076343536376953e-01 -3.513752818107604980e-01 9.045500308275222778e-03 2.080711424350738525e-01 1.855561137199401855e-02 2.179114669561386108e-01 -2.550124889239668846e-03 -2.973548769950866699e-01
-3.211987316608428955e-01 -1.574355065822601318e-01 -2.188031934201717377e-02 3.572029769420623779e-01 -4.297625720500946045e-01 5.939852595329284668e-01 -3.708806633949279785e-01 2.624996304512023926e-01
1.223245337605476379e-01 8.682128787040710449e-02 -2.379839569330215454e-01 2.962868809700012207e-01 -4.778067469596862793e-01 2.476800978183746338e-02 6.584475282579660416e-03 -7.772520184516906738e-01
-1.825742721557617188e-01 -1.965598762035369873e-01 -5.720013976097106934e-01 3.075312972068786621e-01 -7.948154211044311523e-02 2.929032146930694580e-01 3.065289855003356934e-01 -5.658624172210693359e-01
-6.943315863609313965e-01 -4.612976014614105225e-01 -5.472833663225173950e-02 -7.839370518922805786e-02 -1.314045786857604980e-01 5.187794566154479980e-01 -9.589226543903350830e-02 -1.930967159569263458e-02
9.533428400754928589e-02 -3.346796929836273193e-01 -1.207850575447082520e-01 2.494592778384685516e-02 -8.724192976951599121e-01 4.364527389407157898e-02 -1.151161566376686096e-01 -2.956644296646118164e-01
-4.974756240844726562e-01 1.583800651133060455e-02 -2.315345704555511475e-01 7.938871532678604126e-02 -7.003967165946960449e-01 6.520129740238189697e-02 1.133353710174560547e-01 4.297727942466735840e-01
-1.089629605412483215e-01 -4.679157137870788574e-01 -3.630686104297637939e-01 4.510042369365692139e-01 -2.307848483324050903e-01 5.734333992004394531e-01 -1.630081981420516968e-02 -2.271677255630493164e-01
-3.139799237251281738e-01 -5.116763114929199219e-01 -6.895419210195541382e-02 -7.462097704410552979e-02 -3.880986869335174561e-01 3.195353746414184570e-01 -5.813292860984802246e-01 -1.965039223432540894e-01
-7.406950592994689941e-01 -2.767319977283477783e-01 -9.196379035711288452e-02 -1.883293688297271729e-01 -3.225773945450782776e-02 4.893004298210144043e-01 2.734529376029968262e-01 -1.250330656766891479e-01
-7.355823181569576263e-03 -7.495606690645217896e-02 -3.654484152793884277e-01 3.816262483596801758e-01 -4.639361202716827393e-01 -1.570265293121337891e-01 -2.045524120330810547e-02 -6.890746355056762695e-01
-3.761682510375976562e-01 6.463707685470581055e-01 6.164919212460517883e-02 9.475452825427055359e-03 -2.132604867219924927e-01 3.054151535034179688e-01 -7.347914576530456543e-02 -5.409753322601318359e-01
1.861680001020431519e-01 2.045797184109687805e-03 -1.643830537796020508e-01 7.373586297035217285e-02 -7.913494110107421875e-01 -2.591012790799140930e-02 -3.370042443275451660e-01 -4.386360347270965576e-01
-4.504520818591117859e-02 3.168886005878448486e-01 -4.137129187583923340e-01 4.395457804203033447e-01 -5.417746901512145996e-01 3.616232872009277344e-01 2.790790796279907227e-01 1.761180162429809570e-01
-7.179523259401321411e-02 3.636033236980438232e-01 -6.940130591392517090e-01 3.502491414546966553e-01 -2.920200824737548828e-01 3.960297703742980957e-01 7.289835065603256226e-02 1.043071523308753967e-01
-3.189602196216583252e-01 5.110355466604232788e-02 -8.528858423233032227e-02 1.527470499277114868e-01 -7.844446599483489990e-02 8.040176033973693848e-01 -4.513345658779144287e-01 -9.352228045463562012e-02
-8.111914992332458496e-01 -4.522341787815093994e-01 -1.050027236342430115e-01 2.229057550430297852e-01 -5.960965156555175781e-02 8.163446933031082153e-02 -2.442043973132967949e-03 -2.579079866409301758e-01
-4.033768177032470703e-01 -2.374199181795120239e-01 1.511735003441572189e-02 9.040498174726963043e-03 -3.727644383907318115e-01 2.679972648620605469e-01 -7.121794819831848145e-01 -2.502662837505340576e-01
-1.865534037351608276e-01 -5.795105695724487305e-01 -4.749937728047370911e-02 2.851045429706573486e-01 -4.715191721916198730e-01 2.404802441596984863e-01 2.633187770843505859e-01 -4.430875182151794434e-01
-2.774213850498199463e-01 5.646531581878662109e-01 -4.146832972764968872e-02 -2.160405814647674561e-01 -2.703267931938171387e-01 3.398859202861785889e-01 2.339057251811027527e-02 -6.055287122726440430e-01
-6.320470571517944336e-01 -4.738773107528686523e-01 -6.760013848543167114e-02 -1.289048790931701660e-01 -1.358341276645660400e-01 5.525675415992736816e-01 -1.606082618236541748e-01 -7.206691056489944458e-02
1.692667901515960693e-01 -2.135497331619262695e-01 1.162778213620185852e-01 3.814681470394134521e-01 -6.979427337646484375e-01 3.482831418514251709e-01 1.324535459280014038e-01 -3.751504123210906982e-01
-1.457829475402832031e-01 3.215255439281463623e-01 -3.890660703182220459e-01 -5.191935300827026367e-01 -5.357013344764709473e-01 3.152792155742645264e-01 -1.859662830829620361e-01 -1.829587519168853760e-01
-1.685470938682556152e-01 2.443343251943588257e-01 -9.450975060462951660e-02 1.234953105449676514e-01 -8.715636134147644043e-01 2.646797522902488708e-02 -2.630796432495117188e-01 2.411947846412658691e-01
-6.939464807510375977e-01 -5.117432475090026855e-01 -1.356576979160308838e-01 -9.357862174510955811e-02 -1.095447763800621033e-01 2.909305989742279053e-01 2.977968156337738037e-01 -2.099373340606689453e-01
-6.949028968811035156e-01 3.156808912754058838e-01 2.403023838996887207e-01 -1.744784065522253513e-03 -5.264660716056823730e-01 8.027631789445877075e-03 1.022849753499031067e-01 -2.683544456958770752e-01
-6.241787075996398926e-01 3.746904730796813965e-01 3.486561775207519531e-01 6.529901176691055298e-02 -3.725656569004058838e-01 3.050366938114166260e-01 1.808664053678512573e-01 -2.821659743785858154e-01
-2.380513101816177368e-01 3.657280504703521729e-01 -6.882824301719665527e-01 4.344389140605926514e-01 -3.836663812398910522e-02 5.879937484860420227e-02 -2.253673821687698364e-01 -3.022994995117187500e-01
-5.326931476593017578e-01 5.212116241455078125e-01 -2.562644481658935547e-01 -1.367466598749160767e-01 -8.602035045623779297e-02 2.532995641231536865e-01 1.437386870384216309e-01 -5.176720619201660156e-01
-4.939559400081634521e-01 2.347763031721115112e-01 -2.436170168220996857e-02 -4.702625870704650879e-01 -3.877313137054443359e-01 5.711266398429870605e-01 5.050127208232879639e-02 8.701946586370468140e-03
-7.715303301811218262e-01 -2.198196351528167725e-01 -1.632958650588989258e-01 -1.241705119609832764e-01 1.460069417953491211e-01 3.669012188911437988e-01 6.266313046216964722e-02 -3.930336534976959229e-01
-7.255046963691711426e-01 -3.463993966579437256e-01 -1.140594780445098877e-01 -2.044977545738220215e-01 -9.938622266054153442e-02 5.231992602348327637e-01 1.089863404631614685e-01 -5.769282579421997070e-02
-5.592557787895202637e-01 3.609398901462554932e-01 1.295046359300613403e-01 -3.838434815406799316e-01 -3.629291653633117676e-01 4.011296927928924561e-01 -2.759942039847373962e-02 -3.153786659240722656e-01
-3.968145847320556641e-01 -1.463922113180160522e-01 -3.634559810161590576e-01 -5.279672741889953613e-01 -3.220847249031066895e-01 5.167937278747558594e-01 -1.582287997007369995e-01 -1.200303286314010620e-01
-3.816000521183013916e-01 3.807842731475830078e-01 -6.093158721923828125e-01 -2.637777328491210938e-01 -4.488322734832763672e-01 3.335328027606010437e-02 -2.380741983652114868e-01 9.642625600099563599e-02
-5.434466600418090820e-01 -6.537693142890930176e-01 2.943578921258449554e-02 2.324356436729431152e-01 -3.081811666488647461e-01 3.255346715450286865e-01 -3.380950074642896652e-04 -1.463213115930557251e-01
-6.540648937225341797e-01 3.204471468925476074e-01 -3.471091687679290771e-01 -3.781732916831970215e-01 -3.654965460300445557e-01 -8.375293761491775513e-02 8.852948248386383057e-02 -2.399443536996841431e-01
-3.996460437774658203e-01 -4.029325768351554871e-02 1.497443765401840210e-01 7.337042689323425293e-02 -8.923331499099731445e-01 8.215577900409698486e-02 -2.710610441863536835e-02 8.432174474000930786e-02
-1.068049520254135132e-01 -2.173895202577114105e-02 1.677131950855255127e-01 5.201343894004821777e-01 -4.741343557834625244e-01 -5.420508235692977905e-02 -2.863703668117523193e-01 -6.162007451057434082e-01
-2.773142755031585693e-01 3.059882819652557373e-01 -4.217604175209999084e-02 2.031278163194656372e-01 -5.545743107795715332e-01 -1.893066018819808960e-01 -5.013505220413208008e-01 -4.378198087215423584e-01
-5.705412030220031738e-01 -4.507217556238174438e-02 3.320153951644897461e-01 -2.415274828672409058e-01 -6.197485923767089844e-01 3.223505616188049316e-01 -1.102029755711555481e-01 6.114236265420913696e-02
-6.872146725654602051e-01 -5.038083791732788086e-01 -1.055023372173309326e-01 -1.056814342737197876e-01 -1.417901068925857544e-01 2.548899054527282715e-01 3.206387758255004883e-01 -2.524505853652954102e-01
-8.464185893535614014e-02 -4.648869931697845459e-01 -1.202241852879524231e-01 6.118908151984214783e-02 -8.490812778472900391e-01 -8.527974598109722137e-03 -9.002286195755004883e-02 -1.714702844619750977e-01
-2.936417758464813232e-01 3.020665347576141357e-01 -2.339238822460174561e-01 -4.670121967792510986e-01 -3.115087747573852539e-01 4.597656130790710449e-01 2.442658096551895142e-01 -4.261709153652191162e-01
-2.220363765954971313e-01 -1.611306369304656982e-01 -8.040621280670166016e-01 -1.997621357440948486e-02 -4.711338877677917480e-01 1.533976197242736816e-02 2.157284617424011230e-01 -9.529203176498413086e-02
-2.935551702976226807e-01 3.689351081848144531e-01 -7.026691436767578125e-01 4.735086560249328613e-01 -2.065055668354034424e-01 1.107605323195457458e-01 3.864499554038047791e-02 -5.789455771446228027e-02
-2.386034652590751648e-02 -4.302244186401367188e-01 -2.404743805527687073e-02 2.985946238040924072e-01 -6.396737694740295410e-01 2.686797380447387695e-01 2.163200825452804565e-01 -4.432096183300018311e-01
-4.342133700847625732e-01 -2.129742950201034546e-01 -1.652514338493347168e-01 -1.208873838186264038e-01 -3.731153011322021484e-01 7.131894677877426147e-02 -6.984845995903015137e-01 -3.033098280429840088e-01
1.382405459880828857e-01 -2.106518596410751343e-01 -1.195827424526214600e-01 1.691045612096786499e-01 -8.119529485702514648e-01 -2.093122899532318115e-02 -1.803649216890335083e-01 -4.487555921077728271e-01
1.684051603078842163e-01 -3.915565088391304016e-02 -6.746617555618286133e-01 -2.731040306389331818e-02 -5.688694715499877930e-01 2.828908264636993408e-01 2.525464296340942383e-01 -2.162699699401855469e-01
-2.178871184587478638e-01 -3.316903710365295410e-01 -1.495918929576873779e-01 4.889636337757110596e-01 -2.265471667051315308e-01 7.244704961776733398e-01 -6.930177658796310425e-02 7.729589007794857025e-03
-6.215019226074218750e-01 4.761379659175872803e-01 -1.964126080274581909e-01 -9.842340648174285889e-02 -1.542525440454483032e-01 1.659534424543380737e-01 3.448697626590728760e-01 -4.104793667793273926e-01
1.702008098363876343e-01 1.073162853717803955e-01 -5.319936573505401611e-02 1.046692505478858948e-01 -6.987946033477783203e-01 1.644468517042696476e-03 -4.069244563579559326e-01 -5.402082800865173340e-01
-8.598190546035766602e-01 1.603032201528549194e-01 -2.257112786173820496e-02 2.290854901075363159e-01 -1.887460649013519287e-01 1.132686212658882141e-01 3.544857800006866455e-01 8.893553167581558228e-02
-6.817301511764526367e-01 -4.588151574134826660e-01 1.708967834711074829e-01 1.760249137878417969e-01 -1.803337037563323975e-02 2.688758373260498047e-01 -8.829075843095779419e-02 -4.291009008884429932e-01
-1.400668770074844360e-01 -1.551771163940429688e-01 -2.537212967872619629e-01 5.626740455627441406e-01 -2.236811816692352295e-01 1.544179022312164307e-01 2.024304717779159546e-01 -6.785782575607299805e-01
-5.000347495079040527e-01 1.619567126035690308e-01 3.313429951667785645e-01 -3.586648404598236084e-01 -5.567948222160339355e-01 3.263744115829467773e-01 -2.027175724506378174e-01 -1.663473099470138550e-01
-8.004032373428344727e-01 -3.676759302616119385e-01 -7.629581540822982788e-02 -3.743227198719978333e-02 -1.081020161509513855e-01 4.443026185035705566e-01 -8.394397795200347900e-02 -2.845418639481067657e-02
-3.095932006835937500e-01 -2.153008617460727692e-02 -7.482380419969558716e-02 4.421479403972625732e-01 -4.679539501667022705e-01 4.304017722606658936e-01 -4.463230073451995850e-01 3.149037063121795654e-01
-3.650324344635009766e-01 -4.455802738666534424e-01 -1.726488918066024780e-01 -1.835139989852905273e-01 -2.892801165580749512e-01 4.200734198093414307e-01 -5.702648758888244629e-01 -1.392040997743606567e-01
-3.288574516773223877e-01 -2.070731073617935181e-01 3.889766931533813477e-01 5.051405429840087891e-01 -4.424181282520294189e-01 1.189338713884353638e-01 2.556786835193634033e-01 -4.089658558368682861e-01
-4.996844530105590820e-01 -3.173344731330871582e-01 4.060706868767738342e-02 1.177894771099090576e-01 -3.615633249282836914e-01 6.466699242591857910e-01 -1.695781499147415161e-01 2.375378012657165527e-01
2.081991285085678101e-01 -7.671410683542490005e-03 -1.574827283620834351e-01 5.428417325019836426e-01 -6.079144477844238281e-01 2.112387865781784058e-01 1.983255334198474884e-02 -4.717426598072052002e-01
-5.916083455085754395e-01 4.643089175224304199e-01 -2.453387379646301270e-01 -2.024584263563156128e-01 -1.747331768274307251e-01 3.207584619522094727e-01 3.434665799140930176e-01 -2.860931456089019775e-01
-6.419618129730224609e-01 5.402671918272972107e-02 3.684797883033752441e-01 -9.065879136323928833e-02 -4.894725084304809570e-01 8.986497670412063599e-02 -2.994536161422729492e-01 -3.219290673732757568e-01
-1.377933919429779053e-01 -2.602230608463287354e-01 -2.083445191383361816e-01 3.075304627418518066e-01 -7.165455818176269531e-01 -1.437743455171585083e-01 -1.978423297405242920e-01 -4.495154321193695068e-01
-5.966156125068664551e-01 -6.379773020744323730e-01 -3.895921260118484497e-02 1.452289819717407227e-01 -4.132071435451507568e-01 1.694613248109817505e-01 4.398586973547935486e-02 -1.141647845506668091e-01
4.972997680306434631e-02 -8.143664896488189697e-02 -2.826409973204135895e-02 5.851131677627563477e-01 -5.369977355003356934e-01 5.846494436264038086e-01 1.266345530748367310e-01 -3.899881616234779358e-02
1.458550244569778442e-01 2.202423065900802612e-01 -1.531287431716918945e-01 1.997047960758209229e-01 -6.355720758438110352e-01 -3.074774146080017090e-02 -4.357694983482360840e-01 -5.216292142868041992e-01
-3.751292228698730469e-01 2.368971854448318481e-01 -4.834636151790618896e-01 -4.659604132175445557e-01 -3.596619367599487305e-01 4.628216028213500977e-01 -7.299884408712387085e-02 -5.841296911239624023e-02
-3.476979136466979980e-01 2.610036917030811310e-02 -1.446493268013000488e-01 1.996437162160873413e-01 -8.657849431037902832e-01 -1.863783448934555054e-01 -8.559853583574295044e-02 1.612344980239868164e-01
1.578081250190734863e-01 -3.781344890594482422e-01 -1.287954449653625488e-01 1.283624470233917236e-01 -7.952907085418701172e-01 3.744702339172363281e-01 -3.019958734512329102e-02 -1.594313830137252808e-01
1.436938345432281494e-01 -1.619048416614532471e-01 -7.283940315246582031e-01 1.807935237884521484e-01 -4.178927540779113770e-01 2.052963972091674805e-01 5.513761192560195923e-02 -4.123996496200561523e-01
-6.737405061721801758e-02 -3.580449819564819336e-01 -6.964664459228515625e-01 9.293636307120323181e-03 -3.741898834705352783e-01 1.773219406604766846e-01 1.896879523992538452e-01 -4.179354310035705566e-01
-1.454385071992874146e-01 -1.679213196039199829e-01 -6.220678612589836121e-02 6.326239109039306641e-01 -3.097084760665893555e-01 6.196010112762451172e-01 -2.541568577289581299e-01 -4.633737355470657349e-02
-6.192328333854675293e-01 3.601855337619781494e-01 1.294363141059875488e-01 4.560922980308532715e-01 -3.022019565105438232e-01 3.798161149024963379e-01 -8.171492815017700195e-02 1.406393498182296753e-01
-9.881557524204254150e-02 8.570691943168640137e-02 -8.397624492645263672e-01 1.873025298118591309e-01 -2.154124677181243896e-01 3.191391378641128540e-02 8.448246866464614868e-02 -4.336453974246978760e-01
-4.129926562309265137e-01 4.556743502616882324e-01 -9.463287144899368286e-02 -1.943621486425399780e-01 -1.550604552030563354e-01 5.903431773185729980e-01 3.080864846706390381e-01 -3.280238211154937744e-01
-4.261420369148254395e-01 6.270552277565002441e-01 8.950968086719512939e-02 8.677820116281509399e-02 -2.644240856170654297e-01 1.618206650018692017e-01 -1.181327402591705322e-01 -5.473582148551940918e-01
1.523636002093553543e-02 -4.146131575107574463e-01 -5.727638006210327148e-01 3.216616511344909668e-01 -3.821282684803009033e-01 1.552117019891738892e-01 -3.434190452098846436e-01 -3.290739655494689941e-01
8.421643823385238647e-02 6.493151932954788208e-02 8.958777785301208496e-02 7.698073983192443848e-02 -9.454823732376098633e-01 2.067403495311737061e-01 -1.911304593086242676e-01 3.911852464079856873e-02
-6.479484587907791138e-02 -1.183132529258728027e-01 2.212957143783569336e-01 5.649333596229553223e-01 -6.660226583480834961e-01 1.019516065716743469e-01 8.980972319841384888e-02 -3.894049227237701416e-01
-2.633231580257415771e-01 3.628170788288116455e-01 -4.415346086025238037e-01 -3.837022185325622559e-01 -1.543606966733932495e-01 5.371875166893005371e-01 3.969813883304595947e-02 -3.779826760292053223e-01
-2.318177670240402222e-01 2.774693071842193604e-01 4.128108173608779907e-02 2.201927006244659424e-01 -8.981121778488159180e-01 -9.269523620605468750e-02 4.617159068584442139e-02 4.186388477683067322e-02
-7.788214087486267090e-02 -3.042815066874027252e-02 -6.334712356328964233e-02 2.055601626634597778e-01 -5.603178143501281738e-01 4.347166121006011963e-01 6.661691069602966309e-01 4.959199577569961548e-03
-1.152450591325759888e-01 3.282766640186309814e-01 1.288885027170181274e-01 3.743128478527069092e-01 -5.363703966140747070e-01 1.890880800783634186e-02 -5.074800252914428711e-01 -4.202903211116790771e-01
-4.629696905612945557e-01 5.949445366859436035e-01 8.994436264038085938e-02 9.995587170124053955e-02 -1.695790439844131470e-01 3.227472007274627686e-01 4.119406640529632568e-02 -5.282036066055297852e-01
-3.694923222064971924e-01 5.452789831906557083e-03 -3.070123791694641113e-01 -5.693616271018981934e-01 -3.534270524978637695e-01 4.859696328639984131e-01 -1.964706480503082275e-01 -2.129281312227249146e-01
6.504768878221511841e-02 4.673985391855239868e-02 2.054720222949981689e-01 4.184102118015289307e-01 -5.419487953186035156e-01 8.902468532323837280e-02 -3.246359825134277344e-01 -6.076807975769042969e-01
-7.175143957138061523e-01 2.577738165855407715e-01 -4.392322152853012085e-02 3.940345644950866699e-01 -4.205676913261413574e-01 -1.299830675125122070e-01 2.370633780956268311e-01 1.075237840414047241e-01
-5.067763328552246094e-01 2.808544933795928955e-01 -1.548337787389755249e-01 4.910731911659240723e-01 -2.009591311216354370e-01 -1.394513398408889771e-01 -5.467345118522644043e-01 -2.010525315999984741e-01
-3.328512236475944519e-02 -4.601416587829589844e-01 -1.168961822986602783e-01 2.024644762277603149e-01 -2.346005886793136597e-01 3.567802309989929199e-01 -5.420669913291931152e-02 -7.397547364234924316e-01
-1.575334072113037109e-01 3.717431724071502686e-01 -4.319797158241271973e-01 -4.288700520992279053e-01 -2.408288717269897461e-01 5.345021486282348633e-01 6.641026586294174194e-02 -3.440244793891906738e-01
-2.945896685123443604e-01 -2.574580013751983643e-01 -3.551748991012573242e-01 3.173888027667999268e-01 -9.556601941585540771e-02 -1.872660666704177856e-01 -2.198381274938583374e-01 -7.263037562370300293e-01
-4.388444125652313232e-01 2.381913363933563232e-01 -1.999000906944274902e-01 3.537832498550415039e-01 -6.838977336883544922e-01 -3.294922411441802979e-01 -9.351516515016555786e-02 2.305253408849239349e-02
-4.410196244716644287e-01 1.389571577310562134e-01 6.267444789409637451e-02 5.957904458045959473e-02 -3.713475540280342102e-02 6.744968295097351074e-01 -5.092493891716003418e-01 -2.511074841022491455e-01
-2.988539040088653564e-01 -1.220046505331993103e-01 1.956245489418506622e-02 4.558653756976127625e-02 -1.836372464895248413e-01 6.699851155281066895e-01 -5.937795042991638184e-01 -2.411715090274810791e-01
-1.241502612829208374e-01 -2.514930963516235352e-01 4.271431639790534973e-02 6.854400038719177246e-01 -2.206658720970153809e-01 5.676738619804382324e-01 -6.119173392653465271e-02 -2.738504409790039062e-01
-3.004319071769714355e-01 1.139911040663719177e-01 9.117894805967807770e-03 1.162081807851791382e-01 -1.409594565629959106e-01 7.751559615135192871e-01 -5.056682825088500977e-01 -8.199180662631988525e-02
-2.629930675029754639e-01 -2.058562487363815308e-01 2.743881940841674805e-01 5.418636798858642578e-01 -1.420207917690277100e-01 2.875653207302093506e-01 2.094383239746093750e-01 -6.105936169624328613e-01
-6.197902560234069824e-01 -3.181088566780090332e-01 1.179808005690574646e-01 -2.052795141935348511e-02 -1.894935816526412964e-01 1.711179912090301514e-01 -5.477190017700195312e-01 -3.676145970821380615e-01
-4.585396349430084229e-01 2.313574701547622681e-01 3.366372287273406982e-01 -3.091000616550445557e-01 -4.979659616947174072e-01 3.026187717914581299e-01 -2.239443212747573853e-01 -3.710100948810577393e-01
-3.741807639598846436e-01 -4.786651134490966797e-01 2.931805849075317383e-01 3.852932751178741455e-01 -4.994786679744720459e-01 2.594925835728645325e-02 8.881187438964843750e-02 -3.720523715019226074e-01
-4.074301123619079590e-01 -1.429839581251144409e-01 -5.679221823811531067e-02 6.485372036695480347e-02 -1.636276394128799438e-01 3.943504095077514648e-01 -7.289690375328063965e-01 -3.040443360805511475e-01
-2.421580255031585693e-01 6.681450009346008301e-01 -1.028051599860191345e-01 -8.059342950582504272e-02 -2.520172297954559326e-01 2.025843560695648193e-01 -1.189316734671592712e-01 -5.993159413337707520e-01
-3.960109651088714600e-01 3.499635457992553711e-01 -6.967127323150634766e-02 3.647758066654205322e-01 -3.972822129726409912e-01 -2.564040422439575195e-01 -4.441632628440856934e-01 -4.024029672145843506e-01
5.464863777160644531e-02 -4.101298153400421143e-01 -5.333997011184692383e-01 3.049282133579254150e-01 -5.795068740844726562e-01 1.743997037410736084e-01 -2.160880267620086670e-01 -1.958905458450317383e-01
-3.763574957847595215e-01 -3.448074311017990112e-02 -3.688361346721649170e-01 -5.206201076507568359e-01 -2.943777740001678467e-01 5.543916225433349609e-01 -1.631458848714828491e-01 -1.716270595788955688e-01
-2.228844463825225830e-01 -3.951357901096343994e-01 -4.084907844662666321e-02 1.956163495779037476e-01 -1.682224124670028687e-01 5.055104494094848633e-01 2.439590543508529663e-01 -6.410147547721862793e-01
-7.119949907064437866e-02 -3.324563801288604736e-01 1.911830753087997437e-01 1.470090150833129883e-01 -8.512794971466064453e-01 2.065707296133041382e-01 2.400064766407012939e-01 -3.590737655758857727e-02
-4.123717248439788818e-01 -1.281363815069198608e-01 -3.416388332843780518e-01 -5.480548739433288574e-01 -3.116207122802734375e-01 5.094136595726013184e-01 -1.426979899406433105e-01 -1.395602226257324219e-01
-8.167339563369750977e-01 -9.596017748117446899e-02 9.567546099424362183e-02 -2.027476578950881958e-01 -2.759297192096710205e-01 4.159927368164062500e-01 1.403017044067382812e-01 6.786071509122848511e-02
-4.538334012031555176e-01 3.840149939060211182e-01 3.010207116603851318e-01 -1.592855751514434814e-01 -3.414758145809173584e-01 5.337476730346679688e-01 8.181672543287277222e-02 -3.498517572879791260e-01
-1.088244393467903137e-01 4.872708022594451904e-01 -5.482042431831359863e-01 4.878945052623748779e-01 -1.266905516386032104e-01 4.143721163272857666e-01 1.091192886233329773e-01 -1.117749512195587158e-01
-5.627192258834838867e-01 6.874198466539382935e-02 4.425894916057586670e-01 -5.026481300592422485e-02 -5.131621360778808594e-01 1.310812085866928101e-01 -2.931531667709350586e-01 -3.372731804847717285e-01
2.578881196677684784e-02 -4.626361653208732605e-02 -9.892613440752029419e-02 1.481178551912307739e-01 -8.740113973617553711e-01 3.031471669673919678e-01 -2.538051009178161621e-01 2.127399593591690063e-01
-3.804227709770202637e-01 2.856089174747467041e-01 -5.032441616058349609e-01 2.029945403337478638e-01 -3.344619572162628174e-01 -2.727460563182830811e-01 -5.276059508323669434e-01 -1.209192350506782532e-01
-1.042191535234451294e-01 -1.665466129779815674e-01 -1.029840037226676941e-01 3.696866333484649658e-01 -7.269952893257141113e-01 -2.185150682926177979e-01 6.333413720130920410e-02 -4.835746884346008301e-01
-2.820712924003601074e-01 1.130184829235076904e-01 8.777441829442977905e-02 9.980297088623046875e-02 -5.613116621971130371e-01 -4.047018289566040039e-02 -6.256326436996459961e-01 -4.264657497406005859e-01
9.868413209915161133e-02 -9.017120301723480225e-02 -3.624588847160339355e-01 3.857172429561614990e-01 -4.347462058067321777e-01 6.986136436462402344e-01 -1.575215905904769897e-01 -9.901820681989192963e-03
-1.164723560214042664e-02 3.564365804195404053e-01 -2.219852358102798462e-01 5.989394783973693848e-01 -2.079109698534011841e-01 4.293005168437957764e-01 -4.686303436756134033e-01 -1.329330503940582275e-01
-4.571559131145477295e-01 4.405423253774642944e-02 -9.329895675182342529e-02 -1.484568715095520020e-01 -4.258940517902374268e-01 4.936907812952995300e-02 -7.242022752761840820e-01 -2.236777096986770630e-01
-2.970257997512817383e-01 3.239456415176391602e-01 1.377844810485839844e-01 -4.400845170021057129e-01 -4.573767781257629395e-01 5.414268970489501953e-01 -1.479146033525466919e-01 -2.645009458065032959e-01
-1.323226392269134521e-01 -1.143144145607948303e-01 -6.699729561805725098e-01 5.576884746551513672e-01 -4.266404509544372559e-01 1.471193507313728333e-02 -1.397570073604583740e-01 -8.816066384315490723e-02
-3.221405446529388428e-01 -2.049844413995742798e-01 -3.650256693363189697e-01 1.709914207458496094e-01 -4.441893696784973145e-01 -4.156605303287506104e-01 -1.037937179207801819e-01 -5.575608015060424805e-01
-2.018156498670578003e-01 1.087947562336921692e-02 -4.758176803588867188e-01 -4.509652554988861084e-01 -5.421145558357238770e-01 4.005385041236877441e-01 -2.695729732513427734e-01 4.889909550547599792e-02
-8.023065328598022461e-01 -1.426757723093032837e-01 4.700865596532821655e-02 -9.917137026786804199e-02 -2.345302999019622803e-01 4.833364188671112061e-01 -1.111212302930653095e-03 1.878384351730346680e-01
-1.377592980861663818e-01 4.248838126659393311e-01 2.505747079849243164e-01 4.032630622386932373e-01 -5.667660236358642578e-01 2.577401995658874512e-01 -4.250363111495971680e-01 -8.232649415731430054e-02
-5.069512724876403809e-01 -7.415897399187088013e-02 1.757519841194152832e-01 8.456020057201385498e-02 -5.976127982139587402e-01 4.554188847541809082e-01 -1.317878365516662598e-01 3.428503572940826416e-01
-3.240124881267547607e-01 -1.299070268869400024e-01 -1.600909531116485596e-01 6.173853874206542969e-01 -1.391871720552444458e-01 5.900938510894775391e-01 -3.118357360363006592e-01 8.075195550918579102e-02
-1.062623187899589539e-01 -4.701594710350036621e-01 -1.190171986818313599e-01 4.556815326213836670e-01 -6.440837383270263672e-01 7.272381335496902466e-02 2.047570049762725830e-01 -2.894643545150756836e-01
-3.266386389732360840e-01 -1.212695315480232239e-01 -5.693390369415283203e-01 -4.338405132293701172e-01 -3.333593606948852539e-01 4.519024193286895752e-01 -2.241178750991821289e-01 -2.575775608420372009e-02
-5.347132086753845215e-01 -7.027758955955505371e-01 -3.327060490846633911e-02 1.679669320583343506e-01 -2.629672586917877197e-01 3.134797811508178711e-01 4.327215626835823059e-02 -1.468821316957473755e-01
2.072424143552780151e-01 -1.208537593483924866e-01 -4.797178804874420166e-01 5.118384361267089844e-01 -4.585032463073730469e-01 4.063134491443634033e-01 -1.141901537775993347e-01 -2.489616274833679199e-01
-6.241449117660522461e-01 -5.469868183135986328e-01 -2.964140288531780243e-02 2.801657617092132568e-01 -2.158779203891754150e-01 3.832429051399230957e-01 -1.954708546400070190e-01 -1.377621944993734360e-02
-3.184815645217895508e-01 -1.254593729972839355e-01 -2.438503550365567207e-03 1.447893381118774414e-01 -4.315696358680725098e-01 2.800522744655609131e-01 -7.573354244232177734e-01 -1.536908149719238281e-01
-2.871583588421344757e-02 -1.612037420272827148e-01 2.271982729434967041e-01 4.318611621856689453e-01 -3.820045888423919678e-01 3.330918550491333008e-01 2.813213169574737549e-01 -6.317011117935180664e-01
-1.493489295244216919e-01 2.583689391613006592e-01 -2.509549856185913086e-01 -5.509362816810607910e-01 -5.958068370819091797e-01 3.727533519268035889e-01 -1.448041200637817383e-02 -2.242559045553207397e-01
2.553313784301280975e-02 1.891656517982482910e-01 -2.044026702642440796e-01 1.405093073844909668e-01 -6.656227707862854004e-01 -8.382079750299453735e-02 -4.699482917785644531e-01 -4.807391762733459473e-01
-2.351928353309631348e-01 2.282035350799560547e-01 -3.415680676698684692e-02 7.260911166667938232e-02 -8.983714580535888672e-01 3.178579360246658325e-02 -1.591652035713195801e-01 2.296812683343887329e-01
-5.911794900894165039e-01 -2.162076383829116821e-01 -1.982745528221130371e-01 5.546548366546630859e-01 -6.212348863482475281e-02 -2.312453687191009521e-01 -2.296167798340320587e-02 -4.460329115390777588e-01
-2.614705264568328857e-01 2.291009873151779175e-01 -1.734268963336944580e-01 4.786864221096038818e-01 -5.506365895271301270e-01 3.961452543735504150e-01 2.793518602848052979e-01 2.859354913234710693e-01
-4.419335126876831055e-01 -5.761426687240600586e-01 -6.139373872429132462e-03 4.215596020221710205e-01 -2.525774836540222168e-01 4.572809934616088867e-01 -1.259056627750396729e-01 -7.906147092580795288e-02
-2.207885086536407471e-01 2.478490322828292847e-01 -5.118606686592102051e-01 5.271665453910827637e-01 -5.366626381874084473e-01 -1.206262633204460144e-01 -2.055566608905792236e-01 7.146096974611282349e-02
-6.613039970397949219e-01 1.376421600580215454e-01 -4.351422786712646484e-01 5.507993698120117188e-01 -1.213635429739952087e-01 -1.745273470878601074e-01 -6.202142685651779175e-02 -4.435491561889648438e-02
-2.261143922805786133e-01 -3.697144389152526855e-01 -6.522379517555236816e-01 1.278843432664871216e-01 -5.897951722145080566e-01 1.408624555915594101e-02 -1.311837285757064819e-01 7.175557315349578857e-02
5.379773303866386414e-02 2.911242544651031494e-01 -2.404291331768035889e-01 6.022974252700805664e-01 -3.233770132064819336e-01 3.557654917240142822e-01 -4.734081923961639404e-01 -1.911202371120452881e-01
-4.633723497390747070e-01 7.444713264703750610e-02 -1.987758129835128784e-01 2.076775282621383667e-01 -7.312245368957519531e-01 -2.544122040271759033e-01 2.520270645618438721e-01 1.848498433828353882e-01
-1.350907385349273682e-01 -1.273624002933502197e-01 -3.430446982383728027e-02 4.235227108001708984e-01 -3.416877090930938721e-01 4.998824298381805420e-01 5.579367876052856445e-01 -3.271920084953308105e-01
-1.185108125209808350e-01 -1.947806775569915771e-01 2.226286381483078003e-01 1.181939318776130676e-01 -9.353051185607910156e-01 2.580371126532554626e-02 -1.382532157003879547e-02 -9.396816045045852661e-02
7.883500307798385620e-02 8.012500405311584473e-02 -3.358851075172424316e-01 2.102053165435791016e-01 -5.575827956199645996e-01 6.100553274154663086e-01 3.760887682437896729e-01 7.649295032024383545e-02
-3.705568313598632812e-01 -1.044462844729423523e-01 -4.099481403827667236e-01 -4.996578991413116455e-01 -3.485657870769500732e-01 5.245142579078674316e-01 -1.871788650751113892e-01 -4.913017898797988892e-02
1.174531877040863037e-01 -9.800884127616882324e-02 -3.515076637268066406e-01 5.978555083274841309e-01 -4.789999127388000488e-01 3.071030974388122559e-01 -2.704204916954040527e-01 -3.142127096652984619e-01
5.164091009646654129e-03 5.899018794298171997e-02 -1.025609672069549561e-02 4.947361946105957031e-01 -2.863115668296813965e-01 6.070016622543334961e-01 4.337743222713470459e-01 -3.362124860286712646e-01
2.573890089988708496e-01 1.375932153314352036e-02 -2.746821045875549316e-01 5.543246269226074219e-01 -2.540325820446014404e-01 4.675344824790954590e-01 -1.393132358789443970e-01 -4.983036220073699951e-01
-8.034663647413253784e-02 1.292971372604370117e-01 -3.813072144985198975e-01 6.907251477241516113e-01 -2.053732424974441528e-01 2.961912155151367188e-01 -4.204711914062500000e-01 -2.182360440492630005e-01
-2.701226174831390381e-01 1.361206620931625366e-01 -1.240537762641906738e-01 -5.882457494735717773e-01 -5.539566278457641602e-01 3.547231256961822510e-01 -1.575615108013153076e-01 -2.992663979530334473e-01
-1.212946847081184387e-01 1.016357168555259705e-01 2.235216088593006134e-02 3.486116528511047363e-01 -5.179247260093688965e-01 -2.175626158714294434e-01 -8.100331574678421021e-02 -7.285513877868652344e-01
-4.292060136795043945e-01 3.883171081542968750e-01 -3.698363006114959717e-01 -3.523703515529632568e-01 -1.025788038969039917e-01 5.199942588806152344e-01 1.726666539907455444e-01 -3.054801225662231445e-01
-2.535778880119323730e-01 2.911427915096282959e-01 -2.258836627006530762e-01 5.703783631324768066e-01 -6.564733982086181641e-01 2.203276380896568298e-02 -2.076678574085235596e-01 -3.218779107555747032e-03
7.427690178155899048e-02 3.180590867996215820e-01 -1.386620551347732544e-01 1.703819930553436279e-01 -6.308479309082031250e-01 -1.381704770028591156e-02 -5.259730815887451172e-01 -4.126215577125549316e-01
-7.088142037391662598e-01 -5.698875188827514648e-01 2.926409244537353516e-02 4.185332357883453369e-02 -2.761750817298889160e-01 6.932900846004486084e-02 2.076140791177749634e-01 -2.145225107669830322e-01
-7.759647369384765625e-01 -1.718258708715438843e-01 -4.031625986099243164e-01 3.691177666187286377e-01 1.231939997524023056e-02 -1.407723575830459595e-01 -9.724257141351699829e-02 -2.003543227910995483e-01
-8.326852321624755859e-01 -1.879127770662307739e-01 -2.147869765758514404e-01 4.360097348690032959e-01 -5.445572733879089355e-02 8.812259882688522339e-02 -1.512820869684219360e-01 3.832517191767692566e-02
-2.595716118812561035e-01 7.890210300683975220e-02 -4.181109964847564697e-01 -4.343485534191131592e-01 -4.963651299476623535e-01 5.394176244735717773e-01 -1.215312182903289795e-01 1.039329692721366882e-01
-6.394539475440979004e-01 -6.496335864067077637e-01 2.640182897448539734e-02 1.872440874576568604e-01 -2.186961770057678223e-01 2.474933713674545288e-01 -8.254727721214294434e-02 -1.319939047098159790e-01
-5.569951534271240234e-01 3.773371875286102295e-02 2.753385305404663086e-01 -7.352724205702543259e-03 -7.094303965568542480e-01 1.564179360866546631e-01 -2.869469821453094482e-01 4.868977889418601990e-02
-7.930275201797485352e-01 2.650876641273498535e-01 5.799696221947669983e-02 8.832907676696777344e-02 -2.910512387752532959e-01 3.409810066223144531e-01 1.760491579771041870e-01 2.402044087648391724e-01
-3.217024505138397217e-01 1.759428232908248901e-01 -1.576758474111557007e-01 3.529295027256011963e-01 -1.113547980785369873e-01 7.398445606231689453e-01 -3.689294755458831787e-01 1.423097252845764160e-01
-6.029059886932373047e-01 -7.206767797470092773e-02 3.254146780818700790e-03 -5.050157904624938965e-01 -5.689000487327575684e-01 2.530304342508316040e-02 -4.017705470323562622e-02 -2.244045883417129517e-01
-4.317980706691741943e-01 2.090307772159576416e-01 -4.378063678741455078e-01 -4.123474359512329102e-01 -1.677935868501663208e-01 4.832250773906707764e-01 2.846754491329193115e-01 -2.558332383632659912e-01
-3.599860966205596924e-01 2.853250205516815186e-01 -2.042257934808731079e-01 2.939177751541137695e-01 -6.451080441474914551e-01 -6.599749438464641571e-03 -4.932655692100524902e-01 -3.721567988395690918e-02
-4.465553760528564453e-01 -2.648996375501155853e-02 1.412338316440582275e-01 3.455321192741394043e-01 -4.847745299339294434e-01 -5.938824638724327087e-02 -5.754140019416809082e-01 -3.015171289443969727e-01
-7.119216769933700562e-02 4.971208870410919189e-01 -5.424121022224426270e-01 4.684670567512512207e-01 -3.847178071737289429e-02 2.972948849201202393e-01 -4.593228176236152649e-02 -3.770358264446258545e-01
-5.335201025009155273e-01 -6.650904417037963867e-01 -1.589603275060653687e-01 2.037405371665954590e-01 -2.515027523040771484e-01 3.070696890354156494e-01 7.194591313600540161e-02 -2.085929960012435913e-01
-4.160762727260589600e-01 2.458233982324600220e-01 8.181110769510269165e-02 6.278756260871887207e-01 -3.147010505199432373e-01 2.643592655658721924e-02 -4.785380959510803223e-01 -1.918236762285232544e-01
-7.441582083702087402e-01 1.991039216518402100e-01 -1.877896636724472046e-01 1.851665228605270386e-01 -3.930487930774688721e-01 2.169918715953826904e-01 1.977686434984207153e-01 3.104023635387420654e-01
2.733579576015472412e-01 1.376206129789352417e-01 -5.171017050743103027e-01 -2.681142650544643402e-03 -6.869511008262634277e-01 2.805685698986053467e-01 2.757428884506225586e-01 -1.108152642846107483e-01
-2.104145437479019165e-01 3.815766870975494385e-01 1.689489483833312988e-01 4.858970344066619873e-01 -6.234566569328308105e-01 4.904392175376415253e-03 -3.681862354278564453e-01 -1.456092447042465210e-01
-9.073012322187423706e-02 -1.512834429740905762e-02 1.611738353967666626e-01 4.826853871345520020e-01 -5.778943896293640137e-01 4.691751673817634583e-03 -4.281731843948364258e-01 -4.639622867107391357e-01
-7.905156165361404419e-02 -3.919346630573272705e-01 -3.524235188961029053e-01 2.466629594564437866e-01 -2.893725037574768066e-01 1.370134502649307251e-01 8.659067749977111816e-02 -7.382994890213012695e-01
1.491584926843643188e-01 2.783560156822204590e-01 8.964991569519042969e-02 3.613705337047576904e-01 -5.697602033615112305e-01 5.639111623167991638e-02 3.281098976731300354e-02 -6.578456163406372070e-01
-4.624882340431213379e-01 -8.769188076257705688e-02 -5.704781040549278259e-02 7.089446187019348145e-01 -1.310232132673263550e-01 -1.617281585931777954e-01 3.902466967701911926e-02 -4.771915674209594727e-01
-1.733042001724243164e-01 4.314896762371063232e-01 -9.919340163469314575e-02 4.584746062755584717e-01 -7.207825779914855957e-01 -1.666027903556823730e-01 -1.212541162967681885e-01 -4.192084819078445435e-02
7.681475020945072174e-03 -1.167415678501129150e-01 1.170059740543365479e-01 5.572814345359802246e-01 -5.750326514244079590e-01 1.274173259735107422e-01 -1.291143596172332764e-01 -5.463436245918273926e-01
-7.902503013610839844e-02 -5.767957568168640137e-01 -4.722550213336944580e-01 1.048587914556264877e-02 -3.672885298728942871e-01 5.260622501373291016e-01 6.547641754150390625e-02 -1.483154743909835815e-01
-8.861868977546691895e-01 -1.713219135999679565e-01 -3.198127746582031250e-01 1.582089364528656006e-01 -1.371418088674545288e-01 5.859619379043579102e-02 -1.708770990371704102e-01 8.106159418821334839e-02
-1.309367865324020386e-01 3.566766679286956787e-01 -2.602091729640960693e-01 5.380208492279052734e-01 -6.267505884170532227e-01 -4.479042068123817444e-02 -3.217793405055999756e-01 -9.886177256703376770e-03
4.460158199071884155e-02 -1.248651370406150818e-01 -3.372165262699127197e-01 5.383486151695251465e-01 -4.613610208034515381e-01 1.003426536917686462e-01 -1.195175796747207642e-01 -5.845324397087097168e-01
1.111390441656112671e-01 4.114769399166107178e-01 -1.364583969116210938e-01 4.691008031368255615e-01 -4.024854600429534912e-01 4.665913283824920654e-01 -3.991650938987731934e-01 -2.015521973371505737e-01
-2.299235910177230835e-01 2.380082607269287109e-01 1.516999304294586182e-01 5.192215442657470703e-01 -7.001324295997619629e-01 2.007259987294673920e-02 -3.122479319572448730e-01 -9.897617995738983154e-02
-3.384093567728996277e-02 -2.310258448123931885e-01 -1.197242215275764465e-01 2.987349927425384521e-01 -4.604891240596771240e-01 7.688517570495605469e-01 1.143508851528167725e-01 1.601432561874389648e-01
-5.033987760543823242e-01 1.757664829492568970e-01 -1.975229084491729736e-01 -5.791772007942199707e-01 -4.381951093673706055e-01 2.080572098493576050e-01 -1.445021033287048340e-01 -2.916347682476043701e-01
-1.210937798023223877e-01 -2.588401138782501221e-01 -5.204029679298400879e-01 3.599824011325836182e-01 -3.345907926559448242e-01 7.204995304346084595e-02 -1.630403846502304077e-01 -6.117246747016906738e-01
-4.731435775756835938e-01 1.609937399625778198e-01 3.716208636760711670e-01 -1.943798959255218506e-01 -5.604237318038940430e-01 1.373655050992965698e-01 -2.302662879228591919e-01 -4.340092241764068604e-01
-3.098366260528564453e-01 -2.631447315216064453e-01 2.355386316776275635e-01 2.822522222995758057e-01 7.908085733652114868e-02 4.930176436901092529e-01 -4.100620746612548828e-02 -6.697832942008972168e-01
1.421037409454584122e-02 4.539864957332611084e-01 -1.025256514549255371e-01 5.558943748474121094e-01 -6.021248102188110352e-01 7.682501524686813354e-02 -2.421702295541763306e-01 -2.169369459152221680e-01
-7.017030119895935059e-01 -1.137284189462661743e-01 -4.314362704753875732e-01 2.950830757617950439e-01 -2.357114478945732117e-02 -2.915253043174743652e-01 -1.530655324459075928e-01 -3.354036509990692139e-01
-1.982823610305786133e-01 -1.127559021115303040e-01 -2.408884912729263306e-01 2.230402678251266479e-01 -5.463398098945617676e-01 -2.891160845756530762e-01 -3.965657651424407959e-01 -5.485037565231323242e-01
-2.654551863670349121e-01 -2.500683367252349854e-01 9.426248073577880859e-02 4.098938405513763428e-02 -4.156749248504638672e-01 3.326669037342071533e-01 -6.992100477218627930e-01 -2.899761795997619629e-01
-3.258632719516754150e-01 1.137530729174613953e-01 -6.708894371986389160e-01 3.016093671321868896e-01 7.368684560060501099e-02 1.450943499803543091e-01 1.706253886222839355e-01 -5.331203937530517578e-01
-1.767172068357467651e-01 3.183538019657135010e-01 -4.046711623668670654e-01 -4.562260806560516357e-01 -3.888412117958068848e-01 5.360766649246215820e-01 -5.906588956713676453e-02 -2.312063127756118774e-01
-7.180956602096557617e-01 -4.871596395969390869e-01 5.149783566594123840e-02 3.148273825645446777e-01 -1.440001875162124634e-01 1.977648437023162842e-01 -2.642681300640106201e-01 -1.247443631291389465e-01
-2.870455682277679443e-01 -1.818714886903762817e-01 -4.278363585472106934e-01 4.132531881332397461e-01 -4.088720381259918213e-01 -3.034048676490783691e-01 -3.188503086566925049e-01 -4.120789468288421631e-01
-2.072581201791763306e-01 2.022250890731811523e-01 -1.794250458478927612e-01 -5.318467617034912109e-01 -5.005527138710021973e-01 4.702569544315338135e-01 -2.625656425952911377e-01 -2.458850890398025513e-01
-5.491356551647186279e-02 -3.421661257743835449e-02 -6.028338670730590820e-01 5.551208555698394775e-02 -6.742908358573913574e-01 1.789753586053848267e-01 3.759657442569732666e-01 3.567634522914886475e-02
-2.602610588073730469e-01 -6.105908155441284180e-01 6.213410943746566772e-02 2.299026846885681152e-01 -4.981551468372344971e-01 5.022512078285217285e-01 -3.105112165212631226e-02 3.671662509441375732e-02
-8.504638075828552246e-01 -2.868153452873229980e-01 -2.397537231445312500e-01 9.798943251371383667e-02 8.009144663810729980e-02 1.393566131591796875e-01 -2.616883441805839539e-02 -3.175607621669769287e-01
-1.405441462993621826e-01 -2.840327322483062744e-01 -4.271914362907409668e-01 5.112018585205078125e-01 -4.177231788635253906e-01 -9.304438531398773193e-02 -2.725294530391693115e-01 -4.453431367874145508e-01
-6.714340448379516602e-01 2.776370644569396973e-01 1.089075133204460144e-01 -3.873477876186370850e-01 -3.729510605335235596e-01 3.104334771633148193e-01 -1.838493496179580688e-01 -2.023191154003143311e-01
-6.835079938173294067e-02 3.958229720592498779e-01 4.786131903529167175e-02 3.234772682189941406e-01 -6.173093318939208984e-01 7.026168704032897949e-02 -5.164293646812438965e-01 -2.810999453067779541e-01
-7.237074524164199829e-02 -1.611741334199905396e-01 -4.676648676395416260e-01 6.429437398910522461e-01 -3.218872547149658203e-01 1.170371621847152710e-01 -2.834613919258117676e-01 -3.728792965412139893e-01
-3.951214626431465149e-02 -2.558554410934448242e-01 -1.673037856817245483e-01 6.107240915298461914e-01 -3.427912890911102295e-01 4.978105723857879639e-01 -3.347541093826293945e-01 -2.337107360363006592e-01
-1.150995120406150818e-02 -6.009468436241149902e-02 -3.856992125511169434e-01 5.104852318763732910e-01 -4.390030503273010254e-01 5.832018256187438965e-01 2.312579154968261719e-01 2.385146170854568481e-02
-5.543724894523620605e-01 -5.306167602539062500e-01 5.579196289181709290e-02 1.161215156316757202e-01 -1.934376806020736694e-01 5.695124864578247070e-01 -1.570050567388534546e-01 -9.003846347332000732e-02
-2.976842820644378662e-01 -1.298619061708450317e-01 -9.982053190469741821e-02 -4.663225114345550537e-01 -3.075473308563232422e-01 7.261402606964111328e-01 -1.573256850242614746e-01 -1.431182473897933960e-01
-5.988358706235885620e-02 -3.699167668819427490e-01 -6.977905631065368652e-01 1.558692902326583862e-01 -4.490204155445098877e-01 1.475069373846054077e-01 1.685043275356292725e-01 -3.108011484146118164e-01
-1.510767787694931030e-01 2.154713720083236694e-01 -5.164373517036437988e-01 -5.264462828636169434e-01 -4.188037514686584473e-01 3.868129551410675049e-01 -1.218771487474441528e-01 -2.168407142162322998e-01
9.480616450309753418e-02 2.691637277603149414e-01 -4.858945012092590332e-01 -3.579973876476287842e-01 -4.327861368656158447e-01 4.851968884468078613e-01 -1.455859690904617310e-01 -3.322526812553405762e-01
-3.451943695545196533e-01 -2.665708661079406738e-01 3.402185738086700439e-01 4.542468190193176270e-01 -6.371894478797912598e-01 -1.587084867060184479e-02 -2.338197976350784302e-01 -1.635787338018417358e-01
-2.183901369571685791e-01 1.859641820192337036e-01 -4.322756081819534302e-02 9.782353788614273071e-02 -8.930613100528717041e-02 7.461352348327636719e-01 -5.416336655616760254e-01 -2.196014076471328735e-01
-7.162773013114929199e-01 1.143089309334754944e-01 3.243349492549896240e-01 -6.990653276443481445e-02 -4.256131649017333984e-01 1.085821464657783508e-01 -2.365510314702987671e-01 -3.389798998832702637e-01
-1.344408690929412842e-01 -1.763731688261032104e-01 -5.401530265808105469e-01 5.141128301620483398e-01 -4.486533403396606445e-01 -1.761164069175720215e-01 -1.573029905557632446e-01 -3.710660040378570557e-01
3.977749869227409363e-02 2.769201695919036865e-01 -2.972784936428070068e-01 6.472864151000976562e-01 -1.921098381280899048e-01 3.836009502410888672e-01 -4.419107437133789062e-01 -1.871839761734008789e-01
-4.554298222064971924e-01 -6.231874227523803711e-01 4.252845793962478638e-02 4.219676256179809570e-01 -3.764587640762329102e-01 2.489662915468215942e-01 -1.120719686150550842e-01 -8.994474261999130249e-02
-4.707450568675994873e-01 2.067120522260665894e-01 2.604276239871978760e-01 -1.259445250034332275e-01 -4.409954249858856201e-01 2.428021430969238281e-01 -5.093190073966979980e-01 -3.730269074440002441e-01
-6.882832646369934082e-01 -3.550095558166503906e-01 -1.533730775117874146e-01 -1.860463246703147888e-02 1.906793713569641113e-01 3.057292699813842773e-01 1.035215239971876144e-02 -4.964157640933990479e-01
-4.840189591050148010e-02 6.722460687160491943e-02 -3.929397836327552795e-02 5.828128457069396973e-01 -1.692419052124023438e-01 5.865247249603271484e-01 3.387114107608795166e-01 -4.056400060653686523e-01
-2.073856294155120850e-01 -4.512595832347869873e-01 -4.125923514366149902e-01 3.852947652339935303e-01 -2.159401029348373413e-01 6.129849553108215332e-01 -7.301671802997589111e-02 -8.342273533344268799e-02
-5.582748055458068848e-01 1.998200118541717529e-01 -2.950489819049835205e-01 -4.008932113647460938e-01 -1.184991002082824707e-01 5.888663530349731445e-01 1.318068057298660278e-01 -1.498440653085708618e-01
6.731805205345153809e-02 4.185113683342933655e-02 -1.056330502033233643e-01 5.500659346580505371e-01 -5.972706079483032227e-01 -5.729794874787330627e-02 -4.428309854120016098e-03 -5.656421780586242676e-01
2.175146043300628662e-01 1.254638284444808960e-01 -2.540717646479606628e-02 3.700859546661376953e-01 -7.051911354064941406e-01 6.595752388238906860e-02 -1.885292679071426392e-02 -5.452859997749328613e-01
-1.838606595993041992e-01 -4.578111171722412109e-01 -2.924861200153827667e-02 4.066582322120666504e-01 -5.751363635063171387e-01 3.478585183620452881e-01 2.257833778858184814e-01 -2.959937453269958496e-01
-6.130803823471069336e-01 3.441454470157623291e-02 1.912416815757751465e-01 7.644353806972503662e-02 -7.021026015281677246e-01 -2.426527626812458038e-02 -2.808900177478790283e-01 8.997241407632827759e-02
-6.996901631355285645e-01 -5.514740943908691406e-01 -9.681086521595716476e-04 2.748688757419586182e-01 -3.308475911617279053e-01 8.521535992622375488e-02 6.716009229421615601e-02 -9.759028255939483643e-02
-6.989501714706420898e-01 1.565255522727966309e-01 -2.370428293943405151e-01 4.073276221752166748e-01 -9.844789654016494751e-02 -2.602834999561309814e-01 -3.717432022094726562e-01 -2.218803614377975464e-01
-7.826800942420959473e-01 -4.699412286281585693e-01 -4.143187031149864197e-02 6.931871920824050903e-02 -4.292480275034904480e-02 3.594000041484832764e-01 -7.588357664644718170e-03 -1.702255606651306152e-01
-1.508639901876449585e-01 -2.554254829883575439e-01 -3.913390338420867920e-01 1.719958484172821045e-01 -6.284298300743103027e-01 -2.521236538887023926e-01 -1.078441515564918518e-01 -5.090661048889160156e-01
1.830286830663681030e-01 -9.824948757886886597e-02 1.148119568824768066e-01 1.532863676548004150e-01 -8.957876563072204590e-01 2.172725945711135864e-01 -1.197852119803428650e-01 -2.370188236236572266e-01
-2.074732035398483276e-01 -1.946197450160980225e-01 5.095393583178520203e-02 2.132916450500488281e-01 -4.045491516590118408e-01 6.263788938522338867e-01 5.552732944488525391e-01 -8.154418319463729858e-02
-2.347369939088821411e-01 -2.393915951251983643e-01 -1.921578943729400635e-01 8.888284116983413696e-02 -1.028281822800636292e-01 7.804341912269592285e-01 -1.911070346832275391e-01 -4.319632947444915771e-01
-9.451217204332351685e-02 -3.769736588001251221e-01 -2.558166980743408203e-01 4.101853370666503906e-01 -3.735037147998809814e-01 6.756865382194519043e-01 -1.230433210730552673e-01 6.377506256103515625e-02
-3.582545220851898193e-01 3.853761553764343262e-01 1.912350058555603027e-01 -1.863519102334976196e-01 -5.430079102516174316e-01 3.172737360000610352e-01 -4.746257364749908447e-01 -1.762137711048126221e-01
-2.716843485832214355e-01 3.840014338493347168e-01 -1.017003133893013000e-01 3.909558355808258057e-01 -4.520722329616546631e-01 -1.473980098962783813e-01 -4.149990081787109375e-01 -4.660702645778656006e-01
-3.269779086112976074e-01 3.246790468692779541e-01 -3.098444938659667969e-01 -4.473633170127868652e-01 -2.707516252994537354e-01 5.972585082054138184e-01 1.379307508468627930e-01 -2.061132639646530151e-01
-4.335999786853790283e-01 5.382056236267089844e-01 1.993020325899124146e-01 4.607569426298141479e-02 -1.994869858026504517e-01 2.625703215599060059e-01 -1.338690817356109619e-01 -5.948297977447509766e-01
1.142482236027717590e-01 -5.775203928351402283e-03 8.789645880460739136e-02 2.160868346691131592e-01 -9.304063320159912109e-01 5.194131657481193542e-02 9.398569911718368530e-02 -2.351758331060409546e-01
-2.100010365247726440e-01 -3.438090085983276367e-01 1.534858494997024536e-01 -2.389940991997718811e-02 -8.428658843040466309e-01 2.925300896167755127e-01 -1.320088058710098267e-01 1.194061525166034698e-02
-2.208893895149230957e-01 -2.092881351709365845e-01 6.322173029184341431e-02 2.730421125888824463e-01 -1.380463689565658569e-01 7.863603830337524414e-01 -3.905515372753143311e-01 -1.972496509552001953e-01
-2.884298563003540039e-01 1.476306766271591187e-01 -7.842354476451873779e-02 4.617332518100738525e-01 -2.579694986343383789e-01 6.268900036811828613e-01 -4.224660396575927734e-01 1.940326094627380371e-01
-3.302163183689117432e-01 -6.524290889501571655e-02 -2.899387180805206299e-01 -2.107735425233840942e-01 -9.428374469280242920e-02 7.225404977798461914e-01 -4.076866507530212402e-01 -2.470790147781372070e-01
-6.235824823379516602e-01 4.024810791015625000e-01 -1.036237999796867371e-01 -1.732063144445419312e-01 -1.056993156671524048e-01 4.338977038860321045e-01 2.394521385431289673e-01 -3.894082009792327881e-01
-3.795787990093231201e-01 3.488915264606475830e-01 1.166131272912025452e-01 4.708811640739440918e-01 -3.970392644405364990e-01 -4.408744350075721741e-02 -4.933563768863677979e-01 -3.096489310264587402e-01
-4.037032425403594971e-01 1.513164639472961426e-01 3.043188452720642090e-01 -2.651323974132537842e-01 -4.336407780647277832e-01 5.960825085639953613e-01 1.146664991974830627e-01 -3.077577948570251465e-01
-2.961044609546661377e-01 -1.516951024532318115e-01 -4.625140503048896790e-02 4.592180550098419189e-01 -3.225197494029998779e-01 5.057552456855773926e-01 -5.540440678596496582e-01 9.756105393171310425e-02
-3.432916104793548584e-01 3.215994536876678467e-01 1.289499551057815552e-01 4.006902873516082764e-01 -5.641062855720520020e-01 1.138439625501632690e-01 -5.146601200103759766e-01 -7.411059737205505371e-02
-5.622668862342834473e-01 4.362623393535614014e-02 -5.257619619369506836e-01 2.423024177551269531e-01 -2.665494978427886963e-01 4.823745787143707275e-01 -1.905586384236812592e-02 2.066874504089355469e-01
-6.310564279556274414e-01 2.925684154033660889e-01 -7.622084114700555801e-03 3.189605474472045898e-01 -4.744005501270294189e-01 1.636797338724136353e-01 -3.570848405361175537e-01 1.871387511491775513e-01
-2.954917252063751221e-01 3.064009845256805420e-01 9.308675676584243774e-02 3.841925561428070068e-01 -5.315604209899902344e-01 -1.161358356475830078e-01 -5.199887156486511230e-01 -3.100028634071350098e-01
-1.466901451349258423e-01 1.020498126745223999e-01 -6.314005255699157715e-01 -3.707369565963745117e-01 -4.452590942382812500e-01 3.755529224872589111e-01 -2.970134019851684570e-01 6.665316969156265259e-02
1.085927858948707581e-01 -2.294370979070663452e-01 -1.653206497430801392e-01 3.904089629650115967e-01 -5.644069910049438477e-01 3.702413141727447510e-01 -1.045857667922973633e-01 -5.378140807151794434e-01
-4.445305466651916504e-01 -2.470600754022598267e-01 -5.410309415310621262e-03 -5.519854649901390076e-02 -1.822077482938766479e-01 5.051417946815490723e-01 -6.209512352943420410e-01 -2.536324858665466309e-01
-2.677608728408813477e-01 6.458386033773422241e-02 -3.712766170501708984e-01 -5.222248435020446777e-01 -5.659251213073730469e-01 4.148689508438110352e-01 1.362448036670684814e-01 -5.116423964500427246e-02
-4.435589313507080078e-01 2.087521106004714966e-01 -4.938369095325469971e-01 1.281123757362365723e-01 -3.461478650569915771e-01 -2.245478481054306030e-01 -5.493131875991821289e-01 -1.655452549457550049e-01
-5.883398652076721191e-01 -4.498300254344940186e-01 -4.712873101234436035e-01 -2.050731098279356956e-03 -4.171239435672760010e-01 1.821096390485763550e-01 -1.085748448967933655e-01 1.022175699472427368e-01
-1.945045888423919678e-01 -5.092312693595886230e-01 -4.655743539333343506e-01 3.345935046672821045e-01 -2.757792770862579346e-01 7.382687181234359741e-02 7.092057168483734131e-02 -5.362878441810607910e-01
-3.896344900131225586e-01 -2.374070733785629272e-01 -5.879484415054321289e-01 5.879529118537902832e-01 -2.397055476903915405e-01 4.698014818131923676e-03 -2.507489360868930817e-02 -2.057700157165527344e-01
1.824517399072647095e-01 1.489540338516235352e-01 1.138845533132553101e-01 2.452609986066818237e-01 -8.097168803215026855e-01 6.928799301385879517e-02 5.733048170804977417e-02 -4.557110369205474854e-01
-5.008891820907592773e-01 2.511353492736816406e-01 -6.401413679122924805e-01 3.057759106159210205e-01 9.287956357002258301e-02 1.233441829681396484e-01 2.385199666023254395e-01 -3.194196820259094238e-01
-6.850252151489257812e-01 4.009575247764587402e-01 -3.756357431411743164e-01 2.797364294528961182e-01 -3.140763342380523682e-01 1.640703529119491577e-02 1.990701705217361450e-01 1.098945364356040955e-01
-3.721390962600708008e-01 2.301600575447082520e-01 -9.640053659677505493e-02 1.801444441080093384e-01 -8.235190510749816895e-01 -8.244987577199935913e-03 -2.786576449871063232e-01 -1.043650805950164795e-01
-3.681842982769012451e-01 -3.848736286163330078e-01 -3.025254309177398682e-01 1.249625440686941147e-02 1.596527993679046631e-01 3.262420594692230225e-01 5.247006565332412720e-02 -6.999707818031311035e-01
-1.249271184206008911e-01 7.229795306921005249e-02 -3.506178855895996094e-01 5.815277099609375000e-01 -2.778302729129791260e-01 5.848134160041809082e-01 3.142657577991485596e-01 9.976303204894065857e-03
-4.927537143230438232e-01 -4.962617158889770508e-02 -5.276101455092430115e-02 -2.148466557264328003e-01 -4.535439014434814453e-01 1.009351760149002075e-01 -6.676113605499267578e-01 -2.102221101522445679e-01
-1.178733706474304199e-01 4.150674045085906982e-01 1.707222871482372284e-02 3.417403399944305420e-01 -5.220107436180114746e-01 -3.898182883858680725e-02 -4.821162521839141846e-01 -4.362293481826782227e-01
-1.793238967657089233e-01 1.311312019824981689e-01 -4.512624442577362061e-01 2.854003906250000000e-01 -1.209312751889228821e-01 7.602187991142272949e-01 -1.767218708992004395e-01 2.043743878602981567e-01
-5.633593797683715820e-01 -4.537430405616760254e-01 -1.609665304422378540e-01 2.476881444454193115e-01 -1.492612212896347046e-01 5.833206176757812500e-01 -1.449667066335678101e-01 7.698366045951843262e-02
-6.965335011482238770e-01 4.987275898456573486e-01 1.368965357542037964e-01 4.081050679087638855e-02 -2.265533208847045898e-01 3.063014745712280273e-01 -1.468454301357269287e-02 -3.167701959609985352e-01
-3.065201342105865479e-01 3.189494013786315918e-01 -6.481086462736129761e-02 2.750605642795562744e-01 -8.273499608039855957e-01 -1.516869664192199707e-01 7.291097939014434814e-02 1.078195795416831970e-01
1.823047399520874023e-01 -1.175596639513969421e-01 -4.034691452980041504e-01 5.616939067840576172e-01 -3.211605548858642578e-01 2.927720248699188232e-01 -2.303508818149566650e-01 -4.824274778366088867e-01
-5.117815732955932617e-01 4.854231178760528564e-01 1.439226567745208740e-01 -1.943047642707824707e-01 -3.254634439945220947e-01 4.418666660785675049e-01 2.283828146755695343e-02 -3.772026002407073975e-01
-3.954430297017097473e-02 1.529243737459182739e-01 -9.626216441392898560e-02 1.633240729570388794e-01 -8.116842508316040039e-01 3.308054804801940918e-01 -2.805135548114776611e-01 3.035751283168792725e-01
-6.272367835044860840e-01 -9.941956400871276855e-02 9.840105473995208740e-02 -3.770605027675628662e-01 -6.505059003829956055e-01 -2.753775566816329956e-02 -6.857211887836456299e-02 -1.273338496685028076e-01
1.648677140474319458e-01 -6.311497837305068970e-02 -3.371817171573638916e-01 2.600135207176208496e-01 -6.124216914176940918e-01 2.757513150572776794e-02 -1.241135373711585999e-01 -6.295329332351684570e-01
-6.856867671012878418e-01 -5.451337695121765137e-01 -9.970429539680480957e-02 2.311288863420486450e-01 -2.941579818725585938e-01 2.380231469869613647e-01 -1.468221396207809448e-01 6.753192842006683350e-02
9.728744626045227051e-03 3.067542240023612976e-02 1.838807947933673859e-02 5.855439305305480957e-01 -5.377705693244934082e-01 2.308003902435302734e-01 3.200432956218719482e-01 -4.592064917087554932e-01
-2.416927367448806763e-01 -5.003904700279235840e-01 -3.156903684139251709e-01 2.929777204990386963e-01 -2.148454934358596802e-01 4.263486340641975403e-02 -3.038112223148345947e-01 -6.044997572898864746e-01
-4.044618010520935059e-01 -7.814828306436538696e-02 5.607192963361740112e-02 3.517903089523315430e-01 -6.565076112747192383e-01 -2.051731646060943604e-01 1.129576656967401505e-02 -4.797677695751190186e-01
-2.160763740539550781e-01 2.244784235954284668e-01 -1.032539233565330505e-01 4.950698018074035645e-01 -7.061655521392822266e-01 -1.718773245811462402e-01 -3.091929852962493896e-01 -1.528166681528091431e-01
-5.616250634193420410e-01 1.244516810402274132e-03 -3.091171681880950928e-01 5.049132704734802246e-01 -1.286790668964385986e-01 -2.899622619152069092e-01 -1.442244499921798706e-01 -4.611377418041229248e-01
-4.894008934497833252e-01 -9.352340549230575562e-02 -1.121809855103492737e-01 2.590872347354888916e-01 -3.872672617435455322e-01 5.401904508471488953e-02 -6.972711086273193359e-01 -1.815169900655746460e-01
-1.680938303470611572e-01 -2.849651873111724854e-01 -3.164131939411163330e-01 5.434789657592773438e-01 -4.762419760227203369e-01 8.451902307569980621e-03 3.056108206510543823e-02 -5.169534683227539062e-01
9.201718121767044067e-02 4.027986899018287659e-02 -5.137947201728820801e-01 4.960080087184906006e-01 -5.743560791015625000e-01 2.097589671611785889e-01 2.817950248718261719e-01 -1.631239056587219238e-01
-1.050583869218826294e-01 3.453917503356933594e-01 -2.074007391929626465e-01 3.409247994422912598e-01 -6.892440915107727051e-01 -7.425140589475631714e-02 -4.067824184894561768e-01 -2.537321746349334717e-01
-1.941053420305252075e-01 8.007186464965343475e-03 -5.653588175773620605e-01 6.412696242332458496e-01 -4.087782502174377441e-01 7.891505211591720581e-02 -2.370066493749618530e-01 4.361527040600776672e-02
-1.738520562648773193e-01 1.310562938451766968e-01 -5.619662404060363770e-01 4.139213562011718750e-01 -2.786138951778411865e-01 5.150190591812133789e-01 3.492259681224822998e-01 2.517176978290081024e-02
-3.202619254589080811e-01 2.182308137416839600e-01 -1.755595579743385315e-02 -1.301569584757089615e-02 -5.836346745491027832e-01 -4.729834944009780884e-02 -6.240316629409790039e-01 -3.421226143836975098e-01
-6.090378165245056152e-01 3.588181138038635254e-01 -1.288066208362579346e-01 -1.464129239320755005e-01 -5.009945631027221680e-01 -2.011248022317886353e-01 -3.479593992233276367e-01 -2.230966836214065552e-01
-3.653377592563629150e-01 -1.341771781444549561e-01 -5.432758927345275879e-01 2.297718524932861328e-01 -1.834941804409027100e-01 -3.004355430603027344e-01 -2.893443107604980469e-01 -5.412293672561645508e-01
-1.229986622929573059e-01 -1.798575073480606079e-01 -5.602082610130310059e-01 2.884283363819122314e-01 -2.322343587875366211e-01 6.273223757743835449e-01 3.097058534622192383e-01 -1.100662872195243835e-01
-5.210206508636474609e-01 -1.727872639894485474e-01 -1.576848328113555908e-02 -1.233523637056350708e-01 -4.265263974666595459e-01 9.089875221252441406e-02 -6.646678447723388672e-01 -2.263781577348709106e-01
1.015204656869173050e-02 2.257765829563140869e-01 7.087510824203491211e-02 3.583407402038574219e-01 -6.744264960289001465e-01 5.598691478371620178e-02 -4.908876121044158936e-01 -3.413712084293365479e-01
-3.690523803234100342e-01 -1.237446516752243042e-01 -1.806045509874820709e-02 1.111913919448852539e-01 -2.462715059518814087e-01 5.304909944534301758e-01 -6.863098740577697754e-01 -1.506864577531814575e-01
-1.766899228096008301e-01 4.013609886169433594e-01 -1.125586181879043579e-01 2.884882092475891113e-01 -6.662316918373107910e-01 3.974722623825073242e-01 -9.707650542259216309e-02 3.170527517795562744e-01
-5.459462106227874756e-02 -6.677822023630142212e-02 -7.654131054878234863e-01 1.222616434097290039e-01 -5.894434452056884766e-01 1.243275105953216553e-01 1.694048494100570679e-01 -1.248685456812381744e-02
