# Supplementary material for: Where is your field going? A machine learning approach to study the relative motion of the domains of physics
Source: PLoS One. 2020 Jun 18;15(6):e0233997. doi: 10.1371/journal.pone.0233997 (PMC7302634; doi:10.1371/journal.pone.0233997)
Supplement: S10 Data — (ZIP) [file pone.0233997.s010.zip › 9/Pacs4Run_9_VS_500_embeddings2003-2007ED8.txt]

-9.384364634752273560e-02 3.843929171562194824e-01 4.634350836277008057e-01 6.537269949913024902e-01 -1.413977891206741333e-02 3.245864510536193848e-01 -8.012653887271881104e-02 2.988778054714202881e-01
-3.788392543792724609e-01 3.667701482772827148e-01 1.256695389747619629e-01 6.478568315505981445e-01 5.138282775878906250e-01 5.369881540536880493e-02 -1.396401673555374146e-01 6.834412459284067154e-03
-2.344130873680114746e-01 4.930083155632019043e-01 3.395884335041046143e-01 4.816925525665283203e-01 4.323013722896575928e-01 -3.789099752902984619e-01 1.553601026535034180e-01 7.160102017223834991e-03
-1.178224608302116394e-01 5.611366033554077148e-01 2.423015087842941284e-01 3.530305325984954834e-01 5.083198547363281250e-01 1.693398952484130859e-01 -1.140106990933418274e-01 4.334042966365814209e-01
3.830097243189811707e-02 4.752823114395141602e-01 -1.618445515632629395e-01 7.833927273750305176e-01 3.311426341533660889e-01 5.683948844671249390e-02 7.533711940050125122e-02 1.190801262855529785e-01
-6.125466898083686829e-02 -3.526955842971801758e-01 3.226719498634338379e-01 6.746740937232971191e-01 4.096898734569549561e-01 2.650975883007049561e-01 1.517637521028518677e-01 -2.267085313796997070e-01
-2.823042571544647217e-01 -3.689488396048545837e-02 4.116887152194976807e-01 3.920280039310455322e-01 1.569214612245559692e-01 5.613395571708679199e-02 7.239482998847961426e-01 -2.095065563917160034e-01
-9.154174476861953735e-02 -4.698525965213775635e-01 3.581861555576324463e-01 6.426770091056823730e-01 3.401626348495483398e-01 1.511007100343704224e-01 2.778512537479400635e-01 -1.174066662788391113e-01
-1.793470829725265503e-01 5.829314589500427246e-01 4.693041741847991943e-01 3.249461352825164795e-01 3.175863921642303467e-01 2.737535238265991211e-01 -3.223039805889129639e-01 -1.500245183706283569e-01
-3.685636520385742188e-01 6.863009333610534668e-01 3.639690577983856201e-01 3.246699273586273193e-01 1.362970769405364990e-01 -9.330105781555175781e-02 1.973579525947570801e-01 -2.983884811401367188e-01
-2.338892668485641479e-01 -9.907130151987075806e-02 1.058844253420829773e-01 7.361381649971008301e-01 2.881371974945068359e-01 3.262262344360351562e-01 6.275506317615509033e-02 -4.347240924835205078e-01
7.317631691694259644e-02 -3.368702158331871033e-02 6.978273391723632812e-01 1.971520334482192993e-01 3.773873746395111084e-01 4.363842010498046875e-01 2.514172494411468506e-01 -2.676105797290802002e-01
1.183492615818977356e-01 3.229977786540985107e-01 -1.252015233039855957e-01 8.319495320320129395e-01 1.535786986351013184e-01 -7.477023452520370483e-02 3.788203597068786621e-01 -3.418538346886634827e-02
1.894491165876388550e-01 3.877993822097778320e-01 3.236730098724365234e-01 5.442920327186584473e-01 4.487023353576660156e-01 1.705920696258544922e-01 -4.208108782768249512e-01 7.200951874256134033e-02
-4.466272294521331787e-01 -2.699848413467407227e-01 9.564554691314697266e-02 7.537293434143066406e-01 -1.926281005144119263e-01 1.716618537902832031e-01 1.322754286229610443e-02 2.891851663589477539e-01
-4.852725565433502197e-01 3.564764186739921570e-02 5.326565504074096680e-01 3.208161890506744385e-01 4.422690272331237793e-01 1.959209889173507690e-01 3.021329343318939209e-01 -2.265449464321136475e-01
1.849979609251022339e-01 1.038130298256874084e-01 3.927231729030609131e-01 2.204720675945281982e-01 5.995827317237854004e-01 4.996200203895568848e-01 2.898376882076263428e-01 2.429682761430740356e-01
-1.381812393665313721e-01 1.531330049037933350e-01 2.494572699069976807e-01 5.036687850952148438e-01 6.349912881851196289e-01 -8.377510309219360352e-02 4.447909891605377197e-01 1.829582899808883667e-01
4.290890097618103027e-01 -5.150686204433441162e-02 5.195154547691345215e-01 5.680540204048156738e-01 -7.192038744688034058e-02 4.288842156529426575e-02 1.476016044616699219e-01 -4.380065202713012695e-01
2.017364837229251862e-02 2.200121432542800903e-02 2.777964249253273010e-02 8.146253824234008789e-01 4.127743095159530640e-02 1.105249673128128052e-01 3.130734264850616455e-01 -4.720044434070587158e-01
-5.088048428297042847e-02 1.473420262336730957e-01 4.686363339424133301e-01 3.165452778339385986e-01 7.039035558700561523e-01 2.491955459117889404e-01 2.327582389116287231e-01 2.100609242916107178e-01
1.957316696643829346e-02 1.514126956462860107e-01 -5.600393936038017273e-02 8.705005049705505371e-01 1.318537816405296326e-02 1.120442524552345276e-01 1.983836740255355835e-01 -4.045983254909515381e-01
4.780626296997070312e-01 2.216034382581710815e-01 1.932109296321868896e-01 3.814338743686676025e-01 1.581324636936187744e-01 4.785837829113006592e-01 5.161388516426086426e-01 -1.381237506866455078e-01
-6.419728696346282959e-02 1.730254590511322021e-01 2.660685181617736816e-01 3.868470489978790283e-01 6.348930597305297852e-01 1.883452087640762329e-01 4.961101114749908447e-01 2.465956062078475952e-01
1.853672415018081665e-01 1.543184071779251099e-01 6.144175529479980469e-01 3.540454804897308350e-01 6.552174687385559082e-01 4.856160283088684082e-02 -3.453288227319717407e-02 7.814822345972061157e-02
-1.958260498940944672e-02 -2.022972851991653442e-01 7.061350345611572266e-01 1.997008621692657471e-01 3.488318324089050293e-01 4.286403059959411621e-01 2.961701452732086182e-01 -1.644756793975830078e-01
-6.379538178443908691e-01 -8.625137805938720703e-02 5.405573248863220215e-01 4.825189113616943359e-01 3.533274866640567780e-03 9.873700141906738281e-02 -1.817900985479354858e-01 1.331904828548431396e-01
-3.095550239086151123e-01 2.476001381874084473e-01 6.169776320457458496e-01 4.086888432502746582e-01 -4.559344053268432617e-01 -1.596331000328063965e-01 -7.491642981767654419e-02 -2.370871752500534058e-01
-6.551491618156433105e-01 1.187064871191978455e-01 2.792034149169921875e-01 6.838349103927612305e-01 -6.557820737361907959e-02 -7.433929294347763062e-02 -1.644385047256946564e-02 -3.172237798571586609e-02
-1.453942507505416870e-01 -2.591529190540313721e-01 2.460595667362213135e-01 7.473643422126770020e-01 3.458250164985656738e-01 1.439981311559677124e-01 1.918848454952239990e-01 -3.397815227508544922e-01
-3.970389962196350098e-01 4.986414313316345215e-01 2.126197665929794312e-01 4.117720723152160645e-01 1.829529404640197754e-01 3.195868432521820068e-01 7.852808386087417603e-02 -4.870104491710662842e-01
-3.233987092971801758e-01 -2.230184078216552734e-01 6.031950116157531738e-01 3.441918194293975830e-01 3.722178339958190918e-01 2.556409835815429688e-01 3.255164921283721924e-01 -2.313099056482315063e-01
2.452546656131744385e-01 -1.607750058174133301e-01 5.975798368453979492e-01 4.603492021560668945e-01 5.431470274925231934e-01 1.136459708213806152e-01 -1.513022184371948242e-01 1.190048530697822571e-01
4.702822268009185791e-01 1.605250686407089233e-01 2.965071499347686768e-01 3.172623217105865479e-01 3.459310829639434814e-01 4.858363270759582520e-01 4.562322199344635010e-01 2.532984130084514618e-02
-4.215187430381774902e-01 -2.318002134561538696e-01 2.668893039226531982e-01 3.603317737579345703e-01 1.440757364034652710e-01 4.614503383636474609e-01 5.764126181602478027e-01 -3.969812765717506409e-02
-3.934121429920196533e-01 2.117824405431747437e-01 3.729092478752136230e-01 2.128632068634033203e-01 -4.236118495464324951e-01 4.889450669288635254e-01 4.342788755893707275e-01 9.428961575031280518e-02
8.381447941064834595e-02 4.177763462066650391e-01 -2.763909101486206055e-01 7.723041772842407227e-01 -3.632497414946556091e-02 1.944918930530548096e-01 3.231853544712066650e-01 -4.468697309494018555e-02
-3.308061063289642334e-01 -3.310552537441253662e-01 5.075840353965759277e-01 5.097979307174682617e-01 -4.100068509578704834e-01 2.508031427860260010e-01 -1.639506667852401733e-01 7.447509467601776123e-02
-6.668584942817687988e-01 1.122872456908226013e-01 3.370873630046844482e-01 6.521276235580444336e-01 -2.336531691253185272e-02 -4.973835125565528870e-02 1.415795087814331055e-02 -2.393113821744918823e-02
-1.966734826564788818e-01 -2.430130727589130402e-02 3.724234998226165771e-01 4.582618176937103271e-01 5.849019289016723633e-01 1.624642312526702881e-01 4.928248524665832520e-01 -2.539102174341678619e-02
-4.775292277336120605e-01 1.687931418418884277e-01 1.992199420928955078e-01 3.725694715976715088e-01 2.019521445035934448e-01 4.581682085990905762e-01 4.205905795097351074e-01 -3.706467151641845703e-01
-2.882601022720336914e-01 4.649628996849060059e-01 2.665896713733673096e-01 1.366919130086898804e-01 -2.779980003833770752e-01 4.012010991573333740e-01 4.863961040973663330e-01 3.689642548561096191e-01
-2.498638927936553955e-01 -2.727098166942596436e-01 6.075958609580993652e-01 3.264596164226531982e-01 4.126498997211456299e-01 2.355283647775650024e-01 3.955747783184051514e-01 -7.222038507461547852e-02
1.160825788974761963e-01 -3.124850392341613770e-01 1.477007567882537842e-01 6.227585673332214355e-01 4.390487372875213623e-01 4.944305717945098877e-01 2.042077481746673584e-01 -1.755048148334026337e-02
3.037436604499816895e-01 -2.294081598520278931e-01 7.128552794456481934e-01 2.096678763628005981e-01 1.422942578792572021e-01 4.141879677772521973e-01 3.319323062896728516e-01 -3.178578615188598633e-02
1.264451742172241211e-01 -3.809035755693912506e-03 8.002865910530090332e-01 3.281911611557006836e-01 2.657566368579864502e-01 -2.632548809051513672e-01 2.715497612953186035e-01 -1.488626152276992798e-01
-1.395055055618286133e-01 -1.760853826999664307e-01 2.581231892108917236e-01 5.483307242393493652e-01 6.315371394157409668e-01 1.038914024829864502e-01 2.756063044071197510e-01 3.108802437782287598e-01
2.797691822052001953e-01 1.301158964633941650e-01 3.801110088825225830e-01 5.528880953788757324e-01 4.938976764678955078e-01 -1.701823994517326355e-02 -3.110478818416595459e-01 3.371262550354003906e-01
3.676635921001434326e-01 -1.912282556295394897e-01 5.701766610145568848e-01 4.247827231884002686e-01 1.448488235473632812e-01 3.127761483192443848e-01 2.419431209564208984e-01 -3.812700510025024414e-01
4.082570970058441162e-02 3.711778521537780762e-01 -1.917196363210678101e-01 8.605636954307556152e-01 3.121861256659030914e-02 5.813110619783401489e-03 2.642022073268890381e-01 -1.114582642912864685e-01
-1.471157670021057129e-01 4.468616843223571777e-01 7.323994636535644531e-01 2.925139479339122772e-02 2.230136394500732422e-01 3.258661329746246338e-01 1.224365010857582092e-01 -2.655042409896850586e-01
-3.775293473154306412e-03 1.040146276354789734e-01 2.450373023748397827e-01 4.145672023296356201e-01 6.212954521179199219e-01 1.547849625349044800e-01 5.267959833145141602e-01 2.641537189483642578e-01
-3.055222332477569580e-01 1.536332815885543823e-01 3.620473444461822510e-01 4.597026705741882324e-01 6.430086493492126465e-01 2.141950577497482300e-01 2.429975420236587524e-01 -1.492001861333847046e-01
-6.492075920104980469e-01 3.897686675190925598e-02 3.810476362705230713e-01 4.771795272827148438e-01 -5.514144152402877808e-02 1.656472086906433105e-01 1.071541011333465576e-01 4.026800096035003662e-01
2.158538699150085449e-01 2.706044018268585205e-01 5.634779930114746094e-01 2.198916971683502197e-01 5.328541994094848633e-01 2.806777358055114746e-01 3.397128283977508545e-01 -1.902690231800079346e-01
9.971483610570430756e-03 2.724921405315399170e-01 -9.623120725154876709e-02 8.617547750473022461e-01 5.716768279671669006e-02 8.344836533069610596e-02 2.235300689935684204e-01 -3.370010554790496826e-01
1.716292500495910645e-01 -2.440031804144382477e-02 7.823142409324645996e-01 2.935706079006195068e-01 4.355584681034088135e-01 8.921287022531032562e-03 1.435492783784866333e-01 -2.476928830146789551e-01
-1.026001721620559692e-01 3.578000366687774658e-01 1.427746266126632690e-01 7.260017395019531250e-01 -3.996404353529214859e-03 1.332903206348419189e-01 3.027368783950805664e-01 -4.522804021835327148e-01
4.146167039871215820e-01 2.783131301403045654e-01 5.986274480819702148e-01 2.252623289823532104e-01 3.188184201717376709e-01 1.992116570472717285e-01 3.540081083774566650e-01 -2.736506164073944092e-01
4.683460891246795654e-01 3.003289103507995605e-01 3.220514953136444092e-01 1.232308074831962585e-01 1.936393231153488159e-01 4.692578911781311035e-01 5.599658489227294922e-01 1.705011166632175446e-02
4.265143573284149170e-01 8.198526501655578613e-02 4.868161380290985107e-01 5.186579227447509766e-01 4.350939393043518066e-01 1.591903530061244965e-02 -3.145160079002380371e-01 1.299514323472976685e-01
-1.496100984513759613e-02 -3.822072446346282959e-01 3.219899833202362061e-01 5.757713913917541504e-01 4.756409525871276855e-01 2.161708027124404907e-01 3.813725411891937256e-01 9.714757092297077179e-03
-3.995195329189300537e-01 -2.716687619686126709e-01 3.398282229900360107e-01 3.301254510879516602e-01 8.751595020294189453e-02 4.450865387916564941e-01 5.745911598205566406e-01 -7.873020321130752563e-02
1.104361750185489655e-02 3.146091476082801819e-02 5.240967273712158203e-01 1.347267478704452515e-01 4.131020009517669678e-01 5.852198600769042969e-01 4.136694669723510742e-01 -1.476540714502334595e-01
-3.708280920982360840e-01 -2.453767508268356323e-02 3.209885656833648682e-01 7.947994470596313477e-01 -1.340941637754440308e-01 -3.635941073298454285e-02 -3.283923864364624023e-01 2.426070277579128742e-04
-1.509495377540588379e-01 -1.178080961108207703e-01 4.809403419494628906e-01 4.642763137817382812e-01 6.442602872848510742e-01 2.540863454341888428e-01 1.683502942323684692e-01 -9.223137050867080688e-02
-4.270012024790048599e-03 -2.669327259063720703e-01 5.988325476646423340e-01 3.392188251018524170e-01 3.625859916210174561e-01 4.831990897655487061e-01 1.214629039168357849e-01 -2.745099663734436035e-01
-1.476519554853439331e-01 4.613550379872322083e-02 4.490375220775604248e-01 7.431299090385437012e-01 -2.988548874855041504e-01 -3.089031577110290527e-01 -1.865456849336624146e-01 5.156559869647026062e-02
6.119110584259033203e-01 5.030561983585357666e-02 3.224832415580749512e-01 6.601062417030334473e-01 -1.771033704280853271e-01 -4.494568705558776855e-02 1.190416514873504639e-01 -1.890553385019302368e-01
-1.920464783906936646e-01 6.832873821258544922e-01 3.301077187061309814e-01 9.929174929857254028e-02 2.178099304437637329e-01 5.647133588790893555e-01 9.074147045612335205e-02 -5.319785326719284058e-02
4.322655498981475830e-01 -1.347266137599945068e-01 5.275695323944091797e-01 5.114266872406005859e-01 -5.409012362360954285e-02 1.103554368019104004e-01 3.819433450698852539e-01 -3.067956566810607910e-01
-1.489950120449066162e-01 -1.449287310242652893e-02 3.539755046367645264e-01 4.424212276935577393e-01 6.111527681350708008e-01 6.951325386762619019e-02 4.984557330608367920e-01 1.725031882524490356e-01
3.771149516105651855e-01 -1.962745934724807739e-01 4.518553018569946289e-01 4.964033067226409912e-01 1.810084581375122070e-01 2.455206513404846191e-01 5.172915458679199219e-01 -8.964496850967407227e-02
-2.973071336746215820e-01 3.964441120624542236e-01 3.582729995250701904e-01 6.298192143440246582e-01 -3.655793368816375732e-01 -6.049004942178726196e-02 -2.396894991397857666e-01 -1.861460804939270020e-01
5.220863819122314453e-01 -6.890540570020675659e-02 2.551720440387725830e-01 3.834104537963867188e-01 2.132899314165115356e-01 5.238763093948364258e-01 4.362574517726898193e-01 -1.738198287785053253e-02
1.057158187031745911e-01 -1.998303383588790894e-01 1.464170068502426147e-01 6.670549511909484863e-01 5.614341497421264648e-01 3.744217455387115479e-01 1.468709558248519897e-01 -7.430136203765869141e-02
-4.268225729465484619e-01 1.729398593306541443e-02 4.774271547794342041e-01 4.947656095027923584e-01 -9.937167305906768888e-06 1.718360632658004761e-01 -2.195806950330734253e-01 5.167692303657531738e-01
-3.431961238384246826e-01 3.952473104000091553e-01 5.053808912634849548e-02 4.172073602676391602e-01 3.519232273101806641e-01 2.900688350200653076e-01 5.702538490295410156e-01 -1.272813826799392700e-01
-2.510373890399932861e-01 1.149122342467308044e-01 -7.359342277050018311e-02 5.653494596481323242e-01 -3.078957796096801758e-01 3.287034928798675537e-01 3.595952391624450684e-01 5.163185596466064453e-01
3.967035412788391113e-01 -7.216107100248336792e-02 5.365553498268127441e-01 2.437543421983718872e-01 -2.347881346940994263e-01 2.007827609777450562e-01 6.029264330863952637e-01 -1.764987856149673462e-01
3.168761730194091797e-01 3.815738558769226074e-01 3.064756393432617188e-01 3.868363201618194580e-01 -6.878691166639328003e-02 -3.458877503871917725e-01 6.206035017967224121e-01 3.004770912230014801e-02
3.677828609943389893e-02 -2.380490601062774658e-01 6.352407336235046387e-01 2.780398130416870117e-01 4.745938181877136230e-01 4.454974830150604248e-01 1.733359247446060181e-01 8.596696704626083374e-02
-5.271156430244445801e-01 -1.605522930622100830e-01 6.356065869331359863e-01 3.516504168510437012e-01 -2.554128468036651611e-01 2.765391170978546143e-01 -3.749416023492813110e-02 1.600093692541122437e-01
-3.770009577274322510e-01 -5.167337134480476379e-02 7.080364227294921875e-01 4.642719626426696777e-01 -2.306876033544540405e-01 -1.114286482334136963e-01 -7.144319266080856323e-02 2.599973082542419434e-01
1.798458099365234375e-01 1.035114377737045288e-01 6.664422750473022461e-01 3.176115453243255615e-01 6.198147535324096680e-01 1.457282751798629761e-01 -6.582763046026229858e-02 4.666946083307266235e-02
-1.491498798131942749e-01 1.046931743621826172e-01 -7.587496191263198853e-02 8.533104658126831055e-01 1.500364392995834351e-01 1.533881723880767822e-01 1.254660189151763916e-01 -4.136633574962615967e-01
-6.161201596260070801e-01 -1.057335212826728821e-01 4.638194143772125244e-01 4.292028248310089111e-01 -5.970557779073715210e-02 2.447408735752105713e-01 9.636143594980239868e-02 3.703032135963439941e-01
-2.553225457668304443e-01 4.311899840831756592e-02 6.097075939178466797e-01 3.567322194576263428e-01 -3.612058758735656738e-01 2.130673974752426147e-01 -3.527718484401702881e-01 3.655604720115661621e-01
8.944872766733169556e-02 -3.086445927619934082e-01 1.345509737730026245e-01 7.442557811737060547e-01 4.033319354057312012e-01 2.601486742496490479e-01 2.818321585655212402e-01 -1.222020685672760010e-01
-6.295525431632995605e-01 -1.151315588504076004e-02 3.615705966949462891e-01 6.538173556327819824e-01 2.729181386530399323e-02 1.747402846813201904e-01 -9.541275352239608765e-02 -7.027128338813781738e-02
2.067115157842636108e-01 4.126606136560440063e-02 7.188691496849060059e-01 2.455446869134902954e-01 5.849941968917846680e-01 1.315827965736389160e-01 2.042238367721438408e-03 1.377166807651519775e-01
6.662353873252868652e-01 -1.778732240200042725e-02 4.144765436649322510e-01 6.047108769416809082e-01 -2.283879090100526810e-03 -1.511370018124580383e-02 -8.878104388713836670e-02 -1.011552885174751282e-01
-1.493154019117355347e-01 2.251399904489517212e-01 2.887393236160278320e-01 7.736555337905883789e-01 -2.822704911231994629e-01 5.712940357625484467e-03 -4.061190485954284668e-01 2.148685604333877563e-02
-6.852879375219345093e-02 7.109519839286804199e-02 2.474483549594879150e-01 4.304727017879486084e-01 6.600539684295654297e-01 1.826746761798858643e-01 4.340030550956726074e-01 2.937886714935302734e-01
3.670445177704095840e-03 9.198182076215744019e-02 7.046349048614501953e-01 2.340171039104461670e-01 6.400473713874816895e-01 1.669393926858901978e-01 -1.579787349328398705e-03 5.215086787939071655e-02
3.920121192932128906e-01 9.986528754234313965e-02 5.233169198036193848e-01 4.896935522556304932e-01 -2.636803090572357178e-01 -7.317625731229782104e-02 2.640186846256256104e-01 -4.220250844955444336e-01
-2.683448493480682373e-01 1.480977833271026611e-01 2.385434694588184357e-02 4.295309185981750488e-01 2.870652973651885986e-01 4.612637162208557129e-01 6.481677889823913574e-01 -7.549816370010375977e-02
-3.907307237386703491e-02 -1.108655780553817749e-01 3.586255908012390137e-01 4.649172425270080566e-01 5.885868072509765625e-01 2.470522373914718628e-02 5.139631628990173340e-01 1.738356053829193115e-01
9.340434521436691284e-02 2.130696773529052734e-01 1.182292681187391281e-02 8.368832468986511230e-01 -1.578113138675689697e-01 7.284653931856155396e-02 2.276366204023361206e-01 -4.041460454463958740e-01
-8.641155809164047241e-02 -4.351808130741119385e-01 4.966726601123809814e-01 5.495895147323608398e-01 2.339221835136413574e-01 2.086364179849624634e-01 3.070975542068481445e-01 -2.487180978059768677e-01
1.085498370230197906e-02 -1.752270758152008057e-01 4.864029884338378906e-01 3.771452903747558594e-01 5.746036767959594727e-01 1.137135401368141174e-01 4.783722758293151855e-01 1.356882601976394653e-01
-1.300008296966552734e-01 4.246585071086883545e-01 -5.098455399274826050e-02 7.335704565048217773e-01 3.207915723323822021e-01 -1.106415912508964539e-01 3.499557673931121826e-01 -1.562757045030593872e-01
2.313145250082015991e-01 2.178364992141723633e-01 3.573217391967773438e-01 4.483297467231750488e-01 -2.705944478511810303e-01 4.854267239570617676e-01 -5.075042247772216797e-01 -6.278046220541000366e-02
2.720825076103210449e-01 -7.075011730194091797e-02 3.332419395446777344e-01 6.329522132873535156e-01 4.195081591606140137e-01 -9.373545646667480469e-03 -3.300415277481079102e-01 3.525398969650268555e-01
2.402915507555007935e-01 -2.010859996080398560e-01 6.778918504714965820e-01 3.150591850280761719e-01 -6.073810905218124390e-02 2.321345359086990356e-01 3.081043958663940430e-01 -4.364871382713317871e-01
5.089560747146606445e-01 2.017583996057510376e-01 4.494667351245880127e-01 3.480354845523834229e-01 4.080738425254821777e-01 1.808662861585617065e-01 4.091554880142211914e-01 -1.022900491952896118e-01
9.790368378162384033e-02 6.762463450431823730e-01 6.761754751205444336e-01 1.432041376829147339e-01 1.336232423782348633e-01 5.011739954352378845e-02 -1.522498279809951782e-01 -1.088032796978950500e-01
-4.117747247219085693e-01 -1.054498702287673950e-01 5.328077673912048340e-01 4.731567800045013428e-01 -2.046049684286117554e-01 -2.306200414896011353e-01 1.892696917057037354e-01 4.250750839710235596e-01
-3.473707139492034912e-01 9.466191381216049194e-02 3.771851062774658203e-01 4.610384404659271240e-01 -1.163470670580863953e-01 -2.865015342831611633e-02 9.526269137859344482e-02 7.015092968940734863e-01
2.380802333354949951e-01 4.495550990104675293e-01 5.831657052040100098e-01 1.428449153900146484e-01 2.308057844638824463e-01 4.176127910614013672e-01 -1.465831510722637177e-02 -3.909534513950347900e-01
-2.326891720294952393e-01 3.664065301418304443e-01 1.602224260568618774e-01 3.142173290252685547e-01 -4.069954752922058105e-01 1.744559109210968018e-01 6.426587700843811035e-01 2.794779241085052490e-01
4.383279383182525635e-01 -3.751541674137115479e-01 5.437378287315368652e-01 5.130578875541687012e-01 2.112730741500854492e-01 -1.228146702051162720e-01 1.819842457771301270e-01 1.241397261619567871e-01
-4.427825808525085449e-01 2.978737838566303253e-02 3.386613428592681885e-01 4.917293787002563477e-01 -1.352079063653945923e-01 1.885535269975662231e-01 5.349504575133323669e-02 6.243973970413208008e-01
-5.295082330703735352e-01 9.135501086711883545e-02 1.904331296682357788e-01 6.175679564476013184e-01 -2.981383204460144043e-01 -5.363562703132629395e-02 3.883814215660095215e-01 2.258691638708114624e-01
-2.293501645326614380e-01 -1.969121545553207397e-01 3.017784655094146729e-01 6.409829854965209961e-01 3.590775132179260254e-01 2.915581762790679932e-01 1.754199266433715820e-01 -4.024668931961059570e-01
2.753984034061431885e-01 -3.965807333588600159e-02 6.517455577850341797e-01 2.622366845607757568e-01 5.617514848709106445e-01 3.978110477328300476e-02 1.914199441671371460e-02 3.339597880840301514e-01
-2.517045140266418457e-01 -6.628573685884475708e-02 6.470861434936523438e-01 2.204752564430236816e-01 4.909716844558715820e-01 3.275076448917388916e-01 3.001427054405212402e-01 -1.628531962633132935e-01
3.635956645011901855e-01 -3.927649185061454773e-02 -1.223470941185951233e-01 8.371741771697998047e-01 -2.556110322475433350e-01 1.945320516824722290e-01 2.151829600334167480e-01 3.070422261953353882e-02
1.829931586980819702e-01 -3.334680199623107910e-01 3.988755047321319580e-01 6.309149861335754395e-01 5.059561133384704590e-02 8.982899039983749390e-02 3.243980705738067627e-01 -4.269590377807617188e-01
5.953740477561950684e-01 4.243206083774566650e-01 1.042717248201370239e-01 5.808400511741638184e-01 -1.893482804298400879e-01 2.665676176548004150e-01 -1.014652475714683533e-01 -5.248321685940027237e-03
4.694208800792694092e-01 1.889221668243408203e-01 4.404586255550384521e-01 3.608570992946624756e-01 3.859235942363739014e-01 3.066761493682861328e-01 3.663968443870544434e-01 -2.061472833156585693e-01
-5.301011353731155396e-02 2.281925827264785767e-01 2.880954742431640625e-01 1.805260777473449707e-01 -4.856441020965576172e-01 6.186485886573791504e-01 3.784216046333312988e-01 2.602891027927398682e-01
4.940977692604064941e-01 3.604723215103149414e-01 1.319787949323654175e-01 5.465320348739624023e-01 -5.297973006963729858e-02 -1.986407488584518433e-01 5.008928179740905762e-01 1.290468573570251465e-01
-1.445255428552627563e-01 -2.080521732568740845e-02 7.235571146011352539e-01 4.380801320075988770e-01 -3.973868191242218018e-01 -1.281794458627700806e-01 -2.610471248626708984e-01 1.440088152885437012e-01
4.538688659667968750e-01 2.203837335109710693e-01 3.077322840690612793e-01 2.052134722471237183e-01 2.242840379476547241e-01 5.468779802322387695e-01 5.078647136688232422e-01 3.628750517964363098e-02
5.205685496330261230e-01 2.884461730718612671e-02 1.791619211435317993e-01 4.706753492355346680e-01 2.481368184089660645e-01 5.047457814216613770e-01 3.936551809310913086e-01 -5.689849704504013062e-02
-5.461590886116027832e-01 5.839554220438003540e-02 4.872750937938690186e-01 3.948302268981933594e-01 -9.373508393764495850e-02 1.443712264299392700e-01 1.630067639052867889e-02 5.244781374931335449e-01
-2.862062752246856689e-01 -2.593775987625122070e-01 4.336879253387451172e-01 4.948903620243072510e-01 4.717538952827453613e-01 2.136169224977493286e-01 3.405195176601409912e-01 -1.834941208362579346e-01
-1.535007450729608536e-02 4.061970114707946777e-01 3.451407849788665771e-01 6.322496533393859863e-01 -3.700344264507293701e-01 -2.191662229597568512e-02 -3.787028193473815918e-01 1.873099803924560547e-01
1.091031879186630249e-01 -9.605863690376281738e-02 4.167554378509521484e-01 2.874947488307952881e-01 5.642060637474060059e-01 3.004162907600402832e-01 4.746232032775878906e-01 2.978006601333618164e-01
-8.138874173164367676e-02 3.612539470195770264e-01 3.379567861557006836e-01 6.927455067634582520e-01 -4.267399013042449951e-01 -2.172527909278869629e-01 -1.421367675065994263e-01 1.387516111135482788e-01
2.189441025257110596e-01 -1.849222034215927124e-01 7.692160606384277344e-01 2.829415798187255859e-01 -6.673303246498107910e-02 1.356730759143829346e-01 1.499344706535339355e-01 -4.480814337730407715e-01
4.189833700656890869e-01 -3.783767223358154297e-01 5.559563040733337402e-01 5.537970066070556641e-01 2.247487753629684448e-01 -3.779682889580726624e-02 1.164634078741073608e-01 1.055709552019834518e-03
-4.483548104763031006e-01 4.457619786262512207e-01 1.409899294376373291e-01 3.942165076732635498e-01 -2.774560153484344482e-01 3.421232998371124268e-01 2.384545654058456421e-01 4.172511398792266846e-01
5.786025524139404297e-01 -1.571598052978515625e-01 2.345173209905624390e-01 6.667485833168029785e-01 -2.280622124671936035e-01 -7.126500457525253296e-02 2.790826857089996338e-01 7.739181071519851685e-02
-5.427126288414001465e-01 1.524883955717086792e-01 1.565558314323425293e-01 4.637494981288909912e-01 -5.312414467334747314e-02 3.227575123310089111e-01 1.212143674492835999e-01 5.665240883827209473e-01
8.457726985216140747e-02 -2.195829711854457855e-02 5.874469876289367676e-01 5.300734639167785645e-01 -4.790771007537841797e-01 -7.256766408681869507e-02 -3.235720098018646240e-01 1.637471169233322144e-01
2.826645672321319580e-01 5.153614878654479980e-01 -1.026918459683656693e-02 6.620811223983764648e-01 1.499890815466642380e-03 -1.933679878711700439e-01 4.100963473320007324e-01 1.023424044251441956e-01
3.516460061073303223e-01 3.966315090656280518e-01 2.408817410469055176e-01 5.024645328521728516e-01 3.957501649856567383e-01 2.579831182956695557e-01 -3.981644809246063232e-01 1.637842953205108643e-01
2.361447177827358246e-02 -1.004508137702941895e-01 1.685014367103576660e-01 6.177759170532226562e-01 6.323688030242919922e-01 2.048540562391281128e-01 2.952324151992797852e-01 2.242640107870101929e-01
-2.358518391847610474e-01 5.001062154769897461e-01 2.230802327394485474e-01 4.149885475635528564e-01 -5.589463561773300171e-02 3.449787795543670654e-01 -1.801908574998378754e-02 -5.914627313613891602e-01
5.288789272308349609e-01 4.177711009979248047e-01 -2.526512742042541504e-02 6.478651762008666992e-01 -5.648973956704139709e-02 3.383891582489013672e-01 -5.308887362480163574e-02 6.978594511747360229e-02
-4.878559112548828125e-01 -3.016505390405654907e-02 4.993850886821746826e-01 4.885188043117523193e-01 1.546637434512376785e-02 9.772646427154541016e-02 -1.003881767392158508e-01 5.031730532646179199e-01
3.631331920623779297e-01 -5.296480059623718262e-01 4.558600187301635742e-01 5.774639248847961426e-01 1.239799484610557556e-01 2.645095810294151306e-02 1.731459796428680420e-01 1.685837842524051666e-02
3.145960271358489990e-01 6.241655945777893066e-01 7.010358572006225586e-02 4.472199380397796631e-01 8.414922654628753662e-02 2.391155958175659180e-01 4.381648600101470947e-01 -2.242332696914672852e-01
3.377826809883117676e-01 4.995881617069244385e-01 8.212925493717193604e-02 5.870059728622436523e-01 -4.496468007564544678e-01 2.816803157329559326e-01 4.387798253446817398e-03 -5.871960148215293884e-02
3.580203652381896973e-01 6.420642733573913574e-01 7.355235517024993896e-02 5.939134955406188965e-01 -1.748733073472976685e-01 -1.517191529273986816e-01 1.941969841718673706e-01 1.005979701876640320e-01
-2.740457057952880859e-01 -6.601306796073913574e-02 2.876587510108947754e-01 3.500089943408966064e-01 7.108983397483825684e-02 4.267939031124114990e-01 6.721181869506835938e-01 -2.762927711009979248e-01
-2.965677082538604736e-01 9.479467570781707764e-02 2.905490994453430176e-01 2.635574936866760254e-01 -2.763747870922088623e-01 2.288264334201812744e-01 5.673733353614807129e-01 5.463727712631225586e-01
-4.712674915790557861e-01 3.757641613483428955e-01 -3.395671397447586060e-02 5.912423133850097656e-01 4.052481651306152344e-01 9.571685642004013062e-02 3.342562913894653320e-01 2.954161725938320160e-02
-2.870297431945800781e-01 3.844272196292877197e-01 3.203637301921844482e-01 5.368167757987976074e-01 -5.710133910179138184e-01 -1.160092093050479889e-02 -4.950401932001113892e-02 2.244614958763122559e-01
4.719944000244140625e-01 5.991227030754089355e-01 -5.740883201360702515e-02 5.850875377655029297e-01 3.401615656912326813e-03 2.424779385328292847e-01 1.169473901391029358e-01 -1.289296522736549377e-02
1.320489048957824707e-01 2.749751806259155273e-01 4.258869588375091553e-01 4.721425846219062805e-02 3.170961141586303711e-01 7.597782611846923828e-01 2.124477028846740723e-01 1.989708468317985535e-02
1.811935454607009888e-01 -2.983451783657073975e-01 6.088250875473022461e-01 3.132294714450836182e-01 -1.023966725915670395e-02 3.424722552299499512e-01 3.820960521697998047e-01 -3.820847570896148682e-01
-5.782872438430786133e-01 2.803324162960052490e-01 5.951291918754577637e-01 2.942867279052734375e-01 1.762270629405975342e-01 7.757139205932617188e-02 -2.775378227233886719e-01 1.792025417089462280e-01
-1.174282357096672058e-01 4.005342125892639160e-01 3.384187221527099609e-01 5.688678622245788574e-01 -4.800370931625366211e-01 1.768930703401565552e-01 -3.445726931095123291e-01 8.478301018476486206e-02
-2.296761721372604370e-01 5.318907499313354492e-01 -4.712060093879699707e-02 7.805524468421936035e-01 1.985381245613098145e-01 4.827627539634704590e-02 -6.559675186872482300e-02 -8.250991255044937134e-02
8.726753294467926025e-02 3.385556638240814209e-01 3.152744174003601074e-01 4.156145751476287842e-01 -1.651958823204040527e-01 6.347714662551879883e-01 -4.093838632106781006e-01 -8.838229626417160034e-02
-1.493498980998992920e-01 -1.248531267046928406e-01 7.097111344337463379e-01 2.925627231597900391e-01 4.738282561302185059e-01 -1.020257547497749329e-01 3.692930638790130615e-01 -3.903171420097351074e-02
3.477478623390197754e-01 -8.023542165756225586e-02 4.590182900428771973e-01 4.100666344165802002e-01 6.459964811801910400e-02 4.007380902767181396e-01 5.416047573089599609e-01 -1.888946145772933960e-01
1.590254753828048706e-01 2.189793735742568970e-01 -1.857189834117889404e-01 8.848433494567871094e-01 -1.520408876240253448e-02 -7.073439657688140869e-02 3.050360977649688721e-01 1.050632670521736145e-01
4.171560704708099365e-01 8.129742741584777832e-02 4.963389933109283447e-01 4.564946293830871582e-01 -2.038777023553848267e-01 -1.992810666561126709e-01 4.149440526962280273e-01 -3.334279358386993408e-01
2.490969151258468628e-01 2.255985736846923828e-01 -2.597036063671112061e-01 8.574134111404418945e-01 5.555932410061359406e-03 2.508721649646759033e-01 1.407381147146224976e-01 4.095636680722236633e-02
-1.062247902154922485e-01 3.393835425376892090e-01 2.035936564207077026e-01 4.388422966003417969e-01 7.042649388313293457e-01 9.623373299837112427e-02 3.308435678482055664e-01 1.574635505676269531e-01
3.494435846805572510e-01 2.909393906593322754e-01 3.068776428699493408e-01 4.026937782764434814e-01 1.218310222029685974e-01 -4.217156171798706055e-01 5.821915268898010254e-01 7.261945307254791260e-02
1.677767559885978699e-02 5.394937396049499512e-01 5.463320016860961914e-01 4.132308959960937500e-01 -2.669378817081451416e-01 -1.485602408647537231e-01 -3.514560759067535400e-01 1.502646207809448242e-01
3.137950897216796875e-01 3.543436229228973389e-01 2.940412759780883789e-01 3.256529569625854492e-01 7.038694620132446289e-02 6.081085801124572754e-01 -3.873869478702545166e-01 2.421653121709823608e-01
1.189207285642623901e-01 -2.836970426142215729e-02 3.562658131122589111e-01 3.571351766586303711e-01 1.148734837770462036e-01 6.038232445716857910e-01 -4.324924349784851074e-01 4.071045517921447754e-01
-5.797121301293373108e-02 -2.721272110939025879e-01 6.790885925292968750e-01 3.284135758876800537e-01 4.164229631423950195e-01 2.237321287393569946e-01 3.604687452316284180e-01 -1.294258981943130493e-02
6.331177949905395508e-01 2.748814225196838379e-01 3.298528790473937988e-01 4.021198153495788574e-01 -2.306784391403198242e-01 2.856061458587646484e-01 2.273115962743759155e-01 -2.581565976142883301e-01
-2.234279960393905640e-01 1.267918050289154053e-01 1.072182282805442810e-01 4.937421977519989014e-01 4.131245613098144531e-01 1.927472203969955444e-01 6.852814555168151855e-01 3.595568612217903137e-02
6.266773343086242676e-01 2.079853117465972900e-01 1.485393643379211426e-01 5.584267973899841309e-01 -3.493998944759368896e-01 2.982231080532073975e-01 9.618379920721054077e-02 9.921940416097640991e-02
-5.583505630493164062e-01 3.641752004623413086e-01 4.722523689270019531e-02 5.314212441444396973e-01 -3.040006458759307861e-01 3.229498267173767090e-01 1.954619139432907104e-01 1.899055540561676025e-01
-6.606137007474899292e-02 -2.252167463302612305e-01 3.985429704189300537e-01 5.525926947593688965e-01 5.389636158943176270e-01 4.125691354274749756e-01 -4.908576980233192444e-02 -1.327154934406280518e-01
-4.154859110713005066e-02 -2.156560420989990234e-01 6.174696683883666992e-01 4.792660474777221680e-01 9.403724223375320435e-02 1.196304038166999817e-01 2.781306207180023193e-01 -4.901941716670989990e-01
-8.000129461288452148e-02 6.723026633262634277e-01 4.666128158569335938e-01 6.116060912609100342e-02 1.174988746643066406e-01 5.212301015853881836e-01 -6.709540635347366333e-02 1.736437231302261353e-01
-4.083439111709594727e-01 1.231461465358734131e-01 1.459537446498870850e-01 6.402630209922790527e-01 -2.486319243907928467e-01 2.709547616541385651e-02 1.798093020915985107e-01 5.403403639793395996e-01
-2.046504318714141846e-01 8.836381882429122925e-02 1.138202622532844543e-01 2.898219823837280273e-01 -2.777012288570404053e-01 7.165972590446472168e-01 2.733427286148071289e-01 4.336041212081909180e-01
3.425556421279907227e-01 1.355120837688446045e-01 2.824918329715728760e-01 5.637614727020263672e-01 4.924328923225402832e-01 1.308643370866775513e-01 -3.085103929042816162e-01 3.344684541225433350e-01
-2.281529456377029419e-01 9.631300717592239380e-02 3.108261227607727051e-01 8.158251047134399414e-01 -8.360741287469863892e-02 -2.048397362232208252e-01 -3.537259399890899658e-01 4.914204031229019165e-02
3.055696487426757812e-01 2.516821920871734619e-01 7.063040137290954590e-01 1.871101409196853638e-01 2.985440492630004883e-01 -2.382032573223114014e-01 3.927434384822845459e-01 -9.638994932174682617e-02
-2.888411283493041992e-01 2.578617036342620850e-01 3.154333308339118958e-02 4.195046722888946533e-01 2.701227664947509766e-01 3.524052202701568604e-01 6.716921925544738770e-01 -1.573932021856307983e-01
3.845983371138572693e-02 2.764704823493957520e-01 2.151736915111541748e-01 4.936276972293853760e-01 -1.778934597969055176e-01 6.760576963424682617e-01 -3.574863970279693604e-01 -1.249815747141838074e-01
5.225282311439514160e-01 1.842922568321228027e-01 3.754290640354156494e-01 4.172677397727966309e-01 5.522268358618021011e-03 -2.484504729509353638e-01 5.608288645744323730e-01 -4.067233949899673462e-02
-2.367432862520217896e-01 -1.135238781571388245e-01 6.299219131469726562e-01 1.873121708631515503e-01 3.501192629337310791e-01 3.332520127296447754e-01 4.962414205074310303e-01 -1.388579756021499634e-01
-2.257657498121261597e-01 1.268523186445236206e-01 3.208532333374023438e-01 8.004708290100097656e-01 -1.673422940075397491e-02 -1.754039376974105835e-01 -3.955884277820587158e-01 4.124742373824119568e-02
-1.101298704743385315e-01 3.517830669879913330e-01 2.919782996177673340e-01 6.867064237594604492e-01 -5.255150794982910156e-01 -8.304971456527709961e-02 -1.545421779155731201e-01 1.887442357838153839e-02
-3.688939511775970459e-01 -1.189980655908584595e-01 3.157041370868682861e-01 8.095502257347106934e-01 -1.702622175216674805e-01 -2.941351011395454407e-02 -2.323203980922698975e-01 -1.043493747711181641e-01
-1.608131080865859985e-01 2.689744234085083008e-01 1.409116536378860474e-01 3.886969089508056641e-01 -4.296329021453857422e-01 4.953970909118652344e-01 3.129859268665313721e-01 4.504307508468627930e-01
-3.906699717044830322e-01 2.325320839881896973e-01 3.743098676204681396e-01 3.560625314712524414e-01 -4.251952171325683594e-01 1.823509186506271362e-01 1.791511029005050659e-01 5.294144749641418457e-01
2.394367903470993042e-01 2.078578062355518341e-02 2.914364337921142578e-01 3.221051990985870361e-01 -8.239189535379409790e-02 5.236344337463378906e-01 -2.687569260597229004e-01 6.327236890792846680e-01
5.901429057121276855e-01 1.853136122226715088e-01 2.866147458553314209e-01 4.047932326793670654e-01 3.397600948810577393e-01 2.833271622657775879e-01 4.184182584285736084e-01 2.448615245521068573e-02
5.234566330909729004e-01 6.135002896189689636e-02 1.337815076112747192e-01 5.269327163696289062e-01 4.940927401185035706e-02 4.614017009735107422e-01 4.115275144577026367e-01 -2.049051374197006226e-01
2.484193444252014160e-01 -9.034482389688491821e-02 7.523584365844726562e-01 2.439897209405899048e-01 5.006536245346069336e-01 2.092728167772293091e-01 -7.497441023588180542e-02 6.694294512271881104e-02
3.836759626865386963e-01 -9.783554822206497192e-02 2.350369840860366821e-01 6.824861168861389160e-01 -2.411549910902976990e-02 2.275686115026473999e-01 3.070752620697021484e-01 -4.189596176147460938e-01
-4.703647494316101074e-01 4.885938167572021484e-01 2.002921998500823975e-01 2.854592204093933105e-01 9.705284610390663147e-03 2.579843401908874512e-01 2.357074469327926636e-01 5.442618727684020996e-01
-1.622361242771148682e-01 5.212448239326477051e-01 6.600617766380310059e-01 8.151438832283020020e-02 6.703250110149383545e-02 3.752545118331909180e-01 -3.358645439147949219e-01 3.928079083561897278e-02
-1.112552881240844727e-01 5.073085427284240723e-01 6.202666163444519043e-01 9.385465085506439209e-02 5.250228941440582275e-02 4.182631671428680420e-01 -3.594470024108886719e-01 1.726799756288528442e-01
4.321211278438568115e-01 -2.605993747711181641e-01 3.115519583225250244e-01 4.423859417438507080e-01 -1.750511229038238525e-01 3.103009462356567383e-01 5.674195289611816406e-01 -6.078461185097694397e-02
-4.194247126579284668e-01 3.922735750675201416e-01 7.366832494735717773e-01 -2.834433875977993011e-02 1.164339557290077209e-01 3.074381053447723389e-01 -5.505671352148056030e-02 1.248696371912956238e-01
3.367207646369934082e-01 -2.094535529613494873e-02 5.984508991241455078e-01 1.221420764923095703e-01 1.409733146429061890e-01 6.318166851997375488e-01 2.709196209907531738e-01 -1.437186598777770996e-01
-9.956193715333938599e-02 1.805907040834426880e-01 3.390197828412055969e-02 5.343614220619201660e-01 5.683298110961914062e-01 9.384389966726303101e-03 5.315064191818237305e-01 2.553371191024780273e-01
-1.684752404689788818e-01 2.100700139999389648e-01 -5.401433631777763367e-02 9.019212126731872559e-01 1.801436841487884521e-01 4.316127300262451172e-02 -2.649735845625400543e-02 -2.758446931838989258e-01
5.916159749031066895e-01 1.250391732901334763e-02 2.328477799892425537e-01 6.235505938529968262e-01 -1.908659636974334717e-01 -6.430042535066604614e-02 4.056428670883178711e-01 4.111810401082038879e-02
-1.308472901582717896e-01 6.617624759674072266e-01 5.050386190414428711e-01 8.431861549615859985e-02 1.925998479127883911e-01 4.382746219635009766e-01 6.947383284568786621e-02 -2.208390682935714722e-01
3.749945759773254395e-01 -3.725481778383255005e-02 3.628925681114196777e-01 2.631619870662689209e-01 2.342415899038314819e-01 5.998927354812622070e-01 4.850228130817413330e-01 -8.401492983102798462e-02
-1.811533421277999878e-01 8.008046150207519531e-01 3.729395866394042969e-01 5.496637523174285889e-02 7.603507488965988159e-02 3.816609084606170654e-01 1.797564327716827393e-01 -5.615674424916505814e-03
9.566228091716766357e-02 1.005151960998773575e-02 4.112059473991394043e-01 4.211642444133758545e-01 2.234808802604675293e-01 4.175583422183990479e-01 -4.808589220046997070e-01 4.344584941864013672e-01
-8.386892080307006836e-02 3.193107247352600098e-01 1.342305690050125122e-01 3.848387002944946289e-01 -4.777382910251617432e-01 2.543132305145263672e-01 5.253525376319885254e-01 3.949474394321441650e-01
-3.169193863868713379e-01 4.620311558246612549e-01 7.403920292854309082e-01 -2.247620187699794769e-02 5.380603671073913574e-02 2.757957279682159424e-01 -1.686388254165649414e-01 1.732239574193954468e-01
2.658309936523437500e-01 4.780592024326324463e-01 3.063446283340454102e-01 4.847166240215301514e-01 3.083508610725402832e-01 1.415243595838546753e-01 -4.335147440433502197e-01 2.625865042209625244e-01
2.586631178855895996e-01 4.647548794746398926e-01 -8.513452857732772827e-02 7.783131599426269531e-01 -3.597296029329299927e-02 -1.671517342329025269e-01 1.807932555675506592e-01 2.053221762180328369e-01
-3.705820441246032715e-01 2.212622463703155518e-01 5.321548134088516235e-02 4.994304478168487549e-01 2.321573495864868164e-01 3.073762357234954834e-01 5.873859524726867676e-01 -2.608637511730194092e-01
-4.044635891914367676e-01 -9.479247033596038818e-02 5.457605719566345215e-01 5.183321237564086914e-01 -1.100839301943778992e-01 -6.225082278251647949e-02 -1.247910317033529282e-02 4.947237670421600342e-01
3.677246570587158203e-01 3.944756984710693359e-01 4.242387712001800537e-01 2.222462445497512817e-01 -5.100981146097183228e-02 5.490458011627197266e-01 -4.190456271171569824e-01 -1.196768879890441895e-02
-2.053533196449279785e-01 -3.097934126853942871e-01 6.933608651161193848e-01 2.712163031101226807e-01 2.918601036071777344e-01 2.931700944900512695e-01 2.974056899547576904e-01 -2.190193533897399902e-01
2.063722163438796997e-01 1.683504134416580200e-01 2.649168372154235840e-01 4.608083367347717285e-01 -1.505982279777526855e-01 6.332336068153381348e-01 -4.672897160053253174e-01 -6.722336262464523315e-02
-3.097409904003143311e-01 4.390158951282501221e-01 7.727028727531433105e-01 -1.085071042180061340e-01 1.466385126113891602e-01 2.550308406352996826e-01 1.116547435522079468e-01 -5.892122164368629456e-02
4.251581132411956787e-01 3.488001823425292969e-01 1.628709435462951660e-01 5.391265153884887695e-01 -5.596720576286315918e-01 1.845203042030334473e-01 1.389909088611602783e-01 -1.174549013376235962e-01
-3.795928061008453369e-01 1.678950190544128418e-01 5.479289293289184570e-01 1.268554180860519409e-01 -4.744275808334350586e-01 4.485950469970703125e-01 1.534947007894515991e-01 2.480374425649642944e-01
-1.974734663963317871e-01 3.956185579299926758e-01 -1.430163234472274780e-01 8.083423376083374023e-01 3.243466317653656006e-01 4.606076981872320175e-03 -1.082902848720550537e-01 1.169201582670211792e-01
2.940290868282318115e-01 -2.213251739740371704e-01 2.975962460041046143e-01 6.067880392074584961e-01 -7.743018120527267456e-02 3.520259559154510498e-01 2.618739604949951172e-01 -4.575052857398986816e-01
-4.114003181457519531e-01 -2.624173462390899658e-02 5.657324790954589844e-01 3.723757863044738770e-01 -1.324615329504013062e-01 -8.187465369701385498e-02 1.812304407358169556e-01 5.605801343917846680e-01
-2.861597537994384766e-01 -1.022085826843976974e-02 5.806747078895568848e-01 6.747643947601318359e-01 -2.050879001617431641e-01 -1.823772788047790527e-01 -2.228064835071563721e-01 -2.350580319762229919e-02
3.746090531349182129e-01 2.992600500583648682e-01 6.618115901947021484e-01 8.294200152158737183e-02 2.356147766113281250e-01 2.092204242944717407e-01 4.043927490711212158e-01 -2.498326748609542847e-01
6.698113083839416504e-01 2.447362989187240601e-01 3.474242687225341797e-01 4.140452742576599121e-01 -1.556003689765930176e-01 3.032760024070739746e-01 1.638513058423995972e-01 -2.372439354658126831e-01
-5.332645177841186523e-01 -4.233547672629356384e-02 2.370003163814544678e-01 6.347413063049316406e-01 -2.527763135731220245e-02 1.726420521736145020e-01 6.916061043739318848e-02 4.685548245906829834e-01
-4.777674674987792969e-01 4.557065963745117188e-01 2.157380431890487671e-01 4.790220260620117188e-01 -4.906826913356781006e-01 9.613715857267379761e-02 1.398868113756179810e-01 1.359575092792510986e-01
-5.232387781143188477e-02 4.893373847007751465e-01 6.244345903396606445e-01 2.829078733921051025e-01 -3.200543820858001709e-01 -2.772123813629150391e-01 -1.338323503732681274e-01 3.011030256748199463e-01
4.868608713150024414e-01 2.473242282867431641e-01 5.947406291961669922e-01 1.669369339942932129e-01 5.434087663888931274e-02 7.437688112258911133e-02 5.350945591926574707e-01 -1.593797802925109863e-01
1.187347397208213806e-01 5.775092244148254395e-01 7.841656804084777832e-01 -1.196355186402797699e-02 1.922595202922821045e-01 -6.871805060654878616e-03 8.214053697884082794e-03 -1.574146561324596405e-02
4.688922315835952759e-02 -3.393302857875823975e-01 2.205956429243087769e-01 6.865679025650024414e-01 5.095413327217102051e-01 3.208156526088714600e-01 1.511486480012536049e-03 -7.816702127456665039e-03
-4.273800253868103027e-01 -9.039257466793060303e-02 7.401256561279296875e-01 4.148784279823303223e-01 -2.313404381275177002e-01 1.879818737506866455e-02 -1.860586255788803101e-01 2.785474993288516998e-02
-4.542670249938964844e-01 4.545236825942993164e-01 5.641753673553466797e-01 -2.061281166970729828e-02 6.327578425407409668e-02 4.408064186573028564e-01 3.867216780781745911e-02 2.617657780647277832e-01
-2.956119477748870850e-01 1.287370175123214722e-01 6.250528693199157715e-01 3.149770200252532959e-01 -4.504471719264984131e-01 8.916785567998886108e-02 -4.506243020296096802e-02 4.396072328090667725e-01
1.488045156002044678e-01 1.779711544513702393e-01 5.938552618026733398e-01 3.927173614501953125e-01 5.927423834800720215e-01 1.053888127207756042e-01 -2.390816658735275269e-01 1.402928829193115234e-01
1.506617218255996704e-01 5.592536926269531250e-01 3.176604211330413818e-01 6.918248534202575684e-01 -1.675127446651458740e-01 -1.502977609634399414e-01 -5.203219875693321228e-02 1.779024302959442139e-01
-1.597848236560821533e-01 1.365967243909835815e-01 9.178558737039566040e-02 2.948978543281555176e-01 -2.679001092910766602e-01 7.323956489562988281e-01 2.910417020320892334e-01 4.093186855316162109e-01
-2.876649796962738037e-01 2.930510640144348145e-01 -1.108375787734985352e-01 5.914415121078491211e-01 -2.663405537605285645e-01 1.835444867610931396e-01 5.423825383186340332e-01 2.654754519462585449e-01
-8.648269809782505035e-03 2.206345349550247192e-01 6.536502838134765625e-01 3.360644876956939697e-01 -5.363199710845947266e-01 -1.352714300155639648e-01 -7.124193012714385986e-02 3.162825107574462891e-01
5.606958270072937012e-01 -2.110414952039718628e-02 3.087280392646789551e-01 5.497194528579711914e-01 -3.719854056835174561e-01 -9.145518392324447632e-02 3.636950850486755371e-01 9.305450320243835449e-02
-4.550453424453735352e-01 -1.284964382648468018e-01 5.943553447723388672e-01 4.499796628952026367e-01 -5.051405727863311768e-02 3.316408954560756683e-03 2.599105238914489746e-02 4.663090407848358154e-01
-2.335715442895889282e-01 6.653460264205932617e-01 5.798099637031555176e-01 9.125459939241409302e-02 1.350742876529693604e-01 2.635708153247833252e-01 -2.056797742843627930e-01 1.680276393890380859e-01
-2.859207391738891602e-01 4.210691452026367188e-01 7.951394915580749512e-01 -1.086057350039482117e-01 9.905833750963211060e-02 2.741879224777221680e-01 8.433160185813903809e-02 -6.931663304567337036e-02
1.480346620082855225e-01 -5.430150628089904785e-01 4.541862010955810547e-01 6.158546209335327148e-01 2.514323294162750244e-01 1.116773933172225952e-01 1.253686249256134033e-01 -7.906292378902435303e-02
5.625414475798606873e-02 8.602419495582580566e-02 6.152018308639526367e-01 4.998935163021087646e-01 -4.732546508312225342e-01 -8.961626887321472168e-02 -3.586086928844451904e-01 2.161585353314876556e-02
7.159855682402849197e-03 5.944551229476928711e-01 7.196137905120849609e-01 1.022212728857994080e-01 2.773708105087280273e-01 1.382374763488769531e-01 2.103377692401409149e-02 -1.476214379072189331e-01
8.212988823652267456e-02 2.477863579988479614e-01 7.975640892982482910e-02 5.038147568702697754e-01 -2.585934996604919434e-01 6.988650560379028320e-01 -3.296326696872711182e-01 8.789502084255218506e-02
6.089595556259155273e-01 2.573324739933013916e-02 1.971883326768875122e-01 5.849560499191284180e-01 -3.544764816761016846e-01 8.245194703340530396e-02 3.336561024188995361e-01 6.058769300580024719e-02
-6.221970915794372559e-01 3.944946452975273132e-02 3.222064375877380371e-01 6.041733026504516602e-01 -2.143084816634654999e-02 -6.465000100433826447e-03 8.253929764032363892e-02 3.676387965679168701e-01
4.389699995517730713e-01 4.369251132011413574e-01 4.859762787818908691e-01 3.326153159141540527e-01 3.171024844050407410e-02 -2.833078503608703613e-01 4.125405848026275635e-01 -1.346753984689712524e-01
2.331111431121826172e-01 4.143466949462890625e-01 1.320006996393203735e-01 6.222537755966186523e-01 3.488196730613708496e-01 1.002323254942893982e-01 -3.740927875041961670e-01 3.125458359718322754e-01
-4.338622689247131348e-01 6.911603361368179321e-02 4.081784188747406006e-01 2.015574723482131958e-01 -1.662629991769790649e-01 2.482496649026870728e-01 3.642812967300415039e-01 6.146374940872192383e-01
4.236460924148559570e-01 1.321011632680892944e-01 4.815056622028350830e-01 5.055370926856994629e-01 4.056182205677032471e-01 -1.347998995333909988e-02 -3.277482092380523682e-01 2.086411565542221069e-01
6.118978559970855713e-02 5.051652789115905762e-01 6.015647649765014648e-01 2.871764898300170898e-01 2.921033501625061035e-01 7.799785584211349487e-02 -4.032788574695587158e-01 2.065706253051757812e-01
4.513175785541534424e-01 1.280213743448257446e-01 3.447873592376708984e-01 6.112076640129089355e-01 -1.088575720787048340e-01 7.334451377391815186e-02 4.033445119857788086e-01 -3.279538154602050781e-01
4.443644285202026367e-01 4.952892363071441650e-01 4.573538154363632202e-02 5.339949727058410645e-01 -1.428174972534179688e-01 -1.141414046287536621e-01 4.521068036556243896e-01 1.793346554040908813e-01
-2.049334645271301270e-01 -2.155485153198242188e-01 1.756661236286163330e-01 7.676307559013366699e-01 3.997387290000915527e-01 2.647968530654907227e-01 -4.556272551417350769e-02 -2.438053786754608154e-01
-5.038943886756896973e-01 2.449650466442108154e-01 3.271350860595703125e-01 6.450578570365905762e-01 2.430601716041564941e-01 -8.744855970144271851e-02 -3.080523908138275146e-01 -3.665845841169357300e-02
1.046561300754547119e-01 2.257973849773406982e-01 2.830698788166046143e-01 2.888164520263671875e-01 5.389650464057922363e-01 2.282981574535369873e-02 6.530313491821289062e-01 2.388823330402374268e-01
5.052081346511840820e-01 2.368654459714889526e-01 3.970304429531097412e-01 4.121294021606445312e-01 3.270979821681976318e-01 -1.931389868259429932e-01 3.762159943580627441e-01 2.744843065738677979e-01
5.759838819503784180e-01 -7.492575794458389282e-03 4.148132205009460449e-01 5.091754794120788574e-01 -5.996399745345115662e-02 -1.330250203609466553e-01 4.511580765247344971e-01 -1.096432879567146301e-01
6.021121982485055923e-03 6.540942192077636719e-01 5.070642232894897461e-01 -5.540099367499351501e-02 1.057216152548789978e-02 5.440565347671508789e-01 1.235126182436943054e-01 2.401263080537319183e-02
5.582389831542968750e-01 3.825298845767974854e-01 2.214424908161163330e-01 4.987921118736267090e-01 -4.661262035369873047e-01 1.498385518789291382e-01 4.737313464283943176e-02 4.733162000775337219e-02
3.899649679660797119e-01 -2.074140757322311401e-01 5.156978368759155273e-01 3.749986588954925537e-01 1.415152251720428467e-01 4.450226426124572754e-01 3.763987123966217041e-01 -1.964456737041473389e-01
1.452525854110717773e-01 4.675823450088500977e-01 -1.629817038774490356e-01 7.883178591728210449e-01 -1.765171065926551819e-02 1.245439872145652771e-01 3.040051460266113281e-01 -6.339082121849060059e-02
5.921032428741455078e-01 9.451787918806076050e-03 3.308798670768737793e-01 4.503793716430664062e-01 1.747729927301406860e-01 1.570977568626403809e-01 5.304401516914367676e-01 -2.022791095077991486e-02
1.122439652681350708e-01 3.098940551280975342e-01 4.084247052669525146e-01 2.934823036193847656e-01 -9.058025665581226349e-03 6.809765696525573730e-01 -4.178174138069152832e-01 6.472935900092124939e-03
1.546392142772674561e-01 3.042924404144287109e-01 -1.906606405973434448e-01 8.884117603302001953e-01 1.621953099966049194e-01 6.185245886445045471e-02 1.610080748796463013e-01 -4.253609105944633484e-02
-5.843788981437683105e-01 1.415630280971527100e-01 3.672424256801605225e-01 4.428755044937133789e-01 8.696591109037399292e-02 -3.268938139081001282e-02 1.800740659236907959e-01 5.161367058753967285e-01
4.164077937602996826e-01 4.969360530376434326e-01 2.108279913663864136e-01 1.795039176940917969e-01 1.834035962820053101e-01 5.186880826950073242e-01 4.453768730163574219e-01 -4.420703276991844177e-02
3.512618839740753174e-01 -1.594218015670776367e-01 6.499196887016296387e-01 8.423081785440444946e-02 2.381489798426628113e-02 6.294077634811401367e-01 1.580276638269424438e-01 -3.929974511265754700e-03
-1.313039362430572510e-01 1.968211233615875244e-01 2.053330838680267334e-01 3.284185826778411865e-01 -4.789039194583892822e-01 5.116184949874877930e-01 3.055590689182281494e-01 4.577461183071136475e-01
5.921105146408081055e-01 3.273498415946960449e-01 2.254825681447982788e-01 4.230551123619079590e-01 1.709714382886886597e-01 2.872818410396575928e-01 4.335478544235229492e-01 -1.127097979187965393e-01
-5.401418805122375488e-01 1.296777129173278809e-01 4.153836369514465332e-01 3.652004301548004150e-01 -5.189916118979454041e-02 2.858200371265411377e-01 -9.672412276268005371e-02 5.401603579521179199e-01
-2.673292458057403564e-01 2.732162177562713623e-01 1.988617926836013794e-01 3.738867044448852539e-01 -4.793013930320739746e-01 3.510580360889434814e-01 4.116315245628356934e-01 3.900496363639831543e-01
-3.363478928804397583e-02 6.450796872377395630e-02 2.591354846954345703e-01 7.626547217369079590e-01 2.470854669809341431e-01 -7.141181081533432007e-02 -4.738031625747680664e-01 2.351032793521881104e-01
-3.850105702877044678e-01 -1.269296258687973022e-01 6.320742368698120117e-01 4.630057215690612793e-01 -1.190774589776992798e-01 -2.401628047227859497e-01 4.050334915518760681e-02 3.850527703762054443e-01
5.364592671394348145e-01 2.866083383560180664e-01 2.660426795482635498e-01 3.343470990657806396e-01 4.572337567806243896e-01 2.453409582376480103e-01 2.658727765083312988e-01 3.279591202735900879e-01
-2.941821813583374023e-01 -3.213625848293304443e-01 3.156006336212158203e-01 5.042823553085327148e-01 1.081238389015197754e-01 4.012157618999481201e-01 3.966763615608215332e-01 -3.553329706192016602e-01
-2.859023511409759521e-01 2.651195526123046875e-01 2.534017264842987061e-01 3.322127461433410645e-01 -1.528080552816390991e-01 1.097949966788291931e-01 3.421069383621215820e-01 7.217696309089660645e-01
2.418106496334075928e-01 -1.492192149162292480e-01 7.711962461471557617e-01 2.556323111057281494e-01 2.111202292144298553e-02 -3.057678043842315674e-01 3.847927451133728027e-01 -1.310136467218399048e-01
7.197962403297424316e-01 2.095096111297607422e-01 3.304438591003417969e-01 3.939120769500732422e-01 -2.400122135877609253e-01 2.795542478561401367e-01 1.542937457561492920e-01 -1.186428442597389221e-01
-2.618085145950317383e-01 1.946093589067459106e-01 1.135218068957328796e-01 8.800529241561889648e-01 9.644528478384017944e-02 -2.502124309539794922e-01 -1.699247211217880249e-01 -7.362569123506546021e-02
-6.166022270917892456e-03 -3.856527805328369141e-01 4.831977486610412598e-01 5.100859403610229492e-01 3.491879701614379883e-01 4.017145037651062012e-01 9.943032637238502502e-03 -2.723244428634643555e-01
4.163250625133514404e-01 5.058572292327880859e-01 2.829142510890960693e-01 2.781492471694946289e-01 2.257714420557022095e-01 -2.112123221158981323e-01 5.552325248718261719e-01 9.750933945178985596e-02
9.730117022991180420e-02 5.640460923314094543e-02 2.165161818265914917e-01 4.683086872100830078e-01 1.757456064224243164e-01 4.769351482391357422e-01 -4.089117348194122314e-01 5.436875820159912109e-01
5.471488088369369507e-02 -1.053162068128585815e-01 6.383201479911804199e-01 2.741584479808807373e-01 -2.856491506099700928e-01 2.733614444732666016e-01 1.471421420574188232e-01 -5.703741312026977539e-01
2.181535810232162476e-01 5.370370149612426758e-01 5.182692036032676697e-02 5.852426886558532715e-01 -3.574177324771881104e-01 3.449106514453887939e-01 -1.058496683835983276e-01 -2.467594891786575317e-01
3.224346935749053955e-01 3.487320244312286377e-01 3.693819344043731689e-01 7.547415792942047119e-02 1.659026443958282471e-01 6.727822422981262207e-01 3.821357786655426025e-01 -7.807113975286483765e-02
-4.890390112996101379e-02 -3.901952877640724182e-02 2.871270179748535156e-01 3.566597998142242432e-01 2.534313313663005829e-02 6.554508805274963379e-01 -3.532370328903198242e-01 4.810440838336944580e-01
-2.904219329357147217e-01 2.445032894611358643e-01 2.692103981971740723e-01 3.066561520099639893e-01 -1.618332713842391968e-01 1.107783466577529907e-01 3.734653890132904053e-01 7.151383161544799805e-01
4.932724833488464355e-01 1.669700294733047485e-01 5.010114312171936035e-01 1.768514364957809448e-01 4.555733203887939453e-01 3.160455822944641113e-01 4.153034836053848267e-02 3.706183135509490967e-01
-3.663756847381591797e-01 4.874540269374847412e-01 6.751632094383239746e-01 2.444249093532562256e-01 2.395566925406455994e-02 1.392775215208530426e-02 -2.938598096370697021e-01 1.595217585563659668e-01
-1.978950798511505127e-01 1.736236810684204102e-01 1.137649267911911011e-01 3.354973495006561279e-01 -3.290426731109619141e-01 6.903163194656372070e-01 2.701233625411987305e-01 3.839521408081054688e-01
3.934445083141326904e-01 3.759465813636779785e-01 1.154860034584999084e-01 6.592779159545898438e-01 2.220212221145629883e-01 -3.010273277759552002e-01 1.525502204895019531e-01 3.044643998146057129e-01
-3.004179336130619049e-02 5.262767672538757324e-01 8.580686151981353760e-02 5.473743677139282227e-01 4.944615364074707031e-01 -1.773646026849746704e-01 3.158427476882934570e-01 1.985993385314941406e-01
-1.787818223237991333e-01 1.150407716631889343e-01 1.352883428335189819e-01 2.767229974269866943e-01 -4.065661728382110596e-01 6.830464601516723633e-01 2.712445259094238281e-01 3.930674791336059570e-01
-3.250479698181152344e-01 -1.087288632988929749e-01 4.637215733528137207e-01 4.998682439327239990e-01 -9.147937595844268799e-02 -1.775567233562469482e-01 1.850513219833374023e-01 5.860692858695983887e-01
3.691146150231361389e-02 3.630728423595428467e-01 -3.552779182791709900e-02 8.493777513504028320e-01 -1.300766766071319580e-01 -9.346877783536911011e-02 2.291360050439834595e-01 -2.568099498748779297e-01
5.267053097486495972e-02 -2.232508547604084015e-02 6.192917227745056152e-01 5.724803805351257324e-01 -3.620405793190002441e-01 -7.697170972824096680e-02 -3.832633793354034424e-01 -3.978060930967330933e-02
3.315129578113555908e-01 6.388958096504211426e-01 3.804672658443450928e-01 1.163650974631309509e-01 1.335931718349456787e-01 3.430334925651550293e-01 4.244516193866729736e-01 -8.908805996179580688e-02
1.253947466611862183e-01 -1.217388734221458435e-02 4.126811325550079346e-01 3.292637467384338379e-01 1.403013896197080612e-02 5.994482636451721191e-01 -4.915099442005157471e-01 3.229406774044036865e-01
4.506943225860595703e-01 4.537659697234630585e-03 1.635259836912155151e-01 6.699478626251220703e-01 -3.949916362762451172e-01 2.712453007698059082e-01 -3.025572299957275391e-01 1.223710924386978149e-02
1.253302246332168579e-01 3.404464200139045715e-02 6.549715399742126465e-01 4.660961627960205078e-01 -4.673731625080108643e-01 -1.086682900786399841e-01 -3.262911438941955566e-01 -1.370458956807851791e-02
1.084856390953063965e-01 5.815610289573669434e-01 3.165623247623443604e-01 1.599583625793457031e-01 -1.731064021587371826e-01 6.603678464889526367e-01 -2.351450771093368530e-01 5.361352488398551941e-02
4.242574572563171387e-01 1.805192381143569946e-01 2.956767678260803223e-01 5.727621316909790039e-01 -5.680320411920547485e-02 1.564370989799499512e-01 3.291976153850555420e-01 -4.856613874435424805e-01
7.767187431454658508e-03 4.260788261890411377e-01 4.649198949337005615e-01 4.580085277557373047e-01 2.079407423734664917e-01 -3.388206064701080322e-01 -2.094645947217941284e-01 4.365319311618804932e-01
2.344921231269836426e-01 2.944589555263519287e-01 3.865093588829040527e-01 4.378139376640319824e-01 4.897103607654571533e-01 1.278875470161437988e-01 -3.609004020690917969e-01 3.616854548454284668e-01
4.603877067565917969e-01 5.208459496498107910e-01 1.151245087385177612e-01 4.623045623302459717e-01 -9.790192358195781708e-03 -1.363197863101959229e-01 5.179633498191833496e-01 5.309208109974861145e-02
3.013467490673065186e-01 3.268968760967254639e-01 5.657394528388977051e-01 3.063242733478546143e-01 2.634142637252807617e-01 -2.164608612656593323e-02 3.879909217357635498e-01 -4.099271893501281738e-01
4.885948598384857178e-01 1.037433519959449768e-01 5.245464444160461426e-01 3.381471335887908936e-01 -4.871645942330360413e-02 -2.436525523662567139e-01 7.220097631216049194e-02 5.422794818878173828e-01
-2.501177191734313965e-01 5.375352501869201660e-01 6.207240819931030273e-01 2.075256407260894775e-01 4.644171148538589478e-02 1.662527471780776978e-01 -3.897303938865661621e-01 1.960746049880981445e-01
3.014460802078247070e-01 2.853140532970428467e-01 9.839767217636108398e-02 6.750968098640441895e-01 -5.162245631217956543e-01 2.352535277605056763e-01 1.422566175460815430e-02 -2.006342858076095581e-01
2.269549816846847534e-01 1.882390826940536499e-01 2.465075850486755371e-01 3.755924701690673828e-01 3.417588770389556885e-02 7.359340190887451172e-01 -3.788011372089385986e-01 1.580015718936920166e-01
-1.155302226543426514e-01 1.206022650003433228e-01 1.732328347861766815e-02 3.168460428714752197e-01 -2.796946167945861816e-01 5.720862150192260742e-01 5.855583548545837402e-01 3.507505655288696289e-01
5.321210622787475586e-01 4.738317728042602539e-01 5.708428844809532166e-02 6.140174269676208496e-01 -1.960549056529998779e-01 2.061184197664260864e-01 -1.031640991568565369e-01 1.431411206722259521e-01
-2.573187351226806641e-01 7.597078680992126465e-01 2.787090837955474854e-01 3.099653124809265137e-01 2.234699130058288574e-01 2.834560573101043701e-01 -3.272908041253685951e-03 -2.292963415384292603e-01
7.187522947788238525e-02 8.903911709785461426e-02 5.812399983406066895e-01 4.158816039562225342e-01 2.368540614843368530e-01 -3.844649195671081543e-01 4.024464190006256104e-01 -3.320125937461853027e-01
-1.091372817754745483e-01 2.696004807949066162e-01 3.637265563011169434e-01 2.411686480045318604e-01 -5.234532356262207031e-01 2.168000787496566772e-01 4.456288814544677734e-01 4.531608819961547852e-01
3.706016540527343750e-01 -2.183929830789566040e-01 5.483170151710510254e-01 6.127042174339294434e-01 2.782496809959411621e-01 -1.817761063575744629e-01 9.631934016942977905e-02 -1.384131014347076416e-01
4.248740077018737793e-01 5.474896356463432312e-02 4.289052784442901611e-01 2.809715867042541504e-01 4.470424056053161621e-01 1.026709079742431641e-01 1.885475516319274902e-01 5.546545386314392090e-01
-4.109187722206115723e-01 -2.706272155046463013e-02 7.146641016006469727e-01 2.676813304424285889e-01 -3.748858273029327393e-01 2.259516865015029907e-01 -1.094330847263336182e-01 2.108222991228103638e-01
4.291914701461791992e-01 -2.681272327899932861e-01 4.248880147933959961e-01 5.160607099533081055e-01 4.165307283401489258e-01 -8.734140545129776001e-02 2.906940281391143799e-01 1.772699803113937378e-01
8.981961011886596680e-02 2.270663082599639893e-01 2.318842560052871704e-01 5.103852748870849609e-01 -3.961826264858245850e-01 5.511676073074340820e-01 -4.061838090419769287e-01 1.944403909146785736e-02
3.739927113056182861e-01 4.839116334915161133e-02 7.017945647239685059e-01 3.697913587093353271e-01 6.606392562389373779e-02 -3.266584277153015137e-01 4.855640232563018799e-02 3.392617702484130859e-01
2.691268622875213623e-01 1.201576739549636841e-01 5.854061841964721680e-01 1.111720949411392212e-01 2.722575962543487549e-01 6.575456857681274414e-01 2.271151989698410034e-01 -1.188772730529308319e-03
-1.453764438629150391e-01 2.843199968338012695e-01 -7.848290354013442993e-02 8.708312511444091797e-01 2.351003289222717285e-01 -1.837474256753921509e-01 7.308286428451538086e-02 -1.978500932455062866e-01
3.139599924907088280e-03 6.615821272134780884e-02 3.977157473564147949e-01 4.969156384468078613e-01 -3.182424604892730713e-01 2.635741978883743286e-02 3.739005625247955322e-01 -5.905382633209228516e-01
7.124230265617370605e-02 5.828447341918945312e-01 6.828693747520446777e-01 1.294540613889694214e-01 3.010364174842834473e-01 1.633654683828353882e-01 -2.215949296951293945e-01 7.571153342723846436e-02
-1.804177910089492798e-01 1.761592328548431396e-01 -8.894054591655731201e-02 4.173965454101562500e-01 -2.416874617338180542e-01 6.023337841033935547e-01 4.714679419994354248e-01 3.328451514244079590e-01
5.910320281982421875e-01 2.262167632579803467e-01 4.934073090553283691e-01 2.713455259799957275e-01 -1.391008198261260986e-01 -1.082540601491928101e-01 1.932463347911834717e-01 4.626186490058898926e-01
2.727342545986175537e-01 5.795935392379760742e-01 5.777288675308227539e-01 1.284253448247909546e-01 4.207557737827301025e-01 2.263162732124328613e-01 -4.532293975353240967e-02 9.547273814678192139e-02
-2.606723904609680176e-01 4.552669227123260498e-01 3.779006898403167725e-01 2.949961721897125244e-01 3.464022651314735413e-02 2.890343964099884033e-01 5.331526324152946472e-02 -6.382530927658081055e-01
-4.136690124869346619e-02 3.562731444835662842e-01 4.843982458114624023e-01 2.865040004253387451e-01 -4.846256598830223083e-02 2.221232056617736816e-01 2.137765586376190186e-01 -6.761983633041381836e-01
-1.490515917539596558e-01 2.898506820201873779e-01 1.588487029075622559e-01 2.695032954216003418e-01 -3.404150307178497314e-01 5.391173362731933594e-01 5.204824209213256836e-01 3.442000448703765869e-01
1.074488535523414612e-01 6.354920268058776855e-01 6.426041722297668457e-01 -1.541427243500947952e-02 2.792771756649017334e-01 3.046337664127349854e-01 1.679414999671280384e-03 -2.503388561308383942e-02
-2.139558643102645874e-01 1.542859524488449097e-01 1.510629057884216309e-01 2.619565427303314209e-01 -2.924668788909912109e-01 7.021635770797729492e-01 3.628445863723754883e-01 3.588183224201202393e-01
-1.853622146882116795e-03 3.487150371074676514e-01 2.124978154897689819e-01 6.085180044174194336e-01 1.548462212085723877e-01 -3.294172286987304688e-01 4.418753683567047119e-01 -3.676928281784057617e-01
-4.127016663551330566e-01 2.816097140312194824e-01 3.347039222717285156e-01 5.997622609138488770e-01 1.082639843225479126e-01 6.140944547951221466e-03 -4.572851061820983887e-01 2.403403222560882568e-01
-4.424786567687988281e-02 1.700418889522552490e-01 3.924016356468200684e-01 2.834648787975311279e-01 -6.547764539718627930e-01 2.895313501358032227e-01 2.816599607467651367e-01 3.780258893966674805e-01
-2.167951017618179321e-01 4.410942494869232178e-01 1.665976494550704956e-01 4.376400113105773926e-01 6.031536310911178589e-02 4.319286048412322998e-01 2.140503376722335815e-02 -5.903337001800537109e-01
6.529660522937774658e-02 2.590693533420562744e-01 -4.020144045352935791e-02 7.515257596969604492e-01 -4.129640460014343262e-01 3.339075446128845215e-01 9.147532284259796143e-02 -2.679754793643951416e-01
2.779599428176879883e-01 6.413818150758743286e-02 3.205755650997161865e-01 2.024752199649810791e-01 4.787054061889648438e-01 4.260874986648559570e-01 5.166896581649780273e-01 3.117402493953704834e-01
4.707750678062438965e-01 -9.223680943250656128e-02 1.851255893707275391e-01 7.774830460548400879e-01 -2.710096240043640137e-01 -7.917818427085876465e-02 2.063470333814620972e-01 9.390073269605636597e-02
-1.011588871479034424e-01 1.185206770896911621e-01 6.607338190078735352e-01 2.878891825675964355e-01 -5.699020028114318848e-01 7.374879717826843262e-02 -1.560180932283401489e-01 3.189066648483276367e-01
4.141887128353118896e-01 2.755700051784515381e-02 3.008259534835815430e-01 2.807053923606872559e-01 -5.158841609954833984e-01 3.120879232883453369e-01 5.305692553520202637e-01 -1.155749633908271790e-01
8.584135025739669800e-02 2.325161546468734741e-02 1.580518037080764771e-01 4.182671606540679932e-01 5.605301856994628906e-01 2.121515274047851562e-01 4.245089590549468994e-01 5.027450323104858398e-01
-1.408962756395339966e-01 3.859362751245498657e-02 1.383307576179504395e-01 7.732217907905578613e-01 4.934808909893035889e-01 2.764070630073547363e-01 -5.285052582621574402e-02 -1.973169445991516113e-01
1.926806271076202393e-01 9.570343792438507080e-02 4.344257116317749023e-01 2.425061464309692383e-01 5.182269215583801270e-01 4.707864522933959961e-01 4.629812836647033691e-01 4.036446660757064819e-02
1.474998742341995239e-01 6.140362620353698730e-01 -4.602937772870063782e-02 7.316568493843078613e-01 -1.204217448830604553e-01 -1.366624683141708374e-01 1.583951711654663086e-01 7.413195073604583740e-02
2.408252656459808350e-01 3.016162812709808350e-01 5.046172812581062317e-02 4.589798152446746826e-01 -3.649088740348815918e-02 7.473185062408447266e-01 -2.358674556016921997e-01 1.495718508958816528e-01
-1.383027434349060059e-01 7.193125039339065552e-02 5.594847202301025391e-01 2.529568970203399658e-01 -6.585601568222045898e-01 1.139227077364921570e-01 1.843664646148681641e-01 3.435364663600921631e-01
1.137135624885559082e-01 3.969795703887939453e-01 3.925555348396301270e-01 6.639987230300903320e-01 -2.805254459381103516e-01 -2.897180318832397461e-01 -2.275003939867019653e-01 1.417564600706100464e-01
4.688365757465362549e-01 4.785175025463104248e-01 1.465413570404052734e-01 6.281124353408813477e-01 -2.443596869707107544e-01 1.538365781307220459e-01 -2.056951224803924561e-01 9.760232269763946533e-02
5.956215262413024902e-01 1.604027599096298218e-01 3.630242943763732910e-01 4.885886013507843018e-01 1.133579686284065247e-01 3.059205412864685059e-01 2.540990114212036133e-01 -2.792792022228240967e-01
4.316627085208892822e-01 2.628825902938842773e-01 7.332441806793212891e-01 1.376550346612930298e-01 1.089571695774793625e-02 -2.484441697597503662e-01 3.547880053520202637e-01 1.569468900561332703e-02
4.822265207767486572e-01 1.275750249624252319e-01 3.640567064285278320e-01 1.837252676486968994e-01 1.682351231575012207e-01 5.831549763679504395e-01 4.522351026535034180e-01 1.095477268099784851e-01
1.638114601373672485e-01 6.402495503425598145e-01 6.960377693176269531e-01 4.160209093242883682e-03 1.983277648687362671e-01 1.909627020359039307e-01 -3.668339177966117859e-02 4.017712920904159546e-02
5.726628303527832031e-01 4.630740359425544739e-02 1.445819437503814697e-01 6.776148676872253418e-01 -3.990523517131805420e-01 6.003774702548980713e-02 4.779861867427825928e-02 1.572101563215255737e-01
5.420318841934204102e-01 -3.908169567584991455e-01 4.494206607341766357e-01 3.987840414047241211e-01 2.101466506719589233e-01 8.744910359382629395e-02 2.278009355068206787e-01 2.979156374931335449e-01
5.768140032887458801e-02 -3.238939866423606873e-02 1.548226773738861084e-01 5.953534841537475586e-01 3.123547434806823730e-01 2.758776545524597168e-01 -4.324155747890472412e-01 5.065084099769592285e-01
1.336563229560852051e-01 -2.620620727539062500e-01 -8.149146288633346558e-02 6.997711658477783203e-01 4.725076258182525635e-01 3.442768752574920654e-01 9.047808498144149780e-02 2.591576576232910156e-01
6.487086415290832520e-02 5.142540335655212402e-01 7.757451534271240234e-01 2.631621621549129486e-02 2.382841110229492188e-01 1.048071384429931641e-01 1.388217955827713013e-01 -2.045142799615859985e-01
-1.243098527193069458e-01 2.759963870048522949e-01 3.342555463314056396e-01 4.324061870574951172e-01 -7.366242408752441406e-01 1.380892992019653320e-01 1.365625560283660889e-01 1.712833046913146973e-01
7.185118794441223145e-01 2.696168720722198486e-01 3.954209089279174805e-01 4.361143708229064941e-01 -1.906019449234008789e-01 1.254733353853225708e-01 -2.994088642299175262e-02 -1.073539033532142639e-01
-3.057637810707092285e-01 7.146570086479187012e-01 3.100363910198211670e-01 3.437889814376831055e-01 5.140149593353271484e-02 3.131157159805297852e-01 -2.326968908309936523e-01 -1.631834357976913452e-01
-1.600216180086135864e-01 2.078723311424255371e-01 2.294528484344482422e-01 4.158766865730285645e-01 -6.503103971481323242e-01 2.637210786342620850e-01 2.373023033142089844e-01 3.959994614124298096e-01
4.334598779678344727e-01 3.465020358562469482e-01 2.801761329174041748e-01 5.633308887481689453e-01 -3.477136194705963135e-01 2.512721717357635498e-01 -2.631006240844726562e-01 -2.072296589612960815e-01
-4.313477128744125366e-02 6.307104825973510742e-01 7.084794044494628906e-01 -5.047784000635147095e-02 4.962936043739318848e-02 2.336504608392715454e-01 1.428744196891784668e-01 -1.355879157781600952e-01
2.820614576339721680e-01 -3.319621384143829346e-01 5.775579810142517090e-01 5.422480702400207520e-01 -2.306968122720718384e-01 2.606196999549865723e-01 1.541019082069396973e-01 -1.942813545465469360e-01
6.192398667335510254e-01 -2.786799892783164978e-02 1.759088337421417236e-01 6.656684279441833496e-01 -3.417514860630035400e-01 1.127676814794540405e-01 4.865215718746185303e-02 9.914377331733703613e-02
1.258247196674346924e-01 4.623022079467773438e-01 -1.876220107078552246e-02 8.062596321105957031e-01 -1.895451992750167847e-01 2.779064476490020752e-01 -7.748415321111679077e-02 2.958306856453418732e-02
-5.134640932083129883e-01 3.042019009590148926e-01 4.111452698707580566e-01 2.579696178436279297e-01 -1.123527064919471741e-01 2.131952345371246338e-01 1.926209926605224609e-01 5.595077872276306152e-01
1.977019608020782471e-01 1.986490637063980103e-01 4.385621547698974609e-01 2.982247173786163330e-01 5.950471162796020508e-01 -2.422957494854927063e-02 1.682568788528442383e-01 5.071480274200439453e-01
5.037063956260681152e-01 -5.263439565896987915e-02 1.683055758476257324e-01 3.400657176971435547e-01 -2.523086667060852051e-01 4.079873561859130859e-01 5.855116248130798340e-01 1.630981415510177612e-01
3.016361296176910400e-01 3.617178201675415039e-01 1.492312550544738770e-02 8.475311398506164551e-01 6.626298278570175171e-02 2.045921236276626587e-01 -2.107648877426981926e-03 -1.157194748520851135e-01
4.609474446624517441e-03 4.710562527179718018e-02 3.668471574783325195e-01 2.837961316108703613e-01 -6.107044816017150879e-01 2.785540521144866943e-01 3.612784147262573242e-01 4.489633142948150635e-01
3.018790185451507568e-01 -1.489949673414230347e-01 6.080576181411743164e-01 3.371146619319915771e-01 2.033197320997714996e-02 4.645844697952270508e-01 2.494378089904785156e-01 -3.532956838607788086e-01
1.955809146165847778e-01 2.167817205190658569e-01 5.083224773406982422e-01 -7.915391772985458374e-02 6.333534419536590576e-02 7.851805686950683594e-01 4.998364672064781189e-02 1.645559221506118774e-01
4.514289796352386475e-01 4.281041622161865234e-01 -1.358196139335632324e-01 5.998871326446533203e-01 -2.247359454631805420e-01 3.805312216281890869e-01 8.571550995111465454e-02 1.788008958101272583e-01
6.048827767372131348e-01 2.412548214197158813e-01 3.856416940689086914e-01 3.929899036884307861e-01 -9.030652046203613281e-02 -5.054403841495513916e-02 8.353419601917266846e-02 5.050389170646667480e-01
4.620102345943450928e-01 1.644674092531204224e-01 7.594909402541816235e-04 7.702011466026306152e-01 -1.271402835845947266e-01 4.808410257101058960e-02 3.708580434322357178e-01 1.013619974255561829e-01
-2.389767318964004517e-01 2.786892950534820557e-01 2.811526060104370117e-01 2.622956335544586182e-01 -2.552168369293212891e-01 1.371764093637466431e-01 4.857958555221557617e-01 6.304172873497009277e-01
-5.448026657104492188e-01 2.354889065027236938e-01 1.935371756553649902e-01 7.087079286575317383e-01 2.656054496765136719e-01 -2.906974405050277710e-02 -1.442181915044784546e-01 -1.257834285497665405e-01
5.976318120956420898e-01 1.956891566514968872e-01 2.273328751325607300e-01 5.421683788299560547e-01 -4.624389410018920898e-01 1.829613298177719116e-01 6.388723850250244141e-02 8.665515482425689697e-02
4.095310568809509277e-01 3.272852897644042969e-01 -8.340629935264587402e-02 8.340559601783752441e-01 -5.754895880818367004e-02 1.012387052178382874e-01 9.471238404512405396e-02 -5.584547761827707291e-03
3.942844271659851074e-01 1.075301095843315125e-01 4.212691783905029297e-01 5.491586327552795410e-01 -3.914385139942169189e-01 -3.103704005479812622e-02 2.537278532981872559e-01 -3.679252862930297852e-01
2.154646217823028564e-01 2.144952714443206787e-01 -2.638757824897766113e-01 8.458964228630065918e-01 -1.210454553365707397e-01 2.933014035224914551e-01 1.416960507631301880e-01 -4.049856215715408325e-02
-4.344038665294647217e-01 -1.817850172519683838e-01 5.013872981071472168e-01 2.646195292472839355e-01 3.412006795406341553e-02 3.322224915027618408e-01 4.857560992240905762e-01 -3.306661248207092285e-01
3.830544054508209229e-01 -1.718982607126235962e-01 5.368333458900451660e-01 4.112875461578369141e-01 -1.152125746011734009e-01 7.930872589349746704e-02 5.838499665260314941e-01 -7.699569314718246460e-02
-3.168620914220809937e-02 7.213830351829528809e-01 5.112851858139038086e-01 8.564874529838562012e-02 1.937739700078964233e-01 3.753201067447662354e-01 -1.384835243225097656e-01 1.107379049062728882e-01
5.340873822569847107e-02 -1.741151809692382812e-01 6.345478892326354980e-01 3.230428695678710938e-01 6.023516058921813965e-01 2.737551927566528320e-01 -3.007022663950920105e-02 1.454318761825561523e-01
8.874721825122833252e-03 6.077740788459777832e-01 6.419146060943603516e-01 9.931775927543640137e-02 2.242319881916046143e-01 2.026251107454299927e-01 -2.208247929811477661e-01 2.617503702640533447e-01
3.319743573665618896e-01 5.248846411705017090e-01 6.827571988105773926e-01 1.064350530505180359e-01 3.421885967254638672e-01 1.088399812579154968e-02 -2.544071758165955544e-04 1.399709284305572510e-01
-4.513008594512939453e-01 3.940763175487518311e-01 1.423840224742889404e-01 3.642492592334747314e-01 -1.587180048227310181e-01 3.649451136589050293e-01 1.651701927185058594e-01 5.499303340911865234e-01
3.725684583187103271e-01 2.023597508668899536e-01 2.080312222242355347e-01 4.365414679050445557e-01 -7.201329618692398071e-02 6.605256795883178711e-01 -3.805231153964996338e-01 1.094595808535814285e-02
-1.201518252491950989e-01 2.207957357168197632e-01 9.987413883209228516e-02 3.313435316085815430e-01 -3.629784286022186279e-01 2.334771007299423218e-01 6.062665581703186035e-01 5.130549073219299316e-01
-3.754781186580657959e-02 6.540817022323608398e-02 6.320383548736572266e-01 4.094227254390716553e-01 -6.168705821037292480e-01 -9.925622493028640747e-02 -1.664692610502243042e-01 9.549564868211746216e-02
-4.896141588687896729e-02 -1.308793872594833374e-01 7.572588324546813965e-02 7.801948189735412598e-01 5.861655473709106445e-01 8.388439565896987915e-02 1.226044669747352600e-01 -1.940236054360866547e-02
-4.163989722728729248e-01 7.098706960678100586e-01 4.067139327526092529e-01 1.116409078240394592e-01 1.050681322813034058e-01 3.028020560741424561e-01 1.943920701742172241e-01 -6.556610763072967529e-02
-8.806972950696945190e-02 6.377537734806537628e-03 3.381243646144866943e-01 1.455876231193542480e-01 -2.844816446304321289e-01 7.555795311927795410e-01 1.532649248838424683e-01 4.258625209331512451e-01
1.305831945501267910e-03 4.340511560440063477e-02 4.934024810791015625e-01 4.879126548767089844e-01 -5.067178606986999512e-01 2.810866832733154297e-01 -3.708966374397277832e-01 2.080208659172058105e-01
2.067403495311737061e-01 -3.920591995120048523e-02 5.142899155616760254e-01 5.853314995765686035e-01 -1.583116948604583740e-01 -2.202813029289245605e-01 2.119073122739791870e-01 -4.797115921974182129e-01
2.414952665567398071e-01 4.513562619686126709e-01 4.032998383045196533e-01 3.187127411365509033e-01 -2.937951870262622833e-02 2.242671847343444824e-01 2.824690937995910645e-01 -5.854752063751220703e-01
-1.822289526462554932e-01 -3.039950691163539886e-02 5.126676559448242188e-01 5.399763584136962891e-01 -5.374495387077331543e-01 1.102483086287975311e-02 -1.022023260593414307e-01 3.347342014312744141e-01
5.914901494979858398e-01 2.902041971683502197e-01 1.519294530153274536e-01 6.265002489089965820e-01 -3.198997080326080322e-01 8.798986673355102539e-02 7.620423287153244019e-02 1.856088787317276001e-01
6.270224601030349731e-02 2.030330151319503784e-02 3.912273049354553223e-01 4.001542925834655762e-01 6.487331390380859375e-01 1.606220938265323639e-02 3.838870227336883545e-01 3.376270532608032227e-01
2.317392379045486450e-01 -1.402143687009811401e-01 6.171678304672241211e-01 4.171749949455261230e-01 -1.394526362419128418e-01 -2.691858410835266113e-01 4.235729873180389404e-01 -3.168334960937500000e-01
4.491346776485443115e-01 4.623911976814270020e-01 -3.519047168083488941e-04 7.164092659950256348e-01 -1.744586229324340820e-01 1.994149237871170044e-01 -3.124489635229110718e-02 7.191476412117481232e-03
4.319517612457275391e-01 5.421028137207031250e-01 7.529828697443008423e-02 4.529237747192382812e-01 1.262359172105789185e-01 5.166595578193664551e-01 4.841484501957893372e-02 -1.533483266830444336e-01
-5.036844685673713684e-02 -5.044512916356325150e-03 2.358587682247161865e-01 2.659971415996551514e-01 -1.692371666431427002e-01 8.521977066993713379e-02 6.756487488746643066e-01 6.153445839881896973e-01
9.267132729291915894e-02 -3.301077783107757568e-01 6.629174351692199707e-01 3.198480904102325439e-01 2.221047319471836090e-02 4.096582233905792236e-01 -3.947936594486236572e-01 1.284650564193725586e-01
2.717466652393341064e-01 2.505414560437202454e-02 4.438698589801788330e-01 1.630550473928451538e-01 4.633817374706268311e-01 4.505574107170104980e-01 4.892530739307403564e-01 2.117202430963516235e-01
3.800373375415802002e-01 -1.419424861669540405e-01 7.717142701148986816e-01 3.619363605976104736e-01 -1.957350783050060272e-02 -2.616176903247833252e-01 1.990298777818679810e-01 2.105713076889514923e-02
5.108868703246116638e-02 -1.175681054592132568e-01 2.500372827053070068e-01 3.887639641761779785e-01 1.136286482214927673e-01 6.692800521850585938e-01 -2.690289318561553955e-01 4.865058064460754395e-01
-1.744405180215835571e-01 7.003047466278076172e-01 4.852153956890106201e-01 2.828382886946201324e-02 1.487785428762435913e-01 4.612244367599487305e-01 -3.120125271379947662e-02 8.410357683897018433e-02
3.120860457420349121e-01 6.550674438476562500e-01 4.978789985179901123e-01 1.069431602954864502e-01 3.932430744171142578e-01 1.755479276180267334e-01 5.770331248641014099e-02 1.593165099620819092e-01
-2.200309783220291138e-01 1.063952967524528503e-01 7.368043661117553711e-01 1.415044069290161133e-01 -4.109791815280914307e-01 2.797694802284240723e-01 9.665106981992721558e-02 3.476293087005615234e-01
4.887173473834991455e-01 1.640552729368209839e-01 7.039511203765869141e-01 1.746988147497177124e-01 -1.300938278436660767e-01 -2.880521416664123535e-01 9.889001399278640747e-02 3.138420879840850830e-01
1.705038547515869141e-01 -2.299030572175979614e-01 4.727036356925964355e-01 6.462601423263549805e-01 1.546811219304800034e-02 -2.890549302101135254e-01 3.153254985809326172e-01 -3.061861991882324219e-01
-1.686799805611371994e-03 8.599562942981719971e-02 4.279804527759552002e-01 4.217812716960906982e-01 -5.862542390823364258e-01 3.567959666252136230e-01 -2.595735490322113037e-01 3.052202165126800537e-01
-1.710636913776397705e-01 4.805361628532409668e-01 3.133665621280670166e-01 3.191081285476684570e-01 -4.466966167092323303e-02 2.772353291511535645e-01 1.234466135501861572e-01 -6.676073074340820312e-01
1.400124132633209229e-01 5.615933537483215332e-01 2.760143578052520752e-01 6.456068754196166992e-01 -2.809057533740997314e-01 -1.971823275089263916e-01 -2.281134426593780518e-01 4.682506620883941650e-02
-4.434371367096900940e-02 8.614683151245117188e-02 2.203989177942276001e-01 2.912432551383972168e-01 5.492212995886802673e-02 6.961320042610168457e-01 -5.252975225448608398e-02 6.056718826293945312e-01
-1.403705030679702759e-01 6.022972464561462402e-01 2.492720782756805420e-01 4.404341876506805420e-01 -2.595875859260559082e-01 2.215357124805450439e-01 -4.879260435700416565e-02 -4.925150573253631592e-01
5.054779648780822754e-01 3.675237894058227539e-01 2.239490151405334473e-01 3.825075924396514893e-01 -8.979988098144531250e-02 -4.645853862166404724e-02 6.299126744270324707e-01 7.707580924034118652e-02
-3.128907680511474609e-01 2.105194628238677979e-01 3.700369000434875488e-01 5.911944508552551270e-01 4.684690237045288086e-01 1.749095618724822998e-01 -3.378001451492309570e-01 8.471831679344177246e-02
6.167864203453063965e-01 2.184170633554458618e-01 1.918577849864959717e-01 3.793555200099945068e-01 -6.004992127418518066e-02 1.411663591861724854e-01 5.884333252906799316e-01 1.461527347564697266e-01
5.592318177223205566e-01 -1.726507022976875305e-02 2.139858752489089966e-01 4.593538045883178711e-01 -5.307302810251712799e-03 2.693525850772857666e-01 5.968150496482849121e-01 3.739851713180541992e-02
2.715488076210021973e-01 -1.730320006608963013e-01 6.080487370491027832e-01 3.615362644195556641e-01 1.257487982511520386e-01 2.924584448337554932e-01 -4.682006537914276123e-01 2.744687199592590332e-01
4.303821027278900146e-01 3.587596118450164795e-01 2.061067074537277222e-01 5.242864489555358887e-01 -5.065491795539855957e-01 2.665649950504302979e-01 1.474171131849288940e-01 -1.390165686607360840e-01
-3.359815478324890137e-01 3.118771910667419434e-01 2.375898808240890503e-01 3.078072965145111084e-01 -2.587231397628784180e-01 2.870629727840423584e-01 2.486671805381774902e-01 6.538166999816894531e-01
5.878128409385681152e-01 2.303522527217864990e-01 7.987592369318008423e-02 5.529649257659912109e-01 -3.678397834300994873e-01 2.691560089588165283e-01 1.040098369121551514e-01 2.658840119838714600e-01
6.201807856559753418e-01 2.540392577648162842e-01 1.652254611253738403e-01 4.731547534465789795e-01 8.797746151685714722e-03 -7.472831755876541138e-02 4.988615214824676514e-01 2.124631106853485107e-01
-3.100636899471282959e-01 5.111395716667175293e-01 5.915801525115966797e-01 -1.073830053210258484e-01 5.290580913424491882e-02 4.974005818367004395e-01 1.458707600831985474e-01 9.805118292570114136e-02
1.787462979555130005e-01 1.967937052249908447e-01 1.750112473964691162e-01 6.787595152854919434e-01 3.621366620063781738e-01 -3.408443182706832886e-02 -3.988135755062103271e-01 3.829120099544525146e-01
3.491634726524353027e-01 3.785178065299987793e-01 6.323656439781188965e-02 7.260966300964355469e-01 -2.891215085983276367e-01 2.616298794746398926e-01 -2.206971943378448486e-01 5.334154143929481506e-02
5.283309221267700195e-01 3.410366177558898926e-02 3.307951986789703369e-01 5.837489366531372070e-01 4.262002706527709961e-01 1.776740550994873047e-01 -1.761270910501480103e-01 1.589961498975753784e-01
1.133939102292060852e-01 7.135064005851745605e-01 6.120167374610900879e-01 6.114484369754791260e-02 2.096401751041412354e-01 1.495287567377090454e-01 9.310602396726608276e-02 -1.573870182037353516e-01
3.378428220748901367e-01 3.320724964141845703e-01 3.438345789909362793e-01 4.848865568637847900e-01 2.840570509433746338e-01 1.512584239244461060e-01 -4.671404361724853516e-01 3.169623911380767822e-01
1.272598057985305786e-01 3.806520253419876099e-02 6.146519780158996582e-01 3.393884003162384033e-01 6.077214479446411133e-01 2.705764174461364746e-01 -1.683309227228164673e-01 1.360224038362503052e-01
-2.383147738873958588e-02 3.985905945301055908e-01 1.208990663290023804e-01 7.966632843017578125e-01 -3.077719546854496002e-02 9.606979042291641235e-02 -4.223407506942749023e-01 5.215712636709213257e-02
-1.543187350034713745e-01 2.806542217731475830e-01 2.488141357898712158e-01 1.596019119024276733e-01 -2.738167345523834229e-01 4.896378517150878906e-01 5.550836324691772461e-01 4.326650798320770264e-01
-1.958931684494018555e-01 1.114120110869407654e-01 -7.573904097080230713e-02 4.833994805812835693e-01 -2.814140617847442627e-01 3.955647051334381104e-01 6.441991925239562988e-01 2.431952357292175293e-01
1.327956914901733398e-01 -2.512027025222778320e-01 5.040480494499206543e-01 5.657095313072204590e-01 4.524055719375610352e-01 1.833171546459197998e-01 1.781633794307708740e-01 -2.741395235061645508e-01
3.090169131755828857e-01 7.556062936782836914e-02 4.260671138763427734e-01 4.088325202465057373e-01 4.048452079296112061e-01 5.851969122886657715e-01 1.672417968511581421e-01 -1.256859898567199707e-01
3.612043261528015137e-01 6.323645263910293579e-02 4.462338387966156006e-01 5.924843549728393555e-01 -9.908626973628997803e-02 -4.487397149205207825e-02 4.139591753482818604e-01 -3.635607063770294189e-01
4.725598692893981934e-01 1.696547418832778931e-01 1.384212374687194824e-01 6.919740438461303711e-01 -3.472459018230438232e-01 2.415693104267120361e-01 2.498271465301513672e-01 -9.255735576152801514e-02
4.909885227680206299e-01 5.860668048262596130e-02 2.334549725055694580e-01 5.738247632980346680e-01 4.546190053224563599e-02 4.013170301914215088e-01 2.489013373851776123e-01 -3.829430341720581055e-01
2.751653790473937988e-01 1.340370625257492065e-01 5.638234615325927734e-01 3.438784182071685791e-01 6.108931899070739746e-01 2.838144637644290924e-02 -6.586638838052749634e-02 3.030420541763305664e-01
-5.166829749941825867e-02 -5.284307152032852173e-02 2.872894704341888428e-01 5.057165622711181641e-01 6.018962264060974121e-01 2.873816192150115967e-01 -2.654205262660980225e-01 3.754172921180725098e-01
3.955159485340118408e-01 4.921187460422515869e-01 1.319125145673751831e-01 5.866063833236694336e-01 -4.157151281833648682e-01 2.393931746482849121e-01 -6.601197272539138794e-02 7.343497872352600098e-02
3.780655860900878906e-01 7.143631577491760254e-01 2.245831340551376343e-01 2.747210264205932617e-01 6.537442654371261597e-02 4.614714905619621277e-02 3.770739436149597168e-01 2.688018083572387695e-01
-4.649045765399932861e-01 3.115156292915344238e-01 3.920233845710754395e-01 2.084641605615615845e-01 -2.214752584695816040e-01 4.652331471443176270e-01 1.658984422683715820e-01 4.434710741043090820e-01
-2.534803003072738647e-02 2.363302260637283325e-01 6.967759877443313599e-02 5.981985926628112793e-01 -2.777280211448669434e-01 5.367096662521362305e-01 -3.925632238388061523e-01 2.480176836252212524e-01
-1.283405721187591553e-01 -3.173712408170104027e-03 3.335333764553070068e-01 3.638205528259277344e-01 6.287596821784973145e-01 1.816522777080535889e-01 4.372431635856628418e-01 3.469738960266113281e-01
2.586032152175903320e-01 3.275105357170104980e-01 2.052899636328220367e-02 8.588479161262512207e-01 -5.028478801250457764e-02 2.574230134487152100e-01 -9.193398058414459229e-02 -1.028255671262741089e-01
-6.231439709663391113e-01 8.860775828361511230e-02 2.932502329349517822e-01 3.334327638149261475e-01 1.798274517059326172e-01 3.860597014427185059e-01 3.644024133682250977e-01 -3.041347563266754150e-01
1.869570612907409668e-01 3.449105322360992432e-01 3.684481084346771240e-01 2.326025068759918213e-01 6.331566572189331055e-01 3.308675587177276611e-01 3.199978768825531006e-01 2.084868699312210083e-01
4.889566898345947266e-01 -1.200603097677230835e-01 5.185403823852539062e-01 4.626804888248443604e-01 1.305847167968750000e-01 2.437875270843505859e-01 3.237504363059997559e-01 2.867936193943023682e-01
6.987550109624862671e-02 3.148263692855834961e-01 3.222030699253082275e-01 2.738852798938751221e-01 -9.400681406259536743e-02 7.222648262977600098e-01 -3.621316552162170410e-01 2.356493771076202393e-01
-5.163934230804443359e-01 1.667302660644054413e-02 2.998268008232116699e-01 5.554442405700683594e-01 -2.459863275289535522e-01 3.158889114856719971e-01 -1.066079437732696533e-01 4.037140607833862305e-01
4.205750226974487305e-01 3.157292306423187256e-01 1.084588542580604553e-01 6.738436222076416016e-01 -4.185439646244049072e-01 2.600911259651184082e-01 -1.136084794998168945e-01 -4.323918744921684265e-02
-3.370590507984161377e-01 4.094864726066589355e-01 3.098976314067840576e-01 5.352842211723327637e-01 4.709633290767669678e-01 2.586911022663116455e-01 -1.272215694189071655e-01 -1.767299771308898926e-01
3.635905683040618896e-01 -4.873001575469970703e-01 5.429123640060424805e-01 4.758138954639434814e-01 1.696638762950897217e-01 -8.841673843562602997e-03 1.990974992513656616e-01 2.017021924257278442e-01
-1.607982963323593140e-01 2.438019514083862305e-01 1.461128331720829010e-02 7.682790160179138184e-01 -3.015539348125457764e-01 2.495687007904052734e-01 6.423006206750869751e-02 -4.085259735584259033e-01
2.912061810493469238e-01 8.622369728982448578e-03 5.625522136688232422e-01 3.186250329017639160e-01 6.044094450771808624e-03 1.451547592878341675e-01 6.288512349128723145e-01 -2.838616967201232910e-01
3.142277598381042480e-01 -2.061379402875900269e-01 6.967866420745849609e-01 3.524761795997619629e-01 -4.444936662912368774e-02 2.137235850095748901e-01 -4.743107408285140991e-02 -4.462216198444366455e-01
9.655212983489036560e-03 5.328354239463806152e-01 6.379905343055725098e-01 1.766986995935440063e-01 4.209615886211395264e-01 1.200682073831558228e-01 -2.428725063800811768e-01 1.647025346755981445e-01
-1.904291287064552307e-02 3.721629977226257324e-01 4.035051167011260986e-01 4.180543422698974609e-01 -1.816061884164810181e-01 1.752958148717880249e-01 1.419604420661926270e-01 -6.630867719650268555e-01
3.208054602146148682e-01 2.117096781730651855e-01 3.926946520805358887e-01 4.730038940906524658e-01 -3.921917080879211426e-01 2.190850377082824707e-01 4.671885073184967041e-01 -2.329022288322448730e-01
-4.143580794334411621e-01 -1.425735801458358765e-01 6.528961062431335449e-01 4.546565413475036621e-01 -2.129360884428024292e-01 -1.139170154929161072e-01 9.750493615865707397e-02 3.273656070232391357e-01
2.350537329912185669e-01 -2.257526963949203491e-01 7.348328232765197754e-01 3.131887316703796387e-01 1.847975999116897583e-01 1.266027390956878662e-01 3.331244289875030518e-01 -3.075204789638519287e-01
-1.127444505691528320e-01 5.475808680057525635e-02 6.208999752998352051e-01 4.203635454177856445e-01 1.748422831296920776e-01 -1.404961645603179932e-01 4.347399771213531494e-01 -4.275045692920684814e-01
3.477678000926971436e-01 -4.207287728786468506e-02 9.149409085512161255e-02 7.098028659820556641e-01 -3.590553104877471924e-01 3.618671894073486328e-01 -3.074642121791839600e-01 1.034092232584953308e-01
-5.726119279861450195e-01 7.245494425296783447e-02 5.794813632965087891e-01 4.457679986953735352e-01 -2.262795567512512207e-01 1.321173161268234253e-01 -1.585702002048492432e-01 1.963574141263961792e-01
4.498586989939212799e-03 9.734611213207244873e-02 5.046600699424743652e-01 5.609833598136901855e-01 1.134994775056838989e-01 -4.045268297195434570e-01 3.843316137790679932e-01 -3.112627565860748291e-01
-1.542200297117233276e-01 -1.675308048725128174e-01 7.141490578651428223e-01 -2.271220833063125610e-02 1.036772727966308594e-01 6.365781426429748535e-01 1.081119552254676819e-01 -9.978061914443969727e-02
-7.107114046812057495e-02 2.390340901911258698e-02 5.432962179183959961e-01 4.381347298622131348e-01 -2.152828872203826904e-01 -1.041091606020927429e-01 3.550093173980712891e-01 -5.692341923713684082e-01
-1.504774093627929688e-01 2.679397761821746826e-01 9.121049940586090088e-02 7.835827469825744629e-01 -5.305970907211303711e-01 -5.745835602283477783e-03 1.267799548804759979e-02 3.894457966089248657e-02
1.564684808254241943e-01 -2.639538943767547607e-01 2.989693284034729004e-01 5.742329359054565430e-01 3.648740947246551514e-01 -1.769081875681877136e-02 5.917918086051940918e-01 5.528311431407928467e-02
5.563466548919677734e-01 -1.916881650686264038e-01 2.871783077716827393e-01 6.328882575035095215e-01 5.309847369790077209e-02 2.333590984344482422e-01 2.956700325012207031e-01 -1.613020747900009155e-01
9.716258943080902100e-02 7.657361030578613281e-01 4.899763166904449463e-01 1.668426245450973511e-01 2.807282507419586182e-01 2.126573771238327026e-01 -9.771762788295745850e-02 5.209803581237792969e-02
3.919361531734466553e-01 -2.191987447440624237e-02 3.688189685344696045e-01 3.910377025604248047e-01 -4.838347733020782471e-01 3.292736038565635681e-02 5.565268397331237793e-01 -1.098423898220062256e-01
2.988575696945190430e-01 4.368217587471008301e-01 2.542914748191833496e-01 3.801417946815490723e-01 3.354681730270385742e-01 2.702435851097106934e-01 5.106036067008972168e-01 -2.537961602210998535e-01
4.510948359966278076e-01 2.218531966209411621e-01 3.964995741844177246e-01 3.938377499580383301e-01 3.042691946029663086e-01 4.330578148365020752e-01 3.762981593608856201e-01 -1.151316761970520020e-01
-4.461086392402648926e-01 1.004154309630393982e-01 1.519410610198974609e-01 7.365323901176452637e-01 2.426909804344177246e-01 2.700964212417602539e-01 3.913499414920806885e-02 -3.032410442829132080e-01
1.175122633576393127e-01 3.606332540512084961e-01 2.529137134552001953e-01 4.385194778442382812e-01 -3.315371572971343994e-01 5.607313513755798340e-01 -3.770827651023864746e-01 1.825977861881256104e-01
-7.933565229177474976e-02 4.938389062881469727e-01 3.155370652675628662e-01 5.371852517127990723e-01 -5.143673419952392578e-01 -1.932578235864639282e-01 -3.822518140077590942e-02 2.414828240871429443e-01
-2.360831759870052338e-02 4.842240512371063232e-01 1.701358854770660400e-01 5.177264213562011719e-01 -8.639560639858245850e-02 3.329160809516906738e-01 1.362142264842987061e-01 -5.754399895668029785e-01
-1.647256612777709961e-01 -2.208977192640304565e-01 1.010387688875198364e-01 7.309956550598144531e-01 5.635235905647277832e-01 2.350707054138183594e-01 8.169467747211456299e-02 3.886309918016195297e-03
1.187122389674186707e-01 4.313961267471313477e-01 6.667866557836532593e-02 4.301442801952362061e-01 -1.377054154872894287e-01 7.365660667419433594e-01 -2.151230573654174805e-01 -5.064076557755470276e-02
2.684403359889984131e-01 6.323283314704895020e-01 -5.975277628749608994e-03 5.830884575843811035e-01 1.107541248202323914e-01 -9.287291020154953003e-02 1.725382208824157715e-01 3.706903457641601562e-01
4.814432263374328613e-01 2.393325865268707275e-01 -4.311062023043632507e-02 8.031569123268127441e-01 -9.139018505811691284e-02 2.055550068616867065e-01 8.121498674154281616e-02 8.253562450408935547e-02
5.152282118797302246e-01 4.003862738609313965e-01 1.241438835859298706e-01 6.013202667236328125e-01 -3.620720207691192627e-01 6.222004815936088562e-02 1.253683716058731079e-01 2.157502621412277222e-01
2.851261496543884277e-01 -1.088394597172737122e-01 7.526870369911193848e-01 1.290213763713836670e-01 9.670715779066085815e-02 1.962086409330368042e-01 5.111635923385620117e-01 -1.205590516328811646e-01
-2.908030748367309570e-01 4.048300907015800476e-02 3.043226599693298340e-01 4.192619025707244873e-01 5.835661292076110840e-01 4.677717387676239014e-02 4.935016036033630371e-01 2.431467175483703613e-01
5.263994336128234863e-01 1.828644275665283203e-01 3.932605981826782227e-01 5.112580060958862305e-01 -2.684381604194641113e-01 1.359250247478485107e-01 2.578173279762268066e-01 -3.412055075168609619e-01
9.766574203968048096e-02 4.531100094318389893e-01 -1.980171054601669312e-01 8.176605105400085449e-01 6.031857337802648544e-03 1.156901046633720398e-01 2.273544520139694214e-01 -1.107370853424072266e-01
