# Supplementary material for: Where is your field going? A machine learning approach to study the relative motion of the domains of physics
Source: PLoS One. 2020 Jun 18;15(6):e0233997. doi: 10.1371/journal.pone.0233997 (PMC7302634; doi:10.1371/journal.pone.0233997)
Supplement: S10 Data — (ZIP) [file pone.0233997.s010.zip › 9/Pacs4Run_9_VS_500_embeddings2004-2008ED8.txt]

5.982047319412231445e-01 -2.265076488256454468e-01 4.704461619257926941e-02 -4.645163659006357193e-03 -1.293215341866016388e-02 -5.253245234489440918e-01 -2.581944167613983154e-01 4.957952797412872314e-01
4.546151161193847656e-01 -1.733737140893936157e-01 2.375774644315242767e-02 1.758047193288803101e-01 3.663741648197174072e-01 -1.550929807126522064e-02 -6.272589564323425293e-01 4.515202343463897705e-01
5.794761180877685547e-01 1.133613809943199158e-01 1.471340656280517578e-01 -9.920288622379302979e-02 2.538733482360839844e-01 -1.567641496658325195e-01 -5.484288334846496582e-01 4.796524047851562500e-01
4.922467097640037537e-02 -1.951988935470581055e-01 1.979761272668838501e-01 1.096753552556037903e-01 -3.549903631210327148e-04 2.525248937308788300e-02 -4.864330589771270752e-01 8.191436529159545898e-01
5.887063741683959961e-01 -3.238381445407867432e-01 -1.350253075361251831e-01 -2.722575664520263672e-01 2.743040025234222412e-02 -1.308767497539520264e-01 -3.304760456085205078e-01 5.736742615699768066e-01
5.946395993232727051e-01 -2.653554677963256836e-01 5.454409718513488770e-01 3.975859284400939941e-01 -2.658846601843833923e-02 -3.411398530006408691e-01 -5.470934882760047913e-02 1.826084218919277191e-02
3.090774714946746826e-01 6.078928709030151367e-02 1.644131094217300415e-01 -2.225710302591323853e-01 5.647367835044860840e-01 -3.865906596183776855e-01 -4.038446843624114990e-01 4.390166103839874268e-01
6.067360639572143555e-01 -1.728388220071792603e-01 5.665704011917114258e-01 3.281489312648773193e-01 -3.000252880156040192e-02 -4.053846001625061035e-01 -6.047298014163970947e-02 6.648769974708557129e-02
6.676460504531860352e-01 3.237154781818389893e-01 4.067105054855346680e-02 3.072517812252044678e-01 2.384286969900131226e-01 -5.151358246803283691e-01 -1.264754533767700195e-01 -1.232479810714721680e-01
3.137982487678527832e-01 2.308842167258262634e-02 4.520915150642395020e-01 4.049631953239440918e-01 2.417467832565307617e-01 -3.668018877506256104e-01 3.091491162776947021e-01 4.940217733383178711e-01
4.396387338638305664e-01 -6.192802190780639648e-01 4.291898608207702637e-01 2.515259385108947754e-01 3.287458419799804688e-01 -2.118270695209503174e-01 -7.820776104927062988e-02 1.291500180959701538e-01
8.635526150465011597e-02 1.149481683969497681e-01 -6.038660928606987000e-02 1.734892576932907104e-01 3.697601258754730225e-01 -1.034102886915206909e-01 -4.491980373859405518e-01 7.722626328468322754e-01
3.131501674652099609e-01 9.846937656402587891e-02 8.244522660970687866e-02 -1.019022706896066666e-02 -1.734585016965866089e-01 -6.417396664619445801e-02 -4.228254556655883789e-01 8.199708461761474609e-01
7.064241170883178711e-01 -4.468027949333190918e-01 -2.178953886032104492e-01 -1.633263975381851196e-01 8.327398449182510376e-02 -2.008250653743743896e-01 -1.343380361795425415e-01 4.023262262344360352e-01
4.716702103614807129e-01 -3.792670741677284241e-02 4.078814983367919922e-01 3.447290062904357910e-01 5.709401965141296387e-01 -2.562050223350524902e-01 -1.522139459848403931e-01 2.758630812168121338e-01
1.810495108366012573e-01 -6.802893877029418945e-01 -8.769450336694717407e-02 4.713706672191619873e-01 -1.257605701684951782e-01 -3.649115264415740967e-01 -3.460891544818878174e-01 -7.611221075057983398e-02
5.203617215156555176e-01 3.651588559150695801e-01 2.082234174013137817e-01 4.863667786121368408e-01 1.361249014735221863e-02 -1.902206093072891235e-01 1.032132804393768311e-01 5.186046957969665527e-01
7.462905049324035645e-01 1.637195795774459839e-02 6.333733350038528442e-02 3.709922730922698975e-01 1.977612227201461792e-01 5.096660554409027100e-02 -7.196670025587081909e-02 5.042313337326049805e-01
4.995387196540832520e-01 -1.205600947141647339e-01 5.659089237451553345e-02 6.677109003067016602e-01 1.879191994667053223e-01 7.055567204952239990e-02 1.217463463544845581e-01 4.814273416996002197e-01
4.365954995155334473e-01 -1.208790019154548645e-02 2.793064415454864502e-01 5.937494039535522461e-01 1.509821265935897827e-01 7.664357870817184448e-02 -4.149116203188896179e-02 5.901665687561035156e-01
3.465752899646759033e-01 -2.564219832420349121e-01 4.205015301704406738e-01 -1.672414988279342651e-01 -1.067796722054481506e-01 -6.698986291885375977e-01 2.370758205652236938e-01 3.049115240573883057e-01
6.335849165916442871e-01 -5.123891830444335938e-01 1.422883719205856323e-01 -2.522900998592376709e-01 2.219826877117156982e-01 -3.639835119247436523e-01 2.399659715592861176e-02 2.641874551773071289e-01
2.912855446338653564e-01 1.542524844408035278e-01 3.484143018722534180e-01 4.852286875247955322e-01 -1.352487802505493164e-01 2.661665342748165131e-02 -8.887135237455368042e-02 7.124750614166259766e-01
2.139343321323394775e-01 9.666498750448226929e-02 4.520158842206001282e-02 -8.889487944543361664e-03 -4.588892310857772827e-02 -7.621116638183593750e-01 -5.982450842857360840e-01 -4.414039850234985352e-02
6.640447974205017090e-01 -5.137684345245361328e-01 2.052720636129379272e-01 -1.983516961336135864e-01 1.079037711024284363e-01 -4.212653338909149170e-01 4.435305669903755188e-02 1.501053720712661743e-01
2.325462251901626587e-01 2.277173474431037903e-02 5.018569827079772949e-01 6.148715615272521973e-01 1.575203537940979004e-01 -4.330917596817016602e-01 2.492174655199050903e-01 2.024491280317306519e-01
1.911873221397399902e-01 -1.976365000009536743e-01 7.841482013463973999e-02 6.130760908126831055e-01 6.363011151552200317e-02 -3.401501476764678955e-01 -6.499058008193969727e-01 1.573117636144161224e-02
5.293924808502197266e-01 4.679182171821594238e-02 4.515084251761436462e-02 1.936376839876174927e-01 -6.029674410820007324e-02 -3.616745769977569580e-01 5.364792346954345703e-01 5.057328939437866211e-01
2.626693546772003174e-01 -2.664787471294403076e-01 1.859741955995559692e-01 -4.489005729556083679e-02 7.019287943840026855e-01 -2.920806407928466797e-01 -2.811355888843536377e-01 4.078482389450073242e-01
3.251881003379821777e-01 -3.034976124763488770e-01 4.774096608161926270e-02 3.393099308013916016e-01 1.712372153997421265e-01 -3.525701761245727539e-01 -7.273270487785339355e-01 4.581440240144729614e-02
3.826783001422882080e-01 2.673187255859375000e-01 5.912177562713623047e-01 2.925354242324829102e-01 -1.516768038272857666e-01 -3.357466161251068115e-01 -1.714572012424468994e-01 4.264426529407501221e-01
3.714457154273986816e-01 -3.507613204419612885e-03 5.093324780464172363e-01 5.142908692359924316e-01 4.179996252059936523e-01 -3.767847418785095215e-01 -9.527961164712905884e-02 1.110513880848884583e-01
6.578496694564819336e-01 -2.623955607414245605e-01 5.288880467414855957e-01 1.667437106370925903e-01 4.715508222579956055e-02 -3.902034163475036621e-01 -1.828153729438781738e-01 5.433752387762069702e-02
6.171346306800842285e-01 1.439223289489746094e-01 8.616330474615097046e-02 2.790203988552093506e-01 -1.358825117349624634e-01 -2.825659215450286865e-01 4.347177445888519287e-01 4.752553701400756836e-01
1.375033557415008545e-01 -1.914884597063064575e-01 1.099141128361225128e-02 4.730584919452667236e-01 -2.044089883565902710e-02 -7.133831977844238281e-01 -3.765903711318969727e-01 -2.633747160434722900e-01
-1.433640122413635254e-01 -4.428187310695648193e-01 -1.839884221553802490e-01 5.817443728446960449e-01 3.637477755546569824e-01 -5.104026794433593750e-01 4.669734090566635132e-02 1.267915964126586914e-01
6.992238759994506836e-01 -3.820815384387969971e-01 -9.877788275480270386e-02 -2.444327771663665771e-01 -2.453677803277969360e-01 -2.783016860485076904e-01 -2.399659603834152222e-01 3.167878091335296631e-01
6.157931685447692871e-01 -9.299819916486740112e-02 2.798563241958618164e-01 6.469152569770812988e-01 -1.876769773662090302e-02 4.637524113059043884e-02 -1.414161026477813721e-01 3.046803772449493408e-01
5.545514225959777832e-01 2.538841217756271362e-02 9.088283032178878784e-02 5.377413630485534668e-01 4.172537326812744141e-01 -4.537895321846008301e-01 8.028616756200790405e-02 -8.905684947967529297e-02
3.920662701129913330e-01 -1.990015208721160889e-01 -1.002003848552703857e-01 3.677200078964233398e-01 1.288938075304031372e-01 -2.878696918487548828e-01 -7.488596439361572266e-01 3.392550721764564514e-02
4.191333353519439697e-01 1.887530535459518433e-01 2.170362472534179688e-01 9.650307148694992065e-02 -4.282642006874084473e-01 -1.102496311068534851e-01 -3.997521400451660156e-01 6.139340400695800781e-01
6.781632304191589355e-01 -4.466649144887924194e-02 3.310234546661376953e-01 4.472434222698211670e-01 3.518420755863189697e-01 -2.041767537593841553e-01 1.182243810035288334e-03 2.510263025760650635e-01
1.284097433090209961e-01 -1.163966208696365356e-01 -4.624623060226440430e-01 5.215127468109130859e-01 5.467752814292907715e-01 -3.763080835342407227e-01 -9.248664230108261108e-02 1.870594024658203125e-01
5.669460892677307129e-01 -1.783193461596965790e-02 1.271436959505081177e-01 1.885233521461486816e-01 6.613236069679260254e-01 -3.920367658138275146e-01 -1.809749752283096313e-01 5.247865617275238037e-02
-2.031496912240982056e-01 -8.966372907161712646e-02 1.990988999605178833e-01 3.911458551883697510e-01 3.930951654911041260e-01 -2.506772875785827637e-01 1.805107146501541138e-01 7.128169536590576172e-01
2.284308522939682007e-01 -1.746654510498046875e-01 6.687822341918945312e-01 2.219616025686264038e-01 5.444821715354919434e-02 -3.944933414459228516e-01 1.203319579362869263e-01 4.977000057697296143e-01
4.327035546302795410e-01 9.050751477479934692e-02 4.787391424179077148e-01 5.073297023773193359e-01 3.235902786254882812e-01 -3.754417002201080322e-01 3.118914552032947540e-02 2.671363055706024170e-01
5.504021048545837402e-01 -3.993454948067665100e-02 3.184880316257476807e-01 3.931251466274261475e-01 4.495086371898651123e-01 -6.087614595890045166e-02 -2.271904200315475464e-01 4.267332851886749268e-01
6.914154887199401855e-01 -1.276543587446212769e-01 2.678490579128265381e-01 5.549805760383605957e-01 -2.113588303327560425e-01 -2.393947690725326538e-01 1.514121443033218384e-01 3.153186663985252380e-02
6.867051720619201660e-01 -4.013969302177429199e-01 -1.300160586833953857e-01 -3.077875673770904541e-01 1.263464540243148804e-01 -3.211053907871246338e-01 -1.881242245435714722e-01 3.181455135345458984e-01
2.313304543495178223e-01 -2.354219853878021240e-01 3.506525158882141113e-01 5.770279169082641602e-01 -3.271802514791488647e-02 -3.246288895606994629e-01 4.322954118251800537e-01 3.765773773193359375e-01
3.619088530540466309e-01 3.622033819556236267e-02 3.111045956611633301e-01 3.352493941783905029e-01 1.437466293573379517e-01 -1.186675429344177246e-01 2.531182169914245605e-01 7.481430768966674805e-01
2.559336721897125244e-01 -2.470207661390304565e-01 -3.303005993366241455e-01 6.621960997581481934e-01 3.826900199055671692e-02 -2.430996000766754150e-01 -5.124229788780212402e-01 5.231802165508270264e-02
6.702793240547180176e-01 -5.205857753753662109e-01 1.574813760817050934e-02 -2.068926990032196045e-01 2.387056648731231689e-01 -3.604049682617187500e-01 -1.116296350955963135e-01 1.932097524404525757e-01
5.071313977241516113e-01 -7.455274928361177444e-03 1.309565901756286621e-01 4.721585810184478760e-01 4.552237689495086670e-01 -5.094777345657348633e-01 1.876410096883773804e-01 -2.594655752182006836e-02
6.977552771568298340e-01 -1.210218071937561035e-01 4.219094812870025635e-01 5.064187645912170410e-01 -5.064298585057258606e-02 -1.963540315628051758e-01 2.173136547207832336e-02 1.497724056243896484e-01
5.055321455001831055e-01 -1.608315482735633850e-02 5.063362717628479004e-01 5.555223226547241211e-01 9.780743718147277832e-02 -9.934939444065093994e-02 -1.348751485347747803e-01 3.762567043304443359e-01
1.366897374391555786e-01 -3.899201750755310059e-01 2.439761608839035034e-01 2.566360533237457275e-01 4.264235123991966248e-02 -5.057671070098876953e-01 -6.677780151367187500e-01 1.858938857913017273e-02
7.354994416236877441e-01 1.004709079861640930e-01 1.241719052195549011e-01 4.455073475837707520e-01 7.470384240150451660e-02 -2.351493388414382935e-02 4.877607338130474091e-03 4.784279167652130127e-01
4.581398963928222656e-01 4.425229430198669434e-01 2.617541849613189697e-01 2.708498537540435791e-01 1.911678761243820190e-01 -4.736404716968536377e-01 2.518533468246459961e-01 3.579048514366149902e-01
4.519339501857757568e-01 1.601544469594955444e-01 -1.191853284835815430e-01 2.150786966085433960e-01 -7.141556590795516968e-03 -2.996958196163177490e-01 5.356491804122924805e-01 5.769347548484802246e-01
2.232461720705032349e-01 -1.548059880733489990e-01 2.212081849575042725e-01 1.796267628669738770e-01 -1.252035982906818390e-02 -2.459378540515899658e-01 4.713035523891448975e-01 7.498186230659484863e-01
4.165180027484893799e-01 -4.811719655990600586e-01 2.156050205230712891e-01 -1.797141432762145996e-01 4.227313101291656494e-01 -4.265183508396148682e-01 -9.542578458786010742e-02 3.827242851257324219e-01
2.787404954433441162e-01 5.354107916355133057e-02 6.746441721916198730e-01 1.054223999381065369e-01 -1.026961952447891235e-02 -4.120466709136962891e-01 8.020638674497604370e-02 5.261725783348083496e-01
3.903016746044158936e-01 2.696981430053710938e-01 3.471319675445556641e-01 6.288989633321762085e-02 -4.108385741710662842e-01 -2.601610720157623291e-01 -2.849405109882354736e-01 5.768956542015075684e-01
4.213574826717376709e-01 1.901250928640365601e-01 5.285022258758544922e-01 3.972559869289398193e-01 1.234937980771064758e-01 -5.296518206596374512e-01 1.565113812685012817e-01 1.700172275304794312e-01
5.385762453079223633e-01 -2.902908921241760254e-01 2.796078026294708252e-01 3.314411640167236328e-01 1.824424415826797485e-02 -2.079554945230484009e-01 3.408358991146087646e-01 5.271485447883605957e-01
6.778301205486059189e-03 -4.529319405555725098e-01 1.559697538614273071e-01 3.934893012046813965e-02 -2.211184948682785034e-01 -6.422412395477294922e-01 -5.427728891372680664e-01 1.138524040579795837e-01
4.239505827426910400e-01 5.949972942471504211e-02 4.297174811363220215e-01 1.460395455360412598e-01 -1.973420232534408569e-01 -6.331099867820739746e-01 3.428415954113006592e-01 2.311463952064514160e-01
7.764682173728942871e-02 1.249881014227867126e-01 -1.475498527288436890e-01 1.252198666334152222e-01 5.999092459678649902e-01 -2.348253279924392700e-01 -5.497366189956665039e-02 7.230779528617858887e-01
1.980749815702438354e-01 -1.797710806131362915e-01 2.123965136706829071e-02 -1.249311342835426331e-01 1.723174750804901123e-01 -6.436058282852172852e-01 -6.729474663734436035e-01 1.249389946460723877e-01
7.017461061477661133e-01 -2.784253060817718506e-01 3.439833521842956543e-01 5.116644501686096191e-01 -7.529653608798980713e-02 -6.817509233951568604e-02 4.106350988149642944e-02 1.946876943111419678e-01
4.014791250228881836e-01 -2.206741273403167725e-01 8.102974295616149902e-02 -2.014160156250000000e-01 -4.145250916481018066e-01 -6.547048687934875488e-01 2.430867105722427368e-01 2.888294458389282227e-01
6.400722861289978027e-01 -7.793009281158447266e-02 1.347504854202270508e-01 5.106290578842163086e-01 3.470624983310699463e-01 -1.188249094411730766e-03 6.025133654475212097e-02 4.257352650165557861e-01
4.849410429596900940e-02 -1.197462677955627441e-01 -1.264979410916566849e-02 4.472768008708953857e-01 -2.885572910308837891e-01 -6.159171462059020996e-01 -5.655061602592468262e-01 2.600144222378730774e-02
2.494155019521713257e-01 -3.528376817703247070e-01 3.756423890590667725e-01 1.024438664317131042e-01 -7.043780386447906494e-02 -5.859769582748413086e-01 4.395176768302917480e-01 3.466835021972656250e-01
1.001851167529821396e-02 -5.377495884895324707e-01 -5.625250935554504395e-01 3.318365216255187988e-01 1.764554679393768311e-01 -4.171373248100280762e-01 -9.667424112558364868e-02 2.639867067337036133e-01
7.380775213241577148e-01 8.681198954582214355e-02 -2.138034999370574951e-01 -1.843515634536743164e-01 -2.667750418186187744e-01 -4.988612532615661621e-01 1.479338556528091431e-01 1.615302264690399170e-01
2.222983539104461670e-01 -5.936307907104492188e-01 1.706463843584060669e-01 3.220870494842529297e-01 -1.116514727473258972e-01 -2.881381213665008545e-01 5.039758682250976562e-01 3.403592407703399658e-01
1.398227959871292114e-01 -6.771533936262130737e-02 -1.051376461982727051e-01 7.229952216148376465e-01 -2.412446588277816772e-01 -2.772308290004730225e-01 -5.233293175697326660e-01 1.820955574512481689e-01
1.823867559432983398e-01 -2.486929856240749359e-02 -4.746504873037338257e-02 6.565842032432556152e-01 -3.412435948848724365e-02 -5.181543827056884766e-01 -4.989354908466339111e-01 -1.190622150897979736e-01
7.661557197570800781e-01 8.382897824048995972e-03 -9.707954525947570801e-02 2.447030246257781982e-01 4.542328119277954102e-01 -1.517405807971954346e-01 -3.234411180019378662e-01 9.830719232559204102e-02
2.790414988994598389e-01 -1.411520391702651978e-01 -2.825804352760314941e-01 7.389888763427734375e-01 -2.234327141195535660e-03 -2.823676764965057373e-01 -4.428489804267883301e-01 2.010020613670349121e-02
5.557971596717834473e-01 1.447834190912544727e-03 3.030421212315559387e-02 2.976708710193634033e-01 -2.724635004997253418e-01 -2.988718152046203613e-01 5.175251960754394531e-01 4.125146567821502686e-01
1.852621883153915405e-01 -1.015366613864898682e-01 4.536180198192596436e-01 7.379626035690307617e-01 6.136966124176979065e-02 -1.328602880239486694e-01 1.558236330747604370e-01 3.991380035877227783e-01
3.980211019515991211e-01 2.319999635219573975e-01 4.793266355991363525e-01 3.327155411243438721e-01 -5.131817981600761414e-02 -1.322269737720489502e-01 -1.555579304695129395e-01 6.348117589950561523e-01
-2.026866376399993896e-01 1.374765112996101379e-02 -2.772129699587821960e-02 5.013883709907531738e-01 7.178646046668291092e-03 -7.219337821006774902e-01 -4.297247529029846191e-01 2.582366392016410828e-02
8.255607485771179199e-01 -1.783014684915542603e-01 3.081434965133666992e-01 2.563270032405853271e-01 -2.162889838218688965e-01 -2.640874385833740234e-01 8.139373734593391418e-03 9.701852500438690186e-02
3.041773438453674316e-01 -2.511195242404937744e-01 1.038932576775550842e-01 4.088369011878967285e-01 3.422007560729980469e-01 -3.257615864276885986e-01 -6.131502985954284668e-01 2.594193518161773682e-01
5.740371942520141602e-01 -6.335990428924560547e-01 2.743475139141082764e-01 -1.027722060680389404e-01 1.990312039852142334e-01 -2.552548050880432129e-01 -2.212990075349807739e-01 1.716487109661102295e-01
1.978208720684051514e-01 1.090459749102592468e-01 4.593918919563293457e-01 4.503180980682373047e-01 2.683413773775100708e-02 -3.541696071624755859e-02 -2.182847857475280762e-01 6.967969536781311035e-01
7.831694483757019043e-01 3.896239772439002991e-02 -1.669858843088150024e-01 2.691400945186614990e-01 4.276010096073150635e-01 -3.084509074687957764e-01 3.903743997216224670e-02 7.278934866189956665e-02
-6.982746999710798264e-03 -2.566748857498168945e-01 2.638215720653533936e-01 -6.440693885087966919e-02 7.488862611353397369e-04 -6.063404083251953125e-01 -6.490902900695800781e-01 2.671176493167877197e-01
1.770868003368377686e-01 9.408000856637954712e-02 4.202422499656677246e-01 4.690164029598236084e-01 -1.970113962888717651e-01 -6.739985942840576172e-02 -1.713927648961544037e-02 7.208048701286315918e-01
6.891822814941406250e-01 3.563411161303520203e-02 7.239876687526702881e-02 6.056461334228515625e-01 1.417663544416427612e-01 2.408581785857677460e-02 2.867293357849121094e-02 3.608453571796417236e-01
4.993219375610351562e-01 -5.013412237167358398e-02 5.809592604637145996e-01 3.449288308620452881e-01 -8.697417378425598145e-02 -5.290243029594421387e-01 -6.104965135455131531e-02 -2.271916903555393219e-02
2.761246263980865479e-01 -2.253025323152542114e-01 1.651723235845565796e-01 -2.107081860303878784e-01 -6.283736228942871094e-02 -7.981221079826354980e-01 3.640561401844024658e-01 1.668229699134826660e-01
3.327983021736145020e-01 -7.743806391954421997e-02 3.336738646030426025e-01 -2.241916656494140625e-01 -4.415930509567260742e-01 -5.856570005416870117e-01 1.789223104715347290e-01 3.894057571887969971e-01
1.497207581996917725e-01 -1.650618165731430054e-01 -3.131777942180633545e-01 4.251125156879425049e-01 -3.759969174861907959e-01 -5.116430521011352539e-01 -5.174977779388427734e-01 2.410590648651123047e-02
3.594107925891876221e-01 1.987567394971847534e-01 2.705211639404296875e-01 1.192632913589477539e-01 -5.332211256027221680e-01 -2.101033478975296021e-01 -4.569913148880004883e-01 4.545382857322692871e-01
6.111634373664855957e-01 1.574283838272094727e-02 2.129421383142471313e-01 6.305938363075256348e-01 8.716058731079101562e-02 4.330435395240783691e-02 2.410422638058662415e-02 4.161554276943206787e-01
4.822387397289276123e-01 -5.715705752372741699e-01 -4.588843137025833130e-02 -3.260312080383300781e-01 1.367610245943069458e-01 -5.039298534393310547e-01 -4.602404683828353882e-02 2.399659454822540283e-01
1.152526363730430603e-01 4.094311594963073730e-01 -5.243861675262451172e-02 9.070625901222229004e-02 2.539316117763519287e-01 -2.287577688694000244e-01 -2.105709016323089600e-01 8.043344616889953613e-01
6.354911327362060547e-01 1.969422027468681335e-02 3.255755603313446045e-01 5.564855337142944336e-01 1.277227699756622314e-01 -1.161643043160438538e-01 9.911199659109115601e-02 3.747760355472564697e-01
6.615614295005798340e-01 -4.253580570220947266e-01 -9.396891295909881592e-02 -1.421913355588912964e-01 3.006386756896972656e-01 -1.515534967184066772e-01 -1.492177546024322510e-01 4.655538797378540039e-01
1.402100771665573120e-01 -2.398978620767593384e-01 5.162914991378784180e-01 2.158162891864776611e-01 7.524069398641586304e-02 -5.958248972892761230e-01 4.092075824737548828e-01 2.855471968650817871e-01
4.989917576313018799e-01 -1.061903163790702820e-01 1.957825422286987305e-01 2.415036559104919434e-01 -1.219151094555854797e-01 -1.060391962528228760e-01 3.827238976955413818e-01 6.859233379364013672e-01
6.650882214307785034e-02 2.128912657499313354e-01 -2.154078781604766846e-01 -3.090945780277252197e-01 -2.122324556112289429e-01 -7.258503437042236328e-01 -1.771823614835739136e-01 4.527903795242309570e-01
2.181750237941741943e-01 -3.396971225738525391e-01 -5.353832840919494629e-01 2.895253896713256836e-01 4.316353201866149902e-01 -5.292883515357971191e-01 -6.152211222797632217e-03 7.235364057123661041e-03
2.611086964607238770e-01 -7.895835489034652710e-02 5.269466638565063477e-01 2.215591073036193848e-01 -4.993746578693389893e-01 -4.862846136093139648e-01 1.665204316377639771e-01 2.919757962226867676e-01
5.051515996456146240e-02 -1.499520391225814819e-01 -4.889109730720520020e-01 5.863777399063110352e-01 -2.607516348361968994e-01 -3.537326455116271973e-01 -3.955576419830322266e-01 2.061690688133239746e-01
-4.705895110964775085e-02 -3.444612324237823486e-01 -3.115842938423156738e-01 6.320445537567138672e-01 -1.665184795856475830e-01 -2.935891747474670410e-01 -4.423108100891113281e-01 2.701943218708038330e-01
-1.544370055198669434e-01 -6.575089693069458008e-02 1.817434281110763550e-01 2.510635256767272949e-01 -1.662581115961074829e-01 -7.986521720886230469e-01 -4.583812654018402100e-01 1.272475719451904297e-02
3.731278181076049805e-01 -3.489514291286468506e-01 -5.409502983093261719e-01 2.401016056537628174e-01 1.073246374726295471e-01 -4.474825859069824219e-01 -4.182287752628326416e-01 -4.536439478397369385e-02
6.865634322166442871e-01 -1.436712443828582764e-01 2.243042439222335815e-01 5.995463132858276367e-01 -9.395259618759155273e-02 4.500066116452217102e-02 -8.281688392162322998e-02 2.837431728839874268e-01
3.494972884654998779e-01 2.170642316341400146e-01 4.917359650135040283e-01 3.972080051898956299e-01 3.433437943458557129e-01 -4.179376363754272461e-01 -3.086761571466922760e-03 3.722767829895019531e-01
6.912932991981506348e-01 -1.295757740736007690e-01 -4.068326652050018311e-01 -7.598626613616943359e-02 -2.799913883209228516e-01 -4.346924126148223877e-01 1.989919990301132202e-01 1.645795106887817383e-01
5.606964230537414551e-01 -2.739422321319580078e-01 5.099997520446777344e-01 3.342130780220031738e-01 2.877813577651977539e-01 -3.667322099208831787e-01 -1.414224058389663696e-01 3.829235583543777466e-02
3.011124432086944580e-01 -7.305665016174316406e-01 1.665153726935386658e-02 -7.157316058874130249e-02 -3.816159963607788086e-01 -3.296237289905548096e-01 7.054245471954345703e-02 3.330841362476348877e-01
4.779119044542312622e-02 1.391079425811767578e-01 1.671200543642044067e-01 2.314178273081779480e-02 2.041581124067306519e-01 -3.438915908336639404e-01 3.353504836559295654e-01 8.231028914451599121e-01
-8.633585274219512939e-02 -3.109086155891418457e-01 -3.176201581954956055e-01 6.835269927978515625e-01 3.080524206161499023e-01 -3.426582515239715576e-01 2.190961539745330811e-01 2.597618401050567627e-01
-1.842778623104095459e-01 -1.694913059473037720e-01 7.224840670824050903e-02 -1.517191529273986816e-01 7.262270152568817139e-02 -7.574872374534606934e-01 -4.837394356727600098e-01 3.098563849925994873e-01
-8.576975762844085693e-02 -2.745090723037719727e-01 -1.051180139183998108e-01 -1.025839000940322876e-01 -1.756028383970260620e-01 -6.508806943893432617e-01 -5.755102634429931641e-01 3.316940069198608398e-01
4.710369408130645752e-01 2.417550235986709595e-01 -5.972823873162269592e-02 1.879869699478149414e-01 -5.703775957226753235e-02 -3.887386023998260498e-01 5.400515794754028320e-01 4.845052957534790039e-01
3.625462576746940613e-02 -4.425182938575744629e-01 -1.036825329065322876e-01 -1.792321503162384033e-01 -3.861109614372253418e-01 -3.878170251846313477e-01 5.964300036430358887e-02 6.759793162345886230e-01
3.108591735363006592e-01 -1.193870231509208679e-01 5.693970918655395508e-01 3.144221603870391846e-01 -4.438876509666442871e-01 -4.992779791355133057e-01 7.933593541383743286e-02 1.158881261944770813e-01
-2.185119092464447021e-01 -1.643775999546051025e-01 1.680454611778259277e-01 1.561765521764755249e-01 -4.972578957676887512e-02 -8.681743741035461426e-01 -3.379641175270080566e-01 4.672412946820259094e-02
4.363532662391662598e-01 -7.529314607381820679e-02 1.997489184141159058e-01 2.933025658130645752e-01 -9.119158983230590820e-02 -1.374578177928924561e-01 4.384383857250213623e-01 6.771721839904785156e-01
2.063371837139129639e-01 2.843538224697113037e-01 3.466420769691467285e-01 4.601970016956329346e-01 -3.164415061473846436e-01 -1.349783241748809814e-01 -6.693363189697265625e-02 6.494545936584472656e-01
8.010295033454895020e-02 -1.759506165981292725e-01 -2.707476019859313965e-01 6.820935606956481934e-01 -1.124023199081420898e-01 -3.256346285343170166e-01 -5.254800915718078613e-01 1.710777729749679565e-01
1.849633604288101196e-01 -7.391805201768875122e-02 -9.030965715646743774e-02 6.767389774322509766e-01 -2.990555465221405029e-01 -2.355310618877410889e-01 -5.609398484230041504e-01 1.860930770635604858e-01
5.767604112625122070e-01 -1.739620715379714966e-01 4.516683220863342285e-01 4.731842577457427979e-01 3.099924921989440918e-01 -2.887931466102600098e-01 3.237788006663322449e-02 1.692092120647430420e-01
-8.062294870615005493e-02 -4.656352698802947998e-01 -4.273094534873962402e-01 4.795828759670257568e-01 3.060585856437683105e-01 -3.147349655628204346e-01 -2.270664125680923462e-01 3.461239337921142578e-01
5.453492999076843262e-01 1.573734730482101440e-01 1.667421013116836548e-01 6.627936959266662598e-01 3.596945479512214661e-02 -7.296362519264221191e-02 1.748793721199035645e-01 4.165681302547454834e-01
-3.330468758940696716e-02 -2.113085836172103882e-01 5.741537213325500488e-01 9.647586196660995483e-02 6.267946213483810425e-02 -6.494858860969543457e-01 3.323199748992919922e-01 2.812160849571228027e-01
2.941385805606842041e-01 -7.440678030252456665e-02 5.822074413299560547e-01 8.732670545578002930e-02 -3.493917286396026611e-01 -5.656348466873168945e-01 1.454782932996749878e-01 3.133264482021331787e-01
3.403284847736358643e-01 -3.953035771846771240e-01 -7.107289507985115051e-03 -5.318675562739372253e-02 -5.365534424781799316e-01 -5.907978415489196777e-01 2.232267558574676514e-01 1.956277042627334595e-01
6.535034179687500000e-01 -9.236466139554977417e-02 5.517726391553878784e-02 2.277767360210418701e-01 -2.802570164203643799e-01 -2.323186844587326050e-01 4.651346802711486816e-01 4.007605016231536865e-01
-4.620533064007759094e-02 -4.517735242843627930e-01 -3.295033872127532959e-01 6.882435679435729980e-01 5.251642689108848572e-02 -2.345243394374847412e-01 -3.161234557628631592e-01 2.319926470518112183e-01
3.201545774936676025e-01 1.201147064566612244e-01 5.116318538784980774e-02 -1.123902276158332825e-01 -2.734471261501312256e-01 -1.122818365693092346e-01 -3.370633721351623535e-01 8.165977597236633301e-01
6.667053699493408203e-01 1.496041566133499146e-01 1.112558841705322266e-01 2.764586508274078369e-01 2.902979552745819092e-01 -5.846108198165893555e-01 8.606594055891036987e-02 -1.042358875274658203e-01
6.740094423294067383e-01 -6.202408298850059509e-02 -1.787874251604080200e-01 2.407047003507614136e-01 4.619262814521789551e-01 -3.794196620583534241e-02 -4.224480092525482178e-01 2.422455996274948120e-01
5.086275935173034668e-01 -2.358275204896926880e-01 -4.553490281105041504e-01 -2.148504704236984253e-01 -3.194803297519683838e-01 -3.239547610282897949e-01 -1.750613749027252197e-01 4.410430788993835449e-01
7.260494828224182129e-01 -1.541865468025207520e-01 -4.357411563396453857e-01 -1.633663773536682129e-01 -1.782945990562438965e-01 -3.535810112953186035e-01 -9.889207780361175537e-02 2.567717730998992920e-01
-1.345384418964385986e-01 -2.144260555505752563e-01 -2.953394949436187744e-01 7.239481061697006226e-02 1.902547329664230347e-01 -7.152509689331054688e-01 -5.174225568771362305e-01 1.671750098466873169e-01
5.053129792213439941e-01 -1.673497408628463745e-01 4.439788162708282471e-01 1.349199414253234863e-01 -1.052449792623519897e-01 -6.550475358963012695e-01 2.468411773443222046e-01 -1.542620174586772919e-02
5.611441731452941895e-01 -1.569021791219711304e-01 -1.972708255052566528e-01 -1.535886675119400024e-01 2.291803807020187378e-01 -3.206775188446044922e-01 3.681578338146209717e-01 5.541622042655944824e-01
-3.492423892021179199e-02 -5.314830541610717773e-01 -1.804474741220474243e-01 -2.681740522384643555e-01 -1.857160925865173340e-01 -4.860918819904327393e-01 -1.238270178437232971e-01 5.707175135612487793e-01
2.509237080812454224e-02 1.561499238014221191e-01 5.289561301469802856e-02 4.784040153026580811e-01 2.011118829250335693e-01 -2.300500571727752686e-01 -7.115272283554077148e-01 3.790504634380340576e-01
1.435326337814331055e-01 -2.007159292697906494e-01 -5.761448144912719727e-01 5.346563458442687988e-01 1.900613009929656982e-01 -5.329381227493286133e-01 -3.411555290222167969e-02 1.009755302220582962e-03
-2.504413723945617676e-01 -2.601728737354278564e-01 -1.655559986829757690e-01 -1.254774164408445358e-02 -4.394586011767387390e-02 -7.442555427551269531e-01 -4.337517023086547852e-01 3.131052553653717041e-01
4.882427752017974854e-01 -3.121492862701416016e-01 -7.052635401487350464e-02 -2.138978540897369385e-01 2.074816972017288208e-01 -1.826473921537399292e-01 -5.370357036590576172e-01 4.986375868320465088e-01
2.036549597978591919e-01 -4.497402012348175049e-01 -1.231139302253723145e-01 -1.882269680500030518e-01 -3.892937302589416504e-01 -2.434149980545043945e-01 1.675333641469478607e-02 7.032716274261474609e-01
2.693838477134704590e-01 4.763889610767364502e-01 8.361010253429412842e-02 2.801979482173919678e-01 2.225973606109619141e-01 -4.566625654697418213e-01 3.239774107933044434e-01 5.019289255142211914e-01
3.837202191352844238e-01 -3.412980437278747559e-01 -4.158880412578582764e-01 -1.320361793041229248e-01 -1.805003136396408081e-01 -1.541728079319000244e-01 5.175142735242843628e-02 6.977463960647583008e-01
2.918302454054355621e-02 -4.335055649280548096e-01 2.660327255725860596e-01 5.462046340107917786e-02 5.291502177715301514e-02 -4.791063070297241211e-01 -6.741939187049865723e-01 2.249092906713485718e-01
7.294082045555114746e-01 -5.122585296630859375e-01 -3.193985521793365479e-01 3.585506463423371315e-03 -1.325929462909698486e-01 -2.143865823745727539e-01 -1.251586675643920898e-01 1.559469401836395264e-01
1.849746890366077423e-02 1.814888268709182739e-01 -2.248339951038360596e-01 -2.994504272937774658e-01 -1.828637160360813141e-02 -7.074330449104309082e-01 -3.129044920206069946e-02 5.698454976081848145e-01
1.278659887611865997e-02 1.712241768836975098e-01 -1.340448483824729919e-02 -1.399711370468139648e-01 2.178838253021240234e-01 -6.602176427841186523e-01 -5.944072604179382324e-01 3.377374112606048584e-01
2.108176648616790771e-01 -2.008018493652343750e-01 4.455644190311431885e-01 3.361262381076812744e-01 6.900313496589660645e-02 -6.110155582427978516e-01 4.584312736988067627e-01 1.243601664900779724e-01
4.853942096233367920e-01 1.625268310308456421e-01 5.238041281700134277e-01 3.295838534832000732e-01 2.816436588764190674e-01 -3.128268420696258545e-01 -3.864877857267856598e-03 4.216427803039550781e-01
8.091502785682678223e-01 1.281679421663284302e-01 -7.617721706628799438e-02 3.740465044975280762e-01 2.880564928054809570e-01 -1.484002321958541870e-01 -2.488536685705184937e-01 1.273092776536941528e-01
2.807807922363281250e-02 -4.834749996662139893e-01 -8.283952623605728149e-02 -6.977491080760955811e-02 -3.899248242378234863e-01 -4.002835750579833984e-01 2.128795236349105835e-01 6.294017434120178223e-01
5.823619961738586426e-01 -5.023989677429199219e-01 -1.346551626920700073e-01 -1.624291837215423584e-01 -3.402415812015533447e-01 -1.758607625961303711e-01 -9.773147851228713989e-02 4.557321071624755859e-01
7.886739969253540039e-01 5.699899420142173767e-02 -3.679547905921936035e-01 5.895158648490905762e-02 -6.357235461473464966e-02 -4.144056439399719238e-01 2.355277538299560547e-01 6.805641949176788330e-02
-8.590580523014068604e-02 2.710048258304595947e-01 -2.504245042800903320e-01 1.572299189865589142e-02 -3.478244245052337646e-01 -4.777683317661285400e-01 -4.948528856039047241e-02 7.102983593940734863e-01
6.238929629325866699e-01 -1.154555007815361023e-01 3.112158365547657013e-02 4.668571650981903076e-01 1.309793442487716675e-01 1.834327876567840576e-01 -1.452090442180633545e-01 5.537279248237609863e-01
3.453859388828277588e-01 -3.224669396877288818e-01 1.120497584342956543e-01 3.602923750877380371e-01 1.332652121782302856e-01 -4.518921673297882080e-01 5.710505247116088867e-01 2.937568128108978271e-01
2.951639890670776367e-01 -4.417457878589630127e-01 5.699872374534606934e-01 2.307588756084442139e-01 2.242728918790817261e-01 -4.354024827480316162e-01 2.117497473955154419e-01 2.342905700206756592e-01
3.927984237670898438e-01 -6.810412555932998657e-02 4.967676997184753418e-01 5.252819061279296875e-01 3.083641231060028076e-01 -2.771450579166412354e-01 1.306532472372055054e-01 3.597278594970703125e-01
-2.499125897884368896e-02 2.644189000129699707e-01 -2.306375354528427124e-01 2.146742492914199829e-01 4.193270206451416016e-01 -3.598106205463409424e-01 -4.053568094968795776e-02 7.233515381813049316e-01
4.341330379247665405e-02 -3.605983853340148926e-01 2.920485138893127441e-01 -1.924524307250976562e-01 5.503051877021789551e-01 -4.051016271114349365e-01 -1.046705096960067749e-01 5.175470113754272461e-01
2.000456452369689941e-01 -2.778574526309967041e-01 4.963715374469757080e-01 1.697102934122085571e-01 -2.917834091931581497e-03 -1.403540074825286865e-01 2.074941843748092651e-01 7.381254434585571289e-01
-1.751692146062850952e-01 -1.366273611783981323e-01 -3.478496372699737549e-01 3.848306536674499512e-01 4.089796841144561768e-01 -6.679568886756896973e-01 1.068814694881439209e-01 2.381181567907333374e-01
5.920210853219032288e-03 -4.932037591934204102e-01 -4.067158699035644531e-01 3.074863553047180176e-01 4.052290916442871094e-01 -4.064449369907379150e-01 -3.399994671344757080e-01 2.274675965309143066e-01
3.988441526889801025e-01 2.571498155593872070e-01 1.831539869308471680e-01 1.025143191218376160e-01 -4.754836857318878174e-01 -1.945691853761672974e-01 -3.322803974151611328e-01 5.969846248626708984e-01
3.109582066535949707e-01 -1.403959654271602631e-02 7.461414486169815063e-02 -1.120343431830406189e-01 -1.574829667806625366e-01 -8.348773717880249023e-01 3.877616226673126221e-01 1.131742149591445923e-01
4.583073854446411133e-01 -9.169618599116802216e-03 4.205666780471801758e-01 1.413934826850891113e-01 -6.866092234849929810e-02 -6.051652431488037109e-01 3.898980021476745605e-01 2.646548449993133545e-01
-1.160004641860723495e-02 -4.359841346740722656e-01 -4.845472574234008789e-01 3.982023596763610840e-01 -1.179536730051040649e-01 -3.784680664539337158e-01 -4.389780759811401367e-01 2.580295801162719727e-01
2.046705633401870728e-01 -1.990507394075393677e-01 -2.193281054496765137e-02 -1.022721678018569946e-01 -2.420760840177536011e-01 -4.803553521633148193e-01 5.023908019065856934e-01 6.048220992088317871e-01
6.368232369422912598e-01 6.675365567207336426e-02 -1.296723186969757080e-01 -1.103009060025215149e-01 -3.045369684696197510e-01 -6.018182635307312012e-01 3.076580464839935303e-01 1.069457158446311951e-01
3.544943332672119141e-01 -2.418924868106842041e-01 5.823600888252258301e-01 6.094619631767272949e-01 -3.419303894042968750e-02 -1.018583923578262329e-01 -1.190643161535263062e-01 2.819823622703552246e-01
4.295425489544868469e-03 -4.305234849452972412e-01 3.204220235347747803e-01 1.045909151434898376e-01 5.509017035365104675e-02 -3.972773849964141846e-01 -6.739608645439147949e-01 2.931449413299560547e-01
1.775623559951782227e-01 5.284773707389831543e-01 -3.353237509727478027e-01 1.612410396337509155e-01 -2.850873768329620361e-01 -5.363005399703979492e-01 -1.468292325735092163e-01 4.003632664680480957e-01
4.083926230669021606e-02 -2.855622768402099609e-01 -1.131670847535133362e-01 -1.786880344152450562e-01 7.966765016317367554e-02 -7.546838521957397461e-01 -5.080831646919250488e-01 1.949537843465805054e-01
4.264354407787322998e-01 3.475695550441741943e-01 3.675762414932250977e-01 4.614760577678680420e-01 2.964352667331695557e-01 -4.749132096767425537e-01 5.105932429432868958e-02 1.823524236679077148e-01
5.782942175865173340e-01 6.814653053879737854e-03 -1.239091996103525162e-02 1.549752056598663330e-01 -3.114647865295410156e-01 -2.511197328567504883e-01 4.698638319969177246e-01 5.104067325592041016e-01
1.473846137523651123e-01 -3.910363018512725830e-01 1.676059663295745850e-01 2.034298181533813477e-01 1.439310312271118164e-01 -5.398548245429992676e-01 -6.657125353813171387e-01 2.367445081472396851e-02
-2.058774679899215698e-01 -2.610555887222290039e-01 -4.806036949157714844e-01 4.318015575408935547e-01 2.434076517820358276e-01 -5.486122965812683105e-01 6.284754723310470581e-02 3.284192383289337158e-01
3.608012571930885315e-02 2.195034474134445190e-01 -2.733605206012725830e-01 -2.346929311752319336e-01 1.530533563345670700e-02 -7.180964946746826172e-01 -8.709260262548923492e-03 5.520300269126892090e-01
8.037357926368713379e-01 9.281888604164123535e-02 -1.454800516366958618e-01 1.552312821149826050e-01 4.458960592746734619e-01 -2.708774805068969727e-01 -1.036610752344131470e-01 1.311068683862686157e-01
1.865934929810464382e-03 1.905482113361358643e-01 -2.722271978855133057e-01 -2.236060649156570435e-01 -1.587227135896682739e-01 -7.265841960906982422e-01 -6.057875603437423706e-02 5.317833423614501953e-01
-1.153753474354743958e-01 -2.043159902095794678e-01 -4.987176954746246338e-01 5.466396212577819824e-01 8.388655632734298706e-02 -5.139445662498474121e-01 -3.077070116996765137e-01 1.776225268840789795e-01
-2.603853940963745117e-01 4.265102371573448181e-02 1.506801098585128784e-01 6.224182248115539551e-01 4.003162682056427002e-01 -2.760668396949768066e-01 -2.771330475807189941e-01 4.549755752086639404e-01
1.540344208478927612e-01 3.837419450283050537e-01 -5.450356602668762207e-01 2.573078870773315430e-01 -3.670557141304016113e-01 -3.555304110050201416e-01 -1.380063295364379883e-01 4.307747185230255127e-01
6.055400967597961426e-01 -2.766558229923248291e-01 4.567499086260795593e-02 6.703189015388488770e-02 -1.214686185121536255e-01 -3.294207751750946045e-01 5.128566026687622070e-01 4.048565030097961426e-01
-2.581305801868438721e-01 2.386679947376251221e-01 5.224371701478958130e-02 2.841036021709442139e-01 2.535487711429595947e-01 -3.334713280200958252e-01 -2.665616869926452637e-01 7.392001152038574219e-01
-4.067841917276382446e-02 -4.529243335127830505e-02 4.340156912803649902e-02 1.113067492842674255e-01 5.332266092300415039e-01 -2.979379594326019287e-01 -1.165973581373691559e-02 7.802482843399047852e-01
1.898381561040878296e-01 2.646723687648773193e-01 5.214769244194030762e-01 4.422267675399780273e-01 -2.658200562000274658e-01 -2.571605741977691650e-01 -5.745909735560417175e-02 5.350831747055053711e-01
-3.460782468318939209e-01 1.272709816694259644e-01 9.180522710084915161e-02 2.567324340343475342e-01 1.717355847358703613e-01 -3.731071650981903076e-01 -2.779658138751983643e-01 7.373771667480468750e-01
-4.961405694484710693e-02 -3.038010001182556152e-01 -5.235018730163574219e-01 5.164816975593566895e-01 2.237332910299301147e-01 -1.693524271249771118e-01 -2.161469459533691406e-01 4.888554215431213379e-01
-3.399844467639923096e-01 5.992059782147407532e-02 1.090246960520744324e-01 4.692109525203704834e-01 3.552589118480682373e-01 -2.642548382282257080e-01 -2.229281961917877197e-01 6.348529458045959473e-01
-2.501961402595043182e-02 -6.084666848182678223e-01 -2.291873544454574585e-01 -1.782207340002059937e-01 -1.664816290140151978e-01 -4.999462664127349854e-01 1.147172823548316956e-01 5.040143728256225586e-01
7.258033156394958496e-01 1.151177659630775452e-02 -7.317158579826354980e-02 1.425634473562240601e-01 5.471321940422058105e-01 -3.425819277763366699e-01 -1.535367220640182495e-01 8.431546390056610107e-02
5.464100837707519531e-01 -4.480274021625518799e-01 2.624699175357818604e-01 -7.713303714990615845e-02 -2.077098190784454346e-02 -5.205017924308776855e-01 3.226662278175354004e-01 2.245002388954162598e-01
1.293063759803771973e-01 3.145683929324150085e-02 1.206623762845993042e-01 5.027531385421752930e-01 -3.674548864364624023e-02 -4.567283987998962402e-01 5.666525363922119141e-01 4.288637042045593262e-01
6.513241529464721680e-01 -2.898554205894470215e-01 -4.691716432571411133e-01 -1.019241213798522949e-01 -2.589181363582611084e-01 -2.009670138359069824e-01 -1.515437513589859009e-01 3.617432713508605957e-01
1.791481375694274902e-01 1.204798817634582520e-01 -5.013472959399223328e-02 7.454988360404968262e-02 -3.345140814781188965e-01 -4.669422283768653870e-02 -4.772181510925292969e-01 7.768541574478149414e-01
3.664830923080444336e-01 -5.896286368370056152e-01 4.656157270073890686e-02 3.808224201202392578e-01 -2.095927149057388306e-01 -2.190380841493606567e-01 4.687308967113494873e-01 2.433495819568634033e-01
4.246823191642761230e-01 -3.253245055675506592e-01 -9.478624165058135986e-02 7.416743319481611252e-03 -4.636588394641876221e-01 -5.945206880569458008e-01 3.438542187213897705e-01 1.345334053039550781e-01
1.218611970543861389e-01 -3.123054504394531250e-01 -6.323855519294738770e-01 3.565425276756286621e-01 2.756698429584503174e-01 -4.721818268299102783e-01 1.022467240691184998e-01 2.262237519025802612e-01
7.692551016807556152e-01 -1.457402706146240234e-01 -1.104298233985900879e-01 3.735141754150390625e-01 2.201580554246902466e-01 1.059649214148521423e-01 -5.554024130105972290e-02 4.153504371643066406e-01
1.609546095132827759e-01 4.581438302993774414e-01 -8.780135214328765869e-02 1.499527543783187866e-01 -2.894791066646575928e-01 -4.433822631835937500e-01 -4.943274259567260742e-01 4.574466049671173096e-01
-1.968078762292861938e-01 -1.296818703413009644e-01 -1.038038730621337891e-01 6.802302598953247070e-01 3.729475438594818115e-01 -5.710468292236328125e-01 -7.572029531002044678e-02 -6.556815002113580704e-03
5.518839955329895020e-01 -3.189268708229064941e-01 6.115023419260978699e-02 -2.835633754730224609e-01 2.163933217525482178e-01 -3.292138576507568359e-01 -4.933940470218658447e-01 3.330414593219757080e-01
3.787082433700561523e-01 -2.357155978679656982e-01 6.526619195938110352e-01 3.586181700229644775e-01 -2.907196581363677979e-01 -3.953949809074401855e-01 -2.759654447436332703e-02 6.947666406631469727e-02
1.516175717115402222e-01 -1.612903177738189697e-01 -1.816326081752777100e-01 5.307697653770446777e-01 -4.240837395191192627e-01 -4.068632423877716064e-01 -5.370100736618041992e-01 5.026100575923919678e-02
-1.422946006059646606e-01 2.939286828041076660e-01 -1.160604655742645264e-01 -6.966827809810638428e-02 -1.952419131994247437e-01 -6.050688624382019043e-01 7.391025871038436890e-02 6.821613311767578125e-01
2.850529849529266357e-01 2.243297249078750610e-01 5.460629463195800781e-01 4.668896496295928955e-01 2.296053916215896606e-01 -5.176728367805480957e-01 1.253970526158809662e-02 1.771696507930755615e-01
1.307562887668609619e-01 8.226809650659561157e-02 -3.381938040256500244e-01 7.636470347642898560e-02 5.428498387336730957e-01 -2.572536468505859375e-01 -1.823818497359752655e-02 7.033705115318298340e-01
1.239983215928077698e-01 -9.547634422779083252e-02 -3.818614482879638672e-01 5.940678119659423828e-01 -3.643293678760528564e-01 -4.492935538291931152e-01 -3.644073903560638428e-01 9.685359150171279907e-02
2.226127237081527710e-01 2.456945180892944336e-01 3.920865654945373535e-01 3.496848642826080322e-01 -1.363649815320968628e-01 -1.013806089758872986e-01 -3.451102375984191895e-01 6.827093362808227539e-01
2.367658019065856934e-01 -4.200661182403564453e-01 1.636482030153274536e-01 2.924835085868835449e-01 -1.489495784044265747e-01 -8.365563303232192993e-02 4.705314934253692627e-01 6.360620856285095215e-01
-1.233518496155738831e-01 1.640792489051818848e-01 9.046438336372375488e-02 1.783587038516998291e-01 2.110625654458999634e-01 -2.321530282497406006e-01 -3.545890003442764282e-02 9.045258164405822754e-01
1.567147225141525269e-01 -1.711419224739074707e-02 -4.405318945646286011e-02 1.167084425687789917e-01 5.561787486076354980e-01 -1.581981778144836426e-01 -4.187855124473571777e-01 6.707036495208740234e-01
4.590192437171936035e-01 -4.359064698219299316e-01 3.436000943183898926e-01 7.507897913455963135e-02 3.401430323719978333e-02 -5.110179781913757324e-01 4.166742265224456787e-01 1.991864293813705444e-01
1.786033250391483307e-02 -2.500755786895751953e-01 -4.318476021289825439e-01 1.742926537990570068e-01 3.763643503189086914e-01 -5.388205051422119141e-01 -4.982172548770904541e-01 2.001871317625045776e-01
6.892229318618774414e-01 -1.326805353164672852e-01 4.218132197856903076e-01 4.643460214138031006e-01 -2.003858685493469238e-01 -2.157891541719436646e-01 -1.506507545709609985e-01 6.639851629734039307e-02
2.357625514268875122e-01 -1.532965153455734253e-01 -5.157520994544029236e-03 -8.436279743909835815e-02 -3.347063958644866943e-01 -4.879285395145416260e-01 4.819113314151763916e-01 5.757008194923400879e-01
-1.240514814853668213e-01 1.026471108198165894e-01 -7.393105328083038330e-02 1.154082268476486206e-01 -1.557099819183349609e-02 -9.014602303504943848e-01 -3.706882297992706299e-01 7.076310366392135620e-02
-9.927311539649963379e-02 1.654349714517593384e-01 -1.105213463306427002e-01 3.642754629254341125e-02 2.004293538630008698e-02 -7.505980730056762695e-01 -5.458623766899108887e-01 2.957520484924316406e-01
-1.474741399288177490e-01 3.485961630940437317e-02 -2.632143795490264893e-01 4.726855158805847168e-01 5.253013223409652710e-02 -6.852284073829650879e-01 -4.524847567081451416e-01 8.533983677625656128e-02
5.896185040473937988e-01 -3.751938641071319580e-01 -9.357836842536926270e-02 2.028548531234264374e-02 3.784597665071487427e-02 8.221219480037689209e-02 -5.207670331001281738e-01 4.722517132759094238e-01
1.990221440792083740e-01 -4.503378570079803467e-01 -2.759700715541839600e-01 5.655203461647033691e-01 -1.141788810491561890e-01 -2.835125625133514404e-01 -5.020301342010498047e-01 1.271332949399948120e-01
-1.932178437709808350e-01 -2.289832085371017456e-01 1.962937563657760620e-01 -6.920085288584232330e-03 -1.873072534799575806e-01 -8.292649984359741211e-01 -3.658455610275268555e-01 1.226667612791061401e-01
1.015311926603317261e-01 -2.876285016536712646e-01 2.033815085887908936e-01 1.979154944419860840e-01 -2.317236214876174927e-01 -6.203146576881408691e-01 -6.200888156890869141e-01 5.856874585151672363e-02
2.201921343803405762e-01 -1.019040495157241821e-01 -1.581138372421264648e-01 6.189883947372436523e-01 -3.466465473175048828e-01 -3.486721217632293701e-01 -5.379586815834045410e-01 4.299763962626457214e-02
9.259985387325286865e-02 1.073667034506797791e-01 1.829218864440917969e-02 1.194252073764801025e-01 3.732802569866180420e-01 -2.369711846113204956e-01 1.647732593119144440e-02 8.772319555282592773e-01
-6.628728657960891724e-02 -1.735633164644241333e-01 2.429635077714920044e-01 4.671580716967582703e-02 6.743013858795166016e-02 -8.846948742866516113e-01 -3.421024978160858154e-01 1.499439356848597527e-03
1.300996690988540649e-01 1.724409288726747036e-03 1.446116417646408081e-01 4.886382520198822021e-01 -7.679665088653564453e-02 -5.812146663665771484e-01 -6.145481467247009277e-01 -4.487420991063117981e-02
2.469302564859390259e-01 -7.770147174596786499e-02 1.792469173669815063e-01 1.196808293461799622e-01 1.823908239603042603e-01 -2.276238203048706055e-01 -8.361735343933105469e-01 3.197965621948242188e-01
2.341738194227218628e-01 -4.912423193454742432e-01 -5.933035016059875488e-01 2.196512818336486816e-01 3.386856019496917725e-01 -3.998064398765563965e-01 -5.167905613780021667e-02 1.623706072568893433e-01
4.729012548923492432e-01 2.106874585151672363e-01 1.136594936251640320e-01 2.671769261360168457e-01 -1.547443270683288574e-01 -4.725393652915954590e-01 5.334392189979553223e-01 3.404066562652587891e-01
1.742874830961227417e-01 -1.347126066684722900e-01 1.938794404268264771e-01 2.861128747463226318e-01 1.607661247253417969e-01 -2.221743464469909668e-01 5.012581348419189453e-01 7.110271453857421875e-01
2.544436752796173096e-01 -4.703189730644226074e-01 -1.027575135231018066e-01 3.698662668466567993e-02 -5.264927744865417480e-01 -5.718494653701782227e-01 2.863947749137878418e-01 1.261072009801864624e-01
-7.981672883033752441e-02 2.275404185056686401e-01 -2.632620632648468018e-01 6.094394326210021973e-01 3.839958012104034424e-01 -2.706522941589355469e-01 -2.385688126087188721e-01 4.727692902088165283e-01
4.085693061351776123e-01 3.221008479595184326e-01 2.479723542928695679e-01 1.355417519807815552e-01 -3.343513011932373047e-01 -2.606173753738403320e-01 -3.394772410392761230e-01 5.954018235206604004e-01
2.136718779802322388e-01 -4.323183596134185791e-01 -1.839071363210678101e-01 6.734424270689487457e-03 -4.888398349285125732e-01 -5.566443204879760742e-01 3.481489121913909912e-01 2.520971000194549561e-01
2.080311328172683716e-01 -3.140053451061248779e-01 -2.852175831794738770e-01 5.429739952087402344e-01 -6.746331602334976196e-02 -2.516737282276153564e-01 -6.325871348381042480e-01 1.178826615214347839e-01
-1.400525420904159546e-01 -1.406654119491577148e-01 -3.220926523208618164e-01 3.657069504261016846e-01 4.573987722396850586e-01 -6.582872867584228516e-01 1.298305988311767578e-01 2.523913383483886719e-01
-3.321550786495208740e-01 -3.037911467254161835e-02 1.897440999746322632e-01 3.864329755306243896e-01 3.980835676193237305e-01 -2.712619900703430176e-01 -5.465031135827302933e-03 6.865373253822326660e-01
4.471486508846282959e-01 -1.371571719646453857e-01 -7.216742634773254395e-02 -1.985755711793899536e-01 1.755409641191363335e-03 -7.384625673294067383e-01 -4.017222821712493896e-01 1.729007959365844727e-01
2.518488168716430664e-01 -6.873767822980880737e-02 2.349401079118251801e-02 -4.200352728366851807e-02 -3.546409010887145996e-01 -3.361961245536804199e-02 -4.901366233825683594e-01 7.499313354492187500e-01
5.728132724761962891e-01 -1.380572319030761719e-01 -4.843390285968780518e-01 -1.418874710798263550e-01 -3.649774491786956787e-01 -4.290751814842224121e-01 5.252592638134956360e-02 2.793487906455993652e-01
-2.440606951713562012e-01 5.038990080356597900e-02 7.203097641468048096e-02 2.107713818550109863e-01 2.903176546096801758e-01 -2.924341857433319092e-01 -3.368812799453735352e-01 7.778117060661315918e-01
-8.197203278541564941e-02 8.013102412223815918e-02 -4.324121773242950439e-01 -1.809063404798507690e-01 -5.705823376774787903e-02 -6.445146799087524414e-01 -7.021240144968032837e-02 5.861464142799377441e-01
6.703487634658813477e-01 1.731761358678340912e-02 -4.939655959606170654e-02 3.674846887588500977e-01 1.881794184446334839e-01 4.371735826134681702e-02 2.076812833547592163e-01 5.765358209609985352e-01
-1.276625096797943115e-01 1.696921736001968384e-01 1.845633238554000854e-01 1.969942599534988403e-01 -8.283567428588867188e-02 -2.369082421064376831e-01 -4.395582675933837891e-01 7.910991311073303223e-01
1.357811130583286285e-02 -4.772012531757354736e-01 -2.537902891635894775e-01 -6.502070277929306030e-02 -3.859218955039978027e-01 -4.143940806388854980e-01 1.533420383930206299e-01 5.994043350219726562e-01
-3.116093575954437256e-01 -6.872743368148803711e-02 1.906083822250366211e-01 4.526865184307098389e-01 3.844830095767974854e-01 -2.408582866191864014e-01 3.640656545758247375e-02 6.706371903419494629e-01
4.797293245792388916e-01 -2.634712457656860352e-01 -9.730629622936248779e-03 -1.108916327357292175e-01 8.457245305180549622e-03 -5.756092667579650879e-01 4.540425539016723633e-01 3.879419267177581787e-01
2.137078046798706055e-01 -5.991462618112564087e-02 -1.651667058467864990e-01 4.264266192913055420e-01 -4.030117094516754150e-01 -5.164374709129333496e-01 -5.589806437492370605e-01 -5.831722635775804520e-03
6.479154825210571289e-01 -4.770935773849487305e-01 -1.920494884252548218e-01 -1.468714326620101929e-01 -3.107613623142242432e-01 -2.748424112796783447e-01 -2.084689736366271973e-01 2.802907526493072510e-01
2.716027013957500458e-02 -2.804478108882904053e-01 -5.596905350685119629e-01 6.747649908065795898e-01 1.193052902817726135e-02 -3.226755857467651367e-01 -1.360993683338165283e-01 1.710707545280456543e-01
6.445536017417907715e-01 1.514899134635925293e-01 -9.682310372591018677e-02 -5.266105756163597107e-02 -6.127291917800903320e-02 -6.053342819213867188e-01 3.383071124553680420e-01 2.545935511589050293e-01
5.639019012451171875e-01 -1.489340662956237793e-01 3.578631877899169922e-01 3.887769281864166260e-01 2.366708517074584961e-01 -5.385948419570922852e-01 4.489647224545478821e-02 -1.802963167428970337e-01
5.489029735326766968e-02 -1.556297391653060913e-01 2.136319279670715332e-01 5.659925341606140137e-01 1.071130577474832535e-02 -4.280608296394348145e-01 5.465555191040039062e-01 3.531382083892822266e-01
5.373480319976806641e-01 -4.730659425258636475e-01 4.873144030570983887e-01 3.566276133060455322e-01 1.189891695976257324e-01 -1.735115349292755127e-01 -2.544296979904174805e-01 1.175076290965080261e-01
-7.917951792478561401e-02 3.816705048084259033e-01 -1.551395356655120850e-01 -7.242788374423980713e-02 -1.314368098974227905e-01 -6.406417489051818848e-01 -2.889581955969333649e-02 6.246690750122070312e-01
4.006184339523315430e-01 1.090605556964874268e-02 7.321242988109588623e-02 -3.320562094449996948e-02 -3.697705268859863281e-01 -2.526416182518005371e-01 -6.950580477714538574e-01 3.863410353660583496e-01
6.872602105140686035e-01 -5.693458318710327148e-01 -1.604908704757690430e-02 -8.611465245485305786e-02 -1.703845709562301636e-01 -8.293356001377105713e-02 -2.139042317867279053e-01 3.379075229167938232e-01
7.084071040153503418e-01 2.801878750324249268e-01 -1.248943582177162170e-01 -2.611051546409726143e-03 -3.210074305534362793e-01 -4.020290374755859375e-01 1.244800835847854614e-01 3.519664406776428223e-01
-1.909375637769699097e-01 -1.603124886751174927e-01 -4.022935628890991211e-01 4.042742252349853516e-01 3.198933005332946777e-01 -6.710332036018371582e-01 8.857170492410659790e-02 2.282601892948150635e-01
6.809831261634826660e-01 -1.230400055646896362e-01 -1.851446628570556641e-01 2.603982985019683838e-01 8.663803339004516602e-02 1.748933792114257812e-01 -2.831039130687713623e-01 5.484484434127807617e-01
6.729243397712707520e-01 2.277615070343017578e-01 -4.025529325008392334e-01 -1.064755767583847046e-02 3.697721287608146667e-02 -2.877954840660095215e-01 2.799349427223205566e-01 4.130111336708068848e-01
5.517670512199401855e-01 -2.053024061024188995e-02 -1.410885155200958252e-01 -2.697373367846012115e-02 -1.604077816009521484e-01 -4.068358242511749268e-01 4.536997973918914795e-01 5.266959071159362793e-01
4.484230279922485352e-01 -5.114322304725646973e-01 1.394581645727157593e-01 -1.613573580980300903e-01 1.165974326431751251e-02 -2.693845331668853760e-01 -5.835910439491271973e-01 2.803331017494201660e-01
4.128108918666839600e-02 -1.245341598987579346e-01 -2.325966507196426392e-01 8.104748725891113281e-01 -3.214693814516067505e-02 -2.458305209875106812e-01 -4.282744228839874268e-01 1.641079336404800415e-01
5.862862244248390198e-02 3.753385543823242188e-01 -2.552772462368011475e-01 1.255255043506622314e-01 4.454426169395446777e-01 -4.188175201416015625e-01 5.425963923335075378e-02 6.308638453483581543e-01
1.843923032283782959e-01 -2.889197766780853271e-01 -3.250819742679595947e-01 6.166434884071350098e-01 8.048716932535171509e-02 -1.456527262926101685e-01 -5.621519684791564941e-01 2.299770116806030273e-01
-8.045355975627899170e-02 -3.336947262287139893e-01 -4.657300114631652832e-01 5.090511441230773926e-01 2.866490483283996582e-01 -5.404977798461914062e-01 4.110726714134216309e-02 1.736148744821548462e-01
4.918101131916046143e-01 -1.743041872978210449e-01 9.557398408651351929e-02 -3.421427309513092041e-02 -3.404851555824279785e-01 -6.610144376754760742e-01 3.802335858345031738e-01 1.413793563842773438e-01
5.746065974235534668e-01 1.933836638927459717e-01 3.318341076374053955e-02 2.947553396224975586e-01 -3.816605806350708008e-01 -5.028208345174789429e-02 8.342787623405456543e-02 6.239350438117980957e-01
1.867192983627319336e-01 -1.827380508184432983e-01 -7.742481678724288940e-02 -8.970736712217330933e-02 -4.623823165893554688e-01 -4.579927921295166016e-01 4.334744811058044434e-01 5.533945560455322266e-01
4.073369801044464111e-01 2.231811881065368652e-01 -1.502198874950408936e-01 8.145715296268463135e-02 1.259599626064300537e-01 -3.693854808807373047e-01 5.201570391654968262e-01 5.763597488403320312e-01
1.352071166038513184e-01 -1.936429142951965332e-01 -3.823124170303344727e-01 4.573833942413330078e-01 -4.672058224678039551e-01 -4.199116528034210205e-01 -4.211689829826354980e-01 1.298793405294418335e-01
4.539911746978759766e-01 2.838623896241188049e-02 4.300209283828735352e-01 1.975431740283966064e-01 -5.211364850401878357e-02 -4.876899421215057373e-01 4.363164901733398438e-01 3.717733621597290039e-01
2.564972937107086182e-01 4.706129729747772217e-01 -3.504743576049804688e-01 2.217296361923217773e-01 -3.988665938377380371e-01 -3.914450109004974365e-01 -3.134397268295288086e-01 3.607881069183349609e-01
2.882189815863966942e-03 -3.586369752883911133e-01 6.201320290565490723e-01 9.372257441282272339e-02 -8.752058446407318115e-02 -4.937929511070251465e-01 2.121920436620712280e-01 4.260361194610595703e-01
-1.665857285261154175e-01 -3.415716588497161865e-01 -7.044875621795654297e-02 -1.625913381576538086e-01 -4.333582818508148193e-01 -6.200656294822692871e-01 -5.494766309857368469e-02 4.988776147365570068e-01
1.162498593330383301e-01 -5.066046118736267090e-01 -1.515738666057586670e-01 -7.597403973340988159e-02 -5.060564875602722168e-01 -5.026602149009704590e-01 2.108119279146194458e-01 3.845631778240203857e-01
5.275314450263977051e-01 -1.484364569187164307e-01 1.624314039945602417e-01 1.555799394845962524e-01 -4.381762146949768066e-01 -3.216869831085205078e-01 3.882921338081359863e-01 4.503734409809112549e-01
3.675847947597503662e-01 -1.208624616265296936e-01 6.018260717391967773e-01 5.122092962265014648e-01 -3.799900645390152931e-03 -4.696168601512908936e-01 4.115615412592887878e-02 5.892814695835113525e-02
-1.421439796686172485e-01 -2.855552732944488525e-01 -5.932019352912902832e-01 4.975108504295349121e-01 -2.334601618349552155e-02 -3.452797234058380127e-01 -1.522407978773117065e-01 3.948509097099304199e-01
2.121960371732711792e-01 4.422492682933807373e-01 -5.838571190834045410e-01 2.051210403442382812e-01 -9.516669437289237976e-03 -4.828722774982452393e-01 -2.396092861890792847e-01 2.928409576416015625e-01
-3.022799789905548096e-01 -1.593458652496337891e-02 2.295151203870773315e-01 3.407604992389678955e-01 3.160756230354309082e-01 -3.447307944297790527e-01 -5.385746359825134277e-01 4.803875982761383057e-01
-7.966963201761245728e-02 -7.580030709505081177e-02 2.257027477025985718e-01 5.217520892620086670e-02 -5.998986214399337769e-02 -9.225182533264160156e-01 -2.780610024929046631e-01 -4.781643673777580261e-02
-1.603503078222274780e-01 -1.252306997776031494e-01 -3.285312652587890625e-01 4.305202960968017578e-01 4.327940642833709717e-01 -6.492652893066406250e-01 4.123723506927490234e-02 2.340254038572311401e-01
2.846005856990814209e-01 2.948190569877624512e-01 1.922658830881118774e-01 4.358238354325294495e-02 -3.058648407459259033e-01 -1.873852610588073730e-01 -3.931597173213958740e-01 7.141271829605102539e-01
6.772784590721130371e-01 1.656975038349628448e-02 -2.221169620752334595e-01 -1.286387890577316284e-01 -4.193540513515472412e-01 -3.207981586456298828e-01 -1.148752719163894653e-01 4.279836416244506836e-01
5.887295007705688477e-01 -5.126457661390304565e-02 -5.056534409523010254e-01 -1.081823185086250305e-01 -6.075390055775642395e-02 -3.682026863098144531e-01 2.719697356224060059e-01 4.124912321567535400e-01
3.306487202644348145e-01 4.062096476554870605e-01 -9.607773274183273315e-02 2.010079175233840942e-01 1.243287324905395508e-01 -4.127933382987976074e-01 4.380852580070495605e-01 5.461276173591613770e-01
4.449594765901565552e-03 -4.369197785854339600e-01 -2.719579935073852539e-01 -1.935808733105659485e-02 -3.943241834640502930e-01 -3.736191689968109131e-01 2.921619415283203125e-01 5.952342748641967773e-01
-2.124991565942764282e-01 -2.047292441129684448e-01 -3.224434852600097656e-01 4.848359823226928711e-01 3.304797410964965820e-01 -6.305148005485534668e-01 7.684836536645889282e-02 2.474326044321060181e-01
-2.277473360300064087e-02 -2.002022415399551392e-01 4.291571080684661865e-01 8.798646181821823120e-02 2.245843112468719482e-01 -7.309844493865966797e-01 3.581616878509521484e-01 2.332955151796340942e-01
6.424024105072021484e-01 -5.330888032913208008e-01 -2.795647084712982178e-02 -1.249052956700325012e-01 7.212448120117187500e-02 -1.444764882326126099e-01 -4.485875070095062256e-01 2.438163459300994873e-01
-5.144983902573585510e-02 -5.171231627464294434e-01 -9.545820951461791992e-02 -3.237781822681427002e-01 5.306775867938995361e-02 -4.080002903938293457e-01 -1.261075884103775024e-01 6.563599705696105957e-01
2.958842515945434570e-01 -3.933551907539367676e-01 2.927332520484924316e-01 2.105297520756721497e-02 2.089225649833679199e-01 -1.375566720962524414e-01 3.414840996265411377e-01 7.017168402671813965e-01
9.761515259742736816e-02 4.924408495426177979e-01 -3.037038147449493408e-01 6.634040921926498413e-02 -2.765155732631683350e-01 -5.659488439559936523e-01 -1.954431235790252686e-01 4.651658236980438232e-01
6.073735356330871582e-01 -5.421168804168701172e-01 -2.502949833869934082e-01 -2.192480415105819702e-01 9.529135376214981079e-02 -3.478820323944091797e-01 -6.873608380556106567e-02 3.027578592300415039e-01
3.568198978900909424e-01 4.366533458232879639e-01 1.830189973115921021e-01 1.366552412509918213e-01 -3.603588342666625977e-01 -2.980224192142486572e-01 1.003960371017456055e-01 6.333148479461669922e-01
4.888743534684181213e-02 -1.610679924488067627e-01 -6.877626776695251465e-01 5.358743667602539062e-01 2.662898227572441101e-02 -3.275631964206695557e-01 -1.557934582233428955e-01 2.814424633979797363e-01
7.251158356666564941e-02 4.315208792686462402e-01 -2.446705549955368042e-01 -1.112041473388671875e-01 -2.313410043716430664e-01 -6.039736270904541016e-01 -9.029798954725265503e-02 5.566374063491821289e-01
-7.471846044063568115e-02 3.957136999815702438e-03 -3.165124654769897461e-01 -2.940512597560882568e-01 -1.365086734294891357e-01 -7.603322863578796387e-01 -1.636095792055130005e-01 4.292404651641845703e-01
-1.362066809087991714e-02 -2.432957440614700317e-01 -4.613526165485382080e-01 2.395608872175216675e-01 5.110431313514709473e-01 -5.236707925796508789e-01 1.509402394294738770e-01 3.349728584289550781e-01
-2.514973282814025879e-02 -4.778508245944976807e-01 3.521847128868103027e-01 1.866910755634307861e-01 -5.055842995643615723e-01 -1.342434734106063843e-01 -2.365266680717468262e-01 5.315606594085693359e-01
-1.736792176961898804e-02 2.739894986152648926e-01 -4.291614294052124023e-01 -9.373083710670471191e-02 2.579787075519561768e-01 -5.315259099006652832e-01 -5.522971600294113159e-02 6.160680651664733887e-01
4.153672456741333008e-01 2.629036009311676025e-01 -1.303448826074600220e-01 -7.950539886951446533e-02 2.981306612491607666e-01 -4.320886731147766113e-01 3.919193744659423828e-01 5.530438423156738281e-01
-2.511274516582489014e-01 1.103429868817329407e-01 1.636444181203842163e-01 2.102414518594741821e-01 1.392939984798431396e-01 -3.294013142585754395e-01 -5.705567598342895508e-01 6.327205896377563477e-01
1.750625520944595337e-01 -2.887278795242309570e-01 -4.990533888339996338e-01 3.479916155338287354e-01 4.738270640373229980e-01 -4.752127230167388916e-01 2.047139555215835571e-01 1.535898596048355103e-01
4.196702837944030762e-01 -2.704789042472839355e-01 7.331275194883346558e-02 -1.455059945583343506e-01 7.966094464063644409e-02 -5.122691988945007324e-01 4.884756803512573242e-01 4.656146466732025146e-01
4.143573716282844543e-02 -3.197369873523712158e-01 4.144385755062103271e-01 -1.399860233068466187e-01 5.010604858398437500e-01 -5.316940546035766602e-01 1.388563513755798340e-01 3.894287049770355225e-01
1.184464097023010254e-01 -4.511280059814453125e-01 -3.134438395500183105e-01 -1.162090674042701721e-01 -3.801622688770294189e-01 -2.074402421712875366e-01 -1.023443415760993958e-01 6.875123381614685059e-01
4.313845559954643250e-02 -6.796877384185791016e-01 -1.728837639093399048e-01 -2.377394139766693115e-01 -9.136263281106948853e-02 -5.192635655403137207e-01 -7.849744521081447601e-03 4.143806993961334229e-01
6.451728194952011108e-02 1.138470694422721863e-01 2.281720936298370361e-01 3.606715705245733261e-03 -1.295974999666213989e-01 -2.917968332767486572e-01 -7.252545952796936035e-01 5.503323078155517578e-01
-3.770989552140235901e-02 -4.268803298473358154e-01 5.102390646934509277e-01 1.074089705944061279e-01 -4.095602333545684814e-01 -1.392835527658462524e-01 -2.468126565217971802e-01 5.444397330284118652e-01
7.095785439014434814e-02 -1.852956563234329224e-01 -4.889820218086242676e-01 4.951483905315399170e-01 2.824792861938476562e-01 -6.210029721260070801e-01 1.043130755424499512e-01 5.882750730961561203e-03
1.452285051345825195e-01 2.692308127880096436e-01 1.066340804100036621e-01 1.600327044725418091e-01 4.337708652019500732e-02 -1.147513091564178467e-01 -4.565445706248283386e-02 9.232056140899658203e-01
7.203561067581176758e-02 -5.745121836662292480e-01 2.275132685899734497e-01 1.081061065196990967e-01 -4.748899638652801514e-01 -5.946646630764007568e-02 -1.438550204038619995e-01 5.929134488105773926e-01
-1.025763154029846191e-02 4.423845559358596802e-02 -3.978969156742095947e-02 6.050136089324951172e-01 1.210187748074531555e-02 -6.068711876869201660e-01 -5.107320547103881836e-01 -3.204230964183807373e-02
4.540792703628540039e-01 -4.505445063114166260e-01 5.485339760780334473e-01 2.650075592100620270e-02 1.473860144615173340e-01 -2.222228497266769409e-01 8.461981266736984253e-02 4.593077898025512695e-01
-1.111042276024818420e-01 -1.493129432201385498e-01 -3.495563268661499023e-01 4.032700359821319580e-01 4.303120672702789307e-01 -6.574093699455261230e-01 1.414268463850021362e-01 2.078168541193008423e-01
7.756115496158599854e-02 -3.147701919078826904e-01 3.082261979579925537e-01 -8.555571734905242920e-02 6.774544715881347656e-01 -4.327877461910247803e-01 -1.017164811491966248e-01 3.687613308429718018e-01
8.745869249105453491e-02 -3.085686862468719482e-01 -4.398545026779174805e-01 4.795852303504943848e-01 4.700993299484252930e-01 -3.289563953876495361e-01 1.644039452075958252e-01 3.426775634288787842e-01
1.174301430583000183e-01 -1.654344052076339722e-01 1.666181236505508423e-01 5.238295793533325195e-01 -3.520235121250152588e-01 1.313317567110061646e-01 4.142446070909500122e-02 7.167970538139343262e-01
3.664456605911254883e-01 -2.480569034814834595e-01 4.838773608207702637e-01 3.538354039192199707e-01 -4.884665608406066895e-01 -1.138593107461929321e-01 9.070771932601928711e-02 4.301828145980834961e-01
4.036529660224914551e-01 -5.628103613853454590e-01 2.099987268447875977e-01 -1.598084270954132080e-01 2.645857334136962891e-01 -1.670824140310287476e-01 9.539210051298141479e-02 5.862156748771667480e-01
1.112329661846160889e-01 3.775782287120819092e-01 1.196220070123672485e-01 4.630622267723083496e-01 1.490013301372528076e-01 -5.517830252647399902e-01 3.794337809085845947e-01 3.816936612129211426e-01
-8.226083964109420776e-02 -2.158006876707077026e-01 -3.596715629100799561e-01 4.394644200801849365e-01 2.847626209259033203e-01 -7.369146943092346191e-01 -5.298847332596778870e-03 -3.095947206020355225e-03
1.384834051132202148e-01 -7.233424782752990723e-01 -7.137154787778854370e-02 2.493977099657058716e-01 -1.066091433167457581e-01 -2.287754267454147339e-01 4.621509313583374023e-01 3.361812829971313477e-01
3.564691543579101562e-01 -2.293450385332107544e-01 6.201961636543273926e-01 -1.642805337905883789e-02 -3.863224089145660400e-01 -3.581277728080749512e-01 -3.540163626894354820e-03 3.973717689514160156e-01
3.821562603116035461e-02 1.562074720859527588e-01 -3.832114338874816895e-01 -1.295072585344314575e-01 -2.324523627758026123e-01 -5.008976459503173828e-01 3.399714082479476929e-02 7.102305293083190918e-01
6.172488927841186523e-01 -3.536520898342132568e-02 -4.133807495236396790e-02 6.826081871986389160e-01 -1.422233507037162781e-02 1.232032179832458496e-01 1.418844051659107208e-02 3.667528629302978516e-01
6.890185177326202393e-02 -7.373569905757904053e-02 9.783915430307388306e-02 -1.160212680697441101e-01 5.438333749771118164e-01 -2.898158133029937744e-01 -2.787868082523345947e-01 7.136611342430114746e-01
-3.880447521805763245e-02 -5.338101387023925781e-01 9.496127255260944366e-03 -1.997934281826019287e-01 -3.029206693172454834e-01 -3.081360161304473877e-01 -1.820893436670303345e-01 6.735488772392272949e-01
2.729718685150146484e-01 -3.827848434448242188e-01 1.689780652523040771e-01 -1.407871842384338379e-01 3.040450811386108398e-01 -6.955013871192932129e-01 3.435951769351959229e-01 1.906941831111907959e-01
5.448451042175292969e-01 2.907711863517761230e-01 -2.397908456623554230e-02 5.125278830528259277e-01 -1.018301099538803101e-01 -1.671905219554901123e-01 3.354232609272003174e-01 4.522227644920349121e-01
-1.366647481918334961e-01 2.186789214611053467e-01 -5.600466579198837280e-02 2.412015646696090698e-01 1.177933886647224426e-01 -2.106339037418365479e-01 2.946504019200801849e-02 9.017080664634704590e-01
1.875488609075546265e-01 -6.060059070587158203e-01 -1.894625723361968994e-01 -2.711116671562194824e-01 2.368535101413726807e-01 -5.106142163276672363e-01 9.317793697118759155e-02 4.033311605453491211e-01
3.300673067569732666e-01 -6.692398190498352051e-01 3.830673992633819580e-01 3.427114784717559814e-01 7.986805588006973267e-02 -7.192609831690788269e-03 -1.459958106279373169e-01 3.888912796974182129e-01
-4.678168147802352905e-02 1.034494563937187195e-01 2.538809478282928467e-01 5.755065754055976868e-02 4.003496468067169189e-01 -3.443363606929779053e-01 4.958940669894218445e-02 7.987712025642395020e-01
-6.747990846633911133e-02 1.828865259885787964e-01 1.452073175460100174e-02 2.118754684925079346e-01 2.231334745883941650e-01 -1.812524199485778809e-01 9.901443868875503540e-02 9.079934954643249512e-01
6.557553261518478394e-02 -5.931706428527832031e-01 3.236179053783416748e-01 2.266611605882644653e-01 -2.579856812953948975e-01 -6.147589907050132751e-02 1.293710768222808838e-01 6.329866051673889160e-01
9.089551120996475220e-02 -5.198201537132263184e-01 -1.727758496999740601e-01 -4.276774823665618896e-02 -5.296930074691772461e-01 -5.021569132804870605e-01 1.388327330350875854e-01 3.712594807147979736e-01
-2.994847893714904785e-01 -3.985469043254852295e-01 -2.158714681863784790e-01 1.003424525260925293e-01 1.714655756950378418e-01 -7.595490813255310059e-01 -2.075675129890441895e-01 2.130740284919738770e-01
1.268307268619537354e-01 -1.644933670759201050e-01 1.258929818868637085e-01 -5.142152309417724609e-02 7.421785593032836914e-01 -3.444569110870361328e-01 -2.677691280841827393e-01 4.440529644489288330e-01
1.645174324512481689e-01 -1.709320396184921265e-01 9.969517588615417480e-02 -1.821583360433578491e-01 -4.225706160068511963e-01 -5.145199298858642578e-01 2.839203178882598877e-01 6.137490868568420410e-01
-5.982895195484161377e-02 1.980473399162292480e-01 1.178835332393646240e-02 3.277862966060638428e-01 9.071785956621170044e-02 -8.016183972358703613e-02 -1.813857406377792358e-01 8.955771327018737793e-01
4.441713169217109680e-02 -6.765578389167785645e-01 3.766282200813293457e-01 2.301288098096847534e-01 -8.122263848781585693e-02 -4.670398533344268799e-01 1.940065324306488037e-01 2.883169353008270264e-01
-4.890380799770355225e-02 3.453022986650466919e-02 -3.381758630275726318e-01 2.446199953556060791e-02 -3.736699819564819336e-01 -7.748242020606994629e-01 -3.403158783912658691e-01 1.601807028055191040e-01
-1.956826746463775635e-01 -2.927274703979492188e-01 -4.033810198307037354e-01 3.333437144756317139e-01 2.679026722908020020e-01 -7.021793127059936523e-01 -1.558970510959625244e-01 1.142506673932075500e-01
2.458064109086990356e-01 1.239303685724735260e-02 3.255741596221923828e-01 4.225350022315979004e-01 -5.977354645729064941e-01 -3.463605344295501709e-01 2.566892504692077637e-01 3.342881500720977783e-01
7.744775414466857910e-01 -4.282054677605628967e-02 1.389127671718597412e-01 4.718848764896392822e-01 -3.378550410270690918e-01 -5.537357553839683533e-02 -1.912291198968887329e-01 5.097339674830436707e-02
-1.584997177124023438e-01 -4.249053299427032471e-01 8.825916051864624023e-02 -2.420756369829177856e-01 -1.643960326910018921e-01 -5.338445901870727539e-01 3.194575011730194092e-02 6.441322565078735352e-01
3.402604162693023682e-01 2.666801214218139648e-02 2.127423286437988281e-01 4.485166668891906738e-01 4.649543166160583496e-01 -6.200304031372070312e-01 8.295558393001556396e-02 -1.719980090856552124e-01
4.257746338844299316e-01 1.765647083520889282e-01 1.373938322067260742e-01 5.253660678863525391e-01 7.362389564514160156e-02 -1.639750152826309204e-01 3.604172766208648682e-01 5.748438239097595215e-01
4.158055484294891357e-01 -4.147204458713531494e-01 -7.379953563213348389e-02 -5.326948128640651703e-03 -5.422450900077819824e-01 -5.445489287376403809e-01 2.159331887960433960e-01 1.115687862038612366e-01
3.831740021705627441e-01 4.349532127380371094e-01 -6.856355816125869751e-03 9.986307471990585327e-02 -4.202468693256378174e-01 -3.746149539947509766e-01 -4.425410330295562744e-01 3.757491707801818848e-01
1.067976206541061401e-01 -7.615712285041809082e-02 1.989727169275283813e-01 1.694814413785934448e-01 1.244008447974920273e-02 -2.930043637752532959e-01 -8.289694190025329590e-01 3.758771419525146484e-01
5.140443444252014160e-01 -1.041901018470525742e-02 1.700002998113632202e-01 -4.480156674981117249e-02 -1.778886467218399048e-01 -4.957250356674194336e-01 4.442179203033447266e-01 4.796096384525299072e-01
4.893500506877899170e-01 1.730339527130126953e-01 -1.021421626210212708e-01 3.475498855113983154e-01 -1.042904630303382874e-01 -2.801308929920196533e-01 5.549026727676391602e-01 4.495611190795898438e-01
1.839725971221923828e-01 -3.708247840404510498e-01 2.056668698787689209e-01 -2.183557152748107910e-01 5.640997290611267090e-01 -3.877710103988647461e-01 -2.283800840377807617e-01 4.668329060077667236e-01
6.791047453880310059e-01 -3.021117150783538818e-01 -4.142069816589355469e-01 -1.329236626625061035e-01 -1.574680060148239136e-01 -1.894949972629547119e-01 -2.928445041179656982e-01 3.344350457191467285e-01
2.466821819543838501e-01 -1.317707598209381104e-01 7.432368001900613308e-04 -2.643358409404754639e-01 3.104929253458976746e-02 -7.671266794204711914e-01 -4.879126846790313721e-01 1.562185287475585938e-01
2.719893753528594971e-01 -5.188226699829101562e-01 -2.552521824836730957e-01 -2.499343305826187134e-01 -3.931289911270141602e-02 -3.440968096256256104e-01 -2.056780755519866943e-01 6.057824492454528809e-01
-1.739083975553512573e-01 -4.379739984869956970e-02 -1.774504408240318298e-02 2.624733746051788330e-01 3.867177665233612061e-01 -2.171677201986312866e-01 1.925363838672637939e-01 8.153819441795349121e-01
-2.050250209867954254e-02 -1.819273382425308228e-01 -3.817694485187530518e-01 3.987791240215301514e-01 1.923297196626663208e-01 -7.828092575073242188e-01 8.712778985500335693e-02 -6.585750728845596313e-02
3.749670386314392090e-01 -4.462320506572723389e-01 -2.065867930650711060e-01 4.106559753417968750e-01 -3.255270123481750488e-01 -1.240701004862785339e-01 4.591156244277954102e-01 3.417774438858032227e-01
2.290646582841873169e-01 -4.694670438766479492e-01 -2.179362177848815918e-01 -2.500362694263458252e-01 -2.521754801273345947e-01 -2.813488841056823730e-01 1.082934625446796417e-02 6.886572241783142090e-01
7.774932682514190674e-02 -2.288261204957962036e-01 -6.117225289344787598e-01 5.774670839309692383e-01 2.059517949819564819e-01 -3.826690912246704102e-01 1.888619363307952881e-02 2.114531695842742920e-01
8.537695556879043579e-02 -4.152638614177703857e-01 1.110131219029426575e-01 -2.132015079259872437e-01 -3.824246302247047424e-02 -7.610266804695129395e-01 3.532532751560211182e-01 2.389056086540222168e-01
1.355388909578323364e-01 5.781228542327880859e-01 -1.811837106943130493e-01 3.739009499549865723e-01 1.100732311606407166e-01 -4.967263936996459961e-01 2.664256989955902100e-01 3.807070255279541016e-01
4.368993937969207764e-01 -7.028565406799316406e-01 7.872108370065689087e-02 -4.892769455909729004e-02 -3.776949942111968994e-01 -1.412476003170013428e-01 -1.422064304351806641e-01 3.517012298107147217e-01
6.390465795993804932e-02 -1.802190393209457397e-01 4.465727210044860840e-01 7.202669978141784668e-01 -7.992384582757949829e-02 5.280323699116706848e-02 -1.298350095748901367e-01 4.681799113750457764e-01
-6.433346867561340332e-02 -2.826910316944122314e-01 -5.036718249320983887e-01 6.296799182891845703e-01 5.948792025446891785e-02 -2.609853148460388184e-01 -2.969719469547271729e-01 3.254544138908386230e-01
1.226058900356292725e-01 -6.881869435310363770e-01 3.100460628047585487e-03 -2.324155345559120178e-02 -2.610286772251129150e-01 -3.117027282714843750e-01 1.831543743610382080e-01 5.585488677024841309e-01
5.049288272857666016e-01 -6.732803583145141602e-01 7.927036285400390625e-02 -7.166643440723419189e-02 -3.060193657875061035e-01 -1.824082583189010620e-01 -2.891408279538154602e-02 3.905945420265197754e-01
1.246324274688959122e-02 7.135793566703796387e-02 -4.129345715045928955e-01 3.673572838306427002e-01 1.557583510875701904e-01 -8.045147061347961426e-01 -1.124729514122009277e-01 -7.163686305284500122e-02
1.173472478985786438e-01 -2.769871950149536133e-01 -6.369600296020507812e-01 4.039496481418609619e-01 1.441092193126678467e-01 -5.408464670181274414e-01 1.148212924599647522e-01 1.189456284046173096e-01
4.377516806125640869e-01 1.820681393146514893e-01 -3.900029882788658142e-02 5.103384256362915039e-01 -2.337314784526824951e-01 1.592686027288436890e-01 -8.660204708576202393e-02 6.525040268898010254e-01
8.248777687549591064e-02 1.920265257358551025e-01 -4.623360633850097656e-01 4.863363802433013916e-01 3.708803355693817139e-01 -5.823165774345397949e-01 9.670641273260116577e-02 1.415875703096389771e-01
4.581958949565887451e-01 -4.143345057964324951e-01 1.597743779420852661e-01 7.465641945600509644e-02 2.129071354866027832e-01 -2.274515926837921143e-01 -6.688368916511535645e-01 2.070644050836563110e-01
1.385440081357955933e-01 -6.064608693122863770e-01 3.407170474529266357e-01 3.392580747604370117e-01 -2.108822017908096313e-01 -2.748020887374877930e-01 3.788866996765136719e-01 3.439241647720336914e-01
3.305711224675178528e-02 -1.250189095735549927e-01 8.658698759973049164e-03 2.101928740739822388e-02 5.617546439170837402e-01 -2.519739568233489990e-01 -4.822457432746887207e-01 6.092131137847900391e-01
-1.123774424195289612e-01 -3.364554839208722115e-03 -6.814958527684211731e-03 1.585617363452911377e-01 -1.360925585031509399e-01 -9.167287349700927734e-01 -3.205077052116394043e-01 -2.310515008866786957e-02
-4.214316606521606445e-02 2.207841724157333374e-01 -2.393113821744918823e-01 -1.628140956163406372e-01 -2.987297773361206055e-01 -6.264311671257019043e-01 -2.128157950937747955e-02 6.193476319313049316e-01
-6.833743304014205933e-03 -5.881628394126892090e-01 1.780919134616851807e-01 2.413235455751419067e-01 -4.667326211929321289e-01 -5.295008048415184021e-02 -8.837458491325378418e-02 5.793192982673645020e-01
-1.112278476357460022e-01 -3.995539247989654541e-01 -4.018540978431701660e-01 6.104769706726074219e-01 2.074166089296340942e-01 -2.282241284847259521e-01 -2.318675220012664795e-01 3.807171881198883057e-01
-7.562279701232910156e-02 -4.202848374843597412e-01 1.354662328958511353e-01 -2.851260006427764893e-01 4.283519089221954346e-01 -5.257257223129272461e-01 -1.554632335901260376e-01 4.836861491203308105e-01
1.819668859243392944e-01 4.458628594875335693e-01 -5.641118288040161133e-01 3.937692344188690186e-01 -5.008766800165176392e-02 -4.455963969230651855e-01 5.010299850255250931e-03 3.061502873897552490e-01
3.835307955741882324e-01 -6.181713938713073730e-01 -4.553239792585372925e-02 -1.779859960079193115e-01 -6.085777655243873596e-02 -2.407771050930023193e-01 -1.998119652271270752e-01 5.791493654251098633e-01
-2.055752277374267578e-01 -3.030878901481628418e-01 3.667259588837623596e-02 3.885565102100372314e-01 1.333730369806289673e-01 -8.043252229690551758e-01 -1.979888975620269775e-01 -9.812609106302261353e-02
8.621721528470516205e-03 -5.003287196159362793e-01 -2.777746021747589111e-01 5.371243692934513092e-03 -4.193451702594757080e-01 -4.347197413444519043e-01 2.175261378288269043e-01 5.101568698883056641e-01
8.027636408805847168e-01 -2.687295675277709961e-01 2.587371170520782471e-01 2.376058697700500488e-01 2.080129086971282959e-02 1.337870303541421890e-02 -2.784532904624938965e-01 2.860168218612670898e-01
5.971816778182983398e-01 1.283436566591262817e-01 2.562422454357147217e-01 5.087245702743530273e-01 1.325502339750528336e-02 1.416197698563337326e-02 -1.770974136888980865e-02 5.493191480636596680e-01
4.641952216625213623e-01 -7.671388387680053711e-01 -1.209363713860511780e-01 -9.431904554367065430e-02 -1.728777736425399780e-01 -2.082584053277969360e-01 -1.185493171215057373e-01 2.918677628040313721e-01
-1.519808452576398849e-02 1.557889431715011597e-01 -1.711067259311676025e-01 2.200359106063842773e-01 -2.390267327427864075e-02 -8.649141788482666016e-01 -3.857111930847167969e-01 -1.960687711834907532e-02
3.019638955593109131e-01 -7.373441010713577271e-02 -2.143461555242538452e-01 -1.522350907325744629e-01 3.485495597124099731e-02 -2.694850564002990723e-01 3.339790403842926025e-01 8.055323958396911621e-01
-3.251236677169799805e-02 -5.690697431564331055e-01 -2.445998638868331909e-01 -1.080104708671569824e-01 -4.152131453156471252e-02 -4.578925073146820068e-01 2.936622798442840576e-01 5.531547665596008301e-01
3.037426769733428955e-01 -3.799108862876892090e-01 4.145907759666442871e-01 -2.760607302188873291e-01 9.791812300682067871e-02 -6.080020070075988770e-01 1.834165602922439575e-01 3.200267851352691650e-01
1.923243105411529541e-01 -1.630499362945556641e-01 -5.821726322174072266e-01 5.703678131103515625e-01 6.044229120016098022e-02 -4.944695830345153809e-01 1.189103350043296814e-01 9.944139420986175537e-02
-9.059438854455947876e-02 1.005777493119239807e-01 -8.878535777330398560e-02 1.317923665046691895e-01 2.971669435501098633e-01 -2.132939100265502930e-01 -1.225264519453048706e-01 8.986709117889404297e-01
2.280319482088088989e-01 -2.335056662559509277e-01 -3.214269578456878662e-01 -2.920043766498565674e-01 8.610467426478862762e-03 -3.781887888908386230e-01 -4.653904139995574951e-01 5.875421762466430664e-01
1.417138334363698959e-02 1.841954290866851807e-01 1.032977253198623657e-01 2.841486334800720215e-01 -8.721262216567993164e-02 -6.549713760614395142e-02 3.741635382175445557e-02 9.279894828796386719e-01
1.558034718036651611e-01 -4.520536661148071289e-01 -3.227472901344299316e-01 -6.996141374111175537e-02 -3.964945971965789795e-01 -3.745803236961364746e-01 1.929779797792434692e-01 5.723229050636291504e-01
1.214079260826110840e-01 4.212379455566406250e-01 2.126034796237945557e-01 4.450908899307250977e-01 -4.134938120841979980e-01 -5.716271996498107910e-01 -1.456155776977539062e-01 2.134802788496017456e-01
5.629097223281860352e-01 4.255464375019073486e-01 8.761294186115264893e-02 4.095121026039123535e-01 -3.855019435286521912e-02 -2.489333599805831909e-01 2.339376956224441528e-01 4.566025137901306152e-01
2.065388672053813934e-02 -1.216653920710086823e-02 -1.749594956636428833e-01 9.415819495916366577e-02 6.634474396705627441e-01 -3.301141858100891113e-01 -2.547104358673095703e-01 5.881612300872802734e-01
1.639741361141204834e-01 -4.440606534481048584e-01 5.377082824707031250e-01 -4.625293985009193420e-02 -5.581681430339813232e-02 -5.577991604804992676e-01 2.618018984794616699e-01 3.191508948802947998e-01
2.092131525278091431e-01 3.025070726871490479e-01 -7.875283062458038330e-02 1.563252955675125122e-01 7.058360427618026733e-02 -8.843979239463806152e-02 8.490253239870071411e-02 9.022569656372070312e-01
2.463936805725097656e-01 -4.183336347341537476e-02 3.388450145721435547e-01 4.387236237525939941e-01 -9.998523443937301636e-02 -6.036845445632934570e-01 4.843756556510925293e-01 1.455809324979782104e-01
5.539610981941223145e-01 -3.347240984439849854e-01 -1.846096813678741455e-01 2.048844248056411743e-01 -5.163975954055786133e-01 -1.841187030076980591e-01 2.935350835323333740e-01 3.439466953277587891e-01
-1.894402354955673218e-01 2.109043151140213013e-01 1.025698557496070862e-01 2.409193813800811768e-01 5.966370180249214172e-02 -2.141774594783782959e-01 -2.880766391754150391e-01 8.477319478988647461e-01
-1.530281007289886475e-01 1.093297898769378662e-01 3.136026486754417419e-02 6.536049842834472656e-01 1.268330663442611694e-01 -6.990233659744262695e-01 -1.775897145271301270e-01 -1.371746975928544998e-02
5.372238159179687500e-02 4.776372611522674561e-01 1.477836072444915771e-01 2.126192152500152588e-01 -4.959496855735778809e-01 -5.194111466407775879e-01 -2.209094464778900146e-01 3.706408143043518066e-01
-2.731637842953205109e-02 -5.164300799369812012e-01 4.584854245185852051e-01 1.559630632400512695e-01 -4.463249146938323975e-01 -1.432011723518371582e-01 -2.031077146530151367e-01 4.868829846382141113e-01
2.548839151859283447e-01 -4.784567356109619141e-01 -3.467551767826080322e-01 -3.144983053207397461e-01 -1.915167868137359619e-01 -3.394079804420471191e-01 -1.237540096044540405e-01 5.654852986335754395e-01
-8.806747198104858398e-02 -4.255686402320861816e-01 1.819173544645309448e-01 -2.029216736555099487e-01 3.964167833328247070e-01 -5.268038511276245117e-01 -6.350319832563400269e-02 5.460432171821594238e-01
4.992244243621826172e-01 -4.308403730392456055e-01 -2.367513924837112427e-01 3.508523702621459961e-01 -4.132835268974304199e-01 -1.338594704866409302e-01 3.827555775642395020e-01 2.253432273864746094e-01
2.844428271055221558e-02 5.690342513844370842e-04 -3.911513090133666992e-01 -2.669817581772804260e-02 -1.668862700462341309e-01 -8.623195886611938477e-01 -2.419030368328094482e-01 1.245611757040023804e-01
2.445529550313949585e-01 1.303527504205703735e-01 5.043362975120544434e-01 4.125800728797912598e-01 -1.575434952974319458e-01 -9.759078174829483032e-02 -2.906926274299621582e-01 6.162617802619934082e-01
-2.451237887144088745e-01 -3.164502680301666260e-01 -4.482722580432891846e-01 6.096308231353759766e-01 8.852603286504745483e-02 -3.206937611103057861e-01 -8.676446229219436646e-02 3.859619200229644775e-01
3.277029693126678467e-01 1.115821599960327148e-01 7.053752988576889038e-02 3.943735659122467041e-01 1.026246622204780579e-01 -1.145455688238143921e-01 -6.936987042427062988e-01 4.634475409984588623e-01
7.091976702213287354e-02 -2.546315491199493408e-01 -7.822232693433761597e-02 -3.623664677143096924e-01 -3.956967964768409729e-02 -6.481246948242187500e-01 -5.048799514770507812e-01 3.408369719982147217e-01
2.021748386323451996e-02 -5.446360111236572266e-01 5.568235516548156738e-01 1.525473594665527344e-01 -2.039262354373931885e-01 -3.606693744659423828e-01 1.251128166913986206e-01 4.269872009754180908e-01
3.727363944053649902e-01 -4.272672235965728760e-01 5.269595384597778320e-01 -1.331330537796020508e-01 -4.293744917958974838e-03 -5.446607470512390137e-01 9.983386099338531494e-02 2.765117585659027100e-01
9.166711568832397461e-02 -4.788143932819366455e-01 -5.495195984840393066e-01 2.872315049171447754e-01 3.180986642837524414e-01 -4.328954219818115234e-01 2.043764740228652954e-01 2.179568856954574585e-01
5.168597102165222168e-01 -4.190986454486846924e-01 1.317908167839050293e-01 2.025719918310642242e-02 -2.433210462331771851e-01 -2.934865951538085938e-01 4.429760575294494629e-01 4.448211789131164551e-01
4.492383897304534912e-01 9.649893641471862793e-02 3.128913938999176025e-01 6.847494840621948242e-02 -5.206258893013000488e-01 -2.618300914764404297e-01 -1.386903226375579834e-01 5.722253322601318359e-01
-3.883380442857742310e-02 -1.087069278582930565e-03 -4.732355773448944092e-01 -1.798114776611328125e-01 -1.292715519666671753e-01 -7.201223373413085938e-01 -2.182420641183853149e-01 3.991110622882843018e-01
3.198119699954986572e-01 6.273896992206573486e-02 5.410629883408546448e-02 1.221320033073425293e-02 -5.124595165252685547e-01 -1.512818783521652222e-01 -5.331122875213623047e-01 5.665668249130249023e-01
5.135864391922950745e-02 9.627177566289901733e-02 6.893636286258697510e-02 -1.596305072307586670e-01 -4.130595624446868896e-01 -3.214613199234008789e-01 -3.376485109329223633e-01 7.549157738685607910e-01
-3.312628716230392456e-02 1.254656910896301270e-01 -2.024343609809875488e-01 1.695754975080490112e-01 4.638079404830932617e-01 -2.266680300235748291e-01 -1.128834038972854614e-01 7.963583469390869141e-01
3.898182138800621033e-02 -2.175777852535247803e-01 -3.967867493629455566e-01 5.373453497886657715e-01 5.362957715988159180e-01 -4.267947375774383545e-01 5.491219833493232727e-02 1.793828457593917847e-01
-1.104852370917797089e-02 -2.565445601940155029e-01 2.634484767913818359e-01 -1.577370166778564453e-01 6.066192388534545898e-01 -4.778890311717987061e-01 -3.247090056538581848e-02 4.922980964183807373e-01
1.557521224021911621e-01 -4.591741263866424561e-01 -3.187551498413085938e-01 -1.990244537591934204e-01 -2.799780070781707764e-01 -4.535672664642333984e-01 -2.265219539403915405e-01 5.369001030921936035e-01
5.130535364151000977e-01 -3.769412040710449219e-01 -9.834916144609451294e-02 3.310062587261199951e-01 -4.199235737323760986e-01 -2.167031466960906982e-01 4.231149256229400635e-01 2.704280614852905273e-01
2.695610225200653076e-01 -8.895704895257949829e-02 -1.212146878242492676e-01 4.406150877475738525e-01 -4.167694747447967529e-01 -5.612024068832397461e-01 -4.590194225311279297e-01 -1.060435697436332703e-01
2.516258358955383301e-01 1.644745171070098877e-01 4.015051126480102539e-01 3.806653618812561035e-01 -2.226999998092651367e-01 -4.909535497426986694e-02 -2.228168547153472900e-01 7.084257602691650391e-01
6.456414461135864258e-01 4.577529132366180420e-01 1.139089372009038925e-02 2.636053562164306641e-01 -1.035596579313278198e-01 -2.058840095996856689e-01 -3.927302956581115723e-01 3.108728826045989990e-01
3.294571340084075928e-01 5.803654789924621582e-01 -3.935816884040832520e-01 1.830089986324310303e-01 -2.371470481157302856e-01 -4.856795072555541992e-01 -1.441044956445693970e-01 2.309674769639968872e-01
4.895213544368743896e-01 3.142464756965637207e-01 5.228783469647169113e-03 3.859844505786895752e-01 1.136184856295585632e-01 -9.635673463344573975e-02 1.215141564607620239e-01 6.896718144416809082e-01
3.785399496555328369e-01 -1.530104577541351318e-01 5.605097115039825439e-02 6.389642357826232910e-01 -6.023173034191131592e-02 -7.834467291831970215e-02 3.887999057769775391e-01 5.108298659324645996e-01
3.409643471240997314e-01 -1.134968400001525879e-01 2.445775121450424194e-01 -3.565530180931091309e-01 2.909311056137084961e-01 -5.923397541046142578e-01 2.422054111957550049e-01 4.355949163436889648e-01
4.328721463680267334e-01 -3.504441976547241211e-01 -1.805724650621414185e-01 -2.893060743808746338e-01 -1.444059759378433228e-01 -4.193760454654693604e-01 -1.748627275228500366e-01 5.883875489234924316e-01
3.562720119953155518e-01 -3.144821226596832275e-01 2.054090499877929688e-01 1.476393193006515503e-01 3.960628211498260498e-01 -1.807269454002380371e-01 -3.145422041416168213e-01 6.493968963623046875e-01
4.138244390487670898e-01 -8.828692883253097534e-02 1.654150485992431641e-01 3.473788201808929443e-01 6.606297492980957031e-01 -4.400156736373901367e-01 -1.957758516073226929e-01 -6.743089854717254639e-02
5.478421449661254883e-01 -7.206672430038452148e-02 -3.744471967220306396e-01 4.345129057765007019e-02 -4.601169824600219727e-01 -3.929886519908905029e-01 3.255952298641204834e-01 2.835784554481506348e-01
2.843667268753051758e-01 -4.684003889560699463e-01 3.018833994865417480e-01 4.374661147594451904e-01 -2.986812889575958252e-01 -2.077161818742752075e-01 2.646560072898864746e-01 4.634945094585418701e-01
1.867659091949462891e-01 -4.347024857997894287e-01 -4.823822677135467529e-01 6.247361376881599426e-02 -4.041703343391418457e-01 -2.377861589193344116e-01 1.748282909393310547e-01 5.376762151718139648e-01
4.847274124622344971e-01 -1.815076768398284912e-01 1.854529231786727905e-01 -1.323329657316207886e-01 -1.702424287796020508e-01 -7.508683204650878906e-01 2.620916366577148438e-01 1.367907971143722534e-01
-1.562423165887594223e-02 2.887503206729888916e-01 1.722242236137390137e-01 2.906827628612518311e-01 1.572637818753719330e-02 -1.210664287209510803e-01 -2.901013791561126709e-01 8.385453224182128906e-01
7.761664222925901413e-03 9.898516535758972168e-02 1.497235298156738281e-01 7.149074971675872803e-02 3.440012931823730469e-01 -2.201402038335800171e-01 1.353144831955432892e-02 8.919819593429565430e-01
-1.015463769435882568e-01 -2.723969705402851105e-02 4.843834936618804932e-01 1.236232072114944458e-01 -9.675294905900955200e-02 -7.551869750022888184e-01 2.970496714115142822e-01 2.667003273963928223e-01
1.924978643655776978e-01 -7.444257289171218872e-02 5.148622393608093262e-01 4.050308167934417725e-01 -5.484816431999206543e-01 -3.752492666244506836e-01 9.914850443601608276e-02 2.771194279193878174e-01
-2.349003590643405914e-02 -7.179909944534301758e-02 -3.605355322360992432e-01 6.321676969528198242e-01 4.267126619815826416e-01 -4.283589124679565430e-01 -2.732219398021697998e-01 1.563517153263092041e-01
3.903447389602661133e-01 -1.920351237058639526e-01 2.809259593486785889e-01 2.439523935317993164e-01 2.803878784179687500e-01 -5.853122472763061523e-01 4.618701636791229248e-01 1.943956613540649414e-01
-5.172829702496528625e-02 3.379511833190917969e-01 -3.525419533252716064e-01 4.768036305904388428e-02 -2.000053822994232178e-01 -6.353470683097839355e-01 -7.344326470047235489e-03 5.593137741088867188e-01
4.797333180904388428e-01 6.807584315538406372e-02 -5.253784358501434326e-02 4.966214597225189209e-01 -7.129525393247604370e-02 -1.179435029625892639e-01 3.936316967010498047e-01 5.847125053405761719e-01
7.109279185533523560e-02 -5.324609279632568359e-01 -3.595609366893768311e-01 -1.318394541740417480e-01 5.132279545068740845e-02 -6.225700974464416504e-01 -3.821725249290466309e-01 1.687668859958648682e-01
6.391264963895082474e-03 2.917230129241943359e-01 -3.393624722957611084e-01 2.945217192173004150e-01 5.088959336280822754e-01 -3.122632503509521484e-01 -7.775596529245376587e-02 5.919606685638427734e-01
3.418954312801361084e-01 3.285664319992065430e-01 -2.855667173862457275e-01 2.750513255596160889e-01 3.584733605384826660e-01 -2.340931445360183716e-01 1.121938154101371765e-01 6.496613025665283203e-01
6.237971782684326172e-01 -5.945296958088874817e-02 5.701567530632019043e-01 3.319669067859649658e-01 -1.064605340361595154e-01 -3.401124179363250732e-01 -8.427836932241916656e-03 2.120857536792755127e-01
6.208236515522003174e-02 -6.286507248878479004e-01 -1.934986561536788940e-01 -1.057695820927619934e-01 -2.944973707199096680e-01 -3.191889226436614990e-01 -1.466902643442153931e-01 5.849673151969909668e-01
5.685902237892150879e-01 -1.372172236442565918e-01 -2.480154633522033691e-01 -4.650426656007766724e-02 -1.377492994070053101e-01 -3.940737992525100708e-02 -4.381842017173767090e-01 6.177937984466552734e-01
2.116655260324478149e-01 -7.403066158294677734e-01 -1.105832122266292572e-02 1.598312407732009888e-01 -5.427800491452217102e-02 -2.941735684871673584e-01 3.389857411384582520e-01 4.208087623119354248e-01
6.984912157058715820e-01 5.151271820068359375e-02 1.463819593191146851e-01 5.260952711105346680e-01 2.277527600526809692e-01 -3.734348108991980553e-03 -7.566583901643753052e-02 3.919718861579895020e-01
3.339965343475341797e-01 -5.487671494483947754e-01 -2.168823927640914917e-01 -2.105052322149276733e-01 3.802798986434936523e-01 -5.103633999824523926e-01 -1.838934719562530518e-01 2.388515472412109375e-01
7.111696992069482803e-03 -5.764365792274475098e-01 -8.077432215213775635e-02 -2.355645745992660522e-01 -3.318507373332977295e-01 -4.395121335983276367e-01 -1.326660215854644775e-01 5.336281657218933105e-01
1.546215415000915527e-01 -1.463405042886734009e-01 -7.971023768186569214e-02 5.051608085632324219e-01 -1.115865483880043030e-01 -4.812434911727905273e-01 -6.697776317596435547e-01 2.205658704042434692e-02
-1.362110767513513565e-02 -2.998280525207519531e-01 -2.081018239259719849e-01 6.594595909118652344e-01 -1.013489067554473877e-02 -2.860091626644134521e-01 -5.522303581237792969e-01 2.118069082498550415e-01
5.615418553352355957e-01 1.765603423118591309e-01 -5.875468850135803223e-01 5.272050201892852783e-02 -5.106908082962036133e-02 -1.538933217525482178e-01 4.706245660781860352e-02 5.263083577156066895e-01
-2.094787657260894775e-01 -2.966182827949523926e-01 -4.428245499730110168e-02 -1.179162785410881042e-01 -4.143873453140258789e-01 -6.467353701591491699e-01 -2.066157907247543335e-01 4.686122238636016846e-01
2.332719564437866211e-01 -3.701914334669709206e-03 5.979446768760681152e-01 1.727338433265686035e-01 2.826779894530773163e-02 -6.184250116348266602e-01 2.762394845485687256e-01 3.140684664249420166e-01
2.922577261924743652e-01 -5.705054402351379395e-01 -9.242986887693405151e-02 1.071605756878852844e-01 -3.376591503620147705e-01 -4.925135970115661621e-01 4.120357334613800049e-01 2.067024111747741699e-01
1.543723791837692261e-01 -4.536382257938385010e-01 8.933724462985992432e-02 -3.095405697822570801e-01 4.689920246601104736e-01 -4.890395998954772949e-01 2.779146842658519745e-02 4.546418786048889160e-01
4.758598282933235168e-02 -4.027519822120666504e-01 2.098058313131332397e-01 -2.798880636692047119e-01 3.708649575710296631e-01 -6.189282536506652832e-01 9.450261294841766357e-02 4.285168945789337158e-01
1.448581963777542114e-01 -4.797348082065582275e-01 4.664658606052398682e-01 3.043446242809295654e-01 3.303765952587127686e-01 -2.248110473155975342e-01 2.278100401163101196e-01 4.765172302722930908e-01
3.719293773174285889e-01 -2.281616069376468658e-02 2.740541994571685791e-01 2.264618128538131714e-01 -3.422503769397735596e-01 3.546340391039848328e-02 -3.178959190845489502e-01 7.178484797477722168e-01
1.150583177804946899e-01 -4.855982959270477295e-02 3.200752437114715576e-01 5.363364815711975098e-01 -8.462990634143352509e-03 -4.653327167034149170e-01 4.704775810241699219e-01 3.954026401042938232e-01
-6.374042481184005737e-02 9.723839350044727325e-03 -3.585449457168579102e-01 -2.002799063920974731e-01 -9.694546461105346680e-02 -7.828802466392517090e-01 -1.259259730577468872e-01 4.347628355026245117e-01
8.834534138441085815e-02 9.037927538156509399e-02 -9.864506125450134277e-02 8.523600548505783081e-02 2.371139228343963623e-01 -3.326502442359924316e-02 -2.138509303331375122e-01 9.294992685317993164e-01
3.214663267135620117e-01 -3.880932033061981201e-01 4.452181458473205566e-01 1.761908233165740967e-01 5.434783697128295898e-01 -3.015692234039306641e-01 -1.187130212783813477e-01 3.411382734775543213e-01
8.104475587606430054e-02 -1.233432739973068237e-01 7.994961738586425781e-02 3.575197770260274410e-04 5.995578169822692871e-01 -2.521671354770660400e-01 -4.542478919029235840e-01 5.851726531982421875e-01
2.726234793663024902e-01 -4.877495169639587402e-01 5.136541128158569336e-01 -1.421715021133422852e-01 8.334548026323318481e-02 -3.237724304199218750e-01 1.843595504760742188e-02 5.400078892707824707e-01
1.828889362514019012e-02 -5.649684667587280273e-01 -2.962372899055480957e-01 -1.329885870218276978e-01 -2.735353708267211914e-01 -3.746024966239929199e-01 -2.996476925909519196e-02 5.991554856300354004e-01
7.426159977912902832e-01 1.264109313488006592e-01 8.672676980495452881e-02 4.779708981513977051e-01 2.986674308776855469e-01 -5.892200022935867310e-02 -9.499225020408630371e-02 3.080040812492370605e-01
3.930701315402984619e-01 -5.350582599639892578e-01 2.692247629165649414e-01 1.588938087224960327e-01 -1.681673377752304077e-01 -3.609349429607391357e-01 4.250991642475128174e-01 3.495936691761016846e-01
-7.126418501138687134e-02 -9.632453322410583496e-02 -1.913018822669982910e-01 -6.412462145090103149e-02 2.401655912399291992e-01 -7.606266140937805176e-01 -5.127824544906616211e-01 2.139072418212890625e-01
6.656014323234558105e-01 -2.928815484046936035e-01 3.888781666755676270e-01 3.176517188549041748e-01 1.350072175264358521e-01 -1.695068776607513428e-01 2.307872623205184937e-01 3.447374105453491211e-01
