# Supplementary material for: Where is your field going? A machine learning approach to study the relative motion of the domains of physics
Source: PLoS One. 2020 Jun 18;15(6):e0233997. doi: 10.1371/journal.pone.0233997 (PMC7302634; doi:10.1371/journal.pone.0233997)
Supplement: S10 Data — (ZIP) [file pone.0233997.s010.zip › 9/Pacs4Run_9_VS_500_embeddings2005-2009ED8.txt]

-9.324484318494796753e-02 -2.295088768005371094e-01 3.673951327800750732e-02 -6.478768587112426758e-01 5.070574283599853516e-01 3.979980051517486572e-01 1.703708320856094360e-01 -2.701870203018188477e-01
5.116107687354087830e-02 -8.384193480014801025e-02 -1.337604075670242310e-01 -8.266457319259643555e-01 1.342181265354156494e-01 4.535267353057861328e-01 1.517071723937988281e-01 2.059177160263061523e-01
1.404510885477066040e-01 2.253609895706176758e-01 -1.469500213861465454e-01 -6.443378329277038574e-01 4.752523005008697510e-01 9.358669817447662354e-02 3.382648527622222900e-01 3.790438771247863770e-01
-1.746326088905334473e-01 -1.321066766977310181e-01 1.385428756475448608e-01 -5.418585538864135742e-01 4.853585064411163330e-01 4.575202763080596924e-01 -5.145843327045440674e-02 4.378370046615600586e-01
7.284174859523773193e-02 -3.871256709098815918e-01 -3.875376284122467041e-01 -4.229283928871154785e-01 5.419291257858276367e-01 4.373797476291656494e-01 1.002704054117202759e-01 1.439848244190216064e-01
1.783297359943389893e-01 5.066406130790710449e-01 1.674614399671554565e-01 -1.668107360601425171e-01 4.851370453834533691e-01 4.680388569831848145e-01 4.016126990318298340e-01 -1.998337805271148682e-01
7.202892005443572998e-02 2.994558811187744141e-01 -2.965154647827148438e-01 -7.373859286308288574e-01 4.863212406635284424e-01 1.671230234205722809e-02 -1.177596449851989746e-01 1.510749757289886475e-01
-1.690636128187179565e-01 2.890705168247222900e-01 1.420132722705602646e-02 -1.712517738342285156e-01 4.910770058631896973e-01 7.678489685058593750e-01 -1.636960357427597046e-01 2.796000055968761444e-02
1.459007561206817627e-01 4.979168176651000977e-01 8.896070718765258789e-02 -1.505263894796371460e-01 2.738550007343292236e-01 5.677838325500488281e-01 3.532936573028564453e-01 -4.219337105751037598e-01
-4.345185458660125732e-01 5.541787147521972656e-01 -9.181817620992660522e-02 -7.219921052455902100e-02 3.807168006896972656e-01 4.943167865276336670e-01 2.206735610961914062e-01 -2.290092557668685913e-01
4.068674445152282715e-01 2.002099752426147461e-01 4.214406013488769531e-03 -3.747202754020690918e-01 4.372078776359558105e-01 6.620671749114990234e-01 1.299811899662017822e-01 -8.696586638689041138e-02
-1.575009971857070923e-01 5.605607032775878906e-01 -1.406273990869522095e-01 -5.021514892578125000e-01 1.704520285129547119e-01 5.889109969139099121e-01 -7.411231845617294312e-02 -8.758032321929931641e-02
6.686115264892578125e-02 6.090542301535606384e-03 2.471650242805480957e-01 -4.454556405544281006e-01 5.525864660739898682e-02 4.874089360237121582e-01 -2.042883783578872681e-01 -6.735107302665710449e-01
-3.787862658500671387e-01 -2.633910179138183594e-01 7.925886660814285278e-02 -5.491816997528076172e-01 3.959915041923522949e-01 2.894036173820495605e-01 2.213147729635238647e-01 4.355681538581848145e-01
-4.333089888095855713e-01 4.931718707084655762e-01 -6.846792250871658325e-02 -2.597950100898742676e-01 3.596917390823364258e-01 3.509099483489990234e-01 4.813386499881744385e-01 1.124309226870536804e-01
1.890953183174133301e-01 -3.020221889019012451e-01 -4.887653887271881104e-01 -3.955055773258209229e-01 4.563979208469390869e-01 3.967128694057464600e-01 3.151528239250183105e-01 -1.127287223935127258e-01
-5.470528602600097656e-01 -3.070792369544506073e-02 -8.492281287908554077e-02 -7.263340353965759277e-01 2.448012232780456543e-01 1.315313279628753662e-01 -9.084778279066085815e-02 2.820208072662353516e-01
-3.589607477188110352e-01 2.422103285789489746e-01 -3.504672646522521973e-01 -3.832010030746459961e-01 -2.050261758267879486e-02 6.042720675468444824e-01 4.205466508865356445e-01 -1.966244727373123169e-02
-2.582347691059112549e-01 3.629257977008819580e-01 -4.463581144809722900e-01 -5.405268669128417969e-01 5.516539141535758972e-02 4.296121299266815186e-01 3.483999967575073242e-01 3.467741981148719788e-02
-4.218300580978393555e-01 3.235147893428802490e-01 -1.177551820874214172e-01 -3.799697756767272949e-01 1.516311764717102051e-01 5.975625514984130859e-01 3.846807479858398438e-01 1.763575524091720581e-01
-6.154547929763793945e-01 7.130476087331771851e-02 1.135158315300941467e-01 -2.695191204547882080e-01 7.751958817243576050e-02 5.078815817832946777e-01 4.853189885616302490e-01 1.764004379510879517e-01
-2.964335726574063301e-03 -1.675906032323837280e-02 -1.084846705198287964e-01 1.064086332917213440e-01 7.798277735710144043e-01 4.927186369895935059e-01 3.373862418811768293e-04 -3.545637428760528564e-01
3.296186029911041260e-01 -9.107462316751480103e-02 3.415139317512512207e-01 -6.377604603767395020e-01 3.858937621116638184e-01 -8.246992528438568115e-02 3.599592149257659912e-01 -2.727651596069335938e-01
3.177231252193450928e-01 -1.050411611795425415e-01 -4.577679932117462158e-01 -2.813937067985534668e-01 5.612844228744506836e-01 4.450125992298126221e-01 9.292580187320709229e-02 -2.785193026065826416e-01
-3.472277224063873291e-01 5.986371636390686035e-01 1.307155787944793701e-01 -5.471719801425933838e-02 3.457946479320526123e-01 5.181606411933898926e-01 1.710505932569503784e-01 -2.892459630966186523e-01
3.132786750793457031e-01 6.867484748363494873e-02 -3.540541529655456543e-01 -1.995206028223037720e-01 6.002029776573181152e-01 5.319291949272155762e-01 1.040687412023544312e-01 -2.792039215564727783e-01
1.396589446812868118e-02 1.861397735774517059e-02 4.956480860710144043e-01 -7.532202005386352539e-01 6.448567658662796021e-02 3.655864298343658447e-01 4.861390963196754456e-02 -2.151175439357757568e-01
5.206055566668510437e-02 2.106032222509384155e-01 -4.227904379367828369e-01 -7.040377259254455566e-01 2.722071111202239990e-01 3.290970325469970703e-01 -3.024633526802062988e-01 -6.804003566503524780e-02
-2.507639229297637939e-01 3.352099061012268066e-01 -3.153207004070281982e-01 1.118279807269573212e-02 6.815387606620788574e-01 9.709041565656661987e-02 4.546456038951873779e-01 -2.111286073923110962e-01
-2.657789587974548340e-01 1.632131636142730713e-01 4.238590896129608154e-01 -2.146028578281402588e-01 3.644312024116516113e-01 5.151473283767700195e-01 4.844819009304046631e-01 2.100057750940322876e-01
2.696089446544647217e-01 -2.121191285550594330e-02 2.607466876506805420e-01 -8.204226493835449219e-01 1.400902122259140015e-01 3.615713119506835938e-01 -9.410375729203224182e-03 -1.879663616418838501e-01
-1.025860160589218140e-01 6.759010553359985352e-01 5.416477099061012268e-02 -3.111536800861358643e-01 2.358134388923645020e-01 5.416657924652099609e-01 2.983830310404300690e-02 -2.880682647228240967e-01
3.048712611198425293e-01 4.775480926036834717e-01 -1.208879984915256500e-02 -3.357758820056915283e-01 3.351976573467254639e-01 5.242948532104492188e-01 3.279501497745513916e-01 -2.670505344867706299e-01
-3.740538954734802246e-01 3.749061226844787598e-01 -2.791314125061035156e-01 -2.965043857693672180e-02 5.804411768913269043e-01 1.125239953398704529e-01 5.394283533096313477e-01 -1.337975356727838516e-02
7.938552647829055786e-02 1.470695286989212036e-01 6.223745346069335938e-01 -4.375436007976531982e-01 2.129537463188171387e-01 2.569373846054077148e-01 5.569376051425933838e-02 -5.280208587646484375e-01
-2.233843356370925903e-01 4.502145349979400635e-01 1.026069149374961853e-01 -5.245916843414306641e-01 1.795115172863006592e-01 -9.294409304857254028e-02 -3.411887958645820618e-02 -6.478075385093688965e-01
-1.003484129905700684e-01 3.281002640724182129e-01 -4.680008068680763245e-02 -3.950050473213195801e-01 4.033544287085533142e-02 5.790562629699707031e-01 6.205186843872070312e-01 -4.565749317407608032e-02
2.585251331329345703e-01 -2.346645444631576538e-01 -4.622126817703247070e-01 -4.825092852115631104e-01 5.156807899475097656e-01 6.504540890455245972e-02 3.872833549976348877e-01 -1.072171181440353394e-01
-1.266861706972122192e-01 4.674902260303497314e-01 -1.992666870355606079e-01 -6.376491189002990723e-01 1.752114109694957733e-02 5.124492645263671875e-01 2.368165403604507446e-01 1.032227370887994766e-02
-2.045539766550064087e-01 -1.755063384771347046e-01 3.475903272628784180e-01 -3.064140081405639648e-01 4.822781085968017578e-01 3.131869137287139893e-01 5.163226127624511719e-01 3.396754264831542969e-01
-6.725512742996215820e-01 4.007077515125274658e-01 1.116726640611886978e-02 -3.766670227050781250e-01 4.257405400276184082e-01 1.814703643321990967e-01 -1.493892669677734375e-01 -9.274563938379287720e-02
2.560051083564758301e-01 -4.192403331398963928e-02 1.847325414419174194e-01 -7.866427898406982422e-01 -2.877269685268402100e-02 4.452919661998748779e-01 1.286900937557220459e-01 -2.531737089157104492e-01
-1.040448322892189026e-01 3.679327368736267090e-01 -3.519060611724853516e-01 -3.714677691459655762e-01 3.409670293331146240e-01 6.152595281600952148e-01 -2.529041469097137451e-01 -1.822379976511001587e-01
-2.178055942058563232e-01 3.963530063629150391e-01 -2.461781352758407593e-01 -3.639352023601531982e-01 6.561445444822311401e-02 7.359820008277893066e-01 1.804053485393524170e-01 -1.545696556568145752e-01
-1.135350540280342102e-01 5.734562873840332031e-01 -1.112980470061302185e-01 -2.632822990417480469e-01 5.919225811958312988e-01 4.745856523513793945e-01 -2.662951685488224030e-02 1.548877451568841934e-02
-1.818740367889404297e-01 3.498172760009765625e-01 -9.836012125015258789e-02 -7.913440465927124023e-01 2.765761874616146088e-02 -1.717299073934555054e-01 1.514340341091156006e-01 -3.942855000495910645e-01
-2.311023175716400146e-01 5.635904073715209961e-01 1.026110947132110596e-01 -1.970499604940414429e-01 1.611289978027343750e-01 6.446026563644409180e-01 1.563365161418914795e-01 -3.371702730655670166e-01
-3.967075049877166748e-01 4.172217100858688354e-03 -2.786609530448913574e-02 7.840521633625030518e-03 3.115208745002746582e-01 8.250378966331481934e-01 1.116956472396850586e-01 -2.270665913820266724e-01
2.227408885955810547e-01 -2.144290804862976074e-01 -5.542889237403869629e-01 -4.982575774192810059e-01 4.259089529514312744e-01 2.946998775005340576e-01 2.690918743610382080e-01 -9.084592014551162720e-02
-1.253128051757812500e-01 5.845232009887695312e-01 -9.655144065618515015e-02 -1.520225256681442261e-01 6.204324364662170410e-01 4.519752264022827148e-01 -7.801299542188644409e-02 -1.220338121056556702e-01
1.668654941022396088e-02 4.358383417129516602e-01 2.407217212021350861e-02 -1.169020682573318481e-01 5.091797709465026855e-01 4.429863691329956055e-01 5.826056599617004395e-01 -2.430156432092189789e-02
-6.269688606262207031e-01 3.325383067131042480e-01 -2.219254523515701294e-01 -1.368378251791000366e-01 3.706474900245666504e-01 4.446061849594116211e-01 2.921580970287322998e-01 8.911963552236557007e-02
-4.553441703319549561e-01 3.817432522773742676e-01 -6.897050142288208008e-02 7.804517447948455811e-02 4.349070787429809570e-01 3.662000596523284912e-01 3.219650685787200928e-01 -4.573594331741333008e-01
2.771264910697937012e-01 -9.560324996709823608e-02 -5.502851009368896484e-01 -3.720749616622924805e-01 5.082262754440307617e-01 3.691304028034210205e-01 2.285038679838180542e-01 -1.613763421773910522e-01
-1.845509260892868042e-01 5.184785127639770508e-01 1.636118255555629730e-02 -3.941132724285125732e-01 1.968557089567184448e-01 5.848528146743774414e-01 3.973979949951171875e-01 5.289572849869728088e-02
-1.774372011423110962e-01 -1.015724241733551025e-01 1.961444914340972900e-01 -7.079223394393920898e-01 -1.496681571006774902e-01 4.525161981582641602e-01 -6.419794261455535889e-02 -4.327580630779266357e-01
3.310469686985015869e-01 -1.612233072519302368e-01 3.128578066825866699e-01 -6.425828933715820312e-01 2.783330976963043213e-01 4.441476762294769287e-01 -6.428495794534683228e-02 -2.734103798866271973e-01
-4.238622784614562988e-01 2.483788877725601196e-01 -2.794808447360992432e-01 -8.574010431766510010e-02 3.132361173629760742e-01 5.585187077522277832e-01 4.346168935298919678e-01 -2.724624872207641602e-01
-4.276621341705322266e-02 4.119137823581695557e-01 7.271707057952880859e-03 -1.696179360151290894e-01 2.418455332517623901e-01 6.413630843162536621e-01 5.346584320068359375e-01 -2.097127884626388550e-01
-3.906791210174560547e-01 6.609234213829040527e-01 -3.684165701270103455e-02 -1.560438573360443115e-01 4.933119714260101318e-01 3.600796461105346680e-01 9.583229571580886841e-02 -5.143001303076744080e-02
-3.961396217346191406e-01 3.602462410926818848e-01 -3.053604960441589355e-01 -1.114147156476974487e-01 6.177822947502136230e-01 -6.758198142051696777e-02 4.668255150318145752e-01 -5.907261371612548828e-02
-3.081655502319335938e-01 3.985613584518432617e-01 -2.970920801162719727e-01 -3.981050252914428711e-01 1.158221885561943054e-01 4.770708084106445312e-01 5.083224773406982422e-01 5.347731523215770721e-03
-4.333726465702056885e-01 1.107552498579025269e-01 1.435153186321258545e-01 6.787101924419403076e-02 4.467636346817016602e-01 7.503218650817871094e-01 1.066570580005645752e-01 -2.760401181876659393e-02
1.248724479228258133e-02 8.943281718529760838e-04 -4.561862647533416748e-01 -5.091136097908020020e-01 6.004193425178527832e-01 3.730594813823699951e-01 1.461455821990966797e-01 -1.072631627321243286e-01
-5.832016468048095703e-01 1.225185096263885498e-01 -3.222895860671997070e-01 8.247210085391998291e-02 5.561434626579284668e-01 3.828422129154205322e-01 2.420790195465087891e-01 -1.404526382684707642e-01
-2.401628494262695312e-01 -1.707550734281539917e-01 2.341015785932540894e-01 -1.963538676500320435e-01 5.729007720947265625e-01 2.784447968006134033e-01 5.541988611221313477e-01 3.269906044006347656e-01
-1.351123005151748657e-01 5.593049526214599609e-01 2.536560595035552979e-01 -1.175668463110923767e-01 5.429246425628662109e-01 5.081484317779541016e-01 9.453408420085906982e-02 -1.698246598243713379e-01
-2.020369842648506165e-02 3.782966136932373047e-01 -3.654294461011886597e-02 -2.051756381988525391e-01 4.523053467273712158e-01 5.113632082939147949e-01 5.804684162139892578e-01 1.001754254102706909e-01
-3.277046680450439453e-01 3.370454907417297363e-01 -3.248844146728515625e-01 -3.616644740104675293e-01 -1.000610087066888809e-02 6.322978138923645020e-01 3.586699664592742920e-01 -1.188025027513504028e-01
-1.668710820376873016e-02 -2.669047713279724121e-01 5.966625809669494629e-01 -5.304777622222900391e-01 1.918052136898040771e-01 2.827090620994567871e-01 1.464034318923950195e-01 -3.910536766052246094e-01
2.364640384912490845e-01 -3.441122770309448242e-01 3.821456134319305420e-01 -5.437083840370178223e-01 5.145165920257568359e-01 2.335510402917861938e-01 -1.306237536482512951e-03 -2.544452548027038574e-01
3.116182684898376465e-01 -1.174017339944839478e-01 1.431020498275756836e-01 -8.039114475250244141e-01 4.316576719284057617e-01 -4.875104129314422607e-02 5.565434321761131287e-02 -1.748041808605194092e-01
-5.165283083915710449e-01 2.091295123100280762e-01 -1.988216638565063477e-01 -5.203050971031188965e-01 5.377370119094848633e-01 -2.001628652215003967e-02 -2.812796831130981445e-01 1.026434153318405151e-01
-4.201854020357131958e-02 -2.822867631912231445e-01 -1.502349227666854858e-01 1.090662255883216858e-01 7.195590138435363770e-01 2.790606021881103516e-01 3.380270600318908691e-01 -4.173492491245269775e-01
-1.486355960369110107e-01 6.282239221036434174e-03 -2.666719257831573486e-01 -5.816437602043151855e-01 -1.466145180165767670e-02 5.801257491111755371e-02 2.737319329753518105e-03 -7.515695691108703613e-01
1.059732958674430847e-01 -2.253602743148803711e-01 -2.346527278423309326e-01 -1.179475858807563782e-01 3.065165281295776367e-01 1.521853804588317871e-01 7.896152138710021973e-01 -3.583349287509918213e-01
-3.669514358043670654e-01 -2.179194092750549316e-01 3.235846757888793945e-01 -5.899082422256469727e-01 -6.956543028354644775e-02 4.741494953632354736e-01 -1.067429780960083008e-01 -3.522894680500030518e-01
-3.950943648815155029e-01 -1.912833005189895630e-02 -3.537108898162841797e-01 1.214112713932991028e-01 3.386460244655609131e-01 4.406611621379852295e-01 1.791428327560424805e-01 -6.022681593894958496e-01
-2.371876835823059082e-01 -3.240367770195007324e-02 -1.507389843463897705e-01 1.652011275291442871e-01 6.230282187461853027e-01 4.716966152191162109e-01 1.803957968950271606e-01 -4.994734823703765869e-01
-8.943542093038558960e-02 2.405558377504348755e-01 -3.228676021099090576e-01 -4.143835008144378662e-01 3.782886862754821777e-01 7.044349312782287598e-01 -5.548992753028869629e-02 1.255665421485900879e-01
2.398304939270019531e-01 3.757195770740509033e-01 -2.765566483139991760e-02 -2.214278727769851685e-01 4.122105836868286133e-01 3.668066561222076416e-01 6.393184065818786621e-01 -1.957760751247406006e-01
-4.453383982181549072e-01 4.208000600337982178e-01 1.188518181443214417e-01 -1.477846205234527588e-01 1.365358978509902954e-01 6.099562644958496094e-01 3.708789050579071045e-01 -2.457541525363922119e-01
-4.488050043582916260e-01 2.160606533288955688e-01 1.958012878894805908e-01 -1.933474540710449219e-01 3.611579239368438721e-01 5.700902938842773438e-01 3.855757117271423340e-01 2.684473097324371338e-01
-1.542780101299285889e-01 -9.152683429419994354e-03 5.982325673103332520e-01 -6.153531670570373535e-01 6.088985130190849304e-02 3.144440650939941406e-01 7.518403232097625732e-02 -3.624049723148345947e-01
-1.752071231603622437e-01 2.437533624470233917e-02 6.277091503143310547e-01 -6.455989480018615723e-01 2.389049977064132690e-01 -3.710526600480079651e-02 2.436887100338935852e-02 -3.143965005874633789e-01
-2.919876575469970703e-01 6.447080522775650024e-02 3.973655998706817627e-01 -6.860279440879821777e-01 -1.788126826286315918e-01 3.107270896434783936e-01 2.881250381469726562e-01 -2.655402719974517822e-01
-2.584141492843627930e-01 3.122074902057647705e-01 -2.497471570968627930e-01 4.453200101852416992e-02 5.772630572319030762e-01 6.258059293031692505e-02 6.114546060562133789e-01 -2.456952035427093506e-01
-1.209409534931182861e-01 4.032517671585083008e-01 -4.048677682876586914e-01 -2.982143163681030273e-01 5.197355747222900391e-01 5.414999723434448242e-01 6.944454461336135864e-02 4.173617064952850342e-02
-5.310119986534118652e-01 2.327056527137756348e-01 1.893846541643142700e-01 -2.984038889408111572e-01 2.304209172725677490e-01 5.648795366287231445e-01 2.927211523056030273e-01 2.847711443901062012e-01
4.765322804450988770e-01 -2.974565513432025909e-02 -2.930841445922851562e-01 -4.001463353633880615e-01 4.171885251998901367e-01 5.401359796524047852e-01 1.177853122353553772e-01 -2.152909338474273682e-01
-2.431429177522659302e-02 -2.792986631393432617e-01 4.100837707519531250e-01 -4.585843682289123535e-01 -6.017746403813362122e-02 3.413664400577545166e-01 3.308892250061035156e-01 -5.597255229949951172e-01
1.058186665177345276e-01 5.016365647315979004e-01 2.260261923074722290e-01 -1.035284176468849182e-01 4.006169438362121582e-01 5.380629301071166992e-01 2.347385138273239136e-01 -4.126128554344177246e-01
-2.132735699415206909e-01 2.573437094688415527e-01 2.985901571810245514e-02 1.459607928991317749e-01 7.668142914772033691e-01 3.766306638717651367e-01 2.802082002162933350e-01 -2.402520477771759033e-01
9.551444649696350098e-02 1.068986877799034119e-01 3.107220232486724854e-01 -7.360072731971740723e-01 2.311621159315109253e-01 4.951608479022979736e-01 9.090949781239032745e-03 -2.061361372470855713e-01
-3.248824477195739746e-01 2.728990018367767334e-01 -2.426390200853347778e-01 -3.114164471626281738e-01 5.591550469398498535e-02 6.299128532409667969e-01 5.133960247039794922e-01 -2.512987703084945679e-02
3.353582322597503662e-01 -1.108639165759086609e-01 2.108967304229736328e-01 -6.473963856697082520e-01 5.789852738380432129e-01 8.263447880744934082e-02 -1.005579456686973572e-01 -2.438856959342956543e-01
-1.747634410858154297e-01 -2.628292143344879150e-01 4.551892578601837158e-01 -2.437153011560440063e-01 4.265980422496795654e-01 3.613880872726440430e-01 5.240612626075744629e-01 2.157701849937438965e-01
-6.093066930770874023e-01 1.318774074316024780e-01 2.154436260461807251e-01 -1.836593300104141235e-01 2.893772721290588379e-01 4.856456518173217773e-01 3.985018134117126465e-01 2.298099249601364136e-01
-9.217726439237594604e-02 -1.694145053625106812e-01 -6.719995737075805664e-01 -3.954625725746154785e-01 1.906304359436035156e-01 5.364816784858703613e-01 1.527400016784667969e-01 -8.570818603038787842e-02
5.485552828758955002e-03 -2.973367273807525635e-01 6.218422055244445801e-01 -4.383273422718048096e-01 4.215355813503265381e-01 1.329030394554138184e-01 1.291386932134628296e-01 -3.474330306053161621e-01
-2.945460081100463867e-01 2.469998151063919067e-01 -2.163003757596015930e-02 1.874575465917587280e-01 5.908866524696350098e-01 5.020796060562133789e-01 -2.272462099790573120e-02 -4.635496437549591064e-01
-3.508687019348144531e-01 2.549612820148468018e-01 -1.624460965394973755e-01 -2.704738676548004150e-01 -1.325030028820037842e-01 6.479510664939880371e-01 4.631717801094055176e-01 -2.457953393459320068e-01
-4.570911526679992676e-01 1.390419453382492065e-01 -3.156213834881782532e-02 -5.196026563644409180e-01 5.845265984535217285e-01 -1.884999424219131470e-01 1.258092224597930908e-01 3.282078206539154053e-01
3.060054965317249298e-02 -1.217284500598907471e-01 -8.404881507158279419e-02 1.394505053758621216e-01 7.851168513298034668e-01 3.710249662399291992e-01 3.282706439495086670e-02 -4.500994980335235596e-01
-3.065041005611419678e-01 3.194164633750915527e-01 -9.547039121389389038e-02 -1.865655779838562012e-01 -3.765416517853736877e-02 6.558369398117065430e-01 4.513264298439025879e-01 -3.533718287944793701e-01
1.399901956319808960e-01 -2.009121179580688477e-01 -7.538369297981262207e-02 -6.848984360694885254e-01 -8.463726192712783813e-02 2.382670938968658447e-01 1.185434535145759583e-01 -6.223192214965820312e-01
1.965862661600112915e-01 -2.251747399568557739e-01 -5.317373871803283691e-01 -3.197444975376129150e-01 4.344443380832672119e-01 3.559984266757965088e-01 3.006427735090255737e-02 -4.574805796146392822e-01
-6.574882194399833679e-03 3.001110553741455078e-01 -4.606755450367927551e-02 -3.695071935653686523e-01 1.661266982555389404e-01 5.943236947059631348e-01 6.248070597648620605e-01 5.467205308377742767e-03
-1.219907104969024658e-01 3.182455003261566162e-01 9.408156387507915497e-03 1.027685105800628662e-01 7.571989893913269043e-01 4.257959127426147461e-01 2.121502757072448730e-01 -2.711608111858367920e-01
-4.804542288184165955e-02 2.316995412111282349e-01 -1.861810833215713501e-01 -6.015813350677490234e-01 8.521119132637977600e-03 -8.740109205245971680e-02 2.699832618236541748e-01 -6.832576394081115723e-01
-2.407822757959365845e-01 3.220560401678085327e-02 3.560732603073120117e-01 1.832937002182006836e-01 4.742238223552703857e-01 4.817725121974945068e-01 4.896113574504852295e-01 -2.896370589733123779e-01
-7.625310122966766357e-02 -1.794412285089492798e-01 1.738477647304534912e-01 1.422935873270034790e-01 8.315433859825134277e-01 2.488077431917190552e-01 3.585557341575622559e-01 -1.719993352890014648e-01
-3.557959198951721191e-01 -2.134322077035903931e-01 2.432207465171813965e-01 -5.842877626419067383e-01 -2.012897431850433350e-01 2.787366509437561035e-01 1.652342975139617920e-01 -5.308423042297363281e-01
-5.128740668296813965e-01 9.768427163362503052e-02 -2.951448857784271240e-01 -6.726650986820459366e-03 5.190064907073974609e-01 4.105728566646575928e-01 4.434528052806854248e-01 7.532651722431182861e-02
-2.061821520328521729e-02 -3.522468507289886475e-01 -3.079677820205688477e-01 -4.910089448094367981e-02 4.937805235385894775e-01 2.260184139013290405e-01 6.556557416915893555e-01 -2.312012612819671631e-01
-5.217732787132263184e-01 -6.629354357719421387e-01 4.394454136490821838e-02 -3.642999827861785889e-01 2.822377681732177734e-01 1.915792822837829590e-01 -9.903743118047714233e-02 -1.656933426856994629e-01
-4.446915090084075928e-01 -2.097845375537872314e-01 2.536405324935913086e-01 -6.385025978088378906e-01 -5.733074247837066650e-02 2.504737675189971924e-01 -1.352159976959228516e-01 -4.493481218814849854e-01
-4.583764821290969849e-02 1.409831047058105469e-01 3.405968844890594482e-01 1.152451708912849426e-01 4.747979640960693359e-01 5.573945045471191406e-01 4.632235467433929443e-01 -3.131092190742492676e-01
1.343392282724380493e-01 -4.285131096839904785e-01 1.966819167137145996e-01 -5.582196712493896484e-01 6.033625602722167969e-01 1.453464198857545853e-02 -3.729346767067909241e-02 -2.870330214500427246e-01
-2.022249549627304077e-01 3.378093838691711426e-01 -2.456302568316459656e-02 -6.040648221969604492e-01 3.126482367515563965e-01 -3.713049590587615967e-01 8.050628751516342163e-02 -4.872317016124725342e-01
1.225578263401985168e-01 4.078178405761718750e-01 1.076631993055343628e-01 -3.340662717819213867e-01 4.605782330036163330e-01 6.804171800613403320e-01 1.241349130868911743e-01 -7.044970244169235229e-02
-1.761818081140518188e-01 -5.093867778778076172e-01 -4.564203917980194092e-01 -8.713256567716598511e-02 4.323773086071014404e-01 2.745255827903747559e-01 1.227092593908309937e-01 -4.649746119976043701e-01
8.199203759431838989e-02 -1.409812867641448975e-01 1.963557749986648560e-01 -6.619955301284790039e-01 6.450951099395751953e-01 -1.761141121387481689e-01 -1.463011056184768677e-01 -1.674519032239913940e-01
-3.627056181430816650e-01 5.853216648101806641e-01 8.497039228677749634e-02 -2.473876923322677612e-01 3.447306752204895020e-01 5.764424800872802734e-01 5.845199525356292725e-02 -5.367423221468925476e-02
-4.455763474106788635e-02 -1.951362043619155884e-01 5.957612991333007812e-01 -3.752417266368865967e-01 5.679621696472167969e-01 5.712267383933067322e-02 -8.542966842651367188e-02 -3.620169758796691895e-01
-2.844815254211425781e-01 -4.480158984661102295e-01 -3.072001636028289795e-01 -2.360851615667343140e-01 6.940933465957641602e-01 -1.435400992631912231e-01 1.661462634801864624e-01 -1.956272125244140625e-01
-2.082926928997039795e-01 1.631627380847930908e-01 -1.303826868534088135e-01 -7.726480960845947266e-01 5.946502089500427246e-02 -4.281445220112800598e-02 -2.123150974512100220e-01 -5.153256654739379883e-01
-1.571953445672988892e-01 3.985430598258972168e-01 -1.341279447078704834e-01 -8.442192524671554565e-02 5.240075588226318359e-01 6.731851100921630859e-01 -1.417913287878036499e-01 -2.084922343492507935e-01
-7.602970600128173828e-01 1.055134609341621399e-01 -2.776236534118652344e-01 -1.186344549059867859e-01 5.113964080810546875e-01 2.387193441390991211e-01 -1.321640238165855408e-02 -3.128062933683395386e-02
-1.649103686213493347e-02 5.610967278480529785e-01 1.854704506695270538e-02 -3.088449239730834961e-01 1.307972371578216553e-01 6.636548638343811035e-01 2.077621370553970337e-01 -2.974198460578918457e-01
-2.702774107456207275e-01 -5.797098577022552490e-02 3.868797421455383301e-01 -6.659229993820190430e-01 -1.902055740356445312e-01 3.885913491249084473e-01 2.362334728240966797e-01 -2.957575619220733643e-01
-3.648232221603393555e-01 4.164029955863952637e-01 -2.164163738489151001e-01 -3.992091119289398193e-02 6.268833875656127930e-01 -7.326495647430419922e-02 4.819871783256530762e-01 -1.200866028666496277e-01
-2.227799035608768463e-02 5.059250816702842712e-02 -2.196661382913589478e-01 -5.645999908447265625e-01 3.971376717090606689e-01 5.731518268585205078e-01 9.875751286745071411e-02 3.659825921058654785e-01
-2.703689932823181152e-01 -3.118585608899593353e-02 4.019492864608764648e-01 -7.083988785743713379e-01 -1.011373996734619141e-01 2.576603591442108154e-01 3.776395320892333984e-02 -4.295255541801452637e-01
-2.636145055294036865e-01 1.599146723747253418e-01 6.241885572671890259e-02 1.718312352895736694e-01 5.642776489257812500e-01 4.981215000152587891e-01 -1.911843568086624146e-01 -5.180993676185607910e-01
-4.669388830661773682e-01 2.068873792886734009e-01 -3.325029611587524414e-01 -2.712644822895526886e-02 5.908733606338500977e-01 3.638490438461303711e-01 3.791894912719726562e-01 5.069116875529289246e-02
-4.331592917442321777e-01 4.444831013679504395e-01 -9.167715162038803101e-02 -2.178502827882766724e-01 1.055215597152709961e-01 4.652609229087829590e-01 5.628873705863952637e-01 -1.204144284129142761e-01
-2.370204776525497437e-01 -4.049001038074493408e-01 -2.068504989147186279e-01 1.576365530490875244e-01 5.958960056304931641e-01 2.284400910139083862e-01 3.593931496143341064e-01 -4.192859828472137451e-01
-1.407971382141113281e-01 8.101134747266769409e-02 4.823062717914581299e-01 -8.313419222831726074e-01 1.254005283117294312e-01 1.530398130416870117e-01 8.611048758029937744e-02 5.747341364622116089e-02
-5.512546896934509277e-01 -3.963211178779602051e-01 1.600398682057857513e-02 -4.344524741172790527e-01 2.584658861160278320e-01 2.760881781578063965e-01 2.821952104568481445e-01 3.569023013114929199e-01
4.307534545660018921e-03 -5.421057343482971191e-01 -3.632405102252960205e-01 -4.104019105434417725e-01 2.451542615890502930e-01 1.690240502357482910e-01 5.436825752258300781e-01 -1.465223580598831177e-01
-5.486877560615539551e-01 3.527290374040603638e-02 3.058510422706604004e-01 -1.097589656710624695e-01 2.768113315105438232e-01 4.307169616222381592e-01 5.525344610214233398e-01 1.570661514997482300e-01
-2.783228754997253418e-01 6.001548841595649719e-02 -2.034518271684646606e-01 -8.189033865928649902e-01 2.961457073688507080e-01 1.643668860197067261e-01 -2.055189907550811768e-01 2.235672920942306519e-01
1.596229616552591324e-03 -2.153087258338928223e-01 2.783228754997253418e-01 -6.363396644592285156e-01 4.447921812534332275e-01 -1.489379256963729858e-01 -1.686147600412368774e-01 -4.720109403133392334e-01
-1.733115911483764648e-01 5.226954445242881775e-02 3.460408449172973633e-01 1.236857399344444275e-01 5.153990983963012695e-01 5.824599266052246094e-01 4.050589203834533691e-01 -2.514362335205078125e-01
-3.301086127758026123e-01 9.579796344041824341e-02 9.982752054929733276e-02 -6.513807177543640137e-01 -1.472503691911697388e-01 2.914797961711883545e-01 -1.739048808813095093e-01 -5.574070811271667480e-01
7.638855278491973877e-02 -3.923945724964141846e-01 -3.270882070064544678e-01 -2.555088698863983154e-01 4.245778918266296387e-01 2.669594287872314453e-01 6.361562609672546387e-01 -1.081263870000839233e-01
2.659269571304321289e-01 -1.285471022129058838e-01 3.732025921344757080e-01 -6.163556575775146484e-01 5.378851294517517090e-01 3.098057806491851807e-01 -8.487392216920852661e-02 -3.286860138177871704e-02
-1.691247671842575073e-01 2.782306969165802002e-01 -3.257377147674560547e-01 1.938842236995697021e-02 7.183024883270263672e-01 1.895298808813095093e-01 4.806563854217529297e-01 -6.777189671993255615e-02
1.915030777454376221e-01 -3.104318380355834961e-01 -2.898511588573455811e-01 -7.238625884056091309e-01 4.026418924331665039e-01 2.520923912525177002e-01 1.693507134914398193e-01 6.794759631156921387e-02
-1.638387888669967651e-01 -5.130551457405090332e-01 -3.341037929058074951e-01 -3.737517893314361572e-01 5.802485942840576172e-01 -1.519957631826400757e-01 -1.242834329605102539e-02 -3.141176700592041016e-01
-1.780878007411956787e-01 1.157324910163879395e-01 2.883009798824787140e-02 -5.807852149009704590e-01 -7.377220690250396729e-02 -9.488262981176376343e-02 4.011343121528625488e-01 -6.643750667572021484e-01
-1.691838353872299194e-02 -3.694941103458404541e-01 2.780512571334838867e-01 -5.310874581336975098e-01 5.842080116271972656e-01 -1.072136983275413513e-01 -1.476967632770538330e-01 -3.594630360603332520e-01
-1.202079132199287415e-01 2.768349945545196533e-01 -3.092891871929168701e-01 -4.062432050704956055e-01 3.025173842906951904e-01 7.216218113899230957e-01 1.600809693336486816e-01 1.016785129904747009e-01
-1.621766835451126099e-01 -4.602979868650436401e-03 -5.864779353141784668e-01 -2.505639493465423584e-01 6.965695619583129883e-01 1.157752871513366699e-01 2.603740990161895752e-01 2.304945886135101318e-02
-2.462744265794754028e-01 -3.430012464523315430e-01 -3.290815949440002441e-01 -1.868489235639572144e-01 6.653447747230529785e-01 -1.869332343339920044e-01 2.605907618999481201e-01 -3.646324574947357178e-01
-2.148155122995376587e-01 4.480235576629638672e-01 8.633168763481080532e-04 1.364382505416870117e-01 5.202526450157165527e-01 3.971117436885833740e-01 1.276329308748245239e-01 -5.383884906768798828e-01
-5.898574590682983398e-01 -5.029422640800476074e-01 7.064820267260074615e-03 -2.352503091096878052e-01 3.554027676582336426e-01 3.373981714248657227e-01 -2.710468173027038574e-01 -1.735215783119201660e-01
6.334768235683441162e-02 -2.172406464815139771e-01 2.460034340620040894e-01 -7.464366555213928223e-01 5.331767201423645020e-01 -1.827543228864669800e-01 1.046805381774902344e-01 -4.973696544766426086e-02
-4.944159463047981262e-02 5.503009259700775146e-02 -1.809071600437164307e-01 -7.478318214416503906e-01 7.077504694461822510e-02 9.834040701389312744e-02 -2.826071679592132568e-01 -5.549782514572143555e-01
-1.989077925682067871e-01 -3.568477332592010498e-01 -6.105011105537414551e-01 -3.393177390098571777e-01 4.649872779846191406e-01 5.272417515516281128e-02 3.543554842472076416e-01 -2.620414644479751587e-02
2.966236472129821777e-01 -4.470744132995605469e-01 -2.890015244483947754e-01 -3.317204117774963379e-01 4.077763855457305908e-01 4.548904299736022949e-01 2.946562170982360840e-01 -2.419696003198623657e-01
-6.672241687774658203e-01 -3.812347650527954102e-01 2.428457289934158325e-01 -3.117863647639751434e-02 5.788515210151672363e-01 1.165723428130149841e-01 -1.352936681360006332e-02 2.616351842880249023e-02
-3.555824756622314453e-01 -1.568643003702163696e-01 2.445367127656936646e-01 -2.219465076923370361e-01 3.949965834617614746e-01 2.606727182865142822e-01 6.361358165740966797e-01 3.335490524768829346e-01
-3.990136682987213135e-01 2.669547498226165771e-01 -1.202300656586885452e-02 -1.569988876581192017e-01 1.501721590757369995e-01 8.332135677337646484e-01 1.483706086874008179e-01 -7.693996280431747437e-02
-5.640941262245178223e-01 -1.034181043505668640e-01 -2.321258485317230225e-01 2.720195613801479340e-02 2.908524274826049805e-01 7.071249485015869141e-01 1.784645318984985352e-01 3.149572759866714478e-03
-8.664788305759429932e-02 9.215895086526870728e-02 -3.929791599512100220e-02 6.606885790824890137e-02 4.526489973068237305e-01 7.692039012908935547e-01 -5.585710331797599792e-02 -4.223788380622863770e-01
-8.139584213495254517e-03 -2.465492635965347290e-01 -2.787072956562042236e-01 -1.546760555356740952e-02 3.626185953617095947e-01 4.201116859912872314e-01 7.227731347084045410e-01 -1.756225675344467163e-01
-2.738524675369262695e-01 -4.379046857357025146e-01 -4.514044225215911865e-01 -2.401957958936691284e-01 6.638091206550598145e-01 2.881341613829135895e-02 1.590779721736907959e-01 -7.075243443250656128e-02
-5.977418422698974609e-01 4.752014577388763428e-01 -1.194127649068832397e-02 -1.538824290037155151e-01 5.829691290855407715e-01 -5.276557430624961853e-02 2.235618382692337036e-01 -2.118420042097568512e-02
-5.082664489746093750e-01 2.283063232898712158e-01 -6.293717771768569946e-03 -5.417980551719665527e-01 2.259533405303955078e-01 -2.767338454723358154e-01 7.783656474202871323e-03 -5.179378390312194824e-01
-6.552848815917968750e-01 1.858005672693252563e-01 -8.843822404742240906e-03 -5.092537403106689453e-01 4.538489580154418945e-01 -6.040640547871589661e-02 -2.568126618862152100e-01 3.289089724421501160e-02
-2.852977812290191650e-01 1.329166889190673828e-01 -3.051966130733489990e-01 -5.628628730773925781e-01 2.433569543063640594e-02 5.279998779296875000e-01 4.156894385814666748e-01 1.969897001981735229e-01
-3.491192758083343506e-01 4.491831064224243164e-01 -1.219533383846282959e-01 -1.686179637908935547e-01 9.012539684772491455e-02 6.610305309295654297e-01 2.252400666475296021e-01 -3.704436421394348145e-01
-8.949641778599470854e-05 -1.481525301933288574e-01 -2.189193367958068848e-01 2.514435537159442902e-02 5.039252042770385742e-01 2.388577163219451904e-01 7.056704759597778320e-01 -3.471720218658447266e-01
-1.687861047685146332e-02 3.873276114463806152e-01 1.679822057485580444e-01 -3.659768700599670410e-01 2.193573713302612305e-01 6.525333523750305176e-01 4.580026865005493164e-01 -6.205938383936882019e-02
1.080136373639106750e-01 -4.941181838512420654e-01 -4.110314846038818359e-01 -3.030982315540313721e-01 5.686015486717224121e-01 2.688598036766052246e-01 2.594707608222961426e-01 -1.429909020662307739e-01
-1.848094612360000610e-01 -2.537232041358947754e-01 3.395400568842887878e-02 -6.381081938743591309e-01 -6.684412062168121338e-02 2.664402127265930176e-01 -1.083693206310272217e-01 -6.371282339096069336e-01
9.587758779525756836e-02 -3.105895519256591797e-01 1.522943973541259766e-01 -7.330064773559570312e-01 4.814960062503814697e-01 -7.456904649734497070e-02 -1.379711627960205078e-01 -2.782346308231353760e-01
-3.202423751354217529e-01 9.879518300294876099e-02 -3.157200813293457031e-01 2.011201716959476471e-02 6.895399689674377441e-01 1.658344268798828125e-01 5.323644280433654785e-01 -3.496447205543518066e-02
5.200762301683425903e-02 1.790259033441543579e-01 5.044370144605636597e-02 1.455466747283935547e-01 6.116264462471008301e-01 5.883809924125671387e-01 1.805639714002609253e-01 -4.343200922012329102e-01
-3.317221403121948242e-01 2.767061889171600342e-01 -2.839580178260803223e-01 3.332224115729331970e-02 5.752540230751037598e-01 2.692369818687438965e-01 3.101994991302490234e-01 -4.816867113113403320e-01
1.288732290267944336e-01 1.260450109839439392e-02 5.434911251068115234e-01 -3.784197270870208740e-01 6.554803252220153809e-01 4.558849334716796875e-02 -6.023720651865005493e-02 -3.305867314338684082e-01
1.951069086790084839e-01 -1.520909965038299561e-01 3.202025592327117920e-01 -6.837023496627807617e-01 4.761728942394256592e-01 3.212308585643768311e-01 -1.960781961679458618e-01 2.112705446779727936e-02
-7.080815434455871582e-01 -3.865326344966888428e-01 3.115232586860656738e-01 -2.974443137645721436e-01 2.218906134366989136e-01 6.627276074141263962e-03 3.311258256435394287e-01 -6.906348466873168945e-02
3.370754122734069824e-01 -7.408275268971920013e-03 3.303505480289459229e-01 -6.650527715682983398e-01 3.530560433864593506e-01 3.802101016044616699e-01 -1.218761727213859558e-01 -2.254695296287536621e-01
-3.856694698333740234e-01 6.200888752937316895e-01 6.161502376198768616e-02 -1.864230781793594360e-01 2.472324073314666748e-01 5.627339482307434082e-01 7.410874590277671814e-03 -2.243895083665847778e-01
-6.362534761428833008e-01 -5.678507089614868164e-01 3.492518886923789978e-02 -2.445401549339294434e-01 3.568425476551055908e-01 1.715492755174636841e-01 -1.239558756351470947e-01 -1.989392787218093872e-01
-1.202407777309417725e-01 1.893606632947921753e-01 -3.784768283367156982e-01 -6.795075535774230957e-01 3.052863776683807373e-01 2.944318950176239014e-01 -4.039129316806793213e-01 -4.091302677989006042e-02
1.375836040824651718e-02 -1.043209433555603027e-01 2.657926175743341446e-03 1.608861088752746582e-01 7.388558983802795410e-01 2.119560539722442627e-01 2.825443744659423828e-01 -5.407142043113708496e-01
-1.856184601783752441e-01 7.193882018327713013e-03 -3.224047720432281494e-01 2.422859892249107361e-02 8.039954304695129395e-01 -1.169281452894210815e-01 2.753271460533142090e-01 -3.536611795425415039e-01
4.021511226892471313e-02 2.601550221443176270e-01 3.165808022022247314e-01 1.631535822525620461e-03 3.500082194805145264e-01 6.252581477165222168e-01 4.692789316177368164e-01 -3.111265897750854492e-01
-1.209558770060539246e-01 2.102444320917129517e-01 -4.468339383602142334e-01 -3.563651442527770996e-01 3.210355937480926514e-01 7.106940150260925293e-01 -4.533129185438156128e-02 -6.561748683452606201e-02
-4.418439567089080811e-01 4.077113568782806396e-01 4.137425124645233154e-01 -6.349887847900390625e-01 1.854571253061294556e-01 5.614201352000236511e-02 -1.613522171974182129e-01 -2.389793284237384796e-02
-5.069406628608703613e-01 1.145949885249137878e-01 2.799451053142547607e-01 -5.857098698616027832e-01 4.553820192813873291e-01 3.688915446400642395e-02 -2.770175635814666748e-01 1.515969783067703247e-01
-9.784778952598571777e-02 -3.345676064491271973e-01 -4.308766126632690430e-01 -2.539014220237731934e-01 5.823708772659301758e-01 -1.457069069147109985e-01 1.389723420143127441e-01 -4.986683130264282227e-01
-5.131360292434692383e-01 1.146319285035133362e-01 -8.182711154222488403e-02 -5.247051119804382324e-01 7.331178337335586548e-02 -2.232313156127929688e-01 4.762336984276771545e-02 -6.197296380996704102e-01
-3.675464987754821777e-01 -9.230848401784896851e-02 2.446598261594772339e-01 -6.439177393913269043e-01 2.658603154122829437e-02 -4.617829993367195129e-02 -4.126429092139005661e-03 -6.156654953956604004e-01
-6.597408652305603027e-01 -2.802799642086029053e-01 3.992924690246582031e-01 -3.022037148475646973e-01 2.484210580587387085e-01 -1.604750305414199829e-01 3.154763877391815186e-01 -2.200746536254882812e-01
-6.362023353576660156e-01 9.727447479963302612e-02 2.111909985542297363e-01 -5.971155166625976562e-01 3.581383228302001953e-01 -4.922952502965927124e-02 -1.307275593280792236e-01 1.919882297515869141e-01
-5.034897327423095703e-01 3.119644224643707275e-01 3.425053358078002930e-01 -6.287113428115844727e-01 3.109911978244781494e-01 -4.561881721019744873e-02 -1.915754228830337524e-01 3.302707523107528687e-02
-3.920415937900543213e-01 -4.230472743511199951e-01 1.480136215686798096e-01 -4.969072341918945312e-01 3.280760049819946289e-01 2.062222063541412354e-01 3.531745374202728271e-01 3.515904545783996582e-01
-4.703679084777832031e-01 2.513883113861083984e-01 -8.885827660560607910e-02 -4.000961780548095703e-01 6.390267610549926758e-01 1.233939677476882935e-01 -3.518360555171966553e-01 1.467606239020824432e-02
-5.183181762695312500e-01 -4.672852158546447754e-01 1.037195175886154175e-01 -1.795911341905593872e-01 5.110559463500976562e-01 2.932472825050354004e-01 -2.737963199615478516e-01 -2.187319397926330566e-01
1.027591675519943237e-01 -5.345630049705505371e-01 -3.075761198997497559e-01 -3.364899456501007080e-01 4.119088947772979736e-01 2.246125042438507080e-01 5.120542049407958984e-01 -1.163402795791625977e-01
-2.400447279214859009e-01 3.091567158699035645e-01 3.547432720661163330e-01 -6.447994112968444824e-01 1.000957787036895752e-01 -1.644532680511474609e-01 5.457723885774612427e-02 -5.149261355400085449e-01
-2.376598715782165527e-01 8.817294239997863770e-02 -2.480076849460601807e-01 -5.708283185958862305e-01 7.498074322938919067e-02 -1.766923964023590088e-01 2.212315946817398071e-01 -6.801506280899047852e-01
-5.546439290046691895e-01 -3.608026802539825439e-01 4.634373784065246582e-01 -3.585053384304046631e-01 3.477227985858917236e-01 4.988325759768486023e-02 2.978426516056060791e-01 8.235107362270355225e-02
6.236924603581428528e-02 2.950433874502778053e-03 -3.644774556159973145e-01 5.322806537151336670e-03 7.208220958709716797e-01 3.752597272396087646e-01 1.259955912828445435e-01 -4.323772490024566650e-01
6.803159601986408234e-03 2.575128972530364990e-01 -3.626222610473632812e-01 -3.281579315662384033e-01 5.226557254791259766e-01 6.276417374610900879e-01 -1.626456677913665771e-01 -3.002465516328811646e-02
-4.238861799240112305e-01 8.451858907938003540e-02 -1.901651024818420410e-01 -7.324336171150207520e-01 -1.692425757646560669e-01 5.101406946778297424e-02 -1.008693650364875793e-01 -4.462456703186035156e-01
-1.731663793325424194e-01 2.051212638616561890e-01 -4.203435480594635010e-01 6.960401684045791626e-02 7.185213565826416016e-01 2.366875559091567993e-01 3.011961877346038818e-01 -2.887772023677825928e-01
-1.415868997573852539e-01 -3.138025999069213867e-01 -2.382379472255706787e-01 1.030471101403236389e-01 5.372588038444519043e-01 2.393844872713088989e-01 4.474557936191558838e-01 -5.176256895065307617e-01
-8.267549425363540649e-02 -1.560171097517013550e-01 4.427320957183837891e-01 -5.585188269615173340e-01 -6.558030098676681519e-02 3.754741549491882324e-01 3.507848381996154785e-01 -4.387901425361633301e-01
-5.189351439476013184e-01 1.686028987169265747e-01 3.370633721351623535e-01 -5.623993277549743652e-02 3.395181000232696533e-01 5.562659502029418945e-01 3.855466544628143311e-01 1.102464720606803894e-01
-5.264843106269836426e-01 -1.231664698570966721e-02 1.975270956754684448e-01 -3.994689583778381348e-01 2.169729620218276978e-01 4.828773736953735352e-01 3.219967186450958252e-01 3.743532598018646240e-01
-3.967033624649047852e-01 3.376593813300132751e-02 -3.976551890373229980e-01 1.374429613351821899e-01 3.938331007957458496e-01 3.371763229370117188e-01 3.174582123756408691e-01 -5.430412888526916504e-01
-3.078505955636501312e-02 3.048668056726455688e-02 -3.915033936500549316e-01 -4.084302783012390137e-01 6.462736129760742188e-01 2.438367456197738647e-01 -4.455303251743316650e-01 -4.908496513962745667e-02
-6.386599540710449219e-01 -8.478058874607086182e-02 -4.305122792720794678e-01 9.296710789203643799e-02 3.532704710960388184e-01 3.656421899795532227e-01 2.653487026691436768e-01 -2.490740269422531128e-01
-6.409982442855834961e-01 2.720890939235687256e-01 -2.107303589582443237e-02 1.534369140863418579e-01 5.249423384666442871e-01 1.404920816421508789e-01 2.474090009927749634e-01 -3.668623864650726318e-01
-5.658246874809265137e-01 1.825161129236221313e-01 1.164980977773666382e-01 -3.884551823139190674e-01 6.231653690338134766e-01 7.174270600080490112e-02 -2.827182039618492126e-02 2.962764203548431396e-01
2.460682839155197144e-01 -1.417127400636672974e-01 -2.486573010683059692e-01 -7.373316884040832520e-01 5.195489525794982910e-01 1.697368770837783813e-01 1.227772384881973267e-01 -7.964825257658958435e-03
-1.930322311818599701e-02 -1.097153425216674805e-01 -8.163016289472579956e-02 -7.941715717315673828e-01 2.015688866376876831e-01 -4.882007837295532227e-02 -2.535981535911560059e-01 -4.928413629531860352e-01
-4.797424748539924622e-02 -2.690692245960235596e-01 5.141445398330688477e-01 -4.014134109020233154e-01 5.172469615936279297e-01 -1.694349795579910278e-01 1.307355314493179321e-01 -4.318315982818603516e-01
-1.354702711105346680e-01 6.749146431684494019e-02 -5.020680427551269531e-01 -4.374163746833801270e-01 1.230335161089897156e-01 6.049981713294982910e-01 3.864309489727020264e-01 5.655571445822715759e-02
7.746731489896774292e-02 5.633163452148437500e-02 2.608672678470611572e-01 -8.783707618713378906e-01 2.334999889135360718e-01 2.339729666709899902e-01 6.139530614018440247e-02 1.954571753740310669e-01
-2.071537971496582031e-01 -1.953541040420532227e-01 4.627880156040191650e-01 -6.653371453285217285e-01 1.574341356754302979e-01 -7.211921364068984985e-02 7.486320566385984421e-03 -4.817001521587371826e-01
2.072792649269104004e-01 2.878338098526000977e-01 2.373398989439010620e-01 -2.576478123664855957e-01 3.844138383865356445e-01 4.963717162609100342e-01 5.969983935356140137e-01 3.013979457318782806e-02
-1.283655874431133270e-02 2.178997993469238281e-01 -2.177625000476837158e-01 1.430674046277999878e-01 6.177489161491394043e-01 4.694247841835021973e-01 1.370532512664794922e-01 -5.135261416435241699e-01
-7.686007618904113770e-01 -4.506820142269134521e-01 1.088734716176986694e-02 -2.256616950035095215e-01 3.189842104911804199e-01 1.700944602489471436e-01 -1.252720803022384644e-01 -9.338570386171340942e-02
-5.527627468109130859e-01 7.781384885311126709e-02 -3.643268048763275146e-01 -5.537264347076416016e-01 4.177054464817047119e-01 -6.964492797851562500e-02 -2.455328106880187988e-01 9.714365005493164062e-02
-1.716749519109725952e-01 -1.054632663726806641e-01 3.337074518203735352e-01 -3.208007812500000000e-01 5.153945684432983398e-01 8.501823246479034424e-02 6.377066373825073242e-01 2.561290562152862549e-01
-9.904100000858306885e-02 -3.070693910121917725e-01 4.099127650260925293e-01 -6.005177497863769531e-01 4.696725308895111084e-01 -2.897034585475921631e-01 1.809328347444534302e-01 -1.731827706098556519e-01
-3.364599645137786865e-01 -2.928432822227478027e-01 3.608733713626861572e-01 -4.880234897136688232e-01 -1.170567870140075684e-01 2.983919382095336914e-01 1.565294861793518066e-01 -5.526296496391296387e-01
-2.580297589302062988e-01 7.007037401199340820e-01 2.501887083053588867e-01 -2.096872031688690186e-01 1.552035361528396606e-01 4.326335489749908447e-01 1.258159428834915161e-01 -3.298213779926300049e-01
-5.642914772033691406e-01 7.765555381774902344e-02 -4.913037270307540894e-02 -4.189597964286804199e-01 6.309915781021118164e-01 1.671116054058074951e-01 -7.667369395494461060e-02 2.562189698219299316e-01
-6.880657076835632324e-01 2.216003835201263428e-01 -2.906706929206848145e-01 2.458070963621139526e-02 4.684550464153289795e-01 4.040147662162780762e-01 7.649498432874679565e-02 -6.193352863192558289e-02
2.405432462692260742e-01 -2.300455570220947266e-01 4.414123892784118652e-01 -6.076292991638183594e-01 3.662335574626922607e-01 3.232062160968780518e-01 3.475170210003852844e-02 -2.921687960624694824e-01
1.009239107370376587e-01 -1.490811109542846680e-01 5.696042180061340332e-01 -3.681820034980773926e-01 6.657724976539611816e-01 1.943423971533775330e-02 -9.866472100839018822e-04 -2.528845965862274170e-01
-2.213142812252044678e-01 -4.311475157737731934e-01 -2.566876709461212158e-01 -1.287539303302764893e-02 6.391863822937011719e-01 -3.068435378372669220e-02 3.566534221172332764e-01 -4.029578566551208496e-01
-1.836065948009490967e-01 -6.090781092643737793e-02 1.409744769334793091e-01 -6.500484347343444824e-01 -1.511301696300506592e-01 3.923466801643371582e-01 -1.402495801448822021e-01 -5.689427256584167480e-01
-1.065476611256599426e-01 -6.005996838212013245e-02 -1.753925085067749023e-01 1.733317412436008453e-02 8.868548274040222168e-01 -9.996225684881210327e-02 2.942710518836975098e-01 -2.662296295166015625e-01
2.289717197418212891e-01 -2.709394097328186035e-01 -1.871650964021682739e-01 -6.295631527900695801e-01 2.612654864788055420e-01 5.399996638298034668e-01 1.848327368497848511e-01 2.208185046911239624e-01
-2.107788324356079102e-01 -1.388204693794250488e-01 4.609889686107635498e-01 -5.572036504745483398e-01 -1.122599914669990540e-01 4.487239122390747070e-01 2.163720875978469849e-01 -3.905661404132843018e-01
-1.021833568811416626e-01 -6.076405942440032959e-02 2.067077606916427612e-01 -7.645836472511291504e-01 -1.234634891152381897e-01 3.897816836833953857e-01 -3.165806829929351807e-02 -4.363199174404144287e-01
6.367872655391693115e-02 4.174610227346420288e-02 -4.074133336544036865e-01 -6.504784822463989258e-01 3.421250032261013985e-03 -4.373159259557723999e-02 2.417589873075485229e-01 -5.871309041976928711e-01
6.368597596883773804e-02 -3.553090989589691162e-02 6.021544933319091797e-01 -6.800498366355895996e-01 2.128002643585205078e-01 1.853512376546859741e-01 1.689274758100509644e-01 -2.478882074356079102e-01
2.710506506264209747e-02 -4.362574517726898193e-01 -2.819508016109466553e-01 -1.961778253316879272e-01 4.302526712417602539e-01 9.630551189184188843e-02 6.754231452941894531e-01 -2.009334415197372437e-01
-1.898067593574523926e-01 -3.394693732261657715e-01 -2.807327806949615479e-01 4.760309308767318726e-02 5.234739184379577637e-01 1.950377598404884338e-03 3.882949650287628174e-01 -5.855385065078735352e-01
7.022211700677871704e-02 -2.373690307140350342e-01 4.854738414287567139e-01 -4.641708433628082275e-01 4.188946448266506195e-03 4.054494798183441162e-01 3.661395907402038574e-01 -4.348796308040618896e-01
-2.187148928642272949e-01 -4.726689159870147705e-01 -1.685205250978469849e-01 1.081309318542480469e-01 4.803433120250701904e-01 2.020059376955032349e-01 3.813147246837615967e-01 -5.212671756744384766e-01
2.551365196704864502e-01 -2.652175128459930420e-01 1.013702303171157837e-01 -5.348592400550842285e-01 6.191294789314270020e-01 2.334045618772506714e-02 2.975324094295501709e-01 -3.095530569553375244e-01
-1.956854611635208130e-01 -3.681491613388061523e-01 -3.216694593429565430e-01 -2.176878601312637329e-01 5.955414772033691406e-01 -2.723848819732666016e-01 3.370436131954193115e-01 -3.644894361495971680e-01
-4.725778996944427490e-01 5.998473614454269409e-02 2.512605488300323486e-01 -5.622013211250305176e-01 4.901187121868133545e-01 1.105858758091926575e-01 -2.945310175418853760e-01 2.338279634714126587e-01
-4.955161809921264648e-01 3.003698289394378662e-01 -5.704813078045845032e-02 -4.891755580902099609e-01 2.348759323358535767e-01 -3.466964364051818848e-01 1.121046766638755798e-01 -4.834894239902496338e-01
-1.272821873426437378e-01 -1.537583321332931519e-01 -3.473110496997833252e-01 1.574441604316234589e-02 7.000989913940429688e-01 2.758949697017669678e-01 1.999371647834777832e-01 -4.827558100223541260e-01
-2.917138040065765381e-01 -4.668884873390197754e-01 2.745359949767589569e-02 -4.960369467735290527e-01 3.412519097328186035e-01 2.870956063270568848e-01 3.266228437423706055e-01 3.802007436752319336e-01
-6.665623188018798828e-01 1.316109299659729004e-01 1.247858628630638123e-01 -5.919203758239746094e-01 1.063072755932807922e-01 1.212166994810104370e-01 -3.003368973731994629e-01 -2.371392250061035156e-01
-2.011404633522033691e-01 -6.027473881840705872e-02 -3.989727199077606201e-01 -6.034739017486572266e-01 2.159155309200286865e-01 3.711067438125610352e-01 3.884323239326477051e-01 3.119776844978332520e-01
2.896018326282501221e-01 -3.755709826946258545e-01 -3.903636634349822998e-01 -4.624142348766326904e-01 5.094995498657226562e-01 2.535218298435211182e-01 2.125552296638488770e-01 -1.995582431554794312e-01
-3.821553289890289307e-01 2.408132553100585938e-01 -5.218737125396728516e-01 -3.315185010433197021e-01 7.260304689407348633e-02 4.068683385848999023e-01 4.904169440269470215e-01 -4.886497557163238525e-02
-4.667191505432128906e-01 -7.490367442369461060e-02 3.207614123821258545e-01 -6.140702962875366211e-01 4.299380779266357422e-01 1.071644350886344910e-01 8.776612579822540283e-02 3.042342364788055420e-01
-2.548470199108123779e-01 -3.082557022571563721e-01 -3.025018572807312012e-01 -1.471496373414993286e-01 5.345321297645568848e-01 -2.429969161748886108e-01 4.298753142356872559e-01 -4.441916644573211670e-01
-6.920294165611267090e-01 4.098169207572937012e-01 7.274544984102249146e-02 -4.333697855472564697e-01 2.374841123819351196e-01 1.534432172775268555e-01 -2.756546735763549805e-01 -6.415113806724548340e-02
-4.873065352439880371e-01 1.336291283369064331e-01 3.403559699654579163e-02 -4.918206930160522461e-01 2.407351732254028320e-01 -3.342735767364501953e-01 4.837377741932868958e-02 -5.741055011749267578e-01
-4.565211236476898193e-01 -5.331562161445617676e-01 8.754641562700271606e-02 -2.060475498437881470e-01 4.818603396415710449e-01 2.930925190448760986e-01 -3.406929373741149902e-01 -1.518182605504989624e-01
3.868774771690368652e-01 -3.138892352581024170e-01 1.062115430831909180e-01 -5.584413409233093262e-01 4.450356960296630859e-01 4.266825318336486816e-01 2.198690772056579590e-01 1.429989282041788101e-02
-3.235462903976440430e-01 1.204800158739089966e-01 1.991713941097259521e-01 -5.835140943527221680e-01 -1.313248574733734131e-01 2.914272062480449677e-02 1.772048920392990112e-01 -6.716750264167785645e-01
8.153411746025085449e-02 4.949373602867126465e-01 7.689911872148513794e-02 -1.244922131299972534e-01 4.358439445495605469e-01 6.439467072486877441e-01 3.223410621285438538e-02 -3.482972681522369385e-01
3.641793131828308105e-01 2.839257419109344482e-01 7.644928246736526489e-02 -4.456619322299957275e-01 3.244934678077697754e-01 5.914120078086853027e-01 3.563735783100128174e-01 -1.529933698475360870e-02
-2.115943580865859985e-01 -9.397684037685394287e-02 1.476977914571762085e-01 -7.504625916481018066e-01 -1.464624851942062378e-01 4.243722558021545410e-01 -1.147663742303848267e-01 -3.829792737960815430e-01
-3.677883446216583252e-01 9.504545480012893677e-02 3.372920155525207520e-01 -6.651763319969177246e-01 -1.402282863855361938e-01 2.993221580982208252e-01 4.601079970598220825e-02 -4.337025880813598633e-01
-2.597223222255706787e-01 2.168151885271072388e-01 -6.445939093828201294e-02 -6.454314589500427246e-01 1.253267228603363037e-01 -1.777475327253341675e-01 6.214591860771179199e-02 -6.431452035903930664e-01
-1.973400413990020752e-01 -1.425256133079528809e-01 -3.829922974109649658e-01 -1.089298203587532043e-01 3.911754786968231201e-01 1.975462883710861206e-01 7.678287625312805176e-01 2.430855296552181244e-02
-6.170909404754638672e-01 -3.092792928218841553e-01 3.472925424575805664e-01 -2.961623072624206543e-01 2.798633277416229248e-01 -1.464546024799346924e-01 4.630260169506072998e-01 -3.248579055070877075e-02
-6.138509511947631836e-01 2.921137809753417969e-01 8.408199995756149292e-03 1.406313329935073853e-01 4.498895406723022461e-01 1.970741301774978638e-01 2.055707722902297974e-01 -4.842628538608551025e-01
-1.422454416751861572e-01 -2.009763121604919434e-01 -2.625079154968261719e-01 3.567266091704368591e-02 5.265910029411315918e-01 3.750952482223510742e-01 6.398500800132751465e-01 -2.044239342212677002e-01
2.870443165302276611e-01 -3.317207098007202148e-01 -3.069767355918884277e-01 -2.936770021915435791e-01 5.712849497795104980e-01 5.203382372856140137e-01 1.653769910335540771e-01 -5.116677656769752502e-02
-1.558302938938140869e-01 -2.965998053550720215e-01 2.648465037345886230e-01 -4.626855254173278809e-01 -1.433517634868621826e-01 4.500324130058288574e-01 2.505928277969360352e-01 -5.636029243469238281e-01
-3.042162656784057617e-01 4.340815842151641846e-01 -8.368265628814697266e-02 6.085365638136863708e-02 7.314391136169433594e-01 1.144472509622573853e-01 3.853610157966613770e-01 -1.082367151975631714e-01
-5.645118951797485352e-01 4.159822463989257812e-01 2.278288900852203369e-01 -4.392713904380798340e-01 3.871741592884063721e-01 1.370528638362884521e-01 -3.076869845390319824e-01 -7.841821759939193726e-03
-4.306531250476837158e-01 2.208998650312423706e-01 1.673684269189834595e-02 -5.468334555625915527e-01 2.656539976596832275e-01 -3.492318391799926758e-01 7.299097720533609390e-03 -5.233028531074523926e-01
-8.076131343841552734e-01 -3.928065299987792969e-01 9.159931540489196777e-02 -2.946827113628387451e-01 2.358692437410354614e-01 1.531399339437484741e-01 -1.071397960186004639e-01 -8.758239448070526123e-02
-1.840773224830627441e-01 2.910114079713821411e-02 -4.124952852725982666e-01 -6.533060967922210693e-02 6.486586928367614746e-01 1.860657823272049427e-03 5.946088433265686035e-01 -1.285582929849624634e-01
-3.384838700294494629e-01 -1.939099133014678955e-01 3.681496530771255493e-02 2.010246962308883667e-01 3.608376979827880859e-01 7.046582102775573730e-01 3.255276754498481750e-02 -4.222021102905273438e-01
-1.396790146827697754e-01 -1.703261137008666992e-01 -6.414915621280670166e-02 -6.736080348491668701e-02 5.214724540710449219e-01 2.685753107070922852e-01 7.729972600936889648e-01 3.514494374394416809e-02
-5.564799159765243530e-02 -3.407244384288787842e-01 -3.678914606571197510e-01 -1.448709964752197266e-01 4.220269024372100830e-01 1.223938614130020142e-01 7.140508294105529785e-01 -1.467066705226898193e-01
-2.230223715305328369e-01 -5.042080879211425781e-01 -4.952389001846313477e-02 -1.584718823432922363e-01 7.053920626640319824e-01 -1.848078668117523193e-01 7.218134403228759766e-02 -3.626669645309448242e-01
-4.943522810935974121e-01 2.414088323712348938e-02 -3.150112032890319824e-01 -1.182093992829322815e-01 4.453205764293670654e-01 1.856764853000640869e-01 6.353253722190856934e-01 7.350677251815795898e-02
-4.387727975845336914e-01 -2.062681168317794800e-01 2.302939742803573608e-01 -3.430602848529815674e-01 3.965800106525421143e-01 3.185121417045593262e-01 4.140141010284423828e-01 4.050589501857757568e-01
4.252557083964347839e-02 -3.934168219566345215e-01 3.200201988220214844e-01 -5.234172344207763672e-01 3.478031456470489502e-01 2.900867760181427002e-01 4.707102775573730469e-01 2.008747160434722900e-01
-5.121165141463279724e-02 -7.666969299316406250e-02 -1.800147444009780884e-01 -4.812891595065593719e-03 7.710257172584533691e-01 -2.374396473169326782e-01 4.401666820049285889e-01 -3.383280336856842041e-01
-6.429501771926879883e-01 2.110880911350250244e-01 -1.170263364911079407e-01 -4.141314327716827393e-01 5.316810607910156250e-01 -1.843937039375305176e-01 -1.960838586091995239e-01 4.149696603417396545e-02
-3.142454922199249268e-01 3.059422969818115234e-01 -1.214779913425445557e-01 3.531941026449203491e-02 6.766784787178039551e-01 3.995154798030853271e-01 3.731704652309417725e-01 -1.867684274911880493e-01
-6.963221430778503418e-01 -2.431649416685104370e-01 2.533237338066101074e-01 -3.922106623649597168e-01 1.880713999271392822e-01 -2.202895730733871460e-01 3.305535614490509033e-01 -2.117552608251571655e-01
-4.753590524196624756e-01 1.726206392049789429e-01 2.213015453889966011e-03 -5.248147845268249512e-01 2.237066477537155151e-01 -3.000065088272094727e-01 1.444163173437118530e-02 -5.731870532035827637e-01
-4.951280951499938965e-01 4.460614640265703201e-03 -4.974406659603118896e-01 2.377337776124477386e-02 4.072223007678985596e-01 5.695862174034118652e-01 7.940725237131118774e-02 -1.012510284781455994e-01
-3.543447852134704590e-01 2.920840978622436523e-01 -3.500986397266387939e-01 -1.489451676607131958e-01 7.007066011428833008e-01 -1.640853136777877808e-01 3.547351360321044922e-01 -2.494370378553867340e-02
1.449497640132904053e-01 -2.099760919809341431e-01 5.427482128143310547e-01 -2.612744867801666260e-01 6.545565724372863770e-01 3.442712873220443726e-02 8.115624636411666870e-02 -3.685699105262756348e-01
-4.030217826366424561e-01 2.522864043712615967e-01 -3.988312482833862305e-01 -4.925087392330169678e-01 1.524799913167953491e-01 -2.455087304115295410e-01 1.459523886442184448e-01 -5.171719789505004883e-01
-1.448760479688644409e-01 1.931780427694320679e-01 3.945519924163818359e-01 -7.639636993408203125e-01 3.918393552303314209e-01 2.581447549164295197e-02 -2.151295840740203857e-01 4.354573786258697510e-02
-5.596011877059936523e-01 -7.994008809328079224e-02 -1.058819890022277832e-01 -5.626169443130493164e-01 -1.633936315774917603e-01 9.861556440591812134e-02 4.938905593007802963e-03 -5.623703002929687500e-01
4.099218547344207764e-01 -3.121479153633117676e-01 -2.000272721052169800e-01 -4.568813741207122803e-01 3.271249234676361084e-01 5.949538350105285645e-01 1.306417584419250488e-01 -8.791074156761169434e-02
-7.593529671430587769e-02 3.650103211402893066e-01 -1.875388473272323608e-01 -2.163339704275131226e-01 7.286019921302795410e-01 1.989450901746749878e-01 -3.493429720401763916e-01 -2.941933274269104004e-01
-4.911254346370697021e-01 1.452510952949523926e-01 2.219891995191574097e-01 -1.323827803134918213e-01 5.321696400642395020e-01 1.904857754707336426e-01 5.230951309204101562e-01 2.788830697536468506e-01
-4.950139522552490234e-01 4.726682603359222412e-01 -1.466386616230010986e-01 -1.805601865053176880e-01 6.567920446395874023e-01 -1.407367289066314697e-01 1.571687757968902588e-01 3.945283219218254089e-02
-1.437242329120635986e-01 -2.531507611274719238e-01 -4.534329473972320557e-01 -4.508729577064514160e-01 6.735005378723144531e-01 -9.082008153200149536e-02 -1.844193637371063232e-01 -1.025104299187660217e-01
-4.984697327017784119e-02 -1.458585113286972046e-01 -1.376903802156448364e-01 1.772932708263397217e-01 6.918622851371765137e-01 3.366026282310485840e-01 4.242699742317199707e-01 -3.922618329524993896e-01
-2.948633432388305664e-01 7.999683171510696411e-02 -2.626438140869140625e-01 1.392695605754852295e-01 6.877495050430297852e-01 3.286445140838623047e-01 4.506840407848358154e-01 -1.848119497299194336e-01
3.773933276534080505e-02 5.143533349037170410e-01 4.244637191295623779e-01 -1.582654714584350586e-01 3.980402946472167969e-01 4.618902206420898438e-01 3.035858273506164551e-01 -2.546688616275787354e-01
-7.384130358695983887e-01 -4.998722970485687256e-01 1.509082764387130737e-01 -1.920324265956878662e-01 3.257935047149658203e-01 1.839336305856704712e-01 -3.457725048065185547e-02 -6.368311494588851929e-02
-3.721986114978790283e-01 -6.362345814704895020e-01 6.945531070232391357e-02 -3.284789919853210449e-01 4.388909637928009033e-01 4.844300076365470886e-02 -1.893278956413269043e-01 -3.363541960716247559e-01
-8.889418840408325195e-02 -4.262185394763946533e-01 -1.296706199645996094e-01 -2.378848046064376831e-01 4.796115756034851074e-01 1.513250321149826050e-01 6.883208751678466797e-01 1.015874370932579041e-01
-7.492399811744689941e-01 -4.095636308193206787e-01 3.278381228446960449e-01 -2.447244524955749512e-01 2.719073891639709473e-01 5.022637546062469482e-02 1.382366567850112915e-01 -8.923900872468948364e-02
-2.964818477630615234e-01 1.572130322456359863e-01 1.024941448122262955e-02 1.389172524213790894e-01 4.253724515438079834e-01 4.598422944545745850e-01 -2.801471948623657227e-01 -6.301590800285339355e-01
2.043572068214416504e-01 -2.981337904930114746e-01 -5.891940593719482422e-01 -4.175879657268524170e-01 3.900403976440429688e-01 3.469890952110290527e-01 1.747931987047195435e-01 -2.115167230367660522e-01
-4.067408144474029541e-01 -6.183079481124877930e-01 -2.226856648921966553e-01 -1.348114907741546631e-01 1.436259299516677856e-01 4.851953387260437012e-01 3.116459250450134277e-01 -1.769975423812866211e-01
-6.971920728683471680e-01 -2.794660627841949463e-01 -5.305640771985054016e-02 -4.330143630504608154e-01 3.696824610233306885e-01 -4.485701397061347961e-02 -3.101899623870849609e-01 -1.030076518654823303e-01
-3.337383568286895752e-01 8.179515600204467773e-03 3.373568356037139893e-01 -7.596958279609680176e-01 3.781274259090423584e-01 -6.791605055332183838e-02 -1.205142512917518616e-01 1.883822232484817505e-01
-1.840016394853591919e-01 1.171664148569107056e-01 2.061970978975296021e-01 -5.134945511817932129e-01 3.198915719985961914e-01 -3.296593725681304932e-01 1.074691489338874817e-01 -6.508964300155639648e-01
-4.996548891067504883e-01 -3.022291697561740875e-02 1.545411255210638046e-02 -5.330589413642883301e-01 -1.922662109136581421e-01 6.618143618106842041e-02 1.388080716133117676e-01 -6.359457969665527344e-01
-1.458917558193206787e-01 3.258330225944519043e-01 -3.181975185871124268e-01 -5.303235054016113281e-01 1.182405799627304077e-01 -2.443434000015258789e-01 3.113374412059783936e-01 -5.651903748512268066e-01
-4.052678644657135010e-01 3.105272650718688965e-01 -2.222706004977226257e-02 -5.304628610610961914e-01 2.389875054359436035e-01 -3.277925550937652588e-01 5.542960017919540405e-02 -5.383405089378356934e-01
-1.671435832977294922e-01 1.660958826541900635e-01 7.629974931478500366e-02 -5.324984788894653320e-01 8.429627120494842529e-02 -2.329108268022537231e-01 3.383429944515228271e-01 -6.922928690910339355e-01
8.497832342982292175e-03 -3.945616185665130615e-01 -4.304100573062896729e-01 -4.293245673179626465e-01 4.637537002563476562e-01 -5.437800288200378418e-02 -2.189019694924354553e-03 -5.066033005714416504e-01
-1.993360817432403564e-01 -5.951958298683166504e-01 4.292462468147277832e-01 -2.759343385696411133e-01 3.474813401699066162e-01 2.270574308931827545e-02 1.688116639852523804e-01 -4.425590932369232178e-01
-1.072347685694694519e-01 3.402619957923889160e-01 -2.349386662244796753e-01 -6.312776803970336914e-01 2.924153506755828857e-01 -3.492823243141174316e-01 1.575669348239898682e-01 -4.320679008960723877e-01
-5.192851424217224121e-01 8.228405565023422241e-02 7.421707361936569214e-02 -2.551179528236389160e-01 6.688072085380554199e-01 1.996502131223678589e-01 1.225957944989204407e-01 3.883117437362670898e-01
-3.616696000099182129e-01 -4.716992378234863281e-01 1.095821410417556763e-01 -8.783496916294097900e-02 1.563117951154708862e-01 7.092179059982299805e-01 3.092319071292877197e-01 -6.264133006334304810e-02
-1.506443172693252563e-01 -1.601851359009742737e-02 -4.245242774486541748e-01 5.607954412698745728e-02 7.648994922637939453e-01 3.659164905548095703e-01 1.645987629890441895e-01 -2.182322144508361816e-01
-4.456990957260131836e-01 1.568434089422225952e-01 -3.751107752323150635e-01 -1.719648241996765137e-01 7.666051387786865234e-01 -2.731678076088428497e-02 1.326047033071517944e-01 2.141903713345527649e-02
-2.871840596199035645e-01 -1.671314239501953125e-01 -3.215564489364624023e-01 -2.475357241928577423e-02 2.045395821332931519e-01 8.356651067733764648e-01 7.971791923046112061e-02 -1.976197361946105957e-01
-3.286640942096710205e-01 -1.457810960710048676e-02 7.509446889162063599e-02 7.578009366989135742e-02 2.070428580045700073e-01 6.705166697502136230e-01 6.083839535713195801e-01 -1.333985626697540283e-01
-2.414794415235519409e-01 -2.277898192405700684e-01 -5.794371366500854492e-01 -1.514152884483337402e-01 1.995309144258499146e-01 6.661628484725952148e-01 -4.339745640754699707e-02 -2.136739641427993774e-01
-3.706687688827514648e-01 -5.622591972351074219e-01 7.852393388748168945e-02 -8.864254504442214966e-02 6.097600609064102173e-02 6.020107269287109375e-01 3.767162263393402100e-01 -1.561915576457977295e-01
-1.037409752607345581e-01 -3.138134777545928955e-01 3.704614341259002686e-01 -5.601037144660949707e-01 4.776479303836822510e-01 1.486696600914001465e-01 3.280413448810577393e-01 2.862511277198791504e-01
-2.923733890056610107e-01 -5.016131997108459473e-01 -4.521271884441375732e-01 -4.155167341232299805e-01 3.818947970867156982e-01 -1.454179137945175171e-01 3.241685628890991211e-01 -1.172757968306541443e-01
-1.859772056341171265e-01 -5.531167387962341309e-01 -2.529256939888000488e-01 -3.796963989734649658e-01 6.108474731445312500e-01 -1.087455227971076965e-01 1.813013553619384766e-01 -1.830390095710754395e-01
-6.399309039115905762e-01 3.023348450660705566e-01 1.767090708017349243e-02 -3.632986247539520264e-01 5.537306666374206543e-01 1.506018787622451782e-01 -1.110572144389152527e-01 1.585929989814758301e-01
-2.282813489437103271e-01 -1.665282994508743286e-02 6.487845182418823242e-01 -6.314836740493774414e-01 1.175695285201072693e-01 9.537117928266525269e-02 1.215626448392868042e-01 -3.003692030906677246e-01
-4.104676842689514160e-01 -2.496433556079864502e-01 -5.317051410675048828e-01 3.480672091245651245e-02 2.708164155483245850e-01 2.855820059776306152e-01 1.244263872504234314e-01 -5.611522793769836426e-01
-4.405297338962554932e-02 2.294442057609558105e-01 -3.288803398609161377e-01 -3.781408369541168213e-01 5.749849081039428711e-01 3.162327110767364502e-01 -4.963159561157226562e-01 -1.316112577915191650e-01
-3.195958435535430908e-01 2.278194278478622437e-01 -2.813280224800109863e-01 -3.864708542823791504e-01 -3.375823795795440674e-02 4.978590905666351318e-01 6.046059727668762207e-01 -5.385110527276992798e-02
-2.630853354930877686e-01 -3.129601776599884033e-01 -4.972074627876281738e-01 -1.745021790266036987e-01 5.430392622947692871e-01 1.870418712496757507e-02 3.189609646797180176e-01 -3.977413177490234375e-01
-1.662073731422424316e-01 1.995479688048362732e-03 9.117805957794189453e-02 -5.741932392120361328e-01 2.613185644149780273e-01 -2.448063641786575317e-01 -8.356700092554092407e-02 -7.065118551254272461e-01
-5.980806946754455566e-01 -5.599389076232910156e-01 -1.247225776314735413e-01 -2.187500596046447754e-01 4.878451824188232422e-01 1.195739731192588806e-01 -8.697144687175750732e-02 -7.420019060373306274e-02
4.320252221077680588e-03 -1.504362467676401138e-02 1.322038471698760986e-01 -4.966756701469421387e-01 5.363314747810363770e-01 -2.981814146041870117e-01 -1.609917283058166504e-01 -5.771555304527282715e-01
-7.649877667427062988e-01 -1.275294423103332520e-01 -3.591402620077133179e-02 -1.789319813251495361e-01 5.054694786667823792e-02 3.538870215415954590e-01 4.863808155059814453e-01 2.942839451134204865e-02
1.130938529968261719e-01 6.842252612113952637e-02 -2.489164024591445923e-01 -5.556996166706085205e-02 5.583966970443725586e-01 3.470132350921630859e-01 -1.352141499519348145e-01 -6.833541393280029297e-01
-1.860717684030532837e-01 -2.781524360179901123e-01 -6.050456166267395020e-01 -3.551414906978607178e-01 3.587696552276611328e-01 1.564233750104904175e-01 -3.048751950263977051e-01 -3.868720829486846924e-01
2.472257018089294434e-01 1.472655534744262695e-01 1.153931990265846252e-01 -2.959847748279571533e-01 2.599473893642425537e-01 3.639560937881469727e-01 7.848572134971618652e-01 1.523733884096145630e-02
-1.272548735141754150e-01 4.531248807907104492e-01 5.609406158328056335e-03 -1.046165525913238525e-01 5.486475229263305664e-01 6.182098984718322754e-01 -1.452818959951400757e-01 -2.514027655124664307e-01
-4.406478106975555420e-01 4.919658899307250977e-01 -1.529151052236557007e-01 -1.539182811975479126e-01 3.386284410953521729e-01 1.005410104990005493e-01 6.143379211425781250e-01 -1.205674782395362854e-01
-1.476157903671264648e-01 7.721003144979476929e-02 -1.430942714214324951e-01 3.258837014436721802e-02 4.510793387889862061e-01 4.314403235912322998e-01 1.020374447107315063e-01 -7.420817613601684570e-01
-2.813575565814971924e-01 -5.047053098678588867e-01 -2.915911078453063965e-01 -1.036233156919479370e-01 4.843923449516296387e-01 -2.174111641943454742e-02 3.046572804450988770e-01 -4.923642873764038086e-01
-1.081354469060897827e-01 -1.580020785331726074e-01 1.897882372140884399e-01 6.709208339452743530e-02 5.581827163696289062e-01 6.861190199851989746e-01 3.743591308593750000e-01 1.868540234863758087e-02
1.443711519241333008e-01 -1.982486248016357422e-02 -5.540738813579082489e-03 -3.316322863101959229e-01 5.638980269432067871e-01 7.226918935775756836e-01 1.681334972381591797e-01 -1.483100466430187225e-02
-6.943424940109252930e-01 1.516048759222030640e-01 1.601089239120483398e-01 -3.263393342494964600e-01 5.112132430076599121e-01 1.213766485452651978e-01 -7.038854807615280151e-02 2.859134376049041748e-01
-5.990899801254272461e-01 1.877934783697128296e-01 7.488027215003967285e-02 -2.948286235332489014e-01 6.139668226242065430e-01 1.355371028184890747e-01 -1.508504599332809448e-01 3.085652589797973633e-01
-5.582420825958251953e-01 -3.858018517494201660e-01 -2.205943316221237183e-01 3.390127047896385193e-02 1.029095873236656189e-01 5.873128771781921387e-01 2.596114277839660645e-01 -2.584313154220581055e-01
-4.473522901535034180e-01 5.613289475440979004e-01 2.226905673742294312e-01 -6.475491076707839966e-02 5.412564277648925781e-01 -1.912803202867507935e-02 3.210742473602294922e-01 -1.859794408082962036e-01
-6.134077906608581543e-01 3.298974931240081787e-01 -1.168887093663215637e-01 -3.197477459907531738e-01 5.735117197036743164e-01 5.028365924954414368e-02 -2.564391195774078369e-01 4.232848808169364929e-02
-7.579745352268218994e-02 -1.506149172782897949e-01 -1.001638844609260559e-01 -2.239068970084190369e-02 8.663406968116760254e-01 -1.918700486421585083e-01 3.616951107978820801e-01 -2.070076763629913330e-01
-3.484053611755371094e-01 1.675071567296981812e-01 2.522745728492736816e-01 1.555295735597610474e-01 3.766135275363922119e-01 2.873697578907012939e-01 6.827251315116882324e-01 -2.686827778816223145e-01
-1.120290085673332214e-01 3.783135488629341125e-02 -4.017597138881683350e-01 -4.007869064807891846e-01 6.246820092201232910e-01 1.539436429738998413e-01 -4.568335413932800293e-01 -2.033570706844329834e-01
-5.199974775314331055e-01 3.130060732364654541e-01 4.104249924421310425e-02 -5.463299155235290527e-01 4.698032140731811523e-01 -1.855084002017974854e-01 2.111972421407699585e-01 1.781468689441680908e-01
-3.926750123500823975e-01 -2.811271250247955322e-01 3.391885757446289062e-01 -3.939595222473144531e-01 4.065845012664794922e-01 2.809165418148040771e-01 4.065997898578643799e-01 2.949107587337493896e-01
-1.929131448268890381e-01 8.499764651060104370e-02 -1.945620924234390259e-01 -6.163822412490844727e-01 5.818243622779846191e-01 1.606969237327575684e-01 -2.891930937767028809e-01 2.996710538864135742e-01
-4.213530197739601135e-02 -3.639953434467315674e-01 -8.129850775003433228e-02 1.150198727846145630e-01 5.331596136093139648e-01 2.784978449344635010e-01 5.361968874931335449e-01 -4.433571696281433105e-01
-1.279870569705963135e-01 1.660419255495071411e-01 -1.764014214277267456e-01 8.935549296438694000e-03 8.949195742607116699e-01 1.098046638071537018e-02 3.378848731517791748e-01 -9.840883314609527588e-02
-2.477584183216094971e-01 4.483532905578613281e-02 -1.470680832862854004e-01 -4.493376314640045166e-01 9.679701761342585087e-04 -1.625058650970458984e-01 3.578014969825744629e-01 -7.474230527877807617e-01
-2.844012342393398285e-02 -2.584483623504638672e-01 -1.344068944454193115e-01 4.061017557978630066e-02 6.176492571830749512e-01 2.613756954669952393e-01 -1.183439940214157104e-01 -6.699762940406799316e-01
-5.977234244346618652e-02 -5.375816226005554199e-01 -4.233044385910034180e-01 -3.531948328018188477e-01 4.907124042510986328e-01 2.943775951862335205e-01 -8.211148902773857117e-03 -2.756368219852447510e-01
-2.302751392126083374e-01 -4.189347326755523682e-01 -4.626726508140563965e-01 -2.701761126518249512e-01 6.803785562515258789e-01 -2.166467532515525818e-02 1.254018992185592651e-01 -7.277351617813110352e-02
8.419191837310791016e-02 -1.894733756780624390e-01 3.886094093322753906e-01 -7.882201075553894043e-01 3.138169944286346436e-01 2.617776393890380859e-01 2.053116820752620697e-02 1.314272135496139526e-01
-7.249188423156738281e-01 -5.499103069305419922e-01 3.575958684086799622e-02 -1.812075823545455933e-01 3.212420940399169922e-01 1.162502840161323547e-01 1.283372938632965088e-02 -1.452624797821044922e-01
-3.870403766632080078e-01 -4.379441738128662109e-01 -3.788691759109497070e-01 -2.405087947845458984e-01 5.950220823287963867e-01 1.110786572098731995e-01 -9.176445752382278442e-02 -2.867192327976226807e-01
-1.224693432450294495e-01 -4.189994931221008301e-01 -5.050347447395324707e-01 -1.458236873149871826e-01 4.447630345821380615e-01 3.991900682449340820e-01 2.865400612354278564e-01 -3.063396215438842773e-01
-3.817068934440612793e-01 3.639598935842514038e-02 -7.936739176511764526e-02 -5.490479469299316406e-01 -1.339840739965438843e-01 -1.064004972577095032e-01 3.966357111930847168e-01 -5.988569259643554688e-01
-4.849574863910675049e-01 6.121605634689331055e-02 2.669798582792282104e-02 -6.357946395874023438e-01 -1.592230647802352905e-01 2.191441208124160767e-01 -9.188011288642883301e-02 -5.237394571304321289e-01
1.272996217012405396e-01 -5.322808623313903809e-01 2.353501021862030029e-01 -4.083477854728698730e-01 6.297357082366943359e-01 1.212669685482978821e-01 2.228591740131378174e-01 -1.318914890289306641e-01
-5.925959348678588867e-01 4.336264133453369141e-01 -2.218064367771148682e-01 -1.256773769855499268e-01 2.792512178421020508e-01 3.266805112361907959e-01 4.530829489231109619e-01 -7.628612220287322998e-02
-8.004122376441955566e-01 -1.540478467941284180e-01 2.187827527523040771e-01 -2.716223299503326416e-01 4.795099794864654541e-02 -1.119695305824279785e-01 3.581504523754119873e-01 -2.661896049976348877e-01
-3.905057013034820557e-01 3.484922051429748535e-01 3.498449623584747314e-01 -3.643937706947326660e-01 7.487633824348449707e-02 5.048930048942565918e-01 4.507786035537719727e-01 8.461356163024902344e-02
-1.859695464372634888e-01 6.437492370605468750e-02 1.204048544168472290e-01 -4.038760066032409668e-01 1.999718695878982544e-01 -2.848815619945526123e-01 2.904025316238403320e-01 -7.603802680969238281e-01
-4.174801707267761230e-01 -1.059923321008682251e-02 -5.741720199584960938e-01 -1.820867136120796204e-02 4.264510273933410645e-01 3.770376741886138916e-02 3.597899973392486572e-01 -4.276235699653625488e-01
-9.427177160978317261e-02 -5.324952006340026855e-01 -2.829582691192626953e-01 -2.395604550838470459e-01 4.014068543910980225e-01 -6.793378293514251709e-02 5.557246804237365723e-01 -3.090871572494506836e-01
-4.014675319194793701e-01 3.636296987533569336e-01 -1.968009769916534424e-01 -4.410551115870475769e-02 6.819175481796264648e-01 -8.636252582073211670e-02 4.362613856792449951e-01 -5.592429265379905701e-02
8.498090319335460663e-03 -6.611464172601699829e-02 -3.366956114768981934e-01 -5.322726964950561523e-01 5.820767283439636230e-01 -5.139248073101043701e-02 -4.457683861255645752e-01 -2.423105090856552124e-01
-5.476273894309997559e-01 1.581856906414031982e-01 2.907702922821044922e-01 -4.422841966152191162e-01 4.943429529666900635e-01 1.867316961288452148e-01 -2.320483140647411346e-02 3.393181562423706055e-01
1.049063950777053833e-01 -5.707598328590393066e-01 -3.051140606403350830e-01 -2.156505137681961060e-01 4.192579090595245361e-01 5.257923603057861328e-01 -3.776907688006758690e-03 -2.671687006950378418e-01
2.583106756210327148e-01 -5.206180810928344727e-01 -2.335774898529052734e-01 -4.411990940570831299e-01 4.440026283264160156e-01 3.314616680145263672e-01 3.210150897502899170e-01 -5.441880226135253906e-02
-5.775687098503112793e-01 -3.433223813772201538e-02 -1.463446319103240967e-01 -3.698915839195251465e-01 -3.441553562879562378e-02 3.426702022552490234e-01 6.058996915817260742e-01 1.458675414323806763e-01
-2.675093114376068115e-01 6.540112942457199097e-02 -3.098716214299201965e-02 -4.609608650207519531e-01 -9.479644894599914551e-02 4.389567300677299500e-02 3.636456131935119629e-01 -7.533690333366394043e-01
-4.902356266975402832e-01 1.224253177642822266e-01 -8.479347825050354004e-02 -2.143542170524597168e-01 -3.533907607197761536e-02 6.172904968261718750e-01 5.528984069824218750e-01 -5.958343669772148132e-02
-1.548050791025161743e-01 -6.189134120941162109e-01 -1.981991082429885864e-01 -6.198753714561462402e-01 3.806701898574829102e-01 1.366100013256072998e-01 6.854493170976638794e-02 3.439190611243247986e-02
3.193982541561126709e-01 -3.565445542335510254e-02 1.086669415235519409e-01 -8.091553449630737305e-01 2.152512222528457642e-01 4.074917435646057129e-01 1.250052750110626221e-01 -4.651628062129020691e-02
2.622141838073730469e-01 2.297852933406829834e-01 5.930158775299787521e-03 -4.867978692054748535e-01 2.840668857097625732e-01 4.353016614913940430e-01 5.821481943130493164e-01 1.798807680606842041e-01
-4.125282466411590576e-01 -6.251779198646545410e-01 -3.087051808834075928e-01 -2.053667902946472168e-01 1.092270389199256897e-01 3.910401761531829834e-01 2.967386841773986816e-01 -2.204581648111343384e-01
-4.619108140468597412e-01 2.829155623912811279e-01 1.757778674364089966e-01 -4.020540714263916016e-01 1.809457838535308838e-01 -3.258528709411621094e-01 2.635399401187896729e-01 -5.528808832168579102e-01
-1.685238033533096313e-01 -1.920211762189865112e-01 -5.721591114997863770e-01 -3.275198340415954590e-01 4.891867041587829590e-01 -1.215755864977836609e-01 4.662215709686279297e-02 -4.937958717346191406e-01
-4.014375805854797363e-02 -2.364291697740554810e-01 5.507405400276184082e-01 -3.765288889408111572e-01 4.853129088878631592e-01 -9.410396963357925415e-02 1.393740326166152954e-01 -4.833126962184906006e-01
-2.747602164745330811e-01 -1.249858289957046509e-01 -4.632180631160736084e-01 -1.526637375354766846e-01 7.752006053924560547e-01 1.361402869224548340e-01 2.263825535774230957e-01 1.700657978653907776e-02
-4.927020668983459473e-01 5.203657150268554688e-01 -1.657148897647857666e-01 -2.058480829000473022e-01 3.756836652755737305e-01 2.711863815784454346e-01 4.472679495811462402e-01 4.359347000718116760e-02
-3.407864570617675781e-01 -4.381520152091979980e-01 -3.372698128223419189e-01 -1.447361260652542114e-01 5.217155814170837402e-01 -1.758775860071182251e-01 3.154844641685485840e-01 -3.931125402450561523e-01
-6.623328924179077148e-01 2.974281907081604004e-01 6.915497779846191406e-02 -1.950266361236572266e-01 5.631917119026184082e-01 -2.965413928031921387e-01 1.520592868328094482e-01 -4.231012985110282898e-02
-5.105009078979492188e-01 1.722593009471893311e-01 -1.548218820244073868e-02 -2.818187177181243896e-01 6.943328976631164551e-01 4.094593226909637451e-02 1.901864111423492432e-01 3.318259418010711670e-01
-5.404802039265632629e-02 8.617131412029266357e-02 4.995139241218566895e-01 -3.186857998371124268e-01 3.893677890300750732e-01 -2.026413381099700928e-02 -1.627774536609649658e-01 -6.782802939414978027e-01
-5.980233550071716309e-01 2.405433803796768188e-01 -4.145603477954864502e-01 -1.194889098405838013e-01 2.672312855720520020e-01 2.991797626018524170e-01 4.505248367786407471e-01 -1.856752783060073853e-01
-4.176125228404998779e-01 -9.593120217323303223e-02 -1.755876988172531128e-01 1.750077307224273682e-01 4.307364821434020996e-01 4.942173361778259277e-01 2.988745272159576416e-01 -4.856207668781280518e-01
1.200324445962905884e-01 -3.602840006351470947e-01 -5.622144937515258789e-01 -3.745354712009429932e-01 5.351959466934204102e-01 1.227150484919548035e-01 6.482249498367309570e-02 -3.061535656452178955e-01
-3.497076928615570068e-01 -7.664979994297027588e-02 4.777730107307434082e-01 -1.570321917533874512e-01 6.204198598861694336e-01 -1.036609634757041931e-01 4.692938029766082764e-01 5.477403104305267334e-02
-3.052405118942260742e-01 -3.853201270103454590e-01 -3.843893408775329590e-01 -2.255471944808959961e-01 5.475441813468933105e-01 -1.520586311817169189e-01 3.740469515323638916e-01 -3.112753629684448242e-01
4.446574300527572632e-02 -1.474679857492446899e-01 -1.230383664369583130e-01 7.772629708051681519e-02 6.293308734893798828e-01 5.557187199592590332e-01 -1.405893117189407349e-01 -4.800521433353424072e-01
-3.200701773166656494e-01 -3.047026097774505615e-01 -3.059553205966949463e-01 4.194719716906547546e-02 3.869033455848693848e-01 2.257965952157974243e-01 6.499962806701660156e-01 -2.935468554496765137e-01
-2.076724320650100708e-01 -5.899235010147094727e-01 3.226353228092193604e-01 -2.484701126813888550e-01 4.037664234638214111e-01 7.753572892397642136e-03 4.602584056556224823e-03 -5.290774106979370117e-01
-6.722627282142639160e-01 1.634235531091690063e-01 1.072780862450599670e-01 -2.827935516834259033e-01 4.993642270565032959e-01 2.127562761306762695e-01 1.409582197666168213e-01 3.396698534488677979e-01
-2.124249339103698730e-01 5.199563875794410706e-02 5.868132710456848145e-01 -8.649255335330963135e-02 6.054597496986389160e-01 7.704242318868637085e-02 4.729655385017395020e-01 -6.424919515848159790e-02
-1.028914600610733032e-01 1.172526106238365173e-01 -5.073722004890441895e-01 -5.598513484001159668e-01 5.120012164115905762e-01 2.034953534603118896e-01 -3.167428076267242432e-01 -3.038875572383403778e-02
-2.527787089347839355e-01 -1.165557950735092163e-01 -2.032710909843444824e-01 -7.835698127746582031e-01 3.270445764064788818e-01 1.617094874382019043e-01 -3.079308271408081055e-01 1.982098966836929321e-01
-4.226112663745880127e-01 8.411522209644317627e-02 -1.220353022217750549e-01 -7.244722843170166016e-01 -9.071744233369827271e-02 6.156033277511596680e-02 -1.742153763771057129e-01 -4.818727672100067139e-01
-3.355061113834381104e-01 -2.857596874237060547e-01 -3.654460608959197998e-01 6.636666506528854370e-02 3.831200003623962402e-01 1.832341402769088745e-01 6.304025053977966309e-01 -3.000977337360382080e-01
-2.330595701932907104e-01 -9.657976776361465454e-02 4.073016643524169922e-01 -4.307274818420410156e-01 1.956026703119277954e-01 -2.456047981977462769e-01 2.573199570178985596e-01 -6.481813192367553711e-01
-1.738047003746032715e-01 1.979652941226959229e-01 5.868915915489196777e-01 -4.618294239044189453e-01 3.299273550510406494e-01 -1.277160495519638062e-01 2.122900038957595825e-01 -4.501586556434631348e-01
-1.343476623296737671e-01 2.079635709524154663e-01 2.645431458950042725e-01 -6.640202999114990234e-01 4.984915256500244141e-01 6.296373158693313599e-02 3.111176490783691406e-01 2.802561819553375244e-01
2.359302528202533722e-02 -3.320842981338500977e-01 -2.693576514720916748e-01 -5.340484380722045898e-01 4.330763220787048340e-01 5.964619666337966919e-02 5.648866295814514160e-01 1.455768346786499023e-01
-8.848363906145095825e-02 1.827848404645919800e-01 -3.518901467323303223e-01 -4.580243825912475586e-01 5.392121076583862305e-01 2.374237030744552612e-01 -5.067328810691833496e-01 -1.457725316286087036e-01
-1.106470897793769836e-01 2.146631777286529541e-01 -3.896111547946929932e-01 -4.870952963829040527e-01 2.011269479990005493e-01 -1.683414578437805176e-01 1.602314561605453491e-01 -6.768701076507568359e-01
-2.065826058387756348e-01 -5.171632394194602966e-03 -2.327827662229537964e-01 -7.829841375350952148e-01 3.856990933418273926e-01 1.323270648717880249e-01 -2.930692136287689209e-01 1.946313828229904175e-01
-7.113023102283477783e-02 -4.280664622783660889e-01 -2.869970500469207764e-01 -1.318709254264831543e-01 4.881443083286285400e-01 3.241636753082275391e-01 6.044546365737915039e-01 -5.665691196918487549e-02
-2.775235772132873535e-01 -6.791453361511230469e-01 1.853894591331481934e-01 -2.726660668849945068e-01 4.115210175514221191e-01 2.444964349269866943e-01 -1.457125097513198853e-01 -3.204154968261718750e-01
-7.645160704851150513e-02 -3.564786016941070557e-01 2.217993885278701782e-01 -4.652971923351287842e-01 4.615377187728881836e-01 2.109735459089279175e-01 4.936164617538452148e-01 3.165401518344879150e-01
4.435000941157341003e-03 -1.470992714166641235e-01 5.340867042541503906e-01 -3.648860752582550049e-01 3.438628837466239929e-02 4.084492623805999756e-01 3.274480402469635010e-01 -5.335880517959594727e-01
-9.846600703895092010e-03 4.770241975784301758e-01 -5.468298122286796570e-02 -4.279823303222656250e-01 4.415064752101898193e-01 5.962319970130920410e-01 -1.887543499469757080e-01 1.196484733372926712e-02
-2.050264924764633179e-01 -4.931678771972656250e-01 -5.598846077919006348e-01 -5.107662677764892578e-01 1.941089183092117310e-01 2.624714970588684082e-01 1.433814018964767456e-01 -1.151905506849288940e-01
-5.237963199615478516e-01 9.149409830570220947e-02 -4.476283192634582520e-01 3.776910528540611267e-02 4.969612061977386475e-01 4.113309085369110107e-01 3.097855746746063232e-01 -5.777712911367416382e-02
-4.052093923091888428e-01 -2.943468391895294189e-01 -3.287020325660705566e-02 1.528301388025283813e-01 2.467316836118698120e-01 7.045853137969970703e-01 2.143087238073348999e-01 -3.485437333583831787e-01
-3.296035230159759521e-01 1.260379701852798462e-01 -7.737109065055847168e-02 -6.589192748069763184e-01 4.161103367805480957e-01 1.652122735977172852e-01 -4.827532470226287842e-01 4.267662391066551208e-02
-1.950873434543609619e-01 -2.068192213773727417e-01 -6.998319178819656372e-02 1.768224537372589111e-01 4.028889238834381104e-01 7.323047518730163574e-01 5.795469880104064941e-02 -4.255049526691436768e-01
-2.883855998516082764e-01 3.417362868785858154e-01 2.426106802886351943e-04 -5.809705257415771484e-01 1.373877525329589844e-01 -2.426338791847229004e-01 1.913774460554122925e-01 -5.900434851646423340e-01
-5.292426347732543945e-01 9.625313431024551392e-02 8.544954657554626465e-02 -4.254055321216583252e-01 6.109093427658081055e-01 1.270691007375717163e-01 -2.698562443256378174e-01 2.453302890062332153e-01
-3.787055611610412598e-01 -5.499536991119384766e-01 3.993398323655128479e-02 -3.873016312718391418e-02 3.823068737983703613e-02 6.564010977745056152e-01 2.928723692893981934e-01 -1.814934760332107544e-01
-3.730437755584716797e-01 1.814897358417510986e-01 2.037988156080245972e-01 -3.378442227840423584e-01 3.587038815021514893e-01 5.890094637870788574e-01 2.953815758228302002e-01 3.307209312915802002e-01
-5.534763932228088379e-01 8.316922187805175781e-02 -5.118719860911369324e-02 -6.036093235015869141e-01 -9.145051985979080200e-02 -1.073303911834955215e-02 -2.160952799022197723e-02 -5.575276613235473633e-01
-4.805982708930969238e-01 -5.638304948806762695e-01 -1.805005222558975220e-02 -3.382851183414459229e-01 4.307732880115509033e-01 1.007830649614334106e-01 3.078383207321166992e-01 2.141743153333663940e-01
9.832471609115600586e-02 -4.934458434581756592e-01 1.415655910968780518e-01 -5.491404533386230469e-01 6.218641996383666992e-01 -3.636304661631584167e-02 1.031502559781074524e-01 -1.630030274391174316e-01
-5.398279428482055664e-01 2.431886084377765656e-02 2.302193343639373779e-01 -2.924889028072357178e-01 1.705851554870605469e-01 4.309666156768798828e-01 5.234526991844177246e-01 2.839180231094360352e-01
-5.524311661720275879e-01 -2.280068248510360718e-01 3.717818856239318848e-01 -4.172002077102661133e-01 7.948837429285049438e-02 3.313458561897277832e-01 4.491568803787231445e-01 1.127144172787666321e-01
4.619668703526258469e-03 4.147524833679199219e-01 -3.443472385406494141e-01 -4.006838798522949219e-01 5.265098810195922852e-01 4.810530841350555420e-01 -1.950305700302124023e-01 -4.663620516657829285e-02
2.769525945186614990e-01 -3.620303571224212646e-01 -1.704663485288619995e-01 -5.130780339241027832e-01 2.441636323928833008e-01 1.546297222375869751e-01 -1.332003623247146606e-02 -6.451509594917297363e-01
-5.019290447235107422e-01 1.029132753610610962e-01 2.265087366104125977e-01 -5.949501991271972656e-01 4.572964012622833252e-01 8.249137550592422485e-02 -2.442974410951137543e-02 3.401214778423309326e-01
5.648169666528701782e-02 -3.486846685409545898e-01 -3.779033422470092773e-01 -4.399079084396362305e-01 1.488323509693145752e-01 4.394344389438629150e-01 -2.198190391063690186e-01 -5.247140526771545410e-01
2.982650883495807648e-02 -6.723570078611373901e-02 -8.696603029966354370e-02 9.172814339399337769e-02 4.736151695251464844e-01 7.367767691612243652e-01 5.589010939002037048e-02 -4.564400613307952881e-01
-1.774493604898452759e-01 -6.362728476524353027e-01 -2.360910177230834961e-01 -4.956472814083099365e-01 3.758894205093383789e-01 -3.370585665106773376e-02 3.002544343471527100e-01 -1.722834557294845581e-01
-2.260806858539581299e-01 -5.762247443199157715e-01 -4.079416394233703613e-01 -4.154714643955230713e-01 4.165881872177124023e-01 -2.301069907844066620e-02 2.803574502468109131e-01 -1.585695445537567139e-01
-3.353884816169738770e-01 2.188045233488082886e-01 -1.147514134645462036e-01 1.276128441095352173e-01 4.636770188808441162e-01 6.205474138259887695e-01 1.517600417137145996e-01 -4.325273334980010986e-01
-2.029968239367008209e-02 -9.821803122758865356e-02 4.842077195644378662e-01 -7.450289726257324219e-01 9.325959533452987671e-02 2.384502589702606201e-01 6.680351495742797852e-02 -3.611054420471191406e-01
-4.618201777338981628e-02 -2.663376182317733765e-02 2.323078662157058716e-01 -9.455101937055587769e-02 7.880444526672363281e-01 2.485089153051376343e-01 4.211057126522064209e-01 2.723057270050048828e-01
-7.361943721771240234e-01 2.225706726312637329e-01 -2.915927767753601074e-01 -3.289187550544738770e-01 1.629969030618667603e-01 2.230750769376754761e-01 3.563636243343353271e-01 1.092735305428504944e-01
3.115400904789566994e-03 -4.867736995220184326e-01 -4.331298172473907471e-01 -4.629854261875152588e-01 4.065414667129516602e-01 2.185585051774978638e-01 2.545931339263916016e-01 -2.884843051433563232e-01
-5.842948555946350098e-01 -2.667388916015625000e-01 -2.271327078342437744e-01 3.471739217638969421e-02 3.160888850688934326e-01 4.492846131324768066e-01 3.869548439979553223e-01 -2.883619964122772217e-01
-4.940977990627288818e-01 3.726675808429718018e-01 -2.689033746719360352e-01 -1.489490717649459839e-01 4.004236757755279541e-01 1.908905357122421265e-01 4.760211408138275146e-01 -3.148283660411834717e-01
-2.777243554592132568e-01 6.937673687934875488e-02 3.590165972709655762e-01 1.290204823017120361e-01 3.401229083538055420e-01 4.024665653705596924e-01 6.434710025787353516e-01 -2.842519581317901611e-01
-3.063541948795318604e-01 3.196915090084075928e-01 2.793647050857543945e-01 -7.950406670570373535e-01 7.579302042722702026e-02 -1.061426997184753418e-01 -6.540171802043914795e-02 -2.692990899085998535e-01
-2.968764007091522217e-01 -1.778264641761779785e-01 -3.066667616367340088e-01 7.506985962390899658e-02 3.955611288547515869e-01 2.580760717391967773e-01 5.883587598800659180e-01 -4.597000777721405029e-01
-1.325904950499534607e-02 2.882569096982479095e-02 -4.208978414535522461e-01 -4.870123863220214844e-01 4.417474269866943359e-01 3.338741958141326904e-01 -4.731475114822387695e-01 -2.327574342489242554e-01
-2.176369875669479370e-01 3.874059319496154785e-01 1.367906183004379272e-01 1.469001471996307373e-01 7.210823893547058105e-01 3.118844032287597656e-01 1.802544891834259033e-01 -3.354643583297729492e-01
-1.667816750705242157e-02 1.689409166574478149e-01 7.263203710317611694e-02 -6.280515789985656738e-01 6.358687877655029297e-01 3.272685408592224121e-01 2.986359596252441406e-02 2.431687265634536743e-01
-1.050011888146400452e-01 1.103326007723808289e-01 -4.119600653648376465e-01 5.347397550940513611e-02 8.446478843688964844e-01 1.701799929141998291e-01 1.652314960956573486e-01 -1.858447194099426270e-01
-2.375250011682510376e-01 -4.922589659690856934e-01 -3.745872974395751953e-01 -3.689049482345581055e-01 5.417035818099975586e-01 -1.320217698812484741e-01 3.148801624774932861e-02 -3.361432850360870361e-01
-6.234738826751708984e-01 7.859131693840026855e-02 1.703232675790786743e-01 -4.452320039272308350e-01 3.665206134319305420e-01 1.221387907862663269e-01 2.762705683708190918e-01 3.902330398559570312e-01
-3.307129442691802979e-01 2.965485155582427979e-01 -2.813685834407806396e-01 -8.477374911308288574e-03 4.409125745296478271e-01 1.933909803628921509e-01 4.418552517890930176e-01 -5.444334149360656738e-01
-7.672480344772338867e-01 -4.010937213897705078e-01 1.911863237619400024e-01 -1.597080230712890625e-01 3.649912476539611816e-01 3.977199643850326538e-02 2.179342508316040039e-02 -2.304778993129730225e-01
-4.099800586700439453e-01 1.046644970774650574e-01 2.465167492628097534e-01 2.019880861043930054e-01 4.827380180358886719e-01 4.625748991966247559e-01 -1.300044655799865723e-01 -5.054495930671691895e-01
-2.135606855154037476e-01 -3.168035149574279785e-01 -4.726383686065673828e-01 -1.791477948427200317e-01 4.617784023284912109e-01 2.205441743135452271e-01 1.716737598180770874e-01 -5.542521476745605469e-01
-2.439549863338470459e-01 -2.872233092784881592e-01 1.869276463985443115e-01 -3.275226950645446777e-01 2.724567651748657227e-01 4.588822424411773682e-01 6.262934207916259766e-01 1.967912316322326660e-01
-1.514295786619186401e-01 -1.865866184234619141e-01 -2.805500030517578125e-01 -3.419440984725952148e-01 5.063177943229675293e-01 3.443264365196228027e-01 -5.092722177505493164e-01 -3.351773619651794434e-01
-2.321125119924545288e-01 -5.257720351219177246e-01 -1.176108047366142273e-02 -2.761003673076629639e-01 6.647513508796691895e-01 -1.545152366161346436e-01 3.755557909607887268e-02 -3.551593720912933350e-01
-7.318844795227050781e-01 -2.655015587806701660e-01 2.940153181552886963e-01 -2.396430075168609619e-01 3.764522373676300049e-01 -4.911873862147331238e-02 3.248241245746612549e-01 -1.845808140933513641e-02
-2.910816967487335205e-01 -7.404400706291198730e-01 8.252972364425659180e-02 -3.864730298519134521e-01 3.230554759502410889e-01 2.026175111532211304e-01 -4.568153619766235352e-02 -2.516784071922302246e-01
-2.486548721790313721e-01 -7.530038058757781982e-02 2.507621049880981445e-01 -7.512724399566650391e-01 -5.166583508253097534e-02 2.666977941989898682e-01 -1.661285310983657837e-01 -4.514566063880920410e-01
-2.758021354675292969e-01 3.126243948936462402e-01 2.075864672660827637e-01 7.887043803930282593e-02 5.325357913970947266e-01 6.130762696266174316e-01 3.336103260517120361e-02 -3.410523831844329834e-01
-3.298209607601165771e-01 1.605769395828247070e-01 -3.652882874011993408e-01 -3.667223453521728516e-01 6.318660080432891846e-02 6.510836482048034668e-01 4.060524106025695801e-01 6.878488510847091675e-02
-6.061840653419494629e-01 1.537892967462539673e-01 -6.318696588277816772e-02 -5.299285054206848145e-01 4.411345422267913818e-01 7.013300806283950806e-02 -3.366549909114837646e-01 1.059150695800781250e-01
-6.982941180467605591e-02 -8.769271522760391235e-02 -1.207099184393882751e-01 1.557796448469161987e-01 6.348636150360107422e-01 3.522247970104217529e-01 2.974033355712890625e-01 -5.770902037620544434e-01
-1.537322402000427246e-01 -3.829081058502197266e-01 -3.063590228557586670e-01 -2.303039282560348511e-01 5.422919988632202148e-01 2.060512751340866089e-01 5.866521596908569336e-01 4.640784487128257751e-02
-2.362871170043945312e-01 4.681009352207183838e-01 -6.071260944008827209e-02 -5.401315093040466309e-01 2.136121243238449097e-01 -3.041966259479522705e-01 2.489441931247711182e-01 -4.790435731410980225e-01
-5.023495554924011230e-01 -4.933222234249114990e-01 4.532015696167945862e-02 -2.696074545383453369e-01 4.931547045707702637e-01 -2.404535561800003052e-02 -2.499839216470718384e-01 -3.510899543762207031e-01
7.932440494187176228e-04 5.105374455451965332e-01 6.616632640361785889e-02 -1.379564553499221802e-01 4.290571808815002441e-01 4.993983209133148193e-01 5.076619982719421387e-01 -1.572625190019607544e-01
-2.533589862287044525e-02 3.189859092235565186e-01 -3.756864666938781738e-01 -1.889286637306213379e-01 8.160227537155151367e-01 -7.407177239656448364e-02 -6.739783287048339844e-02 -2.117774784564971924e-01
-2.775752544403076172e-01 -5.837968587875366211e-01 -3.328499794006347656e-01 -4.463593661785125732e-01 4.023139476776123047e-01 -9.984856843948364258e-02 2.117186039686203003e-01 -2.354919463396072388e-01
-2.085023969411849976e-01 -3.899571597576141357e-01 -3.042857646942138672e-01 8.350214362144470215e-02 4.933818876743316650e-01 3.345732688903808594e-01 5.326036214828491211e-01 -2.566439211368560791e-01
-1.429614126682281494e-01 -2.975160777568817139e-01 5.294755101203918457e-01 -3.899901211261749268e-01 3.188784122467041016e-01 -6.266930699348449707e-02 1.179321929812431335e-01 -5.823150873184204102e-01
-3.057511448860168457e-01 -4.540341496467590332e-01 -3.631891012191772461e-01 -2.538301646709442139e-01 6.015797853469848633e-01 -1.956816166639328003e-01 1.166708022356033325e-01 -3.003855645656585693e-01
-2.481697648763656616e-01 -3.042401969432830811e-01 -3.572075366973876953e-01 7.190870493650436401e-02 4.966011345386505127e-01 2.067403346300125122e-01 2.153263390064239502e-01 -6.142978668212890625e-01
1.650800928473472595e-02 -2.553226053714752197e-01 1.552713215351104736e-01 -5.989040136337280273e-01 4.683122634887695312e-01 -2.532672882080078125e-01 -2.848366461694240570e-02 -5.171756744384765625e-01
-3.455379605293273926e-01 3.213323056697845459e-01 2.481470853090286255e-01 -6.718113422393798828e-01 3.116553127765655518e-01 -3.520282804965972900e-01 6.963833421468734741e-02 -1.963138729333877563e-01
-1.093488000333309174e-02 9.031131863594055176e-02 -6.841029524803161621e-01 -5.003334879875183105e-01 3.944041728973388672e-01 2.931267619132995605e-01 1.679293513298034668e-01 -6.095658242702484131e-02
-6.668260693550109863e-01 1.077452003955841064e-01 -9.082525968551635742e-03 -2.946001589298248291e-01 5.674192309379577637e-01 2.739779949188232422e-01 -4.083600640296936035e-02 2.411761432886123657e-01
-9.839682281017303467e-02 4.162389412522315979e-02 -3.888156414031982422e-01 -3.211396336555480957e-01 6.997522115707397461e-01 1.450598090887069702e-01 -3.863031864166259766e-01 -2.726750075817108154e-01
