# Supplementary material for: Where is your field going? A machine learning approach to study the relative motion of the domains of physics
Source: PLoS One. 2020 Jun 18;15(6):e0233997. doi: 10.1371/journal.pone.0233997 (PMC7302634; doi:10.1371/journal.pone.0233997)
Supplement: S11 Data — (ZIP) [file pone.0233997.s011.zip › 10/Pacs4Run_10_VS_500_embeddings1985-1989ED8.txt]

1.402570456266403198e-01 -2.268569469451904297e-01 -4.405705630779266357e-01 5.179257988929748535e-01 2.075026184320449829e-01 -5.983146429061889648e-01 -1.650108844041824341e-01 1.955711692571640015e-01
7.381826043128967285e-01 -3.360246717929840088e-01 3.523727878928184509e-02 -1.027138456702232361e-01 -5.806051567196846008e-02 -4.597589373588562012e-01 -3.381738662719726562e-01 -3.565104305744171143e-02
3.174712657928466797e-01 -2.522577941417694092e-01 7.460771501064300537e-02 2.487813532352447510e-01 -4.220420420169830322e-01 -5.940335988998413086e-01 -4.869103133678436279e-01 6.524962838739156723e-03
3.120133876800537109e-01 2.122975289821624756e-01 -4.976097643375396729e-01 3.272684812545776367e-01 -1.239095255732536316e-01 -5.234532356262207031e-01 2.024146467447280884e-01 4.153660535812377930e-01
2.706189453601837158e-01 1.743793785572052002e-01 -4.666372835636138916e-01 5.735448002815246582e-02 -8.792117983102798462e-02 -6.830645203590393066e-01 2.120716311037540436e-02 4.478397071361541748e-01
2.729859948158264160e-01 -1.581669747829437256e-01 -3.398603498935699463e-01 -7.714124396443367004e-03 -3.356774449348449707e-01 -5.909686684608459473e-01 -2.319539152085781097e-02 5.678343772888183594e-01
3.539532423019409180e-01 -1.469515413045883179e-01 -5.902963876724243164e-02 2.567951083183288574e-01 -2.601678073406219482e-01 -3.823609948158264160e-01 -1.310809166170656681e-03 7.548544406890869141e-01
3.291288912296295166e-01 -3.921041190624237061e-01 -5.467278957366943359e-01 2.653031423687934875e-02 4.727196097373962402e-01 -3.939892351627349854e-02 -2.349536716938018799e-01 3.976104557514190674e-01
7.708794474601745605e-01 -2.672806978225708008e-01 1.131039112806320190e-02 4.858730360865592957e-02 1.129354089498519897e-01 -2.985404133796691895e-01 -4.708410501480102539e-01 -9.080329537391662598e-02
5.793995857238769531e-01 -1.666762530803680420e-01 -5.391238257288932800e-02 2.744197845458984375e-01 2.478455156087875366e-01 -1.143614724278450012e-01 -6.406596899032592773e-01 2.708352804183959961e-01
3.346268534660339355e-01 -8.082255125045776367e-01 -8.587331324815750122e-02 4.696142300963401794e-02 4.036779999732971191e-01 -1.021753326058387756e-01 9.558324515819549561e-02 2.066034972667694092e-01
5.254848599433898926e-01 -6.637800335884094238e-01 -1.321156322956085205e-01 2.659617364406585693e-01 -3.340998589992523193e-01 -2.624341286718845367e-02 -2.557778060436248779e-01 1.316737830638885498e-01
4.974279403686523438e-01 -1.776792854070663452e-01 -2.163310497999191284e-01 1.284970492124557495e-01 -3.782029747962951660e-01 -5.281180143356323242e-01 4.817012846469879150e-01 6.084927916526794434e-02
4.434519410133361816e-01 -5.340585708618164062e-01 5.644698161631822586e-03 -4.041003435850143433e-02 5.723111629486083984e-01 -1.314490586519241333e-01 -7.571565359830856323e-02 4.073268175125122070e-01
1.892167627811431885e-01 1.320142149925231934e-01 1.856288523413240910e-03 8.342860639095306396e-02 -1.345200538635253906e-01 -8.916932344436645508e-01 -3.383426368236541748e-01 1.100783646106719971e-01
2.875597178936004639e-01 -8.338771015405654907e-02 -9.909407235682010651e-03 4.370073378086090088e-01 -5.244172215461730957e-01 -6.114324927330017090e-01 -1.751968450844287872e-02 2.647872567176818848e-01
3.192953169345855713e-01 -1.651746779680252075e-01 -4.781979024410247803e-01 1.435442566871643066e-01 -3.221969604492187500e-01 -4.907231330871582031e-01 -2.211453169584274292e-01 4.774561822414398193e-01
6.259527206420898438e-01 -1.395899057388305664e-01 -3.721067011356353760e-01 3.278684914112091064e-01 -3.171572685241699219e-01 -2.688871622085571289e-01 -7.387910038232803345e-02 4.054498970508575439e-01
-3.174084722995758057e-01 -4.570814371109008789e-01 -1.727122068405151367e-01 3.535272181034088135e-01 1.951320171356201172e-01 -2.368748486042022705e-01 -2.574898600578308105e-01 6.123970150947570801e-01
5.492635369300842285e-01 7.084074616432189941e-02 -2.330069541931152344e-01 4.227167367935180664e-01 -2.300546132028102875e-02 -2.331423312425613403e-01 -1.425859183073043823e-01 6.205595135688781738e-01
2.922315895557403564e-01 -7.869763970375061035e-01 -3.932454437017440796e-02 1.359890997409820557e-01 4.180496633052825928e-01 -7.357157021760940552e-02 -2.922416627407073975e-01 9.821374714374542236e-02
4.466422274708747864e-02 -9.668537229299545288e-02 -6.055896878242492676e-01 1.021701321005821228e-01 -3.297339081764221191e-01 -6.562935709953308105e-01 -2.104719579219818115e-01 1.665387004613876343e-01
4.427371323108673096e-01 -6.203870773315429688e-01 -2.569084167480468750e-01 -4.994782432913780212e-02 -3.992454409599304199e-01 -3.590714335441589355e-01 1.232604533433914185e-01 2.169898301362991333e-01
5.242276787757873535e-01 -5.462082028388977051e-01 -5.950871482491493225e-02 -1.280762553215026855e-01 -3.414634168148040771e-01 -4.114769995212554932e-01 1.566933989524841309e-01 3.105378448963165283e-01
2.446386031806468964e-02 1.463685780763626099e-01 -2.335761338472366333e-01 4.701907038688659668e-01 4.949115514755249023e-01 -3.075102865695953369e-01 -4.043984115123748779e-01 4.464331567287445068e-01
7.637157291173934937e-02 -1.256105601787567139e-01 -1.811152547597885132e-01 5.197457075119018555e-01 -4.731239974498748779e-01 -4.388357400894165039e-01 -2.527079582214355469e-01 4.417766630649566650e-01
2.731840014457702637e-01 -7.430698275566101074e-01 1.024030148983001709e-01 2.870436012744903564e-01 2.459414452314376831e-01 -1.734459102153778076e-01 4.157189726829528809e-01 1.301711052656173706e-01
-8.344367146492004395e-02 -4.829481244087219238e-02 -2.317056953907012939e-01 6.310199499130249023e-01 5.926623195409774780e-02 -2.815356552600860596e-01 -4.111741185188293457e-01 5.357166528701782227e-01
1.996132135391235352e-01 -3.067006170749664307e-02 -1.895032636821269989e-02 4.895096421241760254e-01 -4.716047644615173340e-01 -5.526275038719177246e-01 -2.652302682399749756e-01 3.479652404785156250e-01
4.520797729492187500e-01 -1.366831213235855103e-01 1.322493106126785278e-01 4.832144477404654026e-04 -2.505363225936889648e-01 -7.306373119354248047e-01 -3.660204112529754639e-01 1.699442714452743530e-01
3.766863942146301270e-01 -4.183654114603996277e-02 3.131312131881713867e-01 1.042845174670219421e-01 -2.300105690956115723e-01 -6.211549043655395508e-01 1.435036361217498779e-01 5.367485880851745605e-01
2.887324057519435883e-02 -3.277102112770080566e-01 -2.452397048473358154e-01 3.534499704837799072e-01 5.369063019752502441e-01 -5.007475018501281738e-01 1.285182386636734009e-01 -3.888052105903625488e-01
2.190382480621337891e-01 -1.878471821546554565e-01 -4.532570540904998779e-01 1.360338181257247925e-01 2.610816061496734619e-01 -5.487690567970275879e-01 5.606347918510437012e-01 9.573917090892791748e-02
8.270213603973388672e-01 -3.321999013423919678e-01 -8.100256323814392090e-02 -9.543839097023010254e-02 8.430137485265731812e-02 -3.044463098049163818e-01 -2.966918647289276123e-01 -4.678533226251602173e-02
-1.268759965896606445e-01 -2.183236181735992432e-02 -3.382544517517089844e-01 -1.804587244987487793e-02 -1.342761963605880737e-01 -8.260260820388793945e-01 -2.532619833946228027e-01 3.227896690368652344e-01
6.561144441366195679e-02 -3.078009784221649170e-01 -4.921570122241973877e-01 2.434377521276473999e-01 4.620293974876403809e-01 -5.006688237190246582e-01 3.676455318927764893e-01 1.302738301455974579e-02
1.581552065908908844e-02 -2.947028875350952148e-01 -3.599182367324829102e-01 1.030497550964355469e-01 3.645837604999542236e-01 -6.883490085601806641e-01 2.180967479944229126e-01 -3.441335260868072510e-01
3.527623713016510010e-01 -6.655630469322204590e-01 -7.465697824954986572e-02 -1.320182159543037415e-02 3.671251833438873291e-01 -4.352910816669464111e-01 2.635175287723541260e-01 -1.820323914289474487e-01
-4.101069644093513489e-02 -4.336516857147216797e-01 -4.451790452003479004e-01 -1.399217694997787476e-01 1.588224768638610840e-01 -3.314001560211181641e-01 -2.172140032052993774e-01 6.405227184295654297e-01
5.709629058837890625e-01 -3.513099551200866699e-01 -6.214534640312194824e-01 3.015454113483428955e-02 1.346507370471954346e-01 -2.782663516700267792e-02 -3.161123096942901611e-01 2.112746238708496094e-01
4.706511795520782471e-01 -1.808360069990158081e-01 -4.880028665065765381e-01 3.289441764354705811e-01 2.958316802978515625e-01 -7.846669107675552368e-02 -5.522522330284118652e-01 2.790872566401958466e-02
5.133780837059020996e-01 -6.162438988685607910e-01 -2.435913681983947754e-01 -8.401829749345779419e-02 -2.667914927005767822e-01 -3.907839059829711914e-01 -2.492412328720092773e-01 6.541912257671356201e-02
-3.508742749691009521e-01 -3.617003858089447021e-01 -1.270106583833694458e-01 -4.125981405377388000e-02 2.436456382274627686e-01 -7.423525452613830566e-01 -2.693095803260803223e-01 2.127156406641006470e-01
5.032253265380859375e-01 1.924654543399810791e-01 -3.761837482452392578e-01 2.348880618810653687e-01 -1.257414221763610840e-01 -5.394471883773803711e-01 9.794236719608306885e-02 4.434271454811096191e-01
5.458724498748779297e-01 1.017795130610466003e-01 -1.244955807924270630e-01 3.671914041042327881e-01 -1.691480278968811035e-01 -3.713914155960083008e-01 5.935116484761238098e-02 6.093195080757141113e-01
4.987968504428863525e-01 -1.322529911994934082e-01 3.589510917663574219e-01 2.354588955640792847e-01 -3.283707499504089355e-01 -5.801999568939208984e-01 -1.164090931415557861e-01 3.023470044136047363e-01
4.150401949882507324e-01 1.947594135999679565e-01 -2.972258720546960831e-03 3.499719873070716858e-02 -7.919199019670486450e-02 -8.408924937248229980e-01 -2.470531761646270752e-01 1.190385743975639343e-01
6.054482460021972656e-01 -5.400533080101013184e-01 1.069259569048881531e-01 7.004302740097045898e-02 2.896377146244049072e-01 -3.323645591735839844e-01 3.187804520130157471e-01 -1.716349124908447266e-01
1.813642829656600952e-01 -3.385925292968750000e-01 -6.060357689857482910e-01 6.711454689502716064e-02 -3.078583180904388428e-01 -3.588708639144897461e-01 -1.638378947973251343e-01 4.798651933670043945e-01
4.649784564971923828e-01 -4.603448510169982910e-01 -1.785068074241280556e-03 5.579578876495361328e-01 5.083740353584289551e-01 6.296022329479455948e-03 4.256892576813697815e-02 -1.617866754531860352e-02
6.663444638252258301e-02 -2.092045992612838745e-01 -1.454920768737792969e-01 -4.644988477230072021e-02 -4.192107915878295898e-01 -7.683442831039428711e-01 -4.355851933360099792e-02 4.005993902683258057e-01
2.577141225337982178e-01 -7.170040607452392578e-01 1.308848708868026733e-01 2.318748831748962402e-01 1.791890412569046021e-01 -2.113720774650573730e-01 4.532719552516937256e-01 2.575842142105102539e-01
1.399348974227905273e-01 -4.169141650199890137e-01 4.366026222705841064e-01 1.900188177824020386e-01 5.626882910728454590e-01 -4.991050064563751221e-01 1.001894399523735046e-01 -6.410976499319076538e-02
6.302811503410339355e-01 3.927163034677505493e-02 -3.045578300952911377e-01 4.685491621494293213e-01 -1.042545065283775330e-01 -1.896832734346389771e-01 4.684899002313613892e-02 4.897612035274505615e-01
2.797470688819885254e-01 -6.406629830598831177e-02 -1.612367630004882812e-01 1.345908083021640778e-02 5.103632807731628418e-01 -7.326346039772033691e-01 2.853932678699493408e-01 -1.130724027752876282e-01
7.140645384788513184e-02 3.959172964096069336e-02 -2.281726002693176270e-01 4.974435567855834961e-01 -2.070529907941818237e-01 -4.796020686626434326e-01 -7.920661568641662598e-02 6.439394950866699219e-01
1.276678293943405151e-01 -1.864252425730228424e-02 -7.168837636709213257e-02 4.217789769172668457e-01 -1.841838657855987549e-01 -4.028466045856475830e-01 -8.044693619012832642e-02 7.730691432952880859e-01
1.318221539258956909e-01 -4.855651035904884338e-02 1.670616120100021362e-02 4.672695398330688477e-01 -2.001434266567230225e-01 -3.877853155136108398e-01 6.946945190429687500e-02 7.525852918624877930e-01
2.220245003700256348e-01 -3.262141644954681396e-01 -1.631169021129608154e-01 1.393667757511138916e-01 -3.713873326778411865e-01 -3.989053368568420410e-01 1.715946942567825317e-01 6.868481636047363281e-01
1.062312647700309753e-01 -8.630566596984863281e-01 2.495968341827392578e-02 2.788629382848739624e-03 2.306205779314041138e-01 -4.127542078495025635e-01 4.316354542970657349e-02 -1.334259957075119019e-01
2.180531919002532959e-01 -2.536247074604034424e-01 -4.299744963645935059e-01 5.140396580100059509e-02 -3.826520740985870361e-01 -5.749568343162536621e-01 1.529412902891635895e-02 4.726253747940063477e-01
1.915831863880157471e-01 3.141712397336959839e-02 -2.060560733079910278e-01 -1.583490520715713501e-01 4.874346032738685608e-02 -8.381036520004272461e-01 -4.281385242938995361e-01 8.172477036714553833e-02
6.213353872299194336e-01 5.295183509588241577e-02 3.283541202545166016e-01 2.090868726372718811e-02 8.467023819684982300e-02 -5.022574663162231445e-01 -1.274060904979705811e-01 4.766768515110015869e-01
-8.624197542667388916e-02 -6.790086627006530762e-01 -8.130989968776702881e-02 4.813253879547119141e-01 2.195733785629272461e-01 -2.047573477029800415e-01 4.234881997108459473e-01 1.540907323360443115e-01
6.518511772155761719e-01 -1.726557165384292603e-01 -2.233341485261917114e-01 2.878880500793457031e-01 -2.824635505676269531e-01 -2.949172556400299072e-01 -3.826092230156064034e-03 4.957275688648223877e-01
-4.104259014129638672e-01 -4.127840697765350342e-01 -3.951883018016815186e-01 4.014744162559509277e-01 1.588485240936279297e-01 -3.549562096595764160e-01 -2.030545324087142944e-01 3.890324234962463379e-01
1.571595668792724609e-02 1.551905572414398193e-01 -2.120264768600463867e-01 5.880360007286071777e-01 -2.682233154773712158e-01 -5.858078598976135254e-01 -2.218859046697616577e-01 3.472456634044647217e-01
1.388642191886901855e-01 -2.501467764377593994e-01 -5.015907287597656250e-01 2.880313098430633545e-01 3.358699083328247070e-01 -4.091569185256958008e-01 5.256624817848205566e-01 1.644661277532577515e-01
4.566784203052520752e-01 -4.685061573982238770e-01 -2.734392285346984863e-01 6.082258373498916626e-02 -3.882119953632354736e-01 -3.061766922473907471e-01 2.566299140453338623e-01 4.279797375202178955e-01
2.937010526657104492e-01 -5.325367450714111328e-01 -8.715141564607620239e-02 -2.990771532058715820e-01 3.466964066028594971e-01 -6.164517402648925781e-01 1.807029694318771362e-01 -1.540311891585588455e-02
-3.516536951065063477e-01 -3.001071512699127197e-01 -3.835849463939666748e-01 1.919009536504745483e-01 2.923257350921630859e-01 -6.111528277397155762e-01 -3.512786328792572021e-01 1.412559151649475098e-01
6.084142923355102539e-01 -3.610462844371795654e-01 1.254728585481643677e-01 2.773141264915466309e-01 1.855291575193405151e-01 -2.029379606246948242e-01 -5.748766660690307617e-01 2.725887857377529144e-02
2.475390136241912842e-01 -3.536411747336387634e-02 -8.053004741668701172e-02 -8.155754208564758301e-02 -1.698558963835239410e-02 -8.192160725593566895e-01 -4.927609562873840332e-01 -1.006003767251968384e-01
2.407079786062240601e-01 -2.337372452020645142e-01 1.960723996162414551e-01 -8.818437159061431885e-02 -3.035525977611541748e-01 -7.922216653823852539e-01 -2.302769124507904053e-01 2.615697979927062988e-01
-1.452242285013198853e-01 -1.873165071010589600e-01 -3.855038583278656006e-01 7.751694321632385254e-01 -9.835543483495712280e-02 -2.393033504486083984e-01 -3.110711574554443359e-01 -1.749752759933471680e-01
6.565677523612976074e-01 -3.052840009331703186e-02 -6.284908652305603027e-01 2.689224779605865479e-01 -3.090264275670051575e-02 -2.005657702684402466e-01 -1.944476068019866943e-01 -1.472250521183013916e-01
-3.067846298217773438e-01 -4.700545072555541992e-01 -1.889053434133529663e-01 6.197679638862609863e-01 3.636460378766059875e-02 -2.850275039672851562e-01 -4.218676686286926270e-01 -6.781580299139022827e-02
6.707568764686584473e-01 -3.711619600653648376e-02 1.746635735034942627e-01 4.201418459415435791e-01 2.552141547203063965e-01 -1.699138730764389038e-01 -4.622240364551544189e-01 1.844590157270431519e-01
4.300674796104431152e-01 -8.046703040599822998e-02 4.627920389175415039e-01 3.264288604259490967e-01 -8.254490047693252563e-02 -6.003669500350952148e-01 -2.269916236400604248e-01 -2.627841234207153320e-01
2.954687774181365967e-01 -9.848555922508239746e-02 -2.838406264781951904e-01 5.879685878753662109e-01 -3.621769845485687256e-01 -2.651730775833129883e-01 -2.147705107927322388e-01 4.786553680896759033e-01
2.812955379486083984e-01 1.053050458431243896e-01 3.343470692634582520e-01 -4.462474316824227571e-04 2.760912850499153137e-02 -6.797077655792236328e-01 -7.395170629024505615e-02 5.742489099502563477e-01
2.282523661851882935e-01 -2.338691055774688721e-01 1.633379012346267700e-01 -2.927539870142936707e-02 -3.469612002372741699e-01 -7.922913432121276855e-01 -2.724532485008239746e-01 2.081618756055831909e-01
4.399281740188598633e-01 1.098734736442565918e-01 -1.372767891734838486e-02 2.653857925906777382e-03 -2.181776165962219238e-01 -8.132088780403137207e-01 -1.038989573717117310e-01 2.729290127754211426e-01
3.657752871513366699e-01 -6.039547324180603027e-01 2.170163542032241821e-01 2.858317792415618896e-01 4.503757357597351074e-01 -1.379033178091049194e-01 2.416312992572784424e-01 3.039900064468383789e-01
-4.547650218009948730e-01 -3.632383048534393311e-01 -3.296834826469421387e-01 3.972697257995605469e-01 2.297833859920501709e-01 -4.029911458492279053e-01 -8.057683706283569336e-02 4.159778356552124023e-01
7.393051385879516602e-01 -2.326676398515701294e-01 -3.997956812381744385e-01 3.490565717220306396e-02 -2.035092562437057495e-01 -3.836248815059661865e-01 2.228287160396575928e-01 1.400451059453189373e-03
3.613404631614685059e-01 -3.841403722763061523e-01 1.260305792093276978e-01 1.072081476449966431e-01 -2.676457166671752930e-01 -2.538182735443115234e-01 5.800797417759895325e-02 7.450296282768249512e-01
7.282159924507141113e-01 -1.190201342105865479e-01 -7.671544700860977173e-02 2.660315632820129395e-01 -2.722815573215484619e-01 -4.138542711734771729e-01 3.616144061088562012e-01 5.196157842874526978e-02
2.702080905437469482e-01 -4.706462621688842773e-01 4.382882118225097656e-01 2.191312462091445923e-01 -9.963806718587875366e-02 -4.508484303951263428e-01 -4.932341277599334717e-01 -9.430100768804550171e-02
5.057442784309387207e-01 -4.199935495853424072e-01 -8.206477016210556030e-02 5.733982473611831665e-02 -4.245557188987731934e-01 -4.179871976375579834e-01 -6.734849419444799423e-03 4.503324925899505615e-01
6.992052793502807617e-01 -1.444386392831802368e-01 -1.082062795758247375e-01 1.024768874049186707e-01 4.166491627693176270e-01 -1.519506126642227173e-01 -5.030702948570251465e-01 1.351814270019531250e-01
4.306014180183410645e-01 -1.782147586345672607e-01 -9.332635998725891113e-02 2.966474741697311401e-03 1.672766730189323425e-02 -6.375870108604431152e-01 -5.311670303344726562e-01 -2.918354570865631104e-01
5.435224175453186035e-01 -6.250207126140594482e-02 2.427534461021423340e-01 4.212865829467773438e-01 -3.585013747215270996e-01 -4.983204603195190430e-01 -2.529127895832061768e-01 1.531459689140319824e-01
1.761760711669921875e-01 -7.608010768890380859e-01 1.558988541364669800e-01 -6.590957194566726685e-02 4.008982777595520020e-01 -4.224801361560821533e-01 1.450609564781188965e-01 3.526272997260093689e-02
7.337777018547058105e-01 -4.449609294533729553e-02 -3.027205169200897217e-01 3.204371333122253418e-01 -2.635965943336486816e-01 -4.057599604129791260e-01 1.418247073888778687e-01 -1.050335094332695007e-01
4.627928435802459717e-01 -3.939174711704254150e-01 -5.266761034727096558e-02 7.487624883651733398e-01 1.995576024055480957e-01 1.516721099615097046e-01 3.788149729371070862e-02 5.449854582548141479e-02
7.967360317707061768e-02 3.556447848677635193e-02 -3.250283002853393555e-01 3.074900805950164795e-01 5.529261827468872070e-01 -5.353849530220031738e-01 3.389871120452880859e-01 2.914052903652191162e-01
3.173602223396301270e-01 -1.806264817714691162e-01 -2.789353430271148682e-01 5.724088549613952637e-01 -9.956496208906173706e-02 -2.490691095590591431e-01 -4.674714505672454834e-01 -4.131847321987152100e-01
3.618936836719512939e-01 -1.437446773052215576e-01 -3.725093007087707520e-01 1.733145415782928467e-01 -1.508390903472900391e-01 -3.429161012172698975e-01 -2.136428654193878174e-02 7.340087890625000000e-01
8.024930208921432495e-02 -5.599660873413085938e-01 -2.995117604732513428e-01 -2.825745008885860443e-02 3.928281366825103760e-01 -6.102803349494934082e-01 2.127308696508407593e-01 -1.322192698717117310e-01
-2.932684123516082764e-01 -1.144059300422668457e-01 2.230069786310195923e-02 4.359338805079460144e-02 4.693382084369659424e-01 -6.751638650894165039e-01 -1.401993781328201294e-01 4.502519369125366211e-01
2.627043724060058594e-01 -5.001159310340881348e-01 4.212474450469017029e-02 -8.526433259248733521e-02 -4.552213251590728760e-01 -5.176394581794738770e-01 5.121558532118797302e-02 4.404835999011993408e-01
4.741155505180358887e-01 -5.331221222877502441e-01 -4.055925309658050537e-01 3.720116615295410156e-01 3.121727108955383301e-01 1.647611558437347412e-01 -1.192070543766021729e-01 2.220111340284347534e-01
-4.316536337137222290e-02 -5.555635690689086914e-01 -3.762642741203308105e-01 1.055596917867660522e-01 3.490142226219177246e-01 -5.402123928070068359e-01 3.383603990077972412e-01 -9.295260906219482422e-02
-1.038503423333168030e-01 -9.396280348300933838e-02 -1.808721572160720825e-01 8.156129717826843262e-01 1.876196861267089844e-01 -1.129225045442581177e-01 -2.237013578414916992e-01 4.294786751270294189e-01
5.651651620864868164e-01 -3.242028057575225830e-01 -2.080093622207641602e-01 4.899194836616516113e-01 3.796560764312744141e-01 1.154956966638565063e-01 1.329905092716217041e-01 3.420927822589874268e-01
1.915000081062316895e-01 -2.801067531108856201e-01 2.304820716381072998e-01 2.924653291702270508e-01 -5.747132301330566406e-01 -6.168927550315856934e-01 -4.729358851909637451e-02 1.819922477006912231e-01
4.835971295833587646e-01 -6.708928346633911133e-01 -8.251131325960159302e-02 3.746917247772216797e-01 3.766453564167022705e-01 3.841778263449668884e-02 4.535073414444923401e-02 1.531024873256683350e-01
-5.418279021978378296e-02 -4.866500198841094971e-01 -3.591932058334350586e-01 3.241463331505656242e-03 3.544932901859283447e-01 -6.576262116432189941e-01 1.578063517808914185e-01 -2.194653749465942383e-01
6.361071765422821045e-02 -5.272123217582702637e-01 -4.817343652248382568e-01 -1.455338001251220703e-01 2.731078565120697021e-01 -2.747762203216552734e-01 -3.691273629665374756e-01 4.223834872245788574e-01
4.567706584930419922e-01 -4.221792221069335938e-01 2.558733820915222168e-01 -3.229481354355812073e-02 -3.602467775344848633e-01 -6.075510382652282715e-01 -1.965865790843963623e-01 9.522962570190429688e-02
-2.324364148080348969e-02 -3.340490460395812988e-01 -1.341539174318313599e-01 -1.547211110591888428e-01 4.708139598369598389e-01 -7.660093903541564941e-01 1.470441371202468872e-01 1.260039359331130981e-01
-9.213805198669433594e-02 -4.622904956340789795e-01 -3.112798333168029785e-01 3.448005914688110352e-01 3.035422861576080322e-01 -3.537088334560394287e-01 5.507137775421142578e-01 2.036712169647216797e-01
-3.774694353342056274e-02 -5.789831280708312988e-01 -6.008286476135253906e-01 -7.329992204904556274e-02 6.517340987920761108e-02 -2.702564597129821777e-01 -3.643211126327514648e-01 2.949065566062927246e-01
4.164620041847229004e-01 -6.764625310897827148e-01 -7.092698663473129272e-02 6.524881720542907715e-02 3.529514670372009277e-01 -3.328306078910827637e-01 3.449373543262481689e-01 -7.305529713630676270e-02
4.707297086715698242e-01 -2.892736345529556274e-02 3.920127451419830322e-01 1.056991517543792725e-01 1.903439164161682129e-01 -5.949038863182067871e-01 -4.715916514396667480e-01 1.379448920488357544e-02
1.628104001283645630e-01 -7.055827975273132324e-01 -9.953458607196807861e-02 -6.115915626287460327e-02 3.797484934329986572e-01 -5.109985470771789551e-01 1.863355338573455811e-01 -1.481513530015945435e-01
2.246584743261337280e-01 -7.511854171752929688e-01 2.968758940696716309e-01 -4.485228564590215683e-03 3.223482668399810791e-01 -4.148151576519012451e-01 1.020605042576789856e-01 1.034267023205757141e-01
-3.683316707611083984e-01 -5.032781958580017090e-01 -2.431519627571105957e-01 6.453783512115478516e-01 -7.743114233016967773e-02 -3.155229985713958740e-01 -1.361006647348403931e-01 -1.064566820859909058e-01
1.941748261451721191e-01 -3.449290692806243896e-01 4.037926718592643738e-02 6.764193773269653320e-01 6.025934815406799316e-01 -9.015898406505584717e-02 1.096527352929115295e-01 2.958515100181102753e-02
3.542456924915313721e-01 -4.603780210018157959e-01 -4.346032142639160156e-01 -1.539769000373780727e-03 -1.657337993383407593e-01 -4.155870974063873291e-01 -3.791211545467376709e-01 -3.602310419082641602e-01
6.073468327522277832e-01 -5.290591344237327576e-02 2.425282895565032959e-01 4.605007916688919067e-02 -1.299609243869781494e-01 -6.658129096031188965e-01 -3.221020698547363281e-01 5.868336558341979980e-02
3.529844284057617188e-01 -1.457886397838592529e-01 2.905118465423583984e-01 4.357884824275970459e-01 -4.673261344432830811e-01 -5.503209829330444336e-01 -8.634528517723083496e-02 2.261339128017425537e-01
3.168772161006927490e-01 5.751556158065795898e-02 -2.060268670320510864e-01 5.547178387641906738e-01 2.384015917778015137e-01 -3.689266145229339600e-01 -4.409680068492889404e-01 -3.984054923057556152e-01
4.740141630172729492e-01 -8.227867633104324341e-02 -3.562328517436981201e-01 5.764166712760925293e-01 9.915212541818618774e-02 -2.054560035467147827e-01 -4.848189949989318848e-01 -1.492983847856521606e-01
7.080470025539398193e-02 -2.804441750049591064e-01 -1.640235185623168945e-01 -4.725553467869758606e-02 4.375389516353607178e-01 -7.842229604721069336e-01 2.419968694448471069e-01 -1.489706933498382568e-01
2.860231995582580566e-01 4.614510759711265564e-02 -1.850316524505615234e-01 -1.695808470249176025e-01 -1.067705824971199036e-01 -9.031456112861633301e-01 -1.607390195131301880e-01 1.257345359772443771e-02
-2.260834723711013794e-01 -2.554613947868347168e-01 2.993686869740486145e-02 2.013693749904632568e-01 2.548219859600067139e-01 -4.248570799827575684e-01 -5.018243193626403809e-01 5.872942805290222168e-01
-1.546449512243270874e-01 -5.442126989364624023e-01 -1.397740989923477173e-01 -1.531679183244705200e-01 3.471285998821258545e-01 -4.720545709133148193e-01 1.851415485143661499e-01 5.092239379882812500e-01
9.227451682090759277e-02 -1.550372242927551270e-01 -2.160449475049972534e-01 1.143107116222381592e-01 5.837426185607910156e-01 -6.428737044334411621e-01 3.638390004634857178e-01 1.458963155746459961e-01
1.515007466077804565e-01 -6.028373241424560547e-01 -2.342128008604049683e-01 8.847224712371826172e-02 3.557443916797637939e-01 -3.281551972031593323e-02 2.732144892215728760e-01 5.904868245124816895e-01
3.550574779510498047e-01 -1.955055743455886841e-01 -5.196508169174194336e-01 3.775111734867095947e-01 3.761207461357116699e-01 -7.319793105125427246e-02 -5.256288647651672363e-01 -7.057823240756988525e-03
-3.368225991725921631e-01 -1.396407485008239746e-01 7.574667222797870636e-03 7.264660000801086426e-01 1.909801363945007324e-01 -4.775527119636535645e-01 -2.317297160625457764e-01 -1.449556499719619751e-01
2.045629024505615234e-01 -1.243481189012527466e-01 -3.868581354618072510e-01 1.365670561790466309e-01 4.967405498027801514e-01 -6.289343833923339844e-01 3.629262745380401611e-01 1.888670213520526886e-02
-2.663821578025817871e-01 -3.973158597946166992e-01 -5.140600800514221191e-01 3.196673393249511719e-01 2.744141519069671631e-01 -3.155624568462371826e-01 -3.889093399047851562e-01 2.803612351417541504e-01
-3.760947287082672119e-02 -6.504829525947570801e-01 2.741987109184265137e-01 4.082779288291931152e-01 3.782700002193450928e-01 -3.011693954467773438e-01 2.377326041460037231e-01 2.080239355564117432e-01
4.197611808776855469e-01 -6.238883733749389648e-01 -4.107972607016563416e-02 -5.352788418531417847e-02 -4.275317788124084473e-01 -4.416505098342895508e-01 1.864761263132095337e-01 1.319058686494827271e-01
-7.252363860607147217e-02 -1.263647377490997314e-01 -8.954913169145584106e-02 4.502694904804229736e-01 -4.107427299022674561e-01 -5.185373425483703613e-01 -2.150569409132003784e-01 5.330765843391418457e-01
-2.200060635805130005e-01 -7.519134283065795898e-01 -4.185101985931396484e-01 8.888643980026245117e-02 1.335757821798324585e-01 -2.192805707454681396e-01 -1.806213855743408203e-01 3.234525918960571289e-01
-2.504065334796905518e-01 -3.221563696861267090e-01 1.356988996267318726e-01 2.035647779703140259e-01 -2.927521429955959320e-02 -5.225149989128112793e-01 -5.342028737068176270e-01 4.630413949489593506e-01
2.111530452966690063e-01 -3.368785679340362549e-01 1.404359005391597748e-02 6.863971948623657227e-01 5.163460969924926758e-01 -1.037603840231895447e-01 3.052499890327453613e-01 5.672390572726726532e-03
5.184212327003479004e-01 -3.783102333545684814e-01 1.917821913957595825e-02 2.641933262348175049e-01 -5.786852240562438965e-01 -4.156467318534851074e-01 2.647510915994644165e-02 9.805629402399063110e-02
2.195094823837280273e-01 -3.914130628108978271e-01 5.107485651969909668e-01 1.181657686829566956e-01 -5.775013566017150879e-02 -5.324734449386596680e-01 -4.856584668159484863e-01 3.251168504357337952e-02
-6.917648762464523315e-02 -4.730223417282104492e-01 -2.100955694913864136e-01 -1.969756335020065308e-01 -1.039529144763946533e-01 -5.290923714637756348e-01 -4.058727920055389404e-01 4.827497303485870361e-01
-3.172363340854644775e-02 -2.719196081161499023e-01 -4.277290105819702148e-01 2.632448077201843262e-01 3.529479205608367920e-01 -6.345490813255310059e-01 2.599678635597229004e-01 -2.792768478393554688e-01
2.745131254196166992e-01 2.304347008466720581e-01 -3.889864385128021240e-01 2.394012175500392914e-02 5.569965392351150513e-02 -7.430812716484069824e-01 -1.802755743265151978e-01 3.631628155708312988e-01
-2.874505817890167236e-01 -3.060405850410461426e-01 1.111772959120571613e-03 6.753297448158264160e-01 1.205378100275993347e-01 -4.691905677318572998e-01 -1.956607848405838013e-01 -3.077137470245361328e-01
3.082768023014068604e-01 7.134928554296493530e-02 -5.211630836129188538e-02 2.945055067539215088e-01 -4.424676895141601562e-01 -7.716724276542663574e-01 -1.014025136828422546e-01 9.426859766244888306e-02
-2.333088666200637817e-01 -4.606926143169403076e-01 -4.540443420410156250e-01 7.876927405595779419e-02 2.274038344621658325e-01 -3.660216033458709717e-01 -3.179937303066253662e-01 4.839051663875579834e-01
4.968205094337463379e-01 2.270699143409729004e-01 -4.690320491790771484e-01 5.020292997360229492e-01 -1.056138891726732254e-02 -3.576339483261108398e-01 3.919880837202072144e-03 3.186770379543304443e-01
1.931365728378295898e-01 -6.283205151557922363e-01 4.273925721645355225e-01 9.966465830802917480e-02 3.793878257274627686e-01 -4.718773961067199707e-01 8.701958507299423218e-02 -3.374071791768074036e-02
2.078834921121597290e-01 4.939857125282287598e-02 -3.714857399463653564e-01 3.608627617359161377e-01 5.640737414360046387e-01 -4.184603393077850342e-01 3.582610487937927246e-01 2.539320290088653564e-01
3.675260543823242188e-01 -4.493287205696105957e-02 -7.248799316585063934e-03 9.697563946247100830e-03 3.417645394802093506e-01 -4.735417366027832031e-01 -6.955446004867553711e-01 1.947611868381500244e-01
7.267536222934722900e-02 -6.303864121437072754e-01 5.285237729549407959e-02 2.017497085034847260e-02 4.928284585475921631e-01 -5.386996865272521973e-01 2.469666302204132080e-01 7.813554257154464722e-03
1.443499624729156494e-01 -7.580302953720092773e-01 3.129962384700775146e-01 1.375813633203506470e-01 2.877492010593414307e-01 -3.665937781333923340e-01 2.300930321216583252e-01 1.323802024126052856e-01
3.340911269187927246e-01 -7.986161708831787109e-01 -2.001210153102874756e-01 -4.755811765789985657e-02 2.621773481369018555e-01 -3.222942948341369629e-01 1.887801736593246460e-01 6.050168070942163467e-03
5.795247107744216919e-02 -1.575732827186584473e-01 -2.592044770717620850e-01 2.221424430608749390e-01 5.546848773956298828e-01 -6.209412217140197754e-01 3.870534598827362061e-01 1.105638146400451660e-01
5.399860739707946777e-01 -5.024556517601013184e-01 -3.120827078819274902e-01 -9.315411746501922607e-02 2.864681184291839600e-01 -1.054621115326881409e-01 -4.940707385540008545e-01 1.121960207819938660e-01
1.293463818728923798e-02 -5.416440367698669434e-01 -3.949749767780303955e-01 -1.250469684600830078e-01 3.133762478828430176e-01 -5.665899515151977539e-01 3.169884681701660156e-01 1.228892952203750610e-01
-2.945456840097904205e-02 -4.416058957576751709e-01 -4.797261059284210205e-01 5.523255467414855957e-02 1.890192180871963501e-01 -6.192091107368469238e-01 2.982014715671539307e-01 -2.507123649120330811e-01
6.372684240341186523e-01 -1.718936562538146973e-01 -2.356791049242019653e-01 2.494521588087081909e-01 -4.118420481681823730e-01 -4.779050648212432861e-01 2.153555601835250854e-01 4.674619063735008240e-02
7.511807680130004883e-01 1.678938977420330048e-02 -4.636358320713043213e-01 3.612922430038452148e-01 -7.912308722734451294e-02 -2.279310673475265503e-01 2.622998086735606194e-03 -1.781440079212188721e-01
1.997314244508743286e-01 -2.984896302223205566e-01 -2.481542974710464478e-01 -1.381620764732360840e-02 -2.270037233829498291e-01 -7.073736190795898438e-01 -1.710387915372848511e-01 -4.775744080543518066e-01
-4.055978953838348389e-01 -5.325578451156616211e-01 -1.035922691226005554e-01 5.895690321922302246e-01 4.399073868989944458e-02 -3.617831468582153320e-01 -2.462405413389205933e-01 -9.631371125578880310e-03
4.225058555603027344e-01 -1.356760412454605103e-01 3.274276554584503174e-01 5.220057368278503418e-01 -4.079970121383666992e-01 -4.568927586078643799e-01 -2.116570770740509033e-01 5.805651843547821045e-02
4.833813905715942383e-01 -4.661637246608734131e-01 -1.475702971220016479e-01 5.647778511047363281e-01 3.386316299438476562e-01 1.432800292968750000e-01 1.643126308917999268e-01 2.146707028150558472e-01
7.657147943973541260e-02 -7.038709521293640137e-02 -2.794342339038848877e-01 2.562112510204315186e-01 5.704926252365112305e-01 -6.061693429946899414e-01 3.689302504062652588e-01 1.282278448343276978e-01
-1.636618226766586304e-01 -2.036366164684295654e-01 -1.039428412914276123e-01 -1.219492033123970032e-02 5.765635967254638672e-01 -6.004704236984252930e-01 -4.038456976413726807e-01 2.543866038322448730e-01
4.571294486522674561e-01 4.641457647085189819e-02 2.238313555717468262e-01 1.374055147171020508e-01 1.456603854894638062e-01 -5.866755247116088867e-01 -5.758818984031677246e-01 1.511702686548233032e-01
6.417075991630554199e-01 -3.974922001361846924e-01 -1.934110969305038452e-01 1.374420374631881714e-01 4.792450368404388428e-01 7.709300518035888672e-02 -1.856932938098907471e-01 3.221986293792724609e-01
5.104974508285522461e-01 -3.576941192150115967e-01 -2.090795189142227173e-01 1.201638728380203247e-01 5.307262539863586426e-01 -3.811614513397216797e-01 3.080570399761199951e-01 -1.773128658533096313e-01
-2.490065395832061768e-01 -2.495525330305099487e-01 1.903591305017471313e-01 1.416243016719818115e-01 4.847109913825988770e-01 -5.467756390571594238e-01 -2.519594132900238037e-01 4.712040722370147705e-01
-1.851414889097213745e-01 -4.211816489696502686e-01 2.897843159735202789e-02 -4.708672314882278442e-02 1.359713226556777954e-01 -4.798950552940368652e-01 -4.325173199176788330e-01 5.911116600036621094e-01
7.487457394599914551e-01 2.081843465566635132e-01 -2.350607514381408691e-01 4.278245866298675537e-01 1.793628931045532227e-01 -1.478582322597503662e-01 -1.650844067335128784e-01 2.765245139598846436e-01
3.707657754421234131e-01 -3.851718008518218994e-01 1.221365481615066528e-01 1.654430180788040161e-01 -1.747996658086776733e-01 -3.367677330970764160e-01 -6.503059864044189453e-01 3.240703642368316650e-01
6.285969018936157227e-01 -4.379854351282119751e-02 2.232955694198608398e-01 2.379375398159027100e-01 -2.651927769184112549e-01 -5.335737466812133789e-01 -3.118317574262619019e-02 3.747958838939666748e-01
2.179019749164581299e-01 -5.689779520034790039e-01 -2.004220038652420044e-01 1.252557635307312012e-01 -3.669476211071014404e-01 -4.875844419002532959e-01 -1.133080124855041504e-01 -4.332399368286132812e-01
5.663056373596191406e-01 -3.027466833591461182e-01 2.680395841598510742e-01 2.648932635784149170e-01 -1.695592850446701050e-01 -3.125222325325012207e-01 -4.944230318069458008e-01 2.734120190143585205e-01
4.225857257843017578e-01 -3.456380069255828857e-01 -3.846968114376068115e-01 -4.451666027307510376e-02 -3.166365325450897217e-01 -4.337657988071441650e-01 2.726199328899383545e-01 4.350276887416839600e-01
1.076140105724334717e-01 -4.432416558265686035e-01 3.644443452358245850e-01 5.157139897346496582e-01 2.722758352756500244e-01 -1.389263123273849487e-01 -5.456592440605163574e-01 -4.468796402215957642e-02
2.120248228311538696e-02 -3.943562805652618408e-01 -1.506387740373611450e-01 -6.298189610242843628e-02 2.041866779327392578e-01 -3.362565338611602783e-01 -6.207644939422607422e-01 5.265599489212036133e-01
3.003697991371154785e-01 -2.670950591564178467e-01 1.326886415481567383e-01 6.164897680282592773e-01 4.362342953681945801e-01 -1.854876577854156494e-01 4.580248594284057617e-01 7.924342900514602661e-02
3.607320189476013184e-01 -4.904072880744934082e-01 -3.146356642246246338e-01 -1.621217280626296997e-01 -3.947983980178833008e-01 -5.399603843688964844e-01 5.855765938758850098e-02 2.307428270578384399e-01
1.072563603520393372e-01 2.573821693658828735e-02 -3.665174543857574463e-01 2.664163410663604736e-01 5.273661017417907715e-01 -5.357968211174011230e-01 3.714546859264373779e-01 2.816896438598632812e-01
1.873545497655868530e-01 -2.489320784807205200e-01 -4.380545318126678467e-01 -3.619010001420974731e-02 6.524152159690856934e-01 -3.878572881221771240e-01 -3.063338100910186768e-01 1.995249390602111816e-01
8.391441404819488525e-02 6.819657981395721436e-02 -2.232139557600021362e-01 6.019617319107055664e-01 3.015544712543487549e-01 -2.981449961662292480e-01 -3.266715705394744873e-01 5.381315946578979492e-01
6.932067275047302246e-01 -3.448174893856048584e-01 -5.058606266975402832e-01 5.759713053703308105e-02 -2.192516028881072998e-01 -2.644730508327484131e-01 1.308282613754272461e-01 7.886335998773574829e-02
-2.052419781684875488e-01 -3.347396552562713623e-01 1.848042756319046021e-01 1.767373383045196533e-01 5.844607204198837280e-02 -5.120221376419067383e-01 -5.247799754142761230e-01 4.893462955951690674e-01
4.275065958499908447e-01 -6.961863040924072266e-01 -1.120082065463066101e-01 -6.342703849077224731e-02 -3.233875036239624023e-01 -2.688880860805511475e-01 -2.430003434419631958e-01 2.829571068286895752e-01
4.149155318737030029e-01 -4.982627183198928833e-02 1.453942805528640747e-01 -1.548715978860855103e-01 -8.992914110422134399e-02 -7.695040702819824219e-01 -3.982141315937042236e-01 1.464222222566604614e-01
-1.939009726047515869e-01 -1.257360428571701050e-01 -9.045345336198806763e-02 9.336709380149841309e-01 1.039212867617607117e-01 -2.146764397621154785e-01 5.037120077759027481e-03 9.878588467836380005e-02
-1.842409521341323853e-01 -5.393013358116149902e-02 -6.665492057800292969e-02 7.333968877792358398e-01 3.244077563285827637e-01 -2.472915649414062500e-01 -2.840223908424377441e-01 4.168580770492553711e-01
4.537869617342948914e-02 -6.425260305404663086e-01 3.012200295925140381e-01 2.835482656955718994e-01 3.055671155452728271e-01 -2.681430280208587646e-01 3.697872459888458252e-01 3.345944285392761230e-01
8.853323012590408325e-02 -4.103818442672491074e-03 -2.621960043907165527e-01 2.909070849418640137e-01 5.388016700744628906e-01 -5.685176253318786621e-01 4.006940424442291260e-01 2.543546259403228760e-01
4.284033775329589844e-01 2.252002060413360596e-01 -1.322938799858093262e-01 4.923503398895263672e-01 4.319091327488422394e-03 -3.784946799278259277e-01 5.714003369212150574e-02 5.994190573692321777e-01
-2.221838571131229401e-02 3.421809151768684387e-02 -1.616918295621871948e-01 -4.600856453180313110e-03 -2.161541879177093506e-01 -9.025756716728210449e-01 -2.834373414516448975e-01 1.745507270097732544e-01
4.075827002525329590e-01 1.313565373420715332e-01 -1.923626810312271118e-01 2.485242635011672974e-01 6.497908830642700195e-01 -5.244262218475341797e-01 9.836015105247497559e-02 -1.045384332537651062e-01
-3.728332519531250000e-01 -4.509282410144805908e-01 -4.044491052627563477e-01 2.690677940845489502e-01 2.821099758148193359e-01 -3.784951865673065186e-01 2.657846920192241669e-02 4.451196193695068359e-01
2.737319767475128174e-01 6.072670221328735352e-04 9.628179669380187988e-02 7.744711637496948242e-01 -1.670311689376831055e-01 -2.385309934616088867e-01 -2.610527575016021729e-01 4.037941992282867432e-01
4.077823162078857422e-01 -4.713744819164276123e-01 -1.797153502702713013e-01 -7.955238223075866699e-02 5.160956382751464844e-01 -7.009083777666091919e-02 -3.561440110206604004e-01 4.180760383605957031e-01
3.502020537853240967e-01 -1.636765450239181519e-01 -5.475100278854370117e-01 2.307058870792388916e-01 4.524712264537811279e-01 -1.286140382289886475e-01 -5.151441693305969238e-01 1.045502871274948120e-01
-7.807236630469560623e-03 -7.603009343147277832e-01 4.812677856534719467e-03 9.600722789764404297e-02 3.403672277927398682e-01 -4.636677503585815430e-01 2.647479176521301270e-01 -1.082206964492797852e-01
1.657891124486923218e-01 1.128663718700408936e-01 -5.642663836479187012e-01 2.463015615940093994e-01 -1.495597064495086670e-01 -5.965440273284912109e-01 -1.413861215114593506e-01 4.271899163722991943e-01
-4.354063570499420166e-01 -4.907657206058502197e-01 3.803988918662071228e-03 5.076382756233215332e-01 2.462996095418930054e-01 -3.966096639633178711e-01 -3.060558736324310303e-01 -1.504511944949626923e-02
6.473311185836791992e-01 -3.740888833999633789e-01 2.258528256788849831e-03 2.124810963869094849e-01 2.663170397281646729e-01 -1.012973636388778687e-01 -5.550577640533447266e-01 8.118951320648193359e-02
1.774396300315856934e-01 -6.224034428596496582e-01 -2.687705755233764648e-01 -7.214485853910446167e-02 5.707557797431945801e-01 -4.191778898239135742e-01 -4.150886088609695435e-03 -4.687261581420898438e-02
5.209478735923767090e-01 -1.004585996270179749e-01 4.747778475284576416e-01 2.227550148963928223e-01 1.347172409296035767e-01 -4.287725090980529785e-01 -4.798876643180847168e-01 1.058343872427940369e-01
8.807062357664108276e-02 -4.483552575111389160e-01 2.256332933902740479e-01 2.785953581333160400e-01 -5.290260314941406250e-01 -5.541702508926391602e-01 -2.749840021133422852e-01 1.029534358531236649e-02
2.150047719478607178e-01 -7.238751053810119629e-01 5.474385619163513184e-02 3.355055153369903564e-01 3.303020298480987549e-01 -2.456383109092712402e-01 3.763625025749206543e-01 5.595143884420394897e-02
-1.649921834468841553e-01 -3.706521689891815186e-01 -8.803964406251907349e-02 -3.224468603730201721e-02 8.591914921998977661e-02 -5.468600988388061523e-01 -4.092392921447753906e-01 5.938761830329895020e-01
1.590734571218490601e-01 1.057668179273605347e-01 3.618907630443572998e-01 5.449240803718566895e-01 -2.446110248565673828e-01 -5.962160825729370117e-01 -3.169747591018676758e-01 1.407861113548278809e-01
-2.165487259626388550e-01 -2.246581614017486572e-01 -2.016956806182861328e-01 4.296358227729797363e-01 4.298839569091796875e-01 -2.801856398582458496e-01 -2.708064913749694824e-01 5.837181806564331055e-01
-1.066361814737319946e-01 3.468130901455879211e-02 -1.601971387863159180e-01 7.449591755867004395e-01 4.871490001678466797e-01 -3.043099641799926758e-01 -2.283063903450965881e-02 2.763310968875885010e-01
2.128422856330871582e-01 -2.359759360551834106e-01 2.608758509159088135e-01 3.646553456783294678e-01 -2.444089353084564209e-01 -5.231989026069641113e-01 -5.171784758567810059e-01 3.115084171295166016e-01
4.497933387756347656e-01 -3.780076205730438232e-01 -5.384194254875183105e-01 -3.969808295369148254e-02 3.780895173549652100e-01 -1.284331977367401123e-01 -4.468379914760589600e-01 6.491404771804809570e-02
6.002936959266662598e-01 -2.868793308734893799e-01 2.288616746664047241e-01 1.867541819810867310e-01 -3.583888411521911621e-01 -4.984005391597747803e-01 -2.699447274208068848e-01 1.427485197782516479e-01
3.879410922527313232e-01 -1.801444739103317261e-01 1.256611049175262451e-01 9.982328861951828003e-02 -4.808373153209686279e-01 -7.348986268043518066e-01 1.908044703304767609e-02 1.401772946119308472e-01
4.534891247749328613e-01 -3.534291088581085205e-01 -4.113401472568511963e-01 5.944413542747497559e-01 3.562503159046173096e-01 6.348512321710586548e-02 -2.589968219399452209e-02 1.235260367393493652e-01
2.688063085079193115e-01 -2.466586083173751831e-01 1.974188834428787231e-01 1.115792319178581238e-01 -1.053410470485687256e-01 -3.100100755691528320e-01 2.231663763523101807e-01 8.114631175994873047e-01
-4.960600659251213074e-02 -6.564260274171829224e-02 -1.821415871381759644e-01 3.687977790832519531e-01 -3.018700778484344482e-01 -6.039969921112060547e-01 -2.589896917343139648e-01 5.486614704132080078e-01
-2.010154575109481812e-01 -4.381965100765228271e-01 1.710920780897140503e-01 5.330603122711181641e-01 4.013801515102386475e-01 -3.904387652873992920e-01 3.626410067081451416e-01 9.536104649305343628e-02
2.269218675792217255e-02 -4.650033414363861084e-01 -3.655706644058227539e-01 -1.342680752277374268e-01 3.180539309978485107e-01 -6.005619764328002930e-01 3.585256636142730713e-01 2.030116468667984009e-01
-4.481516405940055847e-02 -2.837111055850982666e-01 -4.389600157737731934e-01 1.095245475880801678e-03 2.005248963832855225e-01 -7.548635601997375488e-01 2.370609194040298462e-01 -2.420441657304763794e-01
1.526143699884414673e-01 7.910006493330001831e-02 -8.838219940662384033e-02 8.764937520027160645e-01 4.019954428076744080e-02 -2.805358171463012695e-01 -2.513286769390106201e-01 2.256476581096649170e-01
1.110740602016448975e-01 1.111788153648376465e-01 -1.357512772083282471e-01 7.195591330528259277e-01 -1.552086025476455688e-01 -3.239095807075500488e-01 -1.580963283777236938e-01 5.339536666870117188e-01
2.580444514751434326e-01 -7.084249705076217651e-02 -1.040196418762207031e-01 7.611134788021445274e-04 6.519426703453063965e-01 -6.778727173805236816e-01 1.817381083965301514e-01 -2.097173593938350677e-03
2.083239704370498657e-01 -7.632800936698913574e-01 1.249489262700080872e-01 3.046945855021476746e-02 4.206567406654357910e-01 -3.514407873153686523e-01 2.167684733867645264e-01 1.000634953379631042e-01
-1.145412325859069824e-01 -2.654797434806823730e-01 5.041076801717281342e-03 -2.356514185667037964e-01 1.555856466293334961e-01 -7.535012364387512207e-01 -4.342240691184997559e-01 2.834117114543914795e-01
-1.831970661878585815e-01 5.517873540520668030e-02 -2.922414839267730713e-01 7.792441248893737793e-01 2.547416388988494873e-01 -3.866428434848785400e-01 1.214854866266250610e-01 2.040175199508666992e-01
4.287850856781005859e-01 1.214209571480751038e-02 2.368138432502746582e-01 5.482032299041748047e-01 -4.167028963565826416e-01 -5.225513577461242676e-01 -3.024029172956943512e-02 1.085032001137733459e-01
7.573570013046264648e-01 -2.160561271011829376e-02 -1.312638372182846069e-01 4.865282177925109863e-01 -1.144241318106651306e-01 -1.001687794923782349e-01 -1.878204792737960815e-01 3.370468914508819580e-01
-7.508613169193267822e-02 -1.720206737518310547e-01 1.395484805107116699e-02 -8.622636646032333374e-02 -1.694827973842620850e-01 -7.676021456718444824e-01 3.381727728992700577e-03 5.824021100997924805e-01
1.369635611772537231e-01 -6.045506000518798828e-01 2.655160129070281982e-01 2.812090814113616943e-01 2.821557819843292236e-01 -4.760057330131530762e-01 7.507254183292388916e-02 -3.928778767585754395e-01
4.584990739822387695e-01 -6.901268959045410156e-01 1.262095123529434204e-01 4.171183705329895020e-01 3.103840947151184082e-01 7.647698512300848961e-04 2.322561666369438171e-02 1.634270846843719482e-01
4.435234963893890381e-01 1.540130525827407837e-01 -2.687232792377471924e-01 3.492712080478668213e-01 5.467867255210876465e-01 -3.835194110870361328e-01 3.682368397712707520e-01 6.085428223013877869e-02
3.361232578754425049e-01 -3.483315408229827881e-01 -6.528172492980957031e-01 1.399528142064809799e-02 3.146695196628570557e-01 -1.187669560313224792e-01 -4.615243673324584961e-01 1.148597821593284607e-01
2.273153960704803467e-01 -5.017548203468322754e-01 2.716641686856746674e-02 -1.499526109546422958e-02 -4.134218990802764893e-01 -6.305674314498901367e-01 -2.403651773929595947e-01 -2.632463574409484863e-01
2.064530551433563232e-01 -5.485138297080993652e-01 2.169607430696487427e-01 4.512940943241119385e-01 5.028064250946044922e-01 -3.322938084602355957e-02 6.706227362155914307e-02 3.838692009449005127e-01
-3.248154371976852417e-02 1.762574017047882080e-01 -1.442940682172775269e-01 6.674175858497619629e-01 -1.550671905279159546e-01 -4.895195364952087402e-01 -2.838392853736877441e-01 3.967005312442779541e-01
5.937110185623168945e-01 -2.755285203456878662e-01 -3.975549638271331787e-01 5.832805857062339783e-02 -3.781602382659912109e-01 -4.481910765171051025e-01 2.468317896127700806e-01 7.302683591842651367e-02
2.656804621219635010e-01 -2.027368545532226562e-01 1.998354047536849976e-01 5.977746844291687012e-02 -3.249852657318115234e-01 -7.129465937614440918e-01 -3.712124824523925781e-01 3.051182329654693604e-01
2.663653790950775146e-01 -5.397034883499145508e-01 -5.072982311248779297e-01 -3.326411172747612000e-02 2.169899195432662964e-01 -3.696976304054260254e-01 -5.736298486590385437e-02 4.384748339653015137e-01
5.778459310531616211e-01 -1.079826522618532181e-02 2.500826418399810791e-01 5.560808181762695312e-01 -2.229942977428436279e-01 -2.308058440685272217e-01 -2.844608128070831299e-01 3.321062028408050537e-01
-3.016475439071655273e-01 -4.168797731399536133e-01 -2.624559402465820312e-02 5.236417651176452637e-01 2.685538828372955322e-01 -3.352740705013275146e-01 -5.110549926757812500e-01 -1.209273263812065125e-01
5.702325105667114258e-01 1.855096369981765747e-01 2.123413681983947754e-01 3.229232728481292725e-01 3.499150872230529785e-01 -4.295118749141693115e-01 -3.863565623760223389e-01 -1.867091953754425049e-01
4.831534326076507568e-01 1.345827579498291016e-01 2.858429253101348877e-01 5.476807951927185059e-01 -2.777233421802520752e-01 -5.311982631683349609e-01 8.345960080623626709e-02 2.285505831241607666e-02
2.645013332366943359e-01 -2.534506618976593018e-01 1.450626105070114136e-01 6.332911252975463867e-01 4.315914213657379150e-01 4.431027173995971680e-02 1.267798393964767456e-01 4.892784953117370605e-01
4.115135073661804199e-01 -4.053273797035217285e-01 3.115453720092773438e-01 1.473544985055923462e-01 -2.571171224117279053e-01 -5.312752723693847656e-01 -4.394833743572235107e-01 -7.800149172544479370e-02
-2.610265314579010010e-01 -4.731893539428710938e-01 -2.041729688644409180e-01 2.100260704755783081e-01 3.795381784439086914e-01 -2.902219593524932861e-01 -3.705103099346160889e-01 5.065606236457824707e-01
3.836773037910461426e-01 1.567122191190719604e-01 -4.883073866367340088e-01 6.309655308723449707e-01 -1.633780896663665771e-01 -2.544455826282501221e-01 -1.304514259099960327e-01 2.884766459465026855e-01
1.681932210922241211e-01 -3.561210632324218750e-01 1.596191674470901489e-01 5.466901063919067383e-01 1.885025352239608765e-01 -2.869884073734283447e-01 6.314818263053894043e-01 6.225518882274627686e-02
2.822938263416290283e-01 5.621302500367164612e-02 -2.098776996135711670e-01 9.346467256546020508e-02 5.246148705482482910e-01 -7.291931509971618652e-01 1.812748312950134277e-01 -1.567229777574539185e-01
-1.751326769590377808e-01 -3.405523300170898438e-01 -4.560161009430885315e-02 8.361487388610839844e-01 9.709019958972930908e-02 -1.976611316204071045e-01 -2.326028794050216675e-01 -2.225485742092132568e-01
2.086678594350814819e-01 7.667279988527297974e-02 -3.094803690910339355e-01 4.071695506572723389e-01 5.685232877731323242e-01 -3.712860047817230225e-01 4.036585092544555664e-01 2.549539208412170410e-01
3.764824569225311279e-01 -1.611755490303039551e-01 -5.383152142167091370e-02 4.963860511779785156e-01 -4.958683252334594727e-01 -4.964164197444915771e-01 -2.699050009250640869e-01 1.335031390190124512e-01
2.995702624320983887e-01 -7.270042300224304199e-01 -3.018046021461486816e-01 1.073396354913711548e-01 -4.321128726005554199e-01 -1.847567409276962280e-01 -1.749552488327026367e-01 1.662791371345520020e-01
1.607334315776824951e-01 -2.995797097682952881e-01 -3.827105462551116943e-01 4.302588403224945068e-01 4.024495780467987061e-01 -3.530924916267395020e-01 5.152938961982727051e-01 -2.566908113658428192e-02
-5.154141411185264587e-02 -6.921952962875366211e-01 2.947917580604553223e-01 3.797973096370697021e-01 3.014958798885345459e-01 -3.773157894611358643e-01 2.284483760595321655e-01 -4.006496071815490723e-02
5.020306110382080078e-01 -3.916207551956176758e-01 1.669363081455230713e-01 1.813886314630508423e-01 -3.447707295417785645e-01 -4.842348694801330566e-01 -4.216305911540985107e-01 5.202231183648109436e-02
-9.409893304109573364e-02 -3.730458319187164307e-01 -2.098747640848159790e-01 6.972634792327880859e-01 -4.132302477955818176e-02 -2.578796148300170898e-01 -2.632477283477783203e-01 -4.292432963848114014e-01
2.514180541038513184e-01 4.329203441739082336e-02 -4.575055241584777832e-01 6.029638051986694336e-01 -1.218676567077636719e-01 -2.240783721208572388e-01 -1.332463622093200684e-01 5.284133553504943848e-01
6.941236257553100586e-01 -4.064717888832092285e-01 -1.592905521392822266e-01 2.684458196163177490e-01 8.539889752864837646e-02 -1.215418986976146698e-02 -4.797537922859191895e-01 1.339105516672134399e-01
2.392451167106628418e-01 1.592036336660385132e-02 8.202414214611053467e-02 1.804148107767105103e-01 -2.131626904010772705e-01 -7.683240771293640137e-01 -5.049477815628051758e-01 1.117964386940002441e-01
4.685092866420745850e-01 -5.434921979904174805e-01 9.091334044933319092e-02 -1.120117376558482647e-03 -1.342945545911788940e-01 -1.456062942743301392e-01 -7.255391031503677368e-02 6.575320363044738770e-01
-3.491126894950866699e-01 -2.424085736274719238e-01 -4.504499956965446472e-02 2.038964480161666870e-01 3.506093025207519531e-01 -6.309797763824462891e-01 -3.528189361095428467e-01 3.608490824699401855e-01
3.526909351348876953e-01 -2.535473704338073730e-01 2.966061234474182129e-01 4.075133502483367920e-01 -4.413377940654754639e-01 -5.469442009925842285e-01 -2.512600123882293701e-01 -1.490084547549486160e-02
3.339897394180297852e-01 8.918505162000656128e-03 -1.420880109071731567e-01 -1.703483909368515015e-01 -1.013383343815803528e-01 -8.187442421913146973e-01 -2.708436548709869385e-01 2.918832302093505859e-01
3.775231242179870605e-01 -1.891873218119144440e-02 -1.871640607714653015e-02 4.130405187606811523e-01 1.951742917299270630e-01 -4.304160475730895996e-01 -5.962811112403869629e-01 -3.275107443332672119e-01
-3.418839275836944580e-01 -3.159191608428955078e-01 -5.775713920593261719e-02 2.061364501714706421e-01 2.585588097572326660e-01 -4.669760763645172119e-01 -3.487559854984283447e-01 5.752672553062438965e-01
6.042160987854003906e-01 -1.197625696659088135e-01 1.982975751161575317e-01 5.717635154724121094e-01 -4.225820600986480713e-01 -2.521795928478240967e-01 7.887550443410873413e-02 7.715547829866409302e-02
-2.130682021379470825e-01 -2.249927073717117310e-01 -1.922124475240707397e-01 4.096153676509857178e-01 2.528324723243713379e-01 -3.361051678657531738e-01 -3.326079845428466797e-01 6.416625976562500000e-01
5.119929909706115723e-01 2.641611397266387939e-01 -2.248609904199838638e-03 2.094181180000305176e-01 -4.044305905699729919e-02 -6.934174299240112305e-01 -3.298162519931793213e-01 1.816011965274810791e-01
3.584531545639038086e-01 -2.253000810742378235e-02 -1.259600967168807983e-01 4.814361929893493652e-01 2.149871885776519775e-01 -3.748989999294281006e-01 -4.369719028472900391e-01 -4.956248998641967773e-01
5.494096279144287109e-01 2.730689644813537598e-01 -3.692432641983032227e-01 4.495517015457153320e-01 -4.498205706477165222e-02 -4.283121228218078613e-01 -2.339581698179244995e-01 2.119760960340499878e-01
-7.317235320806503296e-02 3.107218444347381592e-02 -1.002518013119697571e-01 9.705503284931182861e-02 -2.269825041294097900e-01 -9.349495768547058105e-01 -2.193353027105331421e-01 2.122533507645130157e-02
3.727760314941406250e-01 -4.704341590404510498e-01 7.771623134613037109e-02 2.533413171768188477e-01 -6.007319092750549316e-01 -4.520125091075897217e-01 6.086780503392219543e-02 2.467755973339080811e-02
-2.439576834440231323e-01 -3.275224864482879639e-01 -2.347653210163116455e-01 -1.200320124626159668e-01 1.916279494762420654e-01 -7.077261805534362793e-01 -4.187804460525512695e-01 2.252036929130554199e-01
-3.291108459234237671e-02 -2.462334781885147095e-01 -1.997388303279876709e-01 9.105969071388244629e-01 2.235219627618789673e-01 -8.172540366649627686e-02 -5.005611106753349304e-02 -1.002837717533111572e-01
6.661796569824218750e-01 8.646318316459655762e-02 3.652075678110122681e-02 5.516006946563720703e-01 -1.464185118675231934e-01 -1.900241672992706299e-01 -1.428909301757812500e-01 4.064065814018249512e-01
3.578762114048004150e-01 -1.236188337206840515e-01 1.295129656791687012e-01 4.192252457141876221e-01 -2.764047980308532715e-01 -4.394686222076416016e-01 -3.676875233650207520e-01 5.093067288398742676e-01
2.336942590773105621e-03 -5.794750452041625977e-01 1.402447372674942017e-01 3.225817978382110596e-01 4.579730331897735596e-01 -4.146101474761962891e-01 3.985373675823211670e-01 1.610739855095744133e-03
3.773303627967834473e-01 -4.926444888114929199e-01 -3.267823755741119385e-01 3.806312009692192078e-02 -2.031321674585342407e-01 -1.938481032848358154e-01 3.720746561884880066e-02 6.530416607856750488e-01
3.147822916507720947e-01 9.252519160509109497e-02 1.245295405387878418e-01 7.204409241676330566e-01 -3.370663821697235107e-01 -4.843189716339111328e-01 -6.461611390113830566e-02 -7.385455816984176636e-02
-4.055465012788772583e-02 2.745694518089294434e-01 -1.730297803878784180e-01 6.231905221939086914e-01 1.511867940425872803e-01 -4.392889142036437988e-01 -3.009389042854309082e-01 4.452692568302154541e-01
-1.333571672439575195e-01 9.250642359256744385e-02 -2.911106944084167480e-01 3.180062398314476013e-02 3.763682395219802856e-02 -8.175663948059082031e-01 -3.099896013736724854e-01 3.492517769336700439e-01
4.282872974872589111e-01 -1.642110943794250488e-01 2.475286275148391724e-01 5.847624689340591431e-02 -4.565141350030899048e-02 -6.696265935897827148e-01 -5.152447223663330078e-01 -9.462679177522659302e-02
3.210262656211853027e-01 -4.558820277452468872e-02 1.129073202610015869e-01 3.234168589115142822e-01 -4.229234755039215088e-01 -7.051303982734680176e-01 -3.174863159656524658e-01 -2.542870119214057922e-02
-5.737827345728874207e-02 -5.861660838127136230e-01 -5.332724452018737793e-01 1.012165620923042297e-01 -1.050369590520858765e-01 -4.456033408641815186e-01 -2.363810539245605469e-01 -3.049945533275604248e-01
1.804286241531372070e-01 -1.366858482360839844e-01 -2.149929404258728027e-01 1.154645606875419617e-01 -1.440843790769577026e-01 -7.253550291061401367e-01 -3.936688899993896484e-01 -4.328198134899139404e-01
2.718232572078704834e-01 -3.922629356384277344e-01 2.973864078521728516e-01 6.156457662582397461e-01 3.996688127517700195e-01 -1.975764483213424683e-01 3.249928951263427734e-01 -1.979099400341510773e-02
3.906096518039703369e-01 -6.052721142768859863e-01 -4.145950973033905029e-01 2.318136841058731079e-01 -4.216693043708801270e-01 -2.159953564405441284e-01 -1.148733496665954590e-01 -1.333723217248916626e-01
1.812239736318588257e-01 -1.032345518469810486e-01 -1.992889493703842163e-01 5.278564691543579102e-01 4.136237204074859619e-01 -1.151461824774742126e-01 -1.331444233655929565e-01 6.603647470474243164e-01
-1.671954840421676636e-01 -6.673746109008789062e-01 -4.995429813861846924e-01 -2.865428663790225983e-02 1.156999692320823669e-01 -3.079417645931243896e-01 -2.967337369918823242e-01 2.828903794288635254e-01
-3.291476666927337646e-01 -1.244043186306953430e-01 -1.171974241733551025e-01 4.550172090530395508e-01 3.534659445285797119e-01 -6.496238708496093750e-01 2.907315194606781006e-01 1.547107249498367310e-01
2.830021977424621582e-01 -4.633229970932006836e-01 -2.665578424930572510e-01 1.546065509319305420e-01 -1.330770254135131836e-01 -4.027149379253387451e-01 -2.460695505142211914e-01 -6.081499457359313965e-01
3.525019288063049316e-01 -6.622401475906372070e-01 7.947053760290145874e-02 -1.482140868902206421e-01 4.741730093955993652e-01 -4.205229878425598145e-01 -1.616795174777507782e-02 8.340577036142349243e-02
-4.592252150177955627e-02 5.361244082450866699e-02 3.256607949733734131e-01 3.002070784568786621e-01 4.389186501502990723e-01 -5.832423567771911621e-01 2.963537573814392090e-01 4.221266210079193115e-01
-1.975014954805374146e-01 -7.002466917037963867e-02 -2.009865641593933105e-01 -2.578195370733737946e-02 1.000394392758607864e-02 -7.740117907524108887e-01 3.828282654285430908e-02 5.606867074966430664e-01
-8.710902184247970581e-02 -2.528386712074279785e-01 -3.794616162776947021e-01 7.838376760482788086e-01 2.705314457416534424e-01 -2.173291519284248352e-02 -1.190600395202636719e-01 2.868048250675201416e-01
4.394077658653259277e-01 -5.537773370742797852e-01 -9.377345442771911621e-03 4.319109022617340088e-01 4.953917264938354492e-01 5.869364365935325623e-02 -6.517492979764938354e-02 2.459893524646759033e-01
-2.138558030128479004e-01 -1.311601400375366211e-01 -3.521501123905181885e-01 5.389957502484321594e-02 5.271816998720169067e-02 -6.145046949386596680e-01 -5.594554543495178223e-01 3.417048156261444092e-01
5.629178881645202637e-01 -1.915040612220764160e-01 -1.421875655651092529e-01 4.999404847621917725e-01 1.528952121734619141e-01 -9.455135464668273926e-02 -5.788115859031677246e-01 -9.461640566587448120e-02
5.153945684432983398e-01 -1.261726468801498413e-01 2.257702648639678955e-01 5.418514460325241089e-02 -2.939978241920471191e-01 -7.124959826469421387e-01 -2.220398783683776855e-01 1.454433947801589966e-01
4.836150407791137695e-01 -5.279260873794555664e-02 8.428721129894256592e-02 7.018001675605773926e-01 4.724075198173522949e-01 -2.505242265760898590e-02 1.557223945856094360e-01 1.251229047775268555e-01
6.624690294265747070e-01 -6.178415846079587936e-03 -4.208863079547882080e-01 1.877854168415069580e-01 -1.785436719655990601e-01 -4.676209092140197754e-01 3.097737431526184082e-01 -4.670117422938346863e-02
4.875634312629699707e-01 -2.029643803834915161e-01 -3.011148795485496521e-02 7.186861634254455566e-01 4.438023269176483154e-01 9.104678407311439514e-03 7.137294858694076538e-02 -3.915603458881378174e-02
2.745219692587852478e-02 -3.420352637767791748e-01 -4.478080868721008301e-01 1.804247796535491943e-01 -4.385734796524047852e-01 -4.634444713592529297e-01 -5.512034147977828979e-02 4.888838529586791992e-01
2.066985517740249634e-01 -2.103961855173110962e-01 8.360698819160461426e-02 5.818094611167907715e-01 2.356223762035369873e-01 -8.867289870977401733e-02 -1.742098331451416016e-01 6.883219480514526367e-01
4.392800033092498779e-01 -6.731347441673278809e-01 -1.724967360496520996e-01 1.879621893167495728e-01 -4.668987691402435303e-01 -1.796708852052688599e-01 1.657536253333091736e-02 1.956709474325180054e-01
2.760083079338073730e-01 -3.997686505317687988e-02 -9.691231697797775269e-02 5.903950929641723633e-01 -3.550218641757965088e-01 -3.547731339931488037e-01 -3.651766180992126465e-01 4.230889976024627686e-01
3.465676903724670410e-01 -4.577072262763977051e-01 -2.669643461704254150e-01 1.234828159213066101e-01 -4.401266872882843018e-01 -3.283549547195434570e-01 -4.659101832658052444e-03 5.313444733619689941e-01
3.687287271022796631e-01 -5.544580221176147461e-01 -4.425707161426544189e-01 3.224515020847320557e-01 3.856010735034942627e-01 6.194114312529563904e-02 -9.330191463232040405e-02 3.090976476669311523e-01
-2.297750562429428101e-01 -4.589008167386054993e-02 -2.323416620492935181e-01 8.447549939155578613e-01 1.299641281366348267e-01 -2.842812538146972656e-01 2.661073803901672363e-01 9.478538483381271362e-02
2.083272188901901245e-01 -7.770472168922424316e-01 1.169639173895120621e-02 -8.299914002418518066e-02 4.792851805686950684e-01 -3.389175534248352051e-01 -2.109855972230434418e-02 2.733126282691955566e-02
1.105039641261100769e-01 -4.557286202907562256e-01 -1.888301819562911987e-01 -1.315506696701049805e-01 5.268875956535339355e-01 -5.753210186958312988e-01 2.606950998306274414e-01 2.248801290988922119e-01
-1.890917420387268066e-01 -4.637647271156311035e-01 -1.854679137468338013e-01 -1.004368439316749573e-01 1.282902657985687256e-01 -5.999100804328918457e-01 -5.229660868644714355e-01 2.341719865798950195e-01
1.830297173000872135e-03 7.053221575915813446e-03 8.985761553049087524e-02 1.086469218134880066e-01 4.249932765960693359e-01 -5.899333357810974121e-01 -6.185842156410217285e-01 2.622622251510620117e-01
3.927243053913116455e-01 9.022987633943557739e-02 2.075899541378021240e-01 6.809939742088317871e-01 -2.291271239519119263e-01 -3.709295094013214111e-01 -2.675553858280181885e-01 2.628801763057708740e-01
1.303659230470657349e-01 -2.430874407291412354e-01 8.220664411783218384e-02 6.909288763999938965e-01 1.935942322015762329e-01 -1.833096295595169067e-01 5.925416946411132812e-01 1.326116621494293213e-01
1.234763041138648987e-01 -2.369361519813537598e-01 2.712900340557098389e-01 2.697871029376983643e-01 3.286834061145782471e-01 -4.003510773181915283e-01 5.367369651794433594e-01 4.752169847488403320e-01
7.166288495063781738e-01 -8.689412474632263184e-02 -5.081090331077575684e-01 4.425982236862182617e-01 1.528049856424331665e-01 4.500900860875844955e-03 3.793776407837867737e-02 3.960323054343461990e-03
4.859620928764343262e-01 -1.628887057304382324e-01 2.712062001228332520e-01 4.695337638258934021e-02 1.669506728649139404e-01 -4.108589589595794678e-01 -6.145763993263244629e-01 2.952436506748199463e-01
5.698673725128173828e-01 -9.652677923440933228e-02 1.318160891532897949e-01 3.375955820083618164e-01 -3.604851663112640381e-01 -5.223646163940429688e-01 -2.659847140312194824e-01 2.470331192016601562e-01
4.302712380886077881e-01 2.326645702123641968e-01 1.595139354467391968e-01 1.113662868738174438e-01 -4.493616521358489990e-03 -7.604783773422241211e-01 -3.302316069602966309e-01 1.883783340454101562e-01
-2.484716773033142090e-01 -1.674233824014663696e-01 9.753652662038803101e-02 2.422158122062683105e-01 -4.307587444782257080e-02 -6.072164177894592285e-01 -4.180056750774383545e-01 5.447505116462707520e-01
2.648907303810119629e-01 -1.099655181169509888e-01 -3.094790279865264893e-01 4.206133782863616943e-01 1.044939234852790833e-01 -4.164418578147888184e-01 -3.627592325210571289e-01 -5.736817121505737305e-01
1.690176576375961304e-01 -4.444314241409301758e-01 7.782027870416641235e-02 -1.280702501535415649e-01 2.187334597110748291e-01 -2.060474008321762085e-01 -1.895437538623809814e-01 7.907142639160156250e-01
5.462802648544311523e-01 -3.739399909973144531e-01 2.755723660811781883e-03 1.844929009675979614e-01 -4.323329329490661621e-01 -3.234618306159973145e-01 2.230187058448791504e-01 4.317694902420043945e-01
-1.036163046956062317e-01 -4.093382135033607483e-02 -6.426842510700225830e-02 1.003223657608032227e-01 2.051706761121749878e-01 -6.059570312500000000e-01 -5.286179780960083008e-01 5.335515141487121582e-01
5.647004842758178711e-01 -4.936718344688415527e-01 -4.700662791728973389e-01 1.092236414551734924e-01 2.812098897993564606e-02 4.238462820649147034e-02 -4.448063671588897705e-01 6.379330158233642578e-02
1.314949840307235718e-01 -5.802608728408813477e-01 -2.912940382957458496e-01 4.427047371864318848e-01 2.862168252468109131e-01 4.673586040735244751e-02 8.507872372865676880e-02 5.232819318771362305e-01
2.638346850872039795e-01 -6.171742454171180725e-02 3.467166721820831299e-01 -2.815611474215984344e-02 1.741513013839721680e-01 -6.377656459808349609e-01 -5.269883871078491211e-01 3.013078272342681885e-01
-3.564858436584472656e-01 -3.083722889423370361e-01 5.201097577810287476e-02 9.801025688648223877e-02 3.800525069236755371e-01 -5.901039838790893555e-01 -2.421146929264068604e-01 4.628510475158691406e-01
1.686051636934280396e-01 -7.387472391128540039e-01 -3.944780305027961731e-02 1.925084888935089111e-01 -2.374712377786636353e-01 -2.865131497383117676e-01 -4.608596861362457275e-01 -1.906179189682006836e-01
3.419002294540405273e-01 -2.564023137092590332e-01 4.914343357086181641e-01 5.415040254592895508e-01 -1.761864721775054932e-01 -3.455238938331604004e-01 -3.339851796627044678e-01 -1.437125802040100098e-01
4.581589996814727783e-01 -1.269457936286926270e-01 3.644403517246246338e-01 4.308478832244873047e-01 -3.592727780342102051e-01 -5.306711792945861816e-01 -1.679877489805221558e-01 1.289178431034088135e-01
1.844065487384796143e-01 -3.968660533428192139e-01 3.401848673820495605e-01 4.532191157341003418e-01 2.906128764152526855e-01 -4.444809556007385254e-01 4.174644351005554199e-01 -1.762454509735107422e-01
-3.428408205509185791e-01 -3.823377788066864014e-01 -1.871808618307113647e-02 2.107506990432739258e-01 -3.345244228839874268e-01 -7.032491564750671387e-01 1.589225232601165771e-01 2.445191293954849243e-01
7.311550974845886230e-01 8.412408642470836639e-03 3.166790902614593506e-01 3.287707865238189697e-01 -1.895036250352859497e-01 -3.909817337989807129e-01 1.082450002431869507e-01 2.376350164413452148e-01
1.459079682826995850e-01 1.366466730833053589e-01 -1.884602825157344341e-03 2.284020036458969116e-01 3.805120661854743958e-02 -5.515152215957641602e-01 -1.652614958584308624e-02 7.758721113204956055e-01
4.705042541027069092e-01 -1.501432657241821289e-01 4.287437349557876587e-02 6.502274274826049805e-01 -3.871874809265136719e-01 -3.184974193572998047e-01 -4.856799170374870300e-02 -2.788105010986328125e-01
-1.052754670381546021e-01 -4.647654294967651367e-01 -1.731384247541427612e-01 -1.634604781866073608e-01 1.878501474857330322e-01 -5.088028311729431152e-01 -5.329595208168029785e-01 3.714837431907653809e-01
1.922743618488311768e-01 9.725520759820938110e-02 -2.309096306562423706e-01 7.261075377464294434e-01 3.359566628932952881e-01 -6.306243687868118286e-02 -3.826666176319122314e-01 3.312749862670898438e-01
-2.486331164836883545e-01 -5.822347402572631836e-01 2.806389331817626953e-01 5.103594660758972168e-01 1.218553483486175537e-01 -2.344881147146224976e-01 -4.328351616859436035e-01 5.272217467427253723e-02
2.906186580657958984e-01 -3.592006862163543701e-01 2.723187506198883057e-01 6.278823614120483398e-01 2.590644061565399170e-01 -2.646388709545135498e-01 3.959570527076721191e-01 -1.555365175008773804e-01
9.141777642071247101e-03 -4.101270139217376709e-01 -1.385028511285781860e-01 -3.909864649176597595e-02 5.265110135078430176e-01 -7.119315266609191895e-01 1.382636427879333496e-01 -8.844882994890213013e-02
1.275862008333206177e-01 1.713914871215820312e-01 -4.507425427436828613e-01 -6.587889045476913452e-02 1.560446619987487793e-01 -7.645135521888732910e-01 -3.351830542087554932e-01 1.601852178573608398e-01
6.813141107559204102e-01 1.863768398761749268e-01 2.383249849081039429e-01 5.817038416862487793e-01 3.456608206033706665e-02 -2.357289493083953857e-01 -1.487774550914764404e-01 1.643134951591491699e-01
1.859390884637832642e-01 -1.381366401910781860e-01 -6.581005454063415527e-02 -2.389761507511138916e-01 -6.887879967689514160e-02 -8.365077972412109375e-01 -4.087537825107574463e-01 1.154778301715850830e-01
4.792006313800811768e-02 2.334548681974411011e-01 -3.014962077140808105e-01 1.085004732012748718e-01 2.441500127315521240e-01 -6.114926338195800781e-01 -1.219235286116600037e-01 6.262047886848449707e-01
3.105820119380950928e-01 -1.971843093633651733e-01 2.287432849407196045e-01 4.387071728706359863e-01 2.028464078903198242e-01 -3.836138248443603516e-01 -5.655100941658020020e-01 -3.343077898025512695e-01
3.111407458782196045e-01 -2.237165123224258423e-01 1.750436574220657349e-01 1.278024315834045410e-01 -1.431697309017181396e-01 -4.830131828784942627e-01 -6.590154170989990234e-01 3.436104953289031982e-01
3.337482810020446777e-01 7.531500887125730515e-03 8.478923887014389038e-02 1.160076931118965149e-01 9.472953528165817261e-02 -6.727961301803588867e-01 -6.336781382560729980e-01 -6.879095733165740967e-02
4.212620258331298828e-01 -2.001707255840301514e-01 6.517554074525833130e-02 5.116705894470214844e-01 -5.335505604743957520e-01 -4.520605504512786865e-01 -1.566830277442932129e-01 5.320575833320617676e-02
4.307544529438018799e-01 -1.877158582210540771e-01 1.456012725830078125e-01 4.480901658535003662e-01 6.025021076202392578e-01 -2.857958376407623291e-01 3.124590963125228882e-02 -3.340128362178802490e-01
5.406993031501770020e-01 5.003192648291587830e-02 -1.021690592169761658e-01 4.725941121578216553e-01 1.407250389456748962e-02 -6.782231330871582031e-01 -2.676882967352867126e-02 -1.022546961903572083e-01
-2.691793441772460938e-01 -1.970590502023696899e-01 -1.854544132947921753e-02 2.314542829990386963e-01 1.769104301929473877e-01 -5.530064702033996582e-01 -5.582754611968994141e-01 4.312891364097595215e-01
3.446265161037445068e-01 2.824410200119018555e-01 -4.440426528453826904e-01 2.308734953403472900e-01 3.003135621547698975e-01 -4.133089780807495117e-01 -9.706876426935195923e-02 5.296681523323059082e-01
8.323268592357635498e-02 -2.529115378856658936e-01 -1.883469820022583008e-01 6.278303265571594238e-01 5.205162763595581055e-01 -2.579102814197540283e-01 4.014970362186431885e-01 -2.842329256236553192e-02
-1.588309258222579956e-01 -3.795068860054016113e-01 -3.249961137771606445e-01 7.486202120780944824e-01 2.263856679201126099e-01 -1.227949485182762146e-01 2.690872251987457275e-01 1.611074209213256836e-01
-1.156627312302589417e-01 -4.268831312656402588e-01 1.839828491210937500e-01 1.428164541721343994e-01 7.203351706266403198e-02 -2.739421129226684570e-01 -4.138502180576324463e-01 7.061456441879272461e-01
4.557937979698181152e-01 -3.575482368469238281e-01 4.148817062377929688e-01 4.098636507987976074e-01 -8.563594520092010498e-02 -3.385882675647735596e-01 -4.183216691017150879e-01 -1.653110980987548828e-01
2.827314734458923340e-01 -4.050178080797195435e-02 8.827213943004608154e-02 6.501033306121826172e-01 -2.424245513975620270e-02 -3.929210305213928223e-01 -4.508953690528869629e-01 -3.601595759391784668e-01
3.973156511783599854e-01 1.350581496953964233e-01 1.111085265874862671e-01 7.094312906265258789e-01 -3.226649165153503418e-01 -4.171540737152099609e-01 -1.733906567096710205e-01 -8.190609514713287354e-03
3.444756567478179932e-01 -5.632671117782592773e-01 -3.802941739559173584e-01 -2.442385107278823853e-01 4.978455901145935059e-01 -3.038660883903503418e-01 -1.228644400835037231e-01 6.715814024209976196e-02
7.223711609840393066e-01 -4.197141528129577637e-01 -3.686718344688415527e-01 -4.831837117671966553e-02 3.481348231434822083e-02 -8.631327748298645020e-02 -3.766930103302001953e-01 1.149210706353187561e-01
-2.096114456653594971e-01 -1.814679950475692749e-01 -3.826298192143440247e-02 2.602828145027160645e-01 1.551405340433120728e-01 -4.836415052413940430e-01 -6.007028818130493164e-01 4.848705530166625977e-01
3.756894469261169434e-01 -3.255952596664428711e-01 -1.166906878352165222e-01 4.073427617549896240e-01 -2.218686044216156006e-01 -1.782573163509368896e-01 -4.332594871520996094e-01 5.518922805786132812e-01
2.239050269126892090e-01 -1.071701347827911377e-01 -5.360423922538757324e-01 3.933955430984497070e-01 4.488627314567565918e-01 -3.168367147445678711e-01 3.953416347503662109e-01 1.952467411756515503e-01
-1.831033676862716675e-01 -2.109217792749404907e-01 -4.065910354256629944e-03 -2.941414155066013336e-02 2.531770467758178711e-01 -6.147130131721496582e-01 -3.707137703895568848e-01 5.845546126365661621e-01
9.022566676139831543e-02 -3.343932926654815674e-01 -1.476084440946578979e-01 6.611528396606445312e-01 -7.386810332536697388e-02 -2.284705340862274170e-01 -4.041990041732788086e-01 -4.473220109939575195e-01
1.782934181392192841e-02 -8.169816732406616211e-01 2.944023162126541138e-02 2.240238040685653687e-01 2.317383885383605957e-01 -2.295921295881271362e-01 3.293065428733825684e-01 2.575103342533111572e-01
3.768361210823059082e-01 -4.905302822589874268e-01 -1.202946305274963379e-01 2.385251224040985107e-01 5.840156078338623047e-01 4.038118757307529449e-03 -1.866092681884765625e-01 4.124272465705871582e-01
1.065719872713088989e-01 -4.191639721393585205e-01 1.964465081691741943e-01 -1.962861232459545135e-02 1.301841884851455688e-01 -2.110399901866912842e-01 -1.940436363220214844e-01 8.214796185493469238e-01
1.881348937749862671e-01 -1.692217886447906494e-01 2.159231603145599365e-01 -1.110818684101104736e-01 5.394878387451171875e-01 -7.389147281646728516e-01 -1.283338516950607300e-01 -1.532831937074661255e-01
-1.700450330972671509e-01 5.054579302668571472e-02 -3.283479213714599609e-01 6.108725666999816895e-01 -1.114833727478981018e-01 -4.264613687992095947e-01 -6.021724268794059753e-02 5.381709933280944824e-01
7.218245267868041992e-01 -3.116881549358367920e-01 -1.633019596338272095e-01 3.834117054939270020e-01 -6.268631666898727417e-02 3.863572841510176659e-03 -4.272866547107696533e-01 1.470693796873092651e-01
3.547849357128143311e-01 3.042653203010559082e-01 -1.255493611097335815e-01 1.199394240975379944e-01 -2.268457040190696716e-02 -8.053228259086608887e-01 -6.635649502277374268e-02 3.129530847072601318e-01
3.537711203098297119e-01 -3.717915117740631104e-01 -2.624365091323852539e-01 -5.956539534963667393e-04 3.922376334667205811e-01 -5.779169201850891113e-01 3.800274133682250977e-01 -1.883735954761505127e-01
5.333949327468872070e-01 5.963781103491783142e-02 -9.559632092714309692e-02 6.025447845458984375e-01 -3.008551895618438721e-01 -2.482078671455383301e-01 2.933920323848724365e-01 3.186442852020263672e-01
5.322712063789367676e-01 -4.038185775279998779e-01 -4.487982094287872314e-01 1.509474515914916992e-01 1.719665229320526123e-01 7.417423650622367859e-03 -5.394074320793151855e-01 9.394145011901855469e-02
7.854043841361999512e-01 8.345501124858856201e-02 1.384161859750747681e-01 5.008060932159423828e-01 6.466295570135116577e-02 -1.415404677391052246e-01 -2.593854963779449463e-01 1.212994530797004700e-01
3.217172026634216309e-01 -2.731320559978485107e-01 2.626486420631408691e-01 9.574919193983078003e-02 2.644765079021453857e-01 -4.526836872100830078e-01 -6.773035526275634766e-01 1.006686910986900330e-01
-2.297486066818237305e-01 -4.901438206434249878e-02 1.849390752613544464e-02 5.237288475036621094e-01 -2.331662923097610474e-02 -4.202273488044738770e-01 -1.396952103823423386e-02 7.020323872566223145e-01
4.935996830463409424e-01 2.353124693036079407e-02 -5.076875090599060059e-01 6.836283802986145020e-01 1.533195972442626953e-01 -2.754062600433826447e-02 -6.388417631387710571e-02 -4.862963035702705383e-02
1.767787784337997437e-01 -1.845926940441131592e-01 2.980471029877662659e-02 -2.006430029869079590e-01 -1.088085249066352844e-01 -8.735351562500000000e-01 -3.363237082958221436e-01 -7.424358278512954712e-02
4.822970032691955566e-01 9.582199901342391968e-02 -1.714360155165195465e-02 6.169574260711669922e-01 -1.243665739893913269e-01 -4.579005837440490723e-01 -3.899704217910766602e-01 -7.790374103933572769e-03
5.210878849029541016e-01 -9.232477098703384399e-02 2.694243788719177246e-01 5.332786440849304199e-01 -5.512250959873199463e-02 -2.440271228551864624e-01 -4.402177929878234863e-01 3.264791667461395264e-01
3.728649616241455078e-01 -5.701591968536376953e-01 -1.168602630496025085e-01 1.712620556354522705e-01 6.492506861686706543e-01 -2.490223795175552368e-01 8.818963915109634399e-02 -3.983907774090766907e-02
4.355742335319519043e-01 -3.638967275619506836e-01 2.994805872440338135e-01 2.473911643028259277e-01 -3.432111442089080811e-01 -5.176147222518920898e-01 -1.815392673015594482e-01 -3.290710449218750000e-01
-6.684374809265136719e-02 -6.014370173215866089e-02 -4.804748296737670898e-01 1.055552810430526733e-01 1.359080821275711060e-01 -6.517939567565917969e-01 5.003168582916259766e-01 2.372622042894363403e-01
-3.448810875415802002e-01 -3.379314541816711426e-01 -3.071461431682109833e-02 7.049242854118347168e-01 -4.778015136253088713e-04 -4.346426427364349365e-01 -1.062050238251686096e-01 -2.623046934604644775e-01
-1.272872388362884521e-01 5.777815356850624084e-02 2.226890921592712402e-01 6.442276239395141602e-01 -5.206419900059700012e-02 -4.268549084663391113e-01 -1.855991780757904053e-01 5.444970726966857910e-01
1.210246607661247253e-01 1.410423517227172852e-01 8.349005132913589478e-02 6.661068797111511230e-01 4.572754204273223877e-01 -2.238829582929611206e-01 -2.926400601863861084e-01 4.122240841388702393e-01
-2.160432636737823486e-01 7.983674295246601105e-03 -2.780314683914184570e-01 7.545814514160156250e-01 1.997404247522354126e-01 -3.375535309314727783e-01 2.800989747047424316e-01 2.725307941436767578e-01
7.346930354833602905e-02 4.683534801006317139e-02 -2.045437097549438477e-01 6.401497721672058105e-01 -2.094343155622482300e-01 -5.474438071250915527e-01 -3.140491843223571777e-01 -3.139978647232055664e-01
4.433288276195526123e-01 -4.071044623851776123e-01 -4.154794514179229736e-01 2.027693539857864380e-01 -2.806146070361137390e-02 3.879848634824156761e-03 -5.689765214920043945e-01 3.153569996356964111e-01
2.728121876716613770e-01 -3.569452464580535889e-01 1.253003329038619995e-01 4.000110626220703125e-01 3.130899965763092041e-01 -3.370182514190673828e-01 -4.996404051780700684e-01 -4.015064239501953125e-01
-7.240532338619232178e-02 -7.823503017425537109e-02 -2.744181752204895020e-01 8.974531888961791992e-01 2.949539124965667725e-01 -1.182136163115501404e-01 -6.542018055915832520e-02 5.154702439904212952e-02
6.325113177299499512e-01 -4.164496958255767822e-01 -3.192959427833557129e-01 -1.623990535736083984e-01 2.542996108531951904e-01 -6.435459107160568237e-02 -2.162299901247024536e-01 4.273293018341064453e-01
5.564374923706054688e-01 -9.856434166431427002e-02 2.386361211538314819e-01 4.254912957549095154e-02 -2.762892544269561768e-01 -6.888818740844726562e-01 -7.535956799983978271e-02 2.556008994579315186e-01
3.543480634689331055e-01 -3.367580771446228027e-01 -9.187419712543487549e-02 3.477112948894500732e-01 9.940126538276672363e-02 -3.317125737667083740e-01 -6.242458820343017578e-01 -3.494149446487426758e-01
6.567417979240417480e-01 -1.308034956455230713e-01 3.046858608722686768e-01 5.100488066673278809e-01 -6.230156123638153076e-02 -2.768454253673553467e-01 -3.325721621513366699e-01 -8.641947060823440552e-02
4.340452849864959717e-01 -2.698742151260375977e-01 -5.309000983834266663e-02 2.909788191318511963e-01 1.505521237850189209e-01 -3.283200562000274658e-01 -4.676360189914703369e-01 -5.496743321418762207e-01
5.470662936568260193e-02 2.714046835899353027e-01 -3.743439614772796631e-01 5.533980131149291992e-01 6.469787657260894775e-02 -4.177015721797943115e-01 -2.362205833196640015e-01 4.924461841583251953e-01
5.755663383752107620e-03 -1.933239251375198364e-01 -1.795148402452468872e-01 4.661758244037628174e-01 1.190501004457473755e-01 -4.516640901565551758e-01 -6.270447373390197754e-01 -3.188867568969726562e-01
3.994871973991394043e-01 -2.183275818824768066e-01 5.598635077476501465e-01 3.495968878269195557e-01 -1.862148195505142212e-01 -5.108599066734313965e-01 -8.284179121255874634e-02 -2.335838526487350464e-01
-2.135800868272781372e-01 -6.700192391872406006e-02 -5.095297098159790039e-01 1.534210145473480225e-01 3.203897178173065186e-01 -6.041503548622131348e-01 2.009467780590057373e-01 3.983831107616424561e-01
4.906742572784423828e-01 -1.811957173049449921e-02 2.998869717121124268e-01 3.827025294303894043e-01 2.682671248912811279e-01 -4.189271032810211182e-01 -5.030356049537658691e-01 -1.483411937952041626e-01
4.715358018875122070e-01 -1.103034093976020813e-01 -3.227405250072479248e-01 3.716312646865844727e-01 -4.189864918589591980e-02 -3.431481122970581055e-01 -4.645453989505767822e-01 -4.334827065467834473e-01
-3.388850092887878418e-01 -2.766755521297454834e-01 -6.312403082847595215e-01 3.392764031887054443e-01 2.379616256803274155e-03 -5.235913395881652832e-01 -5.232616141438484192e-02 -1.346968710422515869e-01
-2.930228114128112793e-01 -2.421207278966903687e-01 -1.769714653491973877e-01 3.088421821594238281e-01 3.482477068901062012e-01 -6.202976703643798828e-01 4.082224667072296143e-01 2.368999868631362915e-01
6.052311658859252930e-01 -1.070351600646972656e-01 1.202636063098907471e-01 4.152867794036865234e-01 -1.145759001374244690e-01 -3.955427706241607666e-01 -3.967776000499725342e-01 -3.290869891643524170e-01
-3.164631128311157227e-02 2.185945510864257812e-01 -5.284562706947326660e-01 2.533015310764312744e-01 -3.824467211961746216e-02 -7.679864764213562012e-01 1.174981519579887390e-01 5.211221799254417419e-02
6.431782245635986328e-01 -5.938772857189178467e-02 -5.245640873908996582e-01 4.318961501121520996e-01 2.313995361328125000e-01 2.013264410197734833e-02 -2.519679963588714600e-01 6.044920906424522400e-02
3.581615984439849854e-01 -4.462219402194023132e-02 4.340703487396240234e-01 5.596671104431152344e-01 -7.082802802324295044e-02 -4.654455482959747314e-01 -3.517180681228637695e-01 1.507419049739837646e-01
3.895233273506164551e-01 -1.758333146572113037e-01 2.282230406999588013e-01 5.718957185745239258e-01 -6.553031504154205322e-02 -3.330928981304168701e-01 -5.429552197456359863e-01 -1.678046435117721558e-01
1.666761636734008789e-01 9.093666821718215942e-02 4.902930930256843567e-02 6.333680748939514160e-01 1.128126084804534912e-01 -2.613326013088226318e-01 -1.337437331676483154e-01 6.793246269226074219e-01
-7.672273367643356323e-02 -2.813964188098907471e-01 1.998306065797805786e-01 6.702688336372375488e-01 1.629984229803085327e-01 -1.889590919017791748e-01 -5.776071548461914062e-01 1.727229505777359009e-01
5.811309218406677246e-01 -1.579430550336837769e-01 -1.669359058141708374e-01 5.628336071968078613e-01 4.721437692642211914e-01 8.084045350551605225e-02 -1.520270556211471558e-01 2.003105133771896362e-01
2.005396336317062378e-01 2.049092501401901245e-01 -4.134930372238159180e-01 5.911379456520080566e-01 4.722548648715019226e-02 -5.715263485908508301e-01 -2.489193379878997803e-01 8.088337630033493042e-02
3.511926531791687012e-01 -3.650994002819061279e-01 3.681468963623046875e-01 4.641224443912506104e-01 -1.839242726564407349e-01 -3.660803437232971191e-01 -3.154257833957672119e-01 -3.536775708198547363e-01
4.043292999267578125e-01 2.137248963117599487e-01 -3.810653686523437500e-01 2.542531788349151611e-01 -1.954166740179061890e-01 -6.684569716453552246e-01 -1.294906288385391235e-01 2.814137935638427734e-01
-2.029298543930053711e-01 -3.473665118217468262e-01 -2.660724148154258728e-02 8.317446708679199219e-01 -6.062773987650871277e-02 -2.684481143951416016e-01 3.677358618006110191e-03 -2.643769681453704834e-01
-2.400135099887847900e-01 -7.907907962799072266e-01 -1.824142932891845703e-01 -1.317730695009231567e-01 1.372702121734619141e-01 -3.899148106575012207e-01 -2.450211942195892334e-01 1.883939355611801147e-01
3.988613486289978027e-01 -4.737617075443267822e-01 2.181698232889175415e-01 5.536083579063415527e-01 2.588277459144592285e-01 9.710720181465148926e-02 1.279830634593963623e-01 4.117986261844635010e-01
3.756228089332580566e-01 -1.559075899422168732e-02 -2.756343781948089600e-01 5.363963246345520020e-01 -2.304577734321355820e-03 -2.961043417453765869e-01 -6.123819351196289062e-01 1.796501725912094116e-01
-4.242962971329689026e-02 -2.470131516456604004e-01 1.354079246520996094e-01 3.772192001342773438e-01 -5.107762217521667480e-01 -5.700095891952514648e-01 -1.118690818548202515e-01 4.221806824207305908e-01
1.378028392791748047e-01 -5.289486646652221680e-01 2.393820583820343018e-01 1.067642271518707275e-01 4.889511168003082275e-01 -6.571628898382186890e-02 -3.595326542854309082e-01 5.097704529762268066e-01
5.405539870262145996e-01 -4.928587079048156738e-01 8.104194700717926025e-02 8.289610594511032104e-02 6.136846542358398438e-01 -2.403783798217773438e-01 -9.160349518060684204e-02 -9.311599284410476685e-02
4.840772449970245361e-01 -2.757174968719482422e-01 1.880307681858539581e-02 4.377230107784271240e-01 -3.743045330047607422e-01 -2.094863057136535645e-01 4.173221588134765625e-01 3.735610544681549072e-01
3.485043048858642578e-01 -2.856210470199584961e-01 5.638009309768676758e-02 7.120108604431152344e-01 4.087530970573425293e-01 -5.361552163958549500e-02 3.214900791645050049e-01 1.162645593285560608e-01
3.783347010612487793e-01 -3.845346570014953613e-01 2.950095832347869873e-01 1.951196044683456421e-01 -1.304172128438949585e-01 -4.468376636505126953e-01 -5.474421381950378418e-01 2.598619759082794189e-01
6.070442199707031250e-01 1.155055477283895016e-03 -4.317058026790618896e-01 6.241971254348754883e-01 1.026862040162086487e-01 2.835830440744757652e-03 -1.877713054418563843e-01 -9.845644980669021606e-02
2.476428076624870300e-02 -6.365466117858886719e-02 -5.091065913438796997e-02 6.062882542610168457e-01 8.882375806570053101e-02 -5.892769098281860352e-01 -3.238434195518493652e-01 -4.063814878463745117e-01
5.221612453460693359e-01 -2.696725726127624512e-01 -1.075560376048088074e-01 4.396920502185821533e-01 -4.305875599384307861e-01 -3.895361721515655518e-01 3.297736942768096924e-01 6.190631166100502014e-02
2.922157943248748779e-01 1.099780872464179993e-01 4.287669062614440918e-01 4.227448105812072754e-01 -7.024530321359634399e-02 -6.481981277465820312e-01 1.686719059944152832e-01 2.939643859863281250e-01
3.817698657512664795e-01 -1.161475777626037598e-01 3.043691217899322510e-01 4.181300997734069824e-01 -2.648823261260986328e-01 -3.389406800270080566e-01 -1.792839467525482178e-01 5.967430472373962402e-01
1.233758330345153809e-01 -3.160761296749114990e-01 1.577850878238677979e-01 6.278773546218872070e-01 -8.486093580722808838e-02 -3.054082989692687988e-01 -6.043774485588073730e-01 6.860140711069107056e-04
-2.088954895734786987e-01 -2.725414633750915527e-01 -3.870222866535186768e-01 5.339850783348083496e-01 4.948284626007080078e-01 -2.282848656177520752e-01 2.405219674110412598e-01 3.038710355758666992e-01
1.682587265968322754e-01 -4.097808897495269775e-01 -5.555840730667114258e-01 -1.853554248809814453e-01 2.179690450429916382e-01 -3.320115208625793457e-01 -3.876667916774749756e-01 3.907820880413055420e-01
5.255737304687500000e-01 2.750896811485290527e-01 -6.691922992467880249e-02 1.775223761796951294e-01 -4.664983227849006653e-02 -6.686224341392517090e-01 -1.792388558387756348e-01 3.615893125534057617e-01
2.110039442777633667e-01 -6.553544402122497559e-01 1.443097591400146484e-01 -1.301392018795013428e-01 -3.729282915592193604e-01 -3.781866729259490967e-01 -3.650538250803947449e-02 4.525407552719116211e-01
-3.173340857028961182e-01 -5.466163158416748047e-01 -2.489273697137832642e-01 6.624801158905029297e-01 1.176367104053497314e-01 -1.920586079359054565e-01 -1.854373216629028320e-01 -1.206353902816772461e-01
-8.263000100851058960e-02 1.006998196244239807e-01 1.374261826276779175e-01 6.618461608886718750e-01 1.894570440053939819e-01 -3.769925236701965332e-01 -4.664605855941772461e-01 3.612516522407531738e-01
4.654667899012565613e-02 -1.895719468593597412e-01 1.691063307225704193e-02 4.568019807338714600e-01 3.691307008266448975e-01 -4.642840921878814697e-01 7.129935547709465027e-03 6.333040595054626465e-01
6.475880742073059082e-01 -1.489322334527969360e-01 -4.939715862274169922e-01 2.425090968608856201e-01 -3.255289494991302490e-01 -3.662091493606567383e-01 1.240650489926338196e-01 -1.264566183090209961e-02
4.069826006889343262e-01 -5.288473367691040039e-01 9.491492807865142822e-02 5.850868225097656250e-01 3.439286053180694580e-01 1.385544687509536743e-01 2.336889691650867462e-02 2.555776834487915039e-01
5.923199653625488281e-01 -3.702257946133613586e-02 2.683779597282409668e-01 5.194891095161437988e-01 -1.280093342065811157e-01 -4.670222997665405273e-01 -1.782962977886199951e-01 -1.990098655223846436e-01
4.171183705329895020e-01 -5.575109124183654785e-01 -2.027662098407745361e-01 2.960227727890014648e-01 -4.565741494297981262e-02 -7.644451409578323364e-02 3.887939751148223877e-01 4.768238663673400879e-01
2.262729853391647339e-01 1.767809689044952393e-01 1.491213887929916382e-01 3.978435397148132324e-01 5.097742676734924316e-01 -4.942331612110137939e-01 1.765077561140060425e-01 4.491560161113739014e-01
3.334372639656066895e-01 -6.432645916938781738e-01 -3.963932693004608154e-01 -1.837580651044845581e-01 -1.632564365863800049e-01 -2.041657119989395142e-01 -9.479342401027679443e-02 4.547674655914306641e-01
-5.551425740122795105e-02 -4.604989886283874512e-01 8.753999322652816772e-02 6.028316020965576172e-01 5.451373457908630371e-01 -2.647537887096405029e-01 1.962929815053939819e-01 8.938478678464889526e-02
8.346173912286758423e-02 -2.128682285547256470e-01 2.969259209930896759e-02 -7.402752339839935303e-02 -7.942508906126022339e-02 -5.688974261283874512e-01 5.213919654488563538e-02 7.801849842071533203e-01
8.168441802263259888e-02 -9.268121421337127686e-02 2.218072265386581421e-01 -1.510570347309112549e-01 1.253969818353652954e-01 -6.351333260536193848e-01 -6.820699572563171387e-02 6.992496848106384277e-01
-2.714166641235351562e-01 -3.693667948246002197e-01 -1.537199784070253372e-02 5.076852440834045410e-01 1.300780028104782104e-01 -4.829907417297363281e-01 -4.356006681919097900e-01 -3.032692372798919678e-01
-1.812310218811035156e-01 -6.130153536796569824e-01 5.266598612070083618e-02 5.016306042671203613e-01 -2.868775278329849243e-02 -3.746115863323211670e-01 -3.728898465633392334e-01 -2.382373362779617310e-01
4.505663514137268066e-01 -9.963478893041610718e-02 3.116059303283691406e-01 4.070432484149932861e-01 -3.816683888435363770e-01 -5.944173932075500488e-01 6.781728565692901611e-02 1.438005566596984863e-01
6.778956055641174316e-01 -2.289474010467529297e-01 4.043869078159332275e-01 2.870166301727294922e-01 4.124329686164855957e-01 -2.164842486381530762e-01 -1.375326365232467651e-01 7.906802743673324585e-02
3.485469818115234375e-01 -2.455154061317443848e-01 -2.895072102546691895e-01 -1.516381055116653442e-01 -1.284585446119308472e-01 -4.915679395198822021e-01 -6.401391327381134033e-02 6.702165603637695312e-01
3.053897321224212646e-01 -9.212108701467514038e-02 -3.062027394771575928e-01 4.316538870334625244e-01 1.996690034866333008e-02 -3.802803158760070801e-01 -6.237184405326843262e-01 -2.900499403476715088e-01
3.205766677856445312e-01 -1.486871093511581421e-01 2.130964584648609161e-02 7.103995680809020996e-01 3.626588284969329834e-01 -2.410317510366439819e-01 -4.247035384178161621e-01 3.214845666661858559e-03
2.491674274206161499e-01 -8.613460510969161987e-02 -4.645307362079620361e-01 7.471534013748168945e-01 -4.192340001463890076e-02 -1.729232221841812134e-01 -3.503836691379547119e-01 4.517397657036781311e-02
1.525668054819107056e-01 -4.786894023418426514e-01 1.880953460931777954e-01 4.162981808185577393e-01 5.573406815528869629e-01 -3.423785567283630371e-01 2.493518143892288208e-01 2.210608571767807007e-01
-1.404357552528381348e-01 -1.910713911056518555e-01 -1.011338755488395691e-01 6.925814151763916016e-01 1.200476437807083130e-01 -4.499585926532745361e-01 -4.034143388271331787e-01 -2.724977135658264160e-01
-3.509906530380249023e-01 -4.134525954723358154e-01 -1.920866519212722778e-01 3.467653095722198486e-01 1.542420238256454468e-01 -4.854929745197296143e-01 1.570392251014709473e-01 5.143575072288513184e-01
2.668619751930236816e-01 1.650502085685729980e-01 -1.547150965780019760e-02 1.569378226995468140e-01 -2.421083599328994751e-01 -8.620621562004089355e-01 -1.794281899929046631e-01 2.066696286201477051e-01
-9.270107001066207886e-02 -5.668705105781555176e-01 -1.299778074026107788e-01 2.797699570655822754e-01 2.318393290042877197e-01 -4.086661338806152344e-01 5.808477997779846191e-01 1.294502019882202148e-01
2.649502158164978027e-01 3.563084006309509277e-01 -1.855694502592086792e-01 5.090434551239013672e-01 8.765162527561187744e-02 -4.526211619377136230e-01 -1.646905541419982910e-01 5.192427039146423340e-01
4.123124778270721436e-01 -4.473893344402313232e-01 1.675332039594650269e-01 5.008292794227600098e-01 -2.242339551448822021e-01 -1.774279475212097168e-01 -4.246147572994232178e-01 -2.981349825859069824e-01
5.641008019447326660e-01 -2.574225664138793945e-01 -2.550657093524932861e-02 2.591561079025268555e-01 2.176644504070281982e-01 -9.730734676122665405e-02 -6.424027085304260254e-01 2.796137928962707520e-01
8.385489583015441895e-01 1.809058897197246552e-02 -2.508844435214996338e-02 4.261832833290100098e-01 6.096914410591125488e-02 -2.115300297737121582e-01 -2.564606964588165283e-01 -3.536779899150133133e-03
4.402298033237457275e-01 -2.064470350742340088e-01 1.145944446325302124e-01 5.860492587089538574e-01 4.984380900859832764e-01 3.245034068822860718e-02 7.910802960395812988e-03 3.967814743518829346e-01
-8.008678257465362549e-02 -2.247969210147857666e-01 -8.811967819929122925e-02 -2.607419900596141815e-02 2.679518759250640869e-01 -4.820016622543334961e-01 -1.758755445480346680e-01 7.743071913719177246e-01
3.811094164848327637e-01 -2.114984393119812012e-01 3.349333107471466064e-01 5.704180598258972168e-01 2.767368555068969727e-01 -2.207801342010498047e-01 -4.970734715461730957e-01 7.613364607095718384e-03
6.053309887647628784e-02 -2.711049318313598633e-01 -3.925129175186157227e-01 8.046088218688964844e-01 1.836618632078170776e-01 -4.509342089295387268e-02 1.727942377328872681e-01 2.361213713884353638e-01
6.914180517196655273e-01 -4.306184593588113785e-03 -7.915624976158142090e-02 1.758852303028106689e-01 2.091280668973922729e-01 -3.808678686618804932e-01 -5.437139272689819336e-01 -1.736301556229591370e-02
2.117175906896591187e-01 -5.924580693244934082e-01 1.666164696216583252e-01 6.575302481651306152e-01 2.496372535824775696e-02 -1.154029741883277893e-01 -2.714855968952178955e-01 -2.375216186046600342e-01
3.032817542552947998e-01 1.315242499113082886e-01 -3.131184875965118408e-01 5.484448671340942383e-01 -1.378450989723205566e-01 -5.678596496582031250e-01 -2.599225640296936035e-01 2.878556251525878906e-01
-9.191015362739562988e-02 -5.221620202064514160e-01 -6.734728813171386719e-01 3.429535627365112305e-01 1.750107705593109131e-01 -1.310090720653533936e-01 -3.152637183666229248e-01 -2.309211902320384979e-02
6.012803316116333008e-01 -4.915269315242767334e-01 -2.802365086972713470e-02 3.943209052085876465e-01 4.473774135112762451e-01 7.909370958805084229e-02 3.256626799702644348e-02 1.820065528154373169e-01
-1.512270420789718628e-01 -1.949126869440078735e-01 -3.616890311241149902e-01 2.259748727083206177e-01 5.401614904403686523e-01 -5.284896492958068848e-01 2.587006092071533203e-01 3.453319668769836426e-01
1.812613904476165771e-01 -4.511405527591705322e-01 1.888400018215179443e-01 2.227265238761901855e-01 -3.152247965335845947e-01 -4.962741434574127197e-01 -5.706717967987060547e-01 -8.383308351039886475e-02
5.708229541778564453e-01 1.170897781848907471e-01 -6.533224880695343018e-02 -2.426572330296039581e-02 2.196271121501922607e-01 -4.406672716140747070e-01 -4.074503183364868164e-01 4.971463680267333984e-01
6.582735478878021240e-02 -4.453594684600830078e-01 4.776399210095405579e-02 6.140591502189636230e-01 5.191408991813659668e-01 -3.555899560451507568e-01 -7.839451730251312256e-02 1.259939223527908325e-01
3.121641874313354492e-01 -3.878875374794006348e-01 1.895608603954315186e-01 3.387311398983001709e-01 2.379541844129562378e-01 -2.972812652587890625e-01 6.240312457084655762e-01 2.588656842708587646e-01
-1.146106272935867310e-01 -3.790640830993652344e-01 -3.466063141822814941e-01 6.158301234245300293e-01 -1.293524503707885742e-01 -5.331997275352478027e-01 1.481062918901443481e-01 -1.443001031875610352e-01
3.545776605606079102e-01 -4.202061295509338379e-01 -4.458481371402740479e-01 5.694003701210021973e-01 -5.134762078523635864e-02 -2.471061795949935913e-01 -1.895682215690612793e-01 -2.739890217781066895e-01
1.293868720531463623e-01 -2.573340833187103271e-01 -1.770093888044357300e-01 8.184587955474853516e-01 3.169321417808532715e-01 -1.413808912038803101e-01 1.651742607355117798e-01 2.609871029853820801e-01
1.552783399820327759e-01 -6.341321468353271484e-01 2.721703350543975830e-01 5.223172903060913086e-01 3.379439711570739746e-01 -9.363965690135955811e-02 2.247257679700851440e-01 2.310771346092224121e-01
4.411237835884094238e-01 -6.734265685081481934e-01 -4.566413164138793945e-02 5.258003473281860352e-01 5.254229903221130371e-02 -1.464850157499313354e-01 -2.127675414085388184e-01 -6.218296661972999573e-02
6.497777104377746582e-01 -1.279593408107757568e-01 -2.641226053237915039e-01 3.089066743850708008e-01 -1.969778984785079956e-01 -2.568381726741790771e-01 -1.069920435547828674e-01 5.291669964790344238e-01
2.750701643526554108e-02 -1.546489149332046509e-01 7.188737392425537109e-02 6.654738187789916992e-01 -9.344214946031570435e-02 -6.301428079605102539e-01 9.251187741756439209e-02 -3.360567390918731689e-01
3.772058486938476562e-01 -2.732391357421875000e-01 -6.731023788452148438e-01 4.641223549842834473e-01 -7.467629015445709229e-02 -1.777856945991516113e-01 2.354058772325515747e-01 1.482563167810440063e-01
2.906735837459564209e-01 -1.261565741151571274e-02 -2.226631790399551392e-01 6.448633670806884766e-01 2.014022469520568848e-01 -2.833574414253234863e-01 -5.324693918228149414e-01 -2.134104669094085693e-01
5.240626335144042969e-01 -4.389940947294235229e-02 2.878842409700155258e-03 1.005327701568603516e-01 3.936438560485839844e-01 -4.247477352619171143e-01 -5.964696407318115234e-01 1.489086747169494629e-01
1.764955371618270874e-01 -4.023388922214508057e-01 -5.699981451034545898e-01 3.894956409931182861e-01 3.113755583763122559e-01 -1.510686725378036499e-01 -4.412725567817687988e-01 1.259769499301910400e-01
5.116266608238220215e-01 -1.966391503810882568e-01 1.162390634417533875e-01 3.290948867797851562e-01 7.225573658943176270e-01 -8.247812837362289429e-02 -1.362213194370269775e-01 1.740928590297698975e-01
5.898090004920959473e-01 -2.439334429800510406e-02 -1.594194173812866211e-01 9.251631051301956177e-02 4.346373081207275391e-01 -2.363553643226623535e-01 -5.192238688468933105e-01 3.212313354015350342e-01
4.213866889476776123e-01 -3.339662849903106689e-01 -1.664543747901916504e-01 5.696220993995666504e-01 5.284163355827331543e-01 -3.570672357454895973e-03 1.601429879665374756e-01 2.320372164249420166e-01
