# Supplementary material for: Where is your field going? A machine learning approach to study the relative motion of the domains of physics
Source: PLoS One. 2020 Jun 18;15(6):e0233997. doi: 10.1371/journal.pone.0233997 (PMC7302634; doi:10.1371/journal.pone.0233997)
Supplement: S11 Data — (ZIP) [file pone.0233997.s011.zip › 10/Pacs4Run_10_VS_500_embeddings1986-1990ED8.txt]

-2.147238403558731079e-01 1.251319199800491333e-01 -1.476143747568130493e-01 2.753551006317138672e-01 3.596188724040985107e-01 2.381041944026947021e-01 -6.747714281082153320e-01 -4.464184641838073730e-01
-2.576650679111480713e-01 -3.106409311294555664e-01 6.098145246505737305e-02 4.048865437507629395e-01 3.120283782482147217e-01 6.718108654022216797e-01 -5.857591331005096436e-02 -3.425440788269042969e-01
-4.505713880062103271e-01 1.060191616415977478e-01 5.359479188919067383e-01 -2.329115420579910278e-01 1.700479686260223389e-01 2.130403071641921997e-01 -4.218384325504302979e-01 -4.381863474845886230e-01
-1.945308595895767212e-01 3.220355510711669922e-02 6.638438701629638672e-01 3.062422871589660645e-01 -2.469337135553359985e-01 4.704709649085998535e-01 -2.895288169384002686e-01 -2.459710389375686646e-01
-1.306719183921813965e-01 -4.108591377735137939e-01 4.268366992473602295e-01 1.235304027795791626e-01 3.680648207664489746e-01 4.158683717250823975e-01 -4.854681901633739471e-03 -5.551833510398864746e-01
-4.442956745624542236e-01 1.376505792140960693e-01 3.905016779899597168e-01 -3.188596367835998535e-01 -1.444356292486190796e-01 2.083219140768051147e-01 -5.647319555282592773e-01 -3.825034499168395996e-01
-4.372448921203613281e-01 -3.359827399253845215e-01 3.890030384063720703e-01 -1.541983485221862793e-01 2.434567660093307495e-01 1.647397279739379883e-01 -4.668917879462242126e-02 -6.574510335922241211e-01
-4.201265871524810791e-01 1.537640392780303955e-01 -1.872789114713668823e-01 -1.113726850599050522e-02 5.650115609169006348e-01 1.296885460615158081e-01 -6.362796425819396973e-01 -1.540904790163040161e-01
-1.394132822751998901e-01 -1.838729679584503174e-01 6.096394062042236328e-01 -2.353615611791610718e-01 2.618253231048583984e-01 4.195910096168518066e-01 -5.056908130645751953e-01 -1.391661763191223145e-01
-2.704810202121734619e-01 8.430022001266479492e-02 5.393901467323303223e-01 3.995249271392822266e-01 4.003853499889373779e-01 4.648708403110504150e-01 -2.559124231338500977e-01 -1.651277095079421997e-01
-1.897639036178588867e-01 -5.219817906618118286e-02 -2.395688742399215698e-01 1.199443042278289795e-01 3.808470964431762695e-01 6.878657341003417969e-01 -2.712796330451965332e-01 -4.446219205856323242e-01
1.537614762783050537e-01 -1.702244579792022705e-01 3.601414561271667480e-01 -3.210756182670593262e-01 1.243215501308441162e-01 4.770540893077850342e-01 -6.263349652290344238e-01 -2.815272212028503418e-01
-1.860262155532836914e-01 -3.041832745075225830e-01 -9.752133488655090332e-02 3.436209559440612793e-01 4.061589539051055908e-01 6.928365826606750488e-01 -1.468516588211059570e-01 -2.805850803852081299e-01
-9.097972512245178223e-02 -1.987021416425704956e-01 6.192744970321655273e-01 -4.726158082485198975e-02 -5.109896883368492126e-02 4.219146370887756348e-01 -2.521125078201293945e-01 -5.677339434623718262e-01
1.365763843059539795e-01 1.815696507692337036e-01 -1.706496626138687134e-01 -1.991827636957168579e-01 2.407831847667694092e-01 -1.588157564401626587e-02 -7.333250641822814941e-01 -5.325315594673156738e-01
-1.998221129179000854e-01 -1.556084603071212769e-01 1.602692902088165283e-01 -4.966394603252410889e-02 5.930728912353515625e-01 -4.369462132453918457e-01 -5.294176936149597168e-01 -2.911424040794372559e-01
-2.268238961696624756e-01 -1.568558514118194580e-01 4.667209088802337646e-01 -2.387035638093948364e-01 3.273249566555023193e-01 5.027040839195251465e-01 -4.874267578125000000e-01 -2.273797243833541870e-01
-1.628849953413009644e-01 6.546886265277862549e-02 3.500831127166748047e-01 -9.671273082494735718e-02 2.883953787386417389e-02 6.840848326683044434e-01 -5.593681335449218750e-01 -2.357427477836608887e-01
-7.002413272857666016e-02 1.618721634149551392e-01 1.522886157035827637e-01 -2.740211486816406250e-01 6.314297765493392944e-02 5.331580042839050293e-01 -6.213328242301940918e-01 -4.430750310420989990e-01
-3.502549976110458374e-02 -1.867360025644302368e-01 6.940935254096984863e-01 3.039791584014892578e-01 2.317600697278976440e-01 4.396249949932098389e-01 -3.732793033123016357e-01 5.842452868819236755e-02
1.095131561160087585e-01 -1.634534299373626709e-01 7.050845026969909668e-01 3.467144370079040527e-01 2.377074658870697021e-01 4.133973121643066406e-01 -3.324742019176483154e-01 -7.741827517747879028e-02
-6.336315870285034180e-01 -2.005235701799392700e-01 3.149956762790679932e-01 -3.044382333755493164e-01 1.467561274766921997e-01 3.968141674995422363e-01 -4.030621647834777832e-01 -1.579193621873855591e-01
-4.982934892177581787e-01 -5.340518802404403687e-02 -1.934746801853179932e-01 3.900357484817504883e-01 3.477977514266967773e-01 2.397726029157638550e-01 -6.126810312271118164e-01 7.388566434383392334e-02
-3.911166489124298096e-01 -9.734748303890228271e-02 1.020323559641838074e-01 5.623556375503540039e-01 2.166168242692947388e-01 1.756355464458465576e-01 -6.111436486244201660e-01 2.441917508840560913e-01
8.740706741809844971e-02 -4.617895558476448059e-02 5.813587903976440430e-01 -2.051458656787872314e-01 2.808932363986968994e-01 2.682508230209350586e-01 -4.310046434402465820e-01 -5.230107307434082031e-01
1.123392507433891296e-01 1.535692960023880005e-01 3.932813107967376709e-01 -7.613880932331085205e-02 4.932510554790496826e-01 -9.873086214065551758e-02 -4.659627676010131836e-01 -5.772030949592590332e-01
-3.436419069766998291e-01 -5.416091084480285645e-01 2.304818630218505859e-01 -1.246334426105022430e-02 2.610270977020263672e-01 5.495007634162902832e-01 -9.600070118904113770e-02 -3.949559628963470459e-01
6.314373016357421875e-02 -1.907860189676284790e-01 5.173017382621765137e-01 -1.242642104625701904e-01 1.580003798007965088e-01 3.998971879482269287e-01 -2.500647902488708496e-01 -6.551007032394409180e-01
-1.206907406449317932e-01 1.523415744304656982e-01 -7.980310171842575073e-02 6.722020506858825684e-01 2.148385196924209595e-01 3.707066178321838379e-01 -5.655636191368103027e-01 2.367478795349597931e-02
5.539990030229091644e-03 -5.275110006332397461e-01 3.817706704139709473e-01 -2.134334444999694824e-01 -2.666992247104644775e-01 4.017883539199829102e-01 -3.890493512153625488e-01 -3.827236294746398926e-01
1.024485379457473755e-01 2.018882334232330322e-01 -2.651916444301605225e-01 1.808715909719467163e-01 5.122637748718261719e-01 4.189578890800476074e-01 -5.373145937919616699e-01 -3.450469374656677246e-01
-4.245240688323974609e-01 -6.545043587684631348e-01 -2.615656852722167969e-01 3.082222044467926025e-01 -2.559045255184173584e-01 1.411775946617126465e-01 -3.465076982975006104e-01 -1.499997526407241821e-01
-2.516175806522369385e-01 -4.344823062419891357e-01 -8.558867126703262329e-02 4.338587075471878052e-02 -2.529436051845550537e-01 -2.949930727481842041e-01 -7.353069782257080078e-01 -2.168599814176559448e-01
-1.744571030139923096e-01 -3.794807195663452148e-01 -5.074581131339073181e-02 6.160414814949035645e-01 2.977837324142456055e-01 -1.671855002641677856e-01 -5.702334642410278320e-01 4.104214161634445190e-02
-4.839768111705780029e-01 -4.971723556518554688e-01 3.930449113249778748e-02 1.649037152528762817e-01 -3.116383850574493408e-01 -1.732729375362396240e-01 -5.910552144050598145e-01 -1.155847907066345215e-01
1.141777541488409042e-02 -3.748869597911834717e-01 9.166404604911804199e-02 -2.821736037731170654e-01 4.734644591808319092e-01 1.009081229567527771e-01 -7.271976470947265625e-01 9.020912647247314453e-02
-3.171503543853759766e-01 -2.138972431421279907e-01 1.830935850739479065e-02 3.307226300239562988e-01 5.175106525421142578e-01 6.478868126869201660e-01 -2.008621245622634888e-01 -1.266128420829772949e-01
-4.486012756824493408e-01 -2.431356161832809448e-01 4.272348284721374512e-01 -9.419929981231689453e-02 1.074446514248847961e-01 2.433081865310668945e-01 -5.030106753110885620e-02 -6.891773939132690430e-01
-2.304932177066802979e-01 -2.733351886272430420e-01 3.250984549522399902e-01 -2.472714334726333618e-01 3.564997315406799316e-01 4.861463606357574463e-01 -5.745011568069458008e-01 1.088428497314453125e-01
-5.230178236961364746e-01 -3.728388547897338867e-01 3.657713532447814941e-01 -3.719530403614044189e-01 2.470365911722183228e-01 1.752814650535583496e-02 -3.434917628765106201e-01 -3.687614500522613525e-01
-4.120674729347229004e-01 -4.559978544712066650e-01 -8.251866698265075684e-02 -2.666201889514923096e-01 3.246157765388488770e-01 -2.443246543407440186e-01 -4.705411195755004883e-01 -3.973561525344848633e-01
-1.367979943752288818e-01 2.546102367341518402e-02 3.923250436782836914e-01 -2.900923788547515869e-01 6.028618291020393372e-02 6.595690548419952393e-02 -3.720688521862030029e-01 -7.721046209335327148e-01
-3.870559036731719971e-01 -4.790818989276885986e-01 -2.613194882869720459e-01 4.803206026554107666e-01 1.671469658613204956e-01 9.268687665462493896e-02 -5.318337678909301758e-01 4.791861400008201599e-02
-2.753658592700958252e-01 -5.662995576858520508e-01 -1.657045632600784302e-01 1.059155538678169250e-01 -4.224242269992828369e-01 1.272931098937988281e-01 -5.988251566886901855e-01 -1.075408011674880981e-01
-3.904542624950408936e-01 1.697436124086380005e-01 -1.176477130502462387e-02 1.313025206327438354e-01 4.497851729393005371e-01 5.693076848983764648e-01 -5.239542722702026367e-01 -2.019631676375865936e-02
-1.615362018346786499e-01 -3.228770792484283447e-01 -2.111362069845199585e-01 4.040679931640625000e-01 2.740833163261413574e-02 2.074329406023025513e-01 -7.708256244659423828e-01 1.544509083032608032e-01
-2.372187674045562744e-01 -4.488749802112579346e-01 1.020152792334556580e-01 5.549917817115783691e-01 2.349057346582412720e-01 -2.052861601114273071e-01 -5.608484148979187012e-01 1.092765554785728455e-01
-2.227307856082916260e-01 -1.884743422269821167e-01 4.812655150890350342e-01 4.196210503578186035e-01 4.266760051250457764e-01 5.078392624855041504e-01 -2.529294192790985107e-01 -5.695367977023124695e-02
-3.196976184844970703e-01 -5.218325257301330566e-01 4.567010104656219482e-01 -3.118176758289337158e-01 1.132228001952171326e-01 3.610334396362304688e-01 -4.095550477504730225e-01 -9.369352459907531738e-02
-3.680026903748512268e-02 8.658502250909805298e-02 5.419523119926452637e-01 -2.667616605758666992e-01 1.517049521207809448e-01 1.214906126260757446e-01 -5.478024482727050781e-01 -5.370407700538635254e-01
-2.698857150971889496e-02 2.670111693441867828e-02 2.514990270137786865e-01 -2.876881361007690430e-01 -2.110689878463745117e-02 5.708599090576171875e-01 -6.076449751853942871e-01 -3.962114453315734863e-01
-1.114098206162452698e-01 2.606153786182403564e-01 1.846955567598342896e-01 -1.408803462982177734e-01 -2.974089980125427246e-02 5.867364406585693359e-01 -5.904043912887573242e-01 -4.147123098373413086e-01
-2.523288726806640625e-01 -3.309820294380187988e-01 4.789535105228424072e-01 -3.206516206264495850e-01 1.568793058395385742e-01 4.157698154449462891e-01 -5.437781214714050293e-01 -3.737559169530868530e-02
-4.412990808486938477e-01 1.193673908710479736e-01 4.866307675838470459e-01 -2.001671195030212402e-01 -5.943405628204345703e-02 3.359478414058685303e-01 -4.287502765655517578e-01 -4.625041782855987549e-01
-4.107474684715270996e-01 -5.809388309717178345e-02 2.951978743076324463e-01 2.679974734783172607e-01 -3.253237605094909668e-01 6.461217403411865234e-01 -2.992508709430694580e-01 -2.368271946907043457e-01
1.380329877138137817e-01 -1.199757773429155350e-02 4.603017270565032959e-01 -3.336553573608398438e-01 1.055818796157836914e-01 2.556022405624389648e-01 -5.763310790061950684e-01 -4.989609122276306152e-01
-5.286723971366882324e-01 1.436643898487091064e-01 1.241849511861801147e-01 6.536960005760192871e-01 1.036057621240615845e-01 -1.013299748301506042e-01 -4.530880749225616455e-01 -1.755988448858261108e-01
-9.705620259046554565e-02 -1.978321820497512817e-01 -3.892653882503509521e-01 9.561329334974288940e-02 -3.447202742099761963e-01 -5.125912837684154510e-03 -7.412593364715576172e-01 -3.499277830123901367e-01
-6.538510918617248535e-01 -2.862195968627929688e-01 2.634962499141693115e-01 -8.353658020496368408e-02 3.820385932922363281e-01 4.995180666446685791e-02 -2.058519609272480011e-02 -5.150499343872070312e-01
-2.335779815912246704e-01 -9.174304455518722534e-02 4.201571345329284668e-01 2.632849812507629395e-01 -4.073100984096527100e-01 5.948635935783386230e-01 -3.529281616210937500e-01 -2.164512872695922852e-01
7.910153828561306000e-03 -1.249857619404792786e-02 3.963593542575836182e-01 -9.666903316974639893e-02 1.445540487766265869e-01 6.522094607353210449e-01 -6.044724583625793457e-01 -1.472274512052536011e-01
-5.400716662406921387e-01 -3.640075623989105225e-01 3.385058045387268066e-01 -1.859109550714492798e-01 -5.527638643980026245e-02 4.013085365295410156e-01 -2.235918343067169189e-01 -4.610582292079925537e-01
-1.608565449714660645e-01 4.524453729391098022e-02 2.987194955348968506e-01 3.277529478073120117e-01 -1.495027840137481689e-01 7.150581479072570801e-01 -4.849083125591278076e-01 -8.140877634286880493e-02
2.527975738048553467e-01 -1.133551895618438721e-01 3.926752805709838867e-01 -3.403783738613128662e-01 -1.355574466288089752e-02 2.450076788663864136e-01 -5.853719711303710938e-01 -5.003198385238647461e-01
-3.315350711345672607e-01 -4.308989048004150391e-01 5.889557674527168274e-02 2.144436985254287720e-01 -3.021293282508850098e-01 -3.520971834659576416e-01 -5.965328812599182129e-01 -2.895683944225311279e-01
3.681922703981399536e-02 -4.826880395412445068e-01 3.901995420455932617e-01 -2.696929313242435455e-02 6.587892770767211914e-03 4.953031241893768311e-01 -1.314578801393508911e-01 -5.916281938552856445e-01
-1.222430169582366943e-02 -2.605836391448974609e-01 -3.706335127353668213e-01 3.467232882976531982e-01 4.413626194000244141e-01 5.473377108573913574e-01 -2.552568018436431885e-01 -3.388582766056060791e-01
1.385334134101867676e-01 -5.185008049011230469e-01 -1.878528147935867310e-01 -2.109077572822570801e-01 2.550420761108398438e-01 -1.235089227557182312e-01 -7.156477570533752441e-01 -1.993543505668640137e-01
-5.561603233218193054e-02 -4.133135676383972168e-01 2.386551722884178162e-02 -1.691099256277084351e-01 -9.813211113214492798e-02 6.271367073059082031e-01 -3.105615675449371338e-01 -5.454650521278381348e-01
1.897778213024139404e-01 -1.380205750465393066e-01 6.402722597122192383e-01 -1.719172000885009766e-01 1.373140215873718262e-01 3.103846013545989990e-01 -6.110994219779968262e-01 -1.295929253101348877e-01
1.426431536674499512e-01 -2.483463734388351440e-01 1.387872695922851562e-01 -4.739850386977195740e-02 5.164112448692321777e-01 -3.412211835384368896e-01 -6.793785691261291504e-01 -2.275979220867156982e-01
-4.973542988300323486e-01 2.653534710407257080e-01 5.661205574870109558e-02 2.371227145195007324e-01 -1.253016851842403412e-02 6.369177699089050293e-01 -2.717714011669158936e-01 -3.783029615879058838e-01
-5.277026891708374023e-01 -4.061833322048187256e-01 2.677748203277587891e-01 3.961122781038284302e-02 3.727472126483917236e-01 1.247745230793952942e-01 5.659227445721626282e-02 -5.705791711807250977e-01
4.421618208289146423e-02 -1.129385605454444885e-01 6.941791176795959473e-01 7.056146115064620972e-02 8.310422301292419434e-02 4.186139404773712158e-01 -5.615644454956054688e-01 3.045696206390857697e-02
-3.309143483638763428e-01 -5.417131185531616211e-01 5.011454224586486816e-01 -3.080912679433822632e-02 1.220996826887130737e-01 2.625197470188140869e-01 -1.857499778270721436e-02 -5.106629729270935059e-01
1.296534836292266846e-01 -3.764032423496246338e-01 2.461197972297668457e-01 3.297195732593536377e-01 4.903765022754669189e-02 1.937869787216186523e-01 6.890765577554702759e-02 -7.921581268310546875e-01
4.372698068618774414e-01 -4.493312239646911621e-01 3.720569983124732971e-02 2.899614572525024414e-01 3.932050168514251709e-01 -2.084578722715377808e-01 -4.311379194259643555e-01 -3.707961738109588623e-01
-1.999111473560333252e-01 -7.022559046745300293e-01 4.267820715904235840e-01 -6.376065313816070557e-02 1.462281346321105957e-01 3.864399492740631104e-01 -1.050951182842254639e-01 -3.144841790199279785e-01
-2.041818797588348389e-01 -3.755019009113311768e-01 3.400568151846528053e-03 6.973460316658020020e-01 -1.944146156311035156e-01 6.723853945732116699e-02 -5.372956991195678711e-01 -6.572680431418120861e-04
-2.307638972997665405e-01 -3.155091404914855957e-02 -3.959932625293731689e-01 1.983490586280822754e-01 5.029694437980651855e-01 4.996598958969116211e-01 -3.322870433330535889e-01 -3.695223033428192139e-01
3.085998594760894775e-01 -2.446861267089843750e-01 2.949874289333820343e-02 4.155936241149902344e-01 2.494906187057495117e-01 -3.236047625541687012e-01 -2.771047949790954590e-01 -6.538760662078857422e-01
-1.737385801970958710e-02 -1.199199780821800232e-01 -4.177783057093620300e-02 3.029410541057586670e-01 -3.415992856025695801e-01 2.378310263156890869e-01 -8.460631370544433594e-01 5.217808485031127930e-02
-2.088854312896728516e-01 -4.700446128845214844e-01 1.015125215053558350e-01 4.513843357563018799e-01 1.944794878363609314e-02 2.343637794256210327e-01 -6.274380087852478027e-01 2.690525352954864502e-01
4.088875278830528259e-02 6.184135004878044128e-02 4.436119198799133301e-01 -1.838518977165222168e-01 1.542300134897232056e-01 5.014074444770812988e-01 -5.130254626274108887e-01 -4.748888015747070312e-01
-3.097498789429664612e-02 -6.295513510704040527e-01 2.074148952960968018e-01 -3.919514715671539307e-01 -1.590911746025085449e-01 2.787927091121673584e-01 -3.667671084403991699e-01 -4.104938805103302002e-01
1.790062040090560913e-01 -8.178441226482391357e-02 -3.822926878929138184e-01 1.205562427639961243e-01 1.910457462072372437e-01 6.533176898956298828e-01 -3.379111588001251221e-01 -4.723135232925415039e-01
-3.854358568787574768e-02 -2.178882211446762085e-01 1.444756835699081421e-01 6.270313262939453125e-01 6.303746998310089111e-02 -3.755317032337188721e-01 -6.230025887489318848e-01 -6.219132989645004272e-02
4.467905312776565552e-02 -6.485315561294555664e-01 2.348544308915734291e-03 3.025069534778594971e-01 2.736342549324035645e-01 4.672510027885437012e-01 -6.974504888057708740e-02 -4.333949685096740723e-01
2.971328496932983398e-01 -3.054717183113098145e-01 3.743908107280731201e-01 -1.944094598293304443e-01 6.593617796897888184e-02 5.296968221664428711e-01 -5.310485959053039551e-01 -2.711026072502136230e-01
8.273991942405700684e-02 -3.218792974948883057e-01 4.664143323898315430e-01 8.906996250152587891e-02 -6.881195306777954102e-02 6.857776641845703125e-01 -4.089730083942413330e-01 -1.476036161184310913e-01
1.480132341384887695e-01 2.571214735507965088e-02 7.419428974390029907e-02 6.462363600730895996e-01 2.101872414350509644e-01 1.576097458600997925e-01 -9.340969473123550415e-02 -6.903330087661743164e-01
2.608536481857299805e-01 -3.524272739887237549e-01 2.322333455085754395e-01 -9.666303545236587524e-02 3.310512006282806396e-01 -3.512055873870849609e-01 -7.003760337829589844e-01 -1.449397802352905273e-01
-6.128557920455932617e-01 -2.046762853860855103e-01 2.820640057325363159e-02 8.948566764593124390e-02 -1.859534531831741333e-01 -3.585135042667388916e-01 -5.457662940025329590e-01 -3.357688486576080322e-01
8.694899082183837891e-02 -3.799351155757904053e-01 1.779134571552276611e-01 4.665918648242950439e-02 7.476904243230819702e-02 5.852895379066467285e-01 -1.441979557275772095e-01 -6.673168540000915527e-01
-4.488787055015563965e-01 -3.096580207347869873e-01 1.819833219051361084e-01 3.750592470169067383e-01 3.263215422630310059e-01 1.491300910711288452e-01 1.378314942121505737e-01 -6.173405647277832031e-01
-3.941170126199722290e-02 1.428335160017013550e-01 1.645282506942749023e-01 3.896309807896614075e-02 3.159480690956115723e-01 -3.848781883716583252e-01 -4.372504651546478271e-01 -7.143635749816894531e-01
-1.328906416893005371e-01 -3.397527337074279785e-01 7.335580140352249146e-02 4.956101477146148682e-01 -7.028835266828536987e-02 1.573168337345123291e-01 -7.345380187034606934e-01 2.160152941942214966e-01
-3.328379988670349121e-01 -5.829241275787353516e-01 2.819133922457695007e-02 1.526096612215042114e-01 -2.295989245176315308e-01 -5.388765409588813782e-02 -6.808754205703735352e-01 7.824982702732086182e-02
-4.216420948505401611e-01 -3.185608610510826111e-02 3.058328628540039062e-01 2.396203279495239258e-01 3.181952750310301781e-03 6.780638694763183594e-01 -4.542415738105773926e-01 6.430711597204208374e-02
-4.563415795564651489e-02 -5.527758598327636719e-01 -2.050870209932327271e-01 -4.398663640022277832e-01 1.520067751407623291e-01 -5.771416798233985901e-02 -5.947244763374328613e-01 -2.769101262092590332e-01
-3.470830023288726807e-01 1.397728621959686279e-01 1.032979879528284073e-02 6.376709342002868652e-01 3.794041574001312256e-01 9.079618006944656372e-02 -5.454661250114440918e-01 -5.950916558504104614e-02
-4.895552098751068115e-01 -3.215632140636444092e-01 1.165446359664201736e-02 1.244036331772804260e-01 -1.924632638692855835e-01 1.326814740896224976e-01 -7.465453743934631348e-01 1.713019311428070068e-01
-3.323270678520202637e-01 2.731881141662597656e-01 2.720322012901306152e-01 -1.649354696273803711e-01 -2.811999246478080750e-02 4.198919832706451416e-01 -5.569190979003906250e-01 -4.758812487125396729e-01
-8.777096122503280640e-02 -3.747970163822174072e-01 -1.838871836662292480e-02 1.321182847023010254e-01 2.897651493549346924e-01 4.110498726367950439e-01 -1.016626600176095963e-03 -7.623012065887451172e-01
-2.893731594085693359e-01 3.513177335262298584e-01 8.756017684936523438e-02 6.696517467498779297e-01 1.575932651758193970e-01 -1.003917753696441650e-01 -4.466916620731353760e-01 -3.198296129703521729e-01
2.243858873844146729e-01 -4.459090828895568848e-01 6.537122130393981934e-01 7.356694340705871582e-02 3.986287117004394531e-02 3.369936347007751465e-01 -2.018265277147293091e-01 -4.027114510536193848e-01
3.001575171947479248e-02 -5.003712773323059082e-01 6.326323747634887695e-01 2.074313350021839142e-02 9.112679213285446167e-02 4.314995408058166504e-01 -3.908495604991912842e-01 2.853688970208168030e-02
-3.434037566184997559e-01 -6.194154024124145508e-01 -1.728119887411594391e-02 1.392811685800552368e-01 1.041005104780197144e-01 5.684731602668762207e-01 -2.089998684823513031e-02 -3.798224925994873047e-01
-5.304270237684249878e-02 -6.820267438888549805e-02 3.791576027870178223e-01 -3.323669433593750000e-01 2.150720953941345215e-01 4.483401477336883545e-01 -6.856675744056701660e-01 -1.445734649896621704e-01
-3.411573767662048340e-01 -2.689135968685150146e-01 4.755055010318756104e-01 5.799125432968139648e-01 3.067975640296936035e-01 3.299314081668853760e-01 -4.811865463852882385e-02 -2.088021188974380493e-01
-7.259776443243026733e-02 -2.637292444705963135e-01 -1.846737414598464966e-01 -1.984225362539291382e-01 5.334680080413818359e-01 2.551881968975067139e-01 -7.044652104377746582e-01 7.563181966543197632e-02
-3.198443055152893066e-01 5.154873058199882507e-02 -1.992648467421531677e-02 9.883415699005126953e-02 -3.746315836906433105e-01 1.314618736505508423e-01 -8.520758748054504395e-01 -3.482423350214958191e-02
-6.443585455417633057e-02 -9.063456207513809204e-02 -2.009558975696563721e-01 4.926662147045135498e-01 3.092869818210601807e-01 -2.607236616313457489e-02 -9.294268488883972168e-02 -7.743085026741027832e-01
-9.863940626382827759e-02 -2.839933931827545166e-01 1.191849540919065475e-02 -1.356507837772369385e-01 6.377697587013244629e-01 1.567272543907165527e-01 -6.736987829208374023e-01 7.675254344940185547e-02
-7.498643547296524048e-02 -6.615329384803771973e-01 3.102656006813049316e-01 1.614639163017272949e-01 4.217023774981498718e-02 5.469818711280822754e-01 -6.659192591905593872e-02 -3.591850101947784424e-01
-6.763820350170135498e-02 2.587161660194396973e-01 2.720945142209529877e-02 3.663323521614074707e-01 2.074715942144393921e-01 2.202010899782180786e-01 -2.126834094524383545e-01 -8.104221224784851074e-01
-5.161691308021545410e-01 1.342196613550186157e-01 -1.547661274671554565e-01 4.937080144882202148e-01 3.559823036193847656e-01 -6.606678664684295654e-02 -5.051199793815612793e-01 -2.482337802648544312e-01
-2.726646959781646729e-01 -5.758680701255798340e-01 -8.889292925596237183e-02 -1.940139196813106537e-02 -2.219296544790267944e-01 1.934937089681625366e-01 -6.997764706611633301e-01 9.680844843387603760e-02
-3.638109862804412842e-01 3.806185126304626465e-01 8.447035402059555054e-02 3.903340697288513184e-01 4.774265289306640625e-01 1.024846509099006653e-01 -5.655195713043212891e-01 -7.087644934654235840e-02
-7.025829553604125977e-01 -4.971187710762023926e-01 3.006514012813568115e-01 -1.013004481792449951e-01 9.083767980337142944e-02 2.242632508277893066e-01 -6.027021259069442749e-02 -3.105145096778869629e-01
-3.072020411491394043e-01 -2.839408218860626221e-01 5.713366270065307617e-01 -4.589378833770751953e-02 6.689570099115371704e-02 3.481073677539825439e-01 -7.723945379257202148e-02 -6.040306687355041504e-01
-3.091233074665069580e-01 -5.136703252792358398e-01 1.496015340089797974e-01 -1.378930211067199707e-01 1.860765963792800903e-01 -1.235580667853355408e-01 -7.156240940093994141e-01 1.928252428770065308e-01
3.196603357791900635e-01 -3.705649077892303467e-01 2.199000865221023560e-01 2.939525544643402100e-01 2.991125583648681641e-01 -4.148498177528381348e-01 -3.864373564720153809e-01 -4.635000824928283691e-01
-5.112393498420715332e-01 -3.582196310162544250e-02 2.504654824733734131e-01 6.575245857238769531e-01 8.101601153612136841e-02 -2.684679627418518066e-01 -3.303482532501220703e-01 -2.334757596254348755e-01
-2.349853366613388062e-01 -5.482869148254394531e-01 2.774878740310668945e-01 -2.749241888523101807e-01 5.769764780998229980e-01 1.702232807874679565e-01 -3.323791027069091797e-01 -1.386603713035583496e-01
-2.595149576663970947e-01 -1.581665873527526855e-01 -2.089368402957916260e-01 1.021224036812782288e-01 -4.371202290058135986e-01 1.245966255664825439e-01 -7.861718535423278809e-01 -1.699618697166442871e-01
-9.917627088725566864e-03 -2.099869549274444580e-01 7.166150212287902832e-01 4.410737454891204834e-01 9.077475965023040771e-02 4.047557711601257324e-01 -2.650423943996429443e-01 -7.354765385389328003e-02
-4.212621450424194336e-01 -1.201995536684989929e-01 1.581921726465225220e-01 6.556220650672912598e-01 2.785891592502593994e-01 -5.908942967653274536e-02 -5.169626474380493164e-01 6.979631632566452026e-02
-2.641344666481018066e-01 -5.708001852035522461e-01 1.437309384346008301e-01 2.823089063167572021e-01 -1.275264322757720947e-01 -3.368449807167053223e-01 -6.116616725921630859e-01 1.433825772255659103e-02
-5.129567533731460571e-02 -3.221924304962158203e-01 1.397813856601715088e-01 -2.459852248430252075e-01 5.965780615806579590e-01 -2.109762132167816162e-01 -4.133267998695373535e-01 -4.921970069408416748e-01
9.357520192861557007e-02 -2.665160000324249268e-01 4.937843084335327148e-01 2.365750446915626526e-02 -1.483793556690216064e-01 3.884738385677337646e-01 -1.496123075485229492e-01 -6.931941509246826172e-01
-1.422321200370788574e-01 -1.279249489307403564e-01 6.217403411865234375e-01 6.617219001054763794e-02 1.287827342748641968e-01 4.747364223003387451e-01 -5.672244429588317871e-01 9.360668063163757324e-02
4.571906626224517822e-01 -1.670428067445755005e-01 8.923012763261795044e-03 2.845072746276855469e-01 1.504717767238616943e-01 -2.580465674400329590e-01 -4.987907409667968750e-01 -5.865385532379150391e-01
-2.117009311914443970e-01 -2.646358907222747803e-01 4.979918897151947021e-02 4.117966890335083008e-01 -1.760991960763931274e-01 1.979988813400268555e-01 -7.746340036392211914e-01 2.069342732429504395e-01
-4.685196280479431152e-01 2.387633621692657471e-01 2.082821428775787354e-01 3.606699705123901367e-01 -9.872455894947052002e-02 5.748774409294128418e-01 -2.107028663158416748e-01 -4.066826999187469482e-01
-4.093981385231018066e-01 -9.626404941082000732e-02 -3.600248321890830994e-02 2.076966166496276855e-01 -4.279305040836334229e-01 -1.338841021060943604e-01 -7.104440927505493164e-01 -2.700223922729492188e-01
8.079002797603607178e-02 -2.918404936790466309e-01 6.143702566623687744e-02 5.645558238029479980e-01 1.836300082504749298e-02 2.256651222705841064e-01 -7.160077095031738281e-01 1.479033529758453369e-01
-3.827093243598937988e-01 -1.057359650731086731e-01 7.411061972379684448e-02 2.200339585542678833e-01 4.088147878646850586e-01 -2.573941648006439209e-01 -7.301411032676696777e-01 1.481845527887344360e-01
-3.617277443408966064e-01 -3.510402143001556396e-01 -2.705092132091522217e-01 -1.368190497159957886e-01 4.322566688060760498e-01 3.636955618858337402e-01 -1.451633423566818237e-01 -5.602110028266906738e-01
6.514556705951690674e-02 -4.841926991939544678e-01 2.970081567764282227e-01 -2.320481538772583008e-01 4.967584311962127686e-01 -1.570116430521011353e-01 -3.061839044094085693e-01 -5.040667057037353516e-01
-6.664350032806396484e-01 3.949394822120666504e-02 3.652091920375823975e-01 -2.325143814086914062e-01 2.597694694995880127e-01 1.343309134244918823e-01 -3.348470926284790039e-01 -4.113593101501464844e-01
-7.538726925849914551e-02 -3.366623520851135254e-01 1.580462902784347534e-01 2.323205210268497467e-02 5.794051885604858398e-01 -2.275426983833312988e-01 -6.787527203559875488e-01 8.523780852556228638e-02
4.344689846038818359e-02 -6.904094815254211426e-01 3.480513393878936768e-02 2.281648665666580200e-01 3.574216365814208984e-01 2.860478162765502930e-01 -5.093001760542392731e-03 -5.085046887397766113e-01
1.452006399631500244e-01 -2.177061736583709717e-01 6.582840681076049805e-01 -2.037585377693176270e-01 2.511289119720458984e-01 1.895016878843307495e-01 -3.590641021728515625e-01 -4.782905876636505127e-01
1.250701397657394409e-01 -1.741500645875930786e-01 -9.112565964460372925e-02 -1.229858398437500000e-01 5.126801133155822754e-01 -1.520744562149047852e-01 -7.860906720161437988e-01 -1.633821874856948853e-01
-3.257039934396743774e-02 1.592453569173812866e-01 -4.595020115375518799e-01 2.056988775730133057e-01 4.078653752803802490e-01 2.898176312446594238e-01 -5.095332264900207520e-01 -4.584249854087829590e-01
2.295322902500629425e-02 -3.591620028018951416e-01 -1.806697924621403217e-03 -2.734505236148834229e-01 5.559654235839843750e-01 3.430660068988800049e-02 -6.919947266578674316e-01 -8.103244751691818237e-02
-3.077236711978912354e-01 -3.602744042873382568e-01 -2.468988150358200073e-01 1.600108295679092407e-01 -3.930722475051879883e-01 -1.090102642774581909e-01 -6.499854922294616699e-01 -3.163474500179290771e-01
-1.063016131520271301e-01 -2.744191326200962067e-02 7.844117879867553711e-01 2.624737620353698730e-01 3.661972284317016602e-01 2.656520903110504150e-01 -2.888284027576446533e-01 -1.251368969678878784e-01
-5.895596146583557129e-01 -2.499221563339233398e-01 -8.673599921166896820e-03 7.970247417688369751e-02 -1.694971174001693726e-01 -3.753184974193572998e-01 -5.010935068130493164e-01 -4.035378992557525635e-01
4.819556474685668945e-01 -2.879734337329864502e-01 5.226815864443778992e-02 4.999234676361083984e-01 2.613548636436462402e-01 -2.004946321249008179e-01 -4.238815009593963623e-01 -3.794137239456176758e-01
-1.198193524032831192e-02 -2.095569074153900146e-01 5.689102411270141602e-01 1.315306276082992554e-01 3.962650150060653687e-02 6.616336703300476074e-01 -2.888627350330352783e-01 -3.036647439002990723e-01
-3.817511200904846191e-01 -2.741174399852752686e-01 -4.860052838921546936e-02 6.493383646011352539e-01 7.154706865549087524e-02 -3.938998579978942871e-01 -3.674374520778656006e-01 -2.446160167455673218e-01
-2.248759120702743530e-01 -2.444904148578643799e-01 -2.296478115022182465e-02 5.501074194908142090e-01 -2.589037418365478516e-01 8.278986066579818726e-02 -7.119782567024230957e-01 7.557477056980133057e-02
-1.673938482999801636e-01 -3.828932046890258789e-01 2.279414087533950806e-01 6.540224552154541016e-01 1.186733841896057129e-01 -1.941489577293395996e-01 -5.361992120742797852e-01 7.989165186882019043e-02
-2.222731411457061768e-01 -2.244421392679214478e-01 -2.551868557929992676e-01 1.148186922073364258e-01 6.195645928382873535e-01 5.359603762626647949e-01 -3.567092418670654297e-01 -1.534973233938217163e-01
-3.110938072204589844e-01 -5.390900373458862305e-01 -1.368756294250488281e-01 1.131419762969017029e-01 -4.111477732658386230e-01 -3.815094009041786194e-02 -5.957021713256835938e-01 -2.360245287418365479e-01
-2.946811616420745850e-01 -5.188598632812500000e-01 -1.730492264032363892e-01 2.170582860708236694e-02 2.803306877613067627e-01 4.202618598937988281e-01 -4.905598610639572144e-02 -5.965892672538757324e-01
-3.815203160047531128e-02 -3.730059564113616943e-01 1.767020523548126221e-01 6.262143254280090332e-01 3.045284561812877655e-02 4.855555668473243713e-02 -6.415899395942687988e-01 1.453289538621902466e-01
2.919305562973022461e-01 -2.048273086547851562e-01 4.409976303577423096e-01 2.458281964063644409e-01 6.855176389217376709e-02 3.540925681591033936e-01 -8.016349375247955322e-02 -6.938334107398986816e-01
1.915251836180686951e-02 1.712256968021392822e-01 4.098278582096099854e-01 -2.531737983226776123e-01 1.053867936134338379e-01 1.613610982894897461e-01 -5.290572047233581543e-01 -6.490098237991333008e-01
-2.980918884277343750e-01 -4.510502219200134277e-01 -4.014346301555633545e-01 -2.337974607944488525e-01 3.044397532939910889e-01 -1.469314191490411758e-02 -5.633113384246826172e-01 -2.857708930969238281e-01
-4.843744039535522461e-01 -2.017681747674942017e-01 5.914748646318912506e-03 2.096289843320846558e-01 -4.264041185379028320e-01 -1.186180710792541504e-01 -6.433067917823791504e-01 -2.663781046867370605e-01
3.403076231479644775e-01 -4.331134557723999023e-01 5.837122723460197449e-02 2.047767937183380127e-01 3.631238341331481934e-01 -3.842650055885314941e-01 -4.797706305980682373e-01 -3.762502670288085938e-01
-1.186663731932640076e-01 -6.442754864692687988e-01 -1.161975339055061340e-01 1.384893245995044708e-02 -2.586978077888488770e-01 7.915956526994705200e-02 -6.950765252113342285e-01 2.848674356937408447e-02
4.384268820285797119e-02 -4.185370206832885742e-01 6.364136934280395508e-04 6.574864387512207031e-01 -4.118533805012702942e-02 1.989089846611022949e-01 -5.823810100555419922e-01 1.009314134716987610e-01
-2.967712879180908203e-01 -1.150217205286026001e-01 8.136115223169326782e-02 4.373176768422126770e-02 -2.662836015224456787e-01 -2.530798129737377167e-02 -8.995639085769653320e-01 9.696518629789352417e-02
3.276853263378143311e-02 -2.968276441097259521e-01 7.423590123653411865e-02 8.565580844879150391e-02 3.617063462734222412e-01 6.165956854820251465e-01 -1.098951846361160278e-01 -6.122687458992004395e-01
-8.742447942495346069e-02 -3.892897069454193115e-01 3.221386373043060303e-01 -8.853526413440704346e-02 -1.060264483094215393e-01 6.160768270492553711e-01 -2.126002758741378784e-01 -5.414863228797912598e-01
3.168144524097442627e-01 9.970842301845550537e-02 2.810946106910705566e-01 -3.470079973340034485e-03 9.533648192882537842e-02 2.123895436525344849e-01 -4.576991498470306396e-01 -7.395768165588378906e-01
-2.171425223350524902e-01 -1.647556126117706299e-01 6.806396692991256714e-02 3.644103109836578369e-01 7.603617012500762939e-02 2.441387921571731567e-01 -8.014065027236938477e-01 2.839712500572204590e-01
-1.904124617576599121e-01 -5.313500165939331055e-01 -1.761286407709121704e-01 -9.101810306310653687e-02 4.427902996540069580e-01 -2.655070424079895020e-01 -5.151471495628356934e-01 -3.319199979305267334e-01
-5.001971721649169922e-01 -1.698529422283172607e-01 -4.105455800890922546e-02 1.678017526865005493e-01 -3.674809634685516357e-01 -2.092543840408325195e-01 -6.620458364486694336e-01 -2.719846963882446289e-01
-2.549245059490203857e-01 -2.182874642312526703e-02 4.905639290809631348e-01 2.338227778673171997e-01 -2.347155064344406128e-01 6.274226903915405273e-01 -3.966864347457885742e-01 -1.819347441196441650e-01
-4.634477794170379639e-01 -3.869723379611968994e-01 4.272603392601013184e-01 5.059853792190551758e-01 4.909171909093856812e-02 1.558684557676315308e-01 9.377872198820114136e-02 -4.017418920993804932e-01
-3.668624460697174072e-01 -2.088396698236465454e-01 -2.962981462478637695e-01 4.502041041851043701e-01 -1.759063303470611572e-01 -8.938295394182205200e-02 -6.776689291000366211e-01 -1.820823103189468384e-01
2.258442640304565430e-01 -5.180925130844116211e-01 -4.356398880481719971e-01 2.865875959396362305e-01 2.118073105812072754e-01 2.151193022727966309e-01 -2.512185275554656982e-01 -5.043914318084716797e-01
3.544877842068672180e-02 3.276237845420837402e-01 2.386613339185714722e-01 -9.152088314294815063e-03 3.715591132640838623e-01 -6.688924133777618408e-02 -5.871165990829467773e-01 -5.891745090484619141e-01
1.779162697494029999e-02 -2.403936386108398438e-01 -3.521068394184112549e-02 -2.644211053848266602e-01 6.705479621887207031e-01 1.951752305030822754e-01 -5.618371367454528809e-01 -2.595136463642120361e-01
1.670698076486587524e-02 -2.639917731285095215e-01 1.045312061905860901e-01 2.702095080167055130e-03 5.874405503273010254e-01 4.807851016521453857e-01 -1.851377040147781372e-01 -5.554981827735900879e-01
-1.533230692148208618e-01 -4.358525276184082031e-01 -1.319237947463989258e-01 3.549739122390747070e-01 -1.884936541318893433e-02 8.147819340229034424e-02 -7.733499407768249512e-01 1.950643062591552734e-01
1.118019968271255493e-01 1.326472312211990356e-01 1.749725788831710815e-01 8.103614300489425659e-02 3.961029648780822754e-01 -3.358896374702453613e-01 -5.003720521926879883e-01 -6.423637866973876953e-01
-6.112996339797973633e-01 1.579528003931045532e-01 -7.771691679954528809e-02 3.203745186328887939e-01 4.557205140590667725e-01 2.906323075294494629e-01 -4.453545510768890381e-01 -4.685023427009582520e-02
-1.307405084371566772e-01 -3.962474465370178223e-01 1.941749751567840576e-01 -1.424240916967391968e-01 2.078203111886978149e-01 -4.532276988029479980e-01 -7.166817188262939453e-01 -7.529418915510177612e-02
2.699454315006732941e-02 -6.062688827514648438e-01 2.295459061861038208e-01 -2.600131034851074219e-01 5.318667888641357422e-01 1.362788490951061249e-02 -3.985007405281066895e-01 -2.637050747871398926e-01
7.626451551914215088e-02 -4.365985989570617676e-01 1.831946820020675659e-01 -2.384016662836074829e-01 5.812922120094299316e-01 -5.356262996792793274e-02 -3.153232038021087646e-01 -5.224665403366088867e-01
-1.968490928411483765e-01 -2.887126803398132324e-01 5.363959074020385742e-01 6.414053440093994141e-01 2.653810381889343262e-01 2.053587287664413452e-01 -4.184210300445556641e-02 -2.538192570209503174e-01
-3.989012539386749268e-01 -2.776868045330047607e-01 -4.498106837272644043e-01 2.236763685941696167e-01 -2.458471953868865967e-01 -1.195877790451049805e-02 -5.192593336105346680e-01 -4.256676435470581055e-01
3.857646584510803223e-01 7.010991871356964111e-02 1.097717061638832092e-01 2.908085286617279053e-01 -6.840392202138900757e-02 -2.994224727153778076e-01 -5.828137993812561035e-01 -5.618236660957336426e-01
-5.494882464408874512e-01 -1.723501533269882202e-01 1.794783025979995728e-02 1.631501913070678711e-01 -2.313101291656494141e-01 -3.667043745517730713e-01 -5.983708500862121582e-01 -3.088591396808624268e-01
-1.411953270435333252e-01 1.194047257304191589e-01 -3.907560706138610840e-01 1.390662137418985367e-02 5.175660848617553711e-01 3.369672298431396484e-01 -5.398604273796081543e-01 -3.742349445819854736e-01
-7.683347165584564209e-02 7.222456485033035278e-02 1.898096054792404175e-01 -3.660998046398162842e-01 -1.142183840274810791e-01 3.751931190490722656e-01 -5.766264200210571289e-01 -5.766366720199584961e-01
-5.682517290115356445e-01 -2.149581015110015869e-01 1.746997982263565063e-02 5.031873285770416260e-02 -2.698240876197814941e-01 -3.129450678825378418e-01 -5.853419899940490723e-01 -3.386460840702056885e-01
-9.326494298875331879e-03 -3.888144344091415405e-02 5.392575860023498535e-01 3.488624691963195801e-01 5.492634773254394531e-01 4.145115017890930176e-01 -3.156445622444152832e-01 -1.129420772194862366e-01
-3.601035773754119873e-01 -4.135279059410095215e-01 -1.643455587327480316e-02 6.940837502479553223e-01 1.107175648212432861e-01 -2.850452959537506104e-01 -2.476096451282501221e-01 -2.499557286500930786e-01
-1.541687250137329102e-01 -1.467507779598236084e-01 -2.425389885902404785e-01 3.652124106884002686e-01 5.985070466995239258e-01 4.816795289516448975e-01 -2.393547743558883667e-01 -3.390787243843078613e-01
-3.294764459133148193e-01 -5.662665963172912598e-01 1.893713027238845825e-01 1.237680949270725250e-02 3.106990754604339600e-01 4.405654966831207275e-01 -1.117258332669734955e-02 -4.939796626567840576e-01
-3.972975015640258789e-01 1.241225656121969223e-02 -3.648930191993713379e-01 -1.285777837038040161e-01 1.640331745147705078e-01 8.733453601598739624e-02 -7.949539422988891602e-01 -1.607340127229690552e-01
1.586247980594635010e-02 -3.682667315006256104e-01 -1.893699318170547485e-01 2.644185125827789307e-01 7.856389135122299194e-02 5.128774642944335938e-01 -8.127091079950332642e-02 -6.946433186531066895e-01
1.442933082580566406e-01 -2.477969825267791748e-01 2.360393255949020386e-01 5.360587686300277710e-02 3.615628480911254883e-01 3.983281552791595459e-01 -1.406686156988143921e-01 -7.416248321533203125e-01
-4.746864140033721924e-01 2.143010795116424561e-01 2.213574647903442383e-01 5.148113965988159180e-01 3.850720226764678955e-01 -1.960541605949401855e-01 -4.545252323150634766e-01 -1.463112384080886841e-01
-2.256641983985900879e-01 -4.306426048278808594e-01 -1.777324378490447998e-01 -7.202528417110443115e-02 -4.159379899501800537e-01 1.622893959283828735e-01 -7.064300775527954102e-01 -1.687024831771850586e-01
1.075337529182434082e-01 -2.479370385408401489e-01 3.435625135898590088e-01 3.679894842207431793e-03 7.894469797611236572e-02 2.244646996259689331e-01 -4.681728780269622803e-02 -8.660869002342224121e-01
-1.977559775114059448e-01 -2.681715786457061768e-01 9.961385279893875122e-02 6.907615661621093750e-01 1.724160611629486084e-01 -1.067418977618217468e-01 -5.959789752960205078e-01 7.476656138896942139e-02
-1.394220441579818726e-01 2.633077502250671387e-01 -1.606199890375137329e-01 -1.131229400634765625e-01 3.852729871869087219e-02 5.988053679466247559e-01 -4.838306605815887451e-01 -5.277222990989685059e-01
-3.797890543937683105e-01 4.594532400369644165e-02 -2.576172649860382080e-01 2.320362925529479980e-01 5.936539173126220703e-01 2.611676156520843506e-01 -5.587233901023864746e-01 -2.522686682641506195e-02
1.211786121129989624e-01 -5.287965536117553711e-01 -1.917932778596878052e-01 1.130370646715164185e-01 3.748850822448730469e-01 -3.662351071834564209e-01 -4.015045166015625000e-01 -4.693133831024169922e-01
-3.420249819755554199e-01 4.031984135508537292e-02 -3.937724530696868896e-01 8.563193678855895996e-02 4.560678303241729736e-01 4.880558550357818604e-01 -4.626146256923675537e-01 -2.424764037132263184e-01
1.196965947747230530e-01 -7.176336050033569336e-01 4.749338328838348389e-01 1.310770809650421143e-01 1.837601065635681152e-01 3.133081495761871338e-01 -9.157500416040420532e-02 -2.959996163845062256e-01
-8.273363858461380005e-02 -2.808392792940139771e-02 5.459217727184295654e-02 -1.564442515373229980e-01 4.184554517269134521e-01 -3.760726451873779297e-01 -7.285266518592834473e-01 -3.429648280143737793e-01
-1.624696701765060425e-01 -5.257423520088195801e-01 5.980717539787292480e-01 2.970116026699542999e-02 -1.580750346183776855e-01 4.385146200656890869e-01 -1.807790249586105347e-01 -2.977629899978637695e-01
-6.666570901870727539e-02 -6.191887259483337402e-01 5.409938097000122070e-01 3.602931499481201172e-01 1.840263307094573975e-01 3.172717094421386719e-01 -3.196356818079948425e-02 -2.326517999172210693e-01
-2.911025658249855042e-02 -2.702180743217468262e-01 4.590393602848052979e-01 6.133437752723693848e-01 -8.631257712841033936e-02 -3.241550624370574951e-01 -4.717815220355987549e-01 -6.421048939228057861e-02
-4.440740644931793213e-01 1.335587948560714722e-01 3.001934289932250977e-01 1.925396025180816650e-01 -3.130129277706146240e-01 5.601672530174255371e-01 -3.492270410060882568e-01 -3.522055447101593018e-01
-1.645954847335815430e-01 -4.805639684200286865e-01 1.715888082981109619e-01 -3.752454221248626709e-01 4.542357623577117920e-01 3.328094258904457092e-02 -5.118187069892883301e-01 -3.198726773262023926e-01
-5.589885264635086060e-02 -1.550679355859756470e-01 4.786412119865417480e-01 -3.211599290370941162e-01 2.554149329662322998e-01 -2.206612192094326019e-02 -5.030548572540283203e-01 -5.672745108604431152e-01
-1.884901672601699829e-01 -4.628306329250335693e-01 1.987261474132537842e-01 5.683581829071044922e-01 1.727835386991500854e-01 -2.131734043359756470e-01 -5.495551228523254395e-01 1.021201089024543762e-01
-3.633559942245483398e-01 -5.722730606794357300e-02 1.967692971229553223e-01 4.483752697706222534e-02 -2.965414822101593018e-01 -2.546253241598606110e-02 -8.544902205467224121e-01 7.232053577899932861e-02
-7.643371820449829102e-02 -6.138210296630859375e-01 -1.371379047632217407e-01 6.002519726753234863e-01 -8.771730214357376099e-02 2.115722745656967163e-01 -4.291513264179229736e-01 4.055175557732582092e-02
-6.656648218631744385e-02 -5.285995602607727051e-01 1.670963764190673828e-01 1.262140572071075439e-01 1.031059622764587402e-01 7.066478133201599121e-01 -1.350286602973937988e-01 -3.795861005783081055e-01
3.422560393810272217e-01 -2.422441393136978149e-01 4.202787578105926514e-01 -2.162571251392364502e-01 -2.533975839614868164e-01 2.305987924337387085e-01 -6.659764051437377930e-01 -1.996659785509109497e-01
2.742727100849151611e-01 2.049966454505920410e-01 -9.016517549753189087e-02 1.543021798133850098e-01 -1.224323362112045288e-01 -1.860580146312713623e-01 -7.329065799713134766e-01 -5.138604640960693359e-01
-1.189063042402267456e-01 4.388585090637207031e-01 6.619905680418014526e-02 5.090555548667907715e-01 2.131109535694122314e-01 1.493084877729415894e-01 -5.565707087516784668e-01 -3.902107477188110352e-01
-4.493915736675262451e-01 -2.233345434069633484e-02 4.038870930671691895e-01 2.029215842485427856e-01 -4.034906625747680664e-02 6.322783231735229492e-01 -4.379799365997314453e-01 -4.023253917694091797e-03
-1.796875149011611938e-01 -6.869440674781799316e-01 3.481500446796417236e-01 -3.736416101455688477e-01 -1.124685332179069519e-01 1.294653415679931641e-01 -4.522127509117126465e-01 -3.312099352478981018e-02
-9.146942198276519775e-02 1.487880200147628784e-01 8.868552744388580322e-02 -1.517476290464401245e-01 7.653213292360305786e-02 6.388158202171325684e-01 -5.155487060546875000e-01 -5.087925195693969727e-01
-4.024519622325897217e-01 -6.944565176963806152e-01 -9.679402410984039307e-02 -2.895568907260894775e-01 3.026396334171295166e-01 5.025976151227951050e-02 -2.647268474102020264e-01 -3.136129975318908691e-01
-2.621789872646331787e-01 -1.268752664327621460e-01 -1.519388109445571899e-01 3.158909678459167480e-01 1.114032194018363953e-01 3.146038353443145752e-01 -1.082247961312532425e-02 -8.250994086265563965e-01
-1.077743154019117355e-02 2.912321090698242188e-01 3.809966742992401123e-01 2.263906598091125488e-01 1.470681279897689819e-01 -7.776871323585510254e-02 -4.415629804134368896e-01 -7.042738199234008789e-01
1.106687113642692566e-01 1.478170901536941528e-01 1.382716745138168335e-01 8.448577672243118286e-02 -2.735753655433654785e-01 -2.852485477924346924e-01 -6.221321821212768555e-01 -6.295926570892333984e-01
-3.797631263732910156e-01 1.085627973079681396e-01 4.822725653648376465e-01 -2.666915953159332275e-01 1.848268657922744751e-01 2.583169341087341309e-01 -4.908000826835632324e-01 -4.455443024635314941e-01
-2.577560245990753174e-01 -1.654631346464157104e-01 -2.949807941913604736e-01 2.201011925935745239e-01 3.027569688856601715e-02 1.856496930122375488e-01 -8.525554537773132324e-01 9.215379506349563599e-02
4.103210230823606253e-04 5.156541615724563599e-02 -1.121340617537498474e-01 3.271600008010864258e-01 6.208153963088989258e-01 5.335881710052490234e-01 -3.340819180011749268e-01 -3.098292648792266846e-01
2.887887656688690186e-01 -1.476303040981292725e-01 1.674655079841613770e-01 3.946298360824584961e-02 1.652047336101531982e-01 6.007616519927978516e-01 -1.919444203376770020e-01 -6.634413599967956543e-01
-3.254435360431671143e-01 -2.533251047134399414e-01 1.900254338979721069e-01 7.938028872013092041e-02 5.479205846786499023e-01 2.500743567943572998e-01 -6.507571339607238770e-01 3.553956001996994019e-02
-4.027241840958595276e-02 -4.552924931049346924e-01 1.588676124811172485e-01 7.329134941101074219e-01 4.098138958215713501e-02 -6.642768532037734985e-02 -4.697082042694091797e-01 4.436161369085311890e-02
-4.230536520481109619e-01 -2.040252834558486938e-01 2.838343977928161621e-01 -9.914590418338775635e-02 1.335649639368057251e-01 3.369778394699096680e-01 -5.669615045189857483e-02 -7.445799708366394043e-01
3.550777435302734375e-01 -4.550797343254089355e-01 -2.897032797336578369e-01 9.233561158180236816e-02 1.259671151638031006e-01 -1.641110330820083618e-01 -4.635425806045532227e-01 -5.627580285072326660e-01
-4.142690598964691162e-01 2.396379262208938599e-01 1.090260967612266541e-01 4.427513182163238525e-01 2.820201814174652100e-01 -3.228605687618255615e-01 -5.365204811096191406e-01 -3.023424446582794189e-01
-3.841806948184967041e-01 1.005521714687347412e-01 3.172773122787475586e-01 5.664404034614562988e-01 4.325262904167175293e-01 -2.182237952947616577e-01 -4.257150590419769287e-01 -6.957665085792541504e-02
-3.303598165512084961e-01 -1.936117261648178101e-01 -3.902083635330200195e-01 7.841964066028594971e-02 -1.760801970958709717e-01 -1.282961666584014893e-01 -7.428660392761230469e-01 -3.092742562294006348e-01
6.557682901620864868e-02 1.395538300275802612e-01 4.806838333606719971e-01 -2.078230530023574829e-01 3.185093998908996582e-01 6.332301348447799683e-02 -4.506472647190093994e-01 -6.272447109222412109e-01
-6.855557113885879517e-02 -6.974107623100280762e-01 2.857380509376525879e-01 -1.833499670028686523e-01 2.475766837596893311e-01 4.495497345924377441e-01 -1.895445138216018677e-01 -3.071465790271759033e-01
3.649213016033172607e-01 -2.429955005645751953e-01 -7.263103127479553223e-02 4.731592237949371338e-01 1.736114919185638428e-01 -2.672357559204101562e-01 -3.714298605918884277e-01 -5.823356509208679199e-01
-1.911354623734951019e-02 -6.612935066223144531e-01 -5.680060014128684998e-02 2.807214260101318359e-01 2.980337142944335938e-01 5.019984245300292969e-01 -6.191461905837059021e-02 -3.682861924171447754e-01
-1.329091042280197144e-01 -4.314776360988616943e-01 2.329875230789184570e-01 -6.721037626266479492e-02 -8.843469619750976562e-02 6.165021657943725586e-01 -1.613559722900390625e-01 -5.687094330787658691e-01
-3.744466304779052734e-01 -3.239603340625762939e-01 -2.802600860595703125e-01 3.306190967559814453e-01 -1.392694711685180664e-01 -3.139639794826507568e-01 -4.072526097297668457e-01 -5.321283936500549316e-01
-3.218583464622497559e-01 -2.379055172204971313e-01 -3.104989528656005859e-01 8.984476327896118164e-02 -4.330714643001556396e-01 6.585502624511718750e-02 -6.047378778457641602e-01 -4.215814173221588135e-01
-5.724153518676757812e-01 -3.066425025463104248e-01 -8.718318492174148560e-02 2.173372507095336914e-01 -1.632032096385955811e-01 -3.863775134086608887e-01 -3.898124694824218750e-01 -4.422648251056671143e-01
-2.023930698633193970e-01 -2.982194721698760986e-01 1.270441114902496338e-01 5.839654803276062012e-01 -1.131701394915580750e-01 1.205997541546821594e-01 -6.663119792938232422e-01 2.040168493986129761e-01
4.894582927227020264e-02 -1.928578764200210571e-01 2.594704329967498779e-01 8.855458348989486694e-02 -3.601606190204620361e-01 4.115121662616729736e-01 -1.123353764414787292e-01 -7.573416233062744141e-01
7.071786373853683472e-02 9.638808667659759521e-02 7.034081816673278809e-01 4.308355152606964111e-01 3.666423857212066650e-01 2.433050572872161865e-01 -3.146165013313293457e-01 -1.126878261566162109e-01
-3.652487099170684814e-01 -3.432941436767578125e-02 -3.122163116931915283e-01 4.055891931056976318e-02 5.876673460006713867e-01 3.459118306636810303e-01 -5.296480059623718262e-01 -1.440693140029907227e-01
-4.577835276722908020e-02 1.633020862936973572e-02 -7.910810410976409912e-02 6.103683114051818848e-01 1.187561079859733582e-01 1.149683520197868347e-01 -7.100887596607208252e-02 -7.658113837242126465e-01
-9.555496275424957275e-02 -2.179088890552520752e-01 -1.854220777750015259e-01 4.577968120574951172e-01 1.550677716732025146e-01 1.679619252681732178e-01 1.206345949321985245e-02 -8.043773770332336426e-01
-1.882619857788085938e-01 -3.740746974945068359e-01 1.230573505163192749e-01 6.990034580230712891e-01 -1.004310548305511475e-01 -3.247829079627990723e-01 -4.043700695037841797e-01 -2.044289857149124146e-01
-3.857963979244232178e-01 1.242227479815483093e-01 9.713818877935409546e-02 6.860788464546203613e-01 2.109441906213760376e-01 6.866825371980667114e-02 -5.516668558120727539e-01 -4.517389833927154541e-02
4.309167340397834778e-02 -2.508065402507781982e-01 2.312141656875610352e-01 3.879599273204803467e-02 -2.351051867008209229e-01 5.027381181716918945e-01 -1.151314452290534973e-01 -7.476621866226196289e-01
-1.552023887634277344e-01 -5.332062840461730957e-01 3.311907351016998291e-01 5.290048122406005859e-01 3.154008090496063232e-01 -3.245356306433677673e-02 -3.566693067550659180e-01 -2.726281881332397461e-01
-5.478535778820514679e-03 1.514483243227005005e-01 1.530093103647232056e-01 2.191724628210067749e-01 3.437802195549011230e-01 -4.604723751544952393e-01 -5.646390318870544434e-01 -5.065055489540100098e-01
-2.765819728374481201e-01 -3.448838889598846436e-01 -1.523053925484418869e-02 7.851374149322509766e-01 8.280654996633529663e-02 -2.088146060705184937e-01 -2.965562045574188232e-01 -2.224382013082504272e-01
-2.400646209716796875e-01 -6.182546019554138184e-01 -4.346972703933715820e-02 -1.589319705963134766e-01 6.087577939033508301e-01 1.940529234707355499e-02 -3.709526956081390381e-01 -1.562456041574478149e-01
5.740131810307502747e-02 -5.389362201094627380e-02 -3.813324570655822754e-01 2.361406385898590088e-01 3.917421996593475342e-01 4.187154769897460938e-01 -3.017705082893371582e-01 -6.105520129203796387e-01
-3.208423554897308350e-01 -3.498734831809997559e-01 3.832509815692901611e-01 1.280112285166978836e-02 2.493969798088073730e-01 2.468888163566589355e-01 3.323054686188697815e-02 -7.094690799713134766e-01
-2.651688270270824432e-02 -3.219028711318969727e-01 5.113187944516539574e-04 -1.251347810029983521e-01 6.237917542457580566e-01 -2.468336820602416992e-01 -6.212077140808105469e-01 -2.099387496709823608e-01
-4.495434090495109558e-02 -4.668469429016113281e-01 4.463352262973785400e-01 8.581036329269409180e-02 2.840569317340850830e-01 4.332314133644104004e-01 -2.031567320227622986e-02 -5.519638657569885254e-01
8.225951343774795532e-02 -3.006928265094757080e-01 6.291971802711486816e-01 2.431700676679611206e-01 3.509884700179100037e-02 5.728381872177124023e-01 -2.586309015750885010e-01 -2.270040363073348999e-01
-3.985841870307922363e-01 1.813877373933792114e-01 1.243241354823112488e-01 -1.616042256355285645e-01 -2.938287891447544098e-02 4.274563491344451904e-01 -3.143238723278045654e-01 -6.958986520767211914e-01
-6.032823324203491211e-01 -1.676913499832153320e-01 4.668867886066436768e-01 -2.194473743438720703e-01 2.636444568634033203e-01 2.538580298423767090e-01 -2.281633764505386353e-01 -3.946880102157592773e-01
-4.742904901504516602e-01 -3.362180888652801514e-01 3.324265778064727783e-01 -4.534032940864562988e-01 3.297630250453948975e-01 6.972636561840772629e-03 -3.903967738151550293e-01 -2.910704016685485840e-01
3.039180934429168701e-01 -1.543901860713958740e-01 4.964320063591003418e-01 2.642264664173126221e-01 2.030077725648880005e-01 4.848520457744598389e-01 -5.363661050796508789e-01 -5.962201580405235291e-02
8.368466794490814209e-02 3.662352859973907471e-01 3.595971763134002686e-01 -8.518511801958084106e-02 1.613342911005020142e-01 3.615229129791259766e-01 -6.166381835937500000e-01 -4.305017590522766113e-01
-5.785758048295974731e-02 -2.963821776211261749e-02 4.258089363574981689e-01 1.389884855598211288e-02 7.924813032150268555e-02 5.187006592750549316e-01 -2.372862696647644043e-01 -6.947174072265625000e-01
-1.011172831058502197e-01 3.854197561740875244e-01 2.886045277118682861e-01 -1.158970072865486145e-01 6.679459661245346069e-02 3.799023330211639404e-01 -5.696433782577514648e-01 -5.207891464233398438e-01
4.041766822338104248e-01 -3.661095201969146729e-01 1.005052700638771057e-01 5.822628140449523926e-01 1.824329644441604614e-01 -1.850814223289489746e-01 -2.887091934680938721e-01 -4.500930011272430420e-01
2.708872966468334198e-02 -1.587249487638473511e-01 2.340684235095977783e-01 -1.737730354070663452e-01 4.762448370456695557e-01 -3.670952618122100830e-01 -6.432120800018310547e-01 -3.373390138149261475e-01
-4.602218568325042725e-01 -2.085878401994705200e-01 3.760251998901367188e-01 3.255409598350524902e-01 2.159607708454132080e-01 -1.654642261564731598e-02 1.755443513393402100e-01 -6.477547883987426758e-01
2.538112550973892212e-02 -3.919961154460906982e-01 3.450197875499725342e-01 2.127792090177536011e-01 3.144605457782745361e-01 5.539718270301818848e-01 -6.511110812425613403e-02 -5.209333300590515137e-01
-1.473072320222854614e-01 2.814300954341888428e-01 2.597942054271697998e-01 -1.629570424556732178e-01 2.283878475427627563e-01 -1.947304904460906982e-01 -4.141066968441009521e-01 -7.372139096260070801e-01
4.953687638044357300e-02 -6.954672187566757202e-02 2.740973830223083496e-01 9.803372621536254883e-02 -1.526274979114532471e-01 2.376712560653686523e-01 -8.078274130821228027e-02 -9.064549803733825684e-01
2.338535189628601074e-01 -2.743221521377563477e-01 -1.389365345239639282e-01 6.590778008103370667e-03 -2.669193446636199951e-01 -1.859616041183471680e-01 -7.917990684509277344e-01 -3.434233367443084717e-01
-3.928332924842834473e-01 -3.635281920433044434e-01 4.517570883035659790e-02 -8.589877933263778687e-02 1.609027236700057983e-01 5.276712179183959961e-01 -6.098659709095954895e-02 -6.293359398841857910e-01
2.417668998241424561e-01 7.296941708773374557e-03 -8.777750283479690552e-02 5.084640979766845703e-01 5.238593369722366333e-02 -3.328494727611541748e-01 -4.864435493946075439e-01 -5.701705813407897949e-01
-2.731890976428985596e-01 -5.318081006407737732e-02 4.827184081077575684e-01 2.880309224128723145e-01 3.664424717426300049e-01 4.926978945732116699e-01 -4.769876003265380859e-01 -4.485838487744331360e-02
-2.412875145673751831e-01 -4.161066114902496338e-01 -2.058480307459831238e-02 -2.091003954410552979e-01 3.627542257308959961e-01 -4.066139161586761475e-01 -4.597816467285156250e-01 -4.649348258972167969e-01
-1.710719466209411621e-01 2.260354310274124146e-01 5.318909883499145508e-01 -2.623869478702545166e-02 4.460451900959014893e-01 -1.920954734086990356e-01 -5.120482444763183594e-01 -3.714774549007415771e-01
7.631015032529830933e-02 2.522985823452472687e-02 -5.352285876870155334e-02 -1.250821948051452637e-01 -2.759345341473817825e-03 6.854646205902099609e-01 -4.416570663452148438e-01 -5.568658709526062012e-01
-1.233454644680023193e-01 -4.192038476467132568e-01 -6.026232242584228516e-02 -1.160881891846656799e-01 6.136875152587890625e-01 1.877271942794322968e-02 -6.441246867179870605e-01 9.204257279634475708e-03
1.704851388931274414e-01 -1.180343329906463623e-01 2.983737587928771973e-01 2.002371102571487427e-01 -2.430821657180786133e-01 6.561633348464965820e-01 -2.296061217784881592e-01 -5.343432426452636719e-01
1.693996228277683258e-02 -3.538279831409454346e-01 4.839935302734375000e-01 6.172314286231994629e-02 -2.464076280593872070e-01 5.977653861045837402e-01 -4.669044911861419678e-01 2.047432959079742432e-02
-2.686604857444763184e-01 -5.006914138793945312e-01 1.776044964790344238e-01 1.435869932174682617e-01 3.123649060726165771e-01 4.446724951267242432e-01 4.133983701467514038e-02 -5.726731419563293457e-01
-1.943334937095642090e-01 2.503873109817504883e-01 2.864134907722473145e-01 2.366355434060096741e-02 3.551678955554962158e-01 -1.482068747282028198e-01 -7.849352955818176270e-01 -2.295979112386703491e-01
-2.217967510223388672e-01 3.868946433067321777e-01 1.537805646657943726e-01 5.395234227180480957e-01 -2.362891733646392822e-01 3.042116761207580566e-01 -3.903390765190124512e-01 -4.308630228042602539e-01
-2.781963348388671875e-01 -6.464877128601074219e-01 8.422788232564926147e-03 -6.212370097637176514e-02 -9.642561525106430054e-02 -3.140619695186614990e-01 -4.457326531410217285e-01 -4.405903518199920654e-01
-6.962142884731292725e-03 -4.477879405021667480e-01 2.998234331607818604e-01 2.856731973588466644e-02 2.399069666862487793e-01 5.169003009796142578e-01 -5.654915422201156616e-02 -6.170803904533386230e-01
-1.167060434818267822e-01 -3.745187520980834961e-01 1.416247934103012085e-01 6.212414503097534180e-01 -1.661757528781890869e-01 -1.501361876726150513e-01 -6.236192584037780762e-01 3.256829082965850830e-02
2.392299622297286987e-01 -1.145513132214546204e-01 2.590845823287963867e-01 2.620331943035125732e-02 8.360111713409423828e-02 4.997282624244689941e-01 -2.148301601409912109e-01 -7.476403713226318359e-01
9.117511659860610962e-02 -1.473681926727294922e-01 6.787008643150329590e-01 1.436704397201538086e-01 2.809491157531738281e-01 3.212566971778869629e-01 -5.513605475425720215e-01 5.056517571210861206e-02
-1.199084296822547913e-01 -2.808625996112823486e-01 6.186989545822143555e-01 -2.005682587623596191e-01 2.445227503776550293e-01 3.216980099678039551e-01 -5.656607151031494141e-01 2.165667153894901276e-02
-3.115804195404052734e-01 -6.025292873382568359e-01 -2.176840044558048248e-02 4.781941771507263184e-01 -1.735715419054031372e-01 -2.784292399883270264e-01 -3.882563710212707520e-01 -2.287787497043609619e-01
4.100737720727920532e-02 -4.379287958145141602e-01 2.254013121128082275e-01 -3.870753645896911621e-01 4.054246246814727783e-01 -5.947850644588470459e-02 -3.522045910358428955e-01 -5.603114962577819824e-01
-3.595543801784515381e-01 -4.107144176959991455e-01 3.390319645404815674e-01 -4.696099162101745605e-01 1.434197425842285156e-01 -1.536834985017776489e-01 -4.735245108604431152e-01 -3.132810294628143311e-01
2.261905744671821594e-02 -3.717411160469055176e-01 2.106703370809555054e-01 -2.056965827941894531e-01 4.502117335796356201e-01 -3.703853785991668701e-01 -5.992578864097595215e-01 -2.749869227409362793e-01
2.531003206968307495e-02 1.634307503700256348e-01 -5.806891620159149170e-02 3.695713281631469727e-01 6.179934144020080566e-01 4.969242811203002930e-01 -4.379746913909912109e-01 -1.096511185169219971e-01
-2.418649047613143921e-01 -2.913597226142883301e-01 1.796770691871643066e-01 -4.376473724842071533e-01 4.946226477622985840e-01 -7.867015898227691650e-02 -4.884632229804992676e-01 -3.786224424839019775e-01
-3.878799080848693848e-02 -3.038629293441772461e-01 3.585290908813476562e-01 7.670145034790039062e-01 1.916832774877548218e-01 1.279881447553634644e-01 9.294172748923301697e-03 -3.689154684543609619e-01
1.568543463945388794e-01 -2.424534410238265991e-01 3.271469175815582275e-01 -7.823646813631057739e-02 2.616744935512542725e-01 5.531172752380371094e-01 -2.850870788097381592e-01 -5.897288918495178223e-01
-1.605891585350036621e-01 -5.431908965110778809e-01 3.184338212013244629e-01 2.874381840229034424e-02 2.308781445026397705e-01 4.876850247383117676e-01 -2.254901267588138580e-02 -5.341147184371948242e-01
1.748184561729431152e-01 -1.436617039144039154e-02 3.737639784812927246e-01 -1.265894174575805664e-01 2.780264317989349365e-01 4.434916377067565918e-01 -3.627634048461914062e-01 -6.386916637420654297e-01
-2.513967156410217285e-01 -2.674200236797332764e-01 -3.921774402260780334e-02 -6.422778218984603882e-02 2.718058526515960693e-01 2.922549843788146973e-01 -9.646265953779220581e-02 -8.312799930572509766e-01
1.478134468197822571e-02 3.480940163135528564e-01 1.215880140662193298e-01 1.375254988670349121e-01 3.066690266132354736e-01 -1.283420324325561523e-01 -4.020700752735137939e-01 -7.567939758300781250e-01
-3.583096861839294434e-01 -1.636077761650085449e-01 1.139187533408403397e-02 1.903409510850906372e-01 -2.051670104265213013e-01 -8.851604163646697998e-02 -8.692718148231506348e-01 5.408635735511779785e-02
-1.628918498754501343e-01 -3.829645216464996338e-01 1.978903114795684814e-01 -1.701872050762176514e-02 -8.613307029008865356e-02 6.908169984817504883e-01 -1.583339720964431763e-01 -5.269131660461425781e-01
-2.310343086719512939e-01 -2.743091583251953125e-01 1.626719236373901367e-01 6.740255951881408691e-01 -4.433830082416534424e-02 -4.116294384002685547e-01 -3.258044123649597168e-01 -3.362319171428680420e-01
5.773719027638435364e-02 4.713405668735504150e-02 6.074311137199401855e-01 3.294255733489990234e-01 3.154278695583343506e-01 4.834150373935699463e-01 -4.194428026676177979e-01 -8.850960433483123779e-02
-3.377756476402282715e-01 -3.498625159263610840e-01 -2.368607819080352783e-01 -2.325368374586105347e-01 3.485485613346099854e-01 -5.193805694580078125e-02 -1.936602741479873657e-01 -7.011701464653015137e-01
-9.777059406042098999e-02 -5.553879737854003906e-01 -1.441382169723510742e-01 -2.979816794395446777e-01 3.387987613677978516e-01 -2.184618264436721802e-01 -5.287752747535705566e-01 -3.609748780727386475e-01
-2.171053290367126465e-01 -5.475398302078247070e-01 -1.519619077444076538e-01 -3.054996430873870850e-01 4.391276538372039795e-01 -6.083076819777488708e-02 -5.113881230354309082e-01 -2.803422212600708008e-01
-3.545226752758026123e-01 -2.704031169414520264e-01 1.106912642717361450e-01 -3.757057785987854004e-01 3.950121104717254639e-01 -1.362201869487762451e-01 -3.285720646381378174e-01 -6.043494939804077148e-01
-5.466063618659973145e-01 2.753974795341491699e-01 3.835161626338958740e-01 7.296300679445266724e-02 3.426416516304016113e-01 -7.236922532320022583e-02 -5.918856859207153320e-01 3.876484988722950220e-04
4.054040312767028809e-01 -4.686207473278045654e-01 4.240214824676513672e-01 6.561265140771865845e-02 2.828755676746368408e-01 1.229119598865509033e-01 -5.794213414192199707e-01 3.298587724566459656e-02
-5.463912487030029297e-01 -3.480220620986074209e-04 -2.569962106645107269e-02 5.466983914375305176e-01 2.175011485815048218e-01 -2.809296250343322754e-01 -2.962252199649810791e-01 -4.335195422172546387e-01
-4.972944557666778564e-01 2.461232692003250122e-01 1.611092835664749146e-01 4.471463263034820557e-01 3.546290695667266846e-01 -1.056720241904258728e-01 -5.721057653427124023e-01 -4.463223367929458618e-02
2.568803727626800537e-01 -3.147694766521453857e-01 2.845298647880554199e-01 3.148799538612365723e-01 2.267455905675888062e-01 2.151819914579391479e-01 -3.080864436924457550e-03 -7.463911175727844238e-01
-4.247859120368957520e-02 -1.867296099662780762e-01 -3.813170269131660461e-02 -2.403365671634674072e-01 5.303546786308288574e-01 -1.299535632133483887e-01 -4.855155944824218750e-01 -6.084591150283813477e-01
1.532663553953170776e-01 6.322107464075088501e-02 6.289350986480712891e-02 2.132181823253631592e-01 -3.150316178798675537e-01 -3.606430292129516602e-01 -5.198034644126892090e-01 -6.508386731147766113e-01
-2.545374929904937744e-01 1.521138250827789307e-01 2.918160520493984222e-02 4.482427239418029785e-01 5.143892765045166016e-01 9.875589050352573395e-03 -6.600605249404907227e-01 -9.962642937898635864e-02
-4.812519252300262451e-01 -2.238861918449401855e-01 -1.881369352340698242e-01 1.409445255994796753e-01 -1.951497644186019897e-01 3.377795219421386719e-02 -7.877357006072998047e-01 -5.708415061235427856e-02
-4.117096364498138428e-01 -2.308734878897666931e-02 1.634816825389862061e-02 -5.119447112083435059e-01 1.891896575689315796e-01 1.068242490291595459e-01 -5.167806148529052734e-01 -5.033299326896667480e-01
-1.833765953779220581e-01 -1.894990503787994385e-01 -2.185272127389907837e-01 4.394334554672241211e-01 8.844949305057525635e-02 3.836894035339355469e-01 -7.125583887100219727e-01 1.637899875640869141e-01
1.450890153646469116e-01 -4.351087212562561035e-01 5.563256517052650452e-02 3.849254548549652100e-01 5.584149807691574097e-02 3.875502645969390869e-01 1.517879869788885117e-02 -6.962924599647521973e-01
-8.817271143198013306e-02 -4.389768838882446289e-01 -1.745294928550720215e-01 4.498293250799179077e-02 4.697619676589965820e-01 4.996466338634490967e-01 -1.361813396215438843e-01 -5.274202823638916016e-01
-1.338241398334503174e-01 -2.165725529193878174e-01 1.596508175134658813e-02 4.470481276512145996e-01 -1.026301980018615723e-01 3.692833483219146729e-01 -7.406328916549682617e-01 1.990984529256820679e-01
9.704662859439849854e-02 -2.127116173505783081e-01 -1.158637553453445435e-01 4.922972023487091064e-01 1.553393155336380005e-01 1.862293630838394165e-01 2.482060343027114868e-02 -7.938053607940673828e-01
-4.523280262947082520e-01 1.584265828132629395e-01 -7.189294695854187012e-02 6.024338006973266602e-01 8.683010190725326538e-02 -2.059340626001358032e-01 -4.188704490661621094e-01 -4.204812943935394287e-01
-2.335302717983722687e-02 -1.409895718097686768e-01 6.876307725906372070e-01 6.672558933496475220e-02 2.868248820304870605e-01 4.804158508777618408e-01 -4.276925027370452881e-01 -7.936859130859375000e-02
3.224595263600349426e-02 5.248894914984703064e-02 -3.165147081017494202e-02 1.766676008701324463e-01 5.423676371574401855e-01 5.236989259719848633e-01 -2.554903328418731689e-01 -5.747116208076477051e-01
-7.310790568590164185e-02 -2.379858195781707764e-01 3.412688672542572021e-01 -5.021839141845703125e-01 -1.561858691275119781e-02 1.180237308144569397e-01 -5.255540013313293457e-01 -5.281895399093627930e-01
-5.260043740272521973e-01 2.901909053325653076e-01 8.982653170824050903e-02 -2.808626890182495117e-01 1.620492786169052124e-01 2.260238379240036011e-01 -6.026829481124877930e-01 -3.340397179126739502e-01
2.276114560663700104e-02 -2.161069959402084351e-01 2.473847866058349609e-01 1.725976318120956421e-01 -2.939187735319137573e-02 6.650461554527282715e-01 -1.777594834566116333e-01 -6.221268177032470703e-01
3.343765065073966980e-02 -3.901914358139038086e-01 6.158281117677688599e-02 1.939959824085235596e-02 -3.978648483753204346e-01 6.597476005554199219e-01 -3.119778037071228027e-01 -3.893201649188995361e-01
8.145418018102645874e-02 -2.398072928190231323e-01 3.620308358222246170e-03 4.750071465969085693e-01 2.929731905460357666e-01 -3.162596374750137329e-02 3.701353445649147034e-03 -7.895350456237792969e-01
-5.959821343421936035e-01 2.490564249455928802e-02 3.799685239791870117e-01 3.162661790847778320e-01 -1.821740567684173584e-01 -1.431594043970108032e-01 -5.881270766258239746e-01 -1.446386612951755524e-02
1.109478343278169632e-02 -4.027673900127410889e-01 2.941505610942840576e-01 9.291898459196090698e-02 -3.893985599279403687e-02 6.077737808227539062e-01 -1.043920740485191345e-01 -6.005779504776000977e-01
-6.450483202934265137e-02 -1.007958203554153442e-01 -2.188879847526550293e-01 7.720628380775451660e-02 -2.947634458541870117e-01 5.575327873229980469e-01 -2.404697984457015991e-01 -6.901105642318725586e-01
1.832336634397506714e-01 -5.375531911849975586e-01 -3.748821020126342773e-01 2.350773662328720093e-01 3.088496625423431396e-01 -7.353053987026214600e-02 -3.846236467361450195e-01 -4.826323091983795166e-01
1.136933416128158569e-01 -7.882962375879287720e-02 3.717433214187622070e-01 6.838238239288330078e-02 8.791422843933105469e-02 3.810390532016754150e-01 -1.305449903011322021e-01 -8.173302412033081055e-01
1.530248373746871948e-01 7.422902435064315796e-02 -5.548948887735605240e-03 3.170914947986602783e-01 -1.395631581544876099e-01 -3.551165759563446045e-01 -7.455435991287231445e-01 -4.111867249011993408e-01
-2.693578004837036133e-01 -6.144599914550781250e-01 1.557722538709640503e-01 5.035035014152526855e-01 3.725521266460418701e-01 2.609441578388214111e-01 -5.668618530035018921e-02 -2.490067481994628906e-01
-3.170112967491149902e-01 -3.978646695613861084e-01 -1.618326902389526367e-01 -3.665224313735961914e-01 4.123947024345397949e-01 8.510793745517730713e-02 -3.799683153629302979e-01 -5.089109539985656738e-01
-8.339039236307144165e-02 1.269475072622299194e-01 3.231262862682342529e-01 2.764271199703216553e-01 -2.076282948255538940e-01 2.063311040401458740e-01 -3.322344720363616943e-01 -7.746263742446899414e-01
-3.458871841430664062e-01 -3.280763328075408936e-01 -5.570493638515472412e-02 4.030645191669464111e-01 -9.017634391784667969e-02 -4.796951711177825928e-01 -4.488789737224578857e-01 -4.091850519180297852e-01
-4.265854060649871826e-01 -4.570399522781372070e-01 -1.097805872559547424e-01 2.224659174680709839e-01 -2.203757911920547485e-01 -3.386585712432861328e-01 -4.502509236335754395e-01 -4.261636734008789062e-01
-2.478172779083251953e-01 -4.300538003444671631e-01 -4.882796853780746460e-02 7.303000092506408691e-01 7.000082731246948242e-02 -2.590135037899017334e-01 -3.114956617355346680e-01 -2.211338728666305542e-01
-1.556794792413711548e-01 7.182998210191726685e-02 1.866058558225631714e-01 6.667624711990356445e-01 2.215014249086380005e-01 -4.877774789929389954e-02 -7.976772263646125793e-03 -6.631021499633789062e-01
9.723529219627380371e-02 -4.036290943622589111e-01 6.348679065704345703e-01 -6.628083996474742889e-03 1.475949888117611408e-03 -3.153896033763885498e-01 -5.296646356582641602e-01 -2.109748572111129761e-01
5.533835664391517639e-02 1.255474090576171875e-01 -8.523489534854888916e-02 2.761395573616027832e-01 7.116470932960510254e-01 4.235794246196746826e-01 -3.975297212600708008e-01 -2.318760156631469727e-01
9.637072682380676270e-02 -6.899801641702651978e-02 3.981879651546478271e-01 4.019881188869476318e-01 -2.353416979312896729e-01 4.634289443492889404e-01 -7.714581489562988281e-02 -6.242598891258239746e-01
-2.954052090644836426e-01 -5.967567563056945801e-01 -7.693941704928874969e-03 6.020122170448303223e-01 -2.669068239629268646e-02 -1.637573689222335815e-01 -3.926098644733428955e-01 -1.116599962115287781e-01
-2.386225908994674683e-01 -1.583731621503829956e-01 -3.562548160552978516e-01 7.011770009994506836e-01 -1.189315095543861389e-01 3.876510262489318848e-02 -3.774404823780059814e-01 -3.759011626243591309e-01
-7.049997448921203613e-01 -2.301085293292999268e-01 9.264473617076873779e-02 -3.673693239688873291e-01 1.939533203840255737e-01 -7.007409818470478058e-03 -2.974084913730621338e-01 -4.246920049190521240e-01
9.386668354272842407e-02 2.328673303127288818e-01 4.071049094200134277e-01 -2.107186168432235718e-01 9.805893152952194214e-02 -1.189581528306007385e-01 -6.184927821159362793e-01 -5.661496520042419434e-01
4.518266022205352783e-01 -4.040283560752868652e-01 1.990380138158798218e-01 -2.440088540315628052e-01 4.133051931858062744e-01 3.974070399999618530e-02 -4.761696457862854004e-01 -3.664959371089935303e-01
-1.206396371126174927e-01 5.589217543601989746e-01 1.227147281169891357e-01 3.010576069355010986e-01 -1.579324454069137573e-01 1.132806465029716492e-01 -4.356701374053955078e-01 -5.829017758369445801e-01
-6.252966821193695068e-02 -6.132777333259582520e-01 1.956369727849960327e-01 -9.832391142845153809e-02 4.353420436382293701e-01 3.884861171245574951e-01 -1.165945902466773987e-01 -4.669052660465240479e-01
-3.420664966106414795e-01 -2.541570365428924561e-01 8.547066152095794678e-02 6.354507058858871460e-02 4.870434105396270752e-01 1.787406355142593384e-01 3.766221925616264343e-02 -7.324435710906982422e-01
-5.787072181701660156e-01 -1.100172623991966248e-01 -9.668917208909988403e-02 8.027817308902740479e-02 1.113480255007743835e-01 2.737968862056732178e-01 -7.129629850387573242e-01 2.037681043148040771e-01
1.354347318410873413e-01 -1.290059834718704224e-01 4.814085066318511963e-01 -2.862610220909118652e-01 8.615551143884658813e-02 -2.560630142688751221e-01 -6.143141984939575195e-01 -4.482662081718444824e-01
2.133458703756332397e-01 -1.461828649044036865e-01 1.512697339057922363e-01 6.184420585632324219e-01 4.671474993228912354e-01 -8.299924433231353760e-02 -9.248320758342742920e-02 -5.423027873039245605e-01
1.117055118083953857e-01 -5.011488217860460281e-03 5.821511745452880859e-01 8.981996774673461914e-02 4.265161454677581787e-01 1.979266256093978882e-01 -4.807290434837341309e-01 -4.339789152145385742e-01
-2.226535230875015259e-01 -4.604964256286621094e-01 -1.637536138296127319e-01 -2.810587584972381592e-01 5.698208212852478027e-01 2.137165516614913940e-02 -4.033538103103637695e-01 -3.804107606410980225e-01
4.947580397129058838e-01 -4.236297607421875000e-01 2.091317772865295410e-01 -1.793821454048156738e-01 2.997983992099761963e-01 2.426262050867080688e-01 -5.803045630455017090e-01 -1.197418347001075745e-01
8.669833093881607056e-02 -9.850312955677509308e-03 -1.844006627798080444e-01 9.229954332113265991e-02 6.875162571668624878e-02 7.192218303680419922e-01 -2.760173976421356201e-01 -5.930187106132507324e-01
5.332633852958679199e-02 1.251207143068313599e-01 1.936386823654174805e-01 -5.546501651406288147e-02 -2.156822085380554199e-01 6.490362286567687988e-01 -5.395821332931518555e-01 -4.266298115253448486e-01
-2.921915948390960693e-01 -3.168429434299468994e-01 2.075821161270141602e-01 -1.773907244205474854e-01 -3.394163027405738831e-02 -4.706672728061676025e-01 -6.736215353012084961e-01 -2.514581084251403809e-01
2.260895371437072754e-01 -5.058817937970161438e-02 2.443543523550033569e-01 -3.110839724540710449e-01 -1.866962760686874390e-02 3.744880450540222228e-05 -4.754877388477325439e-01 -7.506031394004821777e-01
3.296455368399620056e-02 -3.825566172599792480e-02 -1.309280004352331161e-02 7.780972868204116821e-02 2.078738659620285034e-01 5.979357957839965820e-01 -2.582105100154876709e-01 -7.237490415573120117e-01
8.017635345458984375e-02 1.471693068742752075e-01 3.864644840359687805e-02 2.401223033666610718e-01 7.128244265913963318e-03 -4.037480354309082031e-01 -5.300301313400268555e-01 -6.846644282341003418e-01
2.338362485170364380e-02 -5.205451250076293945e-01 -3.411702439188957214e-02 2.273502945899963379e-01 4.236057996749877930e-01 2.508465945720672607e-01 -7.083350419998168945e-02 -6.544085741043090820e-01
-6.424368917942047119e-02 -7.353623956441879272e-02 1.253126114606857300e-01 3.722135722637176514e-01 7.364662885665893555e-01 4.408345520496368408e-01 -3.136988878250122070e-01 -3.308222442865371704e-02
6.127533689141273499e-02 -3.964225947856903076e-01 4.608097374439239502e-01 4.855294525623321533e-01 1.614703238010406494e-01 3.188610970973968506e-01 9.210586547851562500e-02 -5.047588348388671875e-01
-3.388394713401794434e-01 -2.249416559934616089e-01 2.458518296480178833e-01 -5.209563300013542175e-02 -5.401921272277832031e-01 -9.597287327051162720e-02 -6.331448554992675781e-01 -2.637070715427398682e-01
4.670844078063964844e-01 -3.083699047565460205e-01 2.398331910371780396e-01 4.008759856224060059e-01 2.386553436517715454e-01 -2.729008495807647705e-01 -4.315598011016845703e-01 -3.883858621120452881e-01
-1.458244621753692627e-01 2.399988174438476562e-01 3.572607934474945068e-01 2.182237505912780762e-01 3.713045716285705566e-01 -2.195766270160675049e-01 -2.163912355899810791e-01 -7.162212729454040527e-01
-1.489579398185014725e-02 -4.019333124160766602e-01 -1.973181962966918945e-01 5.944537520408630371e-01 4.479371756315231323e-02 8.522550016641616821e-02 -5.396202579140663147e-02 -6.585866808891296387e-01
-1.423903256654739380e-01 -4.184449017047882080e-01 -2.682032287120819092e-01 6.863614916801452637e-02 -4.098929464817047119e-01 1.951863020658493042e-01 -6.668638586997985840e-01 -2.777902185916900635e-01
1.365985572338104248e-01 3.832488879561424255e-02 2.580840289592742920e-01 3.332941234111785889e-01 -4.460442066192626953e-02 7.681346684694290161e-02 -8.864361047744750977e-02 -8.868101239204406738e-01
4.158291518688201904e-01 -1.495411545038223267e-01 1.217819843441247940e-02 6.753654032945632935e-02 4.050100445747375488e-01 1.153667829930782318e-02 -3.589966893196105957e-01 -7.120177149772644043e-01
-3.247184157371520996e-01 2.820165753364562988e-01 2.432426661252975464e-01 3.171843290328979492e-01 6.640293002128601074e-01 2.824945747852325439e-01 -2.013782560825347900e-01 -3.065294027328491211e-01
-1.385196149349212646e-01 -9.913772344589233398e-02 -5.820317193865776062e-02 1.577941626310348511e-01 1.259909868240356445e-01 5.703718066215515137e-01 -9.681658446788787842e-02 -7.694974541664123535e-01
5.876320600509643555e-02 -3.042198717594146729e-01 8.150904625654220581e-02 -2.954809367656707764e-01 5.177832245826721191e-01 -9.657055884599685669e-02 -3.631297349929809570e-01 -6.330528855323791504e-01
1.124076172709465027e-01 1.965316012501716614e-02 7.873357832431793213e-02 -2.468094974756240845e-02 -3.100108206272125244e-01 -3.451512753963470459e-01 -6.556320786476135254e-01 -5.788615942001342773e-01
-4.353321790695190430e-01 -4.182820916175842285e-01 1.343352603726089001e-03 3.639549911022186279e-01 -4.536947011947631836e-01 9.752888977527618408e-02 -5.318924188613891602e-01 -6.928685307502746582e-02
-4.523239433765411377e-01 2.203016579151153564e-01 -1.667735129594802856e-01 3.921941220760345459e-01 3.361817896366119385e-01 1.054356470704078674e-01 -6.613150835037231445e-01 -6.138604879379272461e-02
-3.897493183612823486e-01 4.031938016414642334e-01 -2.336014509201049805e-01 1.941564381122589111e-01 1.574931144714355469e-01 3.424785733222961426e-01 -3.557589948177337646e-01 -5.697401762008666992e-01
1.408708691596984863e-01 1.939059817232191563e-03 7.270631194114685059e-02 6.704799532890319824e-01 3.722677528858184814e-01 1.874966472387313843e-01 -1.221693307161331177e-01 -5.802229046821594238e-01
2.317498028278350830e-01 9.013386815786361694e-02 1.180302351713180542e-01 -2.035899609327316284e-01 1.594213992357254028e-01 1.312906853854656219e-02 -6.088671684265136719e-01 -6.974820494651794434e-01
5.697049573063850403e-02 -3.850256800651550293e-01 -2.726396620273590088e-01 4.264624416828155518e-01 6.044522300362586975e-02 4.476206302642822266e-01 -4.980570450425148010e-02 -6.211347579956054688e-01
-2.514329850673675537e-01 3.670050799846649170e-01 3.120950460433959961e-01 -2.309801578521728516e-01 2.555723190307617188e-01 4.135879501700401306e-02 -5.664839744567871094e-01 -5.132270455360412598e-01
-6.102555245161056519e-02 -1.580283194780349731e-01 -2.893120795488357544e-02 5.824695825576782227e-01 4.519559144973754883e-01 1.409372836351394653e-01 -5.213266611099243164e-02 -6.358851194381713867e-01
-4.572091400623321533e-01 -1.657910346984863281e-01 4.590940475463867188e-01 1.293120980262756348e-01 -6.619805097579956055e-02 -3.861929774284362793e-01 -1.549525111913681030e-01 -5.987042188644409180e-01
-2.868588641285896301e-02 -1.079016774892807007e-01 1.984000504016876221e-01 3.811957240104675293e-01 2.129657417535781860e-01 4.159417748451232910e-01 4.319045692682266235e-02 -7.633048892021179199e-01
-2.268113344907760620e-01 -2.481496334075927734e-01 2.700448930263519287e-01 -5.032910034060478210e-02 -3.503508865833282471e-02 4.841083586215972900e-01 -6.240904703736305237e-02 -7.563317418098449707e-01
-4.172681570053100586e-01 -4.757032915949821472e-02 -1.443746536970138550e-01 5.941944718360900879e-01 1.415934413671493530e-01 5.080215260386466980e-02 -6.535112857818603516e-01 2.615053439512848854e-03
-3.153665661811828613e-01 -3.450043499469757080e-01 2.517103850841522217e-01 -2.027896493673324585e-01 -1.226402670145034790e-01 3.204315900802612305e-01 -9.365999698638916016e-02 -7.419871687889099121e-01
-7.521656900644302368e-02 -1.943435519933700562e-01 -1.820185482501983643e-01 5.876827836036682129e-01 9.353912621736526489e-02 1.291800141334533691e-01 -1.818656176328659058e-02 -7.431712150573730469e-01
6.537605077028274536e-02 -1.240498423576354980e-01 -1.010485664010047913e-01 -3.750612214207649231e-02 -4.235535562038421631e-01 -1.261825561523437500e-01 -7.971087694168090820e-01 -3.715079724788665771e-01
2.675668299198150635e-01 -1.975083500146865845e-01 -4.885569959878921509e-02 5.130380988121032715e-01 1.153410375118255615e-01 9.752713888883590698e-02 -1.913592219352722168e-01 -7.512456774711608887e-01
8.102837018668651581e-04 -4.443183839321136475e-01 -1.587474644184112549e-01 3.436989337205886841e-02 5.670495331287384033e-02 5.152900218963623047e-01 -2.000653892755508423e-01 -6.836907267570495605e-01
2.744695842266082764e-01 -3.998394906520843506e-01 -2.756386809051036835e-02 5.107031464576721191e-01 4.950503110885620117e-01 -7.569777965545654297e-02 -1.676069051027297974e-01 -4.736245870590209961e-01
2.388746887445449829e-01 -1.924976110458374023e-01 -1.000408548861742020e-02 4.245243072509765625e-01 3.896439671516418457e-01 3.423032164573669434e-01 -1.339880079030990601e-01 -6.622808575630187988e-01
-4.135534763336181641e-01 2.540901601314544678e-01 -2.799286246299743652e-01 3.930408358573913574e-01 3.470825254917144775e-01 3.298255056142807007e-02 -3.550465404987335205e-01 -5.328775644302368164e-01
2.279906272888183594e-01 -5.020998716354370117e-01 1.961958557367324829e-01 4.307257235050201416e-01 1.940683126449584961e-01 3.062370419502258301e-01 2.565179765224456787e-02 -5.829209685325622559e-01
-4.464173614978790283e-01 3.931603580713272095e-02 5.060301423072814941e-01 -1.587834805250167847e-01 4.436051845550537109e-02 4.111658334732055664e-01 -3.518467247486114502e-01 -4.722985029220581055e-01
-3.286035656929016113e-01 3.770096600055694580e-02 7.928572595119476318e-03 2.033364623785018921e-01 1.173179969191551208e-01 5.991410613059997559e-01 -9.426450729370117188e-02 -6.837912201881408691e-01
-1.809853911399841309e-01 6.171669065952301025e-02 1.159459650516510010e-01 6.501079201698303223e-01 4.628501236438751221e-01 -2.531292736530303955e-01 -4.114414155483245850e-01 -2.824234664440155029e-01
-4.039141535758972168e-01 -2.805106937885284424e-01 -2.088937908411026001e-02 7.303976267576217651e-02 7.532996535301208496e-01 -1.377229243516921997e-01 -3.637383878231048584e-01 -1.834735572338104248e-01
2.521218061447143555e-01 -4.644471406936645508e-01 -2.516781091690063477e-01 3.494662046432495117e-01 3.043844103813171387e-01 3.195064961910247803e-01 -2.425210773944854736e-01 -5.307582020759582520e-01
-1.325610727071762085e-01 -7.260464429855346680e-01 -7.101339846849441528e-02 9.814619272947311401e-02 4.521422982215881348e-01 6.780395656824111938e-02 -4.739681780338287354e-01 8.326194435358047485e-02
3.612700700759887695e-01 -4.182351231575012207e-01 5.578259588219225407e-04 -4.449094086885452271e-02 1.379340440034866333e-01 9.453446604311466217e-03 -7.401007413864135742e-01 -3.545692265033721924e-01
-1.261300146579742432e-01 -2.424129247665405273e-01 -8.427748829126358032e-02 3.012711554765701294e-02 5.315018296241760254e-01 3.303590118885040283e-01 -7.231613993644714355e-01 5.218284949660301208e-02
2.124278247356414795e-01 -3.187857866287231445e-01 6.075782775878906250e-01 -2.293726056814193726e-01 2.035196870565414429e-01 2.512876093387603760e-01 -4.326558113098144531e-01 -3.738050162792205811e-01
3.576257824897766113e-01 -2.055820971727371216e-01 -1.470382809638977051e-01 4.384798705577850342e-01 2.430124133825302124e-01 -2.558879256248474121e-01 -5.721485018730163574e-01 -4.050523340702056885e-01
-1.456694863736629486e-02 3.509942442178726196e-02 -7.839559763669967651e-02 6.031945347785949707e-01 1.066550910472869873e-01 6.707722544670104980e-01 -3.977867662906646729e-01 -9.497994929552078247e-02
3.294459581375122070e-01 -1.544398069381713867e-01 3.234360814094543457e-01 8.908174932003021240e-03 -1.662926077842712402e-01 3.311475515365600586e-01 -3.267217874526977539e-01 -7.203223705291748047e-01
-6.242753863334655762e-01 -9.879674762487411499e-02 -8.556041866540908813e-02 4.636805057525634766e-01 -7.827397435903549194e-03 3.907817304134368896e-01 -4.678433537483215332e-01 8.093286305665969849e-02
9.062401205301284790e-02 -5.262805223464965820e-01 1.251070350408554077e-01 4.173081815242767334e-01 -2.001757025718688965e-01 4.245386719703674316e-01 6.781128700822591782e-03 -5.519680976867675781e-01
2.014660984277725220e-01 2.224770188331604004e-01 5.571974515914916992e-01 2.549246847629547119e-01 4.268451631069183350e-01 2.099428623914718628e-01 -5.514197349548339844e-01 -6.421366333961486816e-02
7.286351919174194336e-02 -3.371272385120391846e-01 1.160900294780731201e-01 1.609887331724166870e-01 4.564996659755706787e-01 4.252351522445678711e-01 -6.402656435966491699e-02 -6.695712208747863770e-01
-5.335780978202819824e-01 -6.833337713032960892e-03 3.951069116592407227e-01 -1.012622490525245667e-01 -2.322553098201751709e-01 -1.985849738121032715e-01 -3.324027657508850098e-01 -5.873790979385375977e-01
3.302995562553405762e-01 -5.562304258346557617e-01 2.348979711532592773e-01 5.361523032188415527e-01 3.159414529800415039e-01 -1.136409193277359009e-01 -1.741049587726593018e-01 -3.095607161521911621e-01
-1.952293813228607178e-01 -1.116911619901657104e-01 6.486387848854064941e-01 3.222497105598449707e-01 -2.090112417936325073e-01 5.171798467636108398e-01 -2.768781483173370361e-01 -1.923829913139343262e-01
-7.729349308647215366e-04 1.491073369979858398e-01 3.258899748325347900e-01 -5.013488978147506714e-02 3.448279500007629395e-01 -2.263289690017700195e-01 -3.704761862754821777e-01 -7.494430541992187500e-01
4.658576846122741699e-01 -3.492917120456695557e-01 8.611376583576202393e-02 4.629858136177062988e-01 1.446508169174194336e-01 -2.040622383356094360e-01 -4.184638857841491699e-01 -4.489136636257171631e-01
-2.908621430397033691e-01 6.124972552061080933e-02 4.862788915634155273e-01 2.298250049352645874e-01 -1.787367463111877441e-01 6.182458400726318359e-01 -3.541795909404754639e-01 -2.876511514186859131e-01
1.713801361620426178e-02 1.603687740862369537e-02 8.104477077722549438e-02 4.443056285381317139e-01 3.034558892250061035e-01 3.285367786884307861e-01 -5.178438499569892883e-02 -7.699154615402221680e-01
-4.099847674369812012e-01 1.689953655004501343e-01 1.775120496749877930e-01 5.266777873039245605e-01 3.834715485572814941e-01 -2.757698595523834229e-01 -4.756400883197784424e-01 -2.124149799346923828e-01
1.420000344514846802e-01 -2.221887558698654175e-01 4.381239712238311768e-01 2.851955592632293701e-01 2.090305387973785400e-01 2.486890852451324463e-01 -8.689944446086883545e-02 -7.376229166984558105e-01
-2.204527705907821655e-02 -4.598785340785980225e-01 1.135272532701492310e-01 1.834566742181777954e-01 1.513787657022476196e-01 5.942368507385253906e-01 -4.876770824193954468e-02 -6.025526523590087891e-01
-5.677958130836486816e-01 -1.026564911007881165e-01 -2.312553487718105316e-02 5.832764506340026855e-01 2.519624829292297363e-01 -2.368365824222564697e-01 -3.961513340473175049e-01 -2.231835424900054932e-01
-2.784432768821716309e-01 -4.581749737262725830e-01 2.410029917955398560e-01 6.673611998558044434e-01 1.290038973093032837e-01 -1.555904895067214966e-01 -4.093166589736938477e-01 -2.648035250604152679e-02
-1.549012959003448486e-01 -5.362336058169603348e-03 2.277593463659286499e-01 8.308845758438110352e-02 3.435078561305999756e-01 1.582346111536026001e-01 -1.616133600473403931e-01 -8.648954629898071289e-01
2.323110997676849365e-01 3.124528825283050537e-01 7.469614595174789429e-02 5.580801963806152344e-01 8.544767647981643677e-02 3.166782855987548828e-01 -4.106780886650085449e-01 -5.051026940345764160e-01
-2.986339330673217773e-01 -4.615993201732635498e-01 3.769032955169677734e-01 8.454506844282150269e-02 2.432379275560379028e-01 -3.624752163887023926e-01 -5.742582678794860840e-01 -1.679708510637283325e-01
5.631539821624755859e-01 -1.307667344808578491e-01 -2.029307484626770020e-01 2.737679779529571533e-01 -1.076514348387718201e-01 1.143102571368217468e-01 -4.648129642009735107e-01 -5.558068752288818359e-01
1.582325100898742676e-01 -4.100393354892730713e-01 7.849709987640380859e-01 1.386852562427520752e-01 1.401707530021667480e-01 1.897215396165847778e-01 -3.402446508407592773e-01 2.936479868367314339e-03
2.304366230964660645e-02 3.965423256158828735e-02 4.232562184333801270e-01 1.490068882703781128e-01 -1.731773652136325836e-02 -4.024911820888519287e-01 -6.421521306037902832e-01 -4.710513949394226074e-01
1.258851140737533569e-01 -2.007400058209896088e-02 6.716248989105224609e-01 8.117698878049850464e-02 5.894634500145912170e-02 4.498501718044281006e-01 -5.281386971473693848e-01 -2.032482773065567017e-01
-7.699472457170486450e-02 -4.365413784980773926e-01 1.965869069099426270e-01 1.453818827867507935e-01 -8.302116394042968750e-02 -4.636569619178771973e-01 -7.039906978607177734e-01 -1.620122045278549194e-01
-2.090143263339996338e-01 -6.365640163421630859e-01 -2.421885728836059570e-01 -1.238989606499671936e-01 3.385737240314483643e-01 -9.166035056114196777e-02 -3.189846575260162354e-01 -5.023028254508972168e-01
-2.615333497524261475e-01 -5.568430423736572266e-01 2.321412265300750732e-01 2.601827979087829590e-01 -3.059332445263862610e-02 2.608005106449127197e-01 -2.047866769134998322e-02 -6.561777591705322266e-01
-3.489536941051483154e-01 2.381393611431121826e-01 -2.940644696354866028e-02 -2.731609344482421875e-01 1.862007379531860352e-01 -1.838405430316925049e-01 -5.209814310073852539e-01 -6.372985839843750000e-01
-4.073459655046463013e-02 -2.331747412681579590e-01 2.438358664512634277e-01 -2.445349544286727905e-01 8.858427405357360840e-02 4.709947705268859863e-01 -2.704428136348724365e-01 -7.224226593971252441e-01
-1.689842492341995239e-01 6.632876396179199219e-02 -2.482363022863864899e-02 2.948178946971893311e-01 7.098657488822937012e-01 4.849090576171875000e-01 -2.614372968673706055e-01 -2.685434222221374512e-01
-1.720298975706100464e-01 3.342706263065338135e-01 6.312530040740966797e-01 1.472424715757369995e-01 2.618477642536163330e-01 3.410211950540542603e-02 -4.643805325031280518e-01 -3.913203477859497070e-01
1.307426095008850098e-01 -3.939170241355895996e-01 3.773350715637207031e-01 -2.399905771017074585e-01 5.093019604682922363e-01 -1.072189863771200180e-02 -4.949658513069152832e-01 -3.510893583297729492e-01
2.697857916355133057e-01 -5.643574595451354980e-01 -2.693217396736145020e-01 3.899367451667785645e-01 4.379524886608123779e-01 1.657582521438598633e-01 -3.063130676746368408e-01 -2.665059864521026611e-01
3.333616554737091064e-01 1.553006768226623535e-01 1.479561775922775269e-01 1.960411369800567627e-01 2.206651866436004639e-01 7.422963529825210571e-02 -6.163424253463745117e-01 -6.085617542266845703e-01
-2.828765213489532471e-01 -4.774120748043060303e-01 -2.841090857982635498e-01 4.804976582527160645e-01 7.275537401437759399e-02 -2.191266417503356934e-02 -6.094512343406677246e-01 -5.708346143364906311e-02
5.146157145500183105e-01 -2.716238200664520264e-01 -7.566277682781219482e-02 1.584051549434661865e-01 3.786570131778717041e-01 1.168336868286132812e-01 -4.489697813987731934e-01 -5.215065479278564453e-01
-1.136212497949600220e-01 -6.764461994171142578e-01 1.605235487222671509e-01 -3.376412987709045410e-01 8.638629689812660217e-03 1.705048829317092896e-01 -5.207901000976562500e-01 -2.989523708820343018e-01
-4.936835169792175293e-01 -1.866985410451889038e-01 -7.636147737503051758e-02 6.594141572713851929e-02 6.904830336570739746e-01 3.856972455978393555e-01 -1.974611133337020874e-01 -2.161499410867691040e-01
6.183828692883253098e-03 -5.692815035581588745e-02 -2.269193530082702637e-01 1.450576484203338623e-01 3.748716115951538086e-01 3.058694601058959961e-01 -2.555527091026306152e-01 -7.904397845268249512e-01
-2.880157530307769775e-01 1.793812215328216553e-01 -2.514996528625488281e-01 4.794924557209014893e-01 3.374106884002685547e-01 3.866251111030578613e-01 -2.960865497589111328e-01 -4.906240105628967285e-01
-5.123896598815917969e-01 -1.394673138856887817e-01 4.940722584724426270e-01 9.583238512277603149e-02 2.929709553718566895e-01 -1.874987334012985229e-01 -5.453929305076599121e-01 -2.151124030351638794e-01
-3.209655284881591797e-01 3.927822224795818329e-03 2.344907820224761963e-01 4.245277643203735352e-01 -1.177817061543464661e-01 -1.255479753017425537e-01 -7.090881466865539551e-01 -3.596041798591613770e-01
-2.133032828569412231e-01 -1.902460120618343353e-02 5.475679636001586914e-01 -9.891407936811447144e-02 -2.041924893856048584e-01 2.172441035509109497e-01 -4.885016381740570068e-01 -5.630290508270263672e-01
1.344665139913558960e-01 2.026318907737731934e-01 2.750574350357055664e-01 4.937915503978729248e-01 3.569484949111938477e-01 -1.030276939272880554e-01 -4.245643913745880127e-01 -5.505365729331970215e-01
-4.187914431095123291e-01 1.628008186817169189e-01 4.124082624912261963e-02 6.425876617431640625e-01 1.076615154743194580e-01 -1.717866659164428711e-01 -3.870178759098052979e-01 -4.388684034347534180e-01
-5.769518762826919556e-02 2.648651003837585449e-01 1.976406872272491455e-01 3.784075975418090820e-01 -1.177986860275268555e-01 -1.554918736219406128e-01 -7.444073557853698730e-01 -3.899578452110290527e-01
-3.291924893856048584e-01 2.932604216039180756e-02 -1.859691441059112549e-01 1.158187761902809143e-01 4.195081591606140137e-01 6.048927307128906250e-01 -2.782412171363830566e-01 -4.727296829223632812e-01
-4.223509132862091064e-01 -2.114395797252655029e-01 4.406688213348388672e-01 -2.379370629787445068e-01 3.549943864345550537e-01 -1.093646790832281113e-02 -3.713075220584869385e-01 -5.119571089744567871e-01
-4.489828348159790039e-01 3.160276114940643311e-01 1.972575336694717407e-01 4.959755241870880127e-01 2.578867077827453613e-01 -1.460796892642974854e-01 -5.596022009849548340e-01 -1.124242991209030151e-01
-3.827154636383056641e-01 -3.591502904891967773e-01 4.192950427532196045e-01 -2.911040782928466797e-01 2.356110513210296631e-01 4.403150081634521484e-01 -3.337248861789703369e-01 -3.212908506393432617e-01
-1.854599080979824066e-02 7.003653794527053833e-02 2.762617543339729309e-02 6.083835959434509277e-01 4.786018729209899902e-01 2.661836445331573486e-01 -2.533574700355529785e-01 -5.096603035926818848e-01
-4.452157020568847656e-01 -3.309024274349212646e-01 1.002305969595909119e-01 4.784608483314514160e-01 -2.373328357934951782e-01 3.766272664070129395e-01 -3.662773072719573975e-01 -3.478243052959442139e-01
1.381223648786544800e-01 -4.452680945396423340e-01 4.367952942848205566e-01 3.972929120063781738e-01 1.170377731323242188e-01 1.138240545988082886e-01 9.169071912765502930e-02 -6.316374540328979492e-01
-4.339610040187835693e-01 -1.693448871374130249e-01 2.126510590314865112e-01 2.022140324115753174e-01 5.255293566733598709e-03 -2.676123976707458496e-01 -7.751933336257934570e-01 1.559506207704544067e-01
-3.573320209980010986e-01 3.238420560956001282e-02 3.188168704509735107e-01 -1.595199257135391235e-01 2.542028129100799561e-01 3.651520609855651855e-01 -3.706796169281005859e-01 -6.393871307373046875e-01
-2.714925445616245270e-02 3.899200120940804482e-03 -2.081924825906753540e-01 3.678065538406372070e-01 1.795739680528640747e-01 5.276562571525573730e-01 -4.529035091400146484e-01 -5.521162748336791992e-01
-5.423429608345031738e-01 -6.501900404691696167e-02 -6.293827295303344727e-02 7.134261727333068848e-01 1.011380776762962341e-01 6.102550774812698364e-02 -3.582601249217987061e-01 -2.153955996036529541e-01
-1.683155596256256104e-01 -1.168767586350440979e-01 -2.867355644702911377e-01 4.268947839736938477e-01 4.466680586338043213e-01 -1.535977870225906372e-01 -2.295776456594467163e-01 -6.463301777839660645e-01
2.452207356691360474e-02 -4.984761476516723633e-01 3.990562558174133301e-01 2.827340662479400635e-01 1.497264951467514038e-01 3.432412445545196533e-01 -5.568375587463378906e-01 -2.478611469268798828e-01
1.279980242252349854e-01 -4.702644888311624527e-03 3.542789518833160400e-01 3.663977384567260742e-01 1.016124859452247620e-01 -5.200624465942382812e-02 -7.872945070266723633e-01 -3.016140460968017578e-01
-3.230778574943542480e-01 4.981522634625434875e-02 8.427924513816833496e-01 5.281789228320121765e-02 9.664541110396385193e-03 1.409261673688888550e-02 -3.629427254199981689e-01 -2.191595137119293213e-01
-1.834803521633148193e-01 -3.332713544368743896e-01 1.699626296758651733e-01 6.302118897438049316e-01 -3.697476908564567566e-02 -5.517689511179924011e-02 -6.460077166557312012e-01 8.644888550043106079e-02
3.322605192661285400e-01 -2.250633835792541504e-01 5.138520151376724243e-02 1.022829487919807434e-01 2.778385579586029053e-01 9.090319275856018066e-02 -3.056643903255462646e-01 -8.043375611305236816e-01
1.390923708677291870e-01 -2.185912877321243286e-01 -3.113615810871124268e-01 -6.165552884340286255e-02 4.225388169288635254e-01 4.070815742015838623e-01 -6.913526654243469238e-01 -9.950319677591323853e-02
1.649216562509536743e-02 1.762019395828247070e-01 3.390572965145111084e-01 2.957800403237342834e-02 5.699358582496643066e-01 1.217102706432342529e-01 -5.232272148132324219e-01 -4.893252849578857422e-01
2.446912042796611786e-02 -1.051298975944519043e-01 1.163713708519935608e-01 7.649992108345031738e-01 6.605270504951477051e-02 1.954751312732696533e-01 -3.925206363201141357e-01 -4.392457604408264160e-01
-6.767459213733673096e-02 -2.281308472156524658e-01 1.771473437547683716e-01 -5.686374008655548096e-02 4.436404407024383545e-01 6.160719394683837891e-01 -3.724558055400848389e-01 -4.400875866413116455e-01
-2.100083976984024048e-01 -4.072781652212142944e-02 1.205146033316850662e-02 2.765690386295318604e-01 -7.795122917741537094e-03 -1.434627473354339600e-01 -2.558476030826568604e-01 -8.896639347076416016e-01
-2.049429714679718018e-01 1.990093886852264404e-01 -2.150426246225833893e-02 5.728203654289245605e-01 -5.407918244600296021e-02 2.033778280019760132e-01 -4.306041300296783447e-01 -6.000840663909912109e-01
-2.880217730998992920e-01 -3.702039420604705811e-01 2.050822973251342773e-01 1.790556162595748901e-01 -2.946113049983978271e-02 -4.730387032032012939e-01 -6.743140816688537598e-01 -1.629104316234588623e-01
-7.002141326665878296e-02 -5.099871382117271423e-02 4.145322442054748535e-01 1.944139003753662109e-01 -2.883785367012023926e-01 5.382791534066200256e-02 -2.035896033048629761e-01 -8.095393776893615723e-01
5.559562705457210541e-03 -6.451398730278015137e-01 2.799914479255676270e-01 3.890250623226165771e-01 -2.006142288446426392e-01 4.850244522094726562e-01 -1.946179419755935669e-01 -2.016357481479644775e-01
2.663852572441101074e-01 -1.477746665477752686e-01 -2.474994212388992310e-02 3.189934194087982178e-01 5.026043653488159180e-01 -6.282290071249008179e-02 -5.179569125175476074e-01 -5.291456580162048340e-01
-5.988626480102539062e-01 1.704704165458679199e-01 -1.688612401485443115e-01 5.285653471946716309e-01 -5.906549096107482910e-02 7.965999096632003784e-02 -2.867747843265533447e-01 -4.607969224452972412e-01
-4.848924875259399414e-01 1.956029795110225677e-02 -1.179600059986114502e-01 5.940930843353271484e-01 2.438586354255676270e-01 -1.268826127052307129e-01 -4.989156424999237061e-01 -2.704671621322631836e-01
2.795074880123138428e-01 1.314685791730880737e-01 1.676388382911682129e-01 3.609443902969360352e-01 -1.711105406284332275e-01 -2.375706732273101807e-01 -5.347970724105834961e-01 -6.119489073753356934e-01
