# Supplementary material for: Where is your field going? A machine learning approach to study the relative motion of the domains of physics
Source: PLoS One. 2020 Jun 18;15(6):e0233997. doi: 10.1371/journal.pone.0233997 (PMC7302634; doi:10.1371/journal.pone.0233997)
Supplement: S11 Data — (ZIP) [file pone.0233997.s011.zip › 10/Pacs4Run_10_VS_500_embeddings1987-1991ED8.txt]

4.494310915470123291e-01 -1.078254431486129761e-01 -7.843971848487854004e-01 1.686276048421859741e-01 9.872246533632278442e-02 -4.086412861943244934e-02 2.068245261907577515e-01 2.974536716938018799e-01
5.487841367721557617e-02 -9.414868801832199097e-02 -7.616658210754394531e-01 3.884795606136322021e-01 -2.515091598033905029e-01 -1.413465361110866070e-03 -3.182420134544372559e-01 -3.041979670524597168e-01
-1.699079871177673340e-01 3.555738031864166260e-01 -7.056100964546203613e-01 4.727581143379211426e-01 6.173361837863922119e-02 -3.129109442234039307e-01 -9.759698063135147095e-02 -1.098325401544570923e-01
9.363857656717300415e-02 1.639578789472579956e-01 -6.242247819900512695e-01 4.802704155445098877e-01 4.614747315645217896e-02 -8.396933972835540771e-02 1.358566433191299438e-01 5.624907612800598145e-01
3.297027349472045898e-01 -7.143068313598632812e-02 -5.589511394500732422e-01 6.507951021194458008e-01 -3.596372008323669434e-01 1.105868723243474960e-02 1.439665704965591431e-01 6.748713087290525436e-03
3.181242570281028748e-02 -5.838520452380180359e-02 -8.437291383743286133e-01 2.509290277957916260e-01 -4.445141851902008057e-01 -5.594890564680099487e-02 -2.672171406447887421e-02 -1.389155536890029907e-01
3.683577179908752441e-01 4.516034126281738281e-01 -4.351682662963867188e-01 5.905354619026184082e-01 1.487442702054977417e-01 -1.378059014678001404e-02 8.715744316577911377e-02 3.038949668407440186e-01
6.578945368528366089e-02 2.648337483406066895e-01 -5.394200682640075684e-01 3.144069015979766846e-01 -2.130336761474609375e-01 -2.549693882465362549e-01 -4.100879132747650146e-01 5.070939660072326660e-01
3.284214437007904053e-01 2.164270961657166481e-03 -6.874951124191284180e-01 -4.954252243041992188e-01 -3.162183165550231934e-01 -4.975895583629608154e-02 -8.500483632087707520e-02 2.536593675613403320e-01
2.288451492786407471e-01 -8.124594390392303467e-02 -7.141112089157104492e-01 9.968724846839904785e-02 -1.539102643728256226e-01 6.372620910406112671e-02 3.627113699913024902e-01 5.116910338401794434e-01
3.042984902858734131e-01 -4.416190981864929199e-01 -7.414078116416931152e-01 -3.042870461940765381e-01 -1.145269051194190979e-01 1.555207371711730957e-01 1.282965838909149170e-01 -1.278115957975387573e-01
2.339043170213699341e-01 2.597327828407287598e-01 -7.108811140060424805e-01 2.546885609626770020e-01 -2.738458812236785889e-01 2.687548398971557617e-01 -4.001609385013580322e-01 -1.612732000648975372e-02
1.580019854009151459e-02 2.341310977935791016e-01 -8.504576086997985840e-01 1.338083297014236450e-01 -6.524801719933748245e-03 2.961527109146118164e-01 -2.900616824626922607e-01 -1.785088032484054565e-01
2.559039890766143799e-01 2.846995294094085693e-01 -5.944766402244567871e-01 1.904715150594711304e-01 5.025027785450220108e-03 -3.249699994921684265e-02 2.822872400283813477e-01 6.188781857490539551e-01
1.972358673810958862e-01 4.835049510002136230e-01 -6.812845468521118164e-01 4.013376235961914062e-01 -9.768810123205184937e-03 4.669570922851562500e-02 7.831566035747528076e-02 -3.060901463031768799e-01
-1.170795485377311707e-01 2.951216697692871094e-01 -7.241324782371520996e-01 3.317358195781707764e-01 2.105252444744110107e-01 1.962342485785484314e-02 -4.007469713687896729e-01 2.438752800226211548e-01
-6.876797229051589966e-02 3.951609134674072266e-01 -8.815496563911437988e-01 5.532706156373023987e-02 -1.945297271013259888e-01 5.420483276247978210e-02 -1.338520050048828125e-01 1.522488985210657120e-02
1.538788527250289917e-01 2.255630046129226685e-01 -7.826723456382751465e-01 1.812206506729125977e-01 -4.251277744770050049e-01 1.256015151739120483e-01 -2.793945372104644775e-01 7.385849952697753906e-02
-2.781079523265361786e-02 4.524250924587249756e-01 -6.636329889297485352e-01 1.740429699420928955e-01 2.002338469028472900e-01 -1.217134296894073486e-02 -4.801010787487030029e-01 2.304335683584213257e-01
8.106414675712585449e-01 6.135942786931991577e-02 -4.003357291221618652e-01 -2.967761754989624023e-01 -2.297751456499099731e-01 5.762986093759536743e-02 -8.092885464429855347e-02 -1.675813049077987671e-01
-1.515302062034606934e-01 -4.664904624223709106e-02 -9.555521011352539062e-01 2.289802767336368561e-02 -1.385791897773742676e-01 4.849922843277454376e-03 -7.167436927556991577e-02 -1.920766830444335938e-01
2.408945858478546143e-01 1.465904861688613892e-01 -4.995988011360168457e-01 3.531340658664703369e-01 -5.616801381111145020e-01 -2.581924498081207275e-01 -3.706959784030914307e-01 -1.631413996219635010e-01
1.594079881906509399e-01 3.300408124923706055e-01 -8.014871478080749512e-01 1.226115152239799500e-01 -1.637251675128936768e-01 1.630685478448867798e-01 -6.524293124675750732e-02 -3.880633115768432617e-01
4.504288733005523682e-01 7.449992746114730835e-02 -6.829189062118530273e-01 -1.764286756515502930e-01 -1.277416497468948364e-01 3.027473986148834229e-01 3.097007572650909424e-01 -3.002831339836120605e-01
2.863196134567260742e-01 4.044162333011627197e-01 -6.921618580818176270e-01 3.187830150127410889e-01 -1.279651820659637451e-01 2.099020481109619141e-01 1.912464052438735962e-01 -2.770357728004455566e-01
4.013965427875518799e-01 3.574337065219879150e-01 -5.209619998931884766e-01 5.112502574920654297e-01 -2.660664021968841553e-01 7.818967849016189575e-02 1.568856537342071533e-01 2.771743535995483398e-01
2.445517480373382568e-01 1.265622079372406006e-01 -6.708417534828186035e-01 5.385173559188842773e-01 1.324916183948516846e-01 3.575285971164703369e-01 -1.621097922325134277e-01 -1.117442101240158081e-01
1.187836751341819763e-01 -2.962261736392974854e-01 -7.542769908905029297e-01 -3.121907413005828857e-01 -1.421706080436706543e-01 -7.589223980903625488e-02 2.486257106065750122e-01 3.794162571430206299e-01
2.373095452785491943e-01 1.453767567873001099e-01 -6.941302418708801270e-01 2.255342006683349609e-01 -3.285665810108184814e-01 -1.508587133139371872e-02 1.862345635890960693e-01 -4.969914555549621582e-01
1.328392177820205688e-01 -2.421148419380187988e-01 -6.878798007965087891e-01 -4.053086936473846436e-01 2.792362272739410400e-01 -3.750831186771392822e-01 -1.661987900733947754e-01 -1.999951452016830444e-01
-3.896401450037956238e-02 6.085031628608703613e-01 -6.533926129341125488e-01 1.613515615463256836e-01 -9.324160963296890259e-02 -3.724577128887176514e-01 1.580091565847396851e-01 -5.351304635405540466e-02
2.575527131557464600e-01 4.252662360668182373e-01 -6.438063979148864746e-01 -3.006917797029018402e-02 -3.365515768527984619e-01 2.277993261814117432e-01 -3.381598889827728271e-01 2.406505048274993896e-01
4.147669970989227295e-01 3.212351799011230469e-01 -3.818116188049316406e-01 -2.704188227653503418e-01 -5.275505408644676208e-02 -5.887381434440612793e-01 -2.557368576526641846e-01 3.017827570438385010e-01
2.813179492950439453e-01 3.193798065185546875e-01 -5.122196078300476074e-01 -3.474377989768981934e-01 -1.267900019884109497e-01 -5.090589523315429688e-01 -8.115565031766891479e-02 3.923923969268798828e-01
2.044003456830978394e-01 -6.560991704463958740e-02 -5.884711146354675293e-01 7.404707670211791992e-01 -2.047419100999832153e-01 -3.849819302558898926e-02 9.887698292732238770e-02 -7.837467640638351440e-02
2.589885592460632324e-01 -3.573653101921081543e-01 -4.566197991371154785e-01 5.740616843104362488e-02 2.778249606490135193e-02 -6.201834678649902344e-01 -4.165295362472534180e-01 1.858001500368118286e-01
4.754924476146697998e-01 1.690902262926101685e-01 -5.399249196052551270e-01 -1.964060813188552856e-01 -1.856555193662643433e-01 3.082189261913299561e-01 -5.263805985450744629e-01 9.315459430217742920e-02
7.387727499008178711e-02 -2.499507218599319458e-01 -6.743865609169006348e-01 -1.057031527161598206e-01 1.933507621288299561e-01 -4.876604378223419189e-01 -4.276419579982757568e-01 -8.956179767847061157e-02
2.075071185827255249e-01 7.400468736886978149e-02 -4.067043066024780273e-01 -2.160364948213100433e-02 -3.256699442863464355e-01 -5.707760453224182129e-01 -2.842097878456115723e-01 5.224630236625671387e-01
2.230321466922760010e-01 4.111297130584716797e-01 -4.782455861568450928e-01 1.325319558382034302e-01 5.707637593150138855e-02 -1.410112529993057251e-01 1.054148096591234207e-02 7.153267264366149902e-01
-1.360359191894531250e-01 5.757288336753845215e-01 -6.549753546714782715e-01 1.290121078491210938e-01 2.924913465976715088e-01 -2.581908106803894043e-01 -2.977512776851654053e-02 -2.264810651540756226e-01
1.970626041293144226e-02 1.234764680266380310e-01 -6.919069886207580566e-01 -2.085179239511489868e-01 -4.018606245517730713e-01 -1.409467309713363647e-01 -1.670889407396316528e-01 5.028653144836425781e-01
4.742436408996582031e-01 3.608569800853729248e-01 -3.859557211399078369e-01 4.161114096641540527e-01 -1.713367551565170288e-01 6.109290570020675659e-02 -4.471741318702697754e-01 -2.995185256004333496e-01
6.491626501083374023e-01 -4.413127601146697998e-01 -4.168395698070526123e-01 1.033039838075637817e-01 -2.140360325574874878e-02 2.332198917865753174e-01 -3.762384951114654541e-01 5.476186424493789673e-02
2.025250345468521118e-01 3.154544830322265625e-01 -7.184701561927795410e-01 2.751468420028686523e-01 -3.002411127090454102e-01 2.076877951622009277e-01 -3.659427464008331299e-01 1.933965086936950684e-02
2.905643880367279053e-01 -3.000522553920745850e-01 -5.115300416946411133e-01 -4.126432910561561584e-02 2.046444118022918701e-01 -4.390743076801300049e-01 -5.698977708816528320e-01 5.221439898014068604e-02
4.471693336963653564e-01 -2.120472937822341919e-01 -4.396734535694122314e-01 4.737194180488586426e-01 -3.295577764511108398e-01 8.708789944648742676e-02 -4.191744923591613770e-01 -2.131961882114410400e-01
-1.439857631921768188e-01 5.773566961288452148e-01 -7.565674781799316406e-01 5.436182022094726562e-03 3.820739313960075378e-02 -2.196834832429885864e-01 -3.417863324284553528e-02 1.503812819719314575e-01
9.800295531749725342e-02 3.909478187561035156e-01 -5.917073488235473633e-01 3.083232939243316650e-01 2.261254563927650452e-02 -1.008886694908142090e-01 -3.584947586059570312e-01 5.031561851501464844e-01
2.948738932609558105e-01 1.337634325027465820e-01 -7.634021043777465820e-01 4.142998903989791870e-02 -2.446546852588653564e-01 2.433919757604598999e-01 2.368133887648582458e-02 -4.370369017124176025e-01
-1.379098296165466309e-01 2.283590100705623627e-02 -9.595111012458801270e-01 4.598746448755264282e-02 -2.166076749563217163e-01 1.017154976725578308e-01 -2.009743265807628632e-02 3.763253567740321159e-03
2.028662264347076416e-01 3.757517784833908081e-02 -5.314323902130126953e-01 7.174824476242065430e-01 -2.355088144540786743e-01 -2.727628946304321289e-01 -1.973268762230873108e-02 -1.731432974338531494e-01
3.167984485626220703e-01 -3.292485177516937256e-01 -4.794049859046936035e-01 6.336566805839538574e-01 -3.483767509460449219e-01 -2.421813644468784332e-02 -5.853492984897457063e-05 1.947595030069351196e-01
7.184107303619384766e-01 2.049468159675598145e-01 -1.483642458915710449e-01 -3.371216729283332825e-02 1.165989506989717484e-02 -6.248398423194885254e-01 -1.407684981822967529e-01 9.142085909843444824e-02
-7.268326729536056519e-02 7.333774119615554810e-02 -9.311316013336181641e-01 2.179291248321533203e-01 -4.000821709632873535e-02 2.375458031892776489e-01 -1.053517311811447144e-01 -7.557696104049682617e-02
1.378196775913238525e-01 8.087514340877532959e-02 -7.996531128883361816e-01 7.191272825002670288e-02 -4.228986799716949463e-02 1.685328185558319092e-01 -1.389541476964950562e-01 -5.294794440269470215e-01
5.904065966606140137e-01 1.020021885633468628e-01 -2.459785938262939453e-01 -1.139871776103973389e-01 4.205297827720642090e-01 -4.894342124462127686e-01 7.272772490978240967e-03 3.886812031269073486e-01
-1.006082221865653992e-01 5.552037954330444336e-01 -7.433981895446777344e-01 -8.810947090387344360e-02 -1.152536123991012573e-01 -1.625781953334808350e-01 -2.296027243137359619e-01 1.696765720844268799e-01
-1.785122416913509369e-02 3.820512294769287109e-01 -8.639755845069885254e-01 1.053353622555732727e-01 -1.236983090639114380e-01 1.644495725631713867e-01 -1.835747510194778442e-01 1.418594568967819214e-01
7.092750668525695801e-01 2.895659208297729492e-01 -2.112489193677902222e-01 -1.763872355222702026e-01 1.817005574703216553e-01 -5.350462794303894043e-01 -1.324149668216705322e-01 -2.277692966163158417e-02
-1.377525478601455688e-01 4.506014883518218994e-01 -7.563283443450927734e-01 -4.609949514269828796e-02 -1.523079723119735718e-01 -3.396425247192382812e-01 2.449473738670349121e-01 7.260123640298843384e-02
5.043771862983703613e-01 9.779733419418334961e-02 -3.029111325740814209e-01 -1.094063445925712585e-01 3.482794761657714844e-01 -4.892385601997375488e-01 -2.917139530181884766e-01 4.319310486316680908e-01
-7.215356826782226562e-02 -5.582442134618759155e-02 -8.227843046188354492e-01 4.191139936447143555e-01 -2.211223989725112915e-01 -1.081066280603408813e-01 -7.612691819667816162e-02 -2.695724666118621826e-01
3.287076652050018311e-01 -3.929795920848846436e-01 -5.360568761825561523e-01 -1.900720894336700439e-01 5.258679389953613281e-01 -2.864084243774414062e-01 -1.755023896694183350e-01 1.570535451173782349e-01
1.004110574722290039e-01 -2.972552478313446045e-01 -6.534282565116882324e-01 -1.731188297271728516e-01 1.123687997460365295e-01 -4.946152567863464355e-01 -3.170914351940155029e-01 -2.946192622184753418e-01
-9.367258846759796143e-02 3.857935667037963867e-01 -7.342191934585571289e-01 2.282172441482543945e-01 1.110706552863121033e-01 4.306924343109130859e-02 -4.849561750888824463e-01 4.305359348654747009e-02
2.516661584377288818e-01 -9.525545686483383179e-02 -6.724445223808288574e-01 -8.382351696491241455e-02 -1.428413540124893188e-01 -7.610438019037246704e-02 3.406278192996978760e-01 5.711038112640380859e-01
3.778178691864013672e-01 -5.298052448779344559e-03 -5.696067810058593750e-01 5.999390035867691040e-02 1.329104304313659668e-01 1.873697638511657715e-01 1.813872158527374268e-01 6.659582257270812988e-01
1.121075525879859924e-01 2.992764413356781006e-01 -7.359727025032043457e-01 1.311538368463516235e-01 -1.717809960246086121e-02 2.593526542186737061e-01 -4.733764529228210449e-01 -2.176339179277420044e-01
4.486185014247894287e-01 3.337404131889343262e-01 -3.470642268657684326e-01 7.467653155326843262e-01 -1.581616699695587158e-02 -2.910985052585601807e-02 -6.741090118885040283e-02 -6.004203855991363525e-02
3.353439569473266602e-01 -2.382967323064804077e-01 -4.369759261608123779e-01 7.600619792938232422e-01 -9.321295469999313354e-02 -3.105307556688785553e-02 2.104661427438259125e-03 2.290407717227935791e-01
1.214090287685394287e-01 -2.675126679241657257e-02 -6.867627501487731934e-01 6.072314381599426270e-01 2.404466867446899414e-01 2.811031937599182129e-01 2.308385074138641357e-02 8.249099552631378174e-02
7.926661968231201172e-01 1.584903597831726074e-01 -3.450400829315185547e-01 -1.544269621372222900e-01 3.484538197517395020e-01 2.747415304183959961e-01 8.218419551849365234e-02 -1.878322102129459381e-03
7.720515131950378418e-01 9.749633073806762695e-02 -4.162256121635437012e-01 -3.422454595565795898e-01 3.032651729881763458e-02 2.232384979724884033e-01 -1.808713972568511963e-01 -1.434776335954666138e-01
7.337988615036010742e-01 -3.344972133636474609e-01 -4.463976621627807617e-01 -5.558522883802652359e-03 2.369287982583045959e-02 2.937411963939666748e-01 -2.513083517551422119e-01 1.865461468696594238e-02
-1.377018839120864868e-01 -3.371099010109901428e-03 -8.881646394729614258e-01 1.261084526777267456e-01 -3.433592319488525391e-01 -1.633676141500473022e-01 -6.991623342037200928e-02 -1.637505888938903809e-01
2.127974778413772583e-01 1.900461614131927490e-01 -4.916624426841735840e-01 -1.744299232959747314e-01 -7.662406563758850098e-02 -7.736796736717224121e-01 1.985153108835220337e-01 5.081523209810256958e-02
2.896702885627746582e-01 1.674300730228424072e-01 -7.480524778366088867e-01 1.214263141155242920e-01 7.474184781312942505e-02 4.961838722229003906e-01 -1.892580650746822357e-02 -2.481708079576492310e-01
1.975160837173461914e-01 -7.870085537433624268e-02 -5.265864729881286621e-01 5.947496294975280762e-01 4.133573770523071289e-01 1.426425576210021973e-01 3.505440950393676758e-01 9.839002788066864014e-02
4.475420415401458740e-01 -3.463146090507507324e-02 -5.010025501251220703e-01 5.738540291786193848e-01 1.255371421575546265e-01 3.249791562557220459e-01 -1.425205916166305542e-01 -2.766073942184448242e-01
4.584617912769317627e-01 -8.230068534612655640e-02 -4.712727665901184082e-01 -1.073561161756515503e-01 6.354060173034667969e-01 1.060684174299240112e-01 3.478270769119262695e-01 -1.159360259771347046e-01
5.110585093498229980e-01 3.931834399700164795e-01 -3.652459979057312012e-01 6.281568408012390137e-01 -1.267592459917068481e-01 1.230979710817337036e-01 -1.230045631527900696e-01 9.944431483745574951e-02
3.666079342365264893e-01 7.723899185657501221e-02 -4.023003876209259033e-01 1.888215988874435425e-01 3.639078438282012939e-01 -2.252058386802673340e-01 6.276112198829650879e-01 2.917036414146423340e-01
4.407710134983062744e-01 -1.717850565910339355e-02 -4.325134754180908203e-01 4.527572691440582275e-01 3.093973100185394287e-01 3.146853148937225342e-01 3.810578212141990662e-02 4.660078287124633789e-01
8.006808906793594360e-02 2.826703488826751709e-01 -8.877391815185546875e-01 5.491027235984802246e-02 -2.321811169385910034e-01 1.716046482324600220e-01 1.709512248635292053e-02 -1.973370909690856934e-01
5.808082222938537598e-02 4.731414318084716797e-01 -6.573376655578613281e-01 4.788311123847961426e-01 1.833442449569702148e-01 7.912820577621459961e-02 -2.385661900043487549e-01 1.208364889025688171e-01
7.747904211282730103e-02 -2.681961655616760254e-01 -7.396516799926757812e-01 9.491078555583953857e-02 1.648516803979873657e-01 2.757362425327301025e-01 1.720664650201797485e-01 4.828683733940124512e-01
2.915902137756347656e-01 -1.825263649225234985e-01 -4.503816366195678711e-01 5.782865285873413086e-01 2.264557778835296631e-02 -2.440040260553359985e-01 3.247447311878204346e-01 4.229544103145599365e-01
2.498824149370193481e-01 1.658653765916824341e-01 -4.416885673999786377e-01 -1.551095247268676758e-01 5.851825475692749023e-01 -3.724002540111541748e-01 -3.426601886749267578e-01 3.039130270481109619e-01
5.065176486968994141e-01 1.994586177170276642e-02 -6.219572424888610840e-01 -3.621391355991363525e-01 3.446292877197265625e-02 8.902922272682189941e-02 3.338813185691833496e-01 -3.232277333736419678e-01
3.149505555629730225e-01 4.159886538982391357e-01 -6.281852126121520996e-01 4.601758420467376709e-01 5.474496260285377502e-02 1.924097985029220581e-01 2.402540296316146851e-01 1.537546366453170776e-01
6.954785585403442383e-01 2.970209531486034393e-02 -4.357506036758422852e-01 -2.587954401969909668e-01 6.076965108513832092e-02 2.191694974899291992e-01 -3.843647539615631104e-01 -2.431238591670989990e-01
2.403469383716583252e-01 2.455504536628723145e-01 -6.305667161941528320e-01 6.225109100341796875e-01 1.470140814781188965e-01 2.600221335887908936e-01 6.243501603603363037e-02 6.067267060279846191e-02
3.509425520896911621e-01 -4.432396888732910156e-01 -5.288177132606506348e-01 -2.766774035990238190e-02 3.221074342727661133e-01 -3.603180944919586182e-01 -2.926484942436218262e-01 -2.841458320617675781e-01
8.342298120260238647e-02 2.147965729236602783e-01 -7.272518873214721680e-01 3.017310500144958496e-01 2.228748351335525513e-01 3.671959936618804932e-01 -3.567881286144256592e-01 -1.231353059411048889e-01
3.657470941543579102e-01 1.469189077615737915e-01 -2.605670392513275146e-01 1.498192995786666870e-01 4.094730913639068604e-01 -7.270210385322570801e-01 -1.431544125080108643e-01 1.938609629869461060e-01
5.184686556458473206e-02 4.140774309635162354e-01 -7.510731220245361328e-01 1.579730808734893799e-01 -1.474219411611557007e-01 6.578277796506881714e-02 -4.342525005340576172e-01 1.488276124000549316e-01
6.123629808425903320e-01 7.114541530609130859e-02 -2.276896089315414429e-01 6.150470674037933350e-02 -5.892041698098182678e-02 -6.511126756668090820e-01 -2.391172349452972412e-01 -2.823621034622192383e-01
3.197232484817504883e-01 -9.703088551759719849e-02 -5.665567517280578613e-01 4.747737050056457520e-01 1.955041736364364624e-01 1.999906152486801147e-01 3.748838007450103760e-01 3.510120213031768799e-01
3.372510373592376709e-01 -3.141556307673454285e-02 -4.857897162437438965e-01 -2.623633444309234619e-01 3.417536914348602295e-01 -3.610510528087615967e-01 -5.285928249359130859e-01 2.321315258741378784e-01
4.649986624717712402e-01 2.314234972000122070e-01 -2.600793838500976562e-01 7.429937273263931274e-02 2.051697820425033569e-01 -4.730149507522583008e-01 -5.510405302047729492e-01 2.959292232990264893e-01
2.121346294879913330e-01 2.462345659732818604e-01 -5.768836140632629395e-01 7.184687256813049316e-01 -7.139347493648529053e-02 -3.749745711684226990e-02 9.296446293592453003e-02 -1.738674789667129517e-01
3.144715130329132080e-01 1.304082199931144714e-02 -4.542349576950073242e-01 -1.879855692386627197e-01 2.449974119663238525e-01 -4.596630334854125977e-01 -6.197732090950012207e-01 -6.194226071238517761e-02
2.286306917667388916e-01 4.159627854824066162e-02 -5.187142491340637207e-01 -7.747201016172766685e-04 5.574746727943420410e-01 -7.343204319477081299e-02 4.560521245002746582e-01 3.908692300319671631e-01
4.469687044620513916e-01 3.855473995208740234e-01 -4.547204673290252686e-01 5.292843580245971680e-01 -1.192741617560386658e-01 9.851907193660736084e-02 1.827854067087173462e-01 3.275925517082214355e-01
4.223590195178985596e-01 5.278193354606628418e-01 -4.711158871650695801e-01 4.257656633853912354e-01 1.363910436630249023e-01 3.406395614147186279e-01 -6.992010772228240967e-02 1.632647216320037842e-02
7.822631597518920898e-01 -4.072330892086029053e-01 -2.989638447761535645e-01 1.186951696872711182e-01 -2.044764608144760132e-01 -1.083518415689468384e-01 -2.386587858200073242e-01 -9.082310646772384644e-02
-1.392099112272262573e-01 3.906657099723815918e-01 -7.414505481719970703e-01 1.562900990247726440e-01 -1.534517854452133179e-01 -3.933408558368682861e-01 2.588756978511810303e-01 9.243602305650711060e-02
5.523569583892822266e-01 1.155662983655929565e-01 -4.364365637302398682e-01 2.436951100826263428e-01 -4.276559054851531982e-01 2.739621698856353760e-01 -3.374671936035156250e-01 2.446488887071609497e-01
1.759772151708602905e-01 3.787070214748382568e-01 -5.149876475334167480e-01 4.199989736080169678e-01 2.133985906839370728e-01 1.165232658386230469e-01 -5.695576667785644531e-01 -2.211146429181098938e-02
1.519350111484527588e-01 -3.472366183996200562e-02 -7.269891500473022461e-01 -1.102903764694929123e-02 2.274107635021209717e-01 -8.527053147554397583e-02 6.013351082801818848e-01 1.627410352230072021e-01
3.685586750507354736e-01 7.682079821825027466e-02 -4.278597831726074219e-01 -1.070989593863487244e-01 -2.260610312223434448e-01 -6.792412996292114258e-01 1.083258762955665588e-01 3.735266625881195068e-01
4.521253705024719238e-01 3.274116814136505127e-01 -3.131501078605651855e-01 -9.649928659200668335e-02 2.726762592792510986e-01 -5.637659430503845215e-01 -4.071137905120849609e-01 1.519317030906677246e-01
4.501033127307891846e-01 -3.191838413476943970e-02 -5.341137051582336426e-01 -2.696247100830078125e-01 -3.735326826572418213e-01 1.195273399353027344e-01 -4.135495424270629883e-01 3.370111286640167236e-01
2.724128365516662598e-01 -1.956853866577148438e-01 -4.760150611400604248e-01 -7.461198419332504272e-02 6.059566736221313477e-01 -1.322830766439437866e-01 -4.763787388801574707e-01 2.090986073017120361e-01
4.317686855792999268e-01 1.052229925990104675e-01 -2.910449206829071045e-01 7.117239832878112793e-01 -3.130287528038024902e-01 -2.874097824096679688e-01 -1.627305448055267334e-01 -6.459981203079223633e-02
2.871296703815460205e-01 3.545972108840942383e-01 -4.875033497810363770e-01 6.392371654510498047e-01 2.067896127700805664e-01 4.357453435659408569e-02 -1.390735208988189697e-01 2.855373322963714600e-01
4.542640596628189087e-02 5.353982746601104736e-02 -5.538214445114135742e-01 4.207084476947784424e-01 2.056087106466293335e-01 -2.227031588554382324e-01 -1.787763983011245728e-01 6.225137710571289062e-01
3.785265237092971802e-02 4.303344190120697021e-01 -5.809621810913085938e-01 4.176621735095977783e-01 1.720445454120635986e-01 -7.481738924980163574e-02 -4.433329999446868896e-01 2.639689147472381592e-01
5.372991561889648438e-01 7.201078534126281738e-02 -4.283242821693420410e-01 -2.343096882104873657e-01 -3.780109882354736328e-01 1.050058156251907349e-01 -4.983723759651184082e-01 2.558667659759521484e-01
1.640197634696960449e-01 1.417788714170455933e-01 -8.071613907814025879e-01 -8.036521263420581818e-03 -2.784408032894134521e-01 1.320127397775650024e-01 2.284931540489196777e-01 -3.927546739578247070e-01
-7.243396341800689697e-02 1.015617549419403076e-01 -6.463942527770996094e-01 4.766402840614318848e-01 4.827324673533439636e-02 -8.710778504610061646e-02 -5.479716062545776367e-01 1.709854751825332642e-01
4.445563554763793945e-01 -1.253539472818374634e-01 -4.374397397041320801e-01 -2.158976346254348755e-01 2.577521204948425293e-01 -3.044138550758361816e-01 -6.223324537277221680e-01 4.784182086586952209e-02
1.151202470064163208e-01 1.979308426380157471e-01 -8.276822566986083984e-01 6.931777298450469971e-02 -2.446659356355667114e-01 2.905214726924896240e-01 -3.363806605339050293e-01 -1.708063296973705292e-02
3.168225288391113281e-01 -3.411604464054107666e-01 -6.039379239082336426e-01 3.610268831253051758e-01 -2.497117370367050171e-01 1.839058548212051392e-01 1.417626887559890747e-01 4.145811796188354492e-01
8.531085252761840820e-01 3.668240085244178772e-02 -2.274891883134841919e-01 5.594288557767868042e-02 2.744667530059814453e-01 5.672709271311759949e-02 3.214261233806610107e-01 -1.847013831138610840e-01
3.182977437973022461e-01 -7.745467126369476318e-02 -4.259448945522308350e-01 -3.673165291547775269e-02 -2.926208972930908203e-01 -7.159614562988281250e-01 3.112185895442962646e-01 1.217544600367546082e-01
3.308773636817932129e-01 -2.151347100734710693e-01 -4.890469014644622803e-01 -1.407980918884277344e-01 5.766391754150390625e-01 -2.649136781692504883e-01 -4.125244319438934326e-01 1.112553626298904419e-01
7.766394615173339844e-01 -1.112564057111740112e-01 -4.396308064460754395e-01 -2.542118541896343231e-02 -3.506910800933837891e-01 2.444914430379867554e-01 8.465241640806198120e-02 -2.460415475070476532e-02
7.359140515327453613e-01 1.247250214219093323e-01 -3.736698329448699951e-01 -1.749294847249984741e-01 4.369730949401855469e-01 2.388433814048767090e-01 7.551532238721847534e-02 -1.376607716083526611e-01
3.169233798980712891e-01 9.192562848329544067e-02 -5.053285360336303711e-01 -2.607088088989257812e-01 1.524361670017242432e-01 -5.002918839454650879e-01 -3.893572688102722168e-01 -3.776973783969879150e-01
3.163346648216247559e-01 2.217113226652145386e-01 -4.443204700946807861e-01 -2.181312739849090576e-01 1.353985965251922607e-01 -7.294049263000488281e-01 1.878267377614974976e-01 -1.418843269348144531e-01
7.020542025566101074e-01 1.341553032398223877e-01 -3.351010680198669434e-01 -4.762228131294250488e-01 -1.538807246834039688e-02 -3.142704069614410400e-01 -2.053936570882797241e-01 9.408574551343917847e-02
2.791651487350463867e-01 -2.992174923419952393e-01 -5.081318020820617676e-01 -2.214173972606658936e-02 4.760624766349792480e-01 -4.531364738941192627e-01 -3.375077247619628906e-01 -1.672357320785522461e-01
6.309289336204528809e-01 -3.051130473613739014e-02 -3.310129344463348389e-01 -7.720511406660079956e-02 -1.098905950784683228e-01 -9.692267328500747681e-02 -6.810519099235534668e-01 1.288208831101655960e-02
6.521034836769104004e-01 -8.064812421798706055e-02 -4.699940681457519531e-01 -2.360859364271163940e-01 -2.759476602077484131e-01 2.494668364524841309e-01 -3.745623528957366943e-01 1.137907207012176514e-01
2.036378830671310425e-01 4.310681521892547607e-01 -6.785356402397155762e-01 4.233684241771697998e-01 1.523461937904357910e-01 1.703328788280487061e-01 2.414014488458633423e-01 -1.502101868391036987e-01
2.970962226390838623e-01 5.904207378625869751e-02 -5.277937054634094238e-01 -2.431406825780868530e-01 -4.313635826110839844e-01 -5.136021375656127930e-01 5.380042642354965210e-02 3.432317674160003662e-01
4.302066862583160400e-01 -4.656211473047733307e-03 -4.243040978908538818e-01 5.108764767646789551e-01 3.101427853107452393e-01 3.224647939205169678e-01 -3.831955790519714355e-02 4.150077998638153076e-01
6.910991668701171875e-02 -3.071228861808776855e-01 -6.355182528495788574e-01 4.814038276672363281e-01 -3.394784331321716309e-01 -1.969383358955383301e-01 -2.528410255908966064e-01 -2.175026684999465942e-01
7.718533873558044434e-01 1.766516244970262051e-03 -4.011595547199249268e-01 1.902639269828796387e-01 -3.276111185550689697e-01 3.107548058032989502e-01 2.545460872352123260e-02 -5.063852295279502869e-02
5.960205197334289551e-01 3.764768689870834351e-02 -3.240261077880859375e-01 -6.708299368619918823e-02 -2.703148424625396729e-01 -5.379438400268554688e-01 3.192391097545623779e-01 2.635942697525024414e-01
6.699095964431762695e-01 1.086798533797264099e-01 -3.948285281658172607e-01 -2.820413112640380859e-01 -3.526547253131866455e-01 -8.063936233520507812e-02 -4.141246378421783447e-01 -4.007011279463768005e-02
3.487699031829833984e-01 3.904023468494415283e-01 -6.573815345764160156e-01 1.635076999664306641e-01 -6.093296036124229431e-02 3.040753602981567383e-01 -4.424741491675376892e-02 -4.110083281993865967e-01
5.747283697128295898e-01 -1.231156438589096069e-01 -5.628110766410827637e-01 -4.438524544239044189e-01 -2.335713803768157959e-02 2.440257072448730469e-01 -2.759212851524353027e-01 6.739319860935211182e-02
2.911829650402069092e-01 -5.526530742645263672e-01 -5.718808174133300781e-01 -3.371253609657287598e-02 1.775258332490921021e-01 -3.859275877475738525e-01 -2.111252695322036743e-01 -2.378520071506500244e-01
1.439063623547554016e-02 5.274443626403808594e-01 -6.986161470413208008e-01 3.943176865577697754e-01 1.012500599026679993e-01 9.109860658645629883e-02 -2.030241340398788452e-01 1.351850926876068115e-01
3.553123474121093750e-01 1.747966557741165161e-01 -5.444410443305969238e-01 -6.493140757083892822e-02 -1.500102877616882324e-01 2.202841080725193024e-02 1.714710146188735962e-02 7.206141352653503418e-01
4.373100399971008301e-01 1.169900819659233093e-01 -3.549339473247528076e-01 -1.557798534631729126e-01 4.129041731357574463e-01 -4.761643409729003906e-01 -4.192933440208435059e-01 2.679521143436431885e-01
9.532073140144348145e-02 -4.561179280281066895e-01 -6.187299489974975586e-01 -5.198461934924125671e-02 3.329743742942810059e-01 -4.603827297687530518e-01 -2.721346020698547363e-01 2.144264802336692810e-02
3.184213042259216309e-01 -4.905719310045242310e-02 -6.669533252716064453e-01 -4.084589183330535889e-01 4.282460734248161316e-02 4.347952082753181458e-02 2.875340878963470459e-01 4.451244771480560303e-01
4.795731902122497559e-01 1.691862046718597412e-01 -4.190446436405181885e-01 4.292396306991577148e-01 -1.939781755208969116e-01 -1.098797321319580078e-01 5.097661018371582031e-01 2.682870924472808838e-01
-8.433288335800170898e-02 4.545619189739227295e-01 -6.681989431381225586e-01 2.053085565567016602e-01 -5.701210349798202515e-02 -4.109986126422882080e-01 1.289715021848678589e-01 -3.298732042312622070e-01
2.966163158416748047e-01 -3.708717226982116699e-01 -5.425143837928771973e-01 -1.080826893448829651e-01 1.670349091291427612e-01 -4.433477818965911865e-01 -4.786199927330017090e-01 -1.222058609127998352e-01
8.322884440422058105e-01 2.292651981115341187e-01 -1.994476318359375000e-01 -5.905221775174140930e-02 4.265169203281402588e-01 8.417125791311264038e-02 1.449570357799530029e-01 -3.811692446470260620e-02
2.276904582977294922e-01 1.368690133094787598e-01 -6.284127831459045410e-01 6.686076521873474121e-01 1.039479002356529236e-01 2.703142762184143066e-01 -4.724953789263963699e-03 5.989909917116165161e-02
1.765607446432113647e-01 -5.503605678677558899e-02 -7.964805960655212402e-01 8.635690808296203613e-02 1.805793493986129761e-01 3.712759017944335938e-01 3.855696320533752441e-01 -6.957016885280609131e-02
3.259008824825286865e-01 1.147622615098953247e-01 -3.244373202323913574e-01 1.036305353045463562e-01 4.513378143310546875e-01 -5.922833085060119629e-01 -4.271549880504608154e-01 1.662910729646682739e-01
2.616092003881931305e-02 3.715515732765197754e-01 -6.652887463569641113e-01 4.219236373901367188e-01 3.776507377624511719e-01 9.696783125400543213e-02 2.815034091472625732e-01 9.679631143808364868e-02
8.393662571907043457e-01 9.909511357545852661e-02 -3.129906058311462402e-01 -1.644744575023651123e-01 3.398341536521911621e-01 2.033633142709732056e-01 -1.928086951375007629e-02 -5.842887610197067261e-02
7.006260752677917480e-01 -4.554435908794403076e-01 -3.188898265361785889e-01 -2.057534642517566681e-02 -1.884067654609680176e-01 -7.550460100173950195e-02 -2.551266551017761230e-01 3.054381012916564941e-01
4.714200794696807861e-01 -6.714470218867063522e-03 -3.800594508647918701e-01 -2.157217264175415039e-01 2.182330191135406494e-01 -7.162550091743469238e-01 1.416453719139099121e-01 -7.763019204139709473e-02
1.414129734039306641e-01 2.540381550788879395e-01 -7.140008807182312012e-01 6.055331826210021973e-01 3.119503334164619446e-02 1.144205257296562195e-01 1.578542143106460571e-01 4.036112222820520401e-03
3.622173666954040527e-01 4.458783268928527832e-01 -3.332123160362243652e-01 2.469329349696636200e-02 3.314075469970703125e-01 -5.426646471023559570e-01 -3.470214605331420898e-01 1.833334714174270630e-01
2.393457591533660889e-01 1.117285788059234619e-01 -6.675593852996826172e-01 4.503549039363861084e-01 8.179160952568054199e-02 2.284910678863525391e-01 2.455729693174362183e-01 4.032011926174163818e-01
1.100779175758361816e-01 -1.721633523702621460e-01 -5.835588574409484863e-01 -2.181396484375000000e-01 2.851702570915222168e-01 -6.679777503013610840e-01 -6.802970170974731445e-02 1.948652863502502441e-01
4.116280972957611084e-01 -1.044027954339981079e-01 -4.971314072608947754e-01 -2.664326131343841553e-01 2.733552455902099609e-01 -3.093110024929046631e-01 -5.723752379417419434e-01 -5.938656255602836609e-02
2.690246403217315674e-01 -2.031163871288299561e-02 -6.628602743148803711e-01 3.498457670211791992e-01 -7.790736854076385498e-02 3.092665076255798340e-01 7.487151026725769043e-02 5.080514550209045410e-01
6.252155303955078125e-01 -1.206197440624237061e-01 -5.504068732261657715e-01 -2.613154649734497070e-01 -4.220633208751678467e-02 9.773627668619155884e-02 3.797374665737152100e-01 -2.603625059127807617e-01
2.969570755958557129e-01 -3.389553427696228027e-01 -5.363849997520446777e-01 -5.942105129361152649e-02 4.306650459766387939e-01 -4.375565052032470703e-01 -3.017984628677368164e-01 -1.941024065017700195e-01
2.073661088943481445e-01 -3.862531110644340515e-02 -5.942881703376770020e-01 -3.493402004241943359e-01 4.961799681186676025e-01 -2.488391846418380737e-01 -3.919756114482879639e-01 1.361252367496490479e-01
2.937872111797332764e-01 -3.111365735530853271e-01 -5.235858559608459473e-01 -1.505803782492876053e-02 3.841727077960968018e-01 -4.808515310287475586e-01 -3.525999486446380615e-01 -1.984459459781646729e-01
4.759012162685394287e-01 3.600180149078369141e-01 -3.325464129447937012e-01 -9.249907732009887695e-02 -1.071529537439346313e-01 -7.060245275497436523e-01 9.778587147593498230e-03 1.213009282946586609e-01
4.176921248435974121e-01 -2.889820635318756104e-01 -4.489640593528747559e-01 7.506830245256423950e-02 4.211571216583251953e-01 3.435897231101989746e-01 -2.308212593197822571e-02 4.887316524982452393e-01
2.452406883239746094e-01 -1.734290271997451782e-01 -7.785410284996032715e-01 -2.586952447891235352e-01 -1.575380116701126099e-01 -2.390060201287269592e-02 3.869048953056335449e-01 -2.482845634222030640e-01
6.162375211715698242e-01 -6.814665347337722778e-02 -5.632077455520629883e-01 -4.030492156744003296e-02 -4.026250243186950684e-01 2.995033860206604004e-01 -5.135803297162055969e-02 2.057501226663589478e-01
6.187644600868225098e-01 -7.033471949398517609e-03 -3.958816528320312500e-01 -2.965934276580810547e-01 -1.939050406217575073e-01 -1.006931811571121216e-01 -4.554317295551300049e-01 -3.423957526683807373e-01
7.353389263153076172e-01 1.822616718709468842e-02 -3.648093044757843018e-01 1.974339038133621216e-01 -2.166295051574707031e-01 3.944731950759887695e-01 -2.666013240814208984e-01 1.151728034019470215e-01
6.481645107269287109e-01 2.207332998514175415e-01 -2.453887164592742920e-01 -8.242826163768768311e-02 6.408338248729705811e-02 -6.123529672622680664e-01 -2.475850135087966919e-01 -1.541703641414642334e-01
-1.070951670408248901e-01 5.837757587432861328e-01 -7.433847784996032715e-01 1.467743963003158569e-01 -9.271043352782726288e-03 -2.628227472305297852e-01 -5.329504609107971191e-02 -3.963354229927062988e-02
3.737554252147674561e-01 -3.992492258548736572e-01 -5.188406109809875488e-01 -4.793341830372810364e-02 3.018448650836944580e-01 -4.541720151901245117e-01 -2.621432840824127197e-01 -2.516192197799682617e-01
4.913673102855682373e-01 4.079211056232452393e-01 -2.554038465023040771e-01 5.588728189468383789e-02 2.895792126655578613e-01 -5.977785587310791016e-01 -2.828289270401000977e-01 5.115265026688575745e-02
9.009344577789306641e-01 -2.311726063489913940e-01 -2.708092927932739258e-01 6.742373108863830566e-02 -1.309523731470108032e-01 3.093055263161659241e-02 -1.878935098648071289e-01 5.986131727695465088e-02
-2.420398592948913574e-02 9.398092329502105713e-02 -6.616728305816650391e-01 3.217710256576538086e-01 7.362092286348342896e-02 8.850965648889541626e-03 -4.667211472988128662e-01 4.752970635890960693e-01
2.707406878471374512e-01 -4.647664129734039307e-01 -5.743138194084167480e-01 -4.700846970081329346e-02 3.317411839962005615e-01 -2.881543934345245361e-01 -3.635837733745574951e-01 -2.310133725404739380e-01
7.603364586830139160e-01 6.449170410633087158e-02 -3.966912031173706055e-01 1.661756336688995361e-01 -3.757511377334594727e-01 2.846862375736236572e-01 7.570888847112655640e-02 -6.916709989309310913e-02
2.584965229034423828e-01 -5.378643274307250977e-01 -5.598666667938232422e-01 -1.456259489059448242e-01 2.603451013565063477e-01 -4.421299993991851807e-01 -1.117449998855590820e-01 1.829713135957717896e-01
2.601328194141387939e-01 -3.911064937710762024e-02 -5.968952178955078125e-01 5.425800010561943054e-02 -5.707748234272003174e-02 -2.728604245930910110e-03 1.915718019008636475e-01 7.291148304939270020e-01
5.594924092292785645e-01 8.168820291757583618e-02 -2.507688999176025391e-01 -5.307887494564056396e-02 2.757901251316070557e-01 -5.069944858551025391e-01 -4.513483643531799316e-01 2.788798213005065918e-01
-6.343849003314971924e-02 -1.757408380508422852e-01 -9.123622179031372070e-01 2.336862385272979736e-01 -7.362981885671615601e-02 1.993391811847686768e-01 2.138911373913288116e-02 -1.801714152097702026e-01
2.936902046203613281e-01 1.085775494575500488e-01 -6.883196234703063965e-01 3.460143208503723145e-01 5.189369991421699524e-02 2.352730780839920044e-01 3.952418863773345947e-01 3.068950772285461426e-01
5.691391974687576294e-02 5.904459208250045776e-02 -6.995195150375366211e-01 -2.683042176067829132e-02 -2.177302353084087372e-02 -2.668666886165738106e-03 1.056369319558143616e-01 7.011325359344482422e-01
4.381325542926788330e-01 3.050306439399719238e-01 -2.446827739477157593e-01 1.541468501091003418e-01 3.975110054016113281e-01 -5.638958215713500977e-01 -2.856945991516113281e-01 2.715701460838317871e-01
9.538140892982482910e-02 -1.891713589429855347e-01 -4.423632621765136719e-01 6.997401714324951172e-01 2.550515234470367432e-01 -2.048351615667343140e-01 -2.173304557800292969e-01 3.399320542812347412e-01
1.709259897470474243e-01 -3.707177639007568359e-01 -6.228827834129333496e-01 -6.662106513977050781e-02 3.848883211612701416e-01 -1.165103167295455933e-01 -5.260595083236694336e-01 -4.978938773274421692e-02
2.541643381118774414e-01 -2.270978093147277832e-01 -6.961751580238342285e-01 -2.712982892990112305e-01 -3.018017709255218506e-01 -4.310597851872444153e-02 2.612622082233428955e-01 4.054182767868041992e-01
1.897846907377243042e-01 1.084286440163850784e-02 -5.456702709197998047e-01 -2.040413320064544678e-01 5.272749066352844238e-01 -1.972088962793350220e-01 -5.543857812881469727e-01 -1.488003879785537720e-02
2.006091028451919556e-01 -4.583063349127769470e-02 -7.879717350006103516e-01 -1.278198659420013428e-01 -2.867973595857620239e-02 -8.122377842664718628e-02 4.788278341293334961e-01 -2.893479168415069580e-01
-5.405403673648834229e-02 5.767679214477539062e-01 -7.165346741676330566e-01 1.379980146884918213e-01 -1.341300308704376221e-01 -2.512941956520080566e-01 -7.694225758314132690e-02 2.118770629167556763e-01
3.999567031860351562e-01 1.262802034616470337e-01 -4.901035130023956299e-01 6.663726568222045898e-01 -1.192792877554893494e-01 1.246476471424102783e-01 2.932643145322799683e-02 3.304684460163116455e-01
6.899314522743225098e-01 -1.834018528461456299e-01 -3.665407598018646240e-01 3.110850928351283073e-03 3.304329812526702881e-01 -1.859718561172485352e-02 4.460398852825164795e-01 -2.179755717515945435e-01
5.113993883132934570e-01 5.626054406166076660e-01 -3.366344273090362549e-01 3.584846556186676025e-01 1.749196052551269531e-01 2.763094902038574219e-01 -1.754470169544219971e-01 2.058795392513275146e-01
1.924268156290054321e-01 -3.117775321006774902e-01 -5.815637111663818359e-01 3.990852236747741699e-01 1.652583181858062744e-01 -2.886951528489589691e-02 4.161771237850189209e-01 4.085755050182342529e-01
1.765674501657485962e-01 1.505751758813858032e-01 -4.291262328624725342e-01 6.439703702926635742e-01 3.720194697380065918e-01 3.716983646154403687e-02 -3.155861198902130127e-01 3.285254538059234619e-01
2.243281602859497070e-01 2.040111422538757324e-01 -5.714797973632812500e-01 -2.382422536611557007e-01 -3.237508535385131836e-01 -3.578248620033264160e-01 2.254997044801712036e-01 4.909220933914184570e-01
-1.632888168096542358e-01 -1.539438515901565552e-01 -9.147948026657104492e-01 8.084955811500549316e-02 -1.183214932680130005e-01 1.262217462062835693e-01 1.453135907649993896e-01 2.349549531936645508e-01
3.175958096981048584e-01 1.502963751554489136e-01 -5.951120257377624512e-01 5.020571351051330566e-01 1.950396150350570679e-01 2.549084424972534180e-01 4.019227325916290283e-01 -7.591902464628219604e-02
2.976692616939544678e-01 5.633245110511779785e-01 -4.698566198348999023e-01 5.775732398033142090e-01 -4.646497778594493866e-03 -4.567528516054153442e-02 -1.862033754587173462e-01 -5.406470224261283875e-02
1.574270427227020264e-02 -1.521641165018081665e-01 -5.213046669960021973e-01 4.957942962646484375e-01 1.497329324483871460e-01 -1.994109898805618286e-01 -3.895783424377441406e-01 4.950471818447113037e-01
6.844093203544616699e-01 -7.421234622597694397e-03 -5.017461776733398438e-01 8.426061272621154785e-02 -2.825285494327545166e-01 3.618430793285369873e-01 -2.470750808715820312e-01 -2.967815101146697998e-02
2.089009732007980347e-01 -1.625345051288604736e-01 -6.903488039970397949e-01 -3.388480544090270996e-01 -1.504759788513183594e-01 -6.299053132534027100e-02 5.097150802612304688e-02 5.561784505844116211e-01
3.783957362174987793e-01 3.541024923324584961e-01 -3.259181082248687744e-01 -4.642837867140769958e-02 2.604593634605407715e-01 -5.906128883361816406e-01 -1.326168775558471680e-01 -4.345112144947052002e-01
6.249625086784362793e-01 -1.627685874700546265e-01 -5.529691576957702637e-01 -3.936568498611450195e-01 -2.007435560226440430e-01 7.175100594758987427e-02 -1.921013295650482178e-01 -1.995963007211685181e-01
4.328891038894653320e-01 2.900747954845428467e-01 -4.040531516075134277e-01 -2.392886728048324585e-01 2.062531709671020508e-01 -4.672156572341918945e-01 -3.475762605667114258e-01 3.553952574729919434e-01
9.102208614349365234e-01 -7.383430749177932739e-02 -2.212217301130294800e-01 2.453828044235706329e-02 2.575364708900451660e-01 2.092922776937484741e-01 2.414007112383842468e-02 7.612007856369018555e-02
2.838542759418487549e-01 2.939768433570861816e-01 -5.975410342216491699e-01 5.278880000114440918e-01 6.630918383598327637e-02 2.696817219257354736e-01 2.000829204916954041e-02 3.460606634616851807e-01
3.832993507385253906e-01 -3.839899897575378418e-01 -6.376145482063293457e-01 -3.530959784984588623e-01 -4.019062593579292297e-02 -1.238413080573081970e-01 -3.048362731933593750e-01 2.540222108364105225e-01
6.214541196823120117e-01 -2.385127097368240356e-01 -3.733195960521697998e-01 1.021714210510253906e-01 2.411880344152450562e-01 -1.480609476566314697e-01 2.870710492134094238e-01 -4.945668876171112061e-01
5.522568225860595703e-01 2.150921076536178589e-01 -2.616879045963287354e-01 4.513962864875793457e-01 -4.380493983626365662e-02 1.130884960293769836e-01 -4.697645306587219238e-01 -3.756623268127441406e-01
5.565521717071533203e-01 -5.439874157309532166e-02 -2.372164577245712280e-01 1.227912306785583496e-01 5.461721867322921753e-02 -7.624630331993103027e-01 1.675225496292114258e-01 -5.953544750809669495e-02
-1.309859454631805420e-01 -1.088587567210197449e-01 -9.519581198692321777e-01 4.842329770326614380e-02 -1.065565347671508789e-01 1.844587922096252441e-01 2.840377762913703918e-02 1.274251043796539307e-01
3.252210021018981934e-01 -1.146225035190582275e-01 -5.949743390083312988e-01 6.089966297149658203e-01 -2.958292961120605469e-01 7.745755463838577271e-02 2.490446865558624268e-01 2.614953927695751190e-02
3.316335976123809814e-01 7.618851214647293091e-02 -5.481539368629455566e-01 -2.811967730522155762e-01 -4.271542131900787354e-01 -1.824980676174163818e-01 9.675232693552970886e-03 5.374106168746948242e-01
1.228948533535003662e-01 -3.078936636447906494e-01 -6.315593123435974121e-01 4.206945002079010010e-01 3.058864474296569824e-01 2.763047814369201660e-01 1.036294326186180115e-01 3.655096292495727539e-01
3.664442598819732666e-01 -1.848994940519332886e-01 -7.239025235176086426e-01 2.778476178646087646e-01 -7.961100339889526367e-02 3.095186054706573486e-01 -6.234958767890930176e-02 -3.525185883045196533e-01
5.501560568809509277e-01 -4.270953238010406494e-01 -4.816059172153472900e-01 3.481634194031357765e-04 7.846165448427200317e-02 -1.759617924690246582e-01 3.178396522998809814e-01 -3.805689811706542969e-01
7.530754208564758301e-01 -7.036302983760833740e-02 -2.818168103694915771e-01 1.971392929553985596e-01 -2.026026844978332520e-01 2.314688265323638916e-01 -3.731681108474731445e-01 2.752484977245330811e-01
1.604764014482498169e-01 3.490575402975082397e-02 -6.762049198150634766e-01 2.009869217872619629e-01 3.257237374782562256e-01 4.769181311130523682e-01 -3.351824879646301270e-01 -1.717148423194885254e-01
5.770353078842163086e-01 -3.294422328472137451e-01 -3.664750158786773682e-01 3.634651601314544678e-01 -1.483099162578582764e-01 2.704990804195404053e-01 -3.557476103305816650e-01 2.652643024921417236e-01
2.348963916301727295e-01 8.954486995935440063e-02 -7.438816428184509277e-01 -2.625716850161552429e-02 -1.931710541248321533e-01 9.941183775663375854e-02 1.382795423269271851e-01 -5.625273585319519043e-01
2.450760155916213989e-01 -3.536499664187431335e-02 -7.537961006164550781e-01 -3.648926317691802979e-01 -1.240245625376701355e-01 -2.347444742918014526e-01 3.969333171844482422e-01 9.637831151485443115e-02
3.749639689922332764e-01 4.335858821868896484e-01 -5.912949442863464355e-01 -1.827705651521682739e-01 -2.484380155801773071e-01 -2.152270078659057617e-01 -3.839303851127624512e-01 1.814490854740142822e-01
4.688853919506072998e-01 8.340194821357727051e-02 -3.748292028903961182e-01 -6.506762653589248657e-02 -4.123714864253997803e-01 -5.886591076850891113e-01 2.387044578790664673e-01 -2.343294620513916016e-01
-4.093300551176071167e-02 7.743701338768005371e-02 -7.267677783966064453e-01 4.668721556663513184e-01 3.881936073303222656e-01 1.731097102165222168e-01 2.402309626340866089e-01 8.828919380903244019e-02
4.902176856994628906e-01 3.164455294609069824e-01 -4.092505276203155518e-01 3.193380236625671387e-01 1.437435299158096313e-01 2.357684820890426636e-01 2.022008784115314484e-02 5.598468184471130371e-01
5.893940329551696777e-01 1.338416039943695068e-01 -3.024152219295501709e-01 -2.647474594414234161e-02 -3.056429922580718994e-01 -5.822134017944335938e-01 3.164749741554260254e-01 9.999363124370574951e-02
8.394429683685302734e-01 -2.994590252637863159e-02 -2.611839175224304199e-01 -5.989183112978935242e-02 3.290101885795593262e-01 1.913355886936187744e-01 1.121509894728660583e-01 2.553426623344421387e-01
4.903621375560760498e-01 2.537846378982067108e-02 -1.661351472139358521e-01 2.994009852409362793e-01 3.208771347999572754e-01 -5.802181363105773926e-01 -3.570811450481414795e-01 2.730143070220947266e-01
6.160103678703308105e-01 3.509145975112915039e-01 -2.655723094940185547e-01 -1.419277936220169067e-01 1.585771739482879639e-01 -5.534262061119079590e-01 -1.714346110820770264e-01 -2.142447978258132935e-01
2.111182063817977905e-01 -2.199352681636810303e-01 -6.059218645095825195e-01 6.316965222358703613e-01 -3.303038477897644043e-01 7.432851195335388184e-02 -1.376733630895614624e-01 8.542062342166900635e-02
1.446217447519302368e-01 -5.628902912139892578e-01 -5.441675782203674316e-01 6.427495926618576050e-02 1.495235264301300049e-01 -5.715845227241516113e-01 4.573482647538185120e-02 -1.040745750069618225e-01
7.463379502296447754e-01 4.321018233895301819e-02 -2.618230879306793213e-01 -1.198996603488922119e-02 5.124368071556091309e-01 -2.477317349985241890e-03 3.313357532024383545e-01 -6.041407119482755661e-03
3.774493634700775146e-01 -4.758168756961822510e-01 -4.803671240806579590e-01 2.510285377502441406e-02 1.077506691217422485e-01 -5.368467569351196289e-01 -2.250339537858963013e-01 -2.220192253589630127e-01
5.888614058494567871e-01 2.639701962471008301e-01 -2.666986584663391113e-01 -3.593118488788604736e-02 -2.888618707656860352e-01 -5.952670574188232422e-01 2.385620623826980591e-01 -1.282453536987304688e-01
3.392871618270874023e-01 -5.173912048339843750e-01 -5.123883485794067383e-01 -4.048652946949005127e-02 4.742753803730010986e-01 -2.632723748683929443e-01 -2.281442135572433472e-01 8.191648870706558228e-02
2.102766633033752441e-01 1.152518540620803833e-01 -6.644547581672668457e-01 -8.506329357624053955e-02 1.560206115245819092e-01 9.361386299133300781e-02 5.073800683021545410e-01 4.508041143417358398e-01
5.855143666267395020e-01 2.138296365737915039e-01 -2.894417047500610352e-01 -5.752960592508316040e-02 6.678907573223114014e-02 -6.944226622581481934e-01 -1.917423158884048462e-01 3.024535439908504486e-02
2.202431708574295044e-01 -1.036025881767272949e-01 -5.700549483299255371e-01 2.250889502465724945e-02 5.139398574829101562e-01 -5.507308617234230042e-02 4.690192937850952148e-01 3.579718768596649170e-01
4.040074050426483154e-01 -2.602126598358154297e-01 -4.052089154720306396e-01 2.947547435760498047e-01 3.614292442798614502e-01 -9.481246769428253174e-02 4.487898349761962891e-01 4.206658303737640381e-01
5.165795683860778809e-01 -1.944044046103954315e-02 -4.049125015735626221e-01 -3.245579302310943604e-01 2.922576069831848145e-01 -4.180523753166198730e-01 -3.147273361682891846e-01 3.228619694709777832e-01
2.598943114280700684e-01 -2.187898457050323486e-01 -3.259778618812561035e-01 7.377942800521850586e-01 1.789759546518325806e-01 -3.361188471317291260e-01 1.928586065769195557e-01 2.275550067424774170e-01
5.890756845474243164e-01 2.051343768835067749e-01 -1.878761649131774902e-01 1.568001061677932739e-01 1.946699917316436768e-01 -6.604611873626708984e-01 -2.714765369892120361e-01 -5.675498396158218384e-02
5.605117082595825195e-01 4.028482437133789062e-01 -3.933498263359069824e-01 5.305250287055969238e-01 -1.247190609574317932e-01 2.525956928730010986e-01 -9.528407827019691467e-03 8.893174678087234497e-02
7.057923674583435059e-01 -1.633286476135253906e-01 -4.637563228607177734e-01 -3.481098711490631104e-01 -1.131314858794212341e-01 -9.539043158292770386e-02 3.236003518104553223e-01 -1.109751388430595398e-01
-7.166253775358200073e-02 5.565220713615417480e-01 -6.370018124580383301e-01 2.362200468778610229e-01 3.092609345912933350e-01 -3.100476600229740143e-02 -3.292343318462371826e-01 -1.362993419170379639e-01
2.386264204978942871e-01 -1.714466363191604614e-01 -7.502868175506591797e-01 -1.504202634096145630e-01 -2.167938947677612305e-01 5.072147771716117859e-02 2.971301078796386719e-01 -4.361748099327087402e-01
1.330003142356872559e-01 -1.407225877046585083e-01 -6.955831050872802734e-01 3.111248910427093506e-01 -3.768975436687469482e-01 -1.061324998736381531e-01 -3.107317090034484863e-01 -3.633226752281188965e-01
5.486298203468322754e-01 -3.972539678215980530e-03 -3.794931471347808838e-01 3.926911950111389160e-01 -3.748746812343597412e-01 2.673112973570823669e-02 -4.350446462631225586e-01 -2.650639712810516357e-01
4.688277244567871094e-01 1.915166825056076050e-01 -5.520292520523071289e-01 -2.789513170719146729e-01 -3.032408058643341064e-01 -1.905067116022109985e-01 9.223110228776931763e-02 -4.735160470008850098e-01
1.381811648607254028e-01 3.672975301742553711e-01 -5.568988919258117676e-01 4.861275255680084229e-01 2.823367118835449219e-01 2.512362040579319000e-02 4.381567835807800293e-01 -1.649711281061172485e-01
-2.116358727216720581e-01 9.625045955181121826e-02 -7.597482800483703613e-01 -7.943599671125411987e-02 -6.457766145467758179e-02 -4.596930146217346191e-01 3.820028305053710938e-01 -3.169750049710273743e-02
3.950839042663574219e-01 2.053495794534683228e-01 -4.902133643627166748e-01 5.363283753395080566e-01 -2.456722706556320190e-01 -8.390012383460998535e-02 4.412468075752258301e-01 1.081218719482421875e-01
-1.484487950801849365e-01 -2.172591984272003174e-01 -7.959328889846801758e-01 4.398544430732727051e-01 -1.548562794923782349e-01 -1.749318540096282959e-01 6.374405324459075928e-02 -2.124512344598770142e-01
-1.294177174568176270e-01 1.548228561878204346e-01 -6.808789372444152832e-01 1.763713657855987549e-01 3.217033147811889648e-01 6.413687765598297119e-02 -5.529935956001281738e-01 2.262067049741744995e-01
1.734055131673812866e-01 -5.062530040740966797e-01 -5.214649438858032227e-01 2.244416773319244385e-01 2.165990620851516724e-01 2.018795907497406006e-01 -3.629218041896820068e-01 4.146755337715148926e-01
1.582610309123992920e-01 5.639466047286987305e-01 -6.119753718376159668e-01 4.325271546840667725e-01 5.853891000151634216e-02 7.014209032058715820e-02 -2.036350071430206299e-01 2.133309841156005859e-01
6.117013096809387207e-01 1.312512904405593872e-02 -4.323667883872985840e-01 -1.744076758623123169e-01 -3.695887029170989990e-01 1.406284123659133911e-01 -4.069981575012207031e-01 2.937182188034057617e-01
3.943904638290405273e-01 -6.195395812392234802e-02 -5.034319162368774414e-01 6.344698071479797363e-01 3.566359356045722961e-02 7.343001663684844971e-02 4.217061698436737061e-01 1.105860527604818344e-02
1.147534921765327454e-01 4.309847056865692139e-01 -6.647846102714538574e-01 4.237869977951049805e-01 1.869648396968841553e-01 1.019861474633216858e-01 3.551432788372039795e-01 -8.981076627969741821e-02
4.219949841499328613e-01 1.760338842868804932e-01 -2.871102988719940186e-01 1.428577005863189697e-01 2.138455659151077271e-01 -7.184197902679443359e-01 8.911333233118057251e-02 -3.439384400844573975e-01
3.910425901412963867e-01 -4.063809812068939209e-01 -4.780313968658447266e-01 -1.601806432008743286e-01 4.930607378482818604e-01 -3.483334183692932129e-01 -2.127099484205245972e-01 1.344533860683441162e-01
6.522918939590454102e-01 -2.850479483604431152e-01 -3.728566169738769531e-01 -7.184819877147674561e-02 4.301578402519226074e-01 -9.571470320224761963e-02 -2.163359075784683228e-01 -3.287558853626251221e-01
1.067704483866691589e-01 1.132851764559745789e-01 -5.994778275489807129e-01 4.666880965232849121e-01 2.155984342098236084e-01 -6.461677700281143188e-02 5.470661520957946777e-01 -2.205800414085388184e-01
3.272794485092163086e-01 6.939271837472915649e-02 -6.605721116065979004e-01 -1.607577800750732422e-01 3.627820871770381927e-03 1.034877449274063110e-01 5.975759625434875488e-01 -2.409451752901077271e-01
2.932324707508087158e-01 9.340900927782058716e-02 -6.287139058113098145e-01 -4.005929231643676758e-01 -2.568153440952301025e-01 -1.308135688304901123e-01 -6.343180686235427856e-02 5.122924447059631348e-01
6.659996509552001953e-01 -7.687355577945709229e-02 -5.150313377380371094e-01 -2.683188319206237793e-01 -2.692289948463439941e-01 6.209629029035568237e-02 -1.896499544382095337e-01 -3.177661895751953125e-01
-2.099792845547199249e-02 1.759605705738067627e-01 -7.463085651397705078e-01 5.433870246633887291e-04 -2.686279416084289551e-01 -2.362035065889358521e-01 -2.947193384170532227e-01 4.436300098896026611e-01
7.701643109321594238e-01 -1.073261946439743042e-01 -4.410192668437957764e-01 -1.628016531467437744e-01 -2.335613816976547241e-01 1.730913668870925903e-01 -1.830297112464904785e-01 -2.373063862323760986e-01
5.411902070045471191e-02 1.528302133083343506e-01 -7.359905242919921875e-01 4.212962090969085693e-01 2.999955415725708008e-01 2.181206047534942627e-01 3.392022252082824707e-01 -4.369632154703140259e-02
2.594573199748992920e-01 4.308480620384216309e-01 -6.845406889915466309e-01 2.869825661182403564e-01 -1.671146303415298462e-01 8.843759447336196899e-02 3.865239620208740234e-01 -1.046312898397445679e-01
5.596536397933959961e-01 -2.422929257154464722e-01 -5.003867745399475098e-01 1.317859143018722534e-01 -4.930650293827056885e-01 1.873323172330856323e-01 -2.845484614372253418e-01 3.395725041627883911e-02
1.822012215852737427e-01 2.050101161003112793e-01 -6.579784154891967773e-01 5.069423317909240723e-01 3.454311192035675049e-02 1.022458225488662720e-01 3.059295713901519775e-01 3.600098788738250732e-01
3.031722605228424072e-01 5.128195285797119141e-01 -4.931117296218872070e-01 5.200306177139282227e-01 7.083921134471893311e-02 -1.609213091433048248e-02 2.183382809162139893e-01 2.802903354167938232e-01
3.327062427997589111e-01 2.883605957031250000e-01 -5.821684598922729492e-01 5.405929088592529297e-01 -5.741383507847785950e-02 9.723161160945892334e-02 3.633703291416168213e-01 1.737972795963287354e-01
7.480978965759277344e-01 -5.860852450132369995e-02 -2.675721347332000732e-01 -1.763054132461547852e-01 3.020240962505340576e-01 -2.831607162952423096e-01 3.995428681373596191e-01 -5.659535899758338928e-02
1.915397346019744873e-01 3.695478737354278564e-01 -8.204845190048217773e-01 2.476142346858978271e-01 -7.493279874324798584e-02 2.880932092666625977e-01 5.363675206899642944e-02 2.737837657332420349e-02
8.557060360908508301e-02 -2.308646887540817261e-01 -7.410401701927185059e-01 1.826756000518798828e-01 -1.016332581639289856e-01 1.210861131548881531e-01 1.279221624135971069e-01 5.617054104804992676e-01
5.421431064605712891e-01 2.074768543243408203e-01 -3.701914846897125244e-01 -1.136632636189460754e-01 6.756767630577087402e-01 2.159579470753669739e-02 2.235342115163803101e-01 7.810363173484802246e-02
4.912853240966796875e-02 3.003404438495635986e-01 -6.060050129890441895e-01 2.399711012840270996e-01 4.647511541843414307e-01 2.057064324617385864e-01 -4.431611299514770508e-01 1.668925285339355469e-01
-4.052746226079761982e-04 -9.659543633460998535e-02 -6.885824203491210938e-01 -1.618736237287521362e-01 -1.947799175977706909e-01 -8.875966817140579224e-02 -5.642945691943168640e-02 6.643182039260864258e-01
-8.318994194269180298e-02 1.707214564085006714e-01 -8.313550353050231934e-01 -6.994178146123886108e-02 -7.948633283376693726e-02 -8.464208990335464478e-02 -1.100093722343444824e-01 -4.922459721565246582e-01
2.171489596366882324e-01 -4.064253866672515869e-01 -6.101500988006591797e-01 5.319342613220214844e-01 8.212333172559738159e-02 2.460262328386306763e-01 1.769347488880157471e-01 1.839795261621475220e-01
4.087088704109191895e-01 -3.020647764205932617e-01 -4.632122516632080078e-01 -5.201610550284385681e-02 2.726363018155097961e-02 -6.427974700927734375e-01 -2.077842950820922852e-01 -2.594928741455078125e-01
4.554412961006164551e-01 -2.809425629675388336e-02 -3.030673265457153320e-01 1.133490949869155884e-01 -2.333488501608371735e-02 -8.142577409744262695e-01 1.271858364343643188e-01 -8.573148399591445923e-02
4.384866058826446533e-01 3.004172742366790771e-01 -3.268445134162902832e-01 -6.873054057359695435e-02 3.112067282199859619e-01 -5.625157952308654785e-01 -4.056841731071472168e-01 1.675548702478408813e-01
-1.529572904109954834e-01 -1.325801312923431396e-01 -8.914030790328979492e-01 2.694934308528900146e-01 4.943961650133132935e-02 2.048264592885971069e-01 1.738450676202774048e-01 1.310729682445526123e-01
-1.441490184515714645e-02 4.907657206058502197e-01 -6.031008958816528320e-01 4.872365593910217285e-01 3.527131676673889160e-01 -4.754561185836791992e-02 1.705174744129180908e-01 -4.547140374779701233e-02
3.999440968036651611e-01 2.179377079010009766e-01 -4.736247658729553223e-01 6.015455722808837891e-01 -6.799713522195816040e-02 9.774734079837799072e-02 1.311248838901519775e-01 4.183282554149627686e-01
8.017368912696838379e-01 -3.672332465648651123e-01 -3.319615125656127930e-01 -4.830182529985904694e-03 -2.618227005004882812e-01 -4.641394317150115967e-02 -2.023211568593978882e-01 2.228901162743568420e-02
6.788489818572998047e-01 -1.665811836719512939e-01 -4.840375185012817383e-01 2.727539837360382080e-01 -2.902754247188568115e-01 3.202425837516784668e-01 2.522984705865383148e-02 -1.235973015427589417e-01
3.454468250274658203e-01 -7.429065648466348648e-03 -3.800596892833709717e-01 8.614614605903625488e-02 1.769453659653663635e-02 -7.123866677284240723e-01 1.186716631054878235e-01 -4.548121094703674316e-01
6.763503551483154297e-01 -1.670099198818206787e-01 -2.360026687383651733e-01 2.527833580970764160e-01 1.216741427779197693e-01 -2.234291285276412964e-01 -2.896448969841003418e-01 -4.964290857315063477e-01
5.459011793136596680e-01 -1.081499159336090088e-01 -3.756321668624877930e-01 3.984118700027465820e-01 -1.796656399965286255e-01 8.010570704936981201e-02 -4.450168609619140625e-01 -3.920810520648956299e-01
-1.327217370271682739e-01 1.031235158443450928e-01 -9.289037585258483887e-01 -6.308262795209884644e-02 -1.566420644521713257e-01 1.558709517121315002e-02 1.306753009557723999e-01 -2.511038184165954590e-01
4.038529694080352783e-01 -2.846570499241352081e-02 -7.282699346542358398e-01 -4.055380821228027344e-01 -2.782605290412902832e-01 -1.654064357280731201e-01 2.800211124122142792e-02 -1.888967454433441162e-01
2.627716064453125000e-01 -1.007573455572128296e-01 -5.292440056800842285e-01 -1.629338860511779785e-01 4.238909780979156494e-01 -5.260944366455078125e-01 -3.821670711040496826e-01 1.078976541757583618e-01
6.965446472167968750e-01 -3.873227536678314209e-01 -3.502774834632873535e-01 2.410606145858764648e-01 -2.456694245338439941e-01 4.380874708294868469e-02 3.029442429542541504e-01 1.730733811855316162e-01
2.153867036104202271e-01 2.868274152278900146e-01 -7.180879116058349609e-01 3.392579779028892517e-02 -2.369434088468551636e-01 2.441292107105255127e-01 -4.740808308124542236e-01 -1.185060292482376099e-01
3.122832179069519043e-01 1.244988366961479187e-01 -5.159518122673034668e-01 7.321845889091491699e-01 -9.611862152814865112e-02 9.028123319149017334e-02 8.198956400156021118e-02 2.461032718420028687e-01
1.403826102614402771e-02 2.794349491596221924e-01 -8.726574182510375977e-01 1.330954730510711670e-01 1.437841653823852539e-01 2.012573778629302979e-01 2.418980896472930908e-01 -1.509325206279754639e-01
6.809229850769042969e-01 -2.698538005352020264e-01 -5.036885738372802734e-01 -8.759912103414535522e-02 -4.036261439323425293e-01 1.260098367929458618e-01 1.484562009572982788e-01 3.626606613397598267e-02
4.710501432418823242e-01 2.873290143907070160e-02 -3.837032616138458252e-01 -3.598078712821006775e-02 -1.110030263662338257e-01 -6.277186870574951172e-01 4.702751636505126953e-01 3.538652136921882629e-02
3.891968131065368652e-01 -4.873219430446624756e-01 -5.799615979194641113e-01 2.810071706771850586e-01 -3.691312074661254883e-01 1.728543043136596680e-01 -1.630683690309524536e-01 -5.472590401768684387e-02
5.330514907836914062e-01 -2.106970101594924927e-01 -3.851124644279479980e-01 1.109445989131927490e-01 3.446067571640014648e-01 -1.558840572834014893e-01 2.461379766464233398e-01 -5.542607903480529785e-01
1.372233480215072632e-01 -3.379875421524047852e-01 -4.338312745094299316e-01 3.843656182289123535e-01 3.920029699802398682e-01 -3.874609991908073425e-02 -2.791785001754760742e-01 5.457834005355834961e-01
-1.259929984807968140e-01 4.297134280204772949e-01 -7.502476572990417480e-01 2.317474596202373505e-02 2.477261275053024292e-01 7.358320802450180054e-02 -3.201560676097869873e-01 2.584199905395507812e-01
5.601155385375022888e-02 -3.853121995925903320e-01 -7.500140666961669922e-01 2.045986056327819824e-01 -2.882633209228515625e-01 2.023688517510890961e-02 -2.719659507274627686e-01 -2.941848933696746826e-01
5.938140153884887695e-01 3.144771754741668701e-01 -4.495121240615844727e-01 -7.798217236995697021e-02 2.455681562423706055e-01 2.081208825111389160e-01 -4.584378004074096680e-01 1.629826873540878296e-01
-1.065509691834449768e-01 -9.471231698989868164e-02 -8.845535516738891602e-01 -8.326676487922668457e-02 -3.433829545974731445e-01 -1.821649819612503052e-01 2.368832193315029144e-02 -1.965987533330917358e-01
1.775540560483932495e-01 4.463533759117126465e-01 -6.970937848091125488e-01 4.447883367538452148e-01 -1.081028133630752563e-01 1.904466934502124786e-02 2.371179312467575073e-01 1.311228424310684204e-01
1.629068329930305481e-02 4.200332462787628174e-01 -7.338007092475891113e-01 3.518435955047607422e-01 3.093035519123077393e-01 2.114850729703903198e-01 1.409955918788909912e-01 -2.783693745732307434e-02
1.535613536834716797e-01 -1.778921931982040405e-01 -5.149652957916259766e-01 4.651885926723480225e-01 5.262148380279541016e-01 2.787137925624847412e-01 4.597992822527885437e-02 3.263222277164459229e-01
4.734760224819183350e-01 2.091567069292068481e-01 -2.536532580852508545e-01 1.665467768907546997e-02 4.130299389362335205e-01 -6.570810079574584961e-01 -2.366856783628463745e-01 -9.532697498798370361e-02
2.690474987030029297e-01 -1.612250655889511108e-01 -6.854470372200012207e-01 3.470369279384613037e-01 -2.418701350688934326e-01 1.370391398668289185e-01 -1.595845669507980347e-01 -4.567269682884216309e-01
2.911397814750671387e-01 3.253607079386711121e-02 -3.838159441947937012e-01 3.453071713447570801e-01 5.689535737037658691e-01 -1.817029863595962524e-01 4.908463060855865479e-01 2.235465347766876221e-01
-1.887370459735393524e-02 7.354764640331268311e-02 -7.582849264144897461e-01 6.415255367755889893e-02 2.138440608978271484e-01 2.170720398426055908e-01 -5.175183415412902832e-01 2.333412766456604004e-01
5.012120604515075684e-01 -2.701483964920043945e-01 -4.792977571487426758e-01 -2.043426185846328735e-01 1.652426570653915405e-01 -5.186700820922851562e-01 -8.613198250532150269e-02 -3.171457052230834961e-01
8.242785930633544922e-01 -3.220421671867370605e-01 -2.630827724933624268e-01 8.266307413578033447e-02 -3.031494915485382080e-01 -6.004954129457473755e-02 -1.654057204723358154e-01 -1.339528560638427734e-01
4.766865968704223633e-01 1.433066129684448242e-01 -3.624248206615447998e-01 -5.047615244984626770e-02 -4.326851069927215576e-01 -6.167500019073486328e-01 1.150861755013465881e-01 1.936276108026504517e-01
2.611004412174224854e-01 -1.738678216934204102e-01 -4.475769102573394775e-01 3.254337608814239502e-01 6.183436512947082520e-01 5.300772842019796371e-03 3.391458690166473389e-01 3.129976093769073486e-01
1.665257364511489868e-01 4.066087305545806885e-01 -7.473459243774414062e-01 2.803640663623809814e-01 -2.433696202933788300e-02 1.388292610645294189e-01 3.103072345256805420e-01 2.316300272941589355e-01
5.040386915206909180e-01 2.390926927328109741e-01 -3.207932114601135254e-01 4.035335499793291092e-03 -3.138971328735351562e-01 -6.555660963058471680e-01 1.672509312629699707e-02 2.393265664577484131e-01
-1.743211597204208374e-02 1.634043455123901367e-01 -7.132044434547424316e-01 1.904856115579605103e-01 1.276988442987203598e-02 1.124180629849433899e-01 -6.419986486434936523e-01 5.555835366249084473e-02
8.141677975654602051e-01 -1.308210939168930054e-01 -1.996923983097076416e-01 1.707502454519271851e-01 4.051849544048309326e-01 2.368979305028915405e-01 -8.008634671568870544e-03 1.749981343746185303e-01
5.488749146461486816e-01 1.734092831611633301e-01 -4.044281840324401855e-01 -6.770514883100986481e-03 3.138891458511352539e-01 1.541521847248077393e-01 -3.654985725879669189e-01 -4.991784095764160156e-01
7.575031518936157227e-01 -9.039168804883956909e-02 -4.198638498783111572e-01 -3.244070708751678467e-01 -2.070472240447998047e-01 1.168441027402877808e-01 -2.741769254207611084e-01 6.927177309989929199e-02
5.042716860771179199e-01 5.583660677075386047e-03 -5.669064521789550781e-01 -4.062700569629669189e-01 -2.891355156898498535e-01 -3.496130704879760742e-01 1.324394345283508301e-01 1.893980354070663452e-01
2.827242314815521240e-01 6.260147690773010254e-02 -4.689623415470123291e-01 4.625716805458068848e-01 5.158424973487854004e-01 1.409857720136642456e-01 3.122493028640747070e-01 3.142922520637512207e-01
7.622130513191223145e-01 -2.573256194591522217e-01 -3.190609514713287354e-01 -8.762284368276596069e-02 1.822106689214706421e-01 -2.772414386272430420e-01 1.625378280878067017e-01 -3.268871307373046875e-01
-7.812336087226867676e-02 -4.644925892353057861e-02 -8.072542548179626465e-01 3.242879807949066162e-01 2.782890796661376953e-01 1.238127946853637695e-01 3.365745842456817627e-01 1.698829531669616699e-01
2.497297823429107666e-01 -1.228286474943161011e-01 -4.893199503421783447e-01 2.880668640136718750e-01 2.664371021091938019e-02 -1.400735042989253998e-02 -3.455540835857391357e-01 6.926888823509216309e-01
9.144685417413711548e-02 6.827585399150848389e-02 -7.149936556816101074e-01 -2.063410580158233643e-01 -1.212595999240875244e-01 -8.383077383041381836e-02 1.673145443201065063e-01 6.192395687103271484e-01
5.231990218162536621e-01 9.953436255455017090e-02 -3.222702145576477051e-01 -1.656814813613891602e-01 3.373605906963348389e-01 -4.179708659648895264e-01 -2.722446024417877197e-01 4.716124832630157471e-01
3.933588862419128418e-01 4.287118911743164062e-01 -4.640730619430541992e-01 -1.583543866872787476e-01 -4.366347789764404297e-01 -2.767046988010406494e-01 -2.271667271852493286e-01 -3.197107315063476562e-01
6.524767279624938965e-01 -2.874042391777038574e-01 -4.297902286052703857e-01 2.394862025976181030e-01 -4.678595662117004395e-01 7.281250506639480591e-02 4.008859395980834961e-02 1.542672514915466309e-01
3.796290159225463867e-01 -3.576612472534179688e-02 -5.531461834907531738e-01 4.555751383304595947e-01 -4.514208994805812836e-03 2.032195180654525757e-01 1.877738535404205322e-01 5.143009424209594727e-01
5.569527745246887207e-01 -3.484044075012207031e-01 -3.860217630863189697e-01 -1.796686798334121704e-01 4.403360486030578613e-01 -1.713227182626724243e-01 -3.479397892951965332e-01 2.069179862737655640e-01
-8.865296840667724609e-02 3.217257857322692871e-01 -6.899930238723754883e-01 -6.817721575498580933e-02 8.894252777099609375e-02 -3.212251961231231689e-01 4.706443250179290771e-01 -2.743941545486450195e-01
1.190972849726676941e-01 -3.971613943576812744e-02 -5.973995327949523926e-01 6.630447506904602051e-01 -4.746673628687858582e-02 -1.274272501468658447e-01 3.667611777782440186e-01 -1.863311231136322021e-01
2.482933402061462402e-01 3.734911084175109863e-01 -5.980928540229797363e-01 5.656954646110534668e-01 -2.947353757917881012e-03 7.284209132194519043e-02 3.384452164173126221e-01 3.561889752745628357e-02
2.629995942115783691e-01 -4.542771279811859131e-01 -5.868008732795715332e-01 -1.246795207262039185e-01 1.101526916027069092e-01 -5.371661186218261719e-01 -1.572033166885375977e-01 -1.979625970125198364e-01
2.294699102640151978e-01 -1.187475845217704773e-01 -4.041646122932434082e-01 2.518730461597442627e-01 5.422999858856201172e-01 -3.199737966060638428e-01 3.504360318183898926e-01 4.326379299163818359e-01
-5.430963262915611267e-02 -3.226505517959594727e-01 -8.491315245628356934e-01 1.122402772307395935e-01 3.630672991275787354e-01 -1.640584506094455719e-02 1.601487398147583008e-01 3.987716883420944214e-02
3.826728761196136475e-01 3.119590878486633301e-02 -6.540319323539733887e-01 5.889968201518058777e-02 1.123650297522544861e-01 3.474446535110473633e-01 2.399935424327850342e-01 -4.800217151641845703e-01
2.710065543651580811e-01 -7.380589842796325684e-02 -5.510227680206298828e-01 -4.634091630578041077e-02 -3.520861640572547913e-02 -6.768276691436767578e-01 -2.627911269664764404e-01 -2.948562800884246826e-01
2.065165191888809204e-01 1.802472770214080811e-01 -6.261303424835205078e-01 2.383034080266952515e-01 2.603552639484405518e-01 8.181913942098617554e-02 5.343357324600219727e-01 3.406468033790588379e-01
-1.074539273977279663e-01 3.056201338768005371e-01 -6.125114560127258301e-01 4.923978149890899658e-01 3.864849209785461426e-01 -2.510604858398437500e-01 2.546956241130828857e-01 1.233935635536909103e-02
3.514846861362457275e-01 -2.062032222747802734e-01 -7.298552393913269043e-01 3.702070191502571106e-02 -1.492309719324111938e-01 2.297020852565765381e-01 1.669002175331115723e-01 -4.438365101814270020e-01
3.972636759281158447e-01 -4.815037176012992859e-02 -4.491484463214874268e-01 -1.050565764307975769e-01 -1.126232743263244629e-01 -6.944729685783386230e-01 3.538855016231536865e-01 8.294735848903656006e-02
2.809802591800689697e-01 -7.431069761514663696e-02 -3.956842124462127686e-01 -4.908984899520874023e-02 3.232029378414154053e-01 -7.085156440734863281e-01 2.102034986019134521e-01 3.254412710666656494e-01
-5.397861823439598083e-02 6.332600954920053482e-03 -7.347131371498107910e-01 4.637930393218994141e-01 4.541769623756408691e-02 -1.053254380822181702e-01 3.810475468635559082e-01 2.894571721553802490e-01
2.727607190608978271e-01 3.439075946807861328e-01 -4.369254708290100098e-01 -1.117460429668426514e-01 3.223922550678253174e-01 -5.469093918800354004e-01 -3.030572831630706787e-01 3.302237689495086670e-01
6.052228808403015137e-01 1.343861818313598633e-01 -3.826367855072021484e-01 5.064308047294616699e-01 -5.173852294683456421e-02 2.859279513359069824e-01 1.314661651849746704e-01 3.332378268241882324e-01
-5.005303770303726196e-02 2.655664384365081787e-01 -8.067570924758911133e-01 1.904215514659881592e-01 -4.546068236231803894e-02 -9.005781263113021851e-03 4.433604478836059570e-01 2.028191089630126953e-01
5.700331330299377441e-01 -2.189326584339141846e-01 -4.966233372688293457e-01 -1.458453685045242310e-01 3.427358269691467285e-01 -2.333843149244785309e-02 3.856065571308135986e-01 -3.041714131832122803e-01
2.072301656007766724e-01 9.195048362016677856e-02 -5.215045809745788574e-01 -2.746888101100921631e-01 -1.535802781581878662e-01 -3.749795854091644287e-01 -4.980032742023468018e-01 4.347135424613952637e-01
3.733952045440673828e-01 6.434582918882369995e-02 -5.652402639389038086e-01 -6.584301590919494629e-02 3.150436878204345703e-01 5.834488868713378906e-01 -2.789907753467559814e-01 1.228937804698944092e-01
4.757332503795623779e-01 1.053339317440986633e-01 -6.045361161231994629e-01 -8.442796766757965088e-02 -1.395547296851873398e-02 -6.803459674119949341e-02 5.664047002792358398e-01 -2.536787390708923340e-01
6.382858753204345703e-01 -2.454508095979690552e-02 -5.088561177253723145e-01 4.408030584454536438e-02 -4.869353026151657104e-02 5.731856822967529297e-01 -1.451146672479808331e-03 -1.400324329733848572e-02
3.668569624423980713e-01 -3.957251906394958496e-01 -5.107234120368957520e-01 4.347806572914123535e-01 -4.778325259685516357e-01 -6.853980571031570435e-02 -1.546182334423065186e-01 -4.490543156862258911e-02
1.170622259378433228e-01 2.394900470972061157e-01 -4.318716526031494141e-01 6.098844408988952637e-01 5.261708498001098633e-01 -3.676228225231170654e-02 8.520623296499252319e-02 2.915502786636352539e-01
1.391098350286483765e-01 3.256553411483764648e-01 -7.175272107124328613e-01 2.879486083984375000e-01 7.986316457390785217e-03 6.772927194833755493e-02 4.851459264755249023e-01 -1.918852031230926514e-01
3.170908987522125244e-01 -3.499633967876434326e-01 -5.214373469352722168e-01 2.899664044380187988e-01 3.961460888385772705e-01 2.720448672771453857e-01 6.459549069404602051e-02 4.311482906341552734e-01
3.578446209430694580e-01 -4.263465404510498047e-01 -5.000914931297302246e-01 1.486206054687500000e-01 4.137008786201477051e-01 6.011511012911796570e-02 7.646923512220382690e-02 4.872231185436248779e-01
6.560301780700683594e-01 -2.521864883601665497e-02 -3.422404825687408447e-01 2.734822034835815430e-01 4.447050094604492188e-01 4.966061189770698547e-02 3.975851833820343018e-01 1.369840353727340698e-01
4.648662805557250977e-01 -1.193413808941841125e-01 -6.745378375053405762e-01 -1.249698847532272339e-01 6.995727866888046265e-02 4.422643482685089111e-01 3.116915524005889893e-01 3.734779357910156250e-02
3.678702116012573242e-01 1.930381506681442261e-01 -3.805487751960754395e-01 -9.330825880169868469e-03 6.241210699081420898e-01 -1.053678318858146667e-01 4.738954603672027588e-01 2.393675297498703003e-01
7.537370920181274414e-01 -3.051593303680419922e-01 -3.524990677833557129e-01 2.557962015271186829e-02 -3.957630097866058350e-01 1.196220237761735916e-02 -1.202470734715461731e-01 2.064397633075714111e-01
5.983461737632751465e-01 -5.380168184638023376e-02 -2.801560461521148682e-01 5.099201202392578125e-01 -1.932157576084136963e-01 -2.396714687347412109e-01 1.482676863670349121e-01 -4.287460744380950928e-01
4.884717762470245361e-01 2.439170330762863159e-02 -2.819968163967132568e-01 1.487456858158111572e-01 -4.574399068951606750e-02 -7.668252587318420410e-01 1.508626788854598999e-01 -2.151275128126144409e-01
6.503452062606811523e-01 -3.040750622749328613e-01 -3.284861147403717041e-01 1.392158269882202148e-01 2.258103042840957642e-01 -1.701293140649795532e-01 9.992055594921112061e-02 -5.170947909355163574e-01
3.404374420642852783e-02 -8.632059395313262939e-02 -6.170280575752258301e-01 -1.630936563014984131e-01 4.236682653427124023e-01 -5.392162203788757324e-01 -3.120531439781188965e-01 1.282203644514083862e-01
3.663552105426788330e-01 1.184415537863969803e-02 -6.668940782546997070e-01 -1.565036922693252563e-01 -5.127768963575363159e-02 1.930111199617385864e-01 -2.054781168699264526e-01 -5.606232881546020508e-01
2.766008973121643066e-01 -2.267752215266227722e-02 -4.888770878314971924e-01 6.932166218757629395e-02 3.718714714050292969e-01 -3.170341551303863525e-01 6.077995300292968750e-01 2.663685083389282227e-01
8.183107376098632812e-01 2.586978375911712646e-01 -2.104087322950363159e-01 5.872666835784912109e-03 3.690870404243469238e-01 7.503287494182586670e-02 2.030175626277923584e-01 -1.899086236953735352e-01
2.428495883941650391e-02 -6.816408038139343262e-02 -8.066700696945190430e-01 -2.507954370230436325e-03 -1.591429412364959717e-01 -8.011364936828613281e-02 2.459784597158432007e-02 -5.582932233810424805e-01
4.229208528995513916e-01 2.036738581955432892e-02 -3.717526197433471680e-01 5.931893587112426758e-01 -1.582717597484588623e-01 -2.045119404792785645e-01 -7.708564400672912598e-02 -5.077719688415527344e-01
7.055805623531341553e-02 2.732464671134948730e-01 -7.174390554428100586e-01 -3.150497078895568848e-01 2.579411491751670837e-02 -8.569476753473281860e-02 4.671221673488616943e-01 2.831444144248962402e-01
1.538801193237304688e-01 1.594166904687881470e-01 -8.591253161430358887e-01 1.155599877238273621e-01 1.869117468595504761e-01 1.409942060708999634e-01 -8.023726940155029297e-02 -3.717572689056396484e-01
-4.966410994529724121e-02 -2.036803066730499268e-01 -7.462952136993408203e-01 -1.736234277486801147e-01 -2.790719866752624512e-01 -2.122831046581268311e-01 1.280234605073928833e-01 4.791774749755859375e-01
3.618836700916290283e-01 -4.395886063575744629e-01 -5.605472922325134277e-01 -1.804539561271667480e-01 1.655589789152145386e-02 -1.471542418003082275e-01 -4.111521542072296143e-01 -3.715516328811645508e-01
3.497256338596343994e-01 -1.381076276302337646e-01 -5.189820528030395508e-01 5.808419585227966309e-01 -7.524511218070983887e-02 6.764242425560951233e-03 2.289600968360900879e-01 4.401911795139312744e-01
3.247916102409362793e-01 -3.616475164890289307e-01 -5.314719080924987793e-01 -5.682340636849403381e-02 5.576943159103393555e-01 -1.681903451681137085e-01 -3.543700575828552246e-01 1.146346554160118103e-01
1.420359313488006592e-01 -8.611140400171279907e-02 -6.143446564674377441e-01 3.828170299530029297e-01 1.938188523054122925e-01 -1.848928034305572510e-01 6.078972220420837402e-01 -8.457151800394058228e-02
1.877964735031127930e-01 -2.094160765409469604e-01 -5.044121146202087402e-01 2.140803933143615723e-01 3.063016831874847412e-01 -2.732388973236083984e-01 2.657759487628936768e-01 6.176553368568420410e-01
1.379314213991165161e-01 -1.983207315206527710e-01 -6.161728501319885254e-01 -1.607621647417545319e-02 2.438868731260299683e-01 -1.786465793848037720e-01 -5.435244441032409668e-01 -4.182132184505462646e-01
-2.162005901336669922e-01 1.888371407985687256e-01 -9.486697316169738770e-01 1.751625677570700645e-03 3.600862249732017517e-02 5.958771705627441406e-02 8.102425932884216309e-02 -7.879249006509780884e-02
5.914685130119323730e-01 -2.860963940620422363e-01 -3.410916626453399658e-01 6.601323187351226807e-02 3.057247698307037354e-01 -3.252558708190917969e-01 -3.926839530467987061e-01 -3.068435192108154297e-01
5.521130561828613281e-01 1.065768674015998840e-01 -2.368766069412231445e-01 1.888592690229415894e-01 2.976167201995849609e-01 -6.490796804428100586e-01 -1.410204321146011353e-01 -2.495342046022415161e-01
6.273568868637084961e-01 -2.408949285745620728e-01 -5.610516071319580078e-01 -5.465952306985855103e-02 -3.426660597324371338e-01 2.356853038072586060e-01 1.824595481157302856e-01 -1.561000943183898926e-01
2.970367372035980225e-01 2.775218188762664795e-01 -4.114332795143127441e-01 4.774020016193389893e-01 2.831105887889862061e-01 -1.882475763559341431e-01 4.539229869842529297e-01 3.404791355133056641e-01
6.519966125488281250e-01 -6.753865629434585571e-02 -3.493337035179138184e-01 6.275395303964614868e-02 3.436224162578582764e-01 -3.373955842107534409e-03 4.960445761680603027e-01 2.832291722297668457e-01
1.537987440824508667e-01 6.132541969418525696e-02 -7.520369291305541992e-01 -1.057241261005401611e-01 8.535668253898620605e-02 4.964359477162361145e-02 5.220859050750732422e-01 3.369335532188415527e-01
-6.548865884542465210e-02 9.172920882701873779e-02 -8.601089715957641602e-01 2.335814833641052246e-01 3.070041537284851074e-02 1.182883530855178833e-01 3.414215445518493652e-01 2.478826493024826050e-01
3.577055335044860840e-01 -3.389571607112884521e-01 -4.585473835468292236e-01 9.397544711828231812e-02 4.898627400398254395e-01 1.173952128738164902e-02 2.481857836246490479e-01 4.861670136451721191e-01
1.591200381517410278e-01 -1.871379613876342773e-01 -7.093275189399719238e-01 4.084211289882659912e-01 -8.909618109464645386e-02 4.650444164872169495e-02 4.310779571533203125e-01 2.716208994388580322e-01
2.666299939155578613e-01 -1.709814369678497314e-01 -7.873636484146118164e-01 -2.056501358747482300e-01 9.758141636848449707e-02 3.120946586132049561e-01 3.123244941234588623e-01 -1.815720498561859131e-01
4.071222152560949326e-03 4.036416485905647278e-02 -8.119626641273498535e-01 -5.399288982152938843e-02 2.943514883518218994e-01 1.659604758024215698e-01 -4.504218399524688721e-01 -1.381658017635345459e-01
3.105205893516540527e-01 1.298840790987014771e-01 -4.837858378887176514e-01 -2.147922515869140625e-01 -4.119010865688323975e-01 -5.564047098159790039e-01 1.445234101265668869e-02 3.564620614051818848e-01
4.607623517513275146e-01 -2.628592541441321373e-03 -3.978132009506225586e-01 2.865671515464782715e-01 3.909484744071960449e-01 2.295881509780883789e-01 1.312275677919387817e-01 5.696867108345031738e-01
1.276358962059020996e-01 -1.006202101707458496e-01 -6.648999452590942383e-01 4.670380055904388428e-01 -2.284471690654754639e-01 -1.019570305943489075e-01 -1.925421208143234253e-01 -4.622905254364013672e-01
6.109276413917541504e-02 1.954977363348007202e-01 -6.676685810089111328e-01 -1.696908771991729736e-01 -9.615387767553329468e-02 -9.009713679552078247e-02 -7.957638800144195557e-02 6.780682802200317383e-01
9.788790345191955566e-02 6.622673571109771729e-02 -6.721404194831848145e-01 6.975247263908386230e-01 2.202336909249424934e-03 9.117609262466430664e-02 1.984101980924606323e-01 5.847451742738485336e-03
2.845741212368011475e-01 1.362738907337188721e-01 -7.212857007980346680e-01 1.635625660419464111e-01 1.796983182430267334e-01 2.412896752357482910e-01 4.105213582515716553e-01 3.072477877140045166e-01
4.150013923645019531e-01 1.463527418673038483e-02 -4.014355540275573730e-01 -2.482565939426422119e-01 -1.734963990747928619e-02 -7.003883719444274902e-01 9.869853034615516663e-03 3.373953402042388916e-01
2.005073726177215576e-01 3.656102716922760010e-01 -7.463568449020385742e-01 -1.653403788805007935e-01 -2.211754322052001953e-01 -9.679269045591354370e-02 2.055304944515228271e-01 -3.757788240909576416e-01
2.201634347438812256e-01 2.057541534304618835e-02 -6.228450536727905273e-01 5.689588785171508789e-01 2.446948438882827759e-01 2.739207744598388672e-01 1.289858818054199219e-01 2.964945137500762939e-01
-7.234104722738265991e-02 4.564642608165740967e-01 -6.730281710624694824e-01 3.587955534458160400e-01 -5.588386580348014832e-02 -4.028033316135406494e-01 1.950968056917190552e-01 3.563097491860389709e-02
7.571883201599121094e-01 4.604101926088333130e-02 -4.005753993988037109e-01 1.194827854633331299e-01 -4.408426582813262939e-01 2.057586908340454102e-01 -1.137059330940246582e-01 1.418789196759462357e-02
6.632796525955200195e-01 2.046654522418975830e-01 -2.690390944480895996e-01 1.258116662502288818e-01 -1.846227347850799561e-01 -5.418766736984252930e-01 3.130037486553192139e-01 -6.537800282239913940e-02
-1.348994951695203781e-02 -3.303001448512077332e-02 -6.803909540176391602e-01 -1.275728270411491394e-02 -6.535531580448150635e-02 -2.137154899537563324e-02 -1.402359604835510254e-01 7.150093913078308105e-01
4.640482962131500244e-01 -2.755573391914367676e-01 -4.507347941398620605e-01 1.478680819272994995e-01 2.222161889076232910e-01 -2.444439977407455444e-01 2.453090548515319824e-01 -5.607058405876159668e-01
4.746148288249969482e-01 -5.369425937533378601e-02 -4.584974646568298340e-01 3.459156677126884460e-02 -1.133695542812347412e-01 6.629499047994613647e-02 -5.446357727050781250e-01 4.965535700321197510e-01
2.500347197055816650e-01 2.316801846027374268e-01 -4.279670715332031250e-01 5.191741585731506348e-01 5.257806181907653809e-01 8.141686022281646729e-02 1.354882270097732544e-01 3.601086139678955078e-01
2.303012013435363770e-01 -1.450746692717075348e-02 -5.716594457626342773e-01 2.306652665138244629e-01 5.058110952377319336e-01 1.884102821350097656e-02 3.840144276618957520e-01 4.038354754447937012e-01
3.141946494579315186e-01 4.487652331590652466e-03 -5.731201171875000000e-01 8.261135965585708618e-02 2.460720837116241455e-01 -8.789171278476715088e-02 5.326701402664184570e-01 4.625541865825653076e-01
7.244316339492797852e-01 -1.824460625648498535e-01 -4.466168880462646484e-01 7.572471350431442261e-02 -3.258226513862609863e-01 2.588762640953063965e-01 -1.740252971649169922e-01 1.823438704013824463e-01
3.101087808609008789e-01 2.369669675827026367e-01 -5.640739798545837402e-01 -4.018083214759826660e-01 1.276278495788574219e-01 -2.867150902748107910e-01 4.173552691936492920e-01 3.088203072547912598e-01
1.334315091371536255e-01 4.464518129825592041e-01 -6.633211970329284668e-01 -2.135073542594909668e-01 3.324184119701385498e-01 -1.837556809186935425e-02 4.314997792243957520e-01 1.626645214855670929e-02
2.974599897861480713e-01 3.107828795909881592e-01 -7.389503121376037598e-01 2.888964414596557617e-01 -2.757118940353393555e-01 2.358442395925521851e-01 -9.453047811985015869e-02 -2.117720842361450195e-01
6.693843007087707520e-01 1.158159598708152771e-02 -2.818488478660583496e-01 7.908869534730911255e-03 -6.187860369682312012e-01 -2.680536508560180664e-01 4.820767417550086975e-02 1.233545318245887756e-01
4.224996864795684814e-01 -9.177096188068389893e-02 -6.259548068046569824e-01 -2.202329933643341064e-01 -1.671075969934463501e-01 -1.120013296604156494e-01 1.336743831634521484e-01 -5.607246160507202148e-01
-2.533352375030517578e-02 2.935096919536590576e-01 -7.076833248138427734e-01 3.517846465110778809e-01 4.479640722274780273e-01 -1.714378222823143005e-02 1.680352538824081421e-01 -2.438046485185623169e-01
2.542191445827484131e-01 -6.408583372831344604e-02 -5.856220722198486328e-01 6.095997691154479980e-01 -2.962277829647064209e-01 -1.221543326973915100e-01 9.918504953384399414e-02 -3.227851688861846924e-01
6.379780173301696777e-01 1.434447914361953735e-01 -2.802050709724426270e-01 1.046730801463127136e-01 -3.903708755970001221e-01 -4.942534863948822021e-01 2.819917500019073486e-01 -8.210378140211105347e-02
3.659223914146423340e-01 1.842264533042907715e-01 -5.454207062721252441e-01 5.010644793510437012e-01 4.378250837326049805e-01 8.905865997076034546e-02 2.778930366039276123e-01 8.225140720605850220e-02
5.711247324943542480e-01 2.488136291503906250e-01 -4.963562786579132080e-01 -2.526926100254058838e-01 4.326328635215759277e-01 2.629289627075195312e-01 -1.250923871994018555e-01 -1.724366247653961182e-01
5.606094002723693848e-01 2.732651308178901672e-02 -4.163093268871307373e-01 -7.107193022966384888e-02 4.219147861003875732e-01 3.731667101383209229e-01 2.381278434768319130e-03 4.351260066032409668e-01
4.269185662269592285e-01 5.999436229467391968e-02 -3.986681997776031494e-01 9.649390727281570435e-02 3.114671818912029266e-02 -6.883803606033325195e-01 2.880519926548004150e-01 -2.967863678932189941e-01
6.182212233543395996e-01 -1.559985876083374023e-01 -2.176350802183151245e-01 1.266225278377532959e-01 3.805634975433349609e-01 -5.762814879417419434e-01 -2.198459357023239136e-01 6.933598965406417847e-02
5.816510915756225586e-01 3.053719997406005859e-01 -4.128733277320861816e-01 -1.231087818741798401e-01 8.805834688246250153e-03 -5.745048522949218750e-01 -1.152431592345237732e-01 -1.984824687242507935e-01
1.973146498203277588e-01 9.458847343921661377e-02 -7.732753157615661621e-01 1.337653771042823792e-02 -2.602518200874328613e-01 6.201880984008312225e-03 3.574923574924468994e-01 -3.980151414871215820e-01
7.106427848339080811e-02 -2.084378898143768311e-01 -6.825286746025085449e-01 1.392112821340560913e-01 4.286589846014976501e-02 -4.195185750722885132e-02 1.286909133195877075e-01 6.679219007492065430e-01
5.959341526031494141e-01 -1.560807824134826660e-01 -5.669675469398498535e-01 3.229121863842010498e-01 1.062568575143814087e-01 2.771148681640625000e-01 2.611514031887054443e-01 1.961980164051055908e-01
-2.569564878940582275e-01 4.768776893615722656e-02 -7.714612483978271484e-01 2.496569603681564331e-01 3.328994214534759521e-01 -5.766007234342396259e-04 -3.881384730339050293e-01 -1.128906905651092529e-01
2.884825877845287323e-02 -7.368136197328567505e-02 -7.601705193519592285e-01 -3.430651128292083740e-01 3.840122520923614502e-01 6.235925853252410889e-02 3.186340332031250000e-01 2.128476798534393311e-01
6.041629910469055176e-01 -3.939158916473388672e-01 -3.840985000133514404e-01 1.785699874162673950e-01 -4.088250696659088135e-01 4.546003788709640503e-02 -4.593751206994056702e-02 3.592822849750518799e-01
2.043619304895401001e-01 1.462229620665311813e-02 -6.022466421127319336e-01 4.990026056766510010e-01 3.085017204284667969e-01 3.195610940456390381e-01 5.576154217123985291e-02 3.819894492626190186e-01
6.230168938636779785e-01 -7.250756770372390747e-02 -3.582485020160675049e-01 9.051448106765747070e-02 6.376008391380310059e-01 9.889540821313858032e-02 1.950598508119583130e-01 -1.252759397029876709e-01
2.362312525510787964e-01 4.601331353187561035e-01 -4.049645364284515381e-01 4.192358553409576416e-01 2.411292046308517456e-01 6.662146747112274170e-02 -5.705380439758300781e-01 6.798466295003890991e-02
7.766486406326293945e-01 -3.375706076622009277e-01 -3.382279574871063232e-01 3.221198916435241699e-01 -1.572765558958053589e-01 1.074953973293304443e-01 -5.496813356876373291e-02 1.593454629182815552e-01
3.697775304317474365e-01 -4.028540551662445068e-01 -3.459838628768920898e-01 2.894612848758697510e-01 1.866064965724945068e-01 -3.111395612359046936e-02 -3.156791329383850098e-01 6.016952395439147949e-01
5.728596448898315430e-01 2.905625104904174805e-01 -3.459338247776031494e-01 -1.511514186859130859e-01 6.221745610237121582e-01 -8.985079824924468994e-03 1.681187450885772705e-01 -1.715882420539855957e-01
1.599879860877990723e-01 1.972502768039703369e-01 -5.790041089057922363e-01 5.112762451171875000e-01 2.383414655923843384e-01 -3.991715312004089355e-01 3.304027616977691650e-01 1.163467019796371460e-01
2.191319912672042847e-01 1.859614402055740356e-01 -4.998798072338104248e-01 -2.186182886362075806e-01 3.412906080484390259e-02 -6.815645098686218262e-01 2.407247014343738556e-02 3.917286694049835205e-01
2.162324339151382446e-01 3.921176493167877197e-02 -7.560809254646301270e-01 4.588629901409149170e-01 7.264912873506546021e-02 2.886797189712524414e-01 3.566031157970428467e-02 -2.821472585201263428e-01
7.220817804336547852e-01 9.048576653003692627e-02 -5.087431669235229492e-01 7.488965988159179688e-02 -3.247574865818023682e-01 3.162105083465576172e-01 2.099007740616798401e-02 9.217028506100177765e-03
5.186213850975036621e-01 2.549850344657897949e-01 -4.913681447505950928e-01 -3.104826211929321289e-01 5.107898116111755371e-01 1.832330971956253052e-01 6.720844190567731857e-03 -1.834297627210617065e-01
-1.427221950143575668e-02 -4.918552637100219727e-01 -7.531864047050476074e-01 9.717940539121627808e-02 -2.974499762058258057e-01 -1.941861808300018311e-01 1.099368855357170105e-01 -2.070509940385818481e-01
1.103968080133199692e-02 6.119404435157775879e-01 -6.588268280029296875e-01 3.098348379135131836e-01 1.371254771947860718e-01 -2.423768937587738037e-01 -4.360606893897056580e-02 -1.261158138513565063e-01
4.231752753257751465e-01 -1.862239986658096313e-01 -6.262853741645812988e-01 -1.880317777395248413e-01 1.448399424552917480e-01 -3.534473776817321777e-01 4.534132182598114014e-01 8.465673774480819702e-02
6.320162117481231689e-02 1.056192889809608459e-01 -7.002734541893005371e-01 2.632536888122558594e-01 -1.573273241519927979e-01 3.227098286151885986e-02 -5.659193396568298340e-01 -2.812593281269073486e-01
4.339491724967956543e-01 -4.016908109188079834e-01 -5.685865283012390137e-01 -2.624745368957519531e-01 -8.968263864517211914e-02 -4.365428984165191650e-01 -7.359956204891204834e-02 -2.326358258724212646e-01
2.064215838909149170e-01 -2.467945814132690430e-01 -6.271694302558898926e-01 8.125217258930206299e-02 4.433124661445617676e-01 -1.386426538228988647e-01 1.888260245323181152e-01 4.951124787330627441e-01
3.135086894035339355e-01 3.148671239614486694e-02 -8.062737584114074707e-01 1.209689006209373474e-01 4.959879443049430847e-02 2.673317193984985352e-01 3.960059285163879395e-01 7.254751026630401611e-02
4.202367961406707764e-01 -1.849956363439559937e-01 -6.466889977455139160e-01 9.511279314756393433e-02 -2.974346280097961426e-01 -3.643833100795745850e-01 1.034782826900482178e-01 -3.605197668075561523e-01
1.440233439207077026e-01 -3.295639753341674805e-01 -7.716036438941955566e-01 1.930756419897079468e-01 1.464215964078903198e-01 -3.292169272899627686e-01 3.079426884651184082e-01 1.155110448598861694e-01
9.532397240400314331e-02 -2.268102467060089111e-01 -8.429488539695739746e-01 -3.804272115230560303e-01 -1.533900294452905655e-02 1.688301004469394684e-02 2.775359451770782471e-01 8.146400004625320435e-02
7.668604701757431030e-02 2.214669585227966309e-01 -7.628421187400817871e-01 -2.154996842145919800e-01 3.985285386443138123e-02 -1.900243908166885376e-01 -9.328737109899520874e-02 -5.199069976806640625e-01
2.438463866710662842e-01 -3.755390048027038574e-01 -7.520600557327270508e-01 6.323640048503875732e-02 -2.134519815444946289e-01 -6.475520133972167969e-02 2.097734063863754272e-01 3.689939379692077637e-01
7.154272198677062988e-01 3.898811638355255127e-01 -4.989850819110870361e-01 4.186301305890083313e-02 2.204745411872863770e-01 -1.120447963476181030e-01 1.167350411415100098e-01 1.030919924378395081e-01
3.135959506034851074e-01 -1.388592738658189774e-02 -3.835010826587677002e-01 7.967616617679595947e-02 -4.535571932792663574e-01 -6.871702075004577637e-01 6.326130032539367676e-02 2.571464776992797852e-01
4.504678547382354736e-01 -4.154285192489624023e-01 -5.477609634399414062e-01 4.392934739589691162e-01 -4.632940515875816345e-02 -1.445554569363594055e-02 -2.564688026905059814e-01 -2.516854107379913330e-01
3.145449236035346985e-02 -1.166170984506607056e-01 -7.149455547332763672e-01 5.382123589515686035e-02 4.723574221134185791e-01 -2.564787864685058594e-01 3.024987578392028809e-01 3.015936613082885742e-01
4.228223860263824463e-01 2.358890920877456665e-01 -5.892354249954223633e-01 1.492048799991607666e-01 -2.314281761646270752e-01 1.193240135908126831e-01 2.365109920501708984e-01 5.219026803970336914e-01
4.656384289264678955e-01 7.607701420783996582e-01 -3.775684833526611328e-01 1.365763396024703979e-01 7.505315542221069336e-02 -1.463806331157684326e-01 -6.581711769104003906e-02 1.086573153734207153e-01
3.391481935977935791e-01 1.812240183353424072e-01 -4.098244011402130127e-01 5.781030058860778809e-01 5.234048962593078613e-01 4.793073982000350952e-02 1.246914789080619812e-01 2.412038147449493408e-01
3.878300189971923828e-01 1.731235650368034840e-03 -4.286460876464843750e-01 -1.085026189684867859e-02 3.409386277198791504e-01 -4.878473281860351562e-01 -4.537694454193115234e-01 -3.249441683292388916e-01
2.300581634044647217e-01 1.757353246212005615e-01 -4.455631077289581299e-01 4.384885728359222412e-01 4.013701081275939941e-01 -2.185916006565093994e-01 4.869391322135925293e-01 2.817826569080352783e-01
6.412173807621002197e-02 -1.271076649427413940e-01 -6.997663974761962891e-01 -3.959931805729866028e-02 2.876450717449188232e-01 -2.367366701364517212e-01 3.339675366878509521e-01 4.880294501781463623e-01
2.252484411001205444e-01 4.560578763484954834e-01 -6.479390263557434082e-01 -6.341000646352767944e-02 3.201079368591308594e-01 -8.864059299230575562e-02 1.002858877182006836e-01 4.438973963260650635e-01
3.239096701145172119e-01 4.733949005603790283e-01 -6.713154315948486328e-01 -2.003260850906372070e-01 -3.407360240817070007e-02 -2.201132625341415405e-01 -9.505429863929748535e-02 3.486240208148956299e-01
3.224193304777145386e-02 3.764086663722991943e-01 -8.374134302139282227e-01 5.217798054218292236e-02 1.442660391330718994e-01 -1.429504305124282837e-01 3.336877822875976562e-01 -2.642366290092468262e-02
1.290946453809738159e-01 -1.067901775240898132e-01 -7.089884281158447266e-01 1.480708122253417969e-01 -2.066805027425289154e-02 -2.671659886837005615e-01 6.026166081428527832e-01 1.113064736127853394e-01
5.377310514450073242e-01 -5.114721059799194336e-01 -5.999692082405090332e-01 5.109989643096923828e-02 -1.062518656253814697e-01 -1.814025342464447021e-01 -1.553899645805358887e-01 1.353700757026672363e-01
3.896768093109130859e-01 1.411998420953750610e-01 -6.333975195884704590e-01 -7.734837383031845093e-02 2.173929512500762939e-01 -1.616830080747604370e-01 5.333274602890014648e-01 -2.513965666294097900e-01
3.417857289314270020e-01 1.569121889770030975e-02 -5.426611304283142090e-01 -8.912187069654464722e-02 -9.621915221214294434e-02 -6.669194698333740234e-01 2.819377779960632324e-01 2.167577147483825684e-01
3.560443818569183350e-01 1.940432339906692505e-01 -4.177543818950653076e-01 -4.055109992623329163e-02 -9.300372004508972168e-02 -7.676692008972167969e-01 -2.067239582538604736e-01 -1.368063539266586304e-01
3.027742207050323486e-01 -6.932405382394790649e-02 -7.138692736625671387e-01 4.115695357322692871e-01 -1.929717659950256348e-01 5.472380295395851135e-02 -1.390654295682907104e-01 -4.061419367790222168e-01
4.953448176383972168e-01 2.376450002193450928e-01 -4.968906044960021973e-01 -2.731145024299621582e-01 -3.010518550872802734e-01 -6.499214097857475281e-03 8.997601270675659180e-02 5.271586775779724121e-01
4.394540786743164062e-01 1.768924891948699951e-01 -6.087321043014526367e-01 -9.467203170061111450e-03 -2.933941185474395752e-01 -1.178786158561706543e-01 4.148288369178771973e-01 -3.645358383655548096e-01
8.764594793319702148e-01 -7.717457134276628494e-03 -4.100231230258941650e-01 -1.182290464639663696e-01 1.122111529111862183e-01 1.569973528385162354e-01 6.466456502676010132e-02 9.078103303909301758e-02
5.857004523277282715e-01 1.116529330611228943e-01 -7.110479474067687988e-01 -9.302121400833129883e-02 2.705518007278442383e-01 3.825536742806434631e-02 -2.014488279819488525e-01 1.224876418709754944e-01
-7.627397030591964722e-02 3.417365550994873047e-01 -8.458604216575622559e-01 2.922823838889598846e-02 2.610342502593994141e-01 4.331918060779571533e-02 1.326516270637512207e-01 -2.710211277008056641e-01
4.701514542102813721e-01 -4.246604442596435547e-01 -4.931578934192657471e-01 -1.322093456983566284e-01 -9.776722639799118042e-02 -3.484174609184265137e-01 -4.409892857074737549e-01 -1.118591874837875366e-01
3.816500902175903320e-01 3.255219161510467529e-01 -5.549860000610351562e-01 5.431362986564636230e-01 8.812013268470764160e-02 -1.846163123846054077e-01 2.678338885307312012e-01 1.782947480678558350e-01
3.632264435291290283e-01 -5.564501043409109116e-03 -7.465947270393371582e-01 -4.819610118865966797e-01 1.226115003228187561e-01 9.701705724000930786e-02 1.778155937790870667e-02 2.314806133508682251e-01
3.891746699810028076e-01 -1.015580743551254272e-01 -7.536787986755371094e-01 2.751120328903198242e-01 -4.205690920352935791e-01 5.541436374187469482e-02 -1.185314133763313293e-01 -2.262232638895511627e-02
4.326299726963043213e-01 -6.906142830848693848e-02 -3.831343352794647217e-01 2.330240234732627869e-02 -1.155562400817871094e-01 -6.718236804008483887e-01 4.350821673870086670e-01 8.203747123479843140e-02
5.776168704032897949e-01 1.992598921060562134e-02 -5.729585886001586914e-01 -1.978145092725753784e-01 2.620463669300079346e-01 -4.611895978450775146e-01 1.268021464347839355e-01 -3.326544538140296936e-02
