# Supplementary material for: Where is your field going? A machine learning approach to study the relative motion of the domains of physics
Source: PLoS One. 2020 Jun 18;15(6):e0233997. doi: 10.1371/journal.pone.0233997 (PMC7302634; doi:10.1371/journal.pone.0233997)
Supplement: S11 Data — (ZIP) [file pone.0233997.s011.zip › 10/Pacs4Run_10_VS_500_embeddings1988-1992ED8.txt]

-3.569077253341674805e-01 3.535252809524536133e-02 4.204531759023666382e-02 2.556694671511650085e-02 1.686442494392395020e-01 8.079441189765930176e-01 3.208735287189483643e-01 -2.911550998687744141e-01
-3.494685888290405273e-01 -7.389503717422485352e-01 -3.028907440602779388e-02 -4.193011522293090820e-01 -9.015041589736938477e-02 5.931575223803520203e-02 3.786526024341583252e-01 -8.359344676136970520e-03
-5.724089741706848145e-01 -6.396316885948181152e-01 2.810339033603668213e-01 -8.849547803401947021e-02 3.380502164363861084e-01 5.740390159189701080e-03 3.341664746403694153e-02 2.469417005777359009e-01
-4.620141386985778809e-01 -5.149057507514953613e-01 1.905293390154838562e-02 4.173956811428070068e-02 1.935037374496459961e-01 6.150034666061401367e-01 -3.026120960712432861e-01 1.098305955529212952e-01
-2.545628845691680908e-01 -7.343639135360717773e-01 -1.510205119848251343e-01 2.591654658317565918e-01 -4.020966589450836182e-02 4.864836335182189941e-01 6.360208243131637573e-02 2.522006034851074219e-01
-3.814302682876586914e-01 -5.892129540443420410e-01 3.204046189785003662e-01 -3.771505951881408691e-01 -1.329250484704971313e-01 3.390269279479980469e-01 -2.433721721172332764e-02 -3.594954013824462891e-01
-1.823294907808303833e-01 -7.146474123001098633e-01 -2.236549407243728638e-01 -3.953493535518646240e-01 1.493310779333114624e-01 2.913428843021392822e-01 3.483214676380157471e-01 -1.456157565116882324e-01
-3.783126473426818848e-01 3.193916007876396179e-02 -3.258700966835021973e-01 -6.800863742828369141e-01 -1.020396053791046143e-01 2.682132422924041748e-01 4.505468010902404785e-01 -4.251932725310325623e-02
-4.015496373176574707e-01 -4.161680340766906738e-01 4.195131063461303711e-01 5.336904898285865784e-02 4.163041412830352783e-01 4.855198860168457031e-01 -2.244146466255187988e-01 -1.652934998273849487e-01
-1.439179331064224243e-01 -3.267624974250793457e-01 -3.174001276493072510e-01 -1.536853760480880737e-01 3.043382167816162109e-01 7.901880145072937012e-01 -6.440132111310958862e-02 -1.642723381519317627e-01
-1.033199280500411987e-01 -1.695021539926528931e-01 -4.897138476371765137e-01 -1.249251812696456909e-01 4.528522118926048279e-02 6.574291586875915527e-01 4.446757137775421143e-01 2.704957723617553711e-01
-2.107580453157424927e-01 -6.518551707267761230e-01 2.828683257102966309e-01 -3.355557620525360107e-01 8.585789054632186890e-02 1.959533542394638062e-01 3.274324536323547363e-01 4.302005171775817871e-01
-4.003129899501800537e-01 -4.086028933525085449e-01 -9.373777359724044800e-02 5.505998060107231140e-02 1.969472169876098633e-01 7.446994185447692871e-01 -2.566085755825042725e-01 -4.196982830762863159e-02
-1.412842143326997757e-02 -5.766581892967224121e-01 1.102809458971023560e-01 1.031006053090095520e-01 4.621167778968811035e-01 4.675092101097106934e-01 1.954006552696228027e-01 4.173440933227539062e-01
-2.059654332697391510e-02 -5.063370466232299805e-01 1.056225895881652832e-01 -5.451852679252624512e-01 2.846101224422454834e-01 4.587856531143188477e-01 2.908512949943542480e-01 2.423505038022994995e-01
-4.000627100467681885e-01 -6.103933453559875488e-01 4.102948606014251709e-01 -3.543973863124847412e-01 3.669542670249938965e-01 1.162598133087158203e-01 1.586686670780181885e-01 -9.106855839490890503e-03
-1.320009976625442505e-01 -6.024676561355590820e-01 2.708495557308197021e-01 6.072498112916946411e-02 4.099987745285034180e-01 4.396950006484985352e-01 1.188509315252304077e-01 4.086628556251525879e-01
1.237733364105224609e-01 6.192401517182588577e-03 5.931791663169860840e-02 -2.423922121524810791e-01 -1.313482876867055893e-02 6.420723199844360352e-01 7.140745520591735840e-01 6.103795487433671951e-03
-2.083116322755813599e-01 -7.508677244186401367e-01 -1.830930858850479126e-01 -2.221469283103942871e-01 3.442266285419464111e-01 2.967318892478942871e-01 2.480352818965911865e-01 2.046169638633728027e-01
-3.729889094829559326e-01 -5.076910853385925293e-01 -1.441353112459182739e-01 -6.411480307579040527e-01 2.313069254159927368e-01 2.825620174407958984e-01 1.594587713479995728e-01 1.118564233183860779e-01
-2.689741551876068115e-01 -6.778224706649780273e-01 2.209686636924743652e-01 -3.955650627613067627e-01 -6.320133060216903687e-02 3.233468830585479736e-01 1.321728676557540894e-01 3.699911534786224365e-01
-1.629425734281539917e-01 -5.645238757133483887e-01 1.933475285768508911e-01 -4.824936091899871826e-01 3.659853339195251465e-01 1.396161168813705444e-01 4.768431484699249268e-01 6.133418902754783630e-02
-3.009070269763469696e-02 -2.288569509983062744e-01 -2.148841917514801025e-01 -4.603439271450042725e-01 2.068672478199005127e-01 3.451923727989196777e-01 6.628297567367553711e-01 -2.955205142498016357e-01
-4.232899844646453857e-02 -8.512807488441467285e-01 2.423316240310668945e-02 -6.146856583654880524e-03 -1.195801571011543274e-01 2.823956012725830078e-01 4.117630720138549805e-01 -9.648180752992630005e-02
-9.059784561395645142e-02 -5.131236314773559570e-01 6.705470383167266846e-02 -4.818550050258636475e-01 3.747165799140930176e-01 1.666450649499893188e-01 4.959091842174530029e-01 -2.787590324878692627e-01
-2.699587941169738770e-01 -1.478924453258514404e-01 -5.690860748291015625e-01 -1.152122616767883301e-01 1.334607154130935669e-01 7.067181468009948730e-01 1.401521712541580200e-01 -1.766698509454727173e-01
-5.207916498184204102e-01 -6.654506921768188477e-01 -1.589346081018447876e-01 2.192780226469039917e-01 3.926305174827575684e-01 1.896633207798004150e-02 2.313550859689712524e-01 -6.756229698657989502e-02
-2.864438891410827637e-01 -6.101095080375671387e-01 3.182698786258697510e-01 -3.808315992355346680e-01 4.206428527832031250e-01 7.118617743253707886e-02 3.369468152523040771e-01 -6.202284619212150574e-02
-1.913850456476211548e-01 -5.920561552047729492e-01 4.158441126346588135e-01 -9.383402764797210693e-02 3.178869932889938354e-02 6.402998566627502441e-01 -9.783221781253814697e-02 -1.026868447661399841e-01
8.950101584196090698e-02 -5.639208555221557617e-01 4.095759689807891846e-01 -2.729626893997192383e-01 3.620023727416992188e-01 4.638422429561614990e-01 2.897549569606781006e-01 -3.960321098566055298e-02
-1.760426759719848633e-01 -5.527152419090270996e-01 1.855091750621795654e-01 -1.959853470325469971e-01 -1.017890349030494690e-01 3.599971234798431396e-01 2.739319503307342529e-01 6.129380464553833008e-01
-3.701660037040710449e-01 -6.752431392669677734e-01 2.467327117919921875e-01 -2.875024080276489258e-01 -1.683381199836730957e-02 2.532068490982055664e-01 8.499685674905776978e-02 -4.380268156528472900e-01
-6.768285632133483887e-01 -3.915522992610931396e-02 -1.793090403079986572e-01 2.010144144296646118e-01 -3.700047358870506287e-02 2.648149132728576660e-01 3.815125226974487305e-01 5.007631182670593262e-01
-2.018588930368423462e-01 -1.417607814073562622e-01 2.514667809009552002e-01 -3.760120272636413574e-01 -4.055509567260742188e-01 4.186468422412872314e-01 4.824859201908111572e-01 4.025006294250488281e-01
-4.088101387023925781e-01 -4.190036058425903320e-01 -1.576427370309829712e-02 8.067633211612701416e-02 7.105606198310852051e-01 -5.311322212219238281e-02 3.293427228927612305e-01 1.853888630867004395e-01
-1.409739702939987183e-01 -5.544996261596679688e-02 3.460732102394104004e-01 4.160875082015991211e-01 1.478481739759445190e-01 6.315865516662597656e-01 4.136289656162261963e-01 3.038199841976165771e-01
-4.877121746540069580e-01 -6.348361372947692871e-01 -9.407594799995422363e-02 4.093790054321289062e-02 1.824631690979003906e-01 9.611447900533676147e-02 2.403156459331512451e-01 4.983085393905639648e-01
-1.692770719528198242e-01 4.545808210968971252e-02 8.974790573120117188e-02 3.732116520404815674e-01 5.727891996502876282e-02 6.463382840156555176e-01 5.898828506469726562e-01 2.300901412963867188e-01
-6.039365530014038086e-01 -7.873481512069702148e-02 -4.104789495468139648e-01 4.599059745669364929e-02 -3.537936136126518250e-02 3.544704020023345947e-01 3.003759682178497314e-01 4.912502169609069824e-01
-5.190415978431701660e-01 -5.928605198860168457e-01 -6.724532693624496460e-02 5.098051205277442932e-02 3.654913306236267090e-01 5.865378305315971375e-02 1.877828538417816162e-01 4.468831717967987061e-01
-3.470373153686523438e-01 -5.194184184074401855e-01 -4.801221787929534912e-01 -1.928155682981014252e-02 -1.304543018341064453e-01 4.822172224521636963e-01 8.100592344999313354e-02 3.503810167312622070e-01
-1.917562335729598999e-01 -6.490861773490905762e-01 3.096580505371093750e-01 -3.553175926208496094e-01 -5.195578932762145996e-02 3.114252090454101562e-01 2.093533426523208618e-01 4.198382794857025146e-01
-6.207779049873352051e-01 -2.282461225986480713e-01 -5.271229147911071777e-01 2.124784141778945923e-01 1.484410762786865234e-01 3.090716004371643066e-01 2.207417041063308716e-01 2.706403434276580811e-01
-3.369091749191284180e-01 1.052086800336837769e-01 -6.897205486893653870e-03 5.143244862556457520e-01 2.564363181591033936e-01 5.650889873504638672e-01 4.490843713283538818e-01 -1.551903188228607178e-01
-2.732933759689331055e-01 -5.621728301048278809e-01 -2.900668084621429443e-01 -4.680523574352264404e-01 3.178154826164245605e-01 3.288663625717163086e-01 2.351391762495040894e-01 2.039864510297775269e-01
-5.741177499294281006e-02 -6.932228207588195801e-01 4.183730781078338623e-01 4.056027159094810486e-02 1.223651878535747528e-02 1.271933913230895996e-01 5.684480071067810059e-01 1.940779387950897217e-03
-4.515275359153747559e-01 -3.812076747417449951e-01 -5.673087760806083679e-02 4.900894314050674438e-02 1.024315655231475830e-01 7.031100988388061523e-01 -2.360249906778335571e-01 2.908942699432373047e-01
-2.217198759317398071e-01 -5.324734449386596680e-01 -8.231832832098007202e-02 1.798294335603713989e-01 4.663535654544830322e-01 5.646417140960693359e-01 -7.825589738786220551e-03 3.030349910259246826e-01
-1.682706028223037720e-01 -7.700853347778320312e-01 1.030950397253036499e-01 -7.798466831445693970e-02 1.045891270041465759e-01 2.602777183055877686e-01 2.195840477943420410e-01 -4.848123788833618164e-01
-8.348964154720306396e-02 -3.502479195594787598e-01 1.268153935670852661e-01 -2.460669353604316711e-02 -4.411173462867736816e-01 4.408721327781677246e-01 5.922352075576782227e-01 -3.375988006591796875e-01
-1.540860682725906372e-01 -4.121939837932586670e-01 1.104568690061569214e-01 -6.334947347640991211e-01 2.270452380180358887e-01 1.718479245901107788e-01 5.582417845726013184e-01 1.103695295751094818e-02
-2.469177357852458954e-02 -6.950562596321105957e-01 1.462413221597671509e-01 -4.192960634827613831e-02 -1.826813519001007080e-01 1.881483644247055054e-01 5.463644862174987793e-01 -3.547617793083190918e-01
-7.791299819946289062e-01 2.492569386959075928e-01 1.496148407459259033e-01 -1.733301579952239990e-02 -1.765969842672348022e-01 2.712652087211608887e-01 3.617103397846221924e-01 2.693264186382293701e-01
-3.299225568771362305e-01 -5.498184636235237122e-02 4.828462377190589905e-02 5.840199589729309082e-01 2.475573420524597168e-01 3.937529921531677246e-01 5.702827572822570801e-01 -5.629218742251396179e-02
-8.040770292282104492e-01 2.587324976921081543e-01 -6.982807535678148270e-03 2.434757724404335022e-02 -1.066895760595798492e-02 2.149112373590469360e-01 4.489188194274902344e-01 1.950569599866867065e-01
-3.706002235412597656e-01 -6.559531688690185547e-01 -3.030565977096557617e-01 -4.245606064796447754e-01 2.076044678688049316e-01 2.326676249504089355e-01 2.505793273448944092e-01 1.618801988661289215e-02
-9.481942653656005859e-02 -4.545021057128906250e-01 6.758923828601837158e-02 -5.596472620964050293e-01 3.719018101692199707e-01 1.271536052227020264e-01 5.586459040641784668e-01 9.975288063287734985e-03
-7.989068627357482910e-01 7.077056914567947388e-02 3.538805618882179260e-02 2.713973224163055420e-01 -2.390583455562591553e-01 4.336966276168823242e-01 1.344688087701797485e-01 1.360402703285217285e-01
-3.208093643188476562e-01 -6.204676628112792969e-01 8.447578549385070801e-02 -3.297596871852874756e-01 2.366483509540557861e-01 2.606841623783111572e-01 1.775128543376922607e-01 4.906671047210693359e-01
-3.363919556140899658e-01 -6.275528073310852051e-01 1.260831654071807861e-01 -1.947332024574279785e-01 -3.516497910022735596e-01 4.045962989330291748e-01 3.522932156920433044e-02 -3.880761861801147461e-01
-1.952385753393173218e-01 -6.050081253051757812e-01 -8.886861056089401245e-02 -5.561838746070861816e-01 2.829010784626007080e-01 3.520834445953369141e-01 2.176977545022964478e-01 1.649868339300155640e-01
-5.231384634971618652e-01 -5.852124094963073730e-01 -5.035533905029296875e-01 2.152994088828563690e-02 2.974004745483398438e-01 1.051156744360923767e-01 1.399260312318801880e-01 -1.036692261695861816e-01
-4.287017285823822021e-01 -1.727304756641387939e-01 -4.091820716857910156e-01 -2.895634174346923828e-01 -3.813337907195091248e-02 7.195257544517517090e-01 -1.002553775906562805e-01 -7.667768746614456177e-02
-7.004811167716979980e-01 1.291308999061584473e-01 -2.027975767850875854e-01 1.540434658527374268e-01 5.049911141395568848e-01 2.765376865863800049e-01 2.315790951251983643e-01 2.065850198268890381e-01
-6.512116193771362305e-01 -7.293801754713058472e-02 -1.571934819221496582e-01 3.572943806648254395e-01 -3.083479702472686768e-01 3.928866088390350342e-01 3.927027285099029541e-01 1.207499653100967407e-01
-2.146151065826416016e-01 -6.869307756423950195e-01 5.344565510749816895e-01 7.172945141792297363e-02 1.931100338697433472e-01 2.721480131149291992e-01 1.335772275924682617e-01 -2.491555958986282349e-01
-3.418531715869903564e-01 2.298515141010284424e-01 3.222156763076782227e-01 -3.415053188800811768e-01 -6.790171563625335693e-02 5.271181464195251465e-01 4.297266006469726562e-01 -3.777922391891479492e-01
-1.730567961931228638e-01 -7.054175138473510742e-01 1.360691487789154053e-01 -7.909495383501052856e-02 3.397554457187652588e-01 2.904270887374877930e-01 2.416460365056991577e-01 4.353073239326477051e-01
-4.739017784595489502e-01 -5.149019956588745117e-01 2.412982881069183350e-01 -1.937239319086074829e-01 -1.871251016855239868e-01 4.213069677352905273e-01 -1.195148453116416931e-01 -4.332897067070007324e-01
3.979361802339553833e-02 -4.854288399219512939e-01 1.694611459970474243e-01 -3.312926888465881348e-01 3.115344941616058350e-01 2.940787672996520996e-01 4.761377871036529541e-01 4.626663327217102051e-01
-2.656053006649017334e-01 -3.768230974674224854e-02 -1.111773028969764709e-01 -7.443571835756301880e-02 1.230773925781250000e-01 9.312750101089477539e-01 -1.562156826257705688e-01 5.751768872141838074e-02
-3.575803041458129883e-01 -1.885200291872024536e-01 2.178636789321899414e-01 5.950852036476135254e-01 -9.076565504074096680e-02 5.964421629905700684e-01 2.646664083003997803e-01 -3.123300522565841675e-02
-3.345292806625366211e-02 -4.706242382526397705e-01 2.593290507793426514e-01 -3.363890349864959717e-01 4.398716688156127930e-01 6.152952313423156738e-01 -1.950474455952644348e-02 -1.566164791584014893e-01
-7.184986770153045654e-02 9.470263123512268066e-02 1.931593567132949829e-01 -3.668213784694671631e-01 -1.626385003328323364e-01 4.497660398483276367e-01 7.461613416671752930e-01 1.688293218612670898e-01
-4.915725886821746826e-01 3.038954734802246094e-01 1.974432319402694702e-01 -5.226910114288330078e-01 2.785886526107788086e-01 3.382013142108917236e-01 2.144898325204849243e-01 -3.403182327747344971e-01
-7.298644185066223145e-01 -1.385928690433502197e-01 3.294574916362762451e-01 -4.408215880393981934e-01 7.286824285984039307e-02 2.007795125246047974e-01 -2.966543734073638916e-01 -1.076931133866310120e-01
-5.754596590995788574e-01 -1.216762587428092957e-01 -1.659321933984756470e-01 4.872172698378562927e-02 1.233746632933616638e-01 4.709482789039611816e-01 -3.963263705372810364e-02 -6.209263801574707031e-01
-2.852054536342620850e-01 -5.698398947715759277e-01 2.184149175882339478e-01 -1.658455133438110352e-01 1.605162471532821655e-01 1.586085855960845947e-01 3.062265217304229736e-01 6.115829348564147949e-01
4.937274381518363953e-02 -2.875971198081970215e-01 2.785289585590362549e-01 -5.485343337059020996e-01 4.885619282722473145e-01 3.159433603286743164e-01 4.220675528049468994e-01 1.404560357332229614e-01
-1.242251172661781311e-01 1.456769406795501709e-01 2.603152990341186523e-01 2.992962896823883057e-01 7.047069817781448364e-02 6.804304122924804688e-01 5.572353005409240723e-01 1.659564375877380371e-01
-5.420767068862915039e-01 -4.066063761711120605e-01 1.546306610107421875e-01 2.946230396628379822e-02 -7.823181152343750000e-02 5.008593201637268066e-01 -1.789722591638565063e-01 -4.764808416366577148e-01
-2.958705127239227295e-01 -1.249597966670989990e-01 1.972090899944305420e-01 -2.560006380081176758e-01 -5.782635211944580078e-01 3.681390285491943359e-01 5.424950122833251953e-01 -1.679353564977645874e-01
1.182444021105766296e-01 -4.842508733272552490e-01 5.049053430557250977e-01 -1.638352721929550171e-01 3.604826629161834717e-01 3.616653382778167725e-01 3.694417774677276611e-01 -2.692788839340209961e-01
-3.352780342102050781e-01 -7.547908425331115723e-01 -1.175328390672802925e-03 -4.374863207340240479e-01 1.332500129938125610e-01 1.598202586174011230e-01 2.635229527950286865e-01 -1.172227635979652405e-01
-5.004606246948242188e-01 -1.105646714568138123e-01 4.445872902870178223e-01 -3.494632840156555176e-01 -1.462065577507019043e-01 5.564676523208618164e-01 -2.809941470623016357e-01 8.684485405683517456e-02
-2.382260113954544067e-01 -5.668701529502868652e-01 6.468271017074584961e-01 -1.471857428550720215e-01 5.075187236070632935e-02 4.172026515007019043e-01 -3.058538958430290222e-02 6.548658758401870728e-02
-1.529735028743743896e-01 -7.369527220726013184e-01 1.827474683523178101e-01 1.076337769627571106e-01 4.184906780719757080e-01 4.444522857666015625e-01 8.289199322462081909e-02 9.473533928394317627e-02
-8.468046188354492188e-01 -8.103116601705551147e-02 1.372972279787063599e-01 4.309588968753814697e-01 1.301836520433425903e-01 6.758272647857666016e-02 2.231354415416717529e-01 2.179513871669769287e-02
-3.915244936943054199e-01 -1.567985415458679199e-01 -1.651335358619689941e-01 -5.515826940536499023e-01 8.681470900774002075e-02 6.638468503952026367e-01 -2.058625072240829468e-01 1.138595864176750183e-03
-2.750707268714904785e-01 -4.795079529285430908e-01 3.743830919265747070e-01 -1.697631329298019409e-01 5.345393419265747070e-01 4.588284492492675781e-01 -8.703584969043731689e-02 -1.469522565603256226e-01
1.553984545171260834e-02 -5.333859920501708984e-01 2.856521904468536377e-01 -1.893210262060165405e-01 -3.216344118118286133e-01 6.444499492645263672e-01 2.436089366674423218e-01 1.403873115777969360e-01
-1.427031122148036957e-02 3.494596481323242188e-02 -5.502213537693023682e-02 -3.558621704578399658e-01 3.621222674846649170e-01 3.883156180381774902e-01 6.718647480010986328e-01 -3.682201504707336426e-01
-5.351871252059936523e-01 -2.329943180084228516e-01 8.483904600143432617e-02 4.942872524261474609e-01 -1.307262331247329712e-01 2.152169048786163330e-01 5.136061310768127441e-01 2.838518917560577393e-01
-2.709618806838989258e-01 -5.860068798065185547e-01 8.388127386569976807e-02 -4.910897910594940186e-01 2.999247014522552490e-01 1.465174853801727295e-01 3.686820566654205322e-01 2.960098087787628174e-01
-1.218024492263793945e-01 -4.375994801521301270e-01 -1.769708842039108276e-02 -5.488512516021728516e-01 3.885099589824676514e-01 1.548817604780197144e-01 5.541760325431823730e-01 -1.004028022289276123e-01
-1.795180439949035645e-01 8.150646090507507324e-02 2.130330055952072144e-01 -3.604411482810974121e-01 -1.889780759811401367e-01 3.194966018199920654e-01 8.032529950141906738e-01 5.313287302851676941e-02
-6.186910867691040039e-01 -9.498880058526992798e-02 2.285745888948440552e-01 -4.367826282978057861e-01 7.440984994173049927e-02 4.696968197822570801e-01 -3.174241781234741211e-01 -1.956092268228530884e-01
1.465712189674377441e-01 -4.460382759571075439e-01 2.274386286735534668e-01 -2.705830931663513184e-01 5.532094836235046387e-01 4.819940328598022461e-01 2.912401556968688965e-01 1.773227900266647339e-01
-3.906193375587463379e-01 1.686491817235946655e-01 -2.992414636537432671e-03 -1.004475206136703491e-01 3.767371773719787598e-01 6.829209327697753906e-01 -3.118708543479442596e-02 -4.467559754848480225e-01
-4.906334280967712402e-01 -5.962773561477661133e-01 -3.487579822540283203e-01 6.677617132663726807e-02 4.966616630554199219e-01 1.151177510619163513e-01 9.831190854310989380e-02 -8.972781896591186523e-02
-8.459776639938354492e-01 -2.009287923574447632e-01 -1.005697548389434814e-01 2.266577184200286865e-01 -1.846302449703216553e-01 8.292306214570999146e-02 3.566078245639801025e-01 1.196987405419349670e-01
-2.985902428627014160e-01 1.711521446704864502e-01 4.611738622188568115e-01 2.646844983100891113e-01 -5.114111676812171936e-02 6.473841667175292969e-01 4.161922335624694824e-01 6.223970651626586914e-02
-5.261511355638504028e-02 -7.558928728103637695e-01 8.534469455480575562e-02 5.651772022247314453e-02 3.234442174434661865e-01 5.143744945526123047e-01 1.768154352903366089e-01 1.221425011754035950e-01
-2.700121402740478516e-01 -5.503329038619995117e-01 4.163655340671539307e-01 7.064653933048248291e-02 3.241493999958038330e-01 5.446934103965759277e-01 -1.841569095849990845e-01 -1.009874269366264343e-01
-3.722827434539794922e-01 -2.066085636615753174e-01 -1.095093190670013428e-01 5.658356547355651855e-01 5.219408869743347168e-02 3.821818232536315918e-01 5.574274659156799316e-01 1.644494682550430298e-01
-1.508803218603134155e-01 -4.082134664058685303e-01 -4.651303970604203641e-05 -2.586920261383056641e-01 -1.668550074100494385e-01 7.843981981277465820e-01 -7.025171071290969849e-02 -3.092231750488281250e-01
-2.796616256237030029e-01 -6.920747756958007812e-01 3.992640078067779541e-01 -2.463931888341903687e-01 2.499542534351348877e-01 1.965167373418807983e-01 1.150923818349838257e-01 -3.291780054569244385e-01
-5.793568491935729980e-01 2.669583559036254883e-01 2.597491145133972168e-01 2.593526244163513184e-02 1.190823167562484741e-01 1.796031445264816284e-01 5.938495397567749023e-01 3.547416627407073975e-01
-4.543625414371490479e-01 -1.224389150738716125e-01 -2.618850469589233398e-01 -1.935458630323410034e-01 5.324914455413818359e-01 4.496146440505981445e-01 3.124832734465599060e-02 -4.310947954654693604e-01
-1.624044328927993774e-01 -7.568776607513427734e-01 1.954703480005264282e-01 1.071085408329963684e-01 -9.870610386133193970e-02 2.125870138406753540e-01 2.730525434017181396e-01 -4.707296788692474365e-01
-1.479624807834625244e-01 -4.058339893817901611e-01 5.499453544616699219e-01 -3.443640172481536865e-01 3.333644568920135498e-01 5.263641476631164551e-01 -6.424069404602050781e-02 -7.845507934689521790e-03
-3.701211512088775635e-01 3.312802687287330627e-02 1.209082677960395813e-01 4.486408829689025879e-01 1.046101078391075134e-01 3.280417323112487793e-01 7.165122032165527344e-01 1.186211779713630676e-01
-4.267740249633789062e-01 -5.114244222640991211e-01 6.062914729118347168e-01 -2.604305744171142578e-01 2.151270806789398193e-01 1.488802433013916016e-01 4.203898087143898010e-02 2.251295149326324463e-01
-6.345314383506774902e-01 2.976980209350585938e-01 -2.527802065014839172e-02 2.351453453302383423e-01 4.895481765270233154e-01 3.435459434986114502e-01 2.885523736476898193e-01 1.089482903480529785e-01
-7.606289386749267578e-01 -7.981944829225540161e-02 1.971234194934368134e-02 2.770486176013946533e-01 -1.407449394464492798e-01 1.320042014122009277e-01 4.854425191879272461e-01 2.550279796123504639e-01
-1.807681024074554443e-01 -1.689730286598205566e-01 -8.463556319475173950e-02 -2.037115395069122314e-01 -4.520684182643890381e-01 5.631716847419738770e-01 4.422904849052429199e-01 4.158850014209747314e-01
-3.608237504959106445e-01 2.928653955459594727e-01 -1.323322206735610962e-01 -1.375455260276794434e-01 4.644020795822143555e-01 5.171899795532226562e-01 2.860831320285797119e-01 4.273257851600646973e-01
-2.594863772392272949e-01 1.490128785371780396e-01 2.748960256576538086e-01 -2.078489959239959717e-01 1.372157484292984009e-01 2.858734130859375000e-01 6.195280551910400391e-01 -5.543700456619262695e-01
-6.763898134231567383e-01 -4.448430240154266357e-01 3.159411996603012085e-02 6.787893176078796387e-02 -1.836287826299667358e-01 4.689152240753173828e-01 -2.042849063873291016e-01 2.089793980121612549e-01
-5.967868566513061523e-01 8.355685323476791382e-02 -3.255868852138519287e-01 1.003687307238578796e-01 1.995486766099929810e-01 4.691301584243774414e-01 2.523656189441680908e-01 4.440627992153167725e-01
-2.590919137001037598e-01 -2.004569917917251587e-01 1.730844974517822266e-01 -7.620187103748321533e-02 -5.721409320831298828e-01 3.753065764904022217e-01 4.973199665546417236e-01 -3.760264515876770020e-01
-1.866075098514556885e-01 -6.305302977561950684e-01 3.342408537864685059e-01 2.080342173576354980e-01 3.468914330005645752e-01 3.672671616077423096e-01 1.378092765808105469e-01 3.720265030860900879e-01
-2.739497423171997070e-01 -5.109238624572753906e-01 5.521345138549804688e-01 1.635431349277496338e-01 1.973134875297546387e-01 5.313031673431396484e-01 -1.038970500230789185e-01 -1.729965023696422577e-02
6.331947445869445801e-02 -2.069608569145202637e-01 3.917610645294189453e-02 -3.960150480270385742e-01 -2.314937412738800049e-01 6.300305128097534180e-01 5.653604269027709961e-01 -1.569547057151794434e-01
-4.996185302734375000e-01 -6.104330420494079590e-01 -1.789375543594360352e-01 -8.987592882476747036e-04 5.212360620498657227e-01 -3.223860263824462891e-02 2.535396516323089600e-01 -9.340531378984451294e-02
-4.515570998191833496e-01 1.319213807582855225e-01 -1.697136163711547852e-01 -3.102750889956951141e-02 -2.091637700796127319e-01 4.424325525760650635e-01 5.691146254539489746e-01 4.307437241077423096e-01
1.953302621841430664e-01 -5.271271467208862305e-01 3.511101007461547852e-01 8.492225408554077148e-02 4.758975207805633545e-01 4.858774244785308838e-01 2.775972783565521240e-01 1.178027987480163574e-01
-6.279247403144836426e-01 2.285515964031219482e-01 -2.461881786584854126e-01 -3.603585362434387207e-01 1.915800124406814575e-01 3.890458047389984131e-01 1.711318045854568481e-01 3.816571235656738281e-01
-3.209096789360046387e-01 -3.609277009963989258e-01 1.718802452087402344e-01 5.688530206680297852e-01 -2.291602343320846558e-01 3.128778040409088135e-01 5.067843794822692871e-01 -7.983902841806411743e-02
-6.698405742645263672e-02 -1.751718372106552124e-01 -5.905483849346637726e-03 -2.055353671312332153e-01 -3.892965316772460938e-01 5.728872418403625488e-01 4.851363003253936768e-01 4.554554224014282227e-01
-3.482860624790191650e-01 -2.709342837333679199e-01 2.014032304286956787e-01 6.014010906219482422e-01 -4.204707592725753784e-02 3.263598680496215820e-01 5.374372601509094238e-01 -7.698969542980194092e-02
-3.120273649692535400e-01 1.645597219467163086e-01 2.863896787166595459e-01 2.789298593997955322e-01 2.555212974548339844e-01 3.559150695800781250e-01 6.594159603118896484e-01 2.982317209243774414e-01
-3.000189661979675293e-01 -5.220698937773704529e-02 -5.165323615074157715e-01 -1.857309043407440186e-02 2.251773923635482788e-01 5.666002631187438965e-01 3.182264864444732666e-01 4.087831079959869385e-01
-1.216216832399368286e-01 -3.797831758856773376e-02 3.252929449081420898e-02 -3.544469475746154785e-01 -4.232518374919891357e-01 5.533543825149536133e-01 5.835637450218200684e-01 1.765933185815811157e-01
-4.942318797111511230e-02 8.828757330775260925e-03 5.587294697761535645e-02 -2.298501133918762207e-01 -1.730471402406692505e-01 3.901152908802032471e-01 7.602590918540954590e-01 4.259079694747924805e-01
-1.307099908590316772e-01 -5.029438734054565430e-01 1.012272834777832031e-01 -5.273273587226867676e-01 4.347988963127136230e-02 3.895157575607299805e-01 3.032720983028411865e-01 4.427803754806518555e-01
-4.034022390842437744e-01 -1.735934615135192871e-01 5.377010107040405273e-01 -2.605533599853515625e-01 -9.631336480379104614e-02 6.244470477104187012e-01 -2.251280248165130615e-01 -1.511582266539335251e-02
-3.483647406101226807e-01 -8.069027215242385864e-02 1.073654368519783020e-02 5.061349868774414062e-01 1.035119146108627319e-01 3.129792809486389160e-01 7.099879384040832520e-01 -5.558490380644798279e-02
-2.322539091110229492e-01 -1.783191561698913574e-01 2.408377081155776978e-01 1.024794429540634155e-01 -4.230328202247619629e-01 2.864608168601989746e-01 7.103134393692016602e-01 2.831850945949554443e-01
-3.690187931060791016e-01 1.990526169538497925e-01 3.147816658020019531e-01 -2.829459309577941895e-01 -7.491986732929944992e-03 3.489543497562408447e-01 5.416788458824157715e-01 -4.793912768363952637e-01
-4.082686603069305420e-01 2.612407878041267395e-02 3.938706517219543457e-01 4.794769585132598877e-01 2.516114525496959686e-02 4.584794044494628906e-01 4.843221306800842285e-01 4.687853530049324036e-02
1.034843362867832184e-02 -2.527505457401275635e-01 3.117634057998657227e-01 -5.259942412376403809e-01 -2.484574764966964722e-01 6.075713634490966797e-01 3.436611592769622803e-01 -1.147466227412223816e-01
-3.903761208057403564e-01 -2.876750230789184570e-01 4.965162277221679688e-01 -4.035123884677886963e-01 5.615675449371337891e-01 1.934098005294799805e-01 3.535249456763267517e-02 -3.851836174726486206e-02
-6.320619583129882812e-01 -1.686773151159286499e-01 -1.139742694795131683e-02 4.200332462787628174e-01 -2.277877628803253174e-01 2.584556937217712402e-01 5.071756839752197266e-01 1.399068087339401245e-01
-2.960560917854309082e-01 -4.107078015804290771e-01 5.378790497779846191e-01 -3.499030470848083496e-01 4.083125591278076172e-01 3.978940844535827637e-01 -8.297600597143173218e-02 2.889572642743587494e-04
-2.557633221149444580e-01 2.005934864282608032e-01 4.051282405853271484e-01 2.437897473573684692e-01 -3.697938751429319382e-03 7.357274293899536133e-01 3.512293100357055664e-01 7.819674909114837646e-02
-3.254808187484741211e-01 -2.013309299945831299e-01 -2.854205369949340820e-01 -1.052660495042800903e-01 -1.214155927300453186e-02 8.484058976173400879e-01 -8.693011105060577393e-02 1.829907298088073730e-01
-4.240137934684753418e-01 -6.670315265655517578e-01 -4.201707616448402405e-02 -4.299907982349395752e-01 -2.572562396526336670e-01 1.537868976593017578e-01 2.382742166519165039e-01 -2.049828916788101196e-01
-6.878226995468139648e-01 -1.533531695604324341e-01 1.532669961452484131e-01 4.387933611869812012e-01 -7.056437432765960693e-02 2.960086986422538757e-02 5.233220458030700684e-01 -8.735475689172744751e-02
-1.996095180511474609e-01 1.291490644216537476e-01 -4.664982855319976807e-02 -4.127051532268524170e-01 -2.896844148635864258e-01 5.163086652755737305e-01 6.298518180847167969e-01 1.541746407747268677e-01
-2.163105159997940063e-01 1.427422836422920227e-02 -4.957543611526489258e-01 -1.410675495862960815e-01 1.308261454105377197e-01 7.801000475883483887e-01 1.992025077342987061e-01 -1.482576280832290649e-01
-4.055624604225158691e-01 -2.712480723857879639e-01 1.386108845472335815e-01 -5.303481221199035645e-01 -1.895194202661514282e-01 6.027503609657287598e-01 -2.357915639877319336e-01 8.147491514682769775e-02
-6.678618192672729492e-01 3.548686802387237549e-01 2.323399782180786133e-01 1.707333177328109741e-01 3.249317705631256104e-01 4.135388433933258057e-01 2.295490801334381104e-01 1.249379441142082214e-01
-1.882434189319610596e-01 -5.183146595954895020e-01 4.234921634197235107e-01 -4.031614959239959717e-01 2.311632037162780762e-01 7.347530871629714966e-02 4.814368486404418945e-01 2.518192827701568604e-01
-2.614094316959381104e-01 -2.285399734973907471e-01 2.972219884395599365e-01 -3.291367590427398682e-01 1.292447894811630249e-01 6.677730679512023926e-01 -1.733963489532470703e-01 -4.359721541404724121e-01
-3.760992586612701416e-01 -6.656400561332702637e-01 4.461866617202758789e-01 -1.055375710129737854e-01 3.248707056045532227e-01 2.037679404020309448e-01 -2.804462239146232605e-02 2.395891249179840088e-01
-5.165114998817443848e-01 -3.792317509651184082e-01 3.176657557487487793e-01 -4.162025153636932373e-01 4.166259169578552246e-01 2.976252734661102295e-01 -2.259221225976943970e-01 4.543428868055343628e-02
-7.645449042320251465e-01 -1.517720222473144531e-01 -2.138369977474212646e-01 8.975615352392196655e-02 -9.643145650625228882e-02 -3.442445397377014160e-02 5.722117424011230469e-01 -2.726658061146736145e-02
-7.375794649124145508e-02 1.647140681743621826e-01 -6.521999090909957886e-02 -4.938315749168395996e-01 2.476558685302734375e-01 4.204930663108825684e-01 6.654937267303466797e-01 -1.956423670053482056e-01
-4.696675240993499756e-01 2.241728603839874268e-01 2.989423274993896484e-01 -1.839949488639831543e-01 2.538787201046943665e-02 3.119894862174987793e-01 4.686572253704071045e-01 -5.369514226913452148e-01
-1.385646164417266846e-01 -5.672017335891723633e-01 2.412787079811096191e-01 -1.854682117700576782e-01 6.144753098487854004e-01 4.066541194915771484e-01 3.569995239377021790e-02 -1.491516530513763428e-01
-6.775499880313873291e-02 -2.427963167428970337e-01 -1.165686324238777161e-01 1.233929917216300964e-01 -4.718756377696990967e-01 6.453845500946044922e-01 4.711122512817382812e-01 -2.156634330749511719e-01
-3.258831799030303955e-01 -1.691082715988159180e-01 -2.634893655776977539e-01 -1.928994655609130859e-01 1.175761669874191284e-01 8.239553570747375488e-01 -2.017819285392761230e-01 1.585029512643814087e-01
-2.811947837471961975e-02 -6.126890778541564941e-01 -7.084798812866210938e-02 1.142444163560867310e-01 2.699147760868072510e-01 7.063013911247253418e-01 2.371432073414325714e-02 1.829538792371749878e-01
-5.147536396980285645e-01 8.453902788460254669e-03 6.983013451099395752e-02 4.814462065696716309e-01 2.354905940592288971e-02 5.333096385002136230e-01 2.694743275642395020e-01 3.751007616519927979e-01
-8.132523894309997559e-01 -7.243881374597549438e-02 -5.585019662976264954e-02 1.182132735848426819e-01 -6.361249089241027832e-02 -1.418664958328008652e-02 5.480188727378845215e-01 1.081993281841278076e-01
-2.601385712623596191e-01 -3.076504170894622803e-02 3.119371533393859863e-01 5.305777192115783691e-01 2.571731992065906525e-02 6.322647333145141602e-01 3.900538980960845947e-01 -1.354877604171633720e-03
-2.826950550079345703e-01 -2.476451173424720764e-02 7.864149659872055054e-02 4.867734611034393311e-01 9.309270232915878296e-02 3.425146341323852539e-01 7.416853308677673340e-01 -1.605371385812759399e-02
-3.121210932731628418e-01 2.754760980606079102e-01 3.567448258399963379e-01 -2.828571796417236328e-01 -7.861181348562240601e-02 3.767504096031188965e-01 5.802847146987915039e-01 -3.668340146541595459e-01
-3.092240691184997559e-01 2.314586788415908813e-01 2.649278044700622559e-01 -3.460986912250518799e-01 -1.173742190003395081e-01 7.958477735519409180e-01 -7.306391000747680664e-02 -9.136492758989334106e-02
-4.656208157539367676e-01 -3.277339637279510498e-01 3.264672458171844482e-01 -4.273035228252410889e-01 4.627791047096252441e-02 5.511588454246520996e-01 -2.831948697566986084e-01 2.239320427179336548e-02
-2.172079235315322876e-01 5.288462340831756592e-02 1.723085939884185791e-01 4.744574725627899170e-01 2.337731271982192993e-01 5.322567820549011230e-01 5.794452428817749023e-01 -1.466960906982421875e-01
-4.215255379676818848e-01 1.359415352344512939e-01 4.195669293403625488e-01 4.241238534450531006e-01 7.303526997566223145e-02 5.050595402717590332e-01 4.308225214481353760e-01 4.349181428551673889e-02
-3.781748712062835693e-01 2.717377431690692902e-02 -1.255231164395809174e-02 4.988994598388671875e-01 -4.172476381063461304e-02 7.288291454315185547e-01 2.053612917661666870e-01 -1.791120022535324097e-01
-3.237172365188598633e-01 3.419888764619827271e-02 3.918920159339904785e-01 4.512673318386077881e-01 4.638975858688354492e-02 5.332959890365600586e-01 5.001883506774902344e-01 -8.419198915362358093e-03
-5.646735057234764099e-02 3.018369898200035095e-02 1.490674316883087158e-01 -8.179704099893569946e-02 -1.203857660293579102e-01 3.292833268642425537e-01 8.678953647613525391e-01 3.013736605644226074e-01
-2.646208107471466064e-01 -5.706584453582763672e-02 7.928444445133209229e-02 -6.729305386543273926e-01 4.857659637928009033e-01 4.408923089504241943e-01 1.669619828462600708e-01 -9.678274393081665039e-02
-1.290220916271209717e-01 -2.214379310607910156e-01 -5.051854997873306274e-02 -5.172460675239562988e-01 -4.082270562648773193e-01 6.257649064064025879e-01 3.255117535591125488e-01 -5.831995513290166855e-03
-7.979359030723571777e-01 1.195174828171730042e-01 -1.383282989263534546e-01 3.225654736161231995e-02 1.863304525613784790e-01 1.739471107721328735e-01 3.373579978942871094e-01 3.873650133609771729e-01
-6.881265044212341309e-01 -1.818447560071945190e-02 -9.615202434360980988e-03 3.703414797782897949e-01 -6.599964946508407593e-02 1.625606715679168701e-01 5.918054580688476562e-01 -8.882824331521987915e-02
8.373674005270004272e-02 -2.884632050991058350e-01 3.582916855812072754e-01 -2.462466955184936523e-01 -3.377591669559478760e-01 6.532915234565734863e-01 4.241397082805633545e-01 -1.099023502320051193e-03
-2.022890932857990265e-02 -1.798994541168212891e-01 2.149821519851684570e-01 4.080714657902717590e-03 -3.698887228965759277e-01 5.845125317573547363e-01 6.215705275535583496e-01 -2.370027303695678711e-01
-3.728084266185760498e-01 -2.983633615076541901e-02 -3.279784917831420898e-01 -9.749168902635574341e-02 3.972864896059036255e-02 8.362867832183837891e-01 -1.514464318752288818e-01 1.384166628122329712e-01
2.009916491806507111e-02 -2.445495724678039551e-01 1.929540187120437622e-01 -4.975473284721374512e-01 -2.498196512460708618e-01 6.241264343261718750e-01 4.184600114822387695e-01 -1.671961992979049683e-01
-6.530959606170654297e-01 2.336635589599609375e-01 1.890503466129302979e-01 3.356176987290382385e-02 2.042086236178874969e-02 1.307897716760635376e-01 6.308155059814453125e-01 2.579714953899383545e-01
-2.554278075695037842e-01 6.241628900170326233e-02 3.504675328731536865e-01 3.695955276489257812e-01 -6.279110163450241089e-02 6.254137158393859863e-01 5.246388912200927734e-01 3.318617865443229675e-02
-4.376767277717590332e-01 -2.375682294368743896e-01 2.522571384906768799e-01 -4.846319258213043213e-01 3.222380205988883972e-02 6.346721649169921875e-01 -2.227063477039337158e-01 -7.319769356399774551e-03
-5.289685726165771484e-01 -2.178008556365966797e-01 4.410971701145172119e-02 -1.969947665929794312e-01 -1.923269033432006836e-02 6.421660780906677246e-01 -2.487099319696426392e-01 -3.967349529266357422e-01
-3.335716724395751953e-01 1.723385006189346313e-01 4.348762929439544678e-01 3.241139352321624756e-01 2.052079327404499054e-02 6.203347444534301758e-01 4.186382591724395752e-01 6.608901917934417725e-02
-3.651452362537384033e-01 -3.637990653514862061e-01 3.499963581562042236e-01 -3.854649662971496582e-01 4.502692818641662598e-01 3.951346874237060547e-01 -1.073086410760879517e-01 -3.047123849391937256e-01
-6.737158298492431641e-01 -5.482215881347656250e-01 1.875212639570236206e-01 1.295567303895950317e-01 -3.617890477180480957e-01 2.242987751960754395e-01 -8.361656218767166138e-02 -7.360657304525375366e-02
-1.684118211269378662e-01 -2.446129620075225830e-01 -5.707339644432067871e-01 -1.149421930313110352e-01 -1.253730356693267822e-01 6.953442692756652832e-01 2.710953950881958008e-01 -1.176443789154291153e-02
-2.037543654441833496e-01 -5.567072033882141113e-01 2.111253589391708374e-01 -3.681904375553131104e-01 1.406012922525405884e-01 4.199023246765136719e-01 1.656862907111644745e-02 -5.215954184532165527e-01
-8.158777654170989990e-02 -3.434771895408630371e-01 2.589809596538543701e-01 5.476629734039306641e-01 6.802133470773696899e-02 3.824054896831512451e-01 5.764284729957580566e-01 -1.588406562805175781e-01
-2.206188887357711792e-01 -2.845585048198699951e-01 1.536408625543117523e-02 4.820978641510009766e-01 -2.535165548324584961e-01 4.425838589668273926e-01 5.702856779098510742e-01 2.287416458129882812e-01
-6.410657763481140137e-01 -1.119034513831138611e-01 -1.390895694494247437e-01 3.166236877441406250e-01 -1.966337859630584717e-01 3.157413899898529053e-01 4.555263221263885498e-01 3.332476615905761719e-01
-8.521180599927902222e-02 -3.042050004005432129e-01 2.365239709615707397e-01 -9.102743119001388550e-02 -5.431077480316162109e-01 6.397746801376342773e-01 3.552616238594055176e-01 -7.402794063091278076e-02
-1.342844814062118530e-01 -1.364185512065887451e-01 -3.332139849662780762e-01 -1.737209260463714600e-01 -5.180673301219940186e-02 8.809788823127746582e-01 1.388734579086303711e-01 1.550922840833663940e-01
-6.113729625940322876e-02 2.669250778853893280e-02 -5.735229700803756714e-02 -2.693586647510528564e-01 -1.388299316167831421e-01 4.394542276859283447e-01 8.404824137687683105e-01 3.003059327602386475e-02
-6.082828640937805176e-01 2.013813555240631104e-01 4.259904325008392334e-01 9.623680263757705688e-02 2.880656719207763672e-01 -3.785921493545174599e-03 5.498156547546386719e-01 1.158224418759346008e-01
-8.823292851448059082e-01 -1.143893375992774963e-01 -6.917576491832733154e-02 2.329642027616500854e-01 -5.930077657103538513e-02 -2.590685896575450897e-02 3.667722344398498535e-01 -1.031648144125938416e-01
-5.986736416816711426e-01 -7.902783155441284180e-02 -5.596976876258850098e-01 -1.067313030362129211e-01 9.409658610820770264e-02 4.902469515800476074e-01 1.240875124931335449e-01 2.147032320499420166e-01
-2.853579521179199219e-01 -2.448167055845260620e-01 1.845624744892120361e-01 4.756331741809844971e-01 -1.328105181455612183e-01 3.091878890991210938e-01 6.780556440353393555e-01 1.592174321413040161e-01
-4.894521534442901611e-01 -3.452648520469665527e-01 -2.892867326736450195e-01 5.210771784186363220e-02 -1.202431246638298035e-01 4.249501228332519531e-01 4.370279312133789062e-01 4.108433723449707031e-01
-3.903355300426483154e-01 -3.647775948047637939e-01 7.307389974594116211e-01 -5.251846089959144592e-02 6.929282099008560181e-02 2.741712033748626709e-01 -4.244613274931907654e-02 3.099429607391357422e-01
-1.864075511693954468e-01 -5.100516080856323242e-01 -1.047933176159858704e-01 -5.999280810356140137e-01 4.169425070285797119e-01 3.133787214756011963e-01 2.342590838670730591e-01 -8.532031625509262085e-02
-6.291232109069824219e-01 -5.897833704948425293e-01 2.638897299766540527e-02 -6.437814445234835148e-04 2.358466535806655884e-01 2.600351534783840179e-02 9.458062797784805298e-02 4.363687038421630859e-01
-3.868569135665893555e-01 -5.086686015129089355e-01 4.491671025753021240e-01 -1.787971556186676025e-01 -3.133721649646759033e-02 5.492487549781799316e-01 -2.029075324535369873e-01 -1.185363903641700745e-01
-3.655882179737091064e-01 1.747229993343353271e-01 8.221413195133209229e-02 -1.253021657466888428e-01 2.376912534236907959e-01 1.654244214296340942e-01 7.173774838447570801e-01 -4.635347127914428711e-01
-2.148864120244979858e-01 1.379016339778900146e-01 4.362766146659851074e-01 -2.638310790061950684e-01 -2.124147415161132812e-01 5.359111428260803223e-01 4.971908032894134521e-01 -3.087776899337768555e-01
-5.094720721244812012e-01 -6.457243561744689941e-01 1.377671808004379272e-01 -4.095859080553054810e-02 3.275061249732971191e-01 -5.592886824160814285e-03 2.146597355604171753e-01 3.865884840488433838e-01
-5.923051834106445312e-01 -4.898729622364044189e-01 4.701077640056610107e-01 7.354936748743057251e-02 -4.758462682366371155e-02 3.153128623962402344e-01 -1.833301186561584473e-01 2.179258316755294800e-01
-2.874856889247894287e-01 -4.460712075233459473e-01 4.657898545265197754e-01 -2.722466289997100830e-01 1.783114820718765259e-01 5.843253731727600098e-01 -2.131301909685134888e-01 9.294374287128448486e-02
-8.772245049476623535e-01 -2.248216606676578522e-02 4.520792141556739807e-02 2.968356311321258545e-01 -1.011038050055503845e-01 1.167190968990325928e-01 2.483715265989303589e-01 -2.329867780208587646e-01
-2.574976086616516113e-01 -1.177542954683303833e-01 -2.872427999973297119e-01 -4.702242910861968994e-01 3.411594331264495850e-01 2.253921926021575928e-01 6.396621465682983398e-01 -1.996261179447174072e-01
-6.160299181938171387e-01 -5.905881524085998535e-01 7.347518205642700195e-02 4.612214863300323486e-02 -3.578590452671051025e-01 2.671781778335571289e-01 -9.335681796073913574e-02 2.366942614316940308e-01
-2.640260159969329834e-01 -4.630817472934722900e-01 -3.369524776935577393e-01 -4.345330297946929932e-01 4.134657979011535645e-01 4.915375709533691406e-01 2.331929467618465424e-02 -1.956647820770740509e-02
-1.532660275697708130e-01 -2.126961946487426758e-01 -3.961735367774963379e-01 2.231992930173873901e-01 -1.808962374925613403e-01 6.051161289215087891e-01 5.462954640388488770e-01 -1.648350805044174194e-01
-1.950342804193496704e-01 -6.847398281097412109e-01 5.798710584640502930e-01 6.853384524583816528e-02 3.038312196731567383e-01 1.800130307674407959e-01 1.651244312524795532e-01 -1.270698104053735733e-02
-2.037854343652725220e-01 -8.906529843807220459e-02 -5.544019341468811035e-01 -4.585292562842369080e-02 5.265739187598228455e-02 6.788079738616943359e-01 3.268159627914428711e-01 2.659198045730590820e-01
-3.949199616909027100e-01 -3.701333701610565186e-01 1.459572911262512207e-01 -4.650640189647674561e-01 4.845064580440521240e-01 4.345066845417022705e-01 -2.126790285110473633e-01 -2.600934170186519623e-02
-3.561645150184631348e-01 -2.516700029373168945e-01 2.276368588209152222e-01 -3.779537081718444824e-01 7.072637230157852173e-02 7.277050018310546875e-01 -2.666161358356475830e-01 -9.747127443552017212e-02
-3.127093613147735596e-01 2.493262737989425659e-01 -1.127926930785179138e-01 -2.470266073942184448e-01 5.650094747543334961e-01 2.883197367191314697e-01 4.684785306453704834e-01 3.800907731056213379e-01
1.400881409645080566e-01 -2.264836579561233521e-01 2.803938090801239014e-01 -4.007019996643066406e-01 5.369340777397155762e-01 4.267648756504058838e-01 3.810876309871673584e-01 2.724766731262207031e-01
-5.587482079863548279e-02 -4.822503030300140381e-01 1.969751864671707153e-01 -4.837495386600494385e-01 1.333921998739242554e-01 3.007119894027709961e-01 5.813168287277221680e-01 -2.129537761211395264e-01
-3.101022839546203613e-01 -2.022769898176193237e-01 3.743618428707122803e-01 -5.964448302984237671e-02 5.385372042655944824e-02 7.718552350997924805e-01 -3.006016910076141357e-01 1.737649589776992798e-01
-7.242082357406616211e-01 3.908288776874542236e-01 1.906598359346389771e-01 3.050980449188500643e-04 3.307060003280639648e-01 3.486180603504180908e-01 1.287136226892471313e-01 1.973723173141479492e-01
-4.989033043384552002e-01 -7.078271359205245972e-02 -2.375649213790893555e-01 -6.056211590766906738e-01 3.819329738616943359e-01 1.280007660388946533e-01 3.729557693004608154e-01 -1.466911882162094116e-01
-2.405380159616470337e-01 -7.175503373146057129e-01 1.471674740314483643e-01 -2.200183272361755371e-01 -2.875699400901794434e-01 3.726353347301483154e-01 1.722038835287094116e-01 -3.255594670772552490e-01
-3.702380359172821045e-01 2.733011543750762939e-01 3.207638263702392578e-01 -1.571616381406784058e-01 2.285629510879516602e-01 3.900073468685150146e-01 4.522929489612579346e-01 -5.017223358154296875e-01
3.073442541062831879e-02 -5.089927911758422852e-01 6.275396943092346191e-01 -1.006492972373962402e-01 -7.680850103497505188e-03 2.111175060272216797e-01 5.397661924362182617e-01 8.262494578957557678e-03
-1.273008584976196289e-01 -3.202806413173675537e-01 -3.892270848155021667e-02 -5.448037385940551758e-01 3.814198672771453857e-01 7.876115292310714722e-02 6.305834650993347168e-01 -1.832174956798553467e-01
-3.732756078243255615e-01 2.877990901470184326e-01 4.117735922336578369e-01 2.508646547794342041e-01 9.043233096599578857e-02 6.611127257347106934e-01 3.040554523468017578e-01 -8.745583891868591309e-02
-1.618448197841644287e-01 1.954472661018371582e-01 4.829077422618865967e-01 -2.051798999309539795e-01 -1.526771485805511475e-02 6.020170450210571289e-01 3.152569830417633057e-01 -4.452679753303527832e-01
-5.719612240791320801e-01 -2.680907212197780609e-02 -4.966117143630981445e-01 -3.972961604595184326e-01 3.418135941028594971e-01 2.830758690834045410e-01 2.645319104194641113e-01 2.699102833867073059e-02
-6.359633207321166992e-01 -3.883520066738128662e-01 2.552502751350402832e-01 1.211431249976158142e-01 -1.077973172068595886e-01 3.260722458362579346e-01 -1.746079474687576294e-01 -4.652674198150634766e-01
-8.184092491865158081e-02 -3.331436216831207275e-01 2.632074952125549316e-01 -4.915465712547302246e-01 -3.250103592872619629e-01 5.826991796493530273e-01 3.533385097980499268e-01 3.745735809206962585e-02
-5.531279444694519043e-01 -5.541134998202323914e-02 7.525669783353805542e-02 -9.606356918811798096e-02 -1.592239178717136383e-02 6.120442152023315430e-01 -1.664271503686904907e-01 -5.230084061622619629e-01
-1.829733103513717651e-01 -1.393612474203109741e-01 3.086984716355800629e-02 5.236067622900009155e-02 3.670225143432617188e-01 9.439388290047645569e-03 7.876840233802795410e-01 -4.337787628173828125e-01
-2.582759857177734375e-01 -3.000218421220779419e-03 -2.003521919250488281e-01 -2.528461515903472900e-01 4.984896183013916016e-01 7.200165390968322754e-01 -2.176273427903652191e-02 -2.486422806978225708e-01
4.656090587377548218e-02 -4.849871695041656494e-01 2.069752663373947144e-01 7.781364023685455322e-02 -3.830922842025756836e-01 5.928608179092407227e-01 3.080635368824005127e-01 -3.472451269626617432e-01
-6.398796439170837402e-01 -3.021112084388732910e-01 -5.460370182991027832e-01 -9.196363389492034912e-02 3.812054991722106934e-01 2.953829616308212280e-02 9.897620230913162231e-02 -1.915269494056701660e-01
-2.149806022644042969e-01 -5.045930743217468262e-01 -2.306452989578247070e-01 -5.505310297012329102e-01 2.331919521093368530e-01 4.798818230628967285e-01 1.472859978675842285e-01 1.911262571811676025e-01
-1.599970310926437378e-01 5.903442576527595520e-02 -2.526358664035797119e-01 -1.657623797655105591e-01 2.076746374368667603e-01 3.176217675209045410e-01 8.063392043113708496e-01 -2.922648191452026367e-01
-1.712504327297210693e-01 -5.581241250038146973e-01 1.994615644216537476e-01 -1.498784720897674561e-01 2.721881568431854248e-01 5.642750263214111328e-01 -3.972234949469566345e-02 -4.503906369209289551e-01
-6.121202707290649414e-01 6.589590758085250854e-02 -1.096245050430297852e-01 -1.361969411373138428e-01 1.104624867439270020e-01 5.470246672630310059e-01 -7.377655804157257080e-02 -5.229899883270263672e-01
-4.149385690689086914e-01 -1.708649098873138428e-01 -2.346033900976181030e-01 3.818806111812591553e-01 -2.659664154052734375e-01 4.449424445629119873e-01 5.216818451881408691e-01 2.385285943746566772e-01
-3.444548845291137695e-01 1.430096756666898727e-02 -1.919798851013183594e-01 -5.897840261459350586e-01 3.203216493129730225e-01 3.449138700962066650e-01 3.943677544593811035e-01 -3.454671800136566162e-01
-5.327220559120178223e-01 2.573711276054382324e-01 -2.099946439266204834e-01 -2.403394728899002075e-01 4.189339280128479004e-01 3.584215641021728516e-01 3.245398402214050293e-01 3.725706040859222412e-01
-1.024622768163681030e-01 -2.857542335987091064e-01 -2.361280769109725952e-01 -3.219398856163024902e-01 2.521202564239501953e-01 3.095588684082031250e-01 7.660931944847106934e-01 -4.641351103782653809e-02
-2.987867593765258789e-01 -2.064354419708251953e-01 2.102423608303070068e-01 6.530337929725646973e-01 6.424982845783233643e-02 5.324215888977050781e-01 2.915458679199218750e-01 -1.576583832502365112e-01
-8.189715147018432617e-01 1.772722899913787842e-01 -4.607334733009338379e-02 1.236468255519866943e-01 1.238671988248825073e-01 1.874831616878509521e-01 4.297204911708831787e-01 2.128289490938186646e-01
-8.603385686874389648e-01 1.203048229217529297e-01 7.422481477260589600e-02 5.584530532360076904e-02 8.519056439399719238e-02 -2.277581254020333290e-03 4.763658344745635986e-01 -5.029403418302536011e-02
-3.869611620903015137e-01 2.897746860980987549e-01 3.721762597560882568e-01 2.625061571598052979e-01 4.484201595187187195e-02 7.128164768218994141e-01 2.101204991340637207e-01 6.781174242496490479e-02
-7.735273241996765137e-01 2.196084558963775635e-01 2.365732192993164062e-01 -3.633176162838935852e-02 -1.360867358744144440e-02 1.149007156491279602e-01 4.768643081188201904e-01 2.352743893861770630e-01
-8.975925296545028687e-02 -5.892622470855712891e-01 2.673937007784843445e-02 1.759499497711658478e-02 6.985091567039489746e-01 2.948560714721679688e-01 2.281386554241180420e-01 1.295625716447830200e-01
1.112053450196981430e-02 -6.967797279357910156e-01 2.382260710000991821e-01 -5.621063336730003357e-02 -2.358553111553192139e-01 2.242062836885452271e-01 5.365977883338928223e-01 -2.462303936481475830e-01
-2.476242631673812866e-01 -7.218252867460250854e-02 -9.535794705152511597e-02 -1.118655428290367126e-01 3.928020596504211426e-01 5.028171930462121964e-03 8.150629997253417969e-01 -3.053169548511505127e-01
-1.085102930665016174e-01 -1.266431659460067749e-01 7.222507148981094360e-02 -2.667009234428405762e-01 -4.269426465034484863e-01 6.899640560150146484e-01 3.394482433795928955e-01 3.496935069561004639e-01
-1.746344715356826782e-01 -4.466667473316192627e-01 -3.550241887569427490e-02 -3.522954285144805908e-01 -5.756219029426574707e-01 3.446839451789855957e-01 4.316262304782867432e-01 -9.038897603750228882e-02
-5.254586338996887207e-01 -2.823655903339385986e-01 -2.138179391622543335e-01 -3.758504092693328857e-01 -1.531050354242324829e-01 6.043724417686462402e-01 -2.615114152431488037e-01 9.264728985726833344e-03
-4.278453588485717773e-01 -4.013618230819702148e-01 4.233083128929138184e-01 -2.867910563945770264e-01 6.130082607269287109e-01 1.214313879609107971e-01 4.234653338789939880e-02 -4.582575708627700806e-02
-5.628532767295837402e-01 2.791932225227355957e-01 -1.924035996198654175e-01 -2.310426384210586548e-01 4.410980045795440674e-01 1.610575914382934570e-01 4.759680032730102539e-01 2.603746950626373291e-01
-7.610874772071838379e-01 2.888993620872497559e-01 3.542610406875610352e-01 2.389649897813796997e-01 2.369906008243560791e-01 1.587189286947250366e-01 2.690173089504241943e-01 -3.084684722125530243e-02
-4.380483329296112061e-01 -5.262062549591064453e-01 4.547828733921051025e-01 -2.491262853145599365e-01 2.327075004577636719e-01 4.074673950672149658e-01 -1.675891578197479248e-01 -1.185778826475143433e-01
-7.625676989555358887e-01 3.075749278068542480e-01 1.779111027717590332e-01 8.021017909049987793e-02 3.668862283229827881e-01 3.059692084789276123e-01 1.499473750591278076e-01 1.873375624418258667e-01
8.717259764671325684e-02 -4.745106697082519531e-01 -1.504940837621688843e-01 1.401412487030029297e-01 5.162774920463562012e-01 6.407423615455627441e-01 1.517205685377120972e-01 1.576081663370132446e-01
-4.974405467510223389e-01 -6.091303229331970215e-01 -1.033347547054290771e-01 -5.701864361763000488e-01 2.147147245705127716e-02 8.393038809299468994e-02 1.346720308065414429e-01 -1.417061984539031982e-01
-2.745282948017120361e-01 -3.615123629570007324e-01 3.385621011257171631e-01 -4.048651158809661865e-01 -7.387894392013549805e-02 5.566245317459106445e-01 -3.222720697522163391e-02 -4.461787641048431396e-01
-5.698276758193969727e-01 3.680502772331237793e-01 1.551459543406963348e-02 -2.234862744808197021e-01 5.141412615776062012e-01 3.888885974884033203e-01 1.189501434564590454e-01 2.447933554649353027e-01
-3.963435888290405273e-01 -3.220127820968627930e-01 4.236758351325988770e-01 -9.249732643365859985e-02 6.668788194656372070e-01 1.794960349798202515e-01 8.318007923662662506e-03 -2.722996771335601807e-01
-3.400175869464874268e-01 -6.345935463905334473e-01 2.724473178386688232e-01 -2.590477168560028076e-01 3.858473002910614014e-01 2.401882708072662354e-01 2.618497004732489586e-03 -3.657462894916534424e-01
-1.932356357574462891e-01 -1.830013692378997803e-01 2.503593564033508301e-01 2.016035318374633789e-01 -7.394395768642425537e-02 3.664613142609596252e-02 8.789862990379333496e-01 -2.154510021209716797e-01
-4.926129579544067383e-01 -2.784092426300048828e-01 1.795845329761505127e-01 -5.554260015487670898e-01 4.603088796138763428e-01 3.275242745876312256e-01 -1.401953995227813721e-01 1.615349948406219482e-02
-1.315151751041412354e-01 -4.598436057567596436e-01 6.725531816482543945e-01 -1.583493947982788086e-01 1.265078634023666382e-01 5.261322855949401855e-01 -2.323128283023834229e-02 2.205194719135761261e-02
-5.718088150024414062e-01 -3.858659565448760986e-01 1.021369546651840210e-01 -1.669597029685974121e-01 7.798735797405242920e-02 5.905845165252685547e-01 -3.552432656288146973e-01 -6.902586668729782104e-02
-3.553490638732910156e-01 -4.302182793617248535e-01 3.058549463748931885e-01 -3.251817822456359863e-01 1.300468444824218750e-01 3.848066329956054688e-01 -5.154697224497795105e-02 -5.671889781951904297e-01
-4.155293405055999756e-01 -4.784234762191772461e-01 3.756236433982849121e-01 -8.329320698976516724e-02 6.340546533465385437e-03 5.994036197662353516e-01 -2.947516739368438721e-01 -6.490129232406616211e-02
-3.130236566066741943e-01 -6.697143912315368652e-01 4.878205358982086182e-01 -1.535473624244332314e-03 2.537638843059539795e-01 2.994273006916046143e-01 1.982746459543704987e-02 2.471472471952438354e-01
-6.619328260421752930e-01 2.789624407887458801e-02 -8.326318860054016113e-02 5.362883210182189941e-01 1.747990250587463379e-01 3.604067564010620117e-01 2.564001977443695068e-01 -2.008482664823532104e-01
-1.987635940313339233e-01 -8.982796221971511841e-02 -3.494596481323242188e-01 -1.881217658519744873e-01 -2.194550186395645142e-01 7.631590366363525391e-01 2.417462766170501709e-01 3.254207968711853027e-01
-5.529316067695617676e-01 -3.909362554550170898e-01 -4.471399262547492981e-02 1.596229150891304016e-02 -6.292120814323425293e-01 3.684127032756805420e-01 4.102269560098648071e-02 -7.656918466091156006e-02
-2.166079878807067871e-01 -2.960419058799743652e-01 -5.896700620651245117e-01 -8.339698612689971924e-02 -5.735040828585624695e-02 7.011507153511047363e-01 5.008303746581077576e-02 1.156050413846969604e-01
-6.955098509788513184e-01 -1.372676044702529907e-01 -3.277594223618507385e-02 3.272570371627807617e-01 -1.225796043872833252e-01 1.357130706310272217e-01 5.212893486022949219e-01 2.899412214756011963e-01
-3.076624572277069092e-01 -7.348051071166992188e-01 -1.079619526863098145e-01 -3.622537851333618164e-01 -6.905454397201538086e-02 1.340312659740447998e-01 3.732681870460510254e-01 -2.458850890398025513e-01
-4.981381595134735107e-01 4.540936946868896484e-01 3.748758882284164429e-02 -1.957113146781921387e-01 3.200950920581817627e-01 3.510485887527465820e-01 4.860056340694427490e-01 -2.098848223686218262e-01
-6.059930920600891113e-01 -4.004753828048706055e-01 4.438990652561187744e-01 -4.277697801589965820e-01 2.873139977455139160e-01 -1.611595600843429565e-02 9.057996422052383423e-02 -3.667002171277999878e-02
-2.881861627101898193e-01 -5.542514920234680176e-01 1.812684684991836548e-01 -5.276023149490356445e-01 3.043987751007080078e-01 4.251446127891540527e-01 6.469542533159255981e-02 1.447056680917739868e-01
-1.768251508474349976e-01 -1.840694546699523926e-01 -2.657210826873779297e-01 -6.003071069717407227e-01 2.318434715270996094e-01 2.396132797002792358e-01 5.479303598403930664e-01 -3.041076064109802246e-01
-4.960929229855537415e-02 1.133540645241737366e-01 -9.451466053724288940e-02 -4.997651576995849609e-01 6.176742315292358398e-01 4.306646585464477539e-01 3.330569267272949219e-01 -2.192518711090087891e-01
1.348225474357604980e-01 -1.499631106853485107e-01 9.976326674222946167e-02 -2.527537643909454346e-01 -7.820831239223480225e-02 4.336772859096527100e-01 8.310307860374450684e-01 -2.630570344626903534e-02
-7.592679262161254883e-01 2.191737443208694458e-01 3.241013586521148682e-01 1.820805966854095459e-01 -1.013964507728815079e-02 1.925892233848571777e-01 4.116218090057373047e-01 1.750828921794891357e-01
-4.556140601634979248e-01 -3.874745070934295654e-01 4.893739521503448486e-01 -6.378652155399322510e-02 3.950951397418975830e-01 4.074194431304931641e-01 -2.768263518810272217e-01 -3.208384150639176369e-04
-6.305850297212600708e-02 -2.617105543613433838e-01 7.637513335794210434e-03 -1.919837445020675659e-01 -2.805696427822113037e-01 6.906062960624694824e-01 2.276614904403686523e-01 -5.320987105369567871e-01
-3.474923372268676758e-01 -2.891581952571868896e-01 2.581003904342651367e-01 -2.470107078552246094e-01 6.890904903411865234e-01 2.648310661315917969e-01 1.492049824446439743e-02 -3.504323959350585938e-01
-3.063525557518005371e-01 -2.936692163348197937e-02 -2.822866737842559814e-01 -4.716022014617919922e-01 2.807852029800415039e-01 2.755132913589477539e-01 6.482577323913574219e-01 1.679443269968032837e-01
-5.223117023706436157e-02 -5.176868438720703125e-01 -2.836149651557207108e-03 -3.541977107524871826e-01 -2.732765674591064453e-01 3.412576019763946533e-01 4.922431409358978271e-01 -4.127568006515502930e-01
-3.972502350807189941e-01 -6.839481592178344727e-01 2.954666316509246826e-01 -7.137928903102874756e-02 2.394149452447891235e-01 4.083253741264343262e-01 -1.479876935482025146e-01 -1.899012029170989990e-01
4.855898395180702209e-02 -8.173644542694091797e-02 2.238350361585617065e-01 -2.359828054904937744e-01 -2.297057509422302246e-01 5.365191102027893066e-01 7.321615815162658691e-01 -9.215713292360305786e-02
7.581955194473266602e-02 -3.928315639495849609e-01 9.823574125766754150e-02 3.678136970847845078e-03 5.922669172286987305e-01 6.553519964218139648e-01 1.439974904060363770e-01 1.710829436779022217e-01
-5.301145911216735840e-01 -3.765999376773834229e-01 7.094094157218933105e-02 -6.286654472351074219e-01 3.259843289852142334e-01 2.407491803169250488e-01 -5.774898454546928406e-02 9.662780910730361938e-02
-3.600729405879974365e-01 3.312991559505462646e-01 3.715044260025024414e-01 2.319811582565307617e-01 1.947636455297470093e-01 6.013050675392150879e-01 3.958774805068969727e-01 1.119724735617637634e-01
-6.072769165039062500e-01 3.485779464244842529e-01 2.003344893455505371e-01 -1.451515704393386841e-01 2.139215618371963501e-01 2.795850932598114014e-01 3.324536085128784180e-01 -4.626549482345581055e-01
-1.550996601581573486e-01 -6.193597316741943359e-01 7.767821103334426880e-02 -2.394459545612335205e-01 -1.535466033965349197e-02 1.545114666223526001e-01 5.023604631423950195e-01 5.024877190589904785e-01
-4.689961299300193787e-02 -4.733863472938537598e-01 2.105974107980728149e-01 -6.145067811012268066e-01 1.164800599217414856e-01 2.795389890670776367e-01 4.401281177997589111e-01 -2.575146853923797607e-01
-4.417042732238769531e-01 -2.315999567508697510e-01 4.220692440867424011e-02 -1.958967149257659912e-01 5.537593960762023926e-01 4.895699322223663330e-01 -2.084697037935256958e-01 -3.483017683029174805e-01
-4.971991479396820068e-01 -5.179471969604492188e-01 -2.583581209182739258e-01 -2.301452457904815674e-01 -1.427095830440521240e-01 2.988247275352478027e-01 7.133554667234420776e-02 5.000569224357604980e-01
8.386426419019699097e-02 -2.865418195724487305e-01 2.941858172416687012e-01 -5.587398409843444824e-01 -8.187046647071838379e-02 5.511327981948852539e-01 3.798005878925323486e-01 -2.396387457847595215e-01
-3.692567348480224609e-01 -4.743363261222839355e-01 -4.324732124805450439e-01 -5.479622483253479004e-01 1.715979725122451782e-01 2.231525182723999023e-01 2.211586683988571167e-01 -1.523307263851165771e-01
-5.419393777847290039e-01 2.569830119609832764e-01 5.157526731491088867e-01 -1.730229519307613373e-02 4.058870077133178711e-01 1.852847486734390259e-01 2.763423621654510498e-01 3.138812482357025146e-01
-3.683206140995025635e-01 -4.578626751899719238e-01 -1.695658117532730103e-01 -5.544491410255432129e-01 3.761743009090423584e-01 4.069338738918304443e-01 -1.017151251435279846e-01 3.296834230422973633e-02
-1.848456412553787231e-01 1.227630153298377991e-01 4.704835638403892517e-02 -1.047914614900946617e-03 5.584481954574584961e-01 1.989919096231460571e-01 7.067666649818420410e-01 -3.123549222946166992e-01
-2.410250455141067505e-01 -5.693272948265075684e-01 -1.579749137163162231e-01 -4.604642689228057861e-01 -2.596307992935180664e-01 1.368708759546279907e-01 4.773262739181518555e-01 -2.584722936153411865e-01
-4.447910785675048828e-01 -4.355554580688476562e-01 3.051053285598754883e-01 -5.076113343238830566e-02 6.779267191886901855e-01 1.723720282316207886e-01 -5.323888733983039856e-02 -1.570199429988861084e-01
-5.813136696815490723e-01 -8.866123855113983154e-03 3.051800429821014404e-01 -3.127503097057342529e-01 2.943624369800090790e-02 5.971796512603759766e-01 -3.341493308544158936e-01 -4.361687228083610535e-02
-1.591010689735412598e-01 -2.790286540985107422e-01 3.316482156515121460e-02 1.301032584160566330e-02 -5.597168803215026855e-01 5.388579964637756348e-01 4.469919502735137939e-01 -3.034927546977996826e-01
-3.234650492668151855e-01 -9.762693196535110474e-02 2.883264422416687012e-01 5.129759311676025391e-01 -1.876630932092666626e-01 5.377906560897827148e-01 4.491916596889495850e-01 -1.155578196048736572e-01
1.467801537364721298e-02 -1.407553553581237793e-01 -1.114411279559135437e-01 -3.937003016471862793e-01 -2.569075822830200195e-01 6.364835500717163086e-01 5.255331993103027344e-01 -2.554517686367034912e-01
1.251104404218494892e-03 -3.586473464965820312e-01 1.445139795541763306e-01 1.331403851509094238e-01 1.549616008996963501e-01 6.407985091209411621e-01 5.833036303520202637e-01 2.405846863985061646e-01
-3.438019156455993652e-01 3.860111236572265625e-01 4.126941263675689697e-01 9.711831808090209961e-02 2.353000491857528687e-01 5.434944033622741699e-01 4.039592742919921875e-01 1.977672129869461060e-01
3.030196949839591980e-02 -5.134400129318237305e-01 3.361226916313171387e-01 -6.680335849523544312e-02 -2.140255570411682129e-01 2.014518529176712036e-01 6.485528945922851562e-01 -3.331803381443023682e-01
-2.019333392381668091e-01 -4.015473723411560059e-01 2.518285214900970459e-01 -2.006331980228424072e-01 7.536511421203613281e-01 3.506038486957550049e-01 -4.326355084776878357e-02 -3.907358273863792419e-02
-5.287582278251647949e-01 8.735248446464538574e-02 1.789470016956329346e-01 4.786828998476266861e-03 2.859273850917816162e-01 5.728605389595031738e-01 -7.542043179273605347e-02 -5.149052143096923828e-01
-1.101463846862316132e-02 -5.132636427879333496e-01 -2.933622896671295166e-01 1.030419543385505676e-01 4.864875078201293945e-01 6.090352535247802734e-01 1.287327855825424194e-01 1.248753890395164490e-01
-4.174269735813140869e-01 -1.250153034925460815e-01 1.651960015296936035e-01 4.946637749671936035e-01 -1.597103923559188843e-01 3.921004235744476318e-01 5.526549816131591797e-01 2.312274128198623657e-01
-6.192005872726440430e-01 1.517518013715744019e-01 2.663772702217102051e-01 -1.767930388450622559e-01 1.418452560901641846e-01 5.611245632171630859e-01 -2.067146450281143188e-01 -3.371019661426544189e-01
-3.327566683292388916e-01 -4.617414772510528564e-01 -4.048765823245048523e-02 -1.928911358118057251e-01 4.725072383880615234e-01 5.552951693534851074e-01 -1.749146133661270142e-01 -2.738808393478393555e-01
-2.696039378643035889e-01 1.426938623189926147e-01 5.819823741912841797e-01 -3.389578163623809814e-01 -2.094581276178359985e-01 5.241964459419250488e-01 2.537029683589935303e-01 -2.652099430561065674e-01
-6.633936166763305664e-01 5.650275573134422302e-02 -3.459075391292572021e-01 -6.713598221540451050e-02 3.748236298561096191e-01 2.552833259105682373e-01 2.910804748535156250e-01 3.770505487918853760e-01
-3.026771843433380127e-01 -5.290135741233825684e-01 -1.655319519340991974e-02 -5.683313012123107910e-01 2.626809179782867432e-01 7.990153878927230835e-02 4.386664628982543945e-01 1.935013830661773682e-01
-7.382668256759643555e-01 -1.337068527936935425e-01 -4.625879600644111633e-02 3.776969909667968750e-01 -1.653031408786773682e-01 1.552164107561111450e-01 4.754626154899597168e-01 1.216871365904808044e-01
-2.391704469919204712e-01 -1.951273530721664429e-01 -1.798762977123260498e-01 -3.191140592098236084e-01 2.795222401618957520e-01 1.336014568805694580e-01 5.979259610176086426e-01 5.630595088005065918e-01
-4.285148978233337402e-01 -5.323310494422912598e-01 2.347420603036880493e-01 -2.005112469196319580e-01 2.365940958261489868e-01 5.923611521720886230e-01 -1.149882152676582336e-01 -1.326614767313003540e-01
-5.860132575035095215e-01 -3.943060338497161865e-01 5.846071243286132812e-02 2.100371122360229492e-01 -4.541671574115753174e-01 4.797614812850952148e-01 -1.247222796082496643e-01 3.979385271668434143e-02
-4.985973834991455078e-01 -3.405317664146423340e-01 -4.730043113231658936e-01 -2.510464191436767578e-01 3.893609344959259033e-01 -4.791796952486038208e-02 3.289654552936553955e-01 -2.942191064357757568e-01
-2.120035886764526367e-01 1.454483717679977417e-01 1.516389697790145874e-01 -1.148241758346557617e-01 4.427954852581024170e-01 6.483598053455352783e-02 8.103057146072387695e-01 -2.021221220493316650e-01
1.488240156322717667e-02 -1.108991354703903198e-01 2.457262724637985229e-01 -5.741376280784606934e-01 4.673582315444946289e-01 3.192721605300903320e-01 4.515003859996795654e-01 -2.706537544727325439e-01
-7.586773633956909180e-01 -8.029066771268844604e-02 1.987654529511928558e-02 5.381076335906982422e-01 1.338551472872495651e-02 2.970836162567138672e-01 1.970540583133697510e-01 -2.718436531722545624e-02
-5.936971902847290039e-01 2.416576594114303589e-01 -1.736107319593429565e-01 -7.843866199254989624e-02 4.728388786315917969e-01 3.690368831157684326e-01 2.622769474983215332e-01 3.525309562683105469e-01
-1.130586713552474976e-01 -4.431285858154296875e-01 -3.034212812781333923e-02 -2.430529743432998657e-01 -4.274508953094482422e-01 6.639630198478698730e-01 2.285644263029098511e-01 -2.346415966749191284e-01
-3.082183897495269775e-01 -1.976704895496368408e-01 -4.218268394470214844e-01 -2.184053957462310791e-01 2.418779879808425903e-01 7.439148426055908203e-01 -1.003030166029930115e-01 1.353293508291244507e-01
-2.010772824287414551e-01 -2.444552779197692871e-01 -1.626802235841751099e-02 -6.122565269470214844e-01 2.057025134563446045e-01 5.594318360090255737e-02 6.528043746948242188e-01 -2.304130196571350098e-01
4.738493636250495911e-02 -1.052434444427490234e-01 5.519348382949829102e-01 -6.640195846557617188e-02 1.960135400295257568e-01 1.468284577131271362e-01 7.825517058372497559e-01 -7.259625941514968872e-02
-5.000022426247596741e-02 -2.625381350517272949e-01 9.596753865480422974e-02 -1.388538442552089691e-02 -3.991449177265167236e-01 4.392118453979492188e-01 6.495234966278076172e-01 -3.808761835098266602e-01
-6.488387286663055420e-02 -1.147321686148643494e-01 6.403255462646484375e-01 1.429991871118545532e-01 9.545104578137397766e-03 2.761432528495788574e-01 6.575559377670288086e-01 -2.084105163812637329e-01
-2.515068054199218750e-01 -6.294207572937011719e-01 3.715635240077972412e-01 -8.106231689453125000e-02 4.304973185062408447e-01 3.921091258525848389e-01 2.979811513796448708e-03 -2.384463697671890259e-01
-2.074760645627975464e-01 2.474752813577651978e-01 3.881915211677551270e-01 2.388025075197219849e-01 1.872005015611648560e-01 7.378842234611511230e-01 3.162849843502044678e-01 9.185273945331573486e-02
-3.010933697223663330e-01 1.019077450037002563e-01 -8.873888850212097168e-02 1.114336103200912476e-01 1.979543119668960571e-01 1.551107764244079590e-01 8.540624380111694336e-01 -2.932531237602233887e-01
-4.055950641632080078e-01 2.242602556943893433e-01 -4.686653614044189453e-01 -3.150783181190490723e-01 1.968933641910552979e-01 4.260540902614593506e-01 4.329679310321807861e-01 2.419260740280151367e-01
-1.906861215829849243e-01 -1.032096296548843384e-01 1.374246776103973389e-01 5.023371428251266479e-02 3.737498223781585693e-01 -2.471533603966236115e-02 8.438121676445007324e-01 -2.815294563770294189e-01
-2.299426645040512085e-01 -2.407863885164260864e-01 2.722944319248199463e-02 4.521562159061431885e-01 -1.695364266633987427e-01 4.443047940731048584e-01 6.179612278938293457e-01 2.755653560161590576e-01
-4.928958043456077576e-02 -6.923257708549499512e-01 6.755093485116958618e-02 -1.462702900171279907e-01 3.019265532493591309e-01 4.825837612152099609e-01 2.304891645908355713e-01 3.393012583255767822e-01
-5.594632625579833984e-01 -3.423111438751220703e-01 -1.371483206748962402e-01 -3.567235171794891357e-01 4.516896307468414307e-01 3.503797054290771484e-01 -1.260542869567871094e-01 -2.847514450550079346e-01
-4.015215933322906494e-01 -1.121094077825546265e-02 2.526946365833282471e-01 1.240117624402046204e-01 5.435871705412864685e-02 5.589492917060852051e-01 1.851720660924911499e-01 -6.401196718215942383e-01
-4.313439428806304932e-01 -1.598547548055648804e-01 -4.634369313716888428e-01 2.973983287811279297e-01 6.958471238613128662e-02 4.373751580715179443e-01 4.161244034767150879e-01 3.403975963592529297e-01
-4.500810801982879639e-01 -2.377198785543441772e-01 4.519824981689453125e-01 1.169343143701553345e-01 -2.967889606952667236e-02 3.065858222544193268e-02 7.116658687591552734e-01 1.211007535457611084e-01
1.033437103033065796e-01 -5.112149715423583984e-01 5.564350285567343235e-04 2.945282496511936188e-02 4.215413630008697510e-01 6.724113225936889648e-01 2.181287854909896851e-01 2.229290604591369629e-01
-4.381025433540344238e-01 -2.411446124315261841e-01 8.285731077194213867e-02 -4.499702453613281250e-01 3.323111534118652344e-01 6.117765307426452637e-01 -2.245273739099502563e-01 -7.391244918107986450e-02
-4.890699684619903564e-01 1.704997755587100983e-02 -4.051513969898223877e-01 6.575027108192443848e-02 3.916534185409545898e-01 3.766993880271911621e-01 3.486063182353973389e-01 4.186024069786071777e-01
-2.854544520378112793e-01 -5.200760364532470703e-01 -3.792028427124023438e-01 -5.173287391662597656e-01 2.991994917392730713e-01 2.407819181680679321e-01 2.959346175193786621e-01 -3.923578932881355286e-02
-3.083096444606781006e-01 -2.281075865030288696e-01 1.182101070880889893e-01 5.493717193603515625e-01 -2.978201210498809814e-01 4.723374843597412109e-01 4.298315048217773438e-01 -2.014307975769042969e-01
-4.751876294612884521e-01 1.476679369807243347e-02 2.185518592596054077e-01 -2.229254543781280518e-01 -2.827857732772827148e-01 7.175354957580566406e-01 -1.579767614603042603e-01 -2.381939142942428589e-01
-4.185982048511505127e-01 -3.937781155109405518e-01 5.190691947937011719e-01 -2.592478692531585693e-01 4.588339626789093018e-01 2.715244293212890625e-01 -7.025374472141265869e-02 -2.094812393188476562e-01
-5.056903362274169922e-01 -4.002719819545745850e-01 3.795587122440338135e-01 -1.835946738719940186e-01 -2.524482309818267822e-01 -8.125300705432891846e-02 3.207895457744598389e-01 -4.827524721622467041e-01
-4.930995702743530273e-01 -5.039988160133361816e-01 1.100899558514356613e-02 -1.939293928444385529e-02 -4.028484225273132324e-01 5.302796959877014160e-01 -1.315059512853622437e-01 2.038716077804565430e-01
-4.324889779090881348e-01 -1.912368088960647583e-01 -3.820720613002777100e-01 -2.818251252174377441e-01 4.163003265857696533e-01 5.381920933723449707e-01 -1.023855134844779968e-01 -2.784563601016998291e-01
-3.825345337390899658e-01 -5.348722338676452637e-01 1.227762550115585327e-01 -4.970973134040832520e-01 4.115140736103057861e-01 3.064009845256805420e-01 5.109926313161849976e-02 -1.989039033651351929e-01
-1.845245361328125000e-01 -2.226633727550506592e-01 -2.693383693695068359e-01 -2.681176364421844482e-01 4.799785315990447998e-01 2.692709267139434814e-01 5.210013389587402344e-01 -4.445368051528930664e-01
-2.200338840484619141e-01 -1.076009944081306458e-01 1.205524280667304993e-01 3.759194910526275635e-02 2.506561577320098877e-01 -6.414289772510528564e-02 8.781110048294067383e-01 -2.933247089385986328e-01
-5.851239562034606934e-01 -3.747654259204864502e-01 8.262370526790618896e-02 -1.404907368123531342e-02 6.125232577323913574e-01 1.808889061212539673e-01 -8.215491473674774170e-02 -3.090336322784423828e-01
2.787395715713500977e-01 -2.201088368892669678e-01 2.252271324396133423e-01 -4.194831252098083496e-01 2.040041424334049225e-02 7.034635543823242188e-01 3.814525604248046875e-01 -7.987276464700698853e-02
-3.261343836784362793e-01 -2.765616476535797119e-01 1.771281659603118896e-01 -1.675794720649719238e-01 1.477542370557785034e-01 8.050059080123901367e-01 -2.954579293727874756e-01 -2.305342815816402435e-02
-4.651533663272857666e-01 -2.872703596949577332e-03 -2.978820800781250000e-01 -4.593661427497863770e-01 4.198068678379058838e-01 1.941202878952026367e-01 4.831623136997222900e-01 -1.910666972398757935e-01
-6.105982661247253418e-01 -2.134276032447814941e-01 4.402662813663482666e-01 5.634719878435134888e-02 3.343029916286468506e-01 3.996375501155853271e-01 -3.318863809108734131e-01 -5.469742044806480408e-02
-1.053621619939804077e-01 -1.769396513700485229e-01 -4.011443629860877991e-02 -6.059584617614746094e-01 -3.181847929954528809e-01 5.019460320472717285e-01 4.716092944145202637e-01 -1.148462444543838501e-01
-8.689823001623153687e-02 -3.500496447086334229e-01 5.021132826805114746e-01 -1.092560216784477234e-01 1.410414427518844604e-01 7.148072123527526855e-01 -2.223741449415683746e-02 -2.729887068271636963e-01
-6.048468947410583496e-01 5.280509218573570251e-02 8.729147166013717651e-02 1.133064776659011841e-01 1.556535363197326660e-01 5.682345032691955566e-01 -1.104879528284072876e-01 -5.015850663185119629e-01
-1.870783269405364990e-01 -6.905205845832824707e-01 2.987963557243347168e-01 -3.515708073973655701e-02 9.387680143117904663e-02 5.815602838993072510e-02 4.100277423858642578e-01 -4.662081599235534668e-01
-3.449373543262481689e-01 1.463095843791961670e-01 1.789321377873420715e-02 -2.971005141735076904e-01 3.458854556083679199e-01 8.297062665224075317e-02 7.133381962776184082e-01 -3.683078587055206299e-01
-5.222643017768859863e-01 -9.974040091037750244e-03 3.212019205093383789e-01 -3.522518277168273926e-02 4.550391435623168945e-01 5.061438083648681641e-01 -2.154991179704666138e-01 -3.362242579460144043e-01
-6.159487366676330566e-01 -3.844168782234191895e-01 -1.994079351425170898e-02 -8.360107243061065674e-02 3.829483687877655029e-01 4.897999465465545654e-01 2.113230675458908081e-01 -1.850224286317825317e-01
-1.503185182809829712e-01 -3.703382313251495361e-01 3.217407763004302979e-01 -3.719005286693572998e-01 -4.698639810085296631e-01 3.893215358257293701e-01 4.749740064144134521e-01 -2.198272570967674255e-02
-3.265057504177093506e-01 -2.527241408824920654e-01 -6.546213626861572266e-01 -4.751910921186208725e-03 2.223318368196487427e-01 4.354041814804077148e-01 1.602434664964675903e-01 -3.691702783107757568e-01
-6.381119489669799805e-01 1.459536552429199219e-01 -6.072012335062026978e-02 4.392970800399780273e-01 3.503584265708923340e-01 4.956410825252532959e-01 7.394646853208541870e-02 3.102620691061019897e-02
-2.912951111793518066e-01 -6.831601262092590332e-01 5.273689702153205872e-02 -2.349096834659576416e-01 -3.490349650382995605e-01 2.861546277999877930e-01 2.071088552474975586e-01 -3.793042898178100586e-01
1.110071092844009399e-01 -1.098589077591896057e-01 2.196311801671981812e-01 -4.294456243515014648e-01 3.503769934177398682e-01 6.986883878707885742e-01 2.246410995721817017e-01 2.855764329433441162e-01
-7.165670394897460938e-02 2.536924779415130615e-01 1.996857076883316040e-01 5.410837009549140930e-02 4.289194568991661072e-02 6.494966149330139160e-01 6.674399971961975098e-01 1.361674070358276367e-01
-1.303048133850097656e-01 1.581472158432006836e-01 1.683092676103115082e-02 -6.520798802375793457e-01 1.721042245626449585e-01 6.710430383682250977e-01 1.951722353696823120e-01 -1.204493641853332520e-01
-4.507893323898315430e-01 9.606731683015823364e-02 4.533363878726959229e-02 1.510207820683717728e-02 4.500620067119598389e-01 4.329494535923004150e-01 5.407119914889335632e-02 -6.263800859451293945e-01
-5.487227439880371094e-01 4.267859272658824921e-03 9.283559769392013550e-02 -6.639233976602554321e-02 -2.879778146743774414e-01 6.539775133132934570e-01 -4.920329153537750244e-02 -4.157164096832275391e-01
-6.441168189048767090e-01 2.920484244823455811e-01 2.129932045936584473e-01 -2.317580580711364746e-02 6.011198163032531738e-01 1.886609196662902832e-01 1.633611917495727539e-01 1.740495860576629639e-01
-4.571744501590728760e-01 -9.832609444856643677e-02 1.266951411962509155e-01 5.355576276779174805e-01 -5.079801380634307861e-02 3.756848871707916260e-01 5.560461282730102539e-01 1.598217934370040894e-01
-2.856473028659820557e-01 -1.263046264648437500e-01 1.856585741043090820e-01 5.067130923271179199e-01 4.633847624063491821e-02 6.103811264038085938e-01 3.384638130664825439e-01 3.492212295532226562e-01
-6.002739071846008301e-01 -3.131913542747497559e-01 -6.825405359268188477e-02 -3.021275997161865234e-01 2.802883982658386230e-01 2.447672337293624878e-01 1.024918854236602783e-01 -5.446701049804687500e-01
-5.043817162513732910e-01 -3.105306029319763184e-01 -1.501918211579322815e-02 -4.355394542217254639e-01 2.347287833690643311e-01 5.227279663085937500e-01 -1.924354135990142822e-01 -3.063923120498657227e-01
-3.674319088459014893e-01 -5.064627528190612793e-01 -7.061295956373214722e-02 -6.594088673591613770e-01 1.262602955102920532e-01 6.812442094087600708e-02 3.832959532737731934e-01 3.442194312810897827e-02
-2.172685712575912476e-01 -3.840422928333282471e-01 8.248993009328842163e-02 -4.820666313171386719e-01 5.777084827423095703e-01 4.475810229778289795e-01 1.778084486722946167e-01 -2.052943035960197449e-02
-5.937092900276184082e-01 2.389244288206100464e-01 1.247938424348831177e-01 -1.980614215135574341e-01 -9.360775351524353027e-02 6.409105062484741211e-01 -7.518599927425384521e-02 -3.323265016078948975e-01
-4.154256284236907959e-01 7.457830011844635010e-02 1.523845493793487549e-01 -3.564416468143463135e-01 2.318221330642700195e-02 5.553681850433349609e-01 1.026306077837944031e-01 -5.933664441108703613e-01
-5.277886986732482910e-01 -1.055654510855674744e-01 1.562561243772506714e-01 -3.352897167205810547e-01 3.212451636791229248e-01 5.938335061073303223e-01 -1.570707559585571289e-01 -3.048800230026245117e-01
-2.572831697762012482e-03 -1.722705215215682983e-01 3.507363498210906982e-01 -4.533628821372985840e-01 2.111202925443649292e-01 2.768143117427825928e-01 7.146795392036437988e-01 9.898333251476287842e-02
-2.081093192100524902e-01 1.226541474461555481e-01 3.429652005434036255e-02 -1.055157408118247986e-01 3.482728600502014160e-01 1.990708708763122559e-01 8.562697172164916992e-01 -1.876581907272338867e-01
-4.005022644996643066e-01 4.423760995268821716e-02 2.966702878475189209e-01 -9.738728404045104980e-02 2.822929620742797852e-02 1.243027895689010620e-01 5.799522995948791504e-01 -6.225357055664062500e-01
-5.861892104148864746e-01 -2.257621437311172485e-01 2.631930708885192871e-01 -4.450281709432601929e-02 3.715420365333557129e-01 4.568947553634643555e-01 -2.897399663925170898e-01 -3.215853869915008545e-01
-6.494964361190795898e-01 5.408652941696345806e-04 -2.233577221632003784e-01 -1.520391851663589478e-01 1.079418733716011047e-01 3.926836550235748291e-01 3.190670534968376160e-02 -5.816181302070617676e-01
-9.899153560400009155e-02 -3.034840524196624756e-01 -1.123518645763397217e-01 -3.966403305530548096e-01 3.673722743988037109e-01 1.755930483341217041e-01 6.762341260910034180e-01 3.241351842880249023e-01
-5.678875446319580078e-01 -3.171164691448211670e-01 5.239515304565429688e-01 1.108103170990943909e-01 2.605995535850524902e-01 4.162174165248870850e-01 -1.754781156778335571e-01 -1.348893493413925171e-01
-6.909020543098449707e-01 -2.190331816673278809e-01 -2.177249491214752197e-01 3.240056931972503662e-01 -9.958749264478683472e-02 1.640271395444869995e-01 4.990631639957427979e-01 1.908095329999923706e-01
-2.128210812807083130e-01 -1.558896303176879883e-01 -2.702197432518005371e-02 -3.332081064581871033e-02 3.493237495422363281e-01 -8.741665631532669067e-02 8.781836032867431641e-01 -1.664033830165863037e-01
-5.154368281364440918e-01 2.115665748715400696e-02 -1.482270658016204834e-01 9.863242506980895996e-02 1.331681311130523682e-01 7.494331598281860352e-01 -1.323800832033157349e-01 -3.244525492191314697e-01
-3.758060038089752197e-01 -5.620577335357666016e-01 -1.446891576051712036e-01 -4.314600825309753418e-01 4.199182093143463135e-01 2.924076318740844727e-01 1.686549782752990723e-01 2.132842540740966797e-01
-1.945637315511703491e-01 -2.902852594852447510e-01 9.674084931612014771e-02 2.832693159580230713e-01 5.286036059260368347e-02 -1.211319025605916977e-02 8.793424963951110840e-01 -1.099765598773956299e-01
-3.806740641593933105e-01 2.178584337234497070e-01 3.353433012962341309e-01 -2.725945413112640381e-01 -1.944968104362487793e-02 5.093067884445190430e-01 3.189564049243927002e-01 -5.092712640762329102e-01
-2.931494712829589844e-01 -6.420554518699645996e-01 4.200127720832824707e-01 -1.262242794036865234e-01 3.488989770412445068e-01 4.162671566009521484e-01 -6.939238309860229492e-02 9.828906506299972534e-02
-6.506027579307556152e-01 -1.850930005311965942e-01 -2.753932774066925049e-01 2.762806415557861328e-01 2.462688460946083069e-02 3.103822469711303711e-01 2.287031412124633789e-01 4.909534454345703125e-01
-2.064052373170852661e-01 -3.291783481836318970e-02 -2.986375093460083008e-01 -6.834827065467834473e-01 1.411533355712890625e-01 3.382088840007781982e-01 5.123161077499389648e-01 -5.659704282879829407e-02
-4.115572869777679443e-01 -5.104611441493034363e-02 3.422513902187347412e-01 -1.334051489830017090e-01 -3.207165747880935669e-02 7.935809493064880371e-01 -2.293173223733901978e-01 -9.847001731395721436e-02
-4.027674198150634766e-01 -4.920572638511657715e-01 -1.804573833942413330e-01 -1.336342096328735352e-01 3.776430785655975342e-01 1.065353211015462875e-02 4.704466164112091064e-01 4.256607592105865479e-01
-1.462313532829284668e-01 -2.407572120428085327e-01 5.169324874877929688e-01 4.705169200897216797e-01 6.168674677610397339e-02 2.850109636783599854e-01 5.868303775787353516e-01 5.138800665736198425e-02
-1.523367762565612793e-01 -3.000482618808746338e-01 -5.590082406997680664e-01 -2.486540675163269043e-01 7.529073208570480347e-02 7.068699002265930176e-01 6.390548497438430786e-02 5.502590537071228027e-02
-5.040308237075805664e-01 -6.092736124992370605e-01 3.350773081183433533e-02 -5.202124118804931641e-01 5.937834456562995911e-02 -2.957487478852272034e-02 2.971956729888916016e-01 -1.013366281986236572e-01
-5.684899091720581055e-01 -3.039731085300445557e-01 3.891772925853729248e-01 -5.465756654739379883e-01 1.881189197301864624e-01 1.712705790996551514e-01 -3.129737451672554016e-02 2.617514133453369141e-01
-4.638148546218872070e-01 1.267636567354202271e-01 6.648016721010208130e-02 -2.926898896694183350e-01 3.538710474967956543e-01 7.044067978858947754e-01 -1.008514240384101868e-01 -2.171058803796768188e-01
-3.326093256473541260e-01 3.045475184917449951e-01 -3.203372061252593994e-01 -8.647506684064865112e-02 4.151665568351745605e-01 6.930974721908569336e-01 1.524131149053573608e-01 -1.027180776000022888e-01
2.432189136743545532e-02 -4.498662054538726807e-01 -2.238177359104156494e-01 7.195176556706428528e-03 5.313464403152465820e-01 2.981714010238647461e-01 6.105989813804626465e-01 5.306999012827873230e-02
4.834965243935585022e-02 -3.148419260978698730e-01 -9.987126290798187256e-02 2.298266813158988953e-02 -3.206887841224670410e-01 8.223392963409423828e-01 1.776387095451354980e-01 -2.782005965709686279e-01
-7.319870591163635254e-01 2.205610722303390503e-01 4.139494597911834717e-01 1.381330788135528564e-01 2.191143780946731567e-01 6.909878551959991455e-02 3.858431279659271240e-01 1.531412750482559204e-01
-6.068040132522583008e-01 -1.776509881019592285e-01 2.427782565355300903e-01 1.702393172308802605e-03 7.316371053457260132e-02 4.971601665019989014e-01 -1.861840188503265381e-01 -5.040824413299560547e-01
-5.080799460411071777e-01 -7.766320556402206421e-02 -2.677134871482849121e-01 -1.602045297622680664e-01 1.372229754924774170e-01 5.977976918220520020e-01 -3.862702101469039917e-02 -5.106886625289916992e-01
-3.662874102592468262e-01 -1.411532610654830933e-01 3.539563417434692383e-01 -2.295093238353729248e-01 5.387632846832275391e-01 5.609654188156127930e-01 -5.870492383837699890e-02 -2.440398633480072021e-01
-4.615707397460937500e-01 2.813025712966918945e-01 2.258337885141372681e-01 -3.759087920188903809e-01 -6.595615297555923462e-02 6.824055910110473633e-01 -3.413107618689537048e-02 -2.105240970849990845e-01
-1.392558664083480835e-01 -2.633841335773468018e-01 -1.459376364946365356e-01 -3.927897289395332336e-02 -3.616779744625091553e-01 6.628440618515014648e-01 4.073898494243621826e-01 3.902000188827514648e-01
-5.984977483749389648e-01 -1.581690758466720581e-01 -3.723262250423431396e-01 -1.885428279638290405e-01 2.578678727149963379e-01 2.408194392919540405e-01 2.135220915079116821e-01 -5.220405459403991699e-01
-6.597173959016799927e-02 -6.012223362922668457e-01 2.307306826114654541e-01 -5.444990992546081543e-01 1.459916494786739349e-02 3.457588851451873779e-01 4.058333337306976318e-01 8.829450234770774841e-04
-3.316756486892700195e-01 -3.232983946800231934e-01 2.244742810726165771e-01 5.498512983322143555e-01 -1.151908636093139648e-01 3.649428784847259521e-01 5.000925064086914062e-01 -1.902620643377304077e-01
-5.199139118194580078e-01 -1.668838560581207275e-01 4.690729677677154541e-01 -1.455049663782119751e-01 4.011487066745758057e-01 4.756914973258972168e-01 -2.629716694355010986e-01 6.543161720037460327e-02
4.488439857959747314e-02 -1.879571676254272461e-01 -7.828903943300247192e-02 -2.205038964748382568e-01 1.740785874426364899e-02 8.373348712921142578e-01 1.357292532920837402e-01 4.336489140987396240e-01
-6.852256655693054199e-01 -5.962519049644470215e-01 4.414155706763267517e-02 1.643807739019393921e-01 3.768783509731292725e-01 -1.069074124097824097e-02 2.979006804525852203e-02 5.423052981495857239e-02
-2.133561372756958008e-01 -2.459427267313003540e-01 8.899234980344772339e-02 -1.726270467042922974e-01 -4.496329426765441895e-01 6.563656330108642578e-01 2.728789150714874268e-01 -3.857761621475219727e-01
-1.065472736954689026e-01 -7.273518294095993042e-02 -1.959081143140792847e-01 -3.091404587030410767e-02 3.685270547866821289e-01 1.441825032234191895e-01 8.812391757965087891e-01 -1.041075065732002258e-01
-1.391995251178741455e-01 7.167492993175983429e-03 -7.972070574760437012e-02 -6.569425463676452637e-01 2.655320167541503906e-01 4.391492307186126709e-01 4.879399836063385010e-01 -2.029744386672973633e-01
-2.124206572771072388e-01 1.254776269197463989e-01 -1.070189401507377625e-01 -4.905832409858703613e-01 2.208403795957565308e-01 2.454828470945358276e-01 7.595497369766235352e-01 3.255531191825866699e-02
-2.228492498397827148e-01 -1.291761547327041626e-01 -3.020383715629577637e-01 -1.447466611862182617e-01 1.398999392986297607e-01 8.893495202064514160e-01 -9.897001087665557861e-02 -3.410673886537551880e-02
-1.791864931583404541e-01 -6.920647025108337402e-01 1.616495251655578613e-01 -4.308377206325531006e-01 -2.323388122022151947e-02 3.956939876079559326e-01 1.026375889778137207e-01 -3.309669196605682373e-01
-6.873730421066284180e-01 2.007961571216583252e-01 -8.094169199466705322e-02 -2.704001367092132568e-01 4.812095165252685547e-01 7.801306992769241333e-02 4.033291637897491455e-01 8.490134030580520630e-02
-6.235752701759338379e-01 -2.846928127110004425e-02 -3.344243466854095459e-01 -7.083317637443542480e-02 3.165799379348754883e-01 2.988424003124237061e-01 2.247676551342010498e-01 5.034245848655700684e-01
-7.063583135604858398e-01 3.244801163673400879e-01 1.573130339384078979e-01 -4.251459147781133652e-03 4.979953169822692871e-01 2.984214127063751221e-01 1.817415803670883179e-01 -3.033973649144172668e-02
-3.034330904483795166e-01 -2.493590712547302246e-01 2.878719866275787354e-01 -3.319780826568603516e-01 4.318244755268096924e-01 6.461156606674194336e-01 -2.157679498195648193e-01 -4.663795605301856995e-02
-4.533874690532684326e-01 -5.129999518394470215e-01 -8.066835254430770874e-02 -4.348143935203552246e-01 4.026478826999664307e-01 3.872036933898925781e-01 -1.089821979403495789e-01 -1.084939911961555481e-01
-4.108228087425231934e-01 -5.832275748252868652e-01 2.515659630298614502e-01 -5.968457087874412537e-02 5.800600647926330566e-01 2.766913473606109619e-01 5.940526723861694336e-02 8.755394071340560913e-02
-3.197597861289978027e-01 -2.319662123918533325e-01 3.320479393005371094e-01 2.218338698148727417e-01 6.268276572227478027e-01 5.325576066970825195e-01 -5.996149033308029175e-02 6.597942858934402466e-02
-1.304008662700653076e-01 1.605536490678787231e-01 1.253336519002914429e-01 -1.080894693732261658e-01 2.652306556701660156e-01 3.457102179527282715e-01 8.475017547607421875e-01 1.473236083984375000e-01
-7.196012139320373535e-01 2.897341549396514893e-02 1.260280758142471313e-01 4.267868101596832275e-01 -7.729121297597885132e-02 2.403777092695236206e-01 4.286784231662750244e-01 -1.891667693853378296e-01
-3.053176105022430420e-01 2.198209464550018311e-01 -2.953820526599884033e-01 -1.353613287210464478e-01 3.810713291168212891e-01 5.374996662139892578e-01 5.644714236259460449e-01 1.172257028520107269e-02
-4.461157917976379395e-01 3.196877241134643555e-01 3.773552477359771729e-01 -1.807631403207778931e-01 2.409650981426239014e-01 2.323005199432373047e-01 5.435917377471923828e-01 -3.408641815185546875e-01
-3.588874042034149170e-01 -3.410021960735321045e-01 3.226198852062225342e-01 -6.542845964431762695e-01 3.658947348594665527e-01 1.802225559949874878e-01 1.460287570953369141e-01 -1.872477233409881592e-01
-5.387376546859741211e-01 2.167680710554122925e-01 -1.012294143438339233e-01 -1.664881557226181030e-01 5.636298060417175293e-01 1.647495180368423462e-01 4.764796197414398193e-01 2.301169335842132568e-01
-9.261210449039936066e-03 -6.330845952033996582e-01 -1.035909205675125122e-01 -4.259862005710601807e-01 1.683379411697387695e-01 3.825290501117706299e-01 4.652215242385864258e-01 1.257992386817932129e-01
-7.814679145812988281e-01 1.250464171171188354e-01 3.617509305477142334e-01 1.276007890701293945e-01 3.344087302684783936e-01 1.069406196475028992e-01 2.857687175273895264e-01 1.469570696353912354e-01
-4.389181137084960938e-01 3.760220482945442200e-02 -8.168697357177734375e-03 -4.984648898243904114e-02 1.888568252325057983e-01 -3.610294312238693237e-02 8.492420315742492676e-01 -2.126103639602661133e-01
-4.717901945114135742e-01 -3.906690180301666260e-01 -1.979051977396011353e-01 -1.065730378031730652e-01 -3.639908134937286377e-02 6.495051980018615723e-01 -1.737186759710311890e-01 -3.477173149585723877e-01
6.028983369469642639e-02 -4.375364780426025391e-01 5.025608539581298828e-01 8.841598778963088989e-02 3.517278432846069336e-01 4.261787533760070801e-01 2.697906494140625000e-01 4.079392254352569580e-01
-6.070680022239685059e-01 -3.697906732559204102e-01 -2.098751664161682129e-01 -6.428297162055969238e-01 -8.133346587419509888e-02 1.122337207198143005e-01 6.227124109864234924e-02 -1.198187917470932007e-01
-5.082640051841735840e-01 -2.071451395750045776e-01 2.046904712915420532e-01 9.083835780620574951e-02 -5.833809375762939453e-01 5.480982661247253418e-01 -3.581564128398895264e-02 8.112342655658721924e-02
-1.061653122305870056e-01 -5.545890927314758301e-01 -2.337100952863693237e-01 -3.773475289344787598e-01 1.877775639295578003e-01 2.126780450344085693e-01 5.535103678703308105e-01 -3.119012415409088135e-01
-7.206489443778991699e-01 -1.197353377938270569e-01 1.532515883445739746e-01 -1.592952013015747070e-01 2.270407974720001221e-01 4.960474073886871338e-01 -2.462407499551773071e-01 -2.433571815490722656e-01
-5.201200842857360840e-01 -1.819441318511962891e-01 -2.333685010671615601e-01 -4.683085083961486816e-01 4.398678839206695557e-01 3.441049754619598389e-01 3.525298833847045898e-02 -3.308519423007965088e-01
-6.712420582771301270e-01 -7.962659001350402832e-02 -1.628703773021697998e-01 -6.634210944175720215e-01 6.157333403825759888e-02 -7.243962958455085754e-03 2.662500739097595215e-01 -4.131178557872772217e-02
-1.257501989603042603e-01 -4.055903553962707520e-01 -5.883140116930007935e-02 -4.535399675369262695e-01 -1.633166521787643433e-01 5.294238924980163574e-01 4.907647371292114258e-01 2.504226267337799072e-01
-4.226972162723541260e-01 -2.835929989814758301e-01 2.114754468202590942e-01 -3.765822052955627441e-01 -4.537080824375152588e-01 2.974216043949127197e-01 4.265659153461456299e-01 2.794583439826965332e-01
-3.408728539943695068e-01 -3.455695882439613342e-02 -4.084381163120269775e-01 -8.082249015569686890e-02 2.936576306819915771e-01 5.906727910041809082e-01 2.781530320644378662e-01 -4.435754716396331787e-01
-2.303690314292907715e-01 2.614167034626007080e-01 -2.268821299076080322e-01 -4.882313311100006104e-03 5.159258246421813965e-01 7.091741561889648438e-01 2.397489845752716064e-01 -2.247611619532108307e-02
-5.689116716384887695e-01 -7.635925710201263428e-02 -2.620784640312194824e-01 -2.724117338657379150e-01 1.494023650884628296e-01 4.640405178070068359e-01 1.027786433696746826e-01 -5.285806655883789062e-01
-4.587503373622894287e-01 -3.221371397376060486e-02 -2.613553106784820557e-01 -1.731967329978942871e-01 3.491875827312469482e-01 7.177646160125732422e-01 3.096478432416915894e-02 -2.283202409744262695e-01
-6.202693581581115723e-01 -1.663146317005157471e-01 -4.904265105724334717e-01 2.564851939678192139e-01 2.366861552000045776e-01 1.276880651712417603e-01 4.222149252891540527e-01 1.752495616674423218e-01
-2.079262137413024902e-01 -4.975853562355041504e-01 -1.468296647071838379e-01 -3.286870121955871582e-01 6.352967619895935059e-01 2.984194159507751465e-01 2.883501350879669189e-01 6.147704645991325378e-02
-1.836215704679489136e-01 -6.111990660429000854e-02 -4.845835641026496887e-02 1.692055538296699524e-02 -2.433746606111526489e-01 9.191612601280212402e-01 1.008094288408756256e-02 2.360571324825286865e-01
-3.289592564105987549e-01 -1.620697416365146637e-02 -2.796854376792907715e-01 -1.988195031881332397e-01 5.746029615402221680e-01 5.578554868698120117e-01 3.298168480396270752e-01 -1.536870449781417847e-01
-2.294488549232482910e-01 1.701055169105529785e-01 1.077875494956970215e-01 1.012042388319969177e-01 4.195941984653472900e-01 2.127037793397903442e-01 8.217026591300964355e-01 -7.721646223217248917e-03
-7.058598399162292480e-01 -1.819182932376861572e-01 2.670900523662567139e-01 -2.435047328472137451e-01 4.168787002563476562e-01 2.346562147140502930e-01 -6.291186809539794922e-02 -3.243866860866546631e-01
-7.166959643363952637e-01 1.915009319782257080e-01 9.634357690811157227e-02 -4.831634163856506348e-01 1.323906481266021729e-01 2.260606586933135986e-01 3.707840740680694580e-01 2.887648902833461761e-02
-3.744889497756958008e-01 2.888159453868865967e-01 2.217764966189861298e-02 -3.412823975086212158e-01 4.144580364227294922e-01 4.247022271156311035e-01 4.651525616645812988e-01 -3.014358282089233398e-01
-3.085953891277313232e-01 8.303473889827728271e-02 2.371236234903335571e-01 -3.020840585231781006e-01 3.658081889152526855e-01 4.562649130821228027e-01 5.914531946182250977e-01 2.420361489057540894e-01
-2.339617758989334106e-01 -2.757345512509346008e-02 3.485472798347473145e-01 3.310646712779998779e-01 1.066511720418930054e-01 7.179587483406066895e-01 2.249780297279357910e-01 3.687253594398498535e-01
-4.792488738894462585e-02 -5.706768855452537537e-02 5.482195019721984863e-01 -3.571400344371795654e-01 5.064516887068748474e-02 5.633779168128967285e-01 3.622427582740783691e-01 -3.393719792366027832e-01
-1.849102973937988281e-01 1.927172243595123291e-01 2.538188993930816650e-01 -1.477340459823608398e-01 3.109490573406219482e-01 7.369963526725769043e-01 1.100011020898818970e-01 -4.364237189292907715e-01
-1.355345696210861206e-01 -2.853451669216156006e-01 -2.497885227203369141e-01 5.759497731924057007e-02 9.812870621681213379e-02 7.952868938446044922e-01 1.313532739877700806e-01 -4.184888005256652832e-01
-5.309938192367553711e-01 1.693671792745590210e-01 -3.887293636798858643e-01 9.188830852508544922e-02 5.144653320312500000e-01 3.167631626129150391e-01 3.597710728645324707e-01 1.880361735820770264e-01
-2.191275656223297119e-01 -2.190207839012145996e-01 2.281128317117691040e-01 8.531092107295989990e-02 -4.216017425060272217e-01 6.747058033943176270e-01 4.417526125907897949e-01 1.287565827369689941e-01
-6.559619307518005371e-01 -2.485525906085968018e-01 -1.457589566707611084e-01 -2.701205611228942871e-01 -1.236841157078742981e-01 4.565477967262268066e-01 9.255411475896835327e-02 -4.259402155876159668e-01
-3.959868550300598145e-01 1.583718806505203247e-01 -1.574767380952835083e-01 1.920712739229202271e-01 3.155387043952941895e-01 6.766492724418640137e-01 1.811015754938125610e-01 4.076833128929138184e-01
-6.317777037620544434e-01 -3.135643899440765381e-01 -6.531046330928802490e-02 -2.477522045373916626e-01 4.619942605495452881e-01 3.040148410946130753e-03 3.894741833209991455e-01 2.678611576557159424e-01
-6.518085002899169922e-01 1.444542557001113892e-01 4.765796661376953125e-01 2.110581398010253906e-01 -1.640618890523910522e-01 2.781930267810821533e-01 4.009285271167755127e-01 1.324896216392517090e-01
-4.762034118175506592e-01 -3.407608866691589355e-01 -9.651930630207061768e-02 5.739998817443847656e-01 -1.431286185979843140e-01 2.741690576076507568e-01 4.651873707771301270e-01 7.916130125522613525e-02
-9.021036326885223389e-02 -3.292994201183319092e-01 -4.328014552593231201e-01 1.314565092325210571e-01 1.910840123891830444e-01 4.662635922431945801e-01 5.668871998786926270e-01 -3.217922747135162354e-01
-7.387689948081970215e-01 -3.304776921868324280e-02 -9.896651655435562134e-02 -5.505965352058410645e-01 -5.391743406653404236e-02 3.329866826534271240e-01 1.462125778198242188e-01 7.079507410526275635e-02
-1.334790736436843872e-01 -1.462547928094863892e-01 5.583661794662475586e-02 -8.071610331535339355e-02 2.066495865583419800e-01 7.316070199012756348e-01 6.045796871185302734e-01 -8.769564330577850342e-02
-6.788800954818725586e-01 -4.848123714327812195e-02 -1.934794709086418152e-02 -4.057488143444061279e-01 -9.233146160840988159e-02 5.792974233627319336e-01 1.654358357191085815e-01 1.689260452985763550e-02
-4.115815758705139160e-01 -6.640509963035583496e-01 -2.583214640617370605e-01 1.999518834054470062e-02 4.438589513301849365e-01 2.891128659248352051e-01 5.704943463206291199e-02 -1.966093927621841431e-01
-3.052654862403869629e-01 -3.287440836429595947e-01 -1.333346366882324219e-01 -2.538537085056304932e-01 1.602180898189544678e-01 6.008684039115905762e-01 1.671392023563385010e-01 -5.494291782379150391e-01
