# Supplementary material for: Where is your field going? A machine learning approach to study the relative motion of the domains of physics
Source: PLoS One. 2020 Jun 18;15(6):e0233997. doi: 10.1371/journal.pone.0233997 (PMC7302634; doi:10.1371/journal.pone.0233997)
Supplement: S11 Data — (ZIP) [file pone.0233997.s011.zip › 10/Pacs4Run_10_VS_500_embeddings1989-1993ED8.txt]

1.464613378047943115e-01 -3.160141408443450928e-02 -7.577419877052307129e-01 4.908581972122192383e-01 -1.791666150093078613e-01 -1.509528756141662598e-01 2.441108375787734985e-01 -2.189935743808746338e-01
3.207934498786926270e-01 -2.478349767625331879e-02 -3.710970580577850342e-01 3.619440197944641113e-01 -3.281424641609191895e-01 -4.192156493663787842e-01 3.591361045837402344e-01 4.640721380710601807e-01
7.829342484474182129e-01 -2.063313573598861694e-01 -4.325742721557617188e-01 2.937757670879364014e-01 -1.174251064658164978e-01 1.297083646059036255e-01 -1.614416241645812988e-01 1.197515353560447693e-01
3.038240671157836914e-01 -2.617662250995635986e-01 -3.805669844150543213e-01 5.742466822266578674e-02 5.098826885223388672e-01 1.218372136354446411e-01 7.022398710250854492e-02 6.413146853446960449e-01
4.923730194568634033e-01 -3.472209870815277100e-01 -6.300344467163085938e-01 -7.732579857110977173e-02 -2.180207371711730957e-01 -1.686390489339828491e-01 -2.241990715265274048e-01 3.283996880054473877e-01
3.767311573028564453e-01 -6.977951526641845703e-01 -1.715724170207977295e-02 4.359697699546813965e-01 1.231387555599212646e-01 -3.643925786018371582e-01 1.252195537090301514e-01 1.310215294361114502e-01
-2.321814894676208496e-01 -3.189497441053390503e-02 -4.161942005157470703e-01 6.945916414260864258e-01 -4.072229266166687012e-01 -1.272039413452148438e-01 2.404700368642807007e-01 2.226256877183914185e-01
8.572040796279907227e-01 -1.499585807323455811e-01 -2.615231871604919434e-01 3.098405301570892334e-01 2.544641196727752686e-01 -5.955182760953903198e-02 -9.837736934423446655e-02 -1.848091743886470795e-02
5.459773540496826172e-01 2.105313166975975037e-02 -4.155423045158386230e-01 4.964082837104797363e-01 -4.376704692840576172e-01 1.520796567201614380e-01 2.391438782215118408e-01 -1.024471744894981384e-01
4.586897417902946472e-02 -2.350877374410629272e-01 -4.839105606079101562e-01 1.344992965459823608e-01 -1.851369291543960571e-01 -3.637849390506744385e-01 5.921295285224914551e-01 4.160985052585601807e-01
-9.870506078004837036e-02 1.281574815511703491e-01 -5.340486764907836914e-01 6.156656146049499512e-01 -1.145741343498229980e-01 2.793259918689727783e-01 -1.511994004249572754e-01 4.422321915626525879e-01
7.147101759910583496e-01 -1.849412620067596436e-01 -4.909750223159790039e-01 2.967837154865264893e-01 -2.852505445480346680e-01 1.412535160779953003e-01 -1.443687826395034790e-01 -6.071381643414497375e-02
5.635769963264465332e-01 1.902393698692321777e-01 -6.603578925132751465e-01 -1.011462807655334473e-01 1.502231601625680923e-02 -1.648626476526260376e-01 7.816892117261886597e-02 4.078862369060516357e-01
5.810701847076416016e-01 1.150380522012710571e-01 -5.896329879760742188e-01 -1.241888627409934998e-01 1.887965947389602661e-01 -1.895027011632919312e-01 -6.095455586910247803e-02 4.590892195701599121e-01
3.898345232009887695e-01 -9.033913724124431610e-03 -3.618118762969970703e-01 2.615005970001220703e-01 1.512513905763626099e-01 -3.193281888961791992e-01 7.431866973638534546e-02 7.199210524559020996e-01
-2.672652602195739746e-01 1.775501668453216553e-01 -2.876561582088470459e-01 7.543113827705383301e-01 3.485558927059173584e-01 -1.546725779771804810e-01 -8.089755475521087646e-02 3.055392801761627197e-01
5.863597393035888672e-01 -9.569345414638519287e-02 -1.566895991563796997e-01 4.497279822826385498e-01 2.785882949829101562e-01 -8.649995923042297363e-02 3.418681621551513672e-01 4.671730101108551025e-01
2.710824608802795410e-01 1.785731911659240723e-01 -4.384736120700836182e-01 1.926475316286087036e-01 1.458171159029006958e-01 -2.808200120925903320e-01 4.901427328586578369e-01 5.699923038482666016e-01
4.412858188152313232e-01 -1.935808658599853516e-01 -5.596801042556762695e-01 2.354302816092967987e-02 -5.311834812164306641e-02 -5.323091894388198853e-02 3.694548904895782471e-01 5.584308505058288574e-01
1.553354710340499878e-01 -2.457738071680068970e-01 -4.387392997741699219e-01 3.276104331016540527e-01 -2.148602604866027832e-01 -5.119903362356126308e-04 5.529051423072814941e-01 5.135913491249084473e-01
1.449701935052871704e-01 3.542813360691070557e-01 -2.664101719856262207e-01 7.011094093322753906e-01 -1.297595649957656860e-01 -2.166870534420013428e-01 4.660186767578125000e-01 9.987623989582061768e-02
4.178319275379180908e-01 -1.885837167501449585e-01 -3.701540231704711914e-01 3.110791742801666260e-01 2.082230150699615479e-02 -2.085862457752227783e-01 1.972905360162258148e-02 7.153583168983459473e-01
9.561544656753540039e-02 -1.948412358760833740e-01 -4.245104193687438965e-01 7.188535928726196289e-01 -3.160056471824645996e-01 3.289471864700317383e-01 -1.034737899899482727e-01 1.927757263183593750e-01
3.954886198043823242e-01 6.337080150842666626e-02 -2.464963942766189575e-01 4.581559598445892334e-01 1.413841396570205688e-01 -1.734348684549331665e-01 3.450185358524322510e-01 6.322962641716003418e-01
4.545866847038269043e-01 -3.242966532707214355e-01 -5.452790856361389160e-01 -7.372247427701950073e-02 1.079550385475158691e-01 2.978177070617675781e-01 5.105500817298889160e-01 1.562283784151077271e-01
3.003254532814025879e-01 -4.133080542087554932e-01 -4.121821224689483643e-01 3.985508531332015991e-02 -1.019898727536201477e-01 -5.767183899879455566e-01 2.268574982881546021e-01 4.159665405750274658e-01
5.798585414886474609e-01 -1.264201942831277847e-02 -1.462115943431854248e-01 4.292913377285003662e-01 2.918860912322998047e-01 -1.245040223002433777e-01 4.410865306854248047e-01 4.033349752426147461e-01
2.834041416645050049e-01 1.178149227052927017e-02 -4.585287272930145264e-01 1.978736668825149536e-01 1.540205478668212891e-01 -4.966980218887329102e-02 -1.530252248048782349e-01 7.877402305603027344e-01
5.476611256599426270e-01 -4.919197559356689453e-01 -1.303777843713760376e-01 3.503978252410888672e-01 3.262594714760780334e-02 -4.863589406013488770e-01 2.564093172550201416e-01 1.222702041268348694e-01
7.060117721557617188e-01 -4.050537645816802979e-01 -8.402806520462036133e-02 4.716584980487823486e-01 1.559510231018066406e-01 -1.983329504728317261e-01 -1.620426028966903687e-02 2.098499089479446411e-01
1.241575852036476135e-01 -2.072874903678894043e-01 -1.472074985504150391e-01 4.939149320125579834e-01 2.444526255130767822e-01 -2.861098945140838623e-01 6.033978462219238281e-01 4.126620292663574219e-01
3.824547231197357178e-01 -2.362532466650009155e-01 -6.255074739456176758e-01 -5.162525549530982971e-02 1.299309432506561279e-01 1.897280365228652954e-01 1.380779743194580078e-01 5.762322545051574707e-01
8.764298260211944580e-02 2.379101961851119995e-01 -4.957657456398010254e-01 3.350475430488586426e-01 -1.927175819873809814e-01 -4.935701787471771240e-01 -3.373529016971588135e-01 4.279233813285827637e-01
-1.960809230804443359e-01 -1.611677557229995728e-01 -9.439207911491394043e-01 3.863914310932159424e-02 6.253449618816375732e-02 1.299804896116256714e-01 -7.238150388002395630e-02 1.305880695581436157e-01
1.681341379880905151e-01 -1.150886267423629761e-01 -5.560251474380493164e-01 1.995811462402343750e-01 -2.637394070625305176e-01 -9.868590161204338074e-03 5.044999122619628906e-01 5.341469645500183105e-01
-5.957754701375961304e-02 2.878934741020202637e-01 -6.171148419380187988e-01 4.057648181915283203e-01 5.319085121154785156e-01 -1.294266432523727417e-01 -2.615408897399902344e-01 -3.242859384045004845e-03
1.437222361564636230e-01 -2.022901326417922974e-01 -6.386193633079528809e-01 2.456055283546447754e-01 -3.344361484050750732e-01 2.063963711261749268e-01 -1.781290918588638306e-01 5.329998135566711426e-01
2.464577369391918182e-02 3.973201513290405273e-01 -7.107798457145690918e-01 3.634045720100402832e-01 4.143139421939849854e-01 5.408250540494918823e-02 -8.990138024091720581e-02 -1.469531357288360596e-01
-1.941855400800704956e-01 -2.031974196434020996e-01 -8.223133087158203125e-01 2.233979701995849609e-01 -6.432161480188369751e-02 3.169097006320953369e-01 -1.673150956630706787e-01 2.496671527624130249e-01
-1.628253161907196045e-01 -5.468736290931701660e-01 -7.307530641555786133e-01 1.388906240463256836e-01 1.214183121919631958e-01 2.725018560886383057e-02 -6.172914430499076843e-02 -3.191097378730773926e-01
4.454307556152343750e-01 -9.031814336776733398e-02 -3.518664836883544922e-01 2.590401768684387207e-01 1.198211312294006348e-01 -2.711981534957885742e-01 -3.311099484562873840e-02 7.166032195091247559e-01
4.937973916530609131e-01 -4.741964638233184814e-01 -2.399351894855499268e-01 1.307952255010604858e-01 -2.457230724394321442e-02 -5.704461336135864258e-01 3.468604385852813721e-01 1.014931499958038330e-01
6.515287756919860840e-01 -1.035730168223381042e-01 -6.387793421745300293e-01 -2.901701442897319794e-02 5.404973402619361877e-02 2.019954845309257507e-02 -1.418035924434661865e-01 3.639562427997589111e-01
5.928010344505310059e-01 1.316192597150802612e-01 -2.980926036834716797e-01 1.473101377487182617e-01 2.956989407539367676e-01 -4.002476036548614502e-01 4.930837750434875488e-01 1.730208098888397217e-01
3.427084088325500488e-01 -2.194688171148300171e-01 -6.491335034370422363e-01 -1.057216525077819824e-02 2.074578544124960899e-03 2.003554254770278931e-01 1.479500532150268555e-01 5.923366546630859375e-01
1.410492658615112305e-01 -3.473548591136932373e-01 -4.525914788246154785e-01 2.623440623283386230e-01 -2.370542883872985840e-01 -9.572897851467132568e-02 5.309014916419982910e-01 4.884374141693115234e-01
-2.383180707693099976e-01 -2.736159563064575195e-01 -8.920312523841857910e-01 3.084562532603740692e-02 -4.901007562875747681e-02 -2.076096087694168091e-01 6.652689725160598755e-02 -1.474384069442749023e-01
1.001696288585662842e-02 -2.141831666231155396e-01 -8.291097283363342285e-01 8.672235906124114990e-02 -4.598738253116607666e-02 2.455272227525711060e-01 -3.518055379390716553e-01 2.700298130512237549e-01
4.449300169944763184e-01 -4.929067492485046387e-01 -4.016585350036621094e-01 8.943978697061538696e-02 3.111040890216827393e-01 1.693357378244400024e-01 2.794365584850311279e-01 4.315161406993865967e-01
1.782356500625610352e-01 6.226511672139167786e-02 -3.005456030368804932e-01 3.818295896053314209e-01 1.269627064466476440e-01 -3.445013165473937988e-01 6.176311373710632324e-01 4.603962600231170654e-01
4.160018563270568848e-01 -1.164399012923240662e-01 -3.457201421260833740e-01 8.035048842430114746e-02 1.565155684947967529e-01 -6.793398261070251465e-01 1.482667177915573120e-01 4.235832691192626953e-01
6.444766521453857422e-01 -1.699874736368656158e-02 -5.932656526565551758e-01 1.895964145660400391e-01 -3.419395983219146729e-01 2.178706228733062744e-01 -1.788526177406311035e-01 8.446216583251953125e-03
1.541095823049545288e-01 6.855800747871398926e-02 -2.409884035587310791e-01 5.161476135253906250e-01 1.216436251997947693e-01 -2.934404611587524414e-01 4.650838077068328857e-01 5.743334889411926270e-01
6.182891130447387695e-02 1.579440683126449585e-01 -2.953661978244781494e-01 4.963388442993164062e-01 -8.188404142856597900e-03 -7.916170954704284668e-01 -7.065261900424957275e-02 -7.694891095161437988e-02
9.168801456689834595e-02 -2.153469622135162354e-02 -8.404710292816162109e-01 1.226773634552955627e-01 -3.282633423805236816e-01 -1.262234449386596680e-01 -3.475626409053802490e-01 -1.587424874305725098e-01
6.197348237037658691e-03 -2.349762469530105591e-01 -9.098042249679565430e-01 -1.713782101869583130e-01 1.896556839346885681e-02 -2.479520291090011597e-01 -1.559475958347320557e-01 -3.839432448148727417e-02
1.561435908079147339e-01 -2.668983638286590576e-01 -2.645367980003356934e-01 1.942974030971527100e-01 -1.213569194078445435e-01 -8.460946679115295410e-01 2.283196598291397095e-01 1.179813742637634277e-01
4.250119924545288086e-01 -1.392538193613290787e-03 -5.042157769203186035e-01 2.026280909776687622e-01 -1.754166372120380402e-02 -8.516316302120685577e-03 2.000482231378555298e-01 6.954651474952697754e-01
2.361720800399780273e-01 1.318115144968032837e-01 -6.328916549682617188e-01 2.833562791347503662e-01 4.013765752315521240e-01 -1.770304702222347260e-02 -4.669395387172698975e-01 -2.579857707023620605e-01
3.804613947868347168e-01 -5.272833704948425293e-01 -1.699000298976898193e-01 3.746181726455688477e-01 -1.838601082563400269e-01 -6.005389094352722168e-01 -8.969859033823013306e-02 7.429184764623641968e-02
2.188113778829574585e-01 -3.443378227530047297e-05 -7.042177915573120117e-01 -2.436019422020763159e-04 5.568711757659912109e-01 -7.368856668472290039e-02 -2.374919354915618896e-01 -2.902771830558776855e-01
2.927030622959136963e-01 -5.846467614173889160e-01 -4.417687952518463135e-01 1.416187733411788940e-01 -1.251506507396697998e-01 2.957904040813446045e-01 4.300370812416076660e-01 2.630799710750579834e-01
3.099942207336425781e-01 -2.340095639228820801e-01 -4.154079854488372803e-01 6.470816135406494141e-01 -4.072173833847045898e-01 2.643010318279266357e-01 -6.505057215690612793e-02 1.339857280254364014e-01
7.300861477851867676e-01 -2.178569287061691284e-01 -1.675069779157638550e-01 2.554524838924407959e-01 3.216700255870819092e-01 -4.440735280513763428e-01 1.086623072624206543e-01 1.171231865882873535e-01
3.170067965984344482e-01 7.789455354213714600e-02 -4.778095185756683350e-01 2.128030210733413696e-01 -1.851299405097961426e-01 -1.918720453977584839e-01 6.358090043067932129e-01 3.801459968090057373e-01
-3.354259207844734192e-02 -3.553278744220733643e-01 -8.395406603813171387e-01 1.516659092158079147e-02 3.394352197647094727e-01 1.728407740592956543e-01 -5.122052971273660660e-03 -1.498068720102310181e-01
5.857536792755126953e-01 -5.743482708930969238e-01 -1.462427526712417603e-01 3.567490279674530029e-01 3.958357498049736023e-02 -3.807320594787597656e-01 -6.862419843673706055e-02 -1.647027730941772461e-01
-1.581008732318878174e-01 -4.198777079582214355e-01 -2.100070118904113770e-01 7.792252302169799805e-01 8.489598520100116730e-03 -3.337925672531127930e-01 7.189448177814483643e-02 -1.753668487071990967e-01
3.016888499259948730e-01 -3.887940347194671631e-01 -4.717850387096405029e-01 -1.371793448925018311e-01 5.377803444862365723e-01 -2.785013429820537567e-02 2.239766567945480347e-01 4.198512434959411621e-01
2.885882556438446045e-01 -1.010111160576343536e-02 -5.656362175941467285e-01 4.069279134273529053e-02 1.574621498584747314e-01 -1.598775833845138550e-01 5.752195790410041809e-02 7.357652783393859863e-01
3.014603257179260254e-01 2.705502212047576904e-01 -4.770508110523223877e-01 7.495016604661941528e-02 2.094097882509231567e-01 -2.858386337757110596e-01 2.657867670059204102e-01 6.375973224639892578e-01
3.427574336528778076e-01 -1.060046348720788956e-02 -6.183655858039855957e-01 -1.055758967995643616e-01 1.750523298978805542e-01 -2.067490816116333008e-01 7.383815944194793701e-02 6.403453350067138672e-01
3.989823758602142334e-01 -2.759675383567810059e-01 -3.096616864204406738e-01 4.520367383956909180e-01 -7.911597937345504761e-02 2.216565757989883423e-01 3.885546028614044189e-01 -5.079977512359619141e-01
5.101864337921142578e-01 -5.091166589409112930e-03 -4.700727462768554688e-01 5.264961123466491699e-01 -3.092429339885711670e-01 2.372351288795471191e-01 -2.975959777832031250e-01 -3.228354081511497498e-02
6.290688514709472656e-01 -5.430299043655395508e-01 -2.461823225021362305e-01 3.715870976448059082e-01 -6.053835153579711914e-02 -2.155548632144927979e-01 -8.332952111959457397e-02 -2.315936386585235596e-01
6.677500605583190918e-01 -7.092550396919250488e-02 -3.188973292708396912e-02 6.742242574691772461e-01 2.443768084049224854e-01 4.723925888538360596e-02 1.334520876407623291e-01 -1.171458661556243896e-01
-1.453014165163040161e-01 -3.396804928779602051e-01 -2.515054941177368164e-01 8.381549715995788574e-01 1.109563410282135010e-01 -4.728925600647926331e-02 1.427413225173950195e-01 -2.506454586982727051e-01
-5.378689244389533997e-02 -7.236847281455993652e-02 -5.634301304817199707e-01 4.306148290634155273e-01 5.240840911865234375e-01 -1.061743795871734619e-01 -1.933525353670120239e-01 -4.070195257663726807e-01
7.597845196723937988e-01 -1.796369552612304688e-01 -2.909705638885498047e-01 2.032863497734069824e-01 2.158639430999755859e-01 -1.774997711181640625e-01 4.306961297988891602e-01 2.943683043122291565e-02
6.698764562606811523e-01 -1.097362563014030457e-01 -1.969563215970993042e-01 4.994398653507232666e-01 2.410267591476440430e-01 -1.491716653108596802e-01 -4.093061089515686035e-01 -5.580233410000801086e-02
-2.549167275428771973e-01 -3.488007187843322754e-01 -7.504998445510864258e-01 1.944349110126495361e-01 3.050518035888671875e-01 -1.418891847133636475e-01 -3.137549459934234619e-01 -2.587000466883182526e-02
3.147939443588256836e-01 -1.289432644844055176e-01 -2.095446288585662842e-01 5.707737803459167480e-01 6.729238480329513550e-02 -3.727141916751861572e-01 -3.432049453258514404e-01 5.033419728279113770e-01
1.925064772367477417e-01 2.436913698911666870e-01 -2.664805650711059570e-01 3.616582751274108887e-01 3.611894547939300537e-01 -2.624818384647369385e-01 5.277340412139892578e-01 4.731692671775817871e-01
-2.814392149448394775e-01 1.048709750175476074e-01 -3.940009474754333496e-01 7.761712670326232910e-01 9.223950654268264771e-02 -2.814389467239379883e-01 -1.121636256575584412e-01 2.276373058557510376e-01
-1.654804497957229614e-01 -1.395216286182403564e-01 -3.750117123126983643e-01 5.984987020492553711e-01 -9.629687666893005371e-02 -6.330896019935607910e-01 -1.963701695203781128e-01 7.535683363676071167e-02
1.684340238571166992e-01 1.199080348014831543e-01 -3.006148934364318848e-01 5.215955376625061035e-01 5.058318376541137695e-02 -1.253231465816497803e-01 5.458322763442993164e-01 5.278479456901550293e-01
3.001682460308074951e-02 4.369210600852966309e-01 -6.893095970153808594e-01 4.009252786636352539e-01 3.474620878696441650e-01 -1.045986488461494446e-01 -1.686683893203735352e-01 -1.104104146361351013e-01
5.498908758163452148e-01 -5.777258798480033875e-02 -5.961144566535949707e-01 -1.378214955329895020e-01 -6.863615661859512329e-02 -4.593890011310577393e-01 -2.036843076348304749e-02 3.221352696418762207e-01
3.974010348320007324e-01 -3.196617662906646729e-01 -3.920712769031524658e-01 5.800727605819702148e-01 -4.473170638084411621e-01 1.868183761835098267e-01 8.373459428548812866e-02 8.763223141431808472e-02
7.332708835601806641e-01 4.335977882146835327e-02 -4.617829024791717529e-01 -5.315768718719482422e-02 2.749179601669311523e-01 2.999535016715526581e-02 3.653283119201660156e-01 1.855270862579345703e-01
3.788935840129852295e-01 -1.199198737740516663e-01 -1.804318428039550781e-01 2.226491272449493408e-01 3.945386111736297607e-01 -6.544234752655029297e-01 3.962981104850769043e-01 1.376505643129348755e-01
-3.181704580783843994e-01 -4.154662191867828369e-01 -7.448639869689941406e-01 7.712980359792709351e-02 3.405581712722778320e-01 -2.051708986982703209e-03 -2.467754669487476349e-02 2.208867818117141724e-01
7.459194660186767578e-01 -2.231341302394866943e-01 -1.369246542453765869e-01 4.074274897575378418e-01 3.630491495132446289e-01 8.361045271158218384e-03 2.015726417303085327e-01 1.912164390087127686e-01
3.277749121189117432e-01 -7.049922831356525421e-03 -3.293615877628326416e-01 4.225245416164398193e-01 9.385488182306289673e-02 -5.053716897964477539e-02 3.520004451274871826e-01 6.857410669326782227e-01
2.886243462562561035e-01 -3.287112712860107422e-01 -2.807037830352783203e-01 6.649737954139709473e-01 -1.704564131796360016e-02 3.342068493366241455e-01 3.977401554584503174e-01 -1.322049945592880249e-01
5.182307362556457520e-01 -3.301688432693481445e-01 -2.633342444896697998e-01 6.049550175666809082e-01 -3.618566393852233887e-01 -1.462164223194122314e-01 -1.735828220844268799e-01 6.826095283031463623e-02
6.990342140197753906e-01 -1.416812390089035034e-01 -1.437650918960571289e-01 6.500179171562194824e-01 1.343465000391006470e-01 1.156015694141387939e-01 -1.178122218698263168e-02 -1.285861283540725708e-01
-1.812072396278381348e-01 1.418218314647674561e-01 -2.556749880313873291e-01 8.396310210227966309e-01 8.170410245656967163e-02 -1.012663766741752625e-01 3.818401098251342773e-01 1.181875988841056824e-01
3.136641383171081543e-01 -4.881464242935180664e-01 -4.964531362056732178e-01 6.135236844420433044e-02 6.619144231081008911e-02 4.045121967792510986e-01 4.191613495349884033e-01 2.634205520153045654e-01
1.003291457891464233e-01 1.031832844018936157e-01 -8.452854156494140625e-01 2.145374715328216553e-01 -3.285247981548309326e-01 1.890545189380645752e-01 1.715864241123199463e-01 -2.136387825012207031e-01
4.848083853721618652e-01 -4.471232593059539795e-01 -2.214322239160537720e-01 1.868337243795394897e-01 -1.888645626604557037e-02 -6.675562858581542969e-01 1.829223781824111938e-01 4.066790640354156494e-02
-3.842973411083221436e-01 5.530974641442298889e-02 -4.707420468330383301e-01 6.418536305427551270e-01 5.726923421025276184e-02 -4.052314460277557373e-01 -2.799717709422111511e-02 2.177294492721557617e-01
7.404536604881286621e-01 -4.010551869869232178e-01 -1.404417753219604492e-01 3.923590481281280518e-01 2.690098285675048828e-01 3.113148268312215805e-03 -2.803436852991580963e-02 2.098848968744277954e-01
3.457134217023849487e-02 -1.138034183531999588e-02 -8.582254648208618164e-01 2.327282726764678955e-01 -3.062452971935272217e-01 -7.147025782614946365e-03 -2.124219387769699097e-01 -2.626814842224121094e-01
6.729893088340759277e-01 -1.896621845662593842e-02 -1.169768720865249634e-01 4.197354316711425781e-01 3.730320036411285400e-01 -1.455169916152954102e-01 5.049755796790122986e-02 4.404385685920715332e-01
-1.045811804942786694e-03 -2.571100890636444092e-01 -7.780101895332336426e-01 1.373391002416610718e-01 -4.725961983203887939e-01 5.628390610218048096e-02 2.390613257884979248e-01 -1.614497303962707520e-01
4.189907014369964600e-01 3.582613170146942139e-01 -5.003684759140014648e-01 -3.477477282285690308e-02 2.501897811889648438e-01 -3.357512950897216797e-01 3.987075984477996826e-01 3.320032954216003418e-01
-1.740914136171340942e-01 -2.757569551467895508e-01 -6.682480573654174805e-01 2.428798377513885498e-01 4.790599644184112549e-01 2.372841984033584595e-01 1.915988326072692871e-01 -2.561093568801879883e-01
-3.091417849063873291e-01 -1.603049188852310181e-01 -8.275488018989562988e-01 8.458670228719711304e-02 4.111214280128479004e-01 2.132563292980194092e-02 -3.339839354157447815e-02 1.270865499973297119e-01
-1.005229651927947998e-01 1.789336055517196655e-01 -9.082712531089782715e-01 -1.416684091091156006e-01 1.276816725730895996e-01 -2.971796393394470215e-01 8.831053972244262695e-02 2.083723805844783783e-02
7.699582725763320923e-02 -1.023485511541366577e-02 -7.082189917564392090e-01 1.160827949643135071e-01 6.144615411758422852e-01 2.847230434417724609e-01 1.122032199054956436e-02 -1.419922709465026855e-01
5.603443980216979980e-01 -3.431981503963470459e-01 -7.210849970579147339e-02 3.983484804630279541e-01 2.685872018337249756e-01 -3.321674168109893799e-01 3.732283115386962891e-01 2.873577773571014404e-01
-1.640370301902294159e-02 3.922886848449707031e-01 -6.554816365242004395e-01 3.786430656909942627e-01 2.828651368618011475e-01 -2.931430339813232422e-01 4.632233083248138428e-02 -3.236086964607238770e-01
2.393091470003128052e-01 -2.152423411607742310e-01 -3.971303105354309082e-01 2.215926200151443481e-01 -1.974371671676635742e-01 -4.444458484649658203e-01 5.509296059608459473e-01 3.867158591747283936e-01
7.505500316619873047e-01 -7.722882926464080811e-02 -1.715108007192611694e-01 3.650090396404266357e-01 3.752382099628448486e-01 -2.515012621879577637e-01 1.815971285104751587e-01 1.761501133441925049e-01
6.718085408210754395e-01 -2.871108353137969971e-01 -9.723083674907684326e-02 3.405685126781463623e-01 3.799347579479217529e-01 -2.694416344165802002e-01 -1.090930551290512085e-01 3.345886170864105225e-01
6.173267364501953125e-01 7.206186186522245407e-03 -5.150783061981201172e-01 -7.793400436639785767e-02 3.478736281394958496e-01 -2.213115692138671875e-01 -1.786378920078277588e-01 3.815366923809051514e-01
-4.489348530769348145e-01 -1.910101771354675293e-01 -6.925105452537536621e-01 3.959737420082092285e-01 1.046164799481630325e-02 -5.353201925754547119e-02 -2.375610768795013428e-01 2.572862505912780762e-01
1.216454803943634033e-01 -1.895658224821090698e-01 -1.405806392431259155e-01 4.889149367809295654e-01 3.099124133586883545e-01 -2.749799787998199463e-01 5.484352111816406250e-01 4.669323563575744629e-01
-7.299186289310455322e-02 -1.073880344629287720e-01 -5.016631484031677246e-01 4.876922369003295898e-01 -1.956832706928253174e-01 -1.695600152015686035e-01 -4.870183169841766357e-01 4.352023899555206299e-01
2.423689328134059906e-02 4.326268285512924194e-02 -7.258101105690002441e-01 5.321456119418144226e-02 6.610009074211120605e-01 -6.117350235581398010e-02 -1.389842778444290161e-01 -8.903854340314865112e-02
-3.271972835063934326e-01 -5.700497627258300781e-01 -2.619470059871673584e-01 5.978326201438903809e-01 1.055498421192169189e-02 -2.695539295673370361e-01 2.413136661052703857e-01 -1.047006994485855103e-01
5.543161630630493164e-01 -4.408077299594879150e-01 -5.501201748847961426e-01 9.040807932615280151e-02 6.244871392846107483e-02 2.021438777446746826e-01 -3.447150886058807373e-01 1.550026535987854004e-01
8.067334294319152832e-01 -1.715814173221588135e-01 -3.088563084602355957e-01 1.904918439686298370e-02 4.022361934185028076e-01 -2.030892819166183472e-01 -1.194850951433181763e-01 8.166960626840591431e-02
-1.981411501765251160e-02 -3.003720939159393311e-01 -3.647200465202331543e-01 3.107622265815734863e-01 -6.637664884328842163e-02 -7.960438728332519531e-01 -2.041953206062316895e-01 -1.583865145221352577e-03
3.433149755001068115e-01 -4.785380065441131592e-01 -4.886834025382995605e-01 -1.299270689487457275e-01 3.965433835983276367e-01 3.351757302880287170e-02 3.996348679065704346e-01 2.817190885543823242e-01
1.478757560253143311e-01 3.607579469680786133e-01 -1.848968416452407837e-01 7.778351306915283203e-01 7.273186743259429932e-02 -4.039379954338073730e-01 -1.074193269014358521e-01 1.696396023035049438e-01
5.546813830733299255e-02 -1.380174905061721802e-01 -9.104075431823730469e-01 1.413393169641494751e-01 -2.766918838024139404e-01 1.934184432029724121e-01 -6.144158169627189636e-02 -1.063556671142578125e-01
2.989063560962677002e-01 -2.611831128597259521e-01 -2.154092937707901001e-01 6.953674554824829102e-01 1.924486756324768066e-01 4.316657781600952148e-01 5.332884564995765686e-02 -2.937440276145935059e-01
6.966944932937622070e-01 -9.099062532186508179e-02 -1.552660316228866577e-01 4.664131402969360352e-01 3.023672997951507568e-01 -1.973245590925216675e-01 -3.664982318878173828e-01 -2.216070890426635742e-03
-2.078171372413635254e-01 -3.305739462375640869e-01 -8.134619593620300293e-01 7.264260202646255493e-02 4.107038378715515137e-01 8.650609850883483887e-02 8.679491467773914337e-03 -6.557036936283111572e-02
-4.540624096989631653e-02 1.175002977252006531e-01 -4.407669901847839355e-01 6.409571766853332520e-01 -1.107724308967590332e-01 -4.047854542732238770e-01 -3.577221333980560303e-01 2.737580239772796631e-01
3.875154554843902588e-01 -2.298179827630519867e-02 -5.479068756103515625e-01 4.333244264125823975e-01 -2.682298421859741211e-01 2.507136762142181396e-01 -4.345115125179290771e-01 1.942336410284042358e-01
-3.305185735225677490e-01 -1.245320774614810944e-02 -4.436261355876922607e-01 5.299422740936279297e-01 2.488127052783966064e-01 -1.500325500965118408e-01 -3.076567947864532471e-01 4.836207926273345947e-01
2.969606313854455948e-03 3.879494071006774902e-01 -7.690979838371276855e-01 7.059631496667861938e-02 3.361060619354248047e-01 -3.445361852645874023e-01 -1.460061520338058472e-01 -7.981916423887014389e-04
6.315721869468688965e-01 1.626000106334686279e-01 -4.387022852897644043e-01 -1.083542257547378540e-01 3.930937945842742920e-01 -3.356848955154418945e-01 1.314464807510375977e-01 2.932441830635070801e-01
-4.747393075376749039e-03 1.041065901517868042e-01 -5.064072608947753906e-01 4.319145977497100830e-01 -5.023263022303581238e-02 -2.070543020963668823e-01 -4.698231518268585205e-01 5.291617512702941895e-01
-3.215673193335533142e-02 -3.477351367473602295e-02 -8.127643465995788574e-01 2.757352888584136963e-01 -2.587989866733551025e-01 3.825873136520385742e-01 -1.054710522294044495e-01 1.914863735437393188e-01
-1.201569102704524994e-04 -1.079499348998069763e-01 -5.489751100540161133e-01 2.621721029281616211e-01 7.086723446846008301e-01 -4.959421604871749878e-02 6.061256863176822662e-03 -3.369362056255340576e-01
3.760899603366851807e-01 -4.508060514926910400e-01 -3.787651956081390381e-01 1.764723211526870728e-01 1.587720215320587158e-01 2.543870508670806885e-01 4.718288779258728027e-01 4.100987017154693604e-01
-1.708456724882125854e-01 -1.372528225183486938e-01 -5.933070182800292969e-01 2.591629028320312500e-01 6.613778471946716309e-01 -9.805579483509063721e-02 1.720281839370727539e-01 -2.369925081729888916e-01
5.428758859634399414e-01 -6.426424533128738403e-02 -5.934456363320350647e-02 4.576400518417358398e-01 5.321206450462341309e-01 8.417584002017974854e-02 3.087778091430664062e-01 3.203406333923339844e-01
5.259349942207336426e-01 1.749897301197052002e-01 -3.750905394554138184e-01 5.669899582862854004e-01 -3.858153522014617920e-01 2.733930945396423340e-01 -8.338996022939682007e-02 7.024391554296016693e-03
-2.532114982604980469e-01 -2.728261947631835938e-01 -6.786254644393920898e-01 1.365076154470443726e-01 5.839642882347106934e-01 -8.620351552963256836e-02 -1.745968461036682129e-01 5.791123583912849426e-02
2.420221120119094849e-01 2.648690044879913330e-01 -9.105427563190460205e-02 6.840747594833374023e-01 1.944354474544525146e-01 -4.984731674194335938e-01 -1.438331305980682373e-01 2.967351675033569336e-01
-2.235381603240966797e-01 -5.509097874164581299e-02 -5.682073235511779785e-01 2.481477409601211548e-01 3.887850940227508545e-01 -3.998357355594635010e-01 -3.904571533203125000e-01 3.147689998149871826e-01
2.208508104085922241e-01 2.294473670190200210e-04 -6.641771793365478516e-01 8.761033415794372559e-03 6.849858760833740234e-01 6.071283295750617981e-02 -7.679171115159988403e-02 -1.767149120569229126e-01
8.237385004758834839e-02 -1.755950599908828735e-02 -3.979918360710144043e-01 7.989329695701599121e-01 -1.226754710078239441e-01 4.135647118091583252e-01 -9.647735208272933960e-02 2.866886742413043976e-02
6.238551810383796692e-02 4.341076314449310303e-01 -5.881670117378234863e-01 4.620146155357360840e-01 2.320567071437835693e-01 -2.671236097812652588e-01 -7.653187494724988937e-04 -3.507916331291198730e-01
5.982373952865600586e-01 1.527833100408315659e-02 -1.515263468027114868e-01 6.930307149887084961e-01 -1.047792956233024597e-01 -1.164049208164215088e-01 -2.315408140420913696e-01 2.459405362606048584e-01
3.486151993274688721e-02 1.880449354648590088e-01 -7.070261240005493164e-01 1.777291893959045410e-01 4.161737859249114990e-01 -2.745099365711212158e-01 8.593178540468215942e-02 -4.195349216461181641e-01
-2.814697921276092529e-01 3.325145319104194641e-02 -2.862702310085296631e-01 8.376070857048034668e-01 1.278487592935562134e-01 1.798113994300365448e-02 3.044717609882354736e-01 1.635885983705520630e-01
-1.114486157894134521e-01 -1.956554688513278961e-02 -7.963512539863586426e-01 2.562820613384246826e-01 -9.935589134693145752e-02 -1.725821644067764282e-01 -3.172006085515022278e-02 -4.966673254966735840e-01
-1.746381223201751709e-01 -1.891953647136688232e-01 -8.840253949165344238e-01 -8.105973899364471436e-02 3.394900858402252197e-01 -1.425052713602781296e-02 2.749020047485828400e-02 1.715306043624877930e-01
-1.322408169507980347e-01 -1.917338222265243530e-01 -2.189416289329528809e-01 7.674835324287414551e-01 7.194772362709045410e-02 -3.973055183887481689e-01 1.344689130783081055e-01 -3.573153018951416016e-01
2.308612465858459473e-01 3.626678511500358582e-02 -4.448787569999694824e-01 3.067450821399688721e-01 -1.699970476329326630e-02 -3.045248687267303467e-01 2.608444392681121826e-01 7.016510367393493652e-01
7.031015157699584961e-01 -4.845530167222023010e-02 -6.273591518402099609e-01 -6.599942594766616821e-02 -2.604640126228332520e-01 -1.341613084077835083e-01 -4.707008600234985352e-02 1.315622180700302124e-01
7.036553621292114258e-01 -6.023905426263809204e-02 -2.021640688180923462e-01 3.072614669799804688e-01 2.810452282428741455e-01 -1.365104019641876221e-01 4.995307922363281250e-01 1.371418684720993042e-01
-2.226081341505050659e-01 1.827547550201416016e-01 -4.734556078910827637e-01 6.911264061927795410e-01 -1.021695882081985474e-01 -2.634314596652984619e-01 -2.736711800098419189e-01 2.459669411182403564e-01
8.048558235168457031e-01 9.848756343126296997e-02 -2.105299532413482666e-01 4.116732776165008545e-01 2.502836883068084717e-01 8.991262316703796387e-02 1.323842704296112061e-01 2.011413872241973877e-01
5.686079859733581543e-01 -5.739543437957763672e-01 -7.947860658168792725e-02 5.745483636856079102e-01 1.022493988275527954e-01 1.863146759569644928e-02 8.531649655196815729e-05 6.060323212295770645e-03
-8.523271232843399048e-02 -1.144022420048713684e-01 -9.688847661018371582e-01 -7.715475279837846756e-03 -1.745703816413879395e-01 -9.238913655281066895e-02 -3.116644918918609619e-02 -2.946767956018447876e-02
2.111695706844329834e-01 -5.274433493614196777e-01 -2.836400270462036133e-01 2.698589861392974854e-01 -2.328905910253524780e-01 -5.084661841392517090e-01 3.161493837833404541e-01 3.334802389144897461e-01
5.823308825492858887e-01 -7.333999127149581909e-02 -2.658703923225402832e-01 1.389712095260620117e-01 2.730440497398376465e-01 -5.269256830215454102e-01 4.288525581359863281e-01 1.714461892843246460e-01
-4.560159519314765930e-02 -2.352488934993743896e-01 -8.729931116104125977e-01 -1.554216444492340088e-01 3.498669862747192383e-01 5.424376949667930603e-02 7.405147701501846313e-02 1.596022695302963257e-01
7.743586897850036621e-01 -1.145540401339530945e-01 -1.705049574375152588e-01 5.646002888679504395e-01 1.061734929680824280e-01 -4.938661732012405992e-05 -1.467593461275100708e-01 8.117507398128509521e-02
6.489070057868957520e-01 -5.725366249680519104e-02 -3.592737317085266113e-01 6.850000470876693726e-02 3.996123373508453369e-01 1.573702134191989899e-02 1.671108454465866089e-01 5.039921402931213379e-01
6.806094944477081299e-02 -1.525447983294725418e-02 -5.680800676345825195e-01 5.258302688598632812e-01 2.745278179645538330e-01 2.924977801740169525e-02 -4.021303951740264893e-01 -3.974829018115997314e-01
-2.766260206699371338e-01 -5.748481154441833496e-01 -3.694204688072204590e-01 5.276431441307067871e-01 -1.413064301013946533e-01 -3.080142736434936523e-01 1.270479559898376465e-01 -2.171811610460281372e-01
-4.130694270133972168e-02 -5.175605416297912598e-02 -4.025369286537170410e-01 5.905318856239318848e-01 1.147503182291984558e-01 -5.517087578773498535e-01 -3.969517052173614502e-01 9.864290058612823486e-02
6.123182922601699829e-02 -5.193273350596427917e-02 -7.831133008003234863e-01 2.615602314472198486e-01 2.517641782760620117e-01 2.547789812088012695e-01 -1.585484445095062256e-01 -3.980429768562316895e-01
4.150458872318267822e-01 2.276317477226257324e-01 -2.863742113113403320e-01 3.469290733337402344e-01 2.977967262268066406e-01 -2.713059782981872559e-01 2.293466776609420776e-01 5.988830924034118652e-01
-2.861795127391815186e-01 -3.882479071617126465e-01 -2.996340692043304443e-01 6.804361343383789062e-01 7.561969570815563202e-03 -4.036988317966461182e-01 1.412573158740997314e-01 -1.777842491865158081e-01
3.309757411479949951e-01 -1.216557994484901428e-01 -3.335770070552825928e-01 7.405492067337036133e-01 -2.351514846086502075e-01 -6.912095844745635986e-02 -2.730985283851623535e-01 -2.851516306400299072e-01
-3.458597362041473389e-01 2.230312228202819824e-01 -5.058492422103881836e-01 5.214055180549621582e-01 3.388756215572357178e-01 -2.289880812168121338e-01 -2.075316905975341797e-01 3.042191565036773682e-01
9.667687863111495972e-02 7.462360709905624390e-02 -6.313734054565429688e-01 1.796464920043945312e-01 7.025662660598754883e-01 -7.504535373300313950e-03 -2.299273163080215454e-01 -8.750677853822708130e-02
4.558111429214477539e-01 -5.022917389869689941e-01 -2.997821196913719177e-02 5.343596935272216797e-01 4.015862941741943359e-02 -3.519797921180725098e-01 3.497417867183685303e-01 7.535459101200103760e-02
1.489386111497879028e-01 -2.620084583759307861e-01 -7.132536768913269043e-01 1.117068752646446228e-01 3.065350651741027832e-01 2.714193053543567657e-02 -4.880695044994354248e-01 -2.346216291189193726e-01
-2.184277400374412537e-02 1.355254650115966797e-01 -5.543544888496398926e-01 4.654369950294494629e-01 5.557042956352233887e-01 -1.305667161941528320e-01 -2.606633305549621582e-01 -2.518234848976135254e-01
-1.172136813402175903e-01 -3.346064984798431396e-01 -7.840933799743652344e-01 -3.230644389986991882e-02 4.816823303699493408e-01 -6.531378626823425293e-02 -1.475610136985778809e-01 1.988110132515430450e-02
6.273742914199829102e-01 -3.588676750659942627e-01 -3.862417936325073242e-01 3.031485080718994141e-01 -1.643203198909759521e-01 1.029193252325057983e-01 1.283216029405593872e-01 -4.271695315837860107e-01
2.223216742277145386e-01 1.957963109016418457e-01 -2.154631465673446655e-01 6.077157855033874512e-01 2.309799939393997192e-01 -4.735185503959655762e-01 -3.329911530017852783e-01 3.286933302879333496e-01
1.349962502717971802e-01 -1.248750612139701843e-01 -1.440768539905548096e-01 7.994175553321838379e-01 4.327292740345001221e-02 3.054413385689258575e-02 5.381038188934326172e-01 1.182977855205535889e-01
1.173090487718582153e-01 2.396139800548553467e-01 -6.784735321998596191e-01 2.430169880390167236e-01 3.234293758869171143e-01 -2.634067833423614502e-01 8.326607197523117065e-02 -4.780347943305969238e-01
9.471601992845535278e-02 3.594563007354736328e-01 -6.104274392127990723e-01 3.297756016254425049e-01 4.137994945049285889e-01 -2.102007567882537842e-01 1.050305292010307312e-01 -3.924293816089630127e-01
2.509721815586090088e-01 -2.339791692793369293e-02 -2.876181900501251221e-01 5.374835133552551270e-01 -5.618330463767051697e-02 -6.207239627838134766e-01 -4.121674895286560059e-01 8.072062581777572632e-02
4.521595835685729980e-01 -7.491211593151092529e-02 -4.208477735519409180e-01 5.591521859169006348e-01 -2.000656127929687500e-01 4.406775534152984619e-01 -2.559104859828948975e-01 2.151430025696754456e-02
8.021427392959594727e-01 -1.273890733718872070e-01 -1.683350950479507446e-01 4.718422591686248779e-01 7.557613402605056763e-02 -2.392015010118484497e-01 -1.497296094894409180e-01 6.339735537767410278e-02
1.213106289505958557e-01 4.691608622670173645e-02 -2.346200644969940186e-01 7.434921860694885254e-01 -2.675653435289859772e-02 -2.471309751272201538e-01 -3.048058152198791504e-01 4.696374237537384033e-01
8.237100392580032349e-02 -3.050274252891540527e-01 -7.373486757278442383e-01 2.933110594749450684e-01 -1.155488491058349609e-01 1.236887741833925247e-02 -4.241282939910888672e-01 2.776142060756683350e-01
7.614297270774841309e-01 -5.007407814264297485e-02 -1.790369153022766113e-01 3.501542806625366211e-01 4.310779869556427002e-01 -1.460692137479782104e-01 1.977307349443435669e-01 1.295890361070632935e-01
1.436159908771514893e-01 2.330612391233444214e-02 -5.701529383659362793e-01 6.541028618812561035e-01 -3.054213225841522217e-01 2.182807326316833496e-01 -2.460840791463851929e-01 1.562701165676116943e-01
-8.352701365947723389e-02 -1.226173480972647667e-03 -3.413099646568298340e-01 5.639593005180358887e-01 2.595582306385040283e-01 -6.667679548263549805e-01 -2.064842581748962402e-01 6.239765509963035583e-02
-2.892812788486480713e-01 -5.761982128024101257e-02 -8.769091963768005371e-01 7.106517255306243896e-02 1.349201500415802002e-01 -3.222998380661010742e-01 -1.197761073708534241e-01 5.049210786819458008e-02
3.443159759044647217e-01 2.349257916212081909e-01 -6.764945387840270996e-01 1.040824577212333679e-01 3.498252928256988525e-01 -1.750648617744445801e-01 -1.231019198894500732e-01 -4.354298412799835205e-01
6.601265072822570801e-02 -7.612580060958862305e-02 -5.238849520683288574e-01 6.710776686668395996e-01 -2.621735632419586182e-01 2.821595966815948486e-01 -2.962630987167358398e-01 1.700753867626190186e-01
6.287327408790588379e-01 -1.197422146797180176e-01 -1.473342180252075195e-01 3.595928251743316650e-01 4.966212511062622070e-01 -9.420039504766464233e-02 -2.610233724117279053e-01 3.401516675949096680e-01
-1.716510504484176636e-01 4.002616703510284424e-01 -4.554064571857452393e-01 6.821513772010803223e-01 3.909114748239517212e-02 -3.595841526985168457e-01 1.737789832986891270e-03 8.227504789829254150e-02
6.000046133995056152e-01 1.756820231676101685e-01 -9.527388215065002441e-02 7.254806756973266602e-01 9.799181669950485229e-02 9.333169460296630859e-02 -1.687680929899215698e-01 1.641187667846679688e-01
7.665533423423767090e-01 -2.838731929659843445e-02 -9.544892609119415283e-02 5.373833179473876953e-01 1.694554239511489868e-01 -5.365836620330810547e-02 2.804795205593109131e-01 5.861331894993782043e-02
-1.207372825592756271e-02 3.854621946811676025e-01 -6.734112501144409180e-01 3.449434340000152588e-01 2.727985680103302002e-01 -3.208867013454437256e-01 -1.238186191767454147e-02 -3.182198405265808105e-01
2.488676160573959351e-01 2.022267729043960571e-01 -9.660772234201431274e-02 7.493355870246887207e-01 2.130056917667388916e-01 -4.236359000205993652e-01 -1.372093558311462402e-01 2.875189483165740967e-01
6.247197985649108887e-01 -5.287606716156005859e-01 -4.069209396839141846e-01 -4.844064265489578247e-02 7.063414901494979858e-02 -2.885326743125915527e-01 -1.581230312585830688e-01 -2.212759703397750854e-01
-1.023950725793838501e-01 -4.724920690059661865e-01 -7.209933996200561523e-01 3.704901412129402161e-02 3.335063457489013672e-01 -2.245429605245590210e-01 -2.875151336193084717e-01 -2.741610631346702576e-02
-2.385763823986053467e-01 -3.069613277912139893e-01 -8.238045573234558105e-01 1.050011441111564636e-01 3.119137883186340332e-01 2.382588386535644531e-01 6.152384728193283081e-02 -3.652512654662132263e-02
2.516816556453704834e-01 3.813008964061737061e-02 -4.092779159545898438e-01 2.374854385852813721e-01 -1.513274013996124268e-01 -1.306182146072387695e-01 7.854248285293579102e-01 2.333274185657501221e-01
3.839757740497589111e-01 -1.500524580478668213e-01 -2.377696782350540161e-01 6.899330019950866699e-01 8.443501591682434082e-02 5.179877281188964844e-01 1.217032298445701599e-01 8.516200631856918335e-02
9.208706021308898926e-02 2.488863915205001831e-01 -6.711749434471130371e-01 1.998830437660217285e-01 3.899618685245513916e-01 -3.074659109115600586e-01 9.486317634582519531e-02 -4.284179210662841797e-01
1.525941193103790283e-01 5.556599050760269165e-02 -4.339570105075836182e-01 2.795053720474243164e-01 6.958506107330322266e-01 -3.301655650138854980e-01 3.611795976758003235e-02 -3.356541097164154053e-01
7.835238575935363770e-01 -2.047713100910186768e-01 -2.065469175577163696e-01 4.352982044219970703e-01 2.050517201423645020e-01 -2.099047787487506866e-02 -1.140388995409011841e-01 2.377420961856842041e-01
-1.957784891128540039e-01 5.611401796340942383e-02 -8.713346123695373535e-01 7.485617883503437042e-03 1.531983376480638981e-03 -4.243233799934387207e-01 -3.925753384828567505e-02 -1.328459680080413818e-01
3.861978352069854736e-01 9.923275560140609741e-02 -2.319321036338806152e-01 6.698747873306274414e-01 9.570122510194778442e-02 2.938269451260566711e-02 5.709474086761474609e-01 4.976213350892066956e-02
9.325414150953292847e-02 -2.177809625864028931e-01 -7.223439216613769531e-01 2.913025319576263428e-01 -4.891170859336853027e-01 2.435370832681655884e-01 -1.441008150577545166e-01 1.338885426521301270e-01
4.087744653224945068e-01 -3.956013619899749756e-01 -5.055649876594543457e-01 3.453557938337326050e-02 1.662757098674774170e-01 2.191152423620223999e-01 1.272100359201431274e-01 5.725144147872924805e-01
-3.884460926055908203e-01 -4.304452240467071533e-01 -3.169524371623992920e-01 6.204012632369995117e-01 1.815014034509658813e-01 -8.722890168428421021e-02 3.549531400203704834e-01 -1.092094853520393372e-01
-1.010368391871452332e-02 4.486824944615364075e-02 -6.459323167800903320e-01 1.495901644229888916e-01 5.630146861076354980e-01 -6.493876222521066666e-03 3.528732955455780029e-01 -3.416601717472076416e-01
-7.771094888448715210e-02 1.799339503049850464e-01 -8.143945336341857910e-01 1.250822246074676514e-01 -4.080982804298400879e-01 -2.138285785913467407e-01 2.540715038776397705e-01 -7.669061422348022461e-02
3.496876657009124756e-01 -2.449741959571838379e-01 -5.156400799751281738e-01 2.322124689817428589e-01 -4.505825638771057129e-01 1.442254334688186646e-01 4.617751240730285645e-01 2.466513961553573608e-01
6.555640101432800293e-01 -2.823785543441772461e-01 -3.093349933624267578e-01 1.023354157805442810e-01 5.295726656913757324e-01 5.939546599984169006e-02 -2.362806499004364014e-01 2.110309451818466187e-01
6.408051252365112305e-01 -4.926404654979705811e-01 -2.412573099136352539e-01 2.060878574848175049e-01 1.533086597919464111e-01 -2.176233232021331787e-01 -2.707314305007457733e-02 -4.176131486892700195e-01
-3.931262493133544922e-01 1.212552338838577271e-01 -4.218237996101379395e-01 7.198585867881774902e-01 1.307566463947296143e-01 1.117633935064077377e-02 3.324164152145385742e-01 8.303125947713851929e-02
2.309378236532211304e-01 1.959959566593170166e-01 -8.398200273513793945e-01 -9.727795422077178955e-02 -1.725272834300994873e-01 -1.690794527530670166e-01 8.394747972488403320e-02 -3.578991889953613281e-01
1.627833396196365356e-01 1.307697445154190063e-01 -7.939982414245605469e-01 1.234739124774932861e-01 -4.191378355026245117e-01 -5.090143904089927673e-02 1.633465588092803955e-01 -3.252263665199279785e-01
8.674609661102294922e-02 1.113013923168182373e-01 -8.694494962692260742e-01 6.332711875438690186e-02 -4.093208611011505127e-01 8.761263452470302582e-03 1.991092115640640259e-01 -1.134450584650039673e-01
6.435360908508300781e-01 -2.587754428386688232e-01 -1.658180058002471924e-01 2.360095232725143433e-01 3.694411814212799072e-01 -4.198319017887115479e-01 -3.537542372941970825e-02 3.488604426383972168e-01
1.751255244016647339e-01 1.865466497838497162e-02 -1.360679268836975098e-01 6.420729756355285645e-01 9.093847870826721191e-02 -4.752203226089477539e-01 4.769345521926879883e-01 2.768397033214569092e-01
-2.436929345130920410e-01 -1.749979406595230103e-01 -7.419896125793457031e-01 3.057455718517303467e-01 4.402604103088378906e-01 1.537398993968963623e-01 -2.038073092699050903e-01 8.341475576162338257e-02
-8.597502857446670532e-02 9.858547896146774292e-02 -5.341655611991882324e-01 5.840746760368347168e-01 -1.160795465111732483e-01 3.352595567703247070e-01 -2.950266599655151367e-01 3.788126409053802490e-01
-4.525131732225418091e-02 4.241722524166107178e-01 -5.255434513092041016e-01 5.332949161529541016e-01 -1.582097262144088745e-01 -2.596168816089630127e-01 3.316936790943145752e-01 2.344759404659271240e-01
7.067399024963378906e-01 -1.197727620601654053e-01 -1.459743529558181763e-01 4.516198337078094482e-01 3.828304708003997803e-01 -5.572380870580673218e-02 1.835560053586959839e-01 2.784730792045593262e-01
6.370103955268859863e-01 -2.457542270421981812e-01 -1.976623237133026123e-01 4.932979941368103027e-01 1.741478890180587769e-01 6.663923710584640503e-02 -4.309964179992675781e-01 1.757354587316513062e-01
3.059297204017639160e-01 3.950803577899932861e-01 -3.754446506500244141e-01 5.552895367145538330e-02 4.132964611053466797e-01 -3.319927155971527100e-01 4.797559082508087158e-01 3.083461821079254150e-01
4.067274332046508789e-01 -4.170348346233367920e-01 -1.521552503108978271e-01 4.562866985797882080e-01 -1.523307263851165771e-01 -6.050207018852233887e-01 1.039035543799400330e-01 1.710422337055206299e-01
3.004008233547210693e-01 -5.991978645324707031e-01 -4.465459585189819336e-01 -1.201659962534904480e-01 2.744225859642028809e-01 -2.039447240531444550e-02 4.914174079895019531e-01 1.402258127927780151e-01
-1.601054519414901733e-01 -3.429693579673767090e-01 -2.442143112421035767e-01 7.738140821456909180e-01 1.099255029112100601e-02 -3.705564439296722412e-01 -1.631434857845306396e-01 -1.850963234901428223e-01
-2.159149348735809326e-01 -4.983755350112915039e-01 -7.002771496772766113e-01 8.367390930652618408e-02 3.126446902751922607e-01 -1.333863288164138794e-01 -2.694717049598693848e-01 1.394969969987869263e-01
7.573440074920654297e-01 -1.251181513071060181e-01 -4.095125496387481689e-01 3.766887187957763672e-01 -1.193087324500083923e-01 -1.886921748518943787e-02 6.431635469198226929e-02 -2.871467471122741699e-01
1.371081769466400146e-01 1.274431347846984863e-01 -2.373748123645782471e-01 6.211350560188293457e-01 8.374489098787307739e-02 -1.291655749082565308e-01 5.255290269851684570e-01 4.721506536006927490e-01
-1.993132531642913818e-01 -1.695602089166641235e-01 -5.584959983825683594e-01 5.436699986457824707e-01 -1.637750118970870972e-01 4.053259193897247314e-01 3.093839883804321289e-01 1.928702890872955322e-01
-6.326904892921447754e-02 -4.138438999652862549e-01 -4.387202262878417969e-01 2.902664840221405029e-01 1.220034211874008179e-01 5.031183362007141113e-01 4.429435133934020996e-01 2.894621789455413818e-01
3.556638062000274658e-01 -1.953717619180679321e-01 -3.324455022811889648e-01 5.782666802406311035e-01 -1.426933519542217255e-02 3.469087779521942139e-01 2.343936562538146973e-01 -4.636065661907196045e-01
4.291235506534576416e-01 -3.341341018676757812e-01 -4.808483719825744629e-01 3.165993839502334595e-04 2.633141577243804932e-01 4.935903847217559814e-02 2.235679477453231812e-01 5.926542282104492188e-01
1.192986313253641129e-02 -2.491272389888763428e-01 -1.969529986381530762e-01 8.287735581398010254e-01 1.336965057998895645e-02 -3.381201624870300293e-01 3.311630338430404663e-03 -3.124459385871887207e-01
-2.200788706541061401e-01 -5.038404464721679688e-01 -3.145921826362609863e-01 6.435325741767883301e-01 -7.081139832735061646e-03 -2.167098969221115112e-01 2.027512043714523315e-01 -3.106222450733184814e-01
3.706600368022918701e-01 -2.695730701088905334e-02 -2.854614257812500000e-01 3.435423672199249268e-01 -1.495260745286941528e-01 -7.843542098999023438e-01 -1.558870375156402588e-01 -2.245840616524219513e-02
1.758516132831573486e-01 3.551092445850372314e-01 -6.669557094573974609e-01 2.603403627872467041e-01 1.588624566793441772e-01 -3.165216743946075439e-01 -9.895693510770797729e-02 -4.417588412761688232e-01
2.522579133510589600e-01 -1.628214418888092041e-01 -3.380170762538909912e-01 1.684794127941131592e-01 -3.068311372771859169e-03 -5.925594568252563477e-01 5.084933638572692871e-01 3.968786895275115967e-01
4.727404117584228516e-01 -3.515442311763763428e-01 -2.096529901027679443e-01 5.832717418670654297e-01 2.681487984955310822e-02 1.060048267245292664e-01 8.456852287054061890e-02 -4.996650218963623047e-01
5.567367672920227051e-01 6.791652739048004150e-02 -3.127539157867431641e-01 6.165953874588012695e-01 -4.253074228763580322e-01 1.554787904024124146e-01 -8.927939459681510925e-03 4.782000556588172913e-02
6.643458008766174316e-01 -4.977490007877349854e-01 -1.185012161731719971e-01 4.224919080734252930e-01 7.538726180791854858e-02 -5.889871716499328613e-02 3.298967480659484863e-01 -1.908738538622856140e-02
5.141581296920776367e-01 -4.373300820589065552e-02 -5.477187633514404297e-01 -2.278496921062469482e-01 3.110373020172119141e-01 -9.237667918205261230e-02 4.270802140235900879e-01 3.068262040615081787e-01
5.752081871032714844e-01 -7.227604743093252182e-03 -1.498418748378753662e-01 3.895489275455474854e-01 4.617356061935424805e-01 1.380516141653060913e-01 4.402374923229217529e-01 2.623267173767089844e-01
6.252846121788024902e-01 -3.542019128799438477e-01 -1.162675544619560242e-01 3.733801245689392090e-01 1.492544114589691162e-01 -2.112402170896530151e-01 4.891432821750640869e-01 1.564256101846694946e-01
-1.637958288192749023e-01 1.479112636297941208e-02 -5.270278453826904297e-01 7.252569794654846191e-01 9.514023363590240479e-02 1.383642256259918213e-01 -3.535297513008117676e-01 1.265562623739242554e-01
-7.744464278221130371e-02 1.001938581466674805e-01 -2.456414848566055298e-01 7.877328991889953613e-01 8.027059584856033325e-02 -1.863492466509342194e-02 4.987462759017944336e-01 2.180878520011901855e-01
6.045501828193664551e-01 -3.223801553249359131e-01 -4.135197028517723083e-02 5.926442146301269531e-01 2.388713508844375610e-01 5.787967517971992493e-02 -5.522210523486137390e-02 3.379257917404174805e-01
-1.538901031017303467e-01 -2.766847610473632812e-01 -8.191997408866882324e-01 -2.999594807624816895e-02 2.069588154554367065e-01 -3.556910753250122070e-01 -2.295688986778259277e-01 7.566661387681961060e-02
2.536732852458953857e-01 -4.561529681086540222e-02 -3.253198564052581787e-01 -2.273033186793327332e-02 4.800093173980712891e-01 -7.233175635337829590e-01 5.577652528882026672e-02 2.655397653579711914e-01
-8.330383151769638062e-02 -4.116763770580291748e-01 -6.685168147087097168e-01 2.309724390506744385e-01 4.103651940822601318e-01 -4.868533089756965637e-02 -3.276062607765197754e-01 -2.126603573560714722e-01
4.441636204719543457e-01 -6.633442044258117676e-01 -4.491825401782989502e-01 -5.876315012574195862e-02 3.535975515842437744e-02 -2.176939547061920166e-01 -3.171243667602539062e-01 9.091944247484207153e-02
6.963602304458618164e-01 -1.241743937134742737e-01 -2.258160859346389771e-01 3.896825313568115234e-01 7.739634811878204346e-02 3.113453388214111328e-01 3.926382064819335938e-01 -1.993164271116256714e-01
2.697836160659790039e-01 -2.369062751531600952e-01 -2.256224751472473145e-01 2.862462103366851807e-01 3.249489516019821167e-02 -8.112274408340454102e-01 6.504926830530166626e-02 2.736289799213409424e-01
7.678307890892028809e-01 2.122388482093811035e-01 -3.112443387508392334e-01 2.925744652748107910e-01 2.011019177734851837e-02 1.113905608654022217e-01 4.095506966114044189e-01 4.871931299567222595e-02
1.377298831939697266e-01 2.419645935297012329e-01 -6.103964447975158691e-01 3.178157806396484375e-01 1.348265260457992554e-01 -3.921883404254913330e-01 -3.638861179351806641e-01 -3.801184594631195068e-01
6.789979934692382812e-01 -2.099316418170928955e-01 -2.471793740987777710e-01 1.229827925562858582e-01 4.314715862274169922e-01 -2.762957215309143066e-01 8.596076071262359619e-02 3.857091963291168213e-01
-1.807515770196914673e-01 1.589393056929111481e-02 -6.313350796699523926e-01 2.983623445034027100e-01 6.308615803718566895e-01 1.222111284732818604e-01 2.189911752939224243e-01 -1.363566815853118896e-01
5.573650449514389038e-02 1.399670690298080444e-01 -4.126013219356536865e-01 5.878736972808837891e-01 -4.703210666775703430e-02 -2.606233060359954834e-01 -4.834934771060943604e-01 3.969444930553436279e-01
1.950738579034805298e-01 2.315827272832393646e-02 -2.471521496772766113e-01 6.304063200950622559e-01 5.882255733013153076e-02 -5.203644633293151855e-01 -1.685480028390884399e-01 4.475108087062835693e-01
1.437416821718215942e-01 -1.304712891578674316e-01 -1.978020519018173218e-01 5.896906852722167969e-01 -2.292143553495407104e-01 -6.279028654098510742e-01 -9.954945743083953857e-02 3.445918858051300049e-01
2.417664378881454468e-01 -5.934900641441345215e-01 -4.819056987762451172e-01 -6.728879362344741821e-02 2.547425627708435059e-01 1.124839782714843750e-01 4.718717634677886963e-01 2.287973016500473022e-01
-3.568331599235534668e-01 -4.371248185634613037e-01 -2.799932658672332764e-01 6.234503388404846191e-01 4.051796793937683105e-01 1.337464302778244019e-01 1.582262963056564331e-01 8.608773350715637207e-02
3.235707879066467285e-01 -4.110441803932189941e-01 -5.183101296424865723e-01 -1.746004968881607056e-01 4.766350984573364258e-01 -4.156952723860740662e-02 3.867719173431396484e-01 2.207089215517044067e-01
-2.241606265306472778e-01 -2.556676417589187622e-02 -9.278880357742309570e-01 -7.399968802928924561e-02 7.754038274288177490e-02 -2.686735093593597412e-01 4.025462642312049866e-02 5.317769944667816162e-02
-3.925623297691345215e-01 -3.049027621746063232e-01 -2.771806418895721436e-01 6.793625354766845703e-01 2.611876428127288818e-01 3.428992629051208496e-02 3.712780773639678955e-01 8.558270335197448730e-02
-2.343177944421768188e-01 -1.474053412675857544e-01 -8.750104308128356934e-01 3.661536425352096558e-02 3.457987606525421143e-01 1.355351060628890991e-01 3.308148682117462158e-02 1.316883116960525513e-01
5.355392768979072571e-02 -8.739099651575088501e-02 -3.064328432083129883e-01 6.968050003051757812e-01 -6.973929703235626221e-02 9.524980932474136353e-02 5.988909006118774414e-01 1.935199946165084839e-01
-2.260469198226928711e-01 -4.024319648742675781e-01 -7.750498652458190918e-01 8.663607388734817505e-02 3.938608467578887939e-01 1.169855967164039612e-01 -8.855697512626647949e-02 4.570569470524787903e-02
2.997632622718811035e-01 -1.917348243296146393e-02 -5.414776802062988281e-01 2.717637419700622559e-01 -2.951316833496093750e-01 -1.911841630935668945e-01 3.928769230842590332e-01 5.145040750503540039e-01
1.753361821174621582e-01 -4.634304437786340714e-03 -5.132552981376647949e-01 2.915531694889068604e-01 5.419437289237976074e-01 -2.536489069461822510e-01 -1.399192363023757935e-01 -4.931361675262451172e-01
-5.931552499532699585e-02 -2.065391838550567627e-01 -9.365713000297546387e-01 -3.321748599410057068e-02 -3.961845487356185913e-02 -1.804076433181762695e-01 -2.009806185960769653e-01 3.231655433773994446e-02
3.573706746101379395e-01 -2.968298792839050293e-01 -3.018834888935089111e-01 6.405537128448486328e-01 6.098577752709388733e-02 4.641862511634826660e-01 -2.819093875586986542e-03 -2.520703077316284180e-01
-7.866829633712768555e-02 -1.324484683573246002e-02 -1.686643809080123901e-01 7.948766946792602539e-01 2.271643728017807007e-01 3.119408786296844482e-01 4.156984984874725342e-01 1.079042181372642517e-01
7.007608413696289062e-01 -1.238159313797950745e-01 -2.830134928226470947e-01 2.302535325288772583e-01 3.852534592151641846e-01 -5.838561803102493286e-03 6.017645075917243958e-02 4.565249979496002197e-01
6.748958025127649307e-03 -3.564101755619049072e-01 -4.843009114265441895e-01 2.501132786273956299e-01 -3.701146245002746582e-01 -1.093377731740474701e-02 5.868715643882751465e-01 3.070821762084960938e-01
7.266046106815338135e-02 9.538722038269042969e-02 -9.000159502029418945e-01 -6.854184903204441071e-03 -1.796111315488815308e-01 -1.657995134592056274e-01 1.464127562940120697e-02 -3.399734497070312500e-01
5.733138322830200195e-01 -1.154415011405944824e-01 2.410646900534629822e-02 7.418137788772583008e-01 1.146989911794662476e-01 -2.599382400512695312e-01 1.355273574590682983e-01 -8.957853168249130249e-02
4.687141254544258118e-02 -1.220160350203514099e-02 -7.933660149574279785e-01 -4.136647284030914307e-02 -3.591477870941162109e-03 -4.627055525779724121e-01 -8.757710456848144531e-02 -3.804394304752349854e-01
-9.946120530366897583e-02 3.452530205249786377e-01 -3.328643739223480225e-01 6.338481307029724121e-01 2.311299592256546021e-01 -5.376339554786682129e-01 -7.250343263149261475e-02 1.030426695942878723e-01
-2.550235092639923096e-01 -2.562916576862335205e-01 -7.775412499904632568e-02 6.154052615165710449e-01 5.669394731521606445e-01 -1.637255847454071045e-01 3.677986860275268555e-01 3.171870857477188110e-02
2.347398698329925537e-01 2.685847878456115723e-01 -4.392752349376678467e-01 6.259134411811828613e-01 -4.251242280006408691e-01 2.258304208517074585e-01 -7.442402094602584839e-02 2.253001779317855835e-01
5.781566500663757324e-01 1.761592775583267212e-01 -6.665185093879699707e-01 -1.418216824531555176e-01 -1.024919003248214722e-01 -2.282463610172271729e-01 1.291217952966690063e-01 3.017767667770385742e-01
-8.876647055149078369e-02 5.680396035313606262e-02 -6.821489334106445312e-01 1.977815181016921997e-01 5.342270731925964355e-01 1.172679811716079712e-01 3.206239342689514160e-01 -2.872265875339508057e-01
8.468121886253356934e-01 -2.356707006692886353e-01 -3.283047378063201904e-01 1.922684907913208008e-01 7.840152829885482788e-02 -1.844894289970397949e-01 1.469353884458541870e-01 1.443751156330108643e-01
7.015355825424194336e-01 -1.858794987201690674e-01 -2.524872720241546631e-01 5.628544092178344727e-01 5.473362281918525696e-03 1.481128633022308350e-01 -2.035076618194580078e-01 1.713445037603378296e-01
1.732234954833984375e-01 -5.841289088129997253e-02 -2.389200031757354736e-01 3.626659512519836426e-01 1.087383553385734558e-01 -5.510490536689758301e-01 5.976316332817077637e-01 3.245452046394348145e-01
-1.861703246831893921e-01 1.889211833477020264e-01 -8.829249739646911621e-01 1.740255653858184814e-01 -2.909426391124725342e-01 -1.136776655912399292e-01 1.297548860311508179e-01 7.349427789449691772e-02
5.562214851379394531e-01 -1.297826915979385376e-01 -1.773114353418350220e-01 3.641454577445983887e-01 1.897180229425430298e-01 -4.955695271492004395e-01 -2.005178481340408325e-02 4.772302806377410889e-01
5.414587855339050293e-01 -2.370971143245697021e-01 -7.984747737646102905e-02 4.292781352996826172e-01 4.058125615119934082e-01 9.712751954793930054e-02 5.307657122611999512e-01 -6.420435756444931030e-02
3.183135017752647400e-02 -1.124536171555519104e-01 -5.389644503593444824e-01 5.590504407882690430e-01 -2.503463327884674072e-01 2.347887307405471802e-01 -3.975324332714080811e-01 3.278565406799316406e-01
-2.622033655643463135e-01 -5.982452258467674255e-02 -9.049069881439208984e-01 1.854955404996871948e-02 1.737487912178039551e-01 -2.177148312330245972e-01 4.678914695978164673e-02 -1.693871021270751953e-01
5.094401240348815918e-01 1.162180304527282715e-01 -3.567320406436920166e-01 5.292108058929443359e-01 4.078857600688934326e-02 8.357942104339599609e-02 3.597368597984313965e-01 4.261252284049987793e-01
6.932141780853271484e-01 -2.260726392269134521e-01 -3.989922702312469482e-01 2.302436828613281250e-01 -7.938593626022338867e-02 2.512235939502716064e-01 3.816404044628143311e-01 -2.026661932468414307e-01
-3.497940599918365479e-01 -3.046109676361083984e-01 -3.983747065067291260e-01 3.879252672195434570e-01 5.852984189987182617e-01 -3.630494773387908936e-01 3.569612279534339905e-02 -3.807928180322051048e-03
3.252616524696350098e-01 -4.469895958900451660e-01 -5.278483629226684570e-01 1.381690651178359985e-01 -1.624171137809753418e-01 -4.912821054458618164e-01 -2.743552029132843018e-01 -2.316946387290954590e-01
4.081256389617919922e-01 -4.352719485759735107e-01 -1.921488344669342041e-01 5.362363457679748535e-01 3.308756053447723389e-01 2.480073571205139160e-01 1.304834336042404175e-01 -3.626142740249633789e-01
5.157277360558509827e-02 -2.738451361656188965e-01 -2.375136017799377441e-01 2.843864560127258301e-01 -8.320258930325508118e-03 -8.591419458389282227e-01 1.723006069660186768e-01 1.310696899890899658e-01
8.268487453460693359e-01 -2.125643789768218994e-01 -2.320269495248794556e-01 4.298509955406188965e-01 3.808212652802467346e-02 -6.793775409460067749e-02 -1.580654829740524292e-01 3.845178708434104919e-02
2.596098184585571289e-01 -3.655373156070709229e-01 -3.326227962970733643e-01 2.621291875839233398e-01 -2.003314197063446045e-01 -2.023903727531433105e-01 6.880072355270385742e-01 2.553177475929260254e-01
1.837819665670394897e-01 1.483612507581710815e-01 -5.900039896368980408e-02 6.978990435600280762e-01 2.703990936279296875e-01 -2.160004675388336182e-01 5.581167936325073242e-01 1.496761143207550049e-01
6.646527647972106934e-01 -2.461499571800231934e-01 -4.206844046711921692e-02 5.888345241546630859e-01 8.001452684402465820e-02 -2.800646126270294189e-01 1.914593577384948730e-01 -1.663003414869308472e-01
2.957913875579833984e-01 -4.320472180843353271e-01 -2.106429487466812134e-01 3.890489637851715088e-01 -1.004891619086265564e-01 -4.497348070144653320e-01 4.498612582683563232e-01 3.396741449832916260e-01
4.517984390258789062e-01 -2.350625991821289062e-01 -5.679553840309381485e-03 6.379142403602600098e-01 4.114401340484619141e-01 1.813718825578689575e-01 1.736927181482315063e-01 3.182909190654754639e-01
7.338255643844604492e-01 -2.838313877582550049e-01 -1.639177352190017700e-01 4.306116104125976562e-01 2.879616618156433105e-01 1.565994769334793091e-01 -1.254725605249404907e-01 2.132030278444290161e-01
-3.957188725471496582e-01 -2.332099080085754395e-01 -2.772786915302276611e-01 6.375826001167297363e-01 3.262970149517059326e-01 -1.022956594824790955e-01 3.861888647079467773e-01 1.988681256771087646e-01
6.800841093063354492e-01 2.292457967996597290e-01 -2.396944016218185425e-01 4.408019483089447021e-01 1.375793367624282837e-01 1.268811374902725220e-01 3.984419703483581543e-01 1.984672546386718750e-01
8.542496711015701294e-02 -2.963419556617736816e-01 -6.354503035545349121e-01 2.018402963876724243e-01 -3.106308877468109131e-01 1.777097284793853760e-01 3.030391409993171692e-02 5.756360888481140137e-01
6.548106074333190918e-01 -1.557534933090209961e-01 -1.052140742540359497e-01 3.780552446842193604e-01 4.253816902637481689e-01 1.479077935218811035e-01 4.359863698482513428e-01 7.596835028380155563e-03
-2.408163398504257202e-01 2.689690589904785156e-01 -6.177479028701782227e-01 5.723309516906738281e-01 -8.765406906604766846e-02 -1.609848439693450928e-01 2.484075427055358887e-01 2.553083896636962891e-01
-2.053010910749435425e-01 -3.642673790454864502e-01 -4.445240199565887451e-01 5.516281127929687500e-01 -7.795710861682891846e-02 -1.390734016895294189e-01 2.620533406734466553e-01 -4.787220358848571777e-01
-1.633384525775909424e-01 3.569631874561309814e-01 -3.410340547561645508e-01 6.086087226867675781e-01 2.263866066932678223e-01 -5.028447508811950684e-01 6.073607131838798523e-02 2.267079204320907593e-01
-3.114001750946044922e-01 -2.468821555376052856e-01 -5.584607720375061035e-01 5.031607151031494141e-01 -1.269811391830444336e-01 -3.818046674132347107e-02 3.139718770980834961e-01 -4.010854959487915039e-01
-2.421062886714935303e-01 -2.314244210720062256e-01 -5.220880508422851562e-01 5.766165852546691895e-01 -8.991992473602294922e-02 1.001567393541336060e-01 3.450623750686645508e-01 3.815490901470184326e-01
-1.797378994524478912e-02 3.012849986553192139e-01 -6.947808861732482910e-01 4.239725768566131592e-01 9.290842711925506592e-02 -2.654656469821929932e-01 -1.455150693655014038e-01 -3.822987377643585205e-01
7.051356434822082520e-01 1.369549036026000977e-01 -2.901941239833831787e-01 4.618416726589202881e-01 7.960487902164459229e-02 1.477395743131637573e-02 2.305072247982025146e-01 3.561288714408874512e-01
2.688744850456714630e-02 1.964695304632186890e-01 -1.701374500989913940e-01 9.059188365936279297e-01 6.828640401363372803e-02 -1.590173691511154175e-01 -1.581114679574966431e-01 2.368379235267639160e-01
1.309361904859542847e-01 1.774591654539108276e-01 -7.749137282371520996e-01 -4.494747892022132874e-02 -1.895149648189544678e-01 -4.972216486930847168e-01 -3.736579045653343201e-02 -2.535964250564575195e-01
7.104392051696777344e-01 -4.711907356977462769e-02 -2.936386764049530029e-01 9.520726650953292847e-02 3.910819590091705322e-01 4.800057411193847656e-02 4.917140305042266846e-01 2.713115327060222626e-02
3.140269517898559570e-01 1.087852660566568375e-02 -1.674430221319198608e-01 7.500752210617065430e-01 -2.859560847282409668e-01 -4.602206051349639893e-01 -1.119641512632369995e-01 -6.714826077222824097e-02
1.299001872539520264e-01 -9.692263603210449219e-02 -2.239518463611602783e-01 3.947685956954956055e-01 -1.978666335344314575e-01 -7.999933958053588867e-01 2.881785333156585693e-01 7.448408752679824829e-02
7.429870367050170898e-01 9.286499023437500000e-02 -2.735747098922729492e-01 4.890459477901458740e-01 7.736914604902267456e-02 1.286312341690063477e-01 -2.941748360171914101e-03 -3.206192553043365479e-01
9.083408862352371216e-02 3.732254803180694580e-01 -7.160680890083312988e-01 3.074993193149566650e-01 2.033532708883285522e-01 -2.942661046981811523e-01 -1.643036007881164551e-01 -3.003361821174621582e-01
5.563064217567443848e-01 1.584684848785400391e-02 -2.214134335517883301e-01 6.185057759284973145e-01 6.481998413801193237e-02 1.773385405540466309e-01 3.532109409570693970e-02 -4.709571897983551025e-01
-4.360902905464172363e-01 -3.719631731510162354e-01 -3.580753207206726074e-01 5.878654718399047852e-01 3.870762288570404053e-01 1.191076338291168213e-01 -7.475600577890872955e-03 1.832880079746246338e-01
1.561720296740531921e-02 -7.285387814044952393e-02 -9.466075301170349121e-01 6.948079913854598999e-02 -2.751411795616149902e-01 8.617277443408966064e-02 -2.332913316786289215e-02 -9.940995275974273682e-02
6.023315191268920898e-01 1.942844241857528687e-01 -2.650041580200195312e-01 4.854440391063690186e-01 1.066528484225273132e-01 -1.191590875387191772e-01 1.326362341642379761e-01 5.004009604454040527e-01
3.015805780887603760e-01 7.999257743358612061e-02 -4.151989519596099854e-01 3.365654051303863525e-01 -2.462885156273841858e-02 -3.011261820793151855e-01 9.952522069215774536e-02 7.181887626647949219e-01
2.262931317090988159e-01 1.954115033149719238e-01 -9.937836974859237671e-02 7.121915817260742188e-01 1.527068167924880981e-01 -5.599318146705627441e-01 -1.102591981180012226e-03 2.380519807338714600e-01
-1.968202590942382812e-01 -6.865867227315902710e-02 -8.546671867370605469e-01 1.987457573413848877e-01 3.802179917693138123e-02 2.737886905670166016e-01 -2.256748229265213013e-01 2.434275001287460327e-01
6.734825372695922852e-01 3.356902301311492920e-02 -6.731905341148376465e-01 -8.932283520698547363e-02 -2.016063034534454346e-01 2.330547757446765900e-02 1.570116281509399414e-01 1.352388858795166016e-01
-2.939924597740173340e-01 -4.681945741176605225e-01 -2.030822783708572388e-01 6.538531780242919922e-01 4.355763196945190430e-01 1.503711789846420288e-01 3.801103681325912476e-02 1.086868867278099060e-01
-7.200624048709869385e-02 1.003787368535995483e-01 -2.725528776645660400e-01 7.851644754409790039e-01 -9.389588981866836548e-02 3.823113441467285156e-02 4.711720645427703857e-01 2.483746856451034546e-01
2.931262254714965820e-01 -1.899731308221817017e-01 -6.630563139915466309e-01 -7.471402734518051147e-02 3.348002582788467407e-02 -4.535644873976707458e-02 2.957612089812755585e-02 6.547582745552062988e-01
3.293096125125885010e-01 2.140920609235763550e-01 -5.577223896980285645e-01 3.373075127601623535e-01 3.216482698917388916e-01 -3.939434885978698730e-01 -3.019817471504211426e-01 2.665464878082275391e-01
1.232098117470741272e-01 3.705234527587890625e-01 -6.389338374137878418e-01 3.538709878921508789e-01 2.596535682678222656e-01 -3.100695013999938965e-01 -2.649169564247131348e-01 -2.834194898605346680e-01
-2.590439282357692719e-02 -1.177088767290115356e-01 -4.073182940483093262e-01 4.799979925155639648e-01 3.240209072828292847e-02 -6.885269880294799805e-01 -3.372863531112670898e-01 1.690909639000892639e-02
-1.377748232334852219e-02 -4.245101809501647949e-01 -2.287949323654174805e-01 6.745378971099853516e-01 -6.344215571880340576e-02 -4.283228814601898193e-01 -2.185185402631759644e-01 -2.775193154811859131e-01
4.351719021797180176e-01 1.347239222377538681e-02 -4.726576507091522217e-01 1.703824400901794434e-01 -2.874426543712615967e-01 1.608266085386276245e-01 6.565983891487121582e-01 1.356418132781982422e-01
6.767078638076782227e-01 -8.597111701965332031e-02 -2.352475374937057495e-01 1.568277627229690552e-01 4.426391124725341797e-01 1.784061342477798462e-01 4.690505266189575195e-01 -8.350136131048202515e-02
1.690352559089660645e-01 -6.111370921134948730e-01 -3.013203740119934082e-01 4.493755400180816650e-01 -1.455878838896751404e-03 -2.644156515598297119e-01 1.240887045860290527e-01 -4.689248502254486084e-01
6.793066263198852539e-01 3.155579566955566406e-01 -6.001202464103698730e-01 5.677077174186706543e-02 1.817628927528858185e-02 -4.963793233036994934e-02 3.514299914240837097e-02 2.675241231918334961e-01
-1.498326361179351807e-01 -2.714094221591949463e-01 -3.320787847042083740e-01 4.054267108440399170e-01 1.192338317632675171e-01 3.827405273914337158e-01 6.511238217353820801e-01 2.111173719167709351e-01
-1.742736399173736572e-01 3.116479143500328064e-02 -7.263780236244201660e-01 2.718027532100677490e-01 5.557014346122741699e-01 3.290622262284159660e-03 6.864381581544876099e-02 -2.315789163112640381e-01
2.625607848167419434e-01 -1.308464407920837402e-01 -2.157978862524032593e-01 6.004247665405273438e-01 -2.405139505863189697e-01 -6.268616914749145508e-01 -2.232056111097335815e-01 7.898883521556854248e-02
-2.452109158039093018e-01 -1.092453394085168839e-02 -6.574265956878662109e-01 2.242071032524108887e-01 -3.993009626865386963e-01 -1.644407659769058228e-01 3.115009367465972900e-01 4.168438911437988281e-01
2.304584719240665436e-02 -3.047334551811218262e-01 -3.535451889038085938e-01 3.336419463157653809e-01 -2.609761059284210205e-01 -4.644267857074737549e-01 5.282328128814697266e-01 3.278179466724395752e-01
8.438318371772766113e-01 -1.001164019107818604e-01 -3.195262849330902100e-01 2.100896537303924561e-01 1.881355047225952148e-01 -7.038764655590057373e-02 2.808014750480651855e-01 1.117625162005424500e-01
4.129056632518768311e-01 1.816584020853042603e-01 -4.836684167385101318e-01 5.063266158103942871e-01 -4.973253011703491211e-01 1.830007582902908325e-01 -1.176363453269004822e-01 1.074592471122741699e-01
4.527354240417480469e-01 -1.671995371580123901e-01 -2.448029667139053345e-01 5.971883535385131836e-01 -6.322404742240905762e-02 4.948210120201110840e-01 3.188520073890686035e-01 -7.662380812689661980e-04
5.548675656318664551e-01 -5.336997509002685547e-01 -5.048303008079528809e-01 -4.122327640652656555e-02 7.300284504890441895e-02 -1.146162226796150208e-01 -2.064733505249023438e-01 -2.993923127651214600e-01
6.512237787246704102e-01 -2.997107803821563721e-01 -1.582673937082290649e-02 4.048257172107696533e-01 4.456328451633453369e-01 -2.510751783847808838e-01 1.919327490031719208e-02 2.448487579822540283e-01
-6.545797456055879593e-03 -1.710161417722702026e-01 -8.534751534461975098e-01 2.106868177652359009e-01 -3.335817754268646240e-01 1.515280008316040039e-01 6.768457591533660889e-02 -2.430705279111862183e-01
-2.756874263286590576e-01 1.083714067935943604e-01 -6.804751753807067871e-01 5.536332726478576660e-01 -3.055709004402160645e-01 1.161507666110992432e-01 1.251330226659774780e-01 1.420317143201828003e-01
9.852068871259689331e-02 -7.174107432365417480e-01 -9.390894323587417603e-03 4.224059283733367920e-01 2.723030745983123779e-01 -4.321481585502624512e-01 1.278705149888992310e-01 1.408855170011520386e-01
-9.908533841371536255e-02 7.066819816827774048e-02 -1.980707049369812012e-01 4.828671813011169434e-01 5.780173540115356445e-01 -4.785280525684356689e-01 3.665382266044616699e-01 1.239021122455596924e-01
1.043791770935058594e-01 -8.105158060789108276e-02 -3.479499220848083496e-01 3.694902360439300537e-01 1.387640535831451416e-01 -3.058893792331218719e-02 4.925290048122406006e-01 6.798291206359863281e-01
-1.202507019042968750e-01 -9.523051232099533081e-02 -3.550885021686553955e-01 4.532506763935089111e-01 1.128005981445312500e-01 -7.902913093566894531e-01 -7.647582888603210449e-02 -4.259157180786132812e-02
7.510197162628173828e-01 -2.002695500850677490e-01 -1.877589076757431030e-01 5.076216459274291992e-01 1.263097971677780151e-01 6.081436574459075928e-02 -1.526333857327699661e-02 2.881711125373840332e-01
-1.104655042290687561e-01 2.024869993329048157e-02 -7.747334241867065430e-01 2.641373872756958008e-01 4.769724607467651367e-01 -2.242201939225196838e-02 -6.870966404676437378e-02 -2.909988760948181152e-01
-1.695687323808670044e-01 1.425055116415023804e-01 -6.717942357063293457e-01 1.254789531230926514e-01 2.766225337982177734e-01 -5.983783006668090820e-01 2.193074673414230347e-01 -3.483720868825912476e-02
6.231811046600341797e-01 3.099842667579650879e-01 -5.893887281417846680e-01 -1.586066186428070068e-02 -1.120716705918312073e-02 -2.223797440528869629e-01 4.039572179317474365e-02 3.416349589824676514e-01
5.749551057815551758e-01 -2.127962559461593628e-01 -2.400989383459091187e-01 2.819562256336212158e-01 3.175495862960815430e-01 -2.858127057552337646e-01 -1.198513433337211609e-02 5.516587495803833008e-01
-4.473642259836196899e-02 -4.554120078682899475e-02 -2.118749916553497314e-01 8.327617645263671875e-01 -1.106958538293838501e-01 9.722127765417098999e-02 3.720532357692718506e-01 3.121093809604644775e-01
3.116996586322784424e-02 3.144741058349609375e-02 -9.171789884567260742e-01 1.580960303544998169e-01 -3.439899981021881104e-01 7.552721351385116577e-02 -8.694989234209060669e-02 -1.529915910214185715e-02
5.713124871253967285e-01 -1.763038337230682373e-01 -3.246321678161621094e-01 3.602934181690216064e-01 -2.169911190867424011e-02 3.238831758499145508e-01 5.489531755447387695e-01 -2.451319806277751923e-02
2.000352144241333008e-01 -7.054619789123535156e-01 -1.579312831163406372e-01 1.917492002248764038e-01 2.902281582355499268e-01 -4.463402330875396729e-01 2.890413999557495117e-01 1.833093166351318359e-01
-2.608186304569244385e-01 1.931566447019577026e-01 -4.557040035724639893e-01 5.849847793579101562e-01 9.808586537837982178e-02 -3.260321617126464844e-01 3.676429688930511475e-01 3.061237037181854248e-01
-1.648665517568588257e-01 4.034016281366348267e-02 -6.533926129341125488e-01 3.702667951583862305e-01 4.081811904907226562e-01 -3.083629608154296875e-01 -6.599118560552597046e-02 -3.756564557552337646e-01
1.918219178915023804e-01 1.221345067024230957e-01 -1.692767590284347534e-01 6.867064237594604492e-01 1.104804426431655884e-01 -3.469906449317932129e-01 -2.393741756677627563e-01 5.080932378768920898e-01
-7.971310405991971493e-04 8.771017193794250488e-02 -2.456930875778198242e-01 5.888142585754394531e-01 -4.748752340674400330e-03 -3.306246399879455566e-01 6.360081434249877930e-01 2.672026753425598145e-01
5.165541172027587891e-01 9.242112934589385986e-02 -5.768696665763854980e-01 -1.163060218095779419e-02 -1.192066296935081482e-01 -3.321748673915863037e-01 3.565625101327896118e-02 5.156496167182922363e-01
6.107659265398979187e-02 -1.921195834875106812e-01 -5.066492557525634766e-01 2.944872081279754639e-01 -4.243955612182617188e-01 -1.571058332920074463e-01 5.137708783149719238e-01 3.836523294448852539e-01
5.361332893371582031e-01 -2.632482051849365234e-01 1.884506270289421082e-02 5.538537502288818359e-01 4.789490401744842529e-01 1.083184406161308289e-01 2.639134228229522705e-01 1.593012660741806030e-01
5.371927022933959961e-01 -5.431399345397949219e-01 -4.723622500896453857e-01 1.594401448965072632e-01 -9.352972358465194702e-02 -1.976367980241775513e-01 -3.387397527694702148e-01 7.295758277177810669e-02
5.963920950889587402e-01 -3.440998494625091553e-01 -2.241049408912658691e-01 2.235427647829055786e-01 3.820070326328277588e-01 2.239322066307067871e-01 4.591511189937591553e-01 -1.371958404779434204e-01
7.590254396200180054e-02 -5.788791924715042114e-02 -2.047970294952392578e-01 7.336319684982299805e-01 2.473584860563278198e-01 4.175395891070365906e-02 5.808097720146179199e-01 1.022772192955017090e-01
2.170914560556411743e-01 -3.879068493843078613e-01 -2.487274259328842163e-01 7.035246491432189941e-01 1.057369634509086609e-01 1.655918657779693604e-01 1.293586343526840210e-01 -4.361795783042907715e-01
6.433359533548355103e-02 1.929516494274139404e-01 -2.005012035369873047e-01 7.715854048728942871e-01 -8.619071543216705322e-02 -4.996437728404998779e-01 -1.735074073076248169e-02 2.563438117504119873e-01
7.518708705902099609e-01 -1.020849030464887619e-02 -2.164251804351806641e-01 6.001901030540466309e-01 4.618694633245468140e-02 7.292664051055908203e-02 -1.379973888397216797e-01 3.199011087417602539e-02
7.331748604774475098e-01 -2.133159190416336060e-01 -3.730988204479217529e-01 3.194572627544403076e-01 7.526040822267532349e-02 2.736898064613342285e-01 3.049673140048980713e-01 -4.604261741042137146e-02
-3.520861864089965820e-01 -3.416515290737152100e-01 -2.506971061229705811e-01 7.052997350692749023e-01 1.578655093908309937e-01 -1.893486268818378448e-02 4.167649149894714355e-01 6.302941124886274338e-03
4.113534390926361084e-01 -2.074796259403228760e-01 -2.823818624019622803e-01 5.909146666526794434e-01 4.854491725564002991e-02 1.271939724683761597e-01 -5.316320806741714478e-03 -5.833160877227783203e-01
2.499148696660995483e-01 2.841430604457855225e-01 -8.059438467025756836e-01 -6.499782903119921684e-04 -2.762483060359954834e-01 -2.950374186038970947e-01 -3.523632884025573730e-02 -2.065369933843612671e-01
3.105437159538269043e-01 5.145481824874877930e-01 -2.057046741247177124e-01 5.291895270347595215e-01 1.437189280986785889e-01 -5.052167177200317383e-01 -2.812824770808219910e-02 1.993902772665023804e-01
-3.708244264125823975e-01 -5.076874494552612305e-01 -3.642661273479461670e-01 4.925209879875183105e-01 4.390676319599151611e-01 1.089786291122436523e-01 -8.569673448801040649e-02 1.321942359209060669e-01
-1.330557316541671753e-01 4.765006899833679199e-01 -6.138777136802673340e-01 4.378727674484252930e-01 3.199450373649597168e-01 -2.898615002632141113e-01 1.644397526979446411e-02 -3.150567179545760155e-03
5.313255190849304199e-01 -2.720298469066619873e-01 -3.083220720291137695e-01 5.269579291343688965e-01 4.458774626255035400e-02 -9.371397644281387329e-02 -2.540814876556396484e-01 -4.422873854637145996e-01
6.209225952625274658e-02 2.777649462223052979e-01 -2.166879624128341675e-01 6.006937026977539062e-01 3.126686513423919678e-01 -4.415476322174072266e-01 2.545482218265533447e-01 3.920252919197082520e-01
2.577150464057922363e-01 -2.203024774789810181e-01 -3.452419638633728027e-01 4.692381024360656738e-01 3.657415211200714111e-01 3.299188911914825439e-01 5.502000451087951660e-01 1.843570545315742493e-02
8.329567909240722656e-01 -5.885601043701171875e-02 -3.143199086189270020e-01 1.882662624120712280e-01 3.206782937049865723e-01 9.898806363344192505e-02 -1.088745594024658203e-01 -2.097403258085250854e-01
-9.753122180700302124e-02 3.777756541967391968e-02 -2.982074320316314697e-01 3.588291704654693604e-01 4.484881758689880371e-01 -6.995190978050231934e-01 2.426284700632095337e-01 -1.484494954347610474e-01
3.024135828018188477e-01 6.076399087905883789e-01 -3.967187106609344482e-01 3.788604438304901123e-01 -2.008768543601036072e-02 -4.513883292675018311e-01 9.991959482431411743e-02 1.557566672563552856e-01
3.871980309486389160e-01 -2.633232772350311279e-01 -2.956065833568572998e-01 5.896281599998474121e-01 5.908894538879394531e-02 -1.849173307418823242e-01 -1.121004447340965271e-01 -5.435451865196228027e-01
-2.983050942420959473e-01 -4.065557718276977539e-01 -1.826191395521163940e-01 5.375109314918518066e-01 6.123316287994384766e-01 -6.644590944051742554e-02 1.788628846406936646e-01 1.100078001618385315e-01
4.897656738758087158e-01 -3.637718260288238525e-01 -2.268364429473876953e-01 7.301336526870727539e-01 9.760662913322448730e-03 1.704325228929519653e-01 5.082544311881065369e-02 -1.073507890105247498e-01
2.112843245267868042e-01 -5.204346179962158203e-01 -1.814842373132705688e-01 4.431981146335601807e-01 -1.856967210769653320e-01 -5.822311639785766602e-01 2.159689515829086304e-01 1.871540099382400513e-01
3.452763259410858154e-01 -2.657831013202667236e-01 -1.643309444189071655e-01 5.543862581253051758e-01 2.679552435874938965e-01 2.233602404594421387e-01 5.800880789756774902e-01 -1.326759755611419678e-01
2.179718762636184692e-01 -2.366018146276473999e-01 -3.287402987480163574e-01 6.274038553237915039e-01 9.971850365400314331e-02 4.693472683429718018e-01 1.980203241109848022e-01 -3.540615737438201904e-01
-4.190484881401062012e-01 -2.042754292488098145e-01 -3.147521018981933594e-01 5.559685230255126953e-01 3.791632354259490967e-01 -1.012138351798057556e-01 4.317479133605957031e-01 1.846208572387695312e-01
5.156048536300659180e-01 2.958832122385501862e-02 -2.412672042846679688e-01 5.293781161308288574e-01 4.829058423638343811e-02 -9.007873386144638062e-02 2.359809428453445435e-01 5.733165740966796875e-01
-8.752734214067459106e-02 5.197595059871673584e-02 -3.967280685901641846e-01 4.768737852573394775e-01 2.527525722980499268e-01 1.376171857118606567e-01 2.227090597152709961e-01 6.873238682746887207e-01
3.454768359661102295e-01 -5.225353837013244629e-01 -3.246860802173614502e-01 4.514538943767547607e-01 2.634347677230834961e-01 3.460294902324676514e-01 -1.894653588533401489e-01 -2.708127200603485107e-01
6.731618046760559082e-01 -6.755135953426361084e-02 -1.851473748683929443e-01 5.221262574195861816e-01 2.589772641658782959e-01 1.847158819437026978e-01 -6.501373648643493652e-02 -3.605255782604217529e-01
2.918378710746765137e-01 -5.400778651237487793e-01 -3.077380061149597168e-01 5.312070846557617188e-01 -3.550953045487403870e-02 3.225861191749572754e-01 1.784964650869369507e-01 -3.302712440490722656e-01
1.443582326173782349e-01 1.480538398027420044e-01 -1.386876255273818970e-01 9.283245205879211426e-01 -9.671157598495483398e-02 -1.955605596303939819e-01 1.540988683700561523e-01 6.983256340026855469e-02
-9.579116106033325195e-02 -3.051593005657196045e-01 -8.033636808395385742e-01 6.543020159006118774e-02 4.135223925113677979e-01 2.697449326515197754e-01 2.148327417671680450e-02 6.166746839880943298e-02
6.176361441612243652e-01 -3.932740092277526855e-01 -2.538871467113494873e-01 5.686820149421691895e-01 -1.499309837818145752e-01 8.456365019083023071e-02 1.528572291135787964e-01 -1.516826897859573364e-01
1.238016560673713684e-01 4.048943892121315002e-02 -3.589900434017181396e-01 4.644483029842376709e-01 -8.666655421257019043e-02 3.541594743728637695e-02 6.757215857505798340e-01 4.160320162773132324e-01
2.263119518756866455e-01 -4.979123175144195557e-01 -6.741648912429809570e-02 7.898309826850891113e-01 1.375530473887920380e-02 -4.305689036846160889e-02 8.192518353462219238e-02 -2.524549365043640137e-01
-2.966458499431610107e-01 -2.531529366970062256e-01 -2.055718749761581421e-01 5.246470570564270020e-01 5.932245850563049316e-01 -2.498674988746643066e-01 3.405905961990356445e-01 7.024819962680339813e-03
7.442117929458618164e-01 3.107206337153911591e-02 -2.608704566955566406e-01 5.712270736694335938e-01 -3.154692053794860840e-02 1.758762449026107788e-01 -1.358539760112762451e-01 2.111162617802619934e-02
2.563437819480895996e-02 -2.316959947347640991e-01 -7.198906540870666504e-01 3.213174343109130859e-01 -4.763586074113845825e-02 2.012393027544021606e-01 -3.800716400146484375e-01 -3.700699508190155029e-01
7.524602580815553665e-03 -1.174286752939224243e-01 -5.760297775268554688e-01 1.965375095605850220e-01 4.854683876037597656e-01 -4.383488893508911133e-01 -1.631480753421783447e-01 -4.015844166278839111e-01
4.315040707588195801e-01 -3.874214887619018555e-01 -4.725306034088134766e-01 3.847069442272186279e-01 -1.039496716111898422e-02 3.904214203357696533e-01 -8.533512800931930542e-02 -3.641500771045684814e-01
3.554430902004241943e-01 1.019932255148887634e-01 -4.552464485168457031e-01 5.583489537239074707e-01 -2.474817037582397461e-01 1.783685982227325439e-01 -3.701677918434143066e-01 3.378872573375701904e-01
1.094333454966545105e-01 -2.600343227386474609e-01 -4.331265091896057129e-01 5.202642083168029785e-01 -2.622030079364776611e-01 4.964442849159240723e-01 3.831388652324676514e-01 -1.141994353383779526e-02
2.653050124645233154e-01 -4.866143465042114258e-01 -2.373923063278198242e-01 5.725103020668029785e-01 3.413862884044647217e-01 3.224323093891143799e-01 -3.239982947707176208e-02 -2.951941490173339844e-01
-7.215555012226104736e-02 1.344487816095352173e-01 -9.144597649574279785e-01 2.511124359443783760e-03 -1.907494813203811646e-01 -2.674387097358703613e-01 6.078825145959854126e-02 -1.699115633964538574e-01
-3.147851303219795227e-02 2.885864078998565674e-01 -7.015191316604614258e-01 2.975226044654846191e-01 5.332561731338500977e-01 1.084832176566123962e-01 1.164033040404319763e-01 -1.593667566776275635e-01
1.829611808061599731e-01 3.291535675525665283e-01 -5.620034337043762207e-01 6.422292441129684448e-02 -1.675920635461807251e-01 -5.270605683326721191e-01 4.790191650390625000e-01 5.358497053384780884e-02
7.041791826486587524e-02 -6.425637006759643555e-02 -8.540901541709899902e-01 6.136636435985565186e-02 -2.027486264705657959e-01 -1.017847582697868347e-01 5.099285021424293518e-02 -4.512310028076171875e-01
4.583697915077209473e-01 -6.738226413726806641e-01 -5.557304024696350098e-01 -5.249825865030288696e-02 -4.526314733084291220e-04 5.675102397799491882e-02 -1.439773142337799072e-01 1.782145909965038300e-02
3.800372481346130371e-01 -9.606566280126571655e-02 -2.588074803352355957e-01 4.768762588500976562e-01 -1.385674625635147095e-01 -2.985853254795074463e-01 5.284625291824340820e-01 4.053688943386077881e-01
7.805984616279602051e-01 -8.747400343418121338e-02 -2.343807518482208252e-01 3.889360427856445312e-01 4.127039611339569092e-01 5.982725322246551514e-02 -4.484108090400695801e-02 -2.990782819688320160e-02
5.346124246716499329e-02 1.246392652392387390e-01 -6.880719065666198730e-01 4.853673577308654785e-01 -4.073947668075561523e-01 2.910191714763641357e-01 -4.880804568529129028e-02 -1.397770643234252930e-01
-1.064403131604194641e-01 2.346708476543426514e-01 -6.546285152435302734e-01 1.079915463924407959e-01 5.977734923362731934e-01 -3.621068596839904785e-01 5.360870435833930969e-02 -4.550741612911224365e-02
3.804942071437835693e-01 -3.875610530376434326e-01 -3.861457705497741699e-01 2.817848026752471924e-01 3.058698959648609161e-02 1.681520640850067139e-01 5.559321045875549316e-01 3.718040585517883301e-01
4.105801284313201904e-01 -2.183098942041397095e-01 -1.935902535915374756e-01 6.825346946716308594e-01 1.095421686768531799e-01 1.496718823909759521e-02 -5.098608732223510742e-01 -9.084164351224899292e-02
3.753364682197570801e-01 1.507125496864318848e-01 -2.950076162815093994e-01 6.235350966453552246e-01 -4.645688533782958984e-01 -3.221164047718048096e-01 -1.759482175111770630e-01 -1.002094373106956482e-01
2.461488246917724609e-01 -9.679194539785385132e-02 -7.348366379737854004e-01 -7.897979766130447388e-02 5.349503830075263977e-02 8.709014207124710083e-02 9.631279855966567993e-02 6.034042835235595703e-01
3.008813858032226562e-01 8.183966577053070068e-02 -6.888384819030761719e-01 -1.172956638038158417e-02 1.517714112997055054e-01 -1.411168724298477173e-01 3.131192326545715332e-01 5.358585715293884277e-01
-1.059108972549438477e-01 -3.460523784160614014e-01 -3.119614720344543457e-01 6.738764643669128418e-01 -6.914965342730283737e-03 -2.084782868623733521e-01 3.449309170246124268e-01 -3.938437998294830322e-01
-3.122481703758239746e-01 -2.882622480392456055e-01 -4.280802607536315918e-01 2.849117517471313477e-01 6.795655488967895508e-01 -2.919706404209136963e-01 8.768269419670104980e-02 1.530397497117519379e-02
8.156618475914001465e-01 -6.778970360755920410e-02 -3.140515685081481934e-01 3.227473199367523193e-01 -6.432005669921636581e-03 9.754490107297897339e-02 3.020336031913757324e-01 -1.628660559654235840e-01
-3.105641305446624756e-01 -3.995717763900756836e-01 -2.495661675930023193e-01 6.683238148689270020e-01 4.677126109600067139e-01 1.049586236476898193e-01 -2.224513096734881401e-03 7.194366306066513062e-02
5.440804958343505859e-01 -4.916869699954986572e-01 -3.382470309734344482e-01 4.065434038639068604e-01 -2.369005382061004639e-01 2.801783084869384766e-01 1.157203912734985352e-01 -1.857928931713104248e-01
-1.239502802491188049e-01 -4.727664887905120850e-01 -2.288485616445541382e-01 7.369073629379272461e-01 1.604295708239078522e-02 -2.930552065372467041e-01 9.251289814710617065e-02 -2.665083110332489014e-01
6.344017982482910156e-01 -2.895819544792175293e-01 -1.430006623268127441e-01 5.360484719276428223e-01 2.462605386972427368e-01 1.716522723436355591e-01 1.414583921432495117e-01 -3.094514310359954834e-01
5.782476663589477539e-01 1.807468980550765991e-01 -2.529645264148712158e-01 4.074300825595855713e-01 3.736174702644348145e-01 6.807558238506317139e-02 -8.100821822881698608e-02 5.021786689758300781e-01
5.799772739410400391e-01 -1.215445324778556824e-01 -1.253137141466140747e-01 7.341280579566955566e-01 1.201777979731559753e-01 1.448383480310440063e-01 8.808466047048568726e-02 -2.258892506361007690e-01
8.118413090705871582e-01 -1.006582230329513550e-01 -2.596835494041442871e-01 3.034153878688812256e-01 9.830677509307861328e-02 -2.282732278108596802e-01 5.305188521742820740e-02 3.266462087631225586e-01
6.863510012626647949e-01 -2.614157199859619141e-01 -1.265739500522613525e-01 3.898419439792633057e-01 5.092458724975585938e-01 -4.981950391083955765e-03 -1.541283726692199707e-01 9.733845293521881104e-02
8.108695745468139648e-01 -5.529647227376699448e-03 -3.951825797557830811e-01 3.937546014785766602e-01 2.395893447101116180e-02 -3.107129596173763275e-02 -2.146737277507781982e-02 -1.710200905799865723e-01
-7.717021554708480835e-02 -2.634182274341583252e-01 -9.284176230430603027e-01 -5.698432214558124542e-04 -1.624661497771739960e-02 2.457441389560699463e-01 2.281647548079490662e-02 3.900434449315071106e-02
1.201185397803783417e-02 1.568061113357543945e-01 -5.975930094718933105e-01 4.326801598072052002e-01 -4.641810953617095947e-01 -8.138723671436309814e-02 4.473793506622314453e-01 -9.328365325927734375e-02
2.885833680629730225e-01 -1.892620772123336792e-01 -4.851429164409637451e-01 5.585208535194396973e-01 -4.576128125190734863e-01 3.179598152637481689e-01 -1.347174942493438721e-01 7.024017721414566040e-02
4.026767611503601074e-01 -5.769880414009094238e-01 -2.467918843030929565e-01 5.117512345314025879e-01 1.612650007009506226e-01 3.232666552066802979e-01 1.344160884618759155e-01 -1.832082122564315796e-01
3.767052888870239258e-01 -3.326439484953880310e-02 -3.054049015045166016e-01 1.704804003238677979e-01 3.934007585048675537e-01 -3.417810797691345215e-01 3.596459925174713135e-01 5.776914954185485840e-01
-9.974311292171478271e-02 8.635330200195312500e-02 -5.624838471412658691e-01 4.050159156322479248e-01 5.886792540550231934e-01 -2.888933718204498291e-01 -4.359975084662437439e-02 -2.650748193264007568e-01
2.219650000333786011e-01 -1.329323202371597290e-01 -2.756896913051605225e-01 5.911052823066711426e-01 -3.687426149845123291e-01 -5.671303868293762207e-01 -8.890022337436676025e-02 -2.052778452634811401e-01
6.508018970489501953e-01 -2.432577311992645264e-01 -1.686235666275024414e-01 5.502007007598876953e-01 1.380075514316558838e-01 -7.774441689252853394e-02 4.479302465915679932e-02 -3.987871706485748291e-01
-4.078293442726135254e-01 1.977310143411159515e-02 -4.345484375953674316e-01 5.580638647079467773e-01 2.181062847375869751e-01 3.021185752004384995e-03 5.123261809349060059e-01 1.515225917100906372e-01
9.893823415040969849e-02 -1.144911646842956543e-01 -1.354720145463943481e-01 8.742060661315917969e-01 -7.213430106639862061e-02 -2.148854173719882965e-02 4.163103699684143066e-01 1.246390417218208313e-01
5.132111310958862305e-01 -7.481771707534790039e-02 -3.362888693809509277e-01 6.928219199180603027e-01 1.509477011859416962e-02 2.816354632377624512e-01 7.400110363960266113e-02 -2.300030738115310669e-01
4.014628529548645020e-01 -3.317475020885467529e-01 -2.132160067558288574e-01 2.758271396160125732e-01 -7.403458654880523682e-02 -6.269588470458984375e-01 4.559476077556610107e-01 2.797675691545009613e-02
1.595862209796905518e-01 -3.766559064388275146e-01 -2.679626345634460449e-01 7.493349909782409668e-01 -3.758890181779861450e-02 -8.108413964509963989e-02 -3.602695167064666748e-01 -2.481414526700973511e-01
-5.403688922524452209e-02 -9.230033308267593384e-02 -8.549860715866088867e-01 2.118608951568603516e-01 -2.486995011568069458e-01 3.500970900058746338e-01 -5.281176418066024780e-03 1.680088639259338379e-01
5.100647211074829102e-01 -3.115149736404418945e-01 -5.233044624328613281e-01 -1.269864290952682495e-02 3.013551831245422363e-01 3.576240539550781250e-01 2.072574347257614136e-01 3.272888660430908203e-01
7.394555807113647461e-01 -3.302049636840820312e-01 -4.638713896274566650e-01 -2.640204504132270813e-02 3.209353685379028320e-01 1.518058776855468750e-01 -9.720186702907085419e-03 4.644856974482536316e-02
3.971957266330718994e-01 -2.685131430625915527e-01 -1.927010416984558105e-01 7.408742904663085938e-01 4.797757416963577271e-02 3.572828769683837891e-01 1.558502912521362305e-01 -1.728162169456481934e-01
5.552189424633979797e-03 -6.072017550468444824e-01 -3.030416071414947510e-01 5.755492448806762695e-01 -2.486919611692428589e-01 -1.297792699187994003e-02 3.725962936878204346e-01 -8.567292988300323486e-02
8.133815526962280273e-01 -2.676420509815216064e-01 -2.827467620372772217e-01 3.021935522556304932e-01 2.273214608430862427e-01 1.345630884170532227e-01 1.128114834427833557e-01 -1.140303164720535278e-01
2.047249823808670044e-01 -5.993326902389526367e-01 -4.580231904983520508e-01 1.572660207748413086e-01 -1.853030547499656677e-02 -2.727973461151123047e-01 -4.372416436672210693e-01 -3.137323558330535889e-01
5.580002665519714355e-01 -3.382423147559165955e-02 -2.605256438255310059e-01 3.585939109325408936e-01 3.105400800704956055e-01 8.111420273780822754e-02 2.608808279037475586e-01 5.656457543373107910e-01
4.317327439785003662e-01 5.346402525901794434e-02 -3.254345655441284180e-01 7.029558420181274414e-01 -3.373032808303833008e-01 2.121826112270355225e-01 -1.826159209012985229e-01 1.361995190382003784e-01
7.323058843612670898e-01 -1.584775596857070923e-01 -1.794443875551223755e-01 4.573648869991302490e-01 1.925806254148483276e-01 -2.515014410018920898e-01 -2.988522648811340332e-01 8.704493939876556396e-02
1.600999981164932251e-01 9.866277873516082764e-02 -4.989946782588958740e-01 3.296624124050140381e-01 -2.105572223663330078e-01 -1.796650290489196777e-01 3.510744571685791016e-01 6.380388140678405762e-01
5.174414515495300293e-01 -1.423896551132202148e-01 -4.573614299297332764e-01 2.284377813339233398e-01 2.670038938522338867e-01 3.050983548164367676e-01 1.779383718967437744e-01 5.045572519302368164e-01
1.121034622192382812e-01 2.549139857292175293e-01 -8.644647598266601562e-01 1.934279054403305054e-01 -1.886177808046340942e-01 -1.300858259201049805e-01 -2.106287479400634766e-01 -2.021747082471847534e-01
3.958119824528694153e-02 -3.858809173107147217e-02 -5.748293399810791016e-01 3.017603456974029541e-01 4.396064281463623047e-01 -3.417870402336120605e-01 -1.002555415034294128e-01 -5.053047537803649902e-01
-4.893766716122627258e-02 -6.152290850877761841e-02 -7.409876585006713867e-01 7.903254777193069458e-02 5.561811327934265137e-01 -4.137079417705535889e-02 1.512466073036193848e-01 -3.233986198902130127e-01
8.314444869756698608e-02 1.325574964284896851e-01 -5.238882899284362793e-01 5.130119919776916504e-01 4.098291695117950439e-01 -1.096376776695251465e-01 -4.105483293533325195e-01 -2.989061772823333740e-01
-7.447994500398635864e-02 1.335605084896087646e-01 -5.865372419357299805e-01 6.810877323150634766e-01 -2.317320406436920166e-01 1.337613016366958618e-01 2.312859445810317993e-01 2.088607847690582275e-01
6.657878756523132324e-01 -7.852289825677871704e-03 -4.390232861042022705e-01 2.526154518127441406e-01 7.075771689414978027e-02 -1.428452581167221069e-01 4.510068297386169434e-01 2.670021951198577881e-01
-1.635176241397857666e-01 1.615757644176483154e-01 -8.052286505699157715e-01 6.485486030578613281e-02 -2.938360273838043213e-01 -2.747732102870941162e-01 3.609861731529235840e-01 4.904112592339515686e-02
2.973104417324066162e-01 1.135231032967567444e-01 -5.252352952957153320e-01 5.742929577827453613e-01 -5.002443790435791016e-01 -6.626812368631362915e-02 1.655778288841247559e-01 -1.047980114817619324e-01
-2.456970214843750000e-01 3.597022593021392822e-02 -8.223050832748413086e-01 1.474988758563995361e-01 -2.216319292783737183e-01 -2.463223189115524292e-01 3.603628277778625488e-01 -2.721546776592731476e-02
2.687757648527622223e-02 -1.175369620323181152e-01 -5.462142825126647949e-01 6.749525666236877441e-01 -2.731083035469055176e-01 3.626377284526824951e-01 -6.819235533475875854e-02 1.442470103502273560e-01
5.168606638908386230e-01 1.777685433626174927e-01 -2.725004255771636963e-01 4.763892292976379395e-01 9.738410264253616333e-02 -7.613822352141141891e-03 3.175752162933349609e-01 5.381956100463867188e-01
-1.108184009790420532e-01 4.625346362590789795e-01 -5.308587551116943359e-01 5.017917752265930176e-01 2.630688548088073730e-01 -3.332188725471496582e-01 2.399568408727645874e-01 4.853801429271697998e-02
-1.121195331215858459e-01 -1.678309887647628784e-01 -8.079531192779541016e-01 1.695428639650344849e-01 3.561748564243316650e-01 -1.438110023736953735e-01 -2.433400601148605347e-01 -2.664065659046173096e-01
2.514798641204833984e-01 -2.712670862674713135e-01 -3.843552768230438232e-01 5.625221729278564453e-01 -2.788613140583038330e-01 1.709958910942077637e-01 -4.754493236541748047e-01 2.568202912807464600e-01
2.443076968193054199e-01 2.468437850475311279e-01 -6.488253474235534668e-01 2.200699746608734131e-01 2.859442830085754395e-01 -3.357991874217987061e-01 -2.090647220611572266e-01 -4.144198894500732422e-01
2.960182540118694305e-02 2.636810243129730225e-01 -5.112700462341308594e-01 5.408664941787719727e-01 2.023630142211914062e-01 1.830903813242912292e-02 -3.641440868377685547e-01 4.491944313049316406e-01
3.594055473804473877e-01 -2.462987899780273438e-01 -4.115186035633087158e-01 5.484600067138671875e-01 -1.326263248920440674e-01 2.979380786418914795e-01 2.394512742757797241e-01 -4.198986887931823730e-01
2.346902340650558472e-01 -5.248132348060607910e-01 -3.833286464214324951e-01 5.348576903343200684e-01 1.638640761375427246e-01 3.605757355690002441e-01 5.149531364440917969e-02 -2.774165272712707520e-01
7.408996224403381348e-01 -2.813943028450012207e-01 -4.494250714778900146e-01 1.717716753482818604e-01 -1.601939834654331207e-02 -2.440130338072776794e-02 2.762298882007598877e-01 2.514790594577789307e-01
2.690584659576416016e-01 -3.803763091564178467e-01 -1.773660480976104736e-01 6.197733283042907715e-01 3.186249434947967529e-01 3.204716742038726807e-01 3.212756216526031494e-01 2.447481900453567505e-01
5.115666985511779785e-01 2.242714315652847290e-01 -5.279873609542846680e-01 -1.968554556369781494e-01 4.889237880706787109e-01 -3.456319570541381836e-01 9.454230219125747681e-02 5.507085844874382019e-02
-1.269876398146152496e-02 -4.166451394557952881e-01 -4.407422244548797607e-01 6.579675674438476562e-01 -1.725281774997711182e-01 -2.550253272056579590e-01 1.724726520478725433e-02 -3.224424719810485840e-01
6.407485604286193848e-01 -1.833020299673080444e-01 -1.780789494514465332e-01 5.950410962104797363e-01 3.056845366954803467e-01 5.690612271428108215e-02 -3.725377377122640610e-03 -2.708510458469390869e-01
