# Supplementary material for: Where is your field going? A machine learning approach to study the relative motion of the domains of physics
Source: PLoS One. 2020 Jun 18;15(6):e0233997. doi: 10.1371/journal.pone.0233997 (PMC7302634; doi:10.1371/journal.pone.0233997)
Supplement: S11 Data — (ZIP) [file pone.0233997.s011.zip › 10/Pacs4Run_10_VS_500_embeddings1990-1994ED8.txt]

3.816904872655868530e-02 -6.030479073524475098e-01 -7.306914776563644409e-02 -3.740150630474090576e-01 4.325710237026214600e-02 -7.256641238927841187e-02 6.180985569953918457e-01 -3.169654905796051025e-01
3.880902230739593506e-01 -1.859694533050060272e-02 3.399260640144348145e-01 -6.287984251976013184e-01 -2.639657855033874512e-01 -3.173941373825073242e-01 4.094074368476867676e-01 8.458770811557769775e-03
-4.189327061176300049e-01 -3.171039223670959473e-01 9.848206490278244019e-02 -3.091731369495391846e-01 -3.852458894252777100e-01 -4.616372883319854736e-01 3.844688534736633301e-01 -3.306271433830261230e-01
3.637610673904418945e-01 -1.694554537534713745e-01 -6.516373753547668457e-01 -5.012275576591491699e-01 1.892035827040672302e-02 -3.201272487640380859e-01 2.308189123868942261e-01 8.357954025268554688e-02
-2.637423872947692871e-01 2.244900614023208618e-01 1.644008159637451172e-01 -4.382061064243316650e-01 6.078616529703140259e-02 -5.305103659629821777e-01 6.113978624343872070e-01 4.526284709572792053e-02
-2.867373526096343994e-01 -2.602334618568420410e-01 -2.975123524665832520e-01 -5.959157943725585938e-01 -5.842415094375610352e-01 9.513650834560394287e-02 1.846831440925598145e-01 -1.481017619371414185e-01
-6.320121884346008301e-02 -1.418248470872640610e-02 4.275467097759246826e-01 -3.747129738330841064e-01 -4.340394437313079834e-01 2.767363488674163818e-01 6.382934451103210449e-01 1.437387056648731232e-02
5.302773714065551758e-01 -3.442504405975341797e-01 -1.341548711061477661e-01 -2.197880065068602562e-03 -4.654473066329956055e-01 -4.545290470123291016e-01 3.778415620326995850e-01 1.276455670595169067e-01
-1.478114873170852661e-01 -5.048081278800964355e-01 1.847903728485107422e-01 -2.947480678558349609e-01 -2.267081290483474731e-01 -6.607391238212585449e-01 3.247106671333312988e-01 -9.426945447921752930e-02
2.537043988704681396e-01 -1.221882924437522888e-01 2.875556647777557373e-01 -4.131917059421539307e-01 -2.646913528442382812e-01 -2.084386348724365234e-01 5.859157443046569824e-01 4.587842226028442383e-01
-4.347774982452392578e-01 -2.129463478922843933e-02 1.402500122785568237e-01 -5.597323179244995117e-01 -1.224062740802764893e-01 -1.245694607496261597e-01 4.432388544082641602e-01 -5.005828738212585449e-01
-2.704044282436370850e-01 1.663605123758316040e-01 5.213573202490806580e-02 -4.171764254570007324e-01 -5.765929818153381348e-01 1.462424993515014648e-01 6.071170568466186523e-01 3.726815339177846909e-03
-3.474647104740142822e-01 7.947836071252822876e-02 8.655077964067459106e-02 -5.067967772483825684e-01 -5.327318310737609863e-01 -5.159978172741830349e-04 5.675126314163208008e-01 5.237844213843345642e-02
-2.616607546806335449e-01 -4.451575875282287598e-01 1.138212904334068298e-01 -1.230607852339744568e-01 -4.493761658668518066e-01 -4.497179090976715088e-01 3.394257128238677979e-01 -4.311314225196838379e-01
7.737610340118408203e-01 -5.607402697205543518e-02 -9.368463605642318726e-02 -1.376519054174423218e-01 -1.154254600405693054e-01 -3.070649802684783936e-01 5.026665329933166504e-01 -1.006928980350494385e-01
1.314674764871597290e-01 1.733860373497009277e-01 1.102201193571090698e-01 -6.850416064262390137e-01 -5.147488117218017578e-01 -1.484594345092773438e-01 4.076482355594635010e-01 -1.343113332986831665e-01
1.285499781370162964e-01 -6.418214440345764160e-01 -3.205315768718719482e-01 -3.262540400028228760e-01 -2.282761931419372559e-01 -4.409940242767333984e-01 2.346761375665664673e-01 2.463720738887786865e-01
1.015756726264953613e-01 -1.703948080539703369e-01 3.072672188282012939e-01 -8.485433459281921387e-01 2.652548439800739288e-02 8.422090858221054077e-02 3.315753042697906494e-01 -1.687305420637130737e-01
6.150882691144943237e-03 -5.198376774787902832e-01 4.622119069099426270e-01 -4.623360037803649902e-01 -2.886631488800048828e-01 1.986975222826004028e-01 3.313474059104919434e-01 -2.640799582004547119e-01
2.132654190063476562e-01 1.446925848722457886e-02 1.977511309087276459e-02 -8.108452558517456055e-01 -2.499167621135711670e-01 7.004957878962159157e-04 4.414514303207397461e-01 1.977602690458297729e-01
5.829830169677734375e-01 -2.244997471570968628e-01 -5.781737715005874634e-02 -6.802525520324707031e-01 1.083240583539009094e-01 -2.664483487606048584e-01 1.970712989568710327e-01 -1.485875099897384644e-01
-6.985351443290710449e-03 -3.044780492782592773e-01 1.867304891347885132e-01 -6.937687993049621582e-01 -5.064077377319335938e-01 -6.871945410966873169e-02 3.341735005378723145e-01 1.349733024835586548e-01
1.331032663583755493e-01 9.273625165224075317e-02 1.961771100759506226e-01 -6.402535438537597656e-01 -5.315635204315185547e-01 -1.836424916982650757e-01 4.564568698406219482e-01 -2.522394619882106781e-02
3.480049967765808105e-02 -2.654087543487548828e-01 4.592392593622207642e-02 -6.015753746032714844e-01 -3.068928420543670654e-01 -3.174035549163818359e-01 3.988465368747711182e-01 4.586267173290252686e-01
1.822528690099716187e-01 3.737948089838027954e-02 7.021447271108627319e-02 -8.877500295639038086e-01 -1.466112136840820312e-01 -1.377924680709838867e-01 3.518880605697631836e-01 -8.972038328647613525e-02
2.227337956428527832e-01 2.823559045791625977e-01 3.321253657341003418e-01 -3.630724847316741943e-01 -4.360387623310089111e-01 -1.879445314407348633e-01 6.296480298042297363e-01 8.140297234058380127e-02
-2.216943800449371338e-01 7.240574061870574951e-02 4.504858553409576416e-01 -4.293305873870849609e-01 -6.434892117977142334e-02 -4.150442481040954590e-01 6.144291758537292480e-01 -6.648930162191390991e-02
2.304317057132720947e-01 1.256849467754364014e-01 4.151095449924468994e-02 -4.721991121768951416e-01 -7.195430994033813477e-01 -1.305491030216217041e-01 3.475652039051055908e-01 -2.254384458065032959e-01
-3.571795998141169548e-03 -3.461420834064483643e-01 2.670671045780181885e-01 -3.718472421169281006e-01 -6.835251450538635254e-01 1.776730120182037354e-01 4.128752946853637695e-01 -3.657195717096328735e-02
1.652455925941467285e-01 -1.161522194743156433e-01 2.118376791477203369e-01 -8.937105536460876465e-01 -2.138842828571796417e-02 4.346609860658645630e-02 2.794082164764404297e-01 -1.875982582569122314e-01
7.845747470855712891e-02 -3.585402965545654297e-01 -3.588056862354278564e-01 2.670631706714630127e-01 -4.214148819446563721e-01 -1.359373331069946289e-01 6.454573273658752441e-01 -2.292252331972122192e-01
-1.558593511581420898e-01 -8.084186911582946777e-02 2.618108391761779785e-01 -6.350713372230529785e-01 -1.465739011764526367e-01 -3.979457616806030273e-01 3.378989696502685547e-01 -4.508785903453826904e-01
-1.161762624979019165e-01 -7.745081931352615356e-02 -2.429032176733016968e-01 2.463904172182083130e-01 -4.722872078418731689e-01 -2.132460176944732666e-01 7.695068120956420898e-01 -1.115669775754213333e-02
-2.134182155132293701e-01 -2.573871314525604248e-01 2.773943245410919189e-01 -4.936595559120178223e-01 -3.018439412117004395e-01 4.022008180618286133e-01 5.473943352699279785e-01 1.226427853107452393e-01
4.595718979835510254e-01 2.165966331958770752e-01 -2.254905849695205688e-01 -4.002200365066528320e-01 -3.614349067211151123e-01 -1.049197763204574585e-01 3.162795305252075195e-01 -5.377560257911682129e-01
2.319926768541336060e-01 -3.410287797451019287e-01 -5.552482008934020996e-01 -3.296539485454559326e-01 4.042527079582214355e-02 3.242867887020111084e-01 5.455545186996459961e-01 9.208988398313522339e-02
1.898451894521713257e-01 -2.858683168888092041e-01 1.187242344021797180e-01 -5.717722773551940918e-01 -4.224863648414611816e-01 -2.579860985279083252e-01 3.801981806755065918e-01 3.893798887729644775e-01
3.745700120925903320e-01 -2.143320888280868530e-01 -3.569798469543457031e-01 -4.410972818732261658e-02 -1.798010244965553284e-02 2.357532829046249390e-01 7.627854347229003906e-01 2.159501165151596069e-01
6.329844146966934204e-02 -4.332696795463562012e-01 -3.251461982727050781e-01 1.371628642082214355e-01 -6.536307334899902344e-01 -1.941663026809692383e-01 4.585461318492889404e-01 -9.240465611219406128e-02
2.300193458795547485e-01 -3.652067780494689941e-01 -1.186639294028282166e-01 -2.967719435691833496e-01 -7.785350680351257324e-01 -1.880276650190353394e-01 2.487315684556961060e-01 9.067340195178985596e-02
-1.018915325403213501e-01 -5.077491402626037598e-01 -2.016684412956237793e-01 1.237627938389778137e-01 -6.638590097427368164e-01 -1.177606284618377686e-01 4.696265459060668945e-01 -2.638500928878784180e-02
-1.039308775216341019e-02 -3.647780790925025940e-02 6.035828590393066406e-01 -3.396616876125335693e-01 -1.253784149885177612e-01 -3.310931026935577393e-01 6.272844672203063965e-01 -7.140807341784238815e-03
8.189378678798675537e-02 -2.046177685260772705e-01 1.839668601751327515e-01 -4.816535115242004395e-01 -3.382452726364135742e-01 -3.007124960422515869e-01 5.140429139137268066e-01 4.653097987174987793e-01
1.423341333866119385e-01 2.058995664119720459e-01 1.509444117546081543e-01 -6.958576440811157227e-01 -4.603052139282226562e-01 -1.305090487003326416e-01 4.171482920646667480e-01 -1.655840128660202026e-01
-1.936017572879791260e-01 -5.100969076156616211e-01 -4.628197550773620605e-01 -9.599547088146209717e-02 -3.723442554473876953e-01 2.789179980754852295e-01 3.657152056694030762e-01 -3.587745428085327148e-01
-3.984530568122863770e-01 -1.034972444176673889e-01 6.143410876393318176e-02 -3.676187992095947266e-01 -6.450992226600646973e-01 -5.827045440673828125e-02 4.838699400424957275e-01 -1.947492659091949463e-01
1.747549921274185181e-01 9.933982789516448975e-02 -1.260356456041336060e-01 -8.242217302322387695e-01 -4.720282554626464844e-02 -2.044976651668548584e-01 4.209688305854797363e-01 2.076142132282257080e-01
1.057067215442657471e-01 -1.062255799770355225e-01 -1.294753700494766235e-01 2.538979947566986084e-01 -3.452961444854736328e-01 -2.982062986120581627e-03 7.184767127037048340e-01 -5.107514262199401855e-01
2.200143635272979736e-01 9.410471469163894653e-02 1.034306138753890991e-01 -6.774304509162902832e-01 6.295704841613769531e-02 -2.509039044380187988e-01 5.586702227592468262e-01 3.067560791969299316e-01
4.551252722740173340e-01 3.037472069263458252e-02 8.552778512239456177e-02 -7.196167707443237305e-01 -2.263812907040119171e-02 -1.492739617824554443e-01 4.577346444129943848e-01 1.856306642293930054e-01
2.013817876577377319e-01 3.419341742992401123e-01 3.264960944652557373e-01 -5.426490306854248047e-01 -2.805581092834472656e-01 7.545183598995208740e-02 5.131644606590270996e-01 -3.061296045780181885e-01
7.596921920776367188e-02 -3.837689012289047241e-02 1.516925841569900513e-01 -5.786563158035278320e-01 -6.705337762832641602e-01 -1.302593797445297241e-01 4.087921679019927979e-01 3.475695848464965820e-02
-3.130750060081481934e-01 -2.118157297372817993e-01 7.914985716342926025e-02 -1.595702320337295532e-01 -5.746738910675048828e-01 -4.918096661567687988e-01 3.782707750797271729e-01 -3.319264352321624756e-01
-3.832532092928886414e-03 -6.307012438774108887e-01 4.355847537517547607e-01 -3.914881050586700439e-01 -3.728499710559844971e-01 -3.893168643116950989e-02 3.439499735832214355e-01 1.923606730997562408e-02
3.357138633728027344e-01 3.207986354827880859e-01 3.266144394874572754e-01 -2.317664623260498047e-01 -1.052845269441604614e-01 -2.736065089702606201e-01 7.324818968772888184e-01 3.894329443573951721e-02
-2.259390056133270264e-01 -3.852500021457672119e-01 3.066728115081787109e-01 -5.247853398323059082e-01 -2.043993473052978516e-01 3.322882056236267090e-01 5.173504948616027832e-01 1.060199514031410217e-01
4.868277907371520996e-01 3.035265505313873291e-01 -8.366150408983230591e-02 -1.107951477169990540e-01 8.415368944406509399e-02 -3.075657784938812256e-01 6.743937730789184570e-01 -3.083989918231964111e-01
1.834056675434112549e-01 -2.727486789226531982e-01 6.036160141229629517e-02 2.974240183830261230e-01 -3.715431988239288330e-01 1.446599513292312622e-01 7.481580376625061035e-01 -2.848762869834899902e-01
-1.486862599849700928e-01 -5.242025852203369141e-01 -1.639062166213989258e-01 -2.598136961460113525e-01 -2.828361093997955322e-01 -6.701409816741943359e-01 2.820088267326354980e-01 -1.103130262345075607e-02
-7.708352804183959961e-02 1.579007953405380249e-01 2.900818288326263428e-01 -2.020460367202758789e-01 -1.255070269107818604e-01 -6.719071865081787109e-01 5.997973680496215820e-01 -1.311003714799880981e-01
9.500207006931304932e-02 -4.893773496150970459e-01 -8.895585685968399048e-02 -5.235472694039344788e-02 3.694010432809591293e-03 2.992896437644958496e-01 7.161071896553039551e-01 3.720656633377075195e-01
3.143436014652252197e-01 1.015922203660011292e-01 8.999179303646087646e-02 -6.818204522132873535e-01 5.442880839109420776e-02 -1.487341225147247314e-01 5.608118176460266113e-01 2.798126339912414551e-01
1.509660631418228149e-01 -1.466704159975051880e-01 3.399111330509185791e-01 -3.062836229801177979e-01 -7.343049049377441406e-01 6.928842514753341675e-02 4.375278055667877197e-01 -1.044625416398048401e-01
1.032314598560333252e-01 -3.294684886932373047e-01 -1.419200301170349121e-01 1.154503598809242249e-01 1.692304313182830811e-01 2.164853215217590332e-01 8.592455387115478516e-01 1.830733865499496460e-01
-1.271620988845825195e-01 1.705447286367416382e-01 3.333401978015899658e-01 -5.987182855606079102e-01 -7.486885786056518555e-02 -1.071609854698181152e-01 5.224692225456237793e-01 -4.417035579681396484e-01
1.171941086649894714e-01 8.126375824213027954e-02 1.459535807371139526e-01 -4.586756229400634766e-01 -7.000936269760131836e-01 2.275495044887065887e-02 5.064709186553955078e-01 -2.853590063750743866e-02
-1.499644368886947632e-01 -2.642693519592285156e-01 5.146641135215759277e-01 -3.904963731765747070e-01 -3.790010511875152588e-01 1.921512484550476074e-01 5.375876426696777344e-01 -1.440197974443435669e-01
4.889336526393890381e-01 -1.324435770511627197e-01 1.627851277589797974e-01 -7.269440293312072754e-01 -2.764680190011858940e-03 -1.380734145641326904e-01 3.728244006633758545e-01 1.743160486221313477e-01
-4.613345116376876831e-02 2.051591277122497559e-01 1.767290383577346802e-01 -7.098683118820190430e-01 1.076878607273101807e-02 8.779143542051315308e-02 6.421884298324584961e-01 2.014751546084880829e-02
1.449103206396102905e-01 -2.348602861166000366e-01 1.975737214088439941e-01 -7.329806089401245117e-01 -2.844341099262237549e-01 -1.500461995601654053e-01 3.901136815547943115e-01 3.032170236110687256e-01
-1.826670765876770020e-01 -5.993228554725646973e-01 1.784295588731765747e-01 -1.264013946056365967e-01 3.668070435523986816e-01 -4.195896983146667480e-01 4.681688249111175537e-01 -1.727589070796966553e-01
3.948805630207061768e-01 -2.880474328994750977e-01 4.898114129900932312e-02 -2.307599335908889771e-01 2.617473602294921875e-01 -2.096865922212600708e-01 3.413651883602142334e-01 -6.902451515197753906e-01
9.551675617694854736e-02 1.970401853322982788e-01 -2.594661340117454529e-02 -7.458278536796569824e-01 -3.751992285251617432e-01 3.493144735693931580e-02 4.853542745113372803e-01 1.324981153011322021e-01
-4.348100423812866211e-01 -8.591988682746887207e-02 -2.649343907833099365e-01 1.196306049823760986e-01 -2.495121508836746216e-01 1.289684474468231201e-01 7.854932546615600586e-01 -1.522088944911956787e-01
2.621129453182220459e-01 -4.666001200675964355e-01 -1.150857210159301758e-01 -4.546199440956115723e-01 4.854904413223266602e-01 -3.319001942873001099e-02 2.781073749065399170e-01 -4.236873984336853027e-01
-4.039230942726135254e-01 -2.492849826812744141e-01 2.074677348136901855e-01 -1.189515814185142517e-01 2.237152121961116791e-02 -4.951751530170440674e-01 5.373724102973937988e-01 -4.278348386287689209e-01
-3.552613556385040283e-01 5.971799418330192566e-02 2.464730888605117798e-01 -2.135393470525741577e-01 3.473516181111335754e-02 -5.573759078979492188e-01 5.879276394844055176e-01 -3.261008262634277344e-01
-8.152753859758377075e-02 -1.478707790374755859e-01 -5.532957315444946289e-01 -1.595923751592636108e-01 -4.451258480548858643e-02 1.415829360485076904e-01 7.429928779602050781e-01 2.565466761589050293e-01
-4.091292619705200195e-01 1.010305508971214294e-01 4.005147889256477356e-02 -5.251018404960632324e-01 -3.117663264274597168e-01 -1.953582912683486938e-01 5.953971147537231445e-01 2.349666655063629150e-01
-6.493473798036575317e-02 7.557783275842666626e-02 5.192051082849502563e-02 -5.952504277229309082e-01 -6.271815299987792969e-01 9.332919120788574219e-02 4.784286618232727051e-01 4.573336243629455566e-02
-1.685358732938766479e-01 -2.192520201206207275e-01 -3.366826176643371582e-01 2.510892450809478760e-01 -1.229901090264320374e-01 -2.566811442375183105e-01 7.681080698966979980e-01 -2.759011983871459961e-01
-3.465729355812072754e-01 4.859995841979980469e-02 -1.987217962741851807e-01 -5.903916358947753906e-01 2.889101803302764893e-01 -4.028959870338439941e-01 3.711610734462738037e-01 -3.254501819610595703e-01
2.305548191070556641e-01 3.261035084724426270e-01 -6.762394309043884277e-02 -4.651306867599487305e-01 -4.511001110076904297e-01 -3.977226316928863525e-01 3.838203847408294678e-01 -3.325489759445190430e-01
5.200988054275512695e-02 -3.549634218215942383e-01 -2.625435888767242432e-01 2.727953493595123291e-01 -2.204585522413253784e-01 -2.091111987829208374e-01 7.924635410308837891e-01 8.730222284793853760e-02
-8.444971591234207153e-02 -5.554583072662353516e-01 -6.855784356594085693e-02 -2.081558853387832642e-01 -2.761869132518768311e-01 -6.000196933746337891e-01 2.300979793071746826e-01 -3.834804594516754150e-01
-2.818660438060760498e-01 2.055569179356098175e-02 -2.057117819786071777e-01 -5.133934020996093750e-01 -6.561011821031570435e-02 -3.190473914146423340e-01 3.159320950508117676e-01 -6.390070319175720215e-01
-1.961938142776489258e-01 -1.379150599241256714e-01 5.123149231076240540e-02 -2.420143783092498779e-01 -1.434048861265182495e-01 -8.196076750755310059e-01 4.265031814575195312e-01 -8.405376225709915161e-02
1.994007676839828491e-01 -5.209231972694396973e-01 -3.122560381889343262e-01 -9.008057415485382080e-02 -3.164834082126617432e-01 3.782969340682029724e-02 2.306351661682128906e-01 -6.545798182487487793e-01
-2.939529418945312500e-01 -1.032510846853256226e-01 1.352221220731735229e-01 -6.444320678710937500e-01 -4.030959308147430420e-01 2.256487309932708740e-01 4.067848920822143555e-01 -3.007915019989013672e-01
6.839407086372375488e-01 1.168228592723608017e-02 -2.096955329179763794e-01 -3.133205473423004150e-01 1.057347003370523453e-02 -7.400076836347579956e-02 4.007461071014404297e-01 -4.730341136455535889e-01
7.354258000850677490e-02 -7.338677048683166504e-01 2.900584368035197258e-03 -5.332847237586975098e-01 1.996965408325195312e-01 -2.450029999017715454e-01 2.356442213058471680e-01 -1.272615343332290649e-01
4.439230561256408691e-01 -1.802975088357925415e-01 -3.127186298370361328e-01 -2.086042910814285278e-01 -6.133040413260459900e-03 2.988156676292419434e-01 7.196834683418273926e-01 1.477960795164108276e-01
-4.755045771598815918e-01 -2.397057861089706421e-01 1.910285353660583496e-01 -6.857800483703613281e-01 5.850458052009344101e-03 -1.495433747768402100e-01 4.075777530670166016e-01 -1.453722864389419556e-01
-4.680459201335906982e-01 -5.617692694067955017e-02 -2.364672273397445679e-01 -4.620639085769653320e-01 1.588090807199478149e-01 -4.812085032463073730e-01 4.287130534648895264e-01 -2.603465914726257324e-01
-3.180011808872222900e-01 -7.030573487281799316e-02 1.902435123920440674e-01 -6.776546239852905273e-01 8.662959933280944824e-02 -2.346362322568893433e-01 5.742448568344116211e-01 7.879136502742767334e-02
2.702574431896209717e-01 -1.740775853395462036e-01 1.155170127749443054e-01 -8.186386227607727051e-01 -3.514838218688964844e-01 -3.649009764194488525e-02 2.899323105812072754e-01 6.489483267068862915e-02
5.472809076309204102e-01 1.648090332746505737e-01 -2.991901040077209473e-01 -1.580788791179656982e-01 7.527015358209609985e-02 -2.902159988880157471e-01 6.032004356384277344e-01 -3.241547346115112305e-01
7.513434439897537231e-02 3.043687939643859863e-01 2.684474289417266846e-01 -5.140780806541442871e-01 1.675709187984466553e-01 -9.460385888814926147e-03 7.279201745986938477e-01 8.565647155046463013e-02
2.513273656368255615e-01 8.693630248308181763e-02 -1.243498641997575760e-02 -8.244540095329284668e-01 7.381953299045562744e-02 1.344539672136306763e-01 4.506714046001434326e-01 1.508827805519104004e-01
-2.320246696472167969e-01 -5.333981513977050781e-01 -5.923230201005935669e-02 -4.035556316375732422e-01 -2.628197371959686279e-01 -5.707660913467407227e-01 3.128067553043365479e-01 5.088366195559501648e-02
-8.264409750699996948e-02 -5.965824723243713379e-01 4.646186232566833496e-01 -3.177245557308197021e-01 -3.852275609970092773e-01 8.640727400779724121e-02 4.021611809730529785e-01 -5.329206958413124084e-02
-1.601661145687103271e-01 2.068346142768859863e-01 2.357390075922012329e-01 -6.864577531814575195e-01 4.686008393764495850e-02 -5.569212953560054302e-05 6.341705918312072754e-01 -2.002715133130550385e-02
-2.664015255868434906e-02 -2.065878510475158691e-01 -3.550944030284881592e-01 2.757880091667175293e-01 -1.021858528256416321e-01 -8.367656916379928589e-02 8.098211884498596191e-01 -2.849678397178649902e-01
1.350822895765304565e-01 6.746440380811691284e-02 5.755428075790405273e-01 -2.822429239749908447e-01 -9.911523759365081787e-02 -3.454648256301879883e-01 5.884796977043151855e-01 -3.013513684272766113e-01
6.151415109634399414e-01 -3.898660540580749512e-01 -5.355801805853843689e-02 -5.040816664695739746e-01 2.436183094978332520e-01 -2.303119301795959473e-01 2.972832024097442627e-01 -1.089399084448814392e-01
-4.555811360478401184e-02 -6.185455918312072754e-01 -4.726813435554504395e-01 -1.141605973243713379e-01 -2.362323552370071411e-01 2.521818876266479492e-01 3.147366344928741455e-01 -4.005061388015747070e-01
5.490244030952453613e-01 1.194495186209678650e-01 -3.522891998291015625e-01 -3.472712934017181396e-01 5.109979212284088135e-02 7.181209325790405273e-02 4.376152455806732178e-01 -4.902280569076538086e-01
1.676220148801803589e-01 -7.072029709815979004e-01 -1.423031240701675415e-01 2.084466628730297089e-02 -3.893363475799560547e-01 1.558785908855497837e-03 3.110064566135406494e-01 -4.503019750118255615e-01
3.274926841259002686e-01 -2.269281148910522461e-01 -5.126367509365081787e-02 2.302356660366058350e-01 -5.831834673881530762e-02 2.729525864124298096e-01 7.395129799842834473e-01 -4.010390639305114746e-01
-6.613540649414062500e-02 4.163325950503349304e-02 1.030944660305976868e-01 -8.391579389572143555e-01 -1.337204128503799438e-02 4.399158060550689697e-02 2.582317292690277100e-01 -4.585636556148529053e-01
1.608677357435226440e-01 -3.955220580101013184e-01 -5.066505074501037598e-01 6.372813880443572998e-02 7.673427462577819824e-02 -1.101205218583345413e-02 7.211942672729492188e-01 1.754909902811050415e-01
7.808262854814529419e-02 -1.129654049873352051e-01 -5.211619138717651367e-01 1.066318526864051819e-01 -7.638314366340637207e-02 -2.177572101354598999e-01 7.911924719810485840e-01 1.375640332698822021e-01
-2.353520691394805908e-01 5.165981501340866089e-02 3.944593071937561035e-01 -6.667754054069519043e-01 -4.660951346158981323e-02 -2.251404523849487305e-01 5.355792045593261719e-01 -4.524851962924003601e-02
-3.790733516216278076e-01 -1.532970666885375977e-01 2.853877544403076172e-01 -6.219385862350463867e-01 -1.081750988960266113e-01 -2.064438611268997192e-01 3.623926639556884766e-01 -4.229662120342254639e-01
-1.114126071333885193e-01 -3.663397431373596191e-01 -2.219217270612716675e-01 -2.666966915130615234e-01 -5.960414409637451172e-01 -5.230572819709777832e-01 2.739884853363037109e-01 -1.705346852540969849e-01
-3.953450322151184082e-01 5.674669519066810608e-02 7.182951271533966064e-02 -5.950905084609985352e-01 -2.526316046714782715e-01 6.935780495405197144e-02 4.049179255962371826e-01 -4.985961914062500000e-01
-3.484635800123214722e-02 2.217254191637039185e-01 -2.709561958909034729e-02 -7.225242853164672852e-01 -2.909623980522155762e-01 1.599846333265304565e-01 5.500527620315551758e-01 1.184730231761932373e-01
-3.949764668941497803e-01 1.925867646932601929e-01 1.151618361473083496e-01 -4.407117664813995361e-01 -4.723492860794067383e-01 7.979661226272583008e-02 5.857898592948913574e-01 -1.636567264795303345e-01
4.571546316146850586e-01 -1.390684247016906738e-01 -2.417533546686172485e-01 1.982617825269699097e-01 -5.734513401985168457e-01 -1.330398023128509521e-01 5.608090162277221680e-01 -1.134214997291564941e-01
-3.269983530044555664e-01 2.187790125608444214e-01 -2.747782468795776367e-01 -4.686312079429626465e-01 -3.290540352463722229e-02 -3.214693069458007812e-01 3.859121501445770264e-01 -5.447348356246948242e-01
4.415569305419921875e-01 -3.301028013229370117e-01 1.754006743431091309e-01 -1.853668689727783203e-01 4.566361308097839355e-01 -1.941695511341094971e-01 4.953455328941345215e-01 -3.732932209968566895e-01
2.778201699256896973e-01 -1.479435339570045471e-02 -3.950966894626617432e-01 -1.699810922145843506e-01 -2.888289391994476318e-01 4.312605261802673340e-01 6.817930936813354492e-01 5.790152773261070251e-02
2.057608962059020996e-01 -2.253475040197372437e-01 -1.534072160720825195e-01 1.779823750257492065e-01 1.894361078739166260e-01 7.823942601680755615e-02 8.997955918312072754e-01 5.479802843183279037e-03
-1.083242800086736679e-02 -2.020070999860763550e-01 -4.035697877407073975e-01 2.427616268396377563e-01 -6.849996745586395264e-02 -1.646074801683425903e-01 8.381123542785644531e-01 -5.526052042841911316e-02
5.157479047775268555e-01 1.245841532945632935e-01 -2.070515900850296021e-01 -3.581569492816925049e-01 -2.036883868277072906e-02 -5.737815499305725098e-01 4.109088480472564697e-01 -2.210206240415573120e-01
-2.861029207706451416e-01 8.497199416160583496e-02 1.543652713298797607e-01 -7.589105963706970215e-01 2.265135757625102997e-02 -1.923938691616058350e-01 5.068147182464599609e-01 -1.294661313295364380e-01
3.425600230693817139e-01 3.172279894351959229e-01 -8.027607202529907227e-02 -9.702182374894618988e-03 8.432512730360031128e-02 -4.472289383411407471e-01 7.074425220489501953e-01 -2.605405151844024658e-01
-3.615646362304687500e-01 -3.362627327442169189e-01 1.892123967409133911e-01 -1.494978666305541992e-01 -4.840439558029174805e-01 -1.850371360778808594e-01 4.751256406307220459e-01 -4.514042437076568604e-01
-3.459241092205047607e-01 -1.553641706705093384e-01 -3.059759736061096191e-01 1.783215850591659546e-01 1.016550809144973755e-01 -1.751349680125713348e-02 8.278772234916687012e-01 -1.864335238933563232e-01
-3.091863989830017090e-01 2.423575147986412048e-02 8.366458117961883545e-02 -7.764962315559387207e-01 3.554224967956542969e-02 -1.923143714666366577e-01 4.364947676658630371e-01 -2.551363706588745117e-01
3.418003022670745850e-01 7.766674458980560303e-02 -5.139511823654174805e-01 -3.555402159690856934e-01 -5.186324119567871094e-01 -1.911408007144927979e-01 2.469289153814315796e-01 -3.465510904788970947e-01
4.873379766941070557e-01 2.248173952102661133e-01 -3.511790931224822998e-01 -2.666774094104766846e-01 -2.563757002353668213e-01 -3.502022922039031982e-01 3.799638152122497559e-01 -4.298518002033233643e-01
-2.124221920967102051e-01 -3.455508053302764893e-01 -2.601906061172485352e-01 -3.412989079952239990e-01 -3.434202373027801514e-01 -6.858338713645935059e-01 2.508570849895477295e-01 7.256099488586187363e-03
6.047624945640563965e-01 1.430476009845733643e-01 -2.787731885910034180e-01 -1.563522368669509888e-01 -4.742648005485534668e-01 -2.925950847566127777e-02 4.851804673671722412e-01 -2.246242761611938477e-01
-1.924769431352615356e-01 -4.391255676746368408e-01 -5.832405760884284973e-02 1.475576609373092651e-01 -2.045897245407104492e-01 -2.187854237854480743e-02 7.775308489799499512e-01 3.131400644779205322e-01
2.550773620605468750e-01 -7.873101234436035156e-01 -2.011713683605194092e-01 -2.128100544214248657e-01 -1.106754541397094727e-01 -4.162794351577758789e-01 2.048752903938293457e-01 -4.253105819225311279e-02
-4.458906129002571106e-02 -1.229528561234474182e-01 -6.152691245079040527e-01 -1.008192598819732666e-01 2.835605740547180176e-01 -1.073050647974014282e-01 7.020442485809326172e-01 9.688387066125869751e-02
4.393925964832305908e-01 7.380480319261550903e-02 -3.737647235393524170e-01 -3.736363947391510010e-01 -4.761391580104827881e-01 -1.918755918741226196e-01 2.496413588523864746e-01 -4.430998265743255615e-01
5.818474292755126953e-01 -3.828833997249603271e-01 -7.043428719043731689e-02 -3.643348515033721924e-01 2.454451471567153931e-01 -4.042488932609558105e-01 3.916368484497070312e-01 -1.063895784318447113e-02
-5.175184011459350586e-01 -2.059495821595191956e-02 -1.608485281467437744e-01 -5.386984944343566895e-01 -4.288188517093658447e-01 -2.019580155611038208e-01 4.259108006954193115e-01 9.802764654159545898e-02
3.570230007171630859e-01 -2.478634864091873169e-01 -3.015992939472198486e-01 4.593178257346153259e-02 -6.140772625803947449e-02 3.798670768737792969e-01 7.382289767265319824e-01 -1.580338776111602783e-01
-2.504037618637084961e-01 2.040799707174301147e-01 8.161090314388275146e-02 -6.662114262580871582e-01 -3.104888498783111572e-01 1.919909119606018066e-01 5.448226332664489746e-01 -1.227021068334579468e-01
-6.267359107732772827e-02 -3.346625566482543945e-01 -2.171461582183837891e-01 2.917131483554840088e-01 -4.923599585890769958e-02 -1.029223948717117310e-01 7.835223078727722168e-01 -3.534113764762878418e-01
-1.329111307859420776e-01 -2.463858872652053833e-01 1.563226431608200073e-01 -8.665703535079956055e-01 1.910599768161773682e-01 1.360933631658554077e-01 2.845970988273620605e-01 -1.011276096105575562e-01
3.205104768276214600e-01 -5.535906553268432617e-01 -2.088364511728286743e-01 -5.789738148450851440e-02 -6.836110353469848633e-01 -1.259090155363082886e-01 2.200840711593627930e-01 -1.105963736772537231e-01
-3.873984888195991516e-02 -8.895609527826309204e-02 -5.044429302215576172e-01 -1.035400032997131348e-01 1.734647303819656372e-01 4.344601184129714966e-03 8.022044301033020020e-01 2.275127619504928589e-01
3.224880397319793701e-01 2.573403120040893555e-01 -3.217463195323944092e-01 8.935078978538513184e-02 -3.973233103752136230e-01 -1.312377601861953735e-01 6.985617280006408691e-01 -2.349372655153274536e-01
1.126041933894157410e-01 -5.310348868370056152e-01 -3.238744735717773438e-01 -4.239197354763746262e-03 -4.949592053890228271e-02 4.101589322090148926e-01 5.652365088462829590e-01 -3.320198357105255127e-01
1.028274819254875183e-01 -6.857695430517196655e-02 -4.172304868698120117e-01 -1.400916278362274170e-01 -7.387463003396987915e-02 3.971218466758728027e-01 7.874724268913269043e-01 8.798232674598693848e-02
1.475990284234285355e-02 -3.940415382385253906e-01 -1.854256689548492432e-01 1.914716958999633789e-01 -4.146690070629119873e-01 1.347247511148452759e-01 5.811639428138732910e-01 -4.955970942974090576e-01
-1.770054697990417480e-01 8.886398375034332275e-02 -3.106112182140350342e-01 -5.199851393699645996e-01 -2.081849575042724609e-01 -6.445628404617309570e-01 2.525844573974609375e-01 -2.670341432094573975e-01
7.699464261531829834e-02 -3.766584098339080811e-01 -4.491257369518280029e-01 3.852978721261024475e-02 -3.085337579250335693e-01 8.424890041351318359e-02 6.948798894882202148e-01 2.526917457580566406e-01
9.079150855541229248e-02 -5.564975142478942871e-01 -3.195021450519561768e-01 1.235062070190906525e-02 -5.439305305480957031e-01 1.446903683245182037e-02 3.658577203750610352e-01 -3.871843814849853516e-01
1.715399622917175293e-01 -8.937917882576584816e-04 3.439574241638183594e-01 -6.059544086456298828e-01 -2.171683013439178467e-01 -3.312456309795379639e-01 5.354381203651428223e-01 2.037303149700164795e-01
3.217621743679046631e-01 -3.866005241870880127e-01 -1.015383228659629822e-01 -7.710819840431213379e-01 2.347355484962463379e-01 -2.193410694599151611e-01 1.919226646423339844e-01 -4.567401483654975891e-02
-1.686604768037796021e-01 -7.429711818695068359e-01 -4.858595505356788635e-02 -3.413549959659576416e-01 2.245509177446365356e-01 -2.672484517097473145e-01 2.225972861051559448e-01 -3.595404028892517090e-01
-7.874565199017524719e-03 -3.831376731395721436e-01 -1.299992650747299194e-01 2.937648594379425049e-01 1.463001314550638199e-02 -1.736008375883102417e-01 7.848671078681945801e-01 -3.218361437320709229e-01
-1.849066764116287231e-01 2.025434076786041260e-01 2.149385511875152588e-01 -6.440823674201965332e-01 -1.028219535946846008e-01 -1.524689197540283203e-01 4.495006203651428223e-01 -4.773627817630767822e-01
1.269156783819198608e-01 -3.361227810382843018e-01 -2.378855794668197632e-01 1.243102774024009705e-01 1.659074127674102783e-01 9.223221801221370697e-03 8.534187078475952148e-01 2.072141170501708984e-01
-3.601440414786338806e-02 -2.605374753475189209e-01 -3.383474946022033691e-01 -5.949825420975685120e-02 -3.135920166969299316e-01 9.220219403505325317e-02 6.793788075447082520e-01 4.943759441375732422e-01
-4.383265674114227295e-01 -1.564045697450637817e-01 2.534422278404235840e-01 -6.836430430412292480e-01 7.644332945346832275e-02 -1.199773177504539490e-01 4.808685779571533203e-01 1.827411539852619171e-02
3.373924791812896729e-01 -8.030717074871063232e-02 -3.752754926681518555e-01 -2.408783584833145142e-01 -2.586736083030700684e-01 4.162870943546295166e-01 6.523247957229614258e-01 1.229970157146453857e-01
3.413261473178863525e-01 -1.821188330650329590e-01 -5.143488198518753052e-02 -4.046088159084320068e-01 4.885513186454772949e-01 -7.785184308886528015e-03 3.953486084938049316e-01 -5.375238656997680664e-01
6.657385826110839844e-01 -5.546484142541885376e-02 -3.665860295295715332e-01 -2.451480180025100708e-01 -1.471969932317733765e-01 -2.435042858123779297e-01 3.814540207386016846e-01 -3.643683791160583496e-01
-1.240775510668754578e-01 -5.008568763732910156e-01 4.178286790847778320e-01 -4.877092242240905762e-01 -1.690945774316787720e-01 2.253519296646118164e-01 4.685939252376556396e-01 1.494967043399810791e-01
-4.531232714653015137e-01 -2.416121773421764374e-02 -1.945301741361618042e-01 -7.720687985420227051e-01 -9.496857970952987671e-02 -1.142057105898857117e-01 3.383497893810272217e-01 -1.536908596754074097e-01
6.659297645092010498e-02 -2.995221614837646484e-01 6.432820558547973633e-01 -2.971995174884796143e-01 -3.669583201408386230e-01 6.841277331113815308e-02 5.078001022338867188e-01 -8.070306479930877686e-02
2.939873635768890381e-01 4.015770554542541504e-01 -2.463435232639312744e-01 -5.103700160980224609e-01 8.894044905900955200e-03 -3.569691181182861328e-01 4.037906825542449951e-01 -3.749555051326751709e-01
2.823254764080047607e-01 9.066050499677658081e-02 3.767204284667968750e-02 -6.971284151077270508e-01 -4.522345960140228271e-01 -1.819282472133636475e-01 4.158138632774353027e-01 1.189573034644126892e-01
-1.612316220998764038e-01 1.714565008878707886e-01 2.088589072227478027e-01 -6.866369843482971191e-01 -2.262401282787322998e-01 -9.217712283134460449e-02 3.862684071063995361e-01 -4.697127640247344971e-01
3.610293269157409668e-01 -3.625628948211669922e-01 1.964419633150100708e-01 -2.008735537528991699e-01 3.154150545597076416e-01 3.509484697133302689e-03 3.916096389293670654e-01 -6.375024318695068359e-01
-2.703734934329986572e-01 -3.651448488235473633e-01 2.626403570175170898e-01 -4.139245748519897461e-01 9.992732852697372437e-02 -5.257611274719238281e-01 3.508851528167724609e-01 -3.791084587574005127e-01
-4.534061849117279053e-01 1.699899882078170776e-02 -1.288285851478576660e-01 -5.767431259155273438e-01 -7.354718446731567383e-02 -4.470579624176025391e-01 3.653115928173065186e-01 -3.258557915687561035e-01
4.480635523796081543e-01 6.474112719297409058e-02 -1.513317823410034180e-01 7.163203507661819458e-02 -1.525559127330780029e-01 -5.470325350761413574e-01 6.585307121276855469e-01 -1.040893569588661194e-01
-8.758977055549621582e-02 9.048654465004801750e-04 3.739917874336242676e-01 -5.558440685272216797e-01 5.598066747188568115e-02 -5.300186276435852051e-01 5.022046566009521484e-01 -8.503820747137069702e-02
1.471233814954757690e-01 4.739732667803764343e-02 4.179858565330505371e-01 -3.388524651527404785e-01 -3.053401708602905273e-01 -4.823299944400787354e-01 5.776692628860473633e-01 1.643117815256118774e-01
1.778240352869033813e-01 6.926619261503219604e-02 3.268037438392639160e-01 -6.088950037956237793e-01 -2.410753816366195679e-01 -2.895503044128417969e-01 5.518639683723449707e-01 1.987873017787933350e-01
6.969091892242431641e-01 7.423515617847442627e-02 -2.797679007053375244e-01 -8.691133558750152588e-02 -2.408185005187988281e-01 8.435346186161041260e-02 5.814413428306579590e-01 -1.407128870487213135e-01
2.429839372634887695e-01 -1.955859214067459106e-01 -9.800952672958374023e-02 1.994682550430297852e-01 -5.827454924583435059e-01 -2.516961991786956787e-01 6.443746089935302734e-01 -1.874820142984390259e-01
-2.537052929401397705e-01 -1.338243931531906128e-01 5.639427807182073593e-03 -7.937602400779724121e-01 -3.737301230430603027e-01 1.762180626392364502e-01 2.715598642826080322e-01 -2.077638357877731323e-01
-4.500709474086761475e-02 -2.681902647018432617e-01 -1.963707953691482544e-01 3.035357296466827393e-01 -1.655166223645210266e-02 -8.807100355625152588e-02 8.812268376350402832e-01 -1.037383973598480225e-01
-4.106080234050750732e-01 -5.012709498405456543e-01 1.468634754419326782e-01 -1.552654504776000977e-01 7.434040307998657227e-02 -5.038812756538391113e-01 4.555514454841613770e-01 -2.598119378089904785e-01
-3.921540081501007080e-01 4.807446151971817017e-02 4.514147341251373291e-02 -5.359007716178894043e-01 -1.173195913434028625e-01 -4.622889161109924316e-01 4.527388215065002441e-01 -3.496131300926208496e-01
3.186874836683273315e-02 -1.396654546260833740e-01 -7.506559044122695923e-02 2.510992586612701416e-01 -4.015312194824218750e-01 9.418164938688278198e-02 7.611109018325805664e-01 -4.017525017261505127e-01
1.553774178028106689e-01 -1.913229227066040039e-01 -1.111310534179210663e-02 -4.880395233631134033e-01 -7.680778503417968750e-01 1.035925000905990601e-01 3.155634105205535889e-01 -2.630492858588695526e-02
4.894241392612457275e-01 -2.043836712837219238e-01 -3.008559532463550568e-02 -2.579504847526550293e-01 2.821979522705078125e-01 -6.366282701492309570e-02 3.787530064582824707e-01 -6.512336730957031250e-01
-4.390981420874595642e-02 -5.754357576370239258e-01 3.172490596771240234e-01 -3.672144412994384766e-01 -2.603776156902313232e-01 2.624934017658233643e-01 4.860413074493408203e-01 2.419023811817169189e-01
7.400452345609664917e-02 -2.021973431110382080e-01 -4.199317991733551025e-01 -1.212362721562385559e-01 1.120094861835241318e-02 2.882148027420043945e-01 7.921219468116760254e-01 2.279215753078460693e-01
2.636343240737915039e-01 -4.929056018590927124e-02 -3.690966069698333740e-01 -1.985915899276733398e-01 -1.169690191745758057e-01 3.532589673995971680e-01 7.504521608352661133e-01 2.252653539180755615e-01
-1.367511302232742310e-01 -3.839734196662902832e-01 2.656364142894744873e-01 -5.474673509597778320e-01 -1.811311393976211548e-01 4.691241085529327393e-01 4.578993320465087891e-01 -3.197853267192840576e-02
2.031720727682113647e-01 -6.133672595024108887e-01 -1.383290439844131470e-01 -2.201503813266754150e-01 -2.580204308032989502e-01 3.256905376911163330e-01 2.502193748950958252e-01 -5.288120508193969727e-01
-1.418983489274978638e-01 -7.635570764541625977e-01 9.893686324357986450e-02 -2.778384983539581299e-01 1.776627004146575928e-01 -3.378049731254577637e-01 2.355861812829971313e-01 -3.296752870082855225e-01
-5.523444339632987976e-02 -4.047729671001434326e-01 -1.240091472864151001e-01 -1.315068155527114868e-01 8.890971541404724121e-02 -6.292362809181213379e-01 3.820760548114776611e-01 -5.006099343299865723e-01
2.635807394981384277e-01 3.099065124988555908e-01 -9.285868704319000244e-02 -1.722182929515838623e-01 -1.562406122684478760e-01 -4.650243520736694336e-01 5.358759164810180664e-01 -5.180536508560180664e-01
2.255712300539016724e-01 3.522184193134307861e-01 1.172445863485336304e-01 -6.153303384780883789e-01 -2.180889844894409180e-01 -2.563498318195343018e-01 4.196665585041046143e-01 -3.785286247730255127e-01
2.978340089321136475e-01 -4.782111048698425293e-01 -2.279087603092193604e-01 -1.051051542162895203e-01 -5.167059898376464844e-01 -5.108015537261962891e-01 2.547829747200012207e-01 -1.637136787176132202e-01
7.150189578533172607e-02 -2.902435362339019775e-01 -2.622470259666442871e-01 3.087695240974426270e-01 -1.803963482379913330e-01 -3.228029012680053711e-01 7.764073014259338379e-01 -8.355382084846496582e-02
2.873183488845825195e-01 -1.602407991886138916e-01 -1.590557247400283813e-01 1.313876062631607056e-01 1.765568554401397705e-01 5.190165713429450989e-02 8.889969587326049805e-01 1.582023799419403076e-01
1.390675008296966553e-01 -2.626882120966911316e-02 -2.214746326208114624e-01 2.210645377635955811e-01 -3.221231400966644287e-01 1.619918346405029297e-01 7.564198374748229980e-01 -4.241154193878173828e-01
-3.693545162677764893e-01 -2.415934801101684570e-01 -2.910583019256591797e-01 1.199920475482940674e-01 -9.393630176782608032e-02 2.175644226372241974e-02 8.287444710731506348e-01 9.991101175546646118e-02
3.611153066158294678e-01 2.077199071645736694e-01 -3.382086455821990967e-01 -3.644644320011138916e-01 -3.158081173896789551e-01 -5.313258767127990723e-01 3.935382664203643799e-01 -2.057044208049774170e-01
2.875646054744720459e-01 1.879943758249282837e-01 8.955678343772888184e-02 -8.152002692222595215e-01 -1.082470789551734924e-01 6.597186625003814697e-02 3.540308475494384766e-01 -2.607398331165313721e-01
-3.623265326023101807e-01 -1.238558068871498108e-01 -4.533117637038230896e-03 2.410975992679595947e-01 -1.443541944026947021e-01 -2.151997946202754974e-02 8.682737350463867188e-01 -1.415274292230606079e-01
2.160975039005279541e-01 -3.310288190841674805e-01 -1.890269368886947632e-01 -4.845803603529930115e-02 1.049485653638839722e-01 2.956673502922058105e-01 8.066541552543640137e-01 2.377352714538574219e-01
2.507984340190887451e-01 -6.162469387054443359e-01 -1.968630701303482056e-01 -6.916103512048721313e-02 -3.772726058959960938e-01 1.311384439468383789e-01 2.638618350028991699e-01 -5.335229635238647461e-01
-1.049118041992187500e-01 -7.224300503730773926e-01 -7.229299098253250122e-02 -5.839875340461730957e-01 6.355845928192138672e-02 -2.914298772811889648e-01 1.749557554721832275e-01 3.521455451846122742e-02
7.352177500724792480e-01 -4.250673949718475342e-02 -3.506955206394195557e-01 -2.717637121677398682e-01 -5.097985267639160156e-02 -1.455700248479843140e-01 4.526705145835876465e-01 -1.791782975196838379e-01
9.701377898454666138e-02 -6.018806993961334229e-02 -3.953983783721923828e-01 -1.414714157581329346e-01 -1.167859286069869995e-01 4.405855238437652588e-01 7.717877626419067383e-01 8.485757559537887573e-02
-3.581473529338836670e-01 -4.149822145700454712e-02 2.020827261731028557e-03 -7.596790790557861328e-01 2.172874510288238525e-01 -3.035442233085632324e-01 3.765455484390258789e-01 -1.084087416529655457e-01
2.315842360258102417e-01 -5.504732728004455566e-01 -3.790784180164337158e-01 -1.603328138589859009e-01 -3.871547877788543701e-01 -4.950887262821197510e-01 2.589933276176452637e-01 1.089119836688041687e-01
4.947625994682312012e-01 2.231310755014419556e-01 -2.225717157125473022e-01 -2.236346900463104248e-02 7.823952287435531616e-02 -3.170056641101837158e-01 6.872664093971252441e-01 -2.764692008495330811e-01
-3.765991702675819397e-02 -5.120315551757812500e-01 -2.546038329601287842e-01 -2.405764013528823853e-01 -3.995727896690368652e-01 -6.242639422416687012e-01 2.090774029493331909e-01 -1.436246484518051147e-01
2.607493102550506592e-01 4.429002702236175537e-01 -2.715108692646026611e-01 -3.890910744667053223e-01 -1.652473509311676025e-01 -3.419810831546783447e-01 4.616364836692810059e-01 -3.916289806365966797e-01
2.821317911148071289e-01 -1.655388250946998596e-02 -3.771521747112274170e-01 -1.472585201263427734e-01 -2.295804619789123535e-01 4.431204199790954590e-01 7.107276916503906250e-01 4.474306106567382812e-02
1.799497604370117188e-01 -3.884962797164916992e-01 7.535208761692047119e-02 1.752294786274433136e-02 -2.693909704685211182e-01 3.442345857620239258e-01 4.135844707489013672e-01 -6.697633266448974609e-01
1.267971545457839966e-01 -2.798257172107696533e-01 -2.023656666278839111e-01 9.792866557836532593e-02 3.427275642752647400e-02 3.515965044498443604e-01 6.748627424240112305e-01 -5.242555737495422363e-01
1.602937579154968262e-01 -7.207947969436645508e-01 4.091493487358093262e-01 -1.354794204235076904e-01 -1.705380380153656006e-01 -1.140709966421127319e-02 4.301108717918395996e-01 2.340815663337707520e-01
-6.639511138200759888e-02 1.190061122179031372e-01 -1.369466725736856461e-02 -6.421607732772827148e-01 -1.080651953816413879e-01 1.347630470991134644e-02 2.097011059522628784e-01 -7.162661552429199219e-01
-4.783509671688079834e-01 -5.184019356966018677e-02 1.590279191732406616e-01 -1.932738870382308960e-01 1.369805037975311279e-01 -3.877090513706207275e-01 5.740485787391662598e-01 -4.552300274372100830e-01
-2.887190580368041992e-01 -1.119377091526985168e-01 4.176207184791564941e-01 -5.495851635932922363e-01 1.532925218343734741e-01 -2.959598898887634277e-01 5.619544982910156250e-01 2.786749042570590973e-02
-1.494724005460739136e-01 -1.411219388246536255e-01 -2.985581755638122559e-01 -6.891992688179016113e-01 -7.997181266546249390e-02 -4.716115891933441162e-01 1.380682736635208130e-01 -3.817513585090637207e-01
4.415943324565887451e-01 2.674181759357452393e-01 -1.521388143301010132e-01 -4.891490638256072998e-01 2.152394503355026245e-02 -4.661460220813751221e-01 4.057572484016418457e-01 -2.977827489376068115e-01
3.769749701023101807e-01 -4.298499226570129395e-01 1.898093707859516144e-02 -1.416190862655639648e-01 5.676714777946472168e-01 -1.157308071851730347e-01 5.271414518356323242e-01 -1.979395002126693726e-01
-2.063849009573459625e-02 -6.252157688140869141e-01 -3.113602399826049805e-01 -2.315459102392196655e-01 -5.881291031837463379e-01 -2.664438188076019287e-01 1.961669921875000000e-01 -5.245181173086166382e-02
-1.403586417436599731e-01 -5.021753311157226562e-01 8.846212923526763916e-02 -4.821708500385284424e-01 -3.082902133464813232e-01 -3.315447568893432617e-01 3.250834643840789795e-01 4.209052324295043945e-01
6.205283403396606445e-01 -1.110508367419242859e-01 -1.927655655890703201e-03 -6.519410014152526855e-01 3.582395985722541809e-02 2.420620433986186981e-02 3.451305031776428223e-01 -2.379017025232315063e-01
1.095727458596229553e-01 -2.404108941555023193e-01 -4.796319901943206787e-01 2.114216983318328857e-01 -2.565308809280395508e-01 -3.180379271507263184e-01 6.879594922065734863e-01 1.233129650354385376e-01
-2.017885595560073853e-01 -5.510419234633445740e-02 7.602708786725997925e-02 -6.939349770545959473e-01 -2.801708281040191650e-01 -2.398422658443450928e-01 2.924484610557556152e-01 -4.973661303520202637e-01
-1.122086271643638611e-01 -3.143696188926696777e-01 3.456051647663116455e-01 -3.914010524749755859e-01 -5.777518749237060547e-01 2.300390005111694336e-01 4.761306345462799072e-01 -5.027592554688453674e-02
6.703524291515350342e-02 -2.314577847719192505e-01 -4.537093639373779297e-01 2.236854583024978638e-01 -2.809225022792816162e-01 -2.457047551870346069e-01 7.363354563713073730e-01 -6.758637726306915283e-02
-3.119098544120788574e-01 -5.156193301081657410e-02 3.740380108356475830e-01 -6.689002364873886108e-02 -2.162084579467773438e-01 -4.982555657625198364e-02 5.173189640045166016e-01 -6.624403595924377441e-01
1.665946543216705322e-01 -2.262696623802185059e-01 2.545779645442962646e-01 -7.140809893608093262e-01 -4.517134279012680054e-02 -1.337145864963531494e-01 4.365260303020477295e-01 3.685805797576904297e-01
4.089791178703308105e-01 -5.940235853195190430e-01 9.628596156835556030e-02 8.555784821510314941e-02 3.169712424278259277e-01 -1.761687546968460083e-01 5.720808506011962891e-01 -6.706877797842025757e-02
-3.854954540729522705e-01 1.118614301085472107e-01 1.645797044038772583e-01 -4.719983637332916260e-01 -3.192895948886871338e-01 6.584862619638442993e-02 5.533620715141296387e-01 -4.201426804065704346e-01
1.849292218685150146e-01 -5.644143000245094299e-02 -5.142062902450561523e-01 -3.233513608574867249e-02 1.660806238651275635e-01 -5.355962365865707397e-02 8.074434399604797363e-01 1.214311197400093079e-01
7.680103927850723267e-02 -6.542283296585083008e-02 -3.879940211772918701e-01 -1.890123039484024048e-01 -3.368741273880004883e-02 3.898128569126129150e-01 7.922336459159851074e-01 1.511077284812927246e-01
-3.870556876063346863e-02 1.941410303115844727e-01 1.938692480325698853e-01 -3.852122426033020020e-01 -1.708112955093383789e-01 -6.729202866554260254e-01 5.373169183731079102e-01 -6.426349282264709473e-02
-2.601647973060607910e-01 -1.471517980098724365e-01 -2.324970364570617676e-01 -3.832657039165496826e-01 -1.194373592734336853e-01 -7.513729333877563477e-01 3.545876443386077881e-01 -7.179388403892517090e-02
3.090490996837615967e-01 -5.284173488616943359e-01 -2.823849022388458252e-01 -2.017663866281509399e-01 -2.774169445037841797e-01 3.352642357349395752e-01 2.814370393753051758e-01 -4.860492646694183350e-01
4.855468571186065674e-01 -5.334162712097167969e-01 1.036363933235406876e-02 -1.740454733371734619e-01 4.199192821979522705e-01 -9.867508709430694580e-02 5.118898749351501465e-01 -3.481313958764076233e-02
7.266944050788879395e-01 -4.189391136169433594e-01 -1.294500082731246948e-01 -2.591084837913513184e-01 8.753148466348648071e-02 -2.225674986839294434e-01 3.827451765537261963e-01 -9.390720725059509277e-02
3.860512375831604004e-01 1.687876433134078979e-01 1.496470421552658081e-01 -6.562265753746032715e-01 6.443040817975997925e-02 -3.245623707771301270e-01 5.092596411705017090e-01 -2.470332756638526917e-02
-2.510969042778015137e-01 -2.547398209571838379e-01 9.352806955575942993e-04 -4.750908017158508301e-01 -3.352632820606231689e-01 -2.943805158138275146e-01 1.768477857112884521e-01 -6.449877619743347168e-01
3.297069072723388672e-01 -4.593949913978576660e-01 8.897292613983154297e-02 -2.091573625802993774e-01 3.719061017036437988e-01 -1.283578276634216309e-01 4.078985154628753662e-01 -5.544506311416625977e-01
2.007541060447692871e-01 -7.490419745445251465e-01 -3.528217077255249023e-01 -2.971218526363372803e-01 -3.331156969070434570e-01 -9.645123779773712158e-02 2.443157881498336792e-01 -7.687802612781524658e-02
1.800967156887054443e-01 -3.661784902215003967e-02 -1.040887683629989624e-01 -6.623050570487976074e-02 3.245069384574890137e-01 7.554376870393753052e-02 8.845371007919311523e-01 2.399703711271286011e-01
2.916616946458816528e-02 1.853888928890228271e-01 -1.630387902259826660e-01 -7.520902752876281738e-01 -4.634886234998703003e-02 1.954903602600097656e-01 5.453867316246032715e-01 1.864064633846282959e-01
-2.568327784538269043e-01 -1.645780652761459351e-01 -9.829521924257278442e-02 2.881365716457366943e-01 -2.692436277866363525e-01 -1.047129705548286438e-01 8.319591879844665527e-01 -1.966043263673782349e-01
-4.249084293842315674e-01 -1.554989069700241089e-01 -2.311179414391517639e-02 -4.083009660243988037e-01 -4.846919793635606766e-03 -5.021220445632934570e-01 5.196369886398315430e-01 -3.253556191921234131e-01
3.651704788208007812e-01 -4.363366663455963135e-01 -3.699561059474945068e-01 -2.222877442836761475e-01 -5.237599611282348633e-01 -4.290981292724609375e-01 1.709599941968917847e-01 -4.800593852996826172e-02
3.771469295024871826e-01 -1.306686550378799438e-01 -3.597015887498855591e-02 -4.532968997955322266e-02 2.865855991840362549e-01 -3.795701265335083008e-01 4.921718239784240723e-01 -6.073709130287170410e-01
-1.074637547135353088e-01 4.654328222386538982e-04 -1.726413220167160034e-01 -8.551942110061645508e-01 -2.374387234449386597e-01 -2.672345340251922607e-01 3.060571253299713135e-01 -7.633386552333831787e-02
-4.793957173824310303e-01 -4.043118953704833984e-01 1.929606944322586060e-01 -4.992763400077819824e-01 1.800894886255264282e-01 -3.268548548221588135e-01 4.148276746273040771e-01 9.408906847238540649e-02
1.756947785615921021e-01 2.784900069236755371e-01 9.877964854240417480e-02 -1.219975948333740234e-01 -1.041148081421852112e-01 -5.709958672523498535e-01 6.377939581871032715e-01 -3.511076867580413818e-01
2.566819190979003906e-01 -1.363411098718643188e-01 -6.274352073669433594e-01 -9.080172516405582428e-03 3.432676568627357483e-02 -9.712316095829010010e-02 7.067932486534118652e-01 1.077038049697875977e-01
4.263168573379516602e-01 2.993167340755462646e-01 3.205088973045349121e-01 -3.837459385395050049e-01 -1.973889768123626709e-01 -2.388834804296493530e-01 5.674656629562377930e-01 -2.462346404790878296e-01
4.673718214035034180e-01 -4.223595187067985535e-02 -5.402295291423797607e-02 -7.343128323554992676e-01 4.493867512792348862e-03 -2.975033223628997803e-01 3.575068116188049316e-01 1.459667086601257324e-01
-1.719610989093780518e-01 -6.955354809761047363e-01 -1.000190451741218567e-01 -1.836017072200775146e-01 3.169652521610260010e-01 -3.960632383823394775e-01 3.725174069404602051e-01 -2.164347618818283081e-01
-2.388077080249786377e-01 -2.403813600540161133e-01 4.186761677265167236e-01 -5.198488831520080566e-01 5.479954928159713745e-02 -4.374412298202514648e-01 4.411435127258300781e-01 -2.251438647508621216e-01
3.164201676845550537e-01 -2.328741103410720825e-01 -1.776165794581174850e-03 -1.281310766935348511e-01 3.653252422809600830e-01 -3.210128843784332275e-01 4.408854544162750244e-01 -6.311381459236145020e-01
-5.749526992440223694e-02 -2.369454652070999146e-01 2.551296949386596680e-01 -5.971157550811767578e-01 -5.230542421340942383e-01 2.555804848670959473e-01 4.236541986465454102e-01 -2.286366000771522522e-02
2.733252346515655518e-01 -1.169799715280532837e-01 -1.403200179338455200e-01 -8.736552298069000244e-02 -3.152759671211242676e-01 5.111692547798156738e-01 7.140629887580871582e-01 1.170804575085639954e-01
-1.521796286106109619e-01 -5.332174897193908691e-01 -5.394347906112670898e-01 -1.651370227336883545e-01 -2.815820276737213135e-01 1.190358996391296387e-01 2.103706002235412598e-01 -4.863605201244354248e-01
-2.678011059761047363e-01 -6.214388459920883179e-02 2.415433973073959351e-01 -5.866968035697937012e-01 -3.372742235660552979e-01 3.702413737773895264e-01 5.199022293090820312e-01 2.708221971988677979e-02
-7.908593118190765381e-02 -3.057775795459747314e-01 -4.414777159690856934e-01 2.192695885896682739e-01 -7.541058212518692017e-02 -6.904274970293045044e-02 7.554885149002075195e-01 -2.757665812969207764e-01
-1.914308369159698486e-01 -1.136671677231788635e-01 -3.262853994965553284e-02 2.422966361045837402e-01 -2.237249314785003662e-01 1.450760662555694580e-01 8.334929943084716797e-01 -3.533430397510528564e-01
3.244481086730957031e-01 -5.494357347488403320e-01 -2.498375475406646729e-01 -6.899369359016418457e-01 -1.740700006484985352e-01 5.522159859538078308e-02 1.093018054962158203e-01 -9.552635997533798218e-02
4.493411183357238770e-01 -4.770363569259643555e-01 4.110756516456604004e-02 -5.105916857719421387e-01 3.263214528560638428e-01 -3.211538493633270264e-01 2.980667054653167725e-01 9.831660985946655273e-02
-1.217467486858367920e-01 -3.298732936382293701e-01 2.396681755781173706e-01 -8.451344966888427734e-01 9.774526208639144897e-02 6.234373152256011963e-02 2.769448459148406982e-01 -1.205353140830993652e-01
4.278087317943572998e-01 2.243816405534744263e-01 -3.742014467716217041e-01 -2.465678304433822632e-01 -4.454180300235748291e-01 -2.656881213188171387e-01 3.676411211490631104e-01 -4.020729959011077881e-01
-2.165116816759109497e-01 -4.580741822719573975e-01 -1.239515095949172974e-02 -1.990739405155181885e-01 3.088680505752563477e-01 -4.402634799480438232e-01 3.678060770034790039e-01 -5.281990766525268555e-01
3.650972545146942139e-01 -2.797549962997436523e-01 -4.743719995021820068e-01 -8.546074479818344116e-02 -2.345021516084671021e-01 -4.887365698814392090e-01 4.302825033664703369e-01 2.776888906955718994e-01
2.994796335697174072e-01 -6.236103177070617676e-01 -2.352287620306015015e-01 -3.297671973705291748e-01 -4.283920824527740479e-01 -3.589585125446319580e-01 1.523727476596832275e-01 -1.474954783916473389e-01
6.493864655494689941e-01 1.189649924635887146e-01 -1.966784149408340454e-01 -1.816025674343109131e-01 6.230555474758148193e-02 -2.795884013175964355e-01 5.887340307235717773e-01 -2.526324987411499023e-01
-1.675290912389755249e-01 -1.955351829528808594e-01 7.752665132284164429e-02 -8.239232301712036133e-01 -1.037612035870552063e-01 -2.215560525655746460e-01 1.936556845903396606e-01 -3.892097175121307373e-01
3.130030333995819092e-01 4.453748092055320740e-02 -1.224348507821559906e-02 -6.961880922317504883e-01 3.879836797714233398e-01 -2.215445935726165771e-01 4.504843950271606445e-01 1.125536784529685974e-01
8.869744092226028442e-02 -2.011411637067794800e-01 -2.717952430248260498e-01 2.144183814525604248e-01 -9.672401100397109985e-02 1.217553392052650452e-01 7.278311848640441895e-01 -5.271708965301513672e-01
2.189052402973175049e-01 -4.343229234218597412e-01 2.012393176555633545e-01 -3.694498836994171143e-01 -2.741880416870117188e-01 -3.723126351833343506e-01 4.018736779689788818e-01 4.595164358615875244e-01
-1.497098207473754883e-01 6.125158630311489105e-03 2.032536566257476807e-01 -7.659773826599121094e-01 -3.007645606994628906e-01 -2.751327753067016602e-01 3.917159140110015869e-01 -1.729665696620941162e-01
3.843679428100585938e-01 3.672866225242614746e-01 -1.229162439703941345e-01 -3.784392178058624268e-01 -2.145846784114837646e-01 -5.107352733612060547e-01 4.728050529956817627e-01 -1.691020578145980835e-01
8.341085165739059448e-02 5.184890031814575195e-01 2.016695290803909302e-01 -2.924636602401733398e-01 -1.224066615104675293e-01 1.760005056858062744e-01 7.046246528625488281e-01 -2.356925308704376221e-01
-1.927622780203819275e-02 -3.138981163501739502e-01 -3.362125158309936523e-01 -7.768607139587402344e-01 2.199139147996902466e-01 -1.883965283632278442e-01 2.703132033348083496e-01 1.661936044692993164e-01
-1.543812304735183716e-01 -1.940625607967376709e-01 -3.958164453506469727e-01 -2.419205456972122192e-01 2.477754056453704834e-01 1.957791149616241455e-01 7.211025357246398926e-01 3.218681216239929199e-01
-4.809784516692161560e-02 -9.392563998699188232e-02 5.835865810513496399e-02 1.143156662583351135e-01 -1.509812474250793457e-01 4.951736927032470703e-01 7.753263711929321289e-01 -3.213524520397186279e-01
2.039130777120590210e-02 -8.734562247991561890e-02 -2.779626548290252686e-01 -3.184623122215270996e-01 -7.566685974597930908e-02 5.921733975410461426e-01 6.695054769515991211e-01 9.295808523893356323e-02
1.110361963510513306e-01 -2.595091462135314941e-01 1.955262757837772369e-02 -6.344324350357055664e-01 -4.253122806549072266e-01 -3.648062050342559814e-01 3.427602052688598633e-01 2.932238578796386719e-01
-1.512561142444610596e-01 -2.885713279247283936e-01 -3.535566627979278564e-01 2.148902267217636108e-01 -1.201778352260589600e-01 -2.072598934173583984e-01 8.118396997451782227e-01 -7.864497601985931396e-02
4.323889315128326416e-01 -6.589736342430114746e-01 -2.227501943707466125e-02 1.306119002401828766e-02 2.843852937221527100e-01 -1.722174733877182007e-01 5.142993927001953125e-01 -5.558004602789878845e-02
2.407778054475784302e-01 -1.494455337524414062e-02 1.554427742958068848e-01 -6.788006424903869629e-01 1.422203779220581055e-01 -2.742930054664611816e-01 5.320946574211120605e-01 2.797891497611999512e-01
6.939281523227691650e-02 -4.470367729663848877e-01 -2.621215879917144775e-01 1.487275063991546631e-01 -4.495005011558532715e-01 8.335150033235549927e-02 4.830835461616516113e-01 -5.120033621788024902e-01
3.316026628017425537e-01 2.325933575630187988e-01 -1.054345667362213135e-01 -5.383738279342651367e-01 -2.660398185253143311e-01 -4.693119823932647705e-01 3.660669922828674316e-01 -3.315737545490264893e-01
-8.136098831892013550e-02 -3.762407600879669189e-02 2.071841806173324585e-01 -7.973661422729492188e-01 -1.756005436182022095e-01 3.738938644528388977e-02 3.093932867050170898e-01 -4.304521679878234863e-01
6.059837713837623596e-02 -2.690538167953491211e-01 -3.020501136779785156e-01 1.970663517713546753e-01 3.136564791202545166e-02 1.910066604614257812e-01 7.729772329330444336e-01 -3.986319005489349365e-01
-5.512683987617492676e-01 -2.546977102756500244e-01 2.056750804185867310e-01 -4.716711938381195068e-01 -9.661097079515457153e-02 -3.692829012870788574e-01 4.693242013454437256e-01 -2.208235487341880798e-02
-1.493669897317886353e-01 8.657671511173248291e-03 3.302880749106407166e-02 -5.465179085731506348e-01 1.773267686367034912e-01 -6.465135812759399414e-01 3.750220835208892822e-01 -2.962698340415954590e-01
-3.387856185436248779e-01 -8.165781944990158081e-02 3.764815628528594971e-01 -5.275593400001525879e-01 -2.481811642646789551e-01 -3.138529956340789795e-01 4.796430468559265137e-01 -2.614270150661468506e-01
4.188463091850280762e-01 -5.755594372749328613e-01 -7.335344702005386353e-02 1.552037298679351807e-01 2.293511629104614258e-01 -2.958106696605682373e-01 5.651540756225585938e-01 -6.576456874608993530e-02
-4.884845912456512451e-01 -1.128342226147651672e-01 -1.837056279182434082e-01 -7.265005707740783691e-01 -1.220619399100542068e-02 -2.064224928617477417e-01 3.618992269039154053e-01 1.156290471553802490e-01
-3.625219315290451050e-02 -1.662149429321289062e-01 1.066225320100784302e-01 3.237151801586151123e-01 -2.552977204322814941e-01 1.319637298583984375e-01 8.199040889739990234e-01 -3.163295388221740723e-01
2.807091474533081055e-01 -2.055547386407852173e-02 3.933935761451721191e-01 -4.194519817829132080e-01 -2.862155437469482422e-01 -3.608328700065612793e-01 5.744690895080566406e-01 2.189677208662033081e-01
-9.804727137088775635e-02 1.880749911069869995e-01 3.019686043262481689e-01 -6.552063226699829102e-01 -2.269980162382125854e-01 1.352839171886444092e-01 4.680298864841461182e-01 -3.816441893577575684e-01
-1.427249144762754440e-02 -6.780211329460144043e-01 -2.721301279962062836e-02 1.021035462617874146e-01 -4.511818587779998779e-01 -1.452816128730773926e-01 3.522938191890716553e-01 -4.244235754013061523e-01
-1.958643943071365356e-01 -1.201729923486709595e-01 2.349879294633865356e-01 -1.857003271579742432e-01 -4.972076117992401123e-01 1.488258503377437592e-02 4.115280807018280029e-01 -6.638519167900085449e-01
2.423943132162094116e-01 -2.541128396987915039e-01 -2.798192501068115234e-01 -2.595044970512390137e-01 -5.318503826856613159e-02 5.309331417083740234e-01 6.548484563827514648e-01 1.322317868471145630e-01
9.331209212541580200e-02 -4.614624083042144775e-01 -9.802643209695816040e-02 8.942064642906188965e-02 -5.214276909828186035e-01 3.816282376646995544e-02 3.622365891933441162e-01 -5.968094468116760254e-01
1.989514231681823730e-01 -4.759638011455535889e-01 -4.440266489982604980e-01 -3.702672123908996582e-01 -3.988136351108551025e-01 -4.865167140960693359e-01 6.047661602497100830e-02 1.452563609927892685e-02
8.655255660414695740e-03 -4.059546887874603271e-01 3.660579025745391846e-02 -8.314883112907409668e-01 1.880826205015182495e-01 8.822617679834365845e-02 1.063046902418136597e-01 -2.965694069862365723e-01
1.052585542201995850e-01 -1.333871036767959595e-01 -8.714580535888671875e-02 -1.972831338644027710e-01 2.151967436075210571e-01 -7.818803787231445312e-01 4.231392741203308105e-01 -2.965129911899566650e-01
-3.101116120815277100e-01 -5.764521956443786621e-01 -1.109331995248794556e-01 -4.173231720924377441e-01 3.635571002960205078e-01 -9.483037889003753662e-02 3.155148327350616455e-01 -3.799376487731933594e-01
-5.117186903953552246e-01 -2.141552418470382690e-01 -2.294429019093513489e-02 -5.923458933830261230e-01 -3.572768568992614746e-01 -6.474024802446365356e-02 4.280509948730468750e-01 1.606727391481399536e-01
1.515852808952331543e-01 -5.885866880416870117e-01 6.273490935564041138e-02 -2.524068951606750488e-01 3.393511176109313965e-01 1.833725571632385254e-01 3.216798305511474609e-01 -5.573871731758117676e-01
5.446423217654228210e-02 -1.812172085046768188e-01 -5.943588912487030029e-02 2.301604300737380981e-01 -4.877583384513854980e-01 1.997930705547332764e-01 7.373844981193542480e-01 -2.934724390506744385e-01
-3.703134059906005859e-01 -1.095131337642669678e-01 5.342843756079673767e-02 -4.684668183326721191e-01 -2.241797894239425659e-01 -3.978141546249389648e-01 3.565858900547027588e-01 -5.411958098411560059e-01
-3.103691041469573975e-01 -4.003868103027343750e-01 2.629851996898651123e-01 -5.968610048294067383e-01 3.993669748306274414e-01 -5.805979669094085693e-02 3.868721127510070801e-01 -7.363677024841308594e-02
-4.384910762310028076e-01 9.850056469440460205e-02 -3.712503984570503235e-02 -5.151588320732116699e-01 -4.219945669174194336e-01 -2.184463851153850555e-02 5.744313597679138184e-01 1.507588624954223633e-01
-3.800004124641418457e-01 -1.040032282471656799e-01 -3.195059597492218018e-01 -5.078566074371337891e-01 1.930922120809555054e-01 -3.769394159317016602e-01 3.136322200298309326e-01 -4.550248384475708008e-01
1.864700317382812500e-01 -1.943758577108383179e-01 -6.584099531173706055e-01 -4.458086192607879639e-02 1.469309180974960327e-01 -5.491347610950469971e-02 6.791819334030151367e-01 7.786869257688522339e-02
4.816322624683380127e-01 1.590597257018089294e-02 -3.635329604148864746e-01 -2.299205511808395386e-01 -5.886821821331977844e-02 -5.921517014503479004e-01 4.777017831802368164e-01 2.120582386851310730e-02
1.704708337783813477e-01 -2.949932515621185303e-01 1.870641857385635376e-02 -4.515268802642822266e-01 -7.408421635627746582e-01 -2.389154285192489624e-01 2.709904909133911133e-01 1.812410168349742889e-02
-7.706148922443389893e-02 -9.462384879589080811e-02 -7.350210100412368774e-02 -8.336348533630371094e-01 -2.227064967155456543e-01 -3.246094584465026855e-01 3.591001927852630615e-01 2.890910767018795013e-02
4.749927818775177002e-01 2.861231863498687744e-01 3.245751857757568359e-01 -1.287729293107986450e-01 -1.351685971021652222e-01 -2.796865105628967285e-01 6.883416771888732910e-01 -1.656936854124069214e-02
-5.281009078025817871e-01 -2.390513569116592407e-01 1.904600560665130615e-01 -5.780289769172668457e-01 9.431546926498413086e-02 1.313346326351165771e-01 5.019890666007995605e-01 1.242337971925735474e-01
2.326231077313423157e-02 2.557753026485443115e-02 9.631748497486114502e-02 -6.133532896637916565e-02 -2.292241007089614868e-01 -1.952772736549377441e-01 5.184792280197143555e-01 -7.913709878921508789e-01
5.229029059410095215e-01 -3.160040080547332764e-01 -2.243201583623886108e-01 -6.390243768692016602e-01 1.669670641422271729e-01 -2.492311894893646240e-01 2.678682804107666016e-01 7.933978736400604248e-02
-4.890892803668975830e-01 -3.385720849037170410e-01 -9.757213294506072998e-02 -5.140190720558166504e-01 -2.558923363685607910e-01 -3.439065814018249512e-01 2.705912888050079346e-01 -3.397828042507171631e-01
1.086319535970687866e-01 -6.409074068069458008e-01 -1.514435559511184692e-01 -1.419395804405212402e-01 -4.074271023273468018e-01 2.798051834106445312e-01 2.786687910556793213e-01 -4.608805179595947266e-01
3.566595613956451416e-01 3.035284280776977539e-01 -1.484005302190780640e-01 -5.827603340148925781e-01 5.247992277145385742e-02 -4.421875476837158203e-01 3.813930451869964600e-01 -2.743855416774749756e-01
3.835599124431610107e-01 -3.231569528579711914e-01 -2.156404703855514526e-01 -4.978267550468444824e-01 2.238728702068328857e-01 -4.766809344291687012e-01 3.454017043113708496e-01 2.397355586290359497e-01
2.407068610191345215e-01 -1.270529776811599731e-01 4.950646460056304932e-01 -4.765704572200775146e-01 -1.958677768707275391e-01 -2.451030910015106201e-01 5.523942112922668457e-01 2.238977253437042236e-01
3.028889894485473633e-01 -4.075760841369628906e-01 -3.519974648952484131e-01 -7.729716300964355469e-01 1.658682152628898621e-02 -3.890457749366760254e-02 1.229493543505668640e-01 6.202668324112892151e-02
6.503656506538391113e-01 -1.150788515806198120e-01 -2.220992445945739746e-01 -5.432575941085815430e-01 1.505252122879028320e-01 1.670093741267919540e-03 4.396440982818603516e-01 -5.811165645718574524e-02
3.656662106513977051e-01 -1.484003812074661255e-01 -2.587734460830688477e-01 -1.946600675582885742e-01 -2.180444262921810150e-02 4.950674474239349365e-01 7.024021148681640625e-01 2.175533771514892578e-02
4.161202162504196167e-02 2.859306335449218750e-01 -3.372423648834228516e-01 -3.845604658126831055e-01 -2.956149578094482422e-01 3.366442769765853882e-02 6.630855798721313477e-01 -3.559340238571166992e-01
5.456615090370178223e-01 -3.495406508445739746e-01 -4.314730167388916016e-01 -4.901909828186035156e-01 -1.344278156757354736e-01 5.880364775657653809e-02 3.386553525924682617e-01 -1.319182217121124268e-01
2.575597465038299561e-01 -3.429319262504577637e-01 -4.574270546436309814e-01 -2.166512906551361084e-01 8.062443137168884277e-02 4.425988793373107910e-01 5.381589531898498535e-01 -2.605272233486175537e-01
-3.396712541580200195e-01 -4.047484323382377625e-02 2.364301234483718872e-01 -3.889801800251007080e-01 1.694380789995193481e-01 -5.526531338691711426e-01 5.266914963722229004e-01 -2.534596323966979980e-01
3.168389499187469482e-01 2.381182610988616943e-01 1.711236089468002319e-01 -3.260367810726165771e-01 7.307252287864685059e-02 -5.678302049636840820e-01 6.159002780914306641e-01 -1.502277422696352005e-02
3.781343996524810791e-01 -5.816287398338317871e-01 1.292633563280105591e-01 1.966390609741210938e-01 2.481262832880020142e-01 -1.943618804216384888e-01 6.023457050323486328e-01 -3.439107164740562439e-02
3.557014167308807373e-01 -5.895379781723022461e-01 -7.971392571926116943e-02 -4.804579168558120728e-02 1.885457932949066162e-01 -1.868903520517051220e-03 4.152306616306304932e-01 -5.561377406120300293e-01
2.872453629970550537e-01 -6.773225069046020508e-01 -6.996639817953109741e-02 4.044052958488464355e-02 -4.743364453315734863e-01 -1.311568636447191238e-02 3.177261948585510254e-01 -3.550724685192108154e-01
-4.208505153656005859e-01 -2.820430397987365723e-01 1.491317451000213623e-01 -7.152190804481506348e-01 2.101737111806869507e-01 1.224794704467058182e-02 4.058843255043029785e-01 2.220313809812068939e-02
-4.254965782165527344e-01 -3.296672105789184570e-01 -3.133978843688964844e-01 -3.470068573951721191e-01 2.747976183891296387e-01 -3.487717211246490479e-01 3.864620625972747803e-01 -3.809618353843688965e-01
3.693609237670898438e-01 -1.121137589216232300e-01 -2.848782539367675781e-01 -2.605387195944786072e-02 3.223594427108764648e-01 -4.051626846194267273e-02 8.115727305412292480e-01 -7.043703645467758179e-02
8.530361205339431763e-02 -3.029597401618957520e-01 -4.355185329914093018e-01 8.389019221067428589e-02 -7.755305618047714233e-02 1.491066962480545044e-01 8.160938620567321777e-01 9.984140843152999878e-02
-1.692141741514205933e-01 -4.225674569606781006e-01 -3.799593821167945862e-02 -1.661309897899627686e-01 4.206137955188751221e-01 -2.981202304363250732e-01 5.023230314254760742e-01 -4.956209659576416016e-01
2.315661311149597168e-01 1.470941454172134399e-01 1.346432715654373169e-01 -6.419629454612731934e-01 -4.795849621295928955e-01 -2.566995322704315186e-01 4.455054402351379395e-01 -1.112080179154872894e-02
4.310101270675659180e-01 -6.739656925201416016e-01 2.182450443506240845e-01 -4.435113072395324707e-01 -6.656318902969360352e-02 1.341740600764751434e-02 2.923312187194824219e-01 1.599972695112228394e-01
-2.859728410840034485e-02 -7.920439243316650391e-01 1.228656098246574402e-01 -9.877119958400726318e-02 2.286798655986785889e-01 -3.627147078514099121e-01 3.884617686271667480e-01 -1.106241866946220398e-01
2.124097496271133423e-01 -9.126868844032287598e-02 -1.058123037219047546e-01 -1.332396864891052246e-01 3.851058483123779297e-01 -3.524640202522277832e-01 4.462483525276184082e-01 -6.677783727645874023e-01
-2.006369456648826599e-02 -6.425519585609436035e-01 -6.381311267614364624e-02 -3.637207448482513428e-01 -4.460014998912811279e-01 -4.572613835334777832e-01 1.084058657288551331e-01 -1.749354004859924316e-01
-2.953808307647705078e-01 -5.926845669746398926e-01 -9.887932101264595985e-04 -4.403108656406402588e-01 1.101923957467079163e-01 -4.589904844760894775e-01 3.247127830982208252e-01 1.983614861965179443e-01
7.463914155960083008e-02 -3.185978531837463379e-01 -6.930398195981979370e-02 4.120929539203643799e-02 -2.376704961061477661e-01 3.111223280429840088e-01 5.336095094680786133e-01 -6.696265935897827148e-01
-1.259081810712814331e-01 -1.872085034847259521e-01 4.611407592892646790e-02 3.044563233852386475e-01 -3.274905085563659668e-01 -3.996916115283966064e-02 7.970049381256103516e-01 -3.319871723651885986e-01
-4.573599696159362793e-01 -2.292154729366302490e-01 1.738906800746917725e-01 -6.082273721694946289e-01 -1.382563710212707520e-01 -1.562998592853546143e-01 2.932422757148742676e-01 -4.566925466060638428e-01
-3.543961942195892334e-01 -1.753096133470535278e-01 3.424654603004455566e-01 -6.988287568092346191e-01 -9.587707370519638062e-02 -1.439387500286102295e-01 4.448321759700775146e-01 -1.011885777115821838e-01
6.480633020401000977e-01 -3.450705707073211670e-01 -1.565833762288093567e-02 -8.454062044620513916e-02 -5.050315856933593750e-01 1.040087491273880005e-01 4.319851398468017578e-01 -3.259051963686943054e-02
1.069512367248535156e-01 3.105898201465606689e-01 3.480079174041748047e-01 -3.197792172431945801e-01 8.223149925470352173e-02 -3.418605029582977295e-01 7.367931604385375977e-01 -4.724903404712677002e-02
-4.015138447284698486e-01 -2.918184176087379456e-02 -3.749338090419769287e-01 -6.206091046333312988e-01 -4.314857423305511475e-01 -5.903177708387374878e-02 3.496738076210021973e-01 1.635574921965599060e-02
3.558708727359771729e-01 1.477749198675155640e-01 -2.310963124036788940e-01 3.227943927049636841e-02 -6.983982026576995850e-02 -5.688390731811523438e-01 5.365913510322570801e-01 -4.250706434249877930e-01
7.412786483764648438e-01 6.785895675420761108e-02 -1.891408562660217285e-01 -3.216531574726104736e-01 6.728520989418029785e-02 -1.144498586654663086e-01 5.141600370407104492e-01 -1.570977419614791870e-01
-4.550474509596824646e-02 -3.354749977588653564e-01 -3.369338512420654297e-01 2.769980728626251221e-01 -3.596953451633453369e-01 -3.238353133201599121e-01 6.788797974586486816e-01 2.370109315961599350e-03
-3.465555310249328613e-01 -1.771942824125289917e-01 2.191131711006164551e-01 8.566335774958133698e-03 -2.633792161941528320e-01 1.930208504199981689e-02 5.202142000198364258e-01 -6.782723665237426758e-01
2.323062121868133545e-01 -2.719205021858215332e-01 -3.014359772205352783e-01 1.696487069129943848e-01 -6.152544021606445312e-01 -2.235049903392791748e-01 5.500816702842712402e-01 1.461726278066635132e-01
2.749812006950378418e-01 1.542667150497436523e-01 -8.816388994455337524e-02 -1.908558160066604614e-01 -1.601860821247100830e-01 -7.567883133888244629e-01 4.105770289897918701e-01 -2.990429401397705078e-01
-1.883381605148315430e-01 -6.033617258071899414e-01 -1.936340704560279846e-02 -4.706422686576843262e-01 3.800564408302307129e-01 -2.950927317142486572e-01 2.679005861282348633e-01 -2.744283080101013184e-01
9.786010533571243286e-02 -6.967460364103317261e-02 -1.433390527963638306e-01 -1.879765391349792480e-01 -1.858149915933609009e-01 5.231317281723022461e-01 4.511860013008117676e-01 -6.464709639549255371e-01
4.575348272919654846e-02 -6.494520902633666992e-01 -2.091276198625564575e-01 -2.123087793588638306e-01 -1.517224758863449097e-01 2.439552992582321167e-01 2.191418707370758057e-01 -5.972872376441955566e-01
2.431111633777618408e-01 -3.262908160686492920e-01 -4.756365418434143066e-01 4.991206899285316467e-02 -7.988101989030838013e-02 1.193968057632446289e-01 7.497926950454711914e-01 1.512747108936309814e-01
5.297922492027282715e-01 1.210760921239852905e-01 -6.213799864053726196e-02 1.132205128669738770e-01 -1.827551168389618397e-03 -4.319195747375488281e-01 6.420010924339294434e-01 -2.987600564956665039e-01
4.628575444221496582e-01 4.097561538219451904e-02 -4.868467338383197784e-03 -6.034485697746276855e-01 2.098025232553482056e-01 -3.979656696319580078e-01 4.514185488224029541e-01 1.172075718641281128e-01
-1.318463236093521118e-01 -4.277995526790618896e-01 2.843456342816352844e-02 -7.024680972099304199e-01 -2.940050661563873291e-01 -1.925457864999771118e-01 2.659222483634948730e-01 3.333264887332916260e-01
-3.720401823520660400e-01 -4.432794451713562012e-02 -2.006824761629104614e-01 -7.989814281463623047e-01 -5.844397097826004028e-02 -2.367046028375625610e-01 3.375833332538604736e-01 8.700056374073028564e-02
4.121983647346496582e-01 -3.471902608871459961e-01 1.321143209934234619e-01 -1.469504982233047485e-01 5.119557976722717285e-01 -1.336400210857391357e-01 6.237095594406127930e-01 3.912536799907684326e-02
-2.539624571800231934e-01 2.699175477027893066e-02 -1.864835917949676514e-01 -8.456399440765380859e-01 -9.423218667507171631e-02 -1.455567330121994019e-01 3.800199031829833984e-01 1.020288094878196716e-01
-3.879912793636322021e-01 -2.335189580917358398e-01 2.170499414205551147e-01 -6.811571121215820312e-01 2.378167510032653809e-01 1.142181307077407837e-01 3.858675360679626465e-01 -2.556360065937042236e-01
-2.223105728626251221e-01 -1.530713886022567749e-01 -4.227823391556739807e-02 -7.142272591590881348e-01 -1.268081516027450562e-01 -4.352260828018188477e-01 2.092849314212799072e-01 -4.073535203933715820e-01
3.825855851173400879e-01 -6.464822292327880859e-01 -4.862542748451232910e-01 -1.974894106388092041e-01 -2.704313397407531738e-01 -1.123950034379959106e-01 2.728656530380249023e-01 -4.737338982522487640e-03
3.599881529808044434e-01 1.359269469976425171e-01 2.281211763620376587e-01 -1.552199721336364746e-01 -2.940172329545021057e-02 3.705225288867950439e-01 7.821094989776611328e-01 -1.611003130674362183e-01
-1.965629607439041138e-01 -6.043246984481811523e-01 2.648922801017761230e-01 -5.813378095626831055e-01 1.013634577393531799e-01 -2.514047622680664062e-01 3.082616925239562988e-01 1.397463679313659668e-01
3.397565186023712158e-01 -4.514264762401580811e-01 -4.481992423534393311e-01 -1.989942640066146851e-01 -3.101000487804412842e-01 2.862755358219146729e-01 3.052935898303985596e-01 -4.110700786113739014e-01
4.156030118465423584e-01 3.292818069458007812e-01 -1.686367243528366089e-01 -5.173441171646118164e-01 -1.435392200946807861e-01 -3.941311836242675781e-01 3.824872672557830811e-01 -3.170569241046905518e-01
4.189243912696838379e-01 -3.135576248168945312e-01 -4.516210407018661499e-02 -3.858571946620941162e-01 5.214986205101013184e-01 -8.811598271131515503e-02 5.374054908752441406e-01 8.202867954969406128e-02
4.756909608840942383e-01 6.453280895948410034e-02 4.415415599942207336e-02 -5.186042785644531250e-01 3.354481458663940430e-01 1.868092715740203857e-01 5.539408326148986816e-01 -2.106660157442092896e-01
2.690551578998565674e-01 -3.616856038570404053e-01 -1.682683127000927925e-03 1.089841127395629883e-01 -2.470860332250595093e-01 2.014178186655044556e-01 4.746313095092773438e-01 -6.767694354057312012e-01
4.437814354896545410e-01 -2.227886766195297241e-01 -1.864889264106750488e-01 -5.186934471130371094e-01 1.254891306161880493e-01 -5.485661625862121582e-01 3.163030445575714111e-01 1.813343912363052368e-01
2.065277844667434692e-01 -2.598644467070698738e-03 6.063982844352722168e-01 -2.006487697362899780e-01 -7.012281566858291626e-02 2.045337110757827759e-02 7.287906408309936523e-01 1.135323643684387207e-01
-2.369869202375411987e-01 6.931210868060588837e-03 -1.767744570970535278e-01 -8.890816569328308105e-01 1.525340322405099869e-02 -7.908527553081512451e-02 3.389521837234497070e-01 -2.642046287655830383e-02
3.991363644599914551e-01 -9.879874438047409058e-02 3.331224918365478516e-01 -3.229616284370422363e-01 -1.860012561082839966e-01 -3.120642006397247314e-01 5.914956927299499512e-01 3.657956123352050781e-01
-1.707307249307632446e-01 -6.247502565383911133e-01 1.696427613496780396e-01 -2.769591212272644043e-01 3.957423567771911621e-01 -9.387055039405822754e-02 3.285127282142639160e-01 -4.491198956966400146e-01
3.832563161849975586e-01 -4.346808493137359619e-01 2.208017259836196899e-01 -6.165917515754699707e-01 -2.048792690038681030e-01 -2.037484496831893921e-01 2.934424579143524170e-01 2.561854124069213867e-01
-3.943178653717041016e-01 -4.493910670280456543e-01 1.704786419868469238e-01 -5.456544756889343262e-01 3.276291489601135254e-01 9.577602893114089966e-02 4.457350671291351318e-01 -2.378170192241668701e-02
3.144466280937194824e-01 -3.376974165439605713e-01 6.055586412549018860e-02 -5.849654078483581543e-01 3.636606931686401367e-01 -3.471437692642211914e-01 4.162444174289703369e-01 1.233487054705619812e-01
3.446210026741027832e-01 -2.511373460292816162e-01 1.646589934825897217e-01 -6.893287301063537598e-01 -7.383827865123748779e-02 -3.237434923648834229e-01 3.644471466541290283e-01 2.698074579238891602e-01
1.131690368056297302e-01 -4.619086980819702148e-01 1.226623877882957458e-01 -3.693556189537048340e-01 3.040603995323181152e-01 -4.004268348217010498e-01 2.282911688089370728e-01 -5.634290575981140137e-01
3.976507782936096191e-01 5.091913044452667236e-03 2.557139396667480469e-01 -6.649271249771118164e-01 -2.019800841808319092e-01 1.358948498964309692e-01 4.808753430843353271e-01 2.093460857868194580e-01
5.058036446571350098e-01 2.811758518218994141e-01 -2.603377401828765869e-01 -4.284438192844390869e-01 1.990527473390102386e-02 -4.227235913276672363e-01 4.356358051300048828e-01 -2.118796557188034058e-01
1.924053281545639038e-01 -5.850411653518676758e-01 3.709280490875244141e-02 4.258041083812713623e-02 -2.093736231327056885e-01 2.682300508022308350e-01 4.804435968399047852e-01 -5.204876661300659180e-01
-9.481570124626159668e-02 -3.285806477069854736e-01 2.627573013305664062e-01 -8.014647960662841797e-01 2.365091145038604736e-01 -3.669364750385284424e-02 2.579875886440277100e-01 -2.186713665723800659e-01
2.090600132942199707e-01 5.021282285451889038e-02 3.698883652687072754e-01 -2.140151709318161011e-01 -1.185198277235031128e-01 -6.159851551055908203e-01 6.048415899276733398e-01 1.087867319583892822e-01
-3.670371770858764648e-01 2.870963215827941895e-01 -2.697209119796752930e-01 -4.857345223426818848e-01 -4.725544154644012451e-01 2.388348989188671112e-02 4.983945488929748535e-01 -4.355320706963539124e-02
-3.539038598537445068e-01 -5.113320946693420410e-01 3.375844359397888184e-01 -3.677713871002197266e-01 1.550447940826416016e-01 -2.948612868785858154e-01 3.990696072578430176e-01 -3.063229918479919434e-01
-4.395746886730194092e-01 -3.116378784179687500e-01 -1.807076036930084229e-01 -5.000659227371215820e-01 2.954006195068359375e-01 -4.148990809917449951e-01 3.720951974391937256e-01 -1.705200374126434326e-01
5.423464626073837280e-02 -3.630109727382659912e-01 -3.499348163604736328e-01 -3.172522485256195068e-01 -1.441415250301361084e-01 4.223710000514984131e-01 2.050204724073410034e-01 -6.332225203514099121e-01
2.268593758344650269e-01 -6.179298087954521179e-02 2.185450047254562378e-01 -7.355454564094543457e-01 8.826640248298645020e-02 -3.867904841899871826e-01 4.314449727535247803e-01 1.112872287631034851e-01
-1.180669739842414856e-01 -5.117878317832946777e-01 2.523128092288970947e-01 -4.695867896080017090e-01 3.869089484214782715e-01 -1.429781317710876465e-01 5.039680004119873047e-01 1.258362680673599243e-01
-2.398337870836257935e-01 -5.450559854507446289e-01 -2.285593301057815552e-01 -2.417722344398498535e-01 3.684257864952087402e-01 -3.262140750885009766e-01 3.369438648223876953e-01 -4.231030344963073730e-01
-1.619569361209869385e-01 -7.019909024238586426e-01 -6.157714873552322388e-02 -2.820662856101989746e-01 3.148391842842102051e-01 -1.594131439924240112e-01 2.845272123813629150e-01 -4.383305013179779053e-01
6.590311527252197266e-01 -3.064487576484680176e-01 -3.495667874813079834e-01 -4.084580242633819580e-01 -8.356214314699172974e-02 -2.613400816917419434e-01 3.099961876869201660e-01 -1.065526455640792847e-01
-1.508942395448684692e-01 2.303229868412017822e-01 -1.251382827758789062e-01 -5.991780757904052734e-01 -5.206386446952819824e-01 -2.570261955261230469e-01 4.568474590778350830e-01 6.059584394097328186e-02
-5.186311602592468262e-01 -4.921173453330993652e-01 9.492136538028717041e-02 -5.166354775428771973e-01 5.380756780505180359e-02 -2.035169005393981934e-01 3.967383801937103271e-01 -1.058510467410087585e-01
1.625867187976837158e-01 -5.196108818054199219e-01 -4.528820514678955078e-01 -5.549665074795484543e-03 -5.028554797172546387e-01 6.418641656637191772e-02 3.823373019695281982e-01 -3.086614012718200684e-01
-2.930057644844055176e-01 -2.524312734603881836e-01 3.861911222338676453e-02 -1.731898784637451172e-01 -4.976678192615509033e-01 -3.618392348289489746e-02 3.841274380683898926e-01 -6.499260663986206055e-01
4.074386954307556152e-01 -4.637030065059661865e-01 -8.372773975133895874e-02 -2.615200579166412354e-01 5.347276329994201660e-01 -1.959849745035171509e-01 4.660442173480987549e-01 -4.504714906215667725e-02
2.019049972295761108e-01 -8.588551878929138184e-01 1.501737236976623535e-01 -2.020680904388427734e-01 -9.398111701011657715e-02 -3.243736922740936279e-01 2.033959478139877319e-01 5.289337784051895142e-02
-2.231196314096450806e-01 -3.289994895458221436e-01 -1.959348618984222412e-01 -2.277972102165222168e-01 2.100610882043838501e-01 -4.250299036502838135e-01 4.099299311637878418e-01 -5.990629196166992188e-01
1.342906653881072998e-01 6.203497201204299927e-02 -6.380305886268615723e-01 -1.808862835168838501e-01 -2.679880894720554352e-02 1.325940489768981934e-01 7.174862027168273926e-01 7.231176644563674927e-02
-4.767321646213531494e-01 -3.388707712292671204e-02 -6.512869149446487427e-02 -5.103728175163269043e-01 1.837158054113388062e-01 -3.571411669254302979e-01 4.842140674591064453e-01 -3.333037197589874268e-01
4.363544285297393799e-01 -5.315893888473510742e-01 6.500562885776162148e-04 3.960528969764709473e-02 3.766653537750244141e-01 -9.760610014200210571e-02 6.052106022834777832e-01 -8.806227147579193115e-02
-3.433183729648590088e-01 1.130120456218719482e-01 -4.696783423423767090e-02 -6.181935071945190430e-01 -1.299842000007629395e-01 -4.053202569484710693e-01 4.614226520061492920e-01 -3.014965355396270752e-01
-1.979717463254928589e-01 -5.547041296958923340e-01 1.407336443662643433e-01 -3.474883735179901123e-01 1.633817255496978760e-01 -4.004139602184295654e-01 3.739033639430999756e-01 -4.309615492820739746e-01
4.081407189369201660e-01 -2.712937295436859131e-01 -2.196401357650756836e-01 -7.830197811126708984e-01 -2.085061669349670410e-01 1.424135118722915649e-01 6.707899272441864014e-02 -1.737904399633407593e-01
-3.191570341587066650e-01 -5.129587054252624512e-01 1.466739475727081299e-01 -2.779189646244049072e-01 -4.590684175491333008e-01 7.815165817737579346e-02 3.378064930438995361e-01 -4.530952870845794678e-01
2.120034843683242798e-01 2.072528153657913208e-01 -4.766351580619812012e-01 -7.168682813644409180e-01 -1.423787027597427368e-01 1.011714264750480652e-01 3.383314609527587891e-01 -1.613812148571014404e-01
-1.749182492494583130e-02 -2.251319289207458496e-01 1.833466887474060059e-01 6.121103465557098389e-02 1.289157271385192871e-01 -6.177687048912048340e-01 5.354477763175964355e-01 -4.761147797107696533e-01
7.545793056488037109e-02 4.102972447872161865e-01 -5.746250152587890625e-01 -5.242710709571838379e-01 -5.257157236337661743e-02 -2.369101494550704956e-01 3.946601450443267822e-01 -7.912907749414443970e-02
-5.492089986801147461e-01 -3.547226488590240479e-01 -1.554358452558517456e-01 -4.400837719440460205e-01 2.020000964403152466e-01 -1.538616120815277100e-01 3.772924840450286865e-01 -3.845522701740264893e-01
-3.181028366088867188e-01 -1.550576388835906982e-01 -1.365411877632141113e-01 -4.272199273109436035e-01 -2.232099473476409912e-01 -6.472856402397155762e-01 2.883991897106170654e-01 -3.487578630447387695e-01
-6.315556168556213379e-01 -3.749536722898483276e-02 -1.167957559227943420e-01 -4.366613030433654785e-01 -3.414118662476539612e-02 -1.047292053699493408e-01 4.144373238086700439e-01 -4.599189162254333496e-01
4.912550151348114014e-01 -3.759168386459350586e-01 1.058140248060226440e-01 -1.908964812755584717e-01 4.492537677288055420e-01 -7.447384297847747803e-02 5.982533097267150879e-01 6.659323722124099731e-02
5.745306611061096191e-01 -5.505746975541114807e-02 -3.907999098300933838e-01 -2.516698539257049561e-01 4.924701154232025146e-02 2.862995862960815430e-01 5.947091579437255859e-01 -1.129122748970985413e-01
4.227751865983009338e-02 -3.834833800792694092e-01 -5.179173350334167480e-01 -4.934011697769165039e-01 -4.743311703205108643e-01 -3.216844201087951660e-01 5.567150190472602844e-02 -8.888142555952072144e-02
5.713507533073425293e-01 8.424165844917297363e-02 4.150882735848426819e-02 -6.255331635475158691e-01 9.601961076259613037e-02 -1.371832937002182007e-01 4.437620043754577637e-01 -2.201893925666809082e-01
-2.874085605144500732e-01 -6.246982216835021973e-01 -1.393479257822036743e-01 -2.407594770193099976e-01 3.765832483768463135e-01 -2.346137911081314087e-01 4.002425372600555420e-01 -3.044879138469696045e-01
4.058308005332946777e-01 -5.652894973754882812e-01 4.550188407301902771e-02 8.330255746841430664e-02 3.227893114089965820e-01 -1.098179370164871216e-01 6.142302751541137695e-01 -1.149238273501396179e-01
3.331980705261230469e-01 -3.662048578262329102e-01 -5.049826502799987793e-01 -2.969299629330635071e-02 -1.179196909070014954e-01 1.857190728187561035e-01 6.459192037582397461e-01 1.826907843351364136e-01
-6.423067301511764526e-02 -5.402352213859558105e-01 -2.290274947881698608e-01 -6.234681606292724609e-01 3.120255470275878906e-01 -1.140008717775344849e-01 3.594115972518920898e-01 1.527129709720611572e-01
4.239056408405303955e-01 -1.862900704145431519e-01 -2.986883521080017090e-01 -4.941391944885253906e-01 3.461746871471405029e-01 -4.365819096565246582e-01 3.637856841087341309e-01 -9.711396694183349609e-02
-5.206203460693359375e-01 -1.569433510303497314e-01 -1.120314076542854309e-01 -6.348679065704345703e-01 1.059590950608253479e-01 -7.857732474803924561e-02 4.178290963172912598e-01 -3.110179007053375244e-01
1.388971656560897827e-01 -8.558544516563415527e-01 -2.412784099578857422e-01 -2.984297573566436768e-01 -1.159456446766853333e-01 -1.708760671317577362e-02 1.111956164240837097e-01 -2.735791206359863281e-01
3.034175336360931396e-01 1.436152029782533646e-02 -1.571396738290786743e-01 1.185510493814945221e-02 -1.156969293951988220e-01 3.908467292785644531e-01 8.453844785690307617e-01 4.556555300951004028e-02
-1.093560978770256042e-01 -1.451660394668579102e-01 -3.549258410930633545e-01 -1.864304691553115845e-01 -3.845116496086120605e-02 3.930379152297973633e-01 7.612145543098449707e-01 2.661474049091339111e-01
3.421312868595123291e-01 -2.783555984497070312e-01 1.699180901050567627e-01 -3.435327708721160889e-01 3.821232914924621582e-01 -2.161112129688262939e-01 3.191687464714050293e-01 -6.033129692077636719e-01
-3.748727440834045410e-01 -7.379612922668457031e-01 -2.196273654699325562e-01 -2.735731601715087891e-01 -2.520487271249294281e-02 -2.389965057373046875e-01 2.950454056262969971e-01 -2.167921513319015503e-01
-3.207363188266754150e-01 -6.666234135627746582e-01 -2.696128487586975098e-01 -2.944060862064361572e-01 1.748466640710830688e-01 -8.104390650987625122e-02 2.440679520368576050e-01 -4.434710443019866943e-01
-2.107165753841400146e-01 1.100539341568946838e-01 -1.933360844850540161e-01 -8.153059482574462891e-01 -1.917844079434871674e-02 -1.825208514928817749e-01 4.469667375087738037e-01 8.901108056306838989e-02
-1.529019027948379517e-01 -4.595232009887695312e-02 -4.206601157784461975e-02 -6.164281368255615234e-01 -4.189551174640655518e-01 -5.298810452222824097e-02 5.333856344223022461e-01 3.604511022567749023e-01
-1.905883848667144775e-01 -6.698125004768371582e-01 -2.400269508361816406e-01 4.162241518497467041e-02 -3.139974474906921387e-01 6.117851659655570984e-02 5.762570500373840332e-01 1.458515971899032593e-01
-3.290183842182159424e-02 -8.457475900650024414e-02 9.598669409751892090e-02 -3.759871423244476318e-01 -6.278573870658874512e-01 2.341804653406143188e-01 6.151641607284545898e-01 1.170997396111488342e-01
-1.726521998643875122e-01 -3.892311751842498779e-01 -2.044206857681274414e-01 2.711065411567687988e-01 6.501587480306625366e-02 -1.985495686531066895e-01 7.841371893882751465e-01 -2.118576169013977051e-01
-1.327495127916336060e-01 -4.599758237600326538e-02 3.165953159332275391e-01 -3.884465992450714111e-02 -4.971034824848175049e-01 -5.709410645067691803e-03 5.472400784492492676e-01 -5.761112570762634277e-01
2.293530851602554321e-01 -2.095405906438827515e-01 -8.704088628292083740e-02 -2.174219936132431030e-01 -5.326655879616737366e-02 -7.364121079444885254e-01 2.315759211778640747e-01 -4.998739063739776611e-01
-3.195633590221405029e-01 -5.756446719169616699e-01 1.879776269197463989e-01 -2.901282906532287598e-01 2.162688039243221283e-02 -5.296294093132019043e-01 3.022238612174987793e-01 -2.732914090156555176e-01
1.650760136544704437e-02 4.035031422972679138e-03 -4.410221278667449951e-01 -7.795779407024383545e-02 1.063786670565605164e-01 2.431693226099014282e-01 8.499883413314819336e-01 7.877277582883834839e-02
-1.400887500494718552e-02 -3.411052748560905457e-02 4.056067168712615967e-01 -5.066590905189514160e-01 3.752662334591150284e-03 -4.869640171527862549e-01 5.742902159690856934e-01 1.022876724600791931e-01
-5.055181980133056641e-01 -4.626480396836996078e-03 4.148196429014205933e-02 -5.459648966789245605e-01 -3.573363721370697021e-01 1.005094796419143677e-01 5.244541764259338379e-01 -1.782920956611633301e-01
-3.788535892963409424e-01 -4.563095867633819580e-01 1.548888385295867920e-01 -4.582653343677520752e-01 2.522934973239898682e-01 -3.232308328151702881e-01 4.166456162929534912e-01 -2.693136334419250488e-01
3.718567788600921631e-01 -6.338509321212768555e-01 -2.178559899330139160e-01 -5.335001945495605469e-01 9.852197021245956421e-02 9.178212285041809082e-02 2.740682661533355713e-01 -1.860861927270889282e-01
5.643956735730171204e-02 -4.953540861606597900e-01 -4.780209958553314209e-01 -4.637186825275421143e-01 -3.539291322231292725e-01 -4.181266427040100098e-01 7.818669080734252930e-02 -4.112163558602333069e-02
4.394464492797851562e-01 2.576731741428375244e-01 -9.793604165315628052e-02 -7.846358418464660645e-02 1.182838752865791321e-01 1.003213301301002502e-01 8.310629725456237793e-01 -1.001103520393371582e-01
-3.665407598018646240e-01 -2.864760756492614746e-01 3.109317086637020111e-02 -6.439921259880065918e-01 -1.184223070740699768e-01 -4.522880613803863525e-01 3.077629804611206055e-01 -2.336241304874420166e-01
-1.427643299102783203e-01 -5.231494307518005371e-01 4.965973794460296631e-01 -2.819473147392272949e-01 -3.430478572845458984e-01 1.833854615688323975e-01 4.270668625831604004e-01 -2.147830426692962646e-01
1.394648253917694092e-01 -1.953492313623428345e-02 1.738826334476470947e-01 -4.925760328769683838e-01 -1.763630211353302002e-01 -5.225124359130859375e-01 5.284872651100158691e-01 3.519657552242279053e-01
2.183625996112823486e-01 -3.907750844955444336e-01 5.107183381915092468e-02 1.348594725131988525e-01 -7.145027518272399902e-01 -3.239094093441963196e-02 5.033378005027770996e-01 1.179196462035179138e-01
7.909360527992248535e-02 -5.580268502235412598e-01 1.375278532505035400e-01 -6.705584526062011719e-01 -1.226798444986343384e-01 -2.076765000820159912e-01 2.618289291858673096e-01 2.950482070446014404e-01
-2.131499350070953369e-01 -7.586350440979003906e-01 1.262833029031753540e-01 -3.327143788337707520e-01 1.098668873310089111e-01 -2.512156665325164795e-01 3.175104856491088867e-01 -2.764068543910980225e-01
-1.894357055425643921e-01 -6.795703619718551636e-02 -7.180804014205932617e-02 -8.421630263328552246e-01 -2.321481257677078247e-01 -2.507166564464569092e-01 3.493194580078125000e-01 7.953279465436935425e-02
-2.934368848800659180e-01 1.299890428781509399e-01 1.360958218574523926e-01 -6.634255647659301758e-01 -2.908796370029449463e-01 -2.228388935327529907e-01 4.280132055282592773e-01 -3.476760387420654297e-01
-1.768816635012626648e-02 -1.816896945238113403e-01 2.008032798767089844e-01 9.007961302995681763e-02 -1.380839198827743530e-01 -1.259837448596954346e-01 5.240455865859985352e-01 -7.801774144172668457e-01
5.587918162345886230e-01 -5.453944802284240723e-01 2.698709666728973389e-01 -2.137960642576217651e-01 7.406227290630340576e-02 4.456415027379989624e-02 4.875970780849456787e-01 1.628972291946411133e-01
2.994010448455810547e-01 -2.038906365633010864e-01 -2.065516263246536255e-01 -2.982638180255889893e-01 -2.493390738964080811e-01 4.734731316566467285e-01 4.166123569011688232e-01 -5.265455245971679688e-01
-1.576385498046875000e-01 4.626127704977989197e-02 -1.685219258069992065e-01 -8.660236001014709473e-01 -2.042844891548156738e-01 6.027556583285331726e-02 3.325808346271514893e-01 -1.965660601854324341e-01
-4.185862541198730469e-01 -3.637950718402862549e-01 1.091892495751380920e-01 -2.650259733200073242e-01 -5.528657510876655579e-02 -5.269045829772949219e-01 5.168644785881042480e-01 -2.498876005411148071e-01
1.677650511264801025e-01 -3.989810049533843994e-01 -1.717408001422882080e-02 1.452495157718658447e-01 -3.876289427280426025e-01 1.661352515220642090e-01 5.324947834014892578e-01 -5.743420720100402832e-01
4.402348771691322327e-02 -3.875707685947418213e-01 -2.216365486383438110e-01 -3.284508287906646729e-01 3.335929214954376221e-01 -3.908948004245758057e-01 3.291207253932952881e-01 -5.643090009689331055e-01
-9.666126221418380737e-02 1.725943535566329956e-01 -5.247149616479873657e-02 -6.613035798072814941e-01 -2.985460758209228516e-01 -1.457282155752182007e-01 6.179891228675842285e-01 1.688652038574218750e-01
1.787748038768768311e-01 -6.772708296775817871e-01 -3.321823775768280029e-01 -2.136819660663604736e-01 -1.621920466423034668e-01 -2.638288736343383789e-01 1.434860080480575562e-01 -4.866605699062347412e-01
2.335489541292190552e-01 1.276885624974966049e-02 1.606884151697158813e-01 -7.399927973747253418e-01 1.235828772187232971e-01 2.998074889183044434e-01 3.435792624950408936e-01 -3.855873644351959229e-01
-1.104716733098030090e-01 -5.474095940589904785e-01 -2.719134651124477386e-02 -6.994112730026245117e-01 3.712061941623687744e-01 1.756144501268863678e-02 2.267477214336395264e-01 9.330704808235168457e-02
1.756739914417266846e-01 -2.148168683052062988e-01 -4.698798954486846924e-01 -3.264527916908264160e-01 4.929080605506896973e-02 4.198152422904968262e-01 6.330952644348144531e-01 1.270822584629058838e-01
4.207043945789337158e-01 -3.752594292163848877e-01 -6.873707287013530731e-03 -4.357070326805114746e-01 4.751932621002197266e-01 1.881510466337203979e-01 4.748759567737579346e-01 -7.472489029169082642e-02
-4.663603901863098145e-01 -2.989217340946197510e-01 -3.757608830928802490e-01 -5.367852449417114258e-01 1.209023594856262207e-01 -2.266783267259597778e-01 3.370511829853057861e-01 -2.901988029479980469e-01
6.189303845167160034e-02 -2.397868037223815918e-01 -2.044251263141632080e-01 -2.603744864463806152e-01 -2.244150452315807343e-02 5.104504823684692383e-01 7.158154249191284180e-01 2.358649075031280518e-01
-5.134839415550231934e-01 -2.851931154727935791e-01 5.161137878894805908e-02 -2.706371545791625977e-01 1.964722871780395508e-01 -2.903955280780792236e-01 4.807741343975067139e-01 -4.743587970733642578e-01
3.977562189102172852e-01 -5.117844939231872559e-01 -3.090597391128540039e-01 -4.062628746032714844e-01 -1.053688973188400269e-01 1.262461841106414795e-01 5.128464102745056152e-01 -1.710177361965179443e-01
-4.368171989917755127e-01 -4.104609489440917969e-01 -3.887965381145477295e-01 -4.269560873508453369e-01 1.215821951627731323e-01 -2.464695870876312256e-01 3.850103616714477539e-01 -2.889563739299774170e-01
-1.542260646820068359e-01 -6.016368269920349121e-01 -2.365325391292572021e-01 -3.329571485519409180e-01 1.838184297084808350e-01 -5.441079735755920410e-01 2.894442975521087646e-01 -1.838990300893783569e-01
3.391642570495605469e-01 -6.977723538875579834e-02 2.433978915214538574e-01 -5.561618208885192871e-01 -3.859157562255859375e-01 -2.989668846130371094e-01 4.784946739673614502e-01 2.104062736034393311e-01
-1.997160762548446655e-01 -7.552332282066345215e-01 -3.385330140590667725e-01 -3.208968639373779297e-01 8.515647053718566895e-02 -3.142678141593933105e-01 2.530432939529418945e-01 -4.593576490879058838e-02
2.141402661800384521e-02 -6.382904052734375000e-01 -3.214179575443267822e-01 -6.726097315549850464e-02 -5.614393949508666992e-01 -1.125421654433012009e-02 4.030918478965759277e-01 -8.043242990970611572e-02
-4.642517864704132080e-02 -1.814358234405517578e-01 -2.091743052005767822e-01 -4.483796656131744385e-01 -1.323529034852981567e-01 -2.845676541328430176e-01 3.043431341648101807e-01 -7.273285984992980957e-01
-1.996246874332427979e-01 -6.199455857276916504e-01 -2.437063455581665039e-01 -4.087523818016052246e-01 2.255087792873382568e-01 -1.233807280659675598e-01 2.519491314888000488e-01 -4.688184857368469238e-01
5.796699225902557373e-02 -8.023079633712768555e-01 5.705378018319606781e-03 -2.093899250030517578e-01 1.205718442797660828e-01 -3.940064311027526855e-01 3.447781503200531006e-01 -1.428797245025634766e-01
2.818500995635986328e-01 -7.892250418663024902e-01 3.159378170967102051e-01 -3.043481111526489258e-01 6.647664308547973633e-02 -1.579692959785461426e-01 2.749529182910919189e-01 1.635133847594261169e-02
-3.658236861228942871e-01 -4.742095172405242920e-01 1.835062652826309204e-01 -6.351623535156250000e-01 3.939682617783546448e-02 -3.484633192420005798e-02 2.667171657085418701e-01 -3.609546422958374023e-01
2.569711506366729736e-01 -2.040190696716308594e-01 -3.517197668552398682e-01 1.504127383232116699e-01 -1.088121309876441956e-01 -1.148847639560699463e-01 8.082688450813293457e-01 2.601426243782043457e-01
4.353891313076019287e-02 4.350950941443443298e-02 -2.723413109779357910e-01 -1.319824606180191040e-01 -4.694104194641113281e-02 -7.392284870147705078e-01 5.093628764152526855e-01 -3.106598854064941406e-01
-3.881246447563171387e-01 -1.280637681484222412e-01 -6.257097423076629639e-02 -6.986659765243530273e-01 3.359030559659004211e-02 -2.980198152363300323e-02 3.699423670768737793e-01 -4.494841098785400391e-01
-1.473138928413391113e-01 9.906434267759323120e-02 2.514284104108810425e-02 -7.991895079612731934e-01 -1.666502356529235840e-01 1.379628386348485947e-02 5.398817062377929688e-01 -9.855829924345016479e-02
1.875433474779129028e-01 -2.739728391170501709e-01 -1.193275600671768188e-01 -4.305140972137451172e-01 3.008580803871154785e-01 -5.541796684265136719e-01 4.710792005062103271e-01 2.657792568206787109e-01
-1.903126686811447144e-01 -4.112747013568878174e-01 -2.219064086675643921e-01 -2.550611197948455811e-01 1.490486115217208862e-01 -6.721971631050109863e-01 3.977651298046112061e-01 -2.192119061946868896e-01
