# Supplementary material for: Where is your field going? A machine learning approach to study the relative motion of the domains of physics
Source: PLoS One. 2020 Jun 18;15(6):e0233997. doi: 10.1371/journal.pone.0233997 (PMC7302634; doi:10.1371/journal.pone.0233997)
Supplement: S11 Data — (ZIP) [file pone.0233997.s011.zip › 10/Pacs4Run_10_VS_500_embeddings1991-1995ED8.txt]

-3.998406529426574707e-01 3.461835682392120361e-01 -1.286777704954147339e-01 -4.589043259620666504e-01 1.486853361129760742e-01 -3.242142796516418457e-01 1.221724376082420349e-01 5.924398303031921387e-01
4.731275439262390137e-01 1.155418902635574341e-01 1.372840702533721924e-01 -4.620743691921234131e-01 1.651041209697723389e-01 -5.156444907188415527e-01 3.432766199111938477e-01 3.456204235553741455e-01
-2.401586174964904785e-01 -4.110070690512657166e-02 2.068925201892852783e-01 2.711271494626998901e-02 3.551805615425109863e-01 -8.407500386238098145e-01 7.600306719541549683e-02 2.414633035659790039e-01
1.614337861537933350e-01 7.448258399963378906e-01 2.237897813320159912e-01 -4.303841590881347656e-01 -1.003040447831153870e-01 -3.924220800399780273e-01 1.288177818059921265e-01 5.666831508278846741e-02
-9.124580025672912598e-02 1.708824932575225830e-01 2.852830886840820312e-01 1.185252070426940918e-01 3.060779273509979248e-01 -2.945696711540222168e-01 4.833706021308898926e-01 6.730055212974548340e-01
1.842740923166275024e-01 -1.340988725423812866e-01 2.915033400058746338e-01 -2.688424289226531982e-01 1.554761379957199097e-01 -8.075304627418518066e-01 -3.247568607330322266e-01 9.520967304706573486e-02
8.669197559356689453e-02 1.854984462261199951e-01 -1.477969530969858170e-02 -7.541041970252990723e-01 8.293818682432174683e-02 -5.694412589073181152e-01 -1.714546233415603638e-01 -1.692469865083694458e-01
-1.532461196184158325e-01 1.506631970405578613e-01 -1.503369808197021484e-01 -2.389954924583435059e-01 2.493254542350769043e-01 -8.328289985656738281e-01 3.174248337745666504e-01 1.325524002313613892e-01
1.546034663915634155e-01 8.561796694993972778e-02 3.372572064399719238e-01 -6.254586577415466309e-01 -1.029034554958343506e-01 -3.033535182476043701e-01 4.956471920013427734e-01 3.399234116077423096e-01
3.979428857564926147e-02 -1.175870746374130249e-01 6.672725081443786621e-02 2.953105866909027100e-01 3.705758154392242432e-01 -5.952960848808288574e-01 -1.150044724345207214e-01 6.228955984115600586e-01
1.062640175223350525e-01 -1.777365207672119141e-01 6.630282998085021973e-01 -2.141500413417816162e-01 1.907586455345153809e-01 -4.882033467292785645e-01 -3.949527814984321594e-02 4.419951438903808594e-01
1.342696547508239746e-01 -1.311475038528442383e-01 6.844865679740905762e-01 -1.959631890058517456e-01 1.968244314193725586e-01 -4.093311131000518799e-01 -6.621772795915603638e-02 4.971638917922973633e-01
3.555378019809722900e-01 5.309320092201232910e-01 -3.496311008930206299e-01 -5.084901452064514160e-01 2.249686866998672485e-01 -1.739899963140487671e-01 -1.954103857278823853e-01 3.030371367931365967e-01
-3.622615039348602295e-01 4.528610967099666595e-03 1.025529652833938599e-01 -9.119606763124465942e-02 3.257798552513122559e-01 -8.278209567070007324e-01 1.730077415704727173e-01 1.689987480640411377e-01
-1.812114119529724121e-01 3.630376160144805908e-01 -9.235757589340209961e-02 -5.255055427551269531e-01 9.572102874517440796e-02 -6.658791899681091309e-01 3.082133829593658447e-01 -5.591888353228569031e-02
-2.242118120193481445e-02 -3.968033790588378906e-01 4.951947033405303955e-01 -2.525380849838256836e-01 -1.550190746784210205e-01 -2.049224674701690674e-01 9.473326057195663452e-02 6.767958402633666992e-01
4.908978343009948730e-01 -1.925577074289321899e-01 2.274738848209381104e-01 -4.013379514217376709e-01 3.188986182212829590e-01 -4.103931188583374023e-01 6.512043625116348267e-02 4.845253527164459229e-01
-9.193984419107437134e-02 -3.204042315483093262e-01 9.480751305818557739e-02 -1.969227790832519531e-01 -4.056255221366882324e-01 -7.080605626106262207e-01 1.423044949769973755e-01 3.936861455440521240e-01
-5.409769713878631592e-02 -5.624511241912841797e-01 2.467313557863235474e-01 -3.504387438297271729e-01 -1.300522387027740479e-01 -1.700763851404190063e-01 3.800194710493087769e-02 6.706375479698181152e-01
5.503625273704528809e-01 4.299693107604980469e-01 -1.212597638368606567e-01 -4.332587420940399170e-01 -1.922786682844161987e-01 -4.437585473060607910e-01 3.645320236682891846e-02 2.731095254421234131e-01
2.605919241905212402e-01 -2.213878184556961060e-01 2.656973302364349365e-01 -5.634164214134216309e-01 1.634386554360389709e-02 -6.226552724838256836e-01 2.086778134107589722e-01 2.520579397678375244e-01
4.935265481472015381e-01 -1.273795217275619507e-01 -1.275917887687683105e-01 -1.541334539651870728e-01 -1.734035313129425049e-01 -6.348583698272705078e-01 1.337048560380935669e-01 4.991777539253234863e-01
4.751137793064117432e-01 -1.841083168983459473e-01 1.157817244529724121e-01 -5.178478360176086426e-01 2.255596779286861420e-02 -2.599309980869293213e-01 2.271603047847747803e-01 5.823439955711364746e-01
3.476035892963409424e-01 -1.427331715822219849e-01 2.814366519451141357e-01 -5.135122537612915039e-01 3.683838248252868652e-01 -3.879590332508087158e-01 2.079870104789733887e-01 4.317640662193298340e-01
-4.437751695513725281e-02 -5.092874765396118164e-01 2.656660676002502441e-01 -4.651145040988922119e-01 -7.417852431535720825e-02 -5.806074142456054688e-01 -2.892747987061738968e-03 3.303498923778533936e-01
1.566281467676162720e-01 2.153666913509368896e-01 2.631352245807647705e-01 1.071997880935668945e-01 2.071487456560134888e-01 -4.355780482292175293e-01 4.445516169071197510e-01 6.465970277786254883e-01
2.135319262742996216e-01 -3.290240466594696045e-02 1.240852996706962585e-01 -6.394773125648498535e-01 -1.357973814010620117e-01 -4.102078974246978760e-01 4.765763580799102783e-01 3.393480181694030762e-01
-2.978350222110748291e-01 2.322957068681716919e-01 4.383385181427001953e-01 -5.869242548942565918e-01 -9.575327485799789429e-02 -2.480991184711456299e-01 -4.599975049495697021e-01 1.959405988454818726e-01
-4.324993491172790527e-01 7.879228144884109497e-02 3.245052397251129150e-01 -1.024139150977134705e-01 -1.433345377445220947e-01 -4.569857120513916016e-01 -5.393881201744079590e-01 4.130658805370330811e-01
5.972200036048889160e-01 6.909812241792678833e-02 2.585481703281402588e-01 -2.267436832189559937e-01 -2.139604985713958740e-01 -5.412617325782775879e-01 2.504250779747962952e-02 4.253508150577545166e-01
2.752117216587066650e-01 -3.207637369632720947e-01 2.211092561483383179e-01 -5.591118335723876953e-01 5.082373023033142090e-01 -3.184212446212768555e-01 -3.318737074732780457e-02 3.147618770599365234e-01
3.918105661869049072e-01 5.864416807889938354e-02 4.846704304218292236e-01 -3.087651431560516357e-01 2.759162783622741699e-01 -3.628236651420593262e-01 2.736891210079193115e-01 4.797160625457763672e-01
5.318530201911926270e-01 -1.720127016305923462e-01 -7.610061764717102051e-02 -1.072850674390792847e-01 -2.095920443534851074e-01 -5.851638317108154297e-01 2.061600796878337860e-02 5.324212312698364258e-01
-3.480729162693023682e-01 2.499794363975524902e-01 4.041860401630401611e-01 -5.205521583557128906e-01 -2.495149336755275726e-02 -5.358011722564697266e-01 -2.990133762359619141e-01 -7.000178843736648560e-02
-8.425880223512649536e-02 -5.513558387756347656e-01 1.156914979219436646e-01 -3.582937121391296387e-01 -1.659321039915084839e-02 -3.508674800395965576e-01 2.042035609483718872e-01 6.181147694587707520e-01
3.919991850852966309e-02 3.824363052845001221e-01 -3.581602871417999268e-01 -3.531272113323211670e-01 1.603059470653533936e-01 -2.523827739059925079e-02 -5.215734839439392090e-01 5.485019087791442871e-01
-3.323409259319305420e-01 3.576558232307434082e-01 5.059970021247863770e-01 -4.232685267925262451e-01 1.597187668085098267e-01 -4.989632964134216309e-01 -2.277326881885528564e-01 -1.029336173087358475e-02
1.342887878417968750e-01 -9.140217304229736328e-02 1.963306963443756104e-01 -7.226796746253967285e-01 -1.294477190822362900e-02 -4.057886600494384766e-01 4.365236759185791016e-01 2.396156340837478638e-01
-6.854523420333862305e-01 2.014225870370864868e-01 2.297665029764175415e-01 -4.541804492473602295e-01 3.505100905895233154e-01 -1.003027632832527161e-01 4.966362193226814270e-02 3.084266483783721924e-01
-1.159581243991851807e-01 -1.918051578104496002e-02 -2.686249613761901855e-01 -5.066453218460083008e-01 2.544320225715637207e-01 -4.762493446469306946e-02 -5.691360235214233398e-01 5.161564350128173828e-01
1.443429142236709595e-01 -1.637713611125946045e-01 -7.374405860900878906e-02 5.037345737218856812e-02 4.377469718456268311e-01 -5.409985780715942383e-01 2.255177348852157593e-01 6.396937370300292969e-01
-6.738548725843429565e-02 -6.948788464069366455e-02 2.830052673816680908e-01 -6.582194566726684570e-01 2.399520128965377808e-01 -6.262705922126770020e-01 -7.504720985889434814e-02 -1.478575915098190308e-01
5.125098228454589844e-01 2.707724273204803467e-01 3.112665712833404541e-01 -2.299664765596389771e-01 -3.051270544528961182e-01 -3.599050343036651611e-01 2.152093499898910522e-01 4.952732324600219727e-01
3.951149880886077881e-01 -2.809038758277893066e-01 2.048853486776351929e-01 -4.142423868179321289e-01 4.317191243171691895e-01 -3.614768981933593750e-01 8.881650120019912720e-02 4.758856296539306641e-01
1.343689411878585815e-01 1.810847520828247070e-01 2.187514454126358032e-01 -7.726068608462810516e-03 1.045978069305419922e-01 -5.018724203109741211e-01 5.640867948532104492e-01 5.658895373344421387e-01
-1.356409490108489990e-01 -3.008062541484832764e-01 5.391454100608825684e-01 -1.160074025392532349e-01 2.848258018493652344e-01 -5.677042007446289062e-01 -9.556225687265396118e-02 4.176549017429351807e-01
1.540042608976364136e-01 3.702929988503456116e-02 3.151713311672210693e-01 -5.474062561988830566e-01 -1.319659948348999023e-01 -4.940788447856903076e-01 4.871658682823181152e-01 2.776065766811370850e-01
5.941941738128662109e-01 1.442681849002838135e-01 1.907774358987808228e-01 -3.792842030525207520e-01 -2.248550504446029663e-01 -2.874228954315185547e-01 1.790820956230163574e-01 5.297406315803527832e-01
-4.300372600555419922e-01 4.778475314378738403e-02 4.259727895259857178e-01 -4.495144188404083252e-01 -1.599153131246566772e-01 -3.435703366994857788e-02 -3.506738543510437012e-01 5.287185311317443848e-01
1.856765598058700562e-01 -3.259163498878479004e-01 2.546470761299133301e-01 -5.674121379852294922e-01 3.100727796554565430e-01 -4.125098288059234619e-01 2.442627996206283569e-01 3.827889263629913330e-01
6.549140214920043945e-01 1.687214076519012451e-01 1.507632285356521606e-01 -3.772435188293457031e-01 -1.623937785625457764e-01 -3.743606209754943848e-01 1.016876846551895142e-01 4.480185508728027344e-01
-1.943941563367843628e-01 -2.933971583843231201e-01 7.188916951417922974e-02 -4.318758845329284668e-01 -2.940372526645660400e-01 -6.540728807449340820e-01 3.216111958026885986e-01 2.583431303501129150e-01
3.627529144287109375e-01 1.706124395132064819e-01 1.929311007261276245e-01 -6.544746160507202148e-01 5.252288579940795898e-01 -1.514102518558502197e-01 -1.883271932601928711e-01 1.987075656652450562e-01
-3.197011649608612061e-01 -8.148226141929626465e-02 2.583071887493133545e-01 -1.593010872602462769e-01 4.714315235614776611e-01 -7.523661255836486816e-01 -2.485063485801219940e-02 1.006600186228752136e-01
3.830148875713348389e-01 -9.837675094604492188e-02 4.395134449005126953e-01 -1.891511678695678711e-01 3.439732789993286133e-01 -2.687558829784393311e-01 7.974188774824142456e-02 6.463477015495300293e-01
-5.029415488243103027e-01 1.927651464939117432e-01 4.751482605934143066e-01 -3.303670585155487061e-01 2.023632526397705078e-01 -7.363276928663253784e-02 -3.061656355857849121e-01 4.846371710300445557e-01
-2.632111012935638428e-01 2.143427431583404541e-01 -1.568671315908432007e-01 -3.623620569705963135e-01 3.047848343849182129e-01 -7.357141375541687012e-01 3.077136576175689697e-01 -2.625744557008147240e-03
2.472343742847442627e-01 4.099174737930297852e-01 3.768401145935058594e-01 -2.145257145166397095e-01 4.212061464786529541e-01 -1.217631474137306213e-01 3.780376017093658447e-01 4.976544082164764404e-01
1.515354663133621216e-01 6.181126236915588379e-01 -1.512306369841098785e-02 -3.246734142303466797e-01 4.945990145206451416e-01 2.615462429821491241e-02 6.269201636314392090e-02 4.899893999099731445e-01
7.829498499631881714e-02 4.383983314037322998e-01 2.830269634723663330e-01 9.232301265001296997e-02 3.841135799884796143e-01 -4.136891961097717285e-01 4.005060791969299316e-01 4.836961627006530762e-01
-4.235669672489166260e-01 4.983885586261749268e-01 2.372636198997497559e-01 8.946671150624752045e-03 -3.401947617530822754e-01 -3.372648358345031738e-01 -2.959477305412292480e-01 4.458259046077728271e-01
3.205965161323547363e-01 2.267673797905445099e-02 1.715031117200851440e-01 2.061211168766021729e-01 2.358599156141281128e-01 -5.059284567832946777e-01 1.407375633716583252e-01 7.024272084236145020e-01
-3.181583881378173828e-01 1.637959629297256470e-01 -2.907373011112213135e-01 -2.116705626249313354e-01 4.956182539463043213e-01 -2.661057412624359131e-01 -5.418518781661987305e-01 3.640887439250946045e-01
6.056373119354248047e-01 1.746943891048431396e-01 1.114411372691392899e-02 -3.577402532100677490e-01 -2.574423551559448242e-01 -4.456598758697509766e-01 2.056023627519607544e-01 4.091716408729553223e-01
-3.199529647827148438e-01 3.407401144504547119e-01 2.601286768913269043e-01 -2.738645672798156738e-01 -3.103642165660858154e-01 -3.272776007652282715e-01 -4.951409697532653809e-01 4.361839592456817627e-01
2.972424626350402832e-01 -2.071815431118011475e-01 -5.980404466390609741e-02 -1.381856054067611694e-01 2.371776700019836426e-01 -2.668587565422058105e-01 3.209326863288879395e-01 7.845931649208068848e-01
-1.562135517597198486e-01 2.077701501548290253e-02 -1.658065989613533020e-02 -1.823960542678833008e-01 3.000254034996032715e-01 -1.818526238203048706e-01 -7.050005197525024414e-01 5.670196413993835449e-01
-1.190657913684844971e-01 4.788337051868438721e-01 -3.953920602798461914e-01 -4.628913700580596924e-01 2.219082266092300415e-01 2.900960156694054604e-03 2.989834845066070557e-01 4.972882866859436035e-01
1.419993638992309570e-01 1.085282340645790100e-01 7.223630547523498535e-01 -1.512963511049747467e-02 4.445019736886024475e-02 -4.371113777160644531e-01 8.395414799451828003e-02 4.959135055541992188e-01
-3.080148696899414062e-01 5.215360522270202637e-01 -3.362653255462646484e-01 9.291017800569534302e-02 -3.596992418169975281e-02 -5.854486227035522461e-01 2.046447694301605225e-01 3.542553782463073730e-01
-8.992037922143936157e-02 2.486889064311981201e-01 -4.925897121429443359e-01 -4.879801869392395020e-01 -1.229423806071281433e-01 -1.729542762041091919e-01 4.560831189155578613e-01 4.430111050605773926e-01
2.055182158946990967e-01 -3.293160200119018555e-01 4.632078111171722412e-01 -4.989557862281799316e-01 2.683506011962890625e-01 -2.640236020088195801e-01 4.614653065800666809e-02 4.918787777423858643e-01
-1.186696812510490417e-01 3.151460289955139160e-01 1.888121962547302246e-01 2.641048133373260498e-01 4.085428118705749512e-01 -4.783183634281158447e-01 2.943736612796783447e-01 5.466694235801696777e-01
-5.365719199180603027e-01 -4.395819082856178284e-02 2.783802337944507599e-02 -7.685449123382568359e-01 -5.543008074164390564e-02 -2.629527449607849121e-01 -1.707968115806579590e-02 2.149736434221267700e-01
4.316845238208770752e-01 -1.720588803291320801e-01 4.624438881874084473e-01 -4.759746491909027100e-01 2.881242148578166962e-02 -2.441744059324264526e-01 6.481350213289260864e-02 5.281912684440612793e-01
-1.906870156526565552e-01 2.707528769969940186e-01 -3.445179760456085205e-01 -9.767454862594604492e-02 -3.239353373646736145e-02 -3.390153050422668457e-01 -6.160320639610290527e-01 5.163548588752746582e-01
-7.455393671989440918e-02 2.239664047956466675e-01 -1.499858498573303223e-01 -1.615230143070220947e-01 5.393426418304443359e-01 -5.906380414962768555e-01 4.196567535400390625e-01 2.825595140457153320e-01
-2.267373949289321899e-01 3.186592757701873779e-01 7.989110797643661499e-02 2.644109129905700684e-01 3.818328380584716797e-01 -5.830630064010620117e-01 2.160734534263610840e-01 4.881640672683715820e-01
2.880497276782989502e-01 -1.903392076492309570e-01 -1.093681622296571732e-02 -5.761569738388061523e-01 4.998492822051048279e-02 -3.602669537067413330e-01 4.513926208019256592e-01 4.611675739288330078e-01
3.432103618979454041e-02 -1.597922593355178833e-01 -2.685017585754394531e-01 7.147838920354843140e-02 5.812964439392089844e-01 -5.346682667732238770e-01 -4.301833361387252808e-02 5.200574398040771484e-01
4.492593407630920410e-01 2.585642635822296143e-01 2.822473645210266113e-01 -2.173875272274017334e-01 -3.652496933937072754e-01 -3.595927953720092773e-01 2.594424188137054443e-01 5.237985849380493164e-01
3.108548372983932495e-02 8.828666806221008301e-02 -1.734188646078109741e-01 3.712829351425170898e-01 -4.284363985061645508e-02 -7.129567265510559082e-01 -2.596609108150005341e-02 5.590140819549560547e-01
-1.603302806615829468e-01 2.837672084569931030e-02 -3.181301057338714600e-01 1.950696557760238647e-01 2.848422527313232422e-01 -6.996256709098815918e-01 5.215683206915855408e-02 5.107821226119995117e-01
4.313441812992095947e-01 8.372064679861068726e-02 1.599636226892471313e-01 -2.839803099632263184e-01 6.507426500320434570e-01 -3.804715275764465332e-01 -7.022453099489212036e-02 3.571328818798065186e-01
1.184326931834220886e-01 -3.504643738269805908e-01 2.926885187625885010e-01 -3.444313630461692810e-02 2.577866055071353912e-02 -7.228689789772033691e-01 -5.169857293367385864e-02 5.004184246063232422e-01
2.389886975288391113e-01 -3.503217697143554688e-01 5.036278963088989258e-01 -4.127677381038665771e-01 1.662412583827972412e-01 -3.803882598876953125e-01 -1.057451963424682617e-01 4.611153602600097656e-01
-1.240107640624046326e-01 2.373521029949188232e-01 -2.800281047821044922e-01 -1.949523836374282837e-01 -3.752712011337280273e-01 -6.912103891372680664e-01 3.207294642925262451e-01 3.006583154201507568e-01
-3.342701792716979980e-01 1.965654455125331879e-02 -2.721576094627380371e-01 -3.715410828590393066e-01 4.415324628353118896e-01 -6.823011040687561035e-01 1.149339303374290466e-01 4.548823833465576172e-02
-1.102867648005485535e-01 1.602991968393325806e-01 -2.991642057895660400e-01 -5.592442154884338379e-01 2.649987637996673584e-01 1.386978290975093842e-02 -4.878543615341186523e-01 5.014669299125671387e-01
1.279641091823577881e-01 -1.191394925117492676e-01 -5.405340343713760376e-02 2.127009034156799316e-01 -5.328859016299247742e-02 -7.252110838890075684e-01 1.149311661720275879e-01 6.158632040023803711e-01
-2.182399481534957886e-01 2.208305150270462036e-01 3.783059716224670410e-01 -2.432912886142730713e-01 1.019283980131149292e-01 -3.607647418975830078e-01 -6.665381193161010742e-01 3.412999212741851807e-01
2.712532281875610352e-01 4.322234690189361572e-01 -1.202422156929969788e-01 -7.269872426986694336e-01 2.509464025497436523e-01 7.157493382692337036e-02 -5.721468478441238403e-03 3.584774434566497803e-01
-1.755650937557220459e-01 4.113548398017883301e-01 3.735660314559936523e-01 -3.941364288330078125e-01 -2.198435664176940918e-01 -1.300804316997528076e-01 -4.946586191654205322e-01 4.417350292205810547e-01
-5.642611384391784668e-01 1.828824430704116821e-01 1.192551776766777039e-01 -6.158560514450073242e-01 -2.479674071073532104e-01 -4.203391671180725098e-01 6.663261353969573975e-02 1.097725331783294678e-01
5.074074268341064453e-01 -2.306521534919738770e-01 6.130741536617279053e-02 -5.185894966125488281e-01 -4.871267452836036682e-02 -4.801960885524749756e-01 9.523887187242507935e-02 4.178659319877624512e-01
-2.638764977455139160e-01 -1.410042345523834229e-01 -2.989413440227508545e-01 -4.592922031879425049e-01 3.104068338871002197e-01 -5.876983404159545898e-01 3.860986828804016113e-01 1.391321569681167603e-01
-1.847470700740814209e-01 -8.957721292972564697e-03 -1.242616176605224609e-01 -3.144660294055938721e-01 4.640671014785766602e-01 -7.548669576644897461e-01 -2.568274438381195068e-01 -1.777213253080844879e-02
-6.427789926528930664e-01 1.879539191722869873e-01 -2.897796407341957092e-02 -5.762594938278198242e-01 3.232830166816711426e-01 -1.410572677850723267e-01 -1.178065538406372070e-01 2.833835482597351074e-01
8.586012572050094604e-02 -2.043237835168838501e-01 -2.634331881999969482e-01 -1.288257688283920288e-01 3.047568500041961670e-01 -3.724009990692138672e-01 4.167376458644866943e-01 6.779801249504089355e-01
-3.808129727840423584e-01 2.188286334276199341e-01 2.382452487945556641e-01 -5.179928541183471680e-01 4.164608940482139587e-02 2.301279157400131226e-01 -2.773784399032592773e-01 5.919342041015625000e-01
2.117272317409515381e-01 5.266118645668029785e-01 1.468844432383775711e-02 -5.199174284934997559e-01 4.496481418609619141e-01 7.514766603708267212e-02 -4.640533030033111572e-02 4.442268908023834229e-01
2.701621055603027344e-01 2.878677546977996826e-01 2.783622145652770996e-01 2.683889865875244141e-02 2.951901555061340332e-01 -4.372818470001220703e-01 3.907769024372100830e-01 5.786876082420349121e-01
2.857369780540466309e-01 1.442450582981109619e-01 7.884961552917957306e-03 -1.354756951332092285e-01 3.395666480064392090e-01 8.338062465190887451e-02 2.930704057216644287e-01 8.191359639167785645e-01
2.102645784616470337e-01 -2.146307229995727539e-01 -1.529155671596527100e-01 3.577641025185585022e-02 2.824023962020874023e-01 -4.580603539943695068e-01 2.233716398477554321e-01 7.386433482170104980e-01
-5.308012291789054871e-02 -3.999613523483276367e-01 4.644241929054260254e-01 -5.004152059555053711e-01 -5.138428881764411926e-03 -5.297336578369140625e-01 3.851686790585517883e-02 2.982964813709259033e-01
5.688052177429199219e-01 -1.253796815872192383e-01 -1.059990674257278442e-01 -3.919104337692260742e-01 -8.873565495014190674e-02 -9.595511108636856079e-02 7.573569566011428833e-02 6.878179907798767090e-01
1.261738408356904984e-02 2.403338700532913208e-01 1.177962347865104675e-01 -2.473632842302322388e-01 -1.145814210176467896e-01 -4.529871940612792969e-01 -7.519534230232238770e-01 2.885403931140899658e-01
-2.380116842687129974e-02 2.157552391290664673e-01 2.965694069862365723e-01 -8.236679434776306152e-01 1.268022209405899048e-01 -1.823972612619400024e-01 -3.679890930652618408e-01 4.167984426021575928e-02
-2.727898955345153809e-01 -2.719847559928894043e-01 1.850895881652832031e-01 -3.047563731670379639e-01 -3.665998876094818115e-01 -6.255586743354797363e-01 3.046143054962158203e-01 3.255248665809631348e-01
1.975406110286712646e-01 4.044789969921112061e-01 6.570858415216207504e-03 -7.716835141181945801e-01 1.949670463800430298e-01 1.744200289249420166e-01 7.391785271465778351e-03 3.651671707630157471e-01
-9.920027852058410645e-02 3.149317204952239990e-01 3.694209754467010498e-01 -2.174960076808929443e-01 -1.672786772251129150e-01 -2.644071578979492188e-01 -6.375180482864379883e-01 4.504203796386718750e-01
-1.513895541429519653e-01 -3.696278929710388184e-01 3.368119895458221436e-01 -1.752287894487380981e-01 -1.698422133922576904e-01 -5.216423273086547852e-01 2.881355285644531250e-01 5.588648915290832520e-01
3.705036044120788574e-01 4.773590862751007080e-01 -3.605431616306304932e-01 -5.505012869834899902e-01 -1.281739175319671631e-01 -2.068652957677841187e-01 1.720562726259231567e-01 3.361358940601348877e-01
-4.824706912040710449e-01 1.271600127220153809e-01 4.961812198162078857e-01 -3.755163550376892090e-01 -1.028449237346649170e-01 -7.230944186449050903e-02 -2.518961727619171143e-01 5.334666371345520020e-01
4.162751436233520508e-01 -2.480890005826950073e-01 -3.960845619440078735e-02 8.379115164279937744e-02 9.597106277942657471e-02 -5.553866028785705566e-01 -1.064234003424644470e-01 6.539009809494018555e-01
9.912060946226119995e-02 -2.830009162425994873e-01 1.084600016474723816e-01 1.678698211908340454e-01 2.591587305068969727e-01 -6.394655108451843262e-01 -1.019195839762687683e-01 6.194148659706115723e-01
-3.541065156459808350e-01 4.378277063369750977e-01 -2.284099906682968140e-02 -1.336479336023330688e-01 3.243981003761291504e-01 -3.584097027778625488e-01 -5.569561123847961426e-01 3.473332226276397705e-01
3.409087955951690674e-01 -1.967283785343170166e-01 -1.475894358009099960e-02 -1.340070515871047974e-01 1.501828581094741821e-01 -2.984566688537597656e-01 2.873377799987792969e-01 7.954303026199340820e-01
1.749519109725952148e-01 -4.379440546035766602e-01 2.901992797851562500e-01 -6.399257183074951172e-01 1.133159175515174866e-01 -4.317880570888519287e-01 -1.066026464104652405e-01 2.706117033958435059e-01
-1.951853930950164795e-01 2.310892939567565918e-01 3.538527190685272217e-01 -3.169484138488769531e-01 -6.127688288688659668e-02 -3.396902978420257568e-01 -6.585762500762939453e-01 3.605070114135742188e-01
-1.651768013834953308e-02 -2.876173853874206543e-01 -3.352841734886169434e-02 1.884873509407043457e-01 3.211149275302886963e-01 -6.168828606605529785e-01 1.199327111244201660e-01 6.183111071586608887e-01
3.719185590744018555e-01 3.155946731567382812e-02 1.332042515277862549e-01 5.839344859123229980e-02 3.359612822532653809e-02 -4.709885418415069580e-01 3.531422317028045654e-01 7.013266086578369141e-01
-1.237316057085990906e-02 -9.390550106763839722e-02 -1.820977926254272461e-01 1.864323467016220093e-01 5.847464203834533691e-01 -5.018748641014099121e-01 -1.820945888757705688e-01 5.441939234733581543e-01
2.596432268619537354e-01 1.349259614944458008e-01 7.655985653400421143e-02 -6.275585293769836426e-01 6.025363802909851074e-01 -3.065589964389801025e-01 -2.277153134346008301e-01 7.620066404342651367e-02
-8.466500788927078247e-02 5.686970949172973633e-01 1.764231175184249878e-01 -5.049549415707588196e-02 -2.281585484743118286e-01 -1.909989118576049805e-01 -5.171602964401245117e-01 5.289126634597778320e-01
-5.273627117276191711e-02 1.930638700723648071e-01 -1.518226787447929382e-02 -4.357865154743194580e-01 5.542643368244171143e-02 -2.677074968814849854e-01 -7.562303543090820312e-01 3.509718775749206543e-01
9.484545141458511353e-02 -2.369734644889831543e-01 6.099402904510498047e-01 -8.431574702262878418e-02 2.291824370622634888e-01 -3.933978974819183350e-01 -9.412067383527755737e-02 5.827233195304870605e-01
-1.044575348496437073e-01 6.621567010879516602e-01 -3.329464197158813477e-01 -2.596108317375183105e-01 -4.652461037039756775e-02 2.042998000979423523e-02 2.588893473148345947e-01 5.502548813819885254e-01
-1.857632845640182495e-01 5.452837422490119934e-02 -1.797600686550140381e-01 -2.525733411312103271e-01 2.708580493927001953e-01 -8.890608549118041992e-01 4.709707200527191162e-02 -2.000585384666919708e-02
-9.862904250621795654e-02 2.630687505006790161e-02 -3.849663734436035156e-01 -5.529855489730834961e-01 -1.651233732700347900e-01 -3.097140602767467499e-02 -4.254885911941528320e-01 5.712464451789855957e-01
5.253086686134338379e-01 5.507183074951171875e-01 -5.745197832584381104e-02 -3.312004506587982178e-01 2.972072362899780273e-01 -2.692759335041046143e-01 -2.528217732906341553e-01 2.881062626838684082e-01
4.329763948917388916e-01 -2.703123390674591064e-01 4.278724193572998047e-01 -2.874421179294586182e-01 -8.802688680589199066e-03 -1.896048486232757568e-01 -8.334133028984069824e-02 6.563471555709838867e-01
3.097158856689929962e-02 5.369991064071655273e-01 1.950057744979858398e-01 -2.450727820396423340e-01 5.933318138122558594e-01 8.848209679126739502e-02 1.122508645057678223e-01 4.900130629539489746e-01
3.743161857128143311e-01 4.232327640056610107e-01 -2.010647356510162354e-01 -2.978893518447875977e-01 -3.293704092502593994e-01 -5.402100682258605957e-01 1.979104876518249512e-01 3.348369896411895752e-01
-5.241248011589050293e-01 -1.919751912355422974e-01 1.680791079998016357e-01 -1.703845709562301636e-01 3.665955364704132080e-01 -6.226233839988708496e-01 4.930024221539497375e-02 3.266107141971588135e-01
4.496667906641960144e-02 5.938927829265594482e-02 6.363552808761596680e-01 4.730374552309513092e-03 1.385312974452972412e-01 -6.975990533828735352e-01 -4.578772466629743576e-03 2.891781330108642578e-01
-1.233979314565658569e-01 4.953117668628692627e-01 4.427753686904907227e-01 -3.734682202339172363e-01 -2.602089643478393555e-01 -2.203687280416488647e-01 -3.713301718235015869e-01 3.869799375534057617e-01
-7.637677341699600220e-02 1.615858525037765503e-01 1.455834954977035522e-01 -2.813830077648162842e-01 2.064642310142517090e-01 -1.062827557325363159e-01 -7.293573021888732910e-01 5.308485031127929688e-01
-6.653718948364257812e-01 2.417741119861602783e-01 -2.190896719694137573e-01 -4.832993745803833008e-01 -8.893144316971302032e-03 -4.677008464932441711e-02 -1.528081595897674561e-01 4.377557039260864258e-01
8.353326469659805298e-02 1.803328543901443481e-01 5.522890761494636536e-02 -7.956638932228088379e-01 4.961737394332885742e-01 7.079029828310012817e-02 -1.199186816811561584e-01 2.424685806035995483e-01
-1.383191198110580444e-01 -4.572455286979675293e-01 4.160592705011367798e-02 -2.958903610706329346e-01 -2.250727713108062744e-01 -4.111573398113250732e-01 3.312961459159851074e-01 5.941776037216186523e-01
3.083367347717285156e-01 -2.797601819038391113e-01 6.597220897674560547e-02 4.724372923374176025e-02 3.984482884407043457e-01 -4.803819954395294189e-01 -1.820082962512969971e-02 6.559110283851623535e-01
-8.712986111640930176e-02 4.501758813858032227e-01 5.582377910614013672e-01 -2.940226197242736816e-01 -2.042119950056076050e-01 -3.089320063591003418e-01 -3.883341550827026367e-01 3.220659196376800537e-01
-5.519131422042846680e-01 2.438960820436477661e-01 4.190700650215148926e-01 -4.754480421543121338e-01 -1.642380356788635254e-01 -1.502141356468200684e-01 -1.323712319135665894e-01 4.088706672191619873e-01
3.240684568881988525e-01 3.820374011993408203e-01 6.316025555133819580e-02 -6.300980448722839355e-01 5.198051333427429199e-01 -1.148172169923782349e-01 -9.198229759931564331e-02 2.370085865259170532e-01
-1.876379698514938354e-01 2.891261577606201172e-01 -3.177052736282348633e-01 -5.980319976806640625e-01 -3.877036273479461670e-02 -6.165610551834106445e-01 2.008681744337081909e-01 -2.491275034844875336e-02
-3.227629065513610840e-01 3.120086193084716797e-01 -4.317654669284820557e-01 -2.547589242458343506e-01 2.545870840549468994e-01 -3.732541501522064209e-01 -4.912257194519042969e-01 3.189280927181243896e-01
-2.397068291902542114e-01 -5.031324923038482666e-02 -3.132043778896331787e-01 -3.411086797714233398e-01 -1.848594695329666138e-01 -1.306105107069015503e-01 -5.490140914916992188e-01 6.106624603271484375e-01
-3.598809838294982910e-01 1.931289881467819214e-01 -2.033799439668655396e-01 -3.940433561801910400e-01 4.734577983617782593e-02 -4.123984873294830322e-01 -6.257023215293884277e-01 2.696959376335144043e-01
-1.983403563499450684e-01 4.860413670539855957e-01 2.482154779136180878e-02 1.263449341058731079e-02 -1.478331256657838821e-02 -4.039246737957000732e-01 -6.171902418136596680e-01 4.234995245933532715e-01
2.952291667461395264e-01 6.103742718696594238e-01 -4.157607853412628174e-01 -3.769272267818450928e-01 -1.403277516365051270e-01 -2.557611167430877686e-01 5.272080749273300171e-02 3.707651793956756592e-01
3.883726000785827637e-01 1.871391683816909790e-01 3.027252256870269775e-01 -3.578354716300964355e-01 -1.512115355581045151e-03 -3.567917346954345703e-01 4.585699141025543213e-01 5.068213343620300293e-01
2.344096302986145020e-01 8.816635608673095703e-02 -1.936344802379608154e-01 -1.020565032958984375e-01 5.238945484161376953e-01 -7.395811080932617188e-01 -4.838529974222183228e-02 2.560902833938598633e-01
5.122469663619995117e-01 4.348624870181083679e-02 1.561516523361206055e-01 -1.402168571949005127e-01 4.809457361698150635e-01 -3.703499138355255127e-01 1.255884617567062378e-01 5.544614791870117188e-01
-3.090286254882812500e-01 -3.407968953251838684e-02 1.488104760646820068e-01 -7.216328978538513184e-01 2.903028577566146851e-02 -5.354677438735961914e-01 -2.384524792432785034e-01 -1.265437304973602295e-01
3.885196149349212646e-01 -2.384970188140869141e-01 3.693284988403320312e-01 1.437739189714193344e-02 1.009589582681655884e-01 -4.487663209438323975e-01 -1.281629800796508789e-01 6.538743376731872559e-01
-1.393562257289886475e-01 -3.783181011676788330e-01 1.325393319129943848e-01 -4.570554196834564209e-01 -3.268631994724273682e-01 -4.054653942584991455e-01 2.913659214973449707e-01 5.048298835754394531e-01
-1.812921315431594849e-01 2.348328828811645508e-01 -8.235886693000793457e-02 -5.933607816696166992e-01 9.945850074291229248e-02 1.593394726514816284e-01 -4.731097221374511719e-01 5.422294735908508301e-01
-2.832126244902610779e-02 -3.080779686570167542e-02 -4.728702306747436523e-01 -5.321151614189147949e-01 -9.342600405216217041e-02 -2.341584116220474243e-02 -3.807845711708068848e-01 5.807086229324340820e-01
-2.264911495149135590e-02 -5.481480956077575684e-01 1.209237426519393921e-01 -2.449949979782104492e-01 -1.587044447660446167e-01 -4.197896420955657959e-01 4.489802941679954529e-02 6.488062143325805664e-01
-3.987391889095306396e-01 2.169788032770156860e-01 -5.240337848663330078e-01 -1.282956004142761230e-01 -5.040568113327026367e-02 -5.507397055625915527e-01 2.612414956092834473e-01 3.588229715824127197e-01
6.139790639281272888e-03 3.874060213565826416e-01 -4.876733422279357910e-01 -4.377162456512451172e-01 9.382604062557220459e-02 2.028968418017029762e-03 3.432899117469787598e-01 5.420356392860412598e-01
-6.065079569816589355e-01 6.103887688368558884e-03 1.118453219532966614e-01 -6.980900168418884277e-01 1.561834365129470825e-01 -2.520941793918609619e-01 1.088960915803909302e-01 1.801908612251281738e-01
2.661131024360656738e-01 -8.284519612789154053e-02 1.073549613356590271e-01 1.325173079967498779e-01 -1.011756882071495056e-01 -6.020942926406860352e-01 2.133401483297348022e-01 6.891782879829406738e-01
3.442100584506988525e-01 -3.125269711017608643e-01 -3.906989693641662598e-01 -5.244814604520797729e-02 -1.373600810766220093e-01 -4.714726507663726807e-01 5.642357468605041504e-02 6.197677850723266602e-01
1.338859051465988159e-01 2.487969249486923218e-01 -7.761298865079879761e-02 -1.357678920030593872e-01 -1.614719480276107788e-01 -2.429579198360443115e-01 -7.154090404510498047e-01 5.466315746307373047e-01
9.909492917358875275e-03 1.357152163982391357e-01 -1.696090847253799438e-01 -1.119772121310234070e-01 -5.980689078569412231e-02 -2.849405705928802490e-01 -7.118963003158569336e-01 5.904344916343688965e-01
-2.437592297792434692e-02 1.734944880008697510e-01 -3.905850229784846306e-03 -2.626777589321136475e-01 2.691846489906311035e-01 -2.023803293704986572e-01 -7.639528512954711914e-01 4.508311152458190918e-01
2.166066765785217285e-01 2.222706377506256104e-01 1.365010291337966919e-01 -6.685711145401000977e-01 5.685295462608337402e-01 -2.696057856082916260e-01 -1.942400038242340088e-01 6.644659489393234253e-02
-3.642756864428520203e-02 2.735413014888763428e-01 2.805736362934112549e-01 -4.990896582603454590e-01 5.276829004287719727e-01 2.796579711139202118e-02 -4.257455766201019287e-01 3.681651949882507324e-01
3.468847274780273438e-01 -9.219179302453994751e-02 6.330606341361999512e-02 2.271055132150650024e-01 -4.641660302877426147e-02 -7.255217432975769043e-01 -1.817146241664886475e-01 5.040146112442016602e-01
1.459191441535949707e-01 4.828205108642578125e-01 -5.580310896039009094e-02 -7.685092687606811523e-01 3.241677284240722656e-01 -1.235433742403984070e-01 -7.377072423696517944e-02 1.614986658096313477e-01
7.763962727040052414e-03 -6.852990482002496719e-03 -1.755269616842269897e-01 2.402380555868148804e-01 4.118243753910064697e-01 -6.812789440155029297e-01 -5.920261144638061523e-02 5.235680937767028809e-01
5.955879688262939453e-01 4.132358431816101074e-01 -3.898844821378588676e-03 -9.365709871053695679e-02 3.988059461116790771e-01 -2.667742967605590820e-01 -2.309366911649703979e-01 4.268226623535156250e-01
1.937655508518218994e-01 -2.862393558025360107e-01 -3.106104023754596710e-02 4.772447794675827026e-02 2.920680046081542969e-01 -2.878005802631378174e-01 1.255952566862106323e-01 8.326898813247680664e-01
-2.390571683645248413e-01 3.255038559436798096e-01 3.868811428546905518e-01 -1.998518556356430054e-01 2.310660108923912048e-02 -1.845937222242355347e-01 -5.725035667419433594e-01 5.337715744972229004e-01
-6.600239872932434082e-01 1.398877240717411041e-02 6.273300945758819580e-02 -6.300261020660400391e-01 -5.189230665564537048e-02 -2.901886403560638428e-01 -3.480561776086688042e-03 2.763873934745788574e-01
-4.151671230792999268e-01 1.232692375779151917e-01 -1.465676575899124146e-01 6.085806339979171753e-02 3.241579234600067139e-01 -6.176117658615112305e-01 3.573550581932067871e-01 4.159685969352722168e-01
-6.579815149307250977e-01 6.129515916109085083e-02 -1.556437760591506958e-01 -6.320108771324157715e-01 -2.088089846074581146e-02 -1.394437402486801147e-01 1.306960284709930420e-01 3.204346895217895508e-01
-2.702966332435607910e-01 4.360516071319580078e-01 -3.480245471000671387e-01 -3.151113390922546387e-01 5.010836198925971985e-02 1.247401721775531769e-02 3.973927497863769531e-01 5.964856743812561035e-01
4.416207969188690186e-01 -1.336560994386672974e-01 2.086903601884841919e-01 -6.184184551239013672e-01 9.302183240652084351e-02 -2.749720215797424316e-01 2.545420527458190918e-01 4.604995548725128174e-01
-3.075222074985504150e-01 4.139496684074401855e-01 3.159501552581787109e-01 -6.091529130935668945e-01 2.453107833862304688e-01 -3.479516506195068359e-01 -2.779890000820159912e-01 6.825252622365951538e-02
8.013233542442321777e-03 -1.858026720583438873e-02 4.437519982457160950e-02 1.765330284833908081e-01 4.582812786102294922e-01 -6.818696260452270508e-01 1.113665103912353516e-01 5.282867550849914551e-01
1.214261502027511597e-01 1.208106428384780884e-01 3.075054846704006195e-02 -3.198135644197463989e-02 2.358309030532836914e-01 -4.344842135906219482e-01 5.631870627403259277e-01 6.380593776702880859e-01
-5.738942027091979980e-01 1.377093940973281860e-01 2.019446641206741333e-01 -6.164985299110412598e-01 1.653746468946337700e-03 -3.742661774158477783e-01 -2.444705218076705933e-01 1.760276108980178833e-01
-3.064363896846771240e-01 2.781166136264801025e-01 4.418284595012664795e-01 -4.523924291133880615e-01 -1.599138677120208740e-01 9.873680025339126587e-02 -2.251673936843872070e-01 5.855380296707153320e-01
-2.334114313125610352e-01 2.338707298040390015e-01 -3.381707370281219482e-01 -2.173124998807907104e-01 9.512405842542648315e-02 -1.220605969429016113e-01 -5.973682403564453125e-01 5.902906656265258789e-01
-2.652562558650970459e-01 1.162477955222129822e-01 -1.724219918251037598e-01 -5.859785079956054688e-01 3.471587002277374268e-01 -6.412780880928039551e-01 -7.197747379541397095e-02 -7.802516967058181763e-02
4.302656743675470352e-03 5.515322089195251465e-01 -6.878671795129776001e-02 -2.796039581298828125e-01 6.918442249298095703e-01 -1.247389540076255798e-01 -6.697927415370941162e-02 3.379188477993011475e-01
-2.465657144784927368e-01 2.725873515009880066e-02 -1.621775180101394653e-01 7.562769949436187744e-02 3.151704370975494385e-01 -5.815012454986572266e-01 4.608030021190643311e-01 5.065823197364807129e-01
2.135943472385406494e-01 3.678987324237823486e-01 6.700005382299423218e-03 -1.775064617395401001e-01 7.444367408752441406e-01 -2.158967554569244385e-01 -1.972636952996253967e-02 4.316106438636779785e-01
-2.223619259893894196e-02 4.788483083248138428e-01 -4.011359214782714844e-01 -5.058866739273071289e-01 1.786686331033706665e-01 4.013876244425773621e-02 2.801992595195770264e-01 4.912568032741546631e-01
-1.911984086036682129e-01 -3.112808801233768463e-02 -4.422405958175659180e-01 -2.447088509798049927e-01 -2.126594483852386475e-01 -7.173367738723754883e-01 3.122271895408630371e-01 2.230095863342285156e-01
-4.455289244651794434e-02 -4.558863863348960876e-02 -4.437014758586883545e-01 -4.537234008312225342e-01 -2.344487607479095459e-02 -1.299734562635421753e-01 -4.775819182395935059e-01 5.896385312080383301e-01
2.202444672584533691e-01 2.407959252595901489e-01 3.982286453247070312e-01 -2.857751548290252686e-01 2.050458490848541260e-01 -3.469800055027008057e-01 5.355541706085205078e-01 4.516625106334686279e-01
1.123880594968795776e-01 2.031566202640533447e-01 6.506412476301193237e-02 -2.408813685178756714e-01 2.532962858676910400e-01 -9.143744409084320068e-02 -7.369020581245422363e-01 5.179716944694519043e-01
-3.566700220108032227e-01 4.568835794925689697e-01 3.468373417854309082e-01 1.353430747985839844e-01 -6.855884939432144165e-02 -2.979702651500701904e-01 -3.796967267990112305e-01 5.364456772804260254e-01
-1.180231422185897827e-01 3.783280551433563232e-01 -1.501400470733642578e-01 -5.521717071533203125e-01 -5.464505553245544434e-01 -9.542313963174819946e-02 1.642878353595733643e-01 4.252042472362518311e-01
3.620555102825164795e-01 -3.780975937843322754e-01 2.264233380556106567e-01 -1.015205457806587219e-01 3.065283782780170441e-02 -6.293522715568542480e-01 -2.801935374736785889e-01 4.345706999301910400e-01
-7.151503562927246094e-01 4.903218150138854980e-02 -6.534750014543533325e-02 -2.443137913942337036e-01 -2.222009152173995972e-01 -8.139384537935256958e-02 -2.007296076044440269e-03 6.051397919654846191e-01
-3.355922996997833252e-01 2.670095115900039673e-02 -5.546686649322509766e-01 -2.997959554195404053e-01 4.364484846591949463e-01 -3.933318555355072021e-01 2.035389989614486694e-01 3.201633095741271973e-01
2.308823168277740479e-01 7.572095096111297607e-02 2.816804498434066772e-02 3.381015360355377197e-01 -1.418600529432296753e-01 -7.327163219451904297e-01 -2.742439508438110352e-02 5.177876949310302734e-01
-6.834724545478820801e-01 5.991874635219573975e-02 2.096785157918930054e-01 -3.932538926601409912e-01 -1.779394447803497314e-01 -4.740586876869201660e-01 -1.405249089002609253e-01 2.334950417280197144e-01
-3.791695535182952881e-01 1.469880342483520508e-01 -5.311380028724670410e-01 -1.653191633522510529e-02 -9.046322107315063477e-02 -6.085391044616699219e-01 1.504556834697723389e-01 3.887206614017486572e-01
2.482245266437530518e-01 -1.627807766199111938e-01 -4.745804239064455032e-03 8.631917834281921387e-02 4.669558405876159668e-01 -4.756195545196533203e-01 8.588225394487380981e-02 6.728863120079040527e-01
1.532347220927476883e-02 5.788672566413879395e-01 -5.517195165157318115e-02 -4.664691984653472900e-01 -3.733534514904022217e-01 -1.511164102703332901e-02 3.027434349060058594e-01 4.612651467323303223e-01
-3.021869063377380371e-01 -2.828484214842319489e-02 -3.500426709651947021e-01 -3.371446430683135986e-01 -1.624908000230789185e-01 -1.169770285487174988e-01 -4.894070029258728027e-01 6.261633634567260742e-01
-1.426591277122497559e-01 -1.790623068809509277e-01 3.753082156181335449e-01 -1.187379658222198486e-01 -2.780022025108337402e-01 -5.335142612457275391e-01 3.993389606475830078e-01 5.208030343055725098e-01
2.091212868690490723e-01 2.903552651405334473e-01 -2.123446948826313019e-02 -4.973417222499847412e-01 -2.968289256095886230e-01 -7.170223593711853027e-01 2.639865502715110779e-03 1.480772942304611206e-01
1.120374649763107300e-01 1.324174702167510986e-01 -4.501740634441375732e-02 -3.966973125934600830e-01 -4.065249115228652954e-02 -2.645681500434875488e-01 -7.646138072013854980e-01 3.927271664142608643e-01
4.269168376922607422e-01 -1.201436668634414673e-01 6.286809686571359634e-03 -1.022105515003204346e-01 8.232014626264572144e-02 -7.851317524909973145e-01 -2.283665724098682404e-02 4.112066924571990967e-01
3.866300284862518311e-01 7.546424120664596558e-02 2.227687686681747437e-01 -4.112998247146606445e-01 -1.857501827180385590e-02 -3.928804695606231689e-01 4.696014225482940674e-01 5.008028149604797363e-01
-8.631401509046554565e-02 3.347933888435363770e-01 -9.219367802143096924e-02 6.915134936571121216e-02 1.834408938884735107e-01 -8.959696888923645020e-01 5.613292753696441650e-02 1.661886572837829590e-01
-7.649001479148864746e-02 2.915371954441070557e-01 2.585091888904571533e-01 -4.675027132034301758e-01 1.689166426658630371e-01 -3.561701774597167969e-01 -6.718341112136840820e-01 1.304550170898437500e-01
-3.346138894557952881e-01 3.511862158775329590e-01 6.027486324310302734e-01 -1.965866833925247192e-01 1.090249046683311462e-01 -2.786526642739772797e-02 -2.248963564634323120e-01 5.472736358642578125e-01
3.011452555656433105e-01 5.439636707305908203e-01 -1.136487722396850586e-01 -6.695891022682189941e-01 9.752828627824783325e-02 -2.406778372824192047e-02 -2.243388444185256958e-01 3.028705716133117676e-01
-6.859959959983825684e-01 1.214231774210929871e-01 2.524606883525848389e-01 -3.805298805236816406e-01 5.881214514374732971e-03 -4.904705882072448730e-01 -1.618737876415252686e-01 1.983119547367095947e-01
-3.049484491348266602e-01 -5.117058008909225464e-02 -2.305519133806228638e-01 -3.008024394512176514e-01 3.019420504570007324e-01 -1.639552861452102661e-01 -5.898060202598571777e-01 5.429826974868774414e-01
-1.245839670300483704e-01 3.623753190040588379e-01 -7.574799004942178726e-03 4.057895243167877197e-01 1.940071284770965576e-01 -6.019663810729980469e-01 7.310010492801666260e-02 5.320664048194885254e-01
1.442356407642364502e-01 2.868319451808929443e-01 -3.163598850369453430e-02 -7.726647257804870605e-01 3.307093977928161621e-01 1.277185976505279541e-01 -2.586311101913452148e-01 3.260995149612426758e-01
1.442661136388778687e-01 1.911055296659469604e-01 1.216167882084846497e-01 2.226842790842056274e-01 -1.024459972977638245e-01 -6.172631978988647461e-01 3.838619291782379150e-01 5.826044678688049316e-01
-4.473883211612701416e-01 4.601316750049591064e-01 -5.774676799774169922e-02 -3.992709815502166748e-01 -9.948576241731643677e-02 1.579632759094238281e-01 -1.177138388156890869e-01 6.137297749519348145e-01
-7.487470656633377075e-02 2.513279616832733154e-01 -4.260981827974319458e-02 -5.304839611053466797e-01 2.270560562610626221e-01 -7.487148046493530273e-01 -9.677623212337493896e-02 -1.628044992685317993e-01
-7.161734998226165771e-02 5.549705624580383301e-01 -3.090971410274505615e-01 -4.565292894840240479e-01 -2.922844290733337402e-01 2.375895716249942780e-02 2.036631703376770020e-01 5.054159760475158691e-01
2.727789580821990967e-01 1.292055100202560425e-01 -2.974821925163269043e-01 1.509557198733091354e-02 2.930374145507812500e-01 -8.280520439147949219e-01 -1.154477074742317200e-01 1.878955215215682983e-01
-1.917909681797027588e-01 5.560005828738212585e-02 -2.751190960407257080e-01 -3.088647723197937012e-01 3.079213798046112061e-01 -8.316568136215209961e-01 -2.220456860959529877e-02 -4.555336385965347290e-02
6.912013888359069824e-01 5.276636686176061630e-03 1.260940730571746826e-01 -1.856663972139358521e-01 -1.185134891420602798e-02 -3.829780817031860352e-01 -8.043574541807174683e-02 5.644096732139587402e-01
-2.562774419784545898e-01 -9.719938039779663086e-02 1.878063380718231201e-02 -4.415186643600463867e-01 -5.043067336082458496e-01 -4.100086390972137451e-01 4.777283370494842529e-01 2.809379696846008301e-01
-1.128468289971351624e-01 4.773065075278282166e-02 -3.602752089500427246e-01 -5.416724085807800293e-01 -1.436704695224761963e-01 2.453061938285827637e-02 -4.317235350608825684e-01 5.951068401336669922e-01
3.793435394763946533e-01 6.151148676872253418e-01 -6.130363047122955322e-02 -3.915210664272308350e-01 -9.479188174009323120e-02 -4.261014163494110107e-01 5.009157210588455200e-02 3.572507202625274658e-01
-1.429143548011779785e-01 3.595589995384216309e-01 -8.436743915081024170e-02 -5.040446519851684570e-01 1.170685165561735630e-03 -7.522948980331420898e-01 7.824693620204925537e-02 -1.305462121963500977e-01
2.312130182981491089e-01 3.126713931560516357e-01 9.637042880058288574e-02 -3.002582676708698273e-02 3.624922037124633789e-01 -3.796131610870361328e-01 4.918341636657714844e-01 5.667282342910766602e-01
5.958434939384460449e-01 4.539667367935180664e-01 -9.090102277696132660e-03 -1.095493882894515991e-01 3.243778049945831299e-01 -2.971770167350769043e-01 -2.605749666690826416e-01 4.066528081893920898e-01
7.078429311513900757e-02 6.511227488517761230e-01 -4.035339877009391785e-02 -1.981834322214126587e-01 4.740588963031768799e-01 6.081525608897209167e-02 -1.963419020175933838e-01 5.129747986793518066e-01
-2.151492983102798462e-01 3.976279497146606445e-01 -3.592239916324615479e-01 -4.525421857833862305e-01 -1.017675455659627914e-02 9.657762944698333740e-03 4.212661683559417725e-01 5.330144166946411133e-01
-4.703224897384643555e-01 9.851903654634952545e-03 -2.288066782057285309e-02 -7.785864472389221191e-01 5.247879773378372192e-03 7.436393201351165771e-02 1.397626101970672607e-01 3.832597732543945312e-01
2.574840486049652100e-01 -2.971109747886657715e-01 4.741147905588150024e-02 -2.368852049112319946e-01 4.532916545867919922e-01 -4.394984245300292969e-01 2.688258588314056396e-01 5.622855424880981445e-01
-1.681188791990280151e-01 -1.512748301029205322e-01 -4.078246057033538818e-01 -5.776017904281616211e-02 4.633128046989440918e-01 -4.615571796894073486e-01 2.499780505895614624e-01 5.375983119010925293e-01
4.760301411151885986e-01 3.873881101608276367e-01 1.000942513346672058e-01 -3.310024142265319824e-01 4.559887945652008057e-01 -4.331424534320831299e-01 -2.827070653438568115e-01 1.681749373674392700e-01
-3.136103451251983643e-01 4.697747230529785156e-01 5.111749172210693359e-01 -6.096468120813369751e-02 -1.899833381175994873e-01 -3.323581218719482422e-01 -3.343269824981689453e-01 3.970058262348175049e-01
-1.031518056988716125e-01 1.925933919847011566e-02 -1.638963371515274048e-01 1.912666559219360352e-01 -2.289350330829620361e-01 -7.378653883934020996e-01 3.180058300495147705e-01 4.770321249961853027e-01
4.064336121082305908e-01 3.226652741432189941e-01 1.006385162472724915e-01 -1.419363021850585938e-01 6.521782279014587402e-01 -2.554684579372406006e-01 -2.397911697626113892e-01 3.902878463268280029e-01
-1.124077439308166504e-01 -8.304724097251892090e-02 1.158792078495025635e-01 -4.932029545307159424e-01 6.086631119251251221e-02 -6.306807398796081543e-01 5.473469495773315430e-01 1.507944464683532715e-01
1.012621447443962097e-01 -3.412790894508361816e-01 -1.286540478467941284e-01 -1.215101256966590881e-01 5.561660528182983398e-01 -5.319075584411621094e-01 2.361514791846275330e-02 4.991531968116760254e-01
2.913240194320678711e-01 -3.093244731426239014e-01 -1.566784381866455078e-01 2.874174341559410095e-02 4.369675219058990479e-01 -4.693948328495025635e-01 -2.452028095722198486e-01 5.680474638938903809e-01
-1.498436629772186279e-01 7.228878140449523926e-02 3.445942401885986328e-01 -5.009493231773376465e-01 -1.695540361106395721e-02 -3.166028559207916260e-01 -6.521381735801696777e-01 2.771587073802947998e-01
-3.520638644695281982e-01 2.209748476743698120e-01 1.706151217222213745e-01 -4.666867554187774658e-01 1.500544100999832153e-01 -7.314018011093139648e-01 5.668194219470024109e-02 -1.401336640119552612e-01
1.702001839876174927e-01 4.826906621456146240e-01 -2.298232465982437134e-01 -7.268648743629455566e-01 -2.563512325286865234e-01 -1.568491607904434204e-01 2.872462943196296692e-02 2.564131319522857666e-01
4.785732626914978027e-01 -2.014624327421188354e-01 2.059996426105499268e-01 -3.405381143093109131e-01 -6.838555634021759033e-02 2.218935638666152954e-02 -4.666113480925559998e-02 7.514201998710632324e-01
1.276795715093612671e-01 -1.083538904786109924e-01 -3.018653951585292816e-02 -2.926261425018310547e-01 -1.641751229763031006e-01 -2.060007154941558838e-01 -7.367747426033020020e-01 5.226750969886779785e-01
-1.634974777698516846e-01 4.017571806907653809e-01 3.544138371944427490e-01 -4.199458658695220947e-01 -2.527330815792083740e-01 -1.290601789951324463e-01 -4.888058006763458252e-01 4.363878369331359863e-01
-2.900520265102386475e-01 3.077244162559509277e-01 4.038437902927398682e-01 -3.992827236652374268e-01 1.385467052459716797e-01 -4.055566787719726562e-01 -5.317070484161376953e-01 1.796528548002243042e-01
-5.832329392433166504e-01 1.188179850578308105e-01 1.190872564911842346e-01 -6.174093484878540039e-01 -1.247289776802062988e-01 -4.778779149055480957e-01 -5.342840403318405151e-02 5.971859395503997803e-02
-4.159092605113983154e-01 4.537104964256286621e-01 5.013900995254516602e-01 -1.301776617765426636e-01 -7.732531428337097168e-02 -7.469475269317626953e-02 -1.648034602403640747e-01 5.604546666145324707e-01
-3.951978981494903564e-01 3.761388361454010010e-01 5.879197716712951660e-01 -1.533800661563873291e-01 -3.682053834199905396e-02 -2.126665711402893066e-01 -2.514598071575164795e-01 4.725974500179290771e-01
3.265254199504852295e-01 -1.162129193544387817e-01 -4.021942988038063049e-02 -5.392851233482360840e-01 -1.797347217798233032e-01 -2.618849575519561768e-01 4.506225585937500000e-01 5.324290394783020020e-01
3.047108650207519531e-01 4.512721300125122070e-01 -4.534322023391723633e-01 -1.553670912981033325e-01 -3.442280888557434082e-01 -4.792522192001342773e-01 -2.456073462963104248e-02 3.535338044166564941e-01
-1.543731391429901123e-01 4.818575084209442139e-01 -2.543825507164001465e-01 -4.682613313198089600e-01 3.775590360164642334e-01 6.671725213527679443e-02 3.568352460861206055e-01 4.308942556381225586e-01
1.151554882526397705e-01 4.968967735767364502e-01 1.804872751235961914e-01 -1.408499777317047119e-01 6.543540954589843750e-01 -1.945023983716964722e-01 1.901260018348693848e-01 4.304185509681701660e-01
6.007004380226135254e-01 3.675830662250518799e-01 1.719177700579166412e-02 -6.034916266798973083e-02 -2.738948762416839600e-01 -3.551023602485656738e-01 4.076072201132774353e-02 5.452764630317687988e-01
6.016456484794616699e-01 2.786495685577392578e-01 1.751424223184585571e-01 -3.159511983394622803e-01 -3.322153091430664062e-01 -4.850084185600280762e-01 -2.429786138236522675e-02 2.892860174179077148e-01
-1.023106053471565247e-01 -3.680394887924194336e-01 -1.599083691835403442e-01 -1.033729594200849533e-02 4.734483361244201660e-01 -6.488765478134155273e-01 -1.518826931715011597e-01 4.001742899417877197e-01
-3.246860802173614502e-01 1.411339640617370605e-01 3.114373087882995605e-01 2.341307401657104492e-01 5.359688997268676758e-01 -3.142328560352325439e-01 9.088383615016937256e-02 5.732234120368957520e-01
1.102471798658370972e-01 -5.372524857521057129e-01 3.670567572116851807e-01 -2.990621030330657959e-01 3.270778432488441467e-02 -2.634474337100982666e-01 -6.741256266832351685e-02 6.324695348739624023e-01
-2.748261690139770508e-01 2.657124400138854980e-01 6.137375533580780029e-02 -5.236394405364990234e-01 -3.838613927364349365e-01 -6.544659733772277832e-01 1.092697028070688248e-02 1.037862896919250488e-02
-3.993283808231353760e-01 2.370087057352066040e-01 -4.388487637042999268e-01 1.126856207847595215e-01 1.161482706665992737e-01 -4.855959713459014893e-01 2.205368727445602417e-01 5.302330255508422852e-01
-6.506449580192565918e-01 1.411659549921751022e-02 3.848122656345367432e-01 -4.771687090396881104e-01 2.026606723666191101e-02 -1.819318383932113647e-01 -1.290322393178939819e-01 3.879847526550292969e-01
3.690250813961029053e-01 2.055780440568923950e-01 3.293994963169097900e-01 -1.222046390175819397e-01 4.327024221420288086e-01 -2.942040264606475830e-01 2.756573855876922607e-01 5.902081131935119629e-01
-9.360671043395996094e-02 7.575668860226869583e-03 -4.374485462903976440e-02 1.085340306162834167e-01 1.793259233236312866e-01 -6.288914680480957031e-01 4.841472506523132324e-01 5.616282224655151367e-01
-2.071916759014129639e-01 -4.594549536705017090e-03 -5.588874816894531250e-01 -4.573183655738830566e-01 1.199607849121093750e-01 -1.029231026768684387e-01 -3.546893298625946045e-01 5.336353778839111328e-01
-2.164213210344314575e-01 3.661713600158691406e-01 -3.567095696926116943e-01 -4.994788765907287598e-01 2.980213165283203125e-01 -9.853045456111431122e-03 4.442990422248840332e-01 3.950242400169372559e-01
-3.890038132667541504e-01 4.050697386264801025e-01 -4.607685804367065430e-01 -9.840254485607147217e-02 -3.440173342823982239e-02 -5.711083412170410156e-01 2.176211774349212646e-01 2.964736819267272949e-01
7.296024262905120850e-02 -5.865333080291748047e-01 2.346875071525573730e-01 -3.611778318881988525e-01 -1.238264609128236771e-02 -4.355058372020721436e-01 1.417244598269462585e-02 5.245077013969421387e-01
1.446187216788530350e-02 -2.219610661268234253e-01 3.110969066619873047e-01 3.723318129777908325e-02 4.950217008590698242e-01 -3.753097653388977051e-01 -4.713336378335952759e-02 6.813450455665588379e-01
5.871516466140747070e-01 3.302287161350250244e-01 3.577452898025512695e-02 -2.566342353820800781e-01 1.032360941171646118e-01 -2.615856528282165527e-01 2.588275671005249023e-01 5.770481824874877930e-01
-1.860920488834381104e-01 3.066845471039414406e-03 -3.167327940464019775e-01 -3.487480282783508301e-01 -1.162579506635665894e-01 -1.258137673139572144e-01 -5.612109899520874023e-01 6.317535638809204102e-01
-3.216433823108673096e-01 3.482291102409362793e-01 2.725681662559509277e-01 -5.342379212379455566e-01 -1.623971015214920044e-01 1.074583008885383606e-01 -2.900703549385070801e-01 5.417726039886474609e-01
9.308756142854690552e-02 2.230827361345291138e-01 1.007748246192932129e-01 -6.407534480094909668e-01 1.924033015966415405e-01 -6.114714741706848145e-01 -2.594173848628997803e-01 -2.064812630414962769e-01
-1.108450144529342651e-01 -5.177639126777648926e-01 3.310995697975158691e-01 -3.021699488162994385e-01 -8.454615622758865356e-02 -4.803389012813568115e-01 1.015962585806846619e-01 5.201011896133422852e-01
-1.642021834850311279e-01 4.774606525897979736e-01 -1.317571401596069336e-01 -5.689008235931396484e-01 -4.740239977836608887e-01 -1.298577189445495605e-01 2.307261675596237183e-01 3.305517137050628662e-01
4.590272307395935059e-01 1.731287091970443726e-01 -7.788278907537460327e-02 -3.014013171195983887e-01 -1.477009654045104980e-01 -2.790098190307617188e-01 4.440150856971740723e-01 6.046492457389831543e-01
3.234673440456390381e-01 -3.063537180423736572e-01 -2.129613906145095825e-01 -6.253262609243392944e-02 -2.515424787998199463e-01 -5.871162414550781250e-01 5.125658586621284485e-02 5.845059156417846680e-01
1.597743667662143707e-02 5.120281577110290527e-01 -4.234917163848876953e-01 -1.536752432584762573e-01 4.156480729579925537e-01 -4.398946762084960938e-01 2.698411047458648682e-01 3.090724647045135498e-01
1.366181671619415283e-01 -8.262943476438522339e-03 -1.218309849500656128e-01 -1.723474860191345215e-01 2.808801233768463135e-01 -1.025164946913719177e-01 -6.592795848846435547e-01 6.423924565315246582e-01
8.052754215896129608e-03 8.521729707717895508e-02 5.478963255882263184e-02 -6.282507777214050293e-01 -1.643798053264617920e-01 -3.994176089763641357e-01 5.934553146362304688e-01 2.371238470077514648e-01
-7.038486599922180176e-01 2.557545900344848633e-02 -7.864293642342090607e-03 -5.834653973579406738e-01 4.235371574759483337e-02 -2.866657972335815430e-01 -2.743679098784923553e-02 2.805805802345275879e-01
-4.499830007553100586e-01 3.567999303340911865e-01 9.842132031917572021e-02 -3.785430490970611572e-01 -1.484459340572357178e-01 6.498689204454421997e-02 -3.376906216144561768e-01 6.139487624168395996e-01
-7.164699435234069824e-01 -4.043127223849296570e-02 -2.286117672920227051e-01 -4.995113909244537354e-01 7.818099856376647949e-02 -2.379387170076370239e-01 4.181779175996780396e-02 3.446524441242218018e-01
-1.298110485076904297e-01 5.512177348136901855e-01 -1.228887885808944702e-01 -5.552883744239807129e-01 2.798793613910675049e-01 -4.716083705425262451e-01 -2.274476885795593262e-01 -5.815487727522850037e-02
4.727490842342376709e-01 4.938641190528869629e-01 3.787207603454589844e-01 -2.309421449899673462e-01 4.216581583023071289e-01 -2.772263586521148682e-01 -6.922305375337600708e-02 2.764071226119995117e-01
2.865241467952728271e-01 -2.828130424022674561e-01 -3.529823124408721924e-01 -7.174221426248550415e-02 1.669352650642395020e-01 -7.107838988304138184e-01 -8.560228347778320312e-02 4.095954000949859619e-01
-6.467117071151733398e-01 1.327164471149444580e-01 1.587016880512237549e-01 -3.311653435230255127e-01 -1.742653399705886841e-01 8.137571066617965698e-02 2.575046010315418243e-02 6.258115768432617188e-01
2.653497159481048584e-01 1.764430552721023560e-01 5.118228495121002197e-02 -6.078982353210449219e-01 6.229498386383056641e-01 -1.452754735946655273e-01 -2.639133930206298828e-01 2.178890109062194824e-01
-2.673044502735137939e-01 5.258386135101318359e-01 -8.189874142408370972e-02 -4.396795034408569336e-01 -5.201575756072998047e-01 -8.192391693592071533e-02 7.630176842212677002e-02 4.109977781772613525e-01
-5.672609210014343262e-01 3.096256256103515625e-01 9.108959138393402100e-02 -8.978345245122909546e-02 1.233439445495605469e-01 9.139658510684967041e-02 -1.887345016002655029e-01 7.118995189666748047e-01
-3.177666068077087402e-01 3.517294824123382568e-01 -5.234978199005126953e-01 -2.059721946716308594e-01 -1.376974135637283325e-01 -5.891218185424804688e-01 1.852116882801055908e-01 2.418838441371917725e-01
-1.666082143783569336e-01 2.759211957454681396e-01 -9.634640067815780640e-02 -4.345821440219879150e-01 2.213442325592041016e-02 -1.017737239599227905e-01 -6.654662489891052246e-01 4.942385554313659668e-01
-2.372298240661621094e-01 -2.984979376196861267e-02 -3.210992366075515747e-02 9.658818691968917847e-02 4.432703554630279541e-02 -7.529485821723937988e-01 4.050937592983245850e-01 4.466242194175720215e-01
3.264254033565521240e-01 6.370038390159606934e-01 -1.958984732627868652e-01 -3.392958045005798340e-01 2.900003790855407715e-01 -3.608389198780059814e-02 -2.360138893127441406e-01 4.393972456455230713e-01
3.872690498828887939e-01 -2.194744050502777100e-01 1.694625765085220337e-01 6.909132003784179688e-02 9.926763176918029785e-02 -6.292989253997802734e-01 -2.995927073061466217e-02 6.013264060020446777e-01
-2.798028290271759033e-01 2.095605731010437012e-01 -5.515244603157043457e-01 -1.662748008966445923e-01 1.872854530811309814e-01 -9.231512993574142456e-02 -3.425575792789459229e-01 6.205035448074340820e-01
-2.729539871215820312e-01 4.151898622512817383e-01 -2.940019071102142334e-01 9.589278697967529297e-02 -1.281568109989166260e-01 -5.696788430213928223e-01 3.649610579013824463e-01 4.281661808490753174e-01
-1.518944799900054932e-01 -9.340640157461166382e-02 -2.924100458621978760e-01 -2.561294846236705780e-02 1.554024964570999146e-02 -3.396174609661102295e-01 -6.263153553009033203e-01 6.117116808891296387e-01
-2.379825860261917114e-01 5.756885409355163574e-01 -2.036005258560180664e-01 -5.711518526077270508e-01 -3.512660861015319824e-01 -1.205439567565917969e-01 5.910709872841835022e-02 3.207290768623352051e-01
-1.027156114578247070e-01 1.350511014461517334e-01 -5.161501169204711914e-01 -3.518132567405700684e-01 1.918026208877563477e-01 -3.339071944355964661e-02 -3.974735140800476074e-01 6.205953955650329590e-01
2.899626493453979492e-01 5.704373121261596680e-01 3.977562766522169113e-03 -1.526284515857696533e-01 -3.991819918155670166e-01 -6.202327609062194824e-01 2.644430287182331085e-02 1.499257087707519531e-01
1.775204837322235107e-01 2.280346900224685669e-01 -3.936645686626434326e-01 7.335486263036727905e-02 3.399243056774139404e-01 -4.623303711414337158e-01 3.431804180145263672e-01 5.559344887733459473e-01
-1.881245672702789307e-01 4.024274945259094238e-01 3.193805813789367676e-01 -2.571180164813995361e-01 -1.667700260877609253e-01 -3.392873108386993408e-01 -6.027946472167968750e-01 3.581316173076629639e-01
8.293202519416809082e-02 -4.061524197459220886e-02 5.886263251304626465e-01 2.036180533468723297e-02 4.563726857304573059e-02 -7.072934508323669434e-01 -4.650827124714851379e-02 3.742559254169464111e-01
-3.011009395122528076e-01 3.622124195098876953e-01 -2.800446748733520508e-01 1.663132756948471069e-01 -3.284723460674285889e-01 -5.864030718803405762e-01 1.793446689844131470e-01 4.337374269962310791e-01
5.747653916478157043e-02 3.646959662437438965e-01 -3.377552330493927002e-02 -4.976589381694793701e-01 1.229962483048439026e-01 -7.257461547851562500e-01 -1.639078408479690552e-01 -2.149112671613693237e-01
3.589367568492889404e-01 2.768597006797790527e-01 2.860725224018096924e-01 -4.044003486633300781e-01 1.227061897516250610e-01 -3.783414363861083984e-01 4.819030761718750000e-01 3.983797132968902588e-01
3.500210344791412354e-01 5.851029753684997559e-01 -9.850803017616271973e-02 -5.335645079612731934e-01 -1.775610893964767456e-01 -9.415496885776519775e-02 1.132348850369453430e-01 4.330470561981201172e-01
-4.117214977741241455e-01 1.953000873327255249e-01 -3.347858488559722900e-01 -4.589172899723052979e-01 1.297452002763748169e-01 2.037570625543594360e-02 -3.791899681091308594e-01 5.555381178855895996e-01
2.467119097709655762e-01 -1.253162771463394165e-01 2.612685859203338623e-01 -2.112747281789779663e-01 5.035085678100585938e-01 1.181173622608184814e-01 1.592704281210899353e-02 7.367526888847351074e-01
5.281975865364074707e-01 1.954730153083801270e-01 4.885059222579002380e-02 -2.703085839748382568e-01 5.741655826568603516e-01 -3.892590105533599854e-01 -1.494418233633041382e-01 3.222157657146453857e-01
-1.555767804384231567e-01 -1.169559657573699951e-01 -5.700688958168029785e-01 1.082929298281669617e-01 2.971764206886291504e-01 -4.914717078208923340e-01 2.346097491681575775e-02 5.431412458419799805e-01
4.614562690258026123e-01 -4.175875708460807800e-02 1.278076041489839554e-02 1.468613743782043457e-01 -1.452646851539611816e-01 -6.426352858543395996e-01 -1.049244850873947144e-01 5.643508434295654297e-01
-4.076237380504608154e-01 1.104749590158462524e-01 -4.795667827129364014e-01 -3.674164116382598877e-01 -2.057140022516250610e-01 -3.218173608183860779e-02 3.070582151412963867e-01 5.648189783096313477e-01
7.735320925712585449e-02 6.100844219326972961e-02 7.368286252021789551e-01 9.524297202005982399e-04 6.921778619289398193e-02 -4.683848023414611816e-01 -2.153799496591091156e-02 4.719510674476623535e-01
3.143211603164672852e-01 1.779190301895141602e-01 1.481087654829025269e-01 -7.558826208114624023e-01 4.430058002471923828e-01 -8.764882385730743408e-02 -1.962099969387054443e-01 1.838957369327545166e-01
2.690580785274505615e-01 4.573560059070587158e-01 4.905357491225004196e-03 -7.246534228324890137e-01 -9.648134000599384308e-03 -4.004729390144348145e-01 -1.701223850250244141e-01 6.223579868674278259e-02
1.657032966613769531e-01 -5.760171636939048767e-02 1.196766495704650879e-01 -6.134684085845947266e-01 1.702099740505218506e-01 -5.663876533508300781e-01 4.206787347793579102e-01 2.276431173086166382e-01
4.390164837241172791e-02 -3.545941710472106934e-01 -2.131702378392219543e-02 7.333528250455856323e-02 -1.410894691944122314e-01 -5.430089235305786133e-01 1.934173703193664551e-01 7.171667218208312988e-01
-1.573771089315414429e-01 -8.388804271817207336e-03 -2.952747233211994171e-02 1.583038121461868286e-01 5.660297274589538574e-01 -6.621287465095520020e-01 -6.638313084840774536e-02 4.312993884086608887e-01
3.347289264202117920e-01 -2.003220468759536743e-01 -4.186501801013946533e-01 -8.324965834617614746e-02 -1.507144868373870850e-01 -7.011502385139465332e-01 -3.943965211510658264e-02 3.869718313217163086e-01
2.538806796073913574e-01 3.517875671386718750e-01 1.862743943929672241e-01 -4.059735536575317383e-01 4.557456672191619873e-01 -2.176229469478130341e-02 4.249822497367858887e-01 4.727472960948944092e-01
3.813232108950614929e-02 -1.398666799068450928e-01 1.568158864974975586e-01 1.049016043543815613e-01 2.627256214618682861e-01 -6.770409941673278809e-01 3.040465116500854492e-01 5.688006877899169922e-01
3.818950057029724121e-01 6.430439949035644531e-01 -8.003321290016174316e-02 -2.254725247621536255e-01 3.207063078880310059e-01 -3.656046092510223389e-01 -3.218676447868347168e-01 2.080609202384948730e-01
8.399923890829086304e-02 -2.274534665048122406e-03 -2.730349600315093994e-01 1.621942967176437378e-01 -4.191762804985046387e-01 -5.864549875259399414e-01 1.904385983943939209e-01 5.798093080520629883e-01
-1.819823831319808960e-01 -1.185469925403594971e-01 -1.560635166242718697e-03 1.751494705677032471e-01 2.661995887756347656e-01 -8.353099226951599121e-01 -6.113425362855195999e-03 3.917997181415557861e-01
-2.792653739452362061e-01 4.015931785106658936e-01 -4.303392767906188965e-01 3.981618955731391907e-02 1.795352250337600708e-01 -1.972517222166061401e-01 2.768716812133789062e-01 6.528073549270629883e-01
-1.759458333253860474e-01 -3.231913223862648010e-02 -3.159478306770324707e-01 -9.702567011117935181e-02 -1.928127259016036987e-01 -8.328359127044677734e-01 2.801330089569091797e-01 2.224740684032440186e-01
-5.192778110504150391e-01 3.083377480506896973e-01 4.309629499912261963e-01 -4.402154684066772461e-01 -4.365493729710578918e-02 -1.421117633581161499e-01 -2.110846936702728271e-01 4.348580837249755859e-01
1.418185234069824219e-01 2.880391478538513184e-01 -3.622386977076530457e-02 2.402417361736297607e-01 1.676258742809295654e-01 -6.051077842712402344e-01 3.379389345645904541e-01 5.739654302597045898e-01
-2.700845003128051758e-01 9.600340574979782104e-02 -5.610732436180114746e-01 1.075884997844696045e-01 1.939702332019805908e-01 -5.831837654113769531e-01 6.235687434673309326e-02 4.580861926078796387e-01
1.972179114818572998e-01 -1.053196936845779419e-01 -9.042416512966156006e-02 1.995924562215805054e-01 -3.027124702930450439e-01 -6.112028956413269043e-01 1.187673434615135193e-01 6.501458287239074707e-01
3.444373309612274170e-01 4.654722809791564941e-01 9.424415230751037598e-02 -1.985001116991043091e-01 3.926171660423278809e-01 -1.433907151222229004e-01 4.104236662387847900e-01 5.227404832839965820e-01
7.473058998584747314e-02 6.532386690378189087e-02 5.744263902306556702e-02 -9.792568087577819824e-01 -4.006600752472877502e-02 -1.892127096652984619e-02 5.121742933988571167e-02 1.527023464441299438e-01
-2.955412783194333315e-04 2.513576149940490723e-01 -3.721224069595336914e-01 3.262523114681243896e-01 8.542568981647491455e-02 -6.421025395393371582e-01 -6.564923375844955444e-02 5.176876783370971680e-01
1.157563030719757080e-01 -2.016580551862716675e-01 2.459534853696823120e-01 -5.443541407585144043e-01 7.468457520008087158e-02 -7.580705881118774414e-01 -4.937963932752609253e-02 8.020569384098052979e-02
5.375360250473022461e-01 -2.149814367294311523e-02 1.039387881755828857e-01 -2.389675527811050415e-01 7.371705025434494019e-02 -6.592336893081665039e-01 -2.834947593510150909e-02 4.492852091789245605e-01
-4.298613369464874268e-01 3.842995464801788330e-01 -2.772670090198516846e-01 -6.440894007682800293e-01 -2.455690130591392517e-02 -1.624307967722415924e-02 2.110755890607833862e-01 3.610890209674835205e-01
2.074265778064727783e-01 -1.727262437343597412e-01 4.655307903885841370e-02 1.034644320607185364e-01 -1.297315359115600586e-01 -7.478758692741394043e-01 6.956688314676284790e-02 5.773035883903503418e-01
-8.551430702209472656e-02 1.510723382234573364e-01 -1.239508241415023804e-01 -4.980869293212890625e-01 -3.376275673508644104e-02 -2.049868702888488770e-01 -7.223508954048156738e-01 3.761115968227386475e-01
2.192215323448181152e-01 5.532153844833374023e-01 3.419285714626312256e-01 1.631453037261962891e-01 -1.439627856016159058e-01 -2.249093055725097656e-01 3.028061687946319580e-01 5.825479626655578613e-01
-5.504198074340820312e-01 1.411382406949996948e-01 8.138091862201690674e-02 -3.463562428951263428e-01 2.327023148536682129e-01 2.294826805591583252e-01 8.337141573429107666e-02 6.608852744102478027e-01
-2.726857066154479980e-01 1.035419180989265442e-01 2.846563756465911865e-01 -3.283013403415679932e-01 6.923478245735168457e-01 -2.026039510965347290e-01 3.888021782040596008e-02 4.518904685974121094e-01
-4.044061992317438126e-03 2.220156341791152954e-01 1.133190933614969254e-02 -4.837290346622467041e-01 -6.112188696861267090e-01 -4.963723123073577881e-01 2.742282748222351074e-01 1.462713778018951416e-01
-1.064835712313652039e-01 1.694100648164749146e-01 1.188293024897575378e-01 -3.853782713413238525e-01 2.530567944049835205e-01 3.236561417579650879e-01 -3.902705386281013489e-02 7.918400764465332031e-01
1.748623326420783997e-02 4.095301628112792969e-01 -9.071207046508789062e-02 -8.130522966384887695e-01 -1.447440981864929199e-01 -3.115776777267456055e-01 8.081421256065368652e-02 1.952797025442123413e-01
-5.780557170510292053e-03 6.240773200988769531e-01 -4.320321604609489441e-03 -3.550661504268646240e-01 5.865679979324340820e-01 1.684588380157947540e-02 1.059401221573352814e-02 3.740929961204528809e-01
-3.638963773846626282e-02 -2.205684036016464233e-01 5.084011554718017578e-01 -2.039264589548110962e-01 2.975962162017822266e-01 -6.515933871269226074e-01 3.250242769718170166e-02 3.684747815132141113e-01
1.109934598207473755e-01 2.092207521200180054e-01 3.580194711685180664e-01 -1.967833936214447021e-01 6.198270320892333984e-01 -3.304590582847595215e-01 -2.493886202573776245e-01 4.705550670623779297e-01
-1.624903529882431030e-01 3.918732106685638428e-01 -3.932645022869110107e-01 -3.719046115875244141e-01 4.842656850814819336e-01 -1.274934876710176468e-02 3.021448552608489990e-01 4.484362602233886719e-01
-4.940289258956909180e-01 -2.441415041685104370e-01 8.200495690107345581e-02 2.252262830734252930e-02 5.687334537506103516e-01 -2.070487886667251587e-01 -5.111169070005416870e-02 5.658257603645324707e-01
6.552656292915344238e-01 3.873213231563568115e-01 -8.970448374748229980e-02 -1.075254902243614197e-01 2.254350632429122925e-01 -2.402768284082412720e-01 -1.523016244173049927e-01 5.188940167427062988e-01
2.624880969524383545e-01 7.191467285156250000e-02 1.616051346063613892e-01 -4.083729088306427002e-01 -5.782667547464370728e-03 -3.836783170700073242e-01 5.776787996292114258e-01 5.020838975906372070e-01
2.666161954402923584e-01 -1.314654946327209473e-01 -8.920217305421829224e-02 4.455135390162467957e-02 7.275083661079406738e-02 -7.188124656677246094e-01 2.427273541688919067e-01 5.663834214210510254e-01
-1.795219182968139648e-01 1.519491374492645264e-01 -3.995898067951202393e-01 -4.903678894042968750e-01 2.026441842317581177e-01 9.540103375911712646e-02 -3.602012991905212402e-01 6.038539409637451172e-01
1.099537536501884460e-01 -2.619099020957946777e-01 -1.703222095966339111e-01 -4.450397789478302002e-01 5.898188054561614990e-02 -6.078381538391113281e-01 4.587995707988739014e-01 3.298488259315490723e-01
-3.921932727098464966e-02 6.249179691076278687e-02 -5.954794287681579590e-01 1.757113039493560791e-01 9.808102250099182129e-02 -5.425233840942382812e-01 6.541569530963897705e-02 5.485031604766845703e-01
-4.566561803221702576e-02 -2.844423651695251465e-01 -1.440611667931079865e-03 2.162390053272247314e-01 1.395282894372940063e-01 -7.321516871452331543e-01 -4.981211200356483459e-02 5.587937235832214355e-01
-2.539894580841064453e-01 4.632921814918518066e-01 -4.475156664848327637e-01 -1.151950061321258545e-01 2.569079697132110596e-01 -4.028396308422088623e-01 3.670132458209991455e-01 3.799076080322265625e-01
2.756780683994293213e-01 -2.865085899829864502e-01 2.625348269939422607e-01 6.071279197931289673e-02 8.060324192047119141e-02 -4.873894751071929932e-01 6.059569492936134338e-02 7.222094535827636719e-01
3.930652141571044922e-02 6.254123449325561523e-01 8.127918094396591187e-02 -2.822201251983642578e-01 6.358243823051452637e-01 -1.415876448154449463e-01 -6.692177057266235352e-02 3.037461340427398682e-01
4.179633855819702148e-01 4.606632888317108154e-01 -1.561277210712432861e-01 -2.005685269832611084e-01 -9.969220310449600220e-02 6.285347044467926025e-02 1.108917519450187683e-01 7.227075695991516113e-01
2.587496638298034668e-01 2.194131314754486084e-01 -2.035344019532203674e-02 -7.843576073646545410e-01 3.407407999038696289e-01 8.558258414268493652e-02 -1.967207491397857666e-01 3.273342549800872803e-01
3.555919528007507324e-01 5.813202857971191406e-01 -5.203556269407272339e-02 -1.521395444869995117e-01 5.291551947593688965e-01 -4.242419302463531494e-01 -1.506826747208833694e-02 2.226063311100006104e-01
-2.724128961563110352e-01 -4.288682043552398682e-01 2.760252058506011963e-01 -2.131579220294952393e-01 4.490483701229095459e-01 -3.851339817047119141e-01 -5.554160848259925842e-02 5.168939232826232910e-01
5.638882517814636230e-01 4.400493800640106201e-01 1.026074439287185669e-01 -3.401557505130767822e-01 -1.614053547382354736e-01 -2.559640109539031982e-01 2.366621047258377075e-01 4.632216393947601318e-01
-5.727611780166625977e-01 2.826879024505615234e-01 -3.485805690288543701e-01 -6.855227798223495483e-02 -1.290007084608078003e-01 -4.100161790847778320e-01 2.816985249519348145e-01 4.491280019283294678e-01
3.988391757011413574e-01 5.391888022422790527e-01 -2.085537314414978027e-01 -5.006386637687683105e-01 1.532433331012725830e-01 3.809340670704841614e-02 -2.075984179973602295e-01 4.336326122283935547e-01
-2.166088968515396118e-01 3.219920396804809570e-01 5.097133107483386993e-03 -8.067326545715332031e-01 -1.927025616168975830e-01 -3.637651205062866211e-01 -1.684655845165252686e-01 2.680254355072975159e-02
2.542802989482879639e-01 3.032588362693786621e-01 -1.558441221714019775e-01 -1.890634447336196899e-01 -3.030945062637329102e-01 -7.591016888618469238e-01 1.346154361963272095e-01 3.116415739059448242e-01
1.384466886520385742e-01 5.551249384880065918e-01 5.655017867684364319e-02 -4.204201698303222656e-01 -1.603704392910003662e-01 1.546747535467147827e-01 -2.222775965929031372e-01 6.274293661117553711e-01
-3.034428358078002930e-01 7.337810099124908447e-02 -7.097057253122329712e-02 -4.764032661914825439e-01 2.514657378196716309e-01 -6.825613975524902344e-01 3.760509788990020752e-01 1.263472368009388447e-03
6.157599091529846191e-01 2.375710457563400269e-01 5.036997795104980469e-02 -2.074856907129287720e-01 4.656952023506164551e-01 -3.636791110038757324e-01 -2.408336549997329712e-01 3.341808319091796875e-01
7.861096411943435669e-02 7.730136066675186157e-02 -1.549280881881713867e-01 -1.341020874679088593e-02 -3.176698982715606689e-01 -8.100410699844360352e-01 3.310999274253845215e-01 3.113749325275421143e-01
2.630526125431060791e-01 -8.071665652096271515e-03 5.447721481323242188e-02 -6.852999925613403320e-01 -2.493567578494548798e-02 -4.247605502605438232e-01 4.623453319072723389e-01 2.516500353813171387e-01
-1.873854994773864746e-01 1.417284160852432251e-01 3.749643862247467041e-01 -6.580536365509033203e-01 5.453366786241531372e-02 -4.465113878250122070e-01 -4.095449745655059814e-01 -3.306523710489273071e-02
2.917913198471069336e-01 3.718181848526000977e-01 7.721736282110214233e-02 -2.006226778030395508e-01 -4.810088276863098145e-01 -6.687375903129577637e-01 -1.077994629740715027e-01 2.004919946193695068e-01
-7.654131054878234863e-01 1.318378299474716187e-01 -7.482175529003143311e-02 -2.882963716983795166e-01 -5.542980507016181946e-02 -1.857063174247741699e-01 -8.226644992828369141e-02 5.135381221771240234e-01
4.836729168891906738e-01 -9.668734855949878693e-03 3.770966529846191406e-01 -3.814932405948638916e-01 2.545629441738128662e-01 -4.096633791923522949e-01 1.714931279420852661e-01 4.649643003940582275e-01
-2.880079150199890137e-01 4.149344563484191895e-01 -3.551860153675079346e-01 5.669902637600898743e-02 -1.212522387504577637e-01 -4.886828958988189697e-01 3.046920895576477051e-01 5.188052058219909668e-01
3.783425390720367432e-01 4.998309612274169922e-01 -1.998004764318466187e-01 -7.700952887535095215e-02 -3.042212426662445068e-01 -5.003206729888916016e-01 2.102354466915130615e-01 4.172587692737579346e-01
8.775626868009567261e-02 -2.393752038478851318e-01 -2.206417322158813477e-01 2.179855406284332275e-01 -1.642402857542037964e-01 -4.573786556720733643e-01 3.876390680670738220e-02 7.753225564956665039e-01
3.407136499881744385e-01 -1.732091009616851807e-01 -2.739846408367156982e-01 7.672912627458572388e-02 2.143812775611877441e-01 -7.045122981071472168e-01 -1.176157295703887939e-01 4.656475484371185303e-01
5.737993717193603516e-01 3.082632720470428467e-01 -4.218323156237602234e-03 -1.456347405910491943e-01 -3.137985244393348694e-02 -4.801216423511505127e-01 2.396699488162994385e-01 5.153226852416992188e-01
-4.363460540771484375e-01 1.212241947650909424e-01 8.386119455099105835e-02 -8.546986579895019531e-01 1.130453124642372131e-02 -3.627037256956100464e-02 6.732395291328430176e-02 2.266906499862670898e-01
-5.195159912109375000e-01 -2.117289900779724121e-01 9.185514599084854126e-02 -2.379179894924163818e-01 2.980378866195678711e-01 -5.681489109992980957e-01 2.002716660499572754e-01 4.104913771152496338e-01
-3.068140149116516113e-01 -2.017437480390071869e-02 -2.118960767984390259e-01 1.475860923528671265e-01 1.622533984482288361e-02 -6.104092001914978027e-01 3.533324003219604492e-01 5.840121507644653320e-01
5.148521065711975098e-01 5.937789678573608398e-01 1.005985736846923828e-01 -2.879686057567596436e-01 3.158218264579772949e-01 -2.717146277427673340e-01 -1.644869595766067505e-01 2.977912425994873047e-01
7.400870323181152344e-02 9.383385628461837769e-02 -1.436989903450012207e-01 2.526171505451202393e-01 -4.361408948898315430e-01 -5.428518652915954590e-01 1.331884115934371948e-01 6.313533186912536621e-01
-3.657173812389373779e-01 1.628700643777847290e-01 -4.039595723152160645e-01 -1.946210563182830811e-01 1.103966236114501953e-01 -5.912129878997802734e-01 4.102641940116882324e-01 3.295854926109313965e-01
-3.778305351734161377e-01 1.264463961124420166e-01 -3.895442783832550049e-01 -2.000692188739776611e-01 1.639053523540496826e-01 -2.393891811370849609e-01 -5.201923847198486328e-01 5.428727269172668457e-01
4.607775211334228516e-01 2.228689789772033691e-01 -8.389623463153839111e-02 -5.006408095359802246e-01 -2.662385702133178711e-01 -3.718015849590301514e-01 3.701424896717071533e-01 3.663453161716461182e-01
-2.092150002717971802e-01 -1.835808604955673218e-01 6.351245194673538208e-02 -1.440775096416473389e-01 5.988464355468750000e-01 -6.114880442619323730e-01 -3.079564571380615234e-01 2.652608454227447510e-01
4.711544215679168701e-01 4.059143662452697754e-01 -6.840629875659942627e-02 -2.730682194232940674e-01 4.675804972648620605e-01 -3.972753286361694336e-01 -2.424554526805877686e-01 3.142572045326232910e-01
3.841838538646697998e-01 6.002247333526611328e-01 -5.053337290883064270e-02 -3.633404076099395752e-01 -3.030048310756683350e-01 -4.419627785682678223e-01 -2.403063885867595673e-02 2.642782330513000488e-01
1.376515179872512817e-01 4.274658486247062683e-02 -8.822578936815261841e-02 -4.096235334873199463e-01 -1.805724501609802246e-01 -2.975575625896453857e-01 -7.291144132614135742e-01 3.884519636631011963e-01
-3.752225637435913086e-01 9.250660240650177002e-02 -3.913017511367797852e-01 -7.495391368865966797e-01 6.739305704832077026e-02 -3.476122021675109863e-01 9.846617281436920166e-02 2.555625326931476593e-02
-7.614784836769104004e-01 1.376199573278427124e-01 4.072880372405052185e-02 -2.685075700283050537e-01 -1.484713107347488403e-01 -1.361434310674667358e-01 6.798522919416427612e-02 5.312771201133728027e-01
3.048022985458374023e-01 -2.132185697555541992e-01 -3.727335631847381592e-01 1.706248894333839417e-02 -1.732469946146011353e-01 -5.498792529106140137e-01 9.875095635652542114e-02 6.166672110557556152e-01
3.826994001865386963e-01 2.153037041425704956e-01 1.956741809844970703e-01 -2.649862766265869141e-01 7.707120478153228760e-02 -4.200703799724578857e-01 4.980965256690979004e-01 5.178611278533935547e-01
2.016635090112686157e-01 1.091921236366033554e-03 6.226760149002075195e-01 -6.396642327308654785e-02 2.478840351104736328e-01 -5.814250707626342773e-01 -6.684170663356781006e-02 4.044057428836822510e-01
3.784420788288116455e-01 -1.251775771379470825e-01 -3.796784207224845886e-02 5.039354786276817322e-03 -4.201242327690124512e-02 -6.276640892028808594e-01 6.155538931488990784e-02 6.634221076965332031e-01
-2.109237015247344971e-01 5.813931822776794434e-01 1.112562883645296097e-02 -4.503515958786010742e-01 -3.413480222225189209e-01 6.160756200551986694e-02 2.969299852848052979e-01 4.539510309696197510e-01
2.190326899290084839e-01 3.996603190898895264e-01 1.867935359477996826e-01 -1.715110540390014648e-01 2.528561651706695557e-01 -2.555389106273651123e-01 5.750714540481567383e-01 5.177303552627563477e-01
-5.385396480560302734e-01 5.784524139016866684e-03 8.453876525163650513e-02 -5.854047536849975586e-01 -9.162078797817230225e-02 1.259627938270568848e-01 6.227509677410125732e-02 5.761569738388061523e-01
4.643374085426330566e-01 -2.122313678264617920e-01 1.915804594755172729e-01 -5.593457221984863281e-01 -1.586343646049499512e-01 -1.757248193025588989e-01 1.612075269222259521e-01 5.547487139701843262e-01
1.831362545490264893e-01 -1.199669837951660156e-01 6.326634883880615234e-01 -1.482891738414764404e-01 2.872096896171569824e-01 -3.428980410099029541e-01 5.371928587555885315e-02 5.717186331748962402e-01
-7.191744167357683182e-03 1.270321663469076157e-02 2.719060182571411133e-01 -1.461099386215209961e-01 -4.448557645082473755e-02 -1.645596325397491455e-01 5.714502930641174316e-01 7.408721446990966797e-01
-1.960673034191131592e-01 4.843827486038208008e-01 -7.177123427391052246e-02 -5.094245672225952148e-01 -4.175660610198974609e-01 9.700035676360130310e-03 2.124767750501632690e-01 4.926100969314575195e-01
-6.678935289382934570e-01 1.793811470270156860e-02 -1.679368913173675537e-01 -5.084688663482666016e-01 1.166500244289636612e-02 -3.255395218729972839e-02 1.858780682086944580e-01 4.807356297969818115e-01
-8.971095830202102661e-02 6.118795275688171387e-01 -1.263027489185333252e-01 -5.128790140151977539e-01 -2.899768054485321045e-01 -1.261584609746932983e-01 3.675788044929504395e-01 3.216228783130645752e-01
4.801475629210472107e-02 1.339655369520187378e-02 -5.675125718116760254e-01 1.083292961120605469e-01 2.387306094169616699e-01 -6.447371244430541992e-01 -1.343327760696411133e-01 4.159156382083892822e-01
-1.488489806652069092e-01 2.186585217714309692e-01 -4.505434632301330566e-01 -5.088728070259094238e-01 -1.997453570365905762e-01 -6.232615113258361816e-01 1.885331422090530396e-01 6.475932151079177856e-02
-5.041675567626953125e-01 2.298324927687644958e-02 -3.336638808250427246e-01 -5.962522327899932861e-02 3.932943940162658691e-01 -3.829510211944580078e-01 3.152470290660858154e-01 4.792572259902954102e-01
-5.001859664916992188e-01 2.704707980155944824e-01 -4.193657636642456055e-01 5.155759677290916443e-02 1.062823086977005005e-01 -4.276130199432373047e-01 2.746157646179199219e-01 4.780910611152648926e-01
-2.650780975818634033e-01 8.975450694561004639e-02 -5.990969538688659668e-01 -8.778004348278045654e-02 3.630625307559967041e-01 -3.572319447994232178e-01 2.087919861078262329e-01 5.020281076431274414e-01
3.994598686695098877e-01 -1.648390740156173706e-01 6.601833552122116089e-02 -7.924854010343551636e-02 -2.207376211881637573e-01 -6.339270472526550293e-01 6.519646197557449341e-02 5.897303223609924316e-01
-6.593557596206665039e-01 1.855624616146087646e-01 -1.454783021472394466e-03 -4.427354335784912109e-01 -3.469001650810241699e-01 -1.211785376071929932e-01 5.515529587864875793e-02 4.435465931892395020e-01
-5.381018519401550293e-01 2.484126389026641846e-01 -3.834415376186370850e-01 6.337369233369827271e-02 2.417181134223937988e-01 -4.650731980800628662e-01 1.245072484016418457e-01 4.554903209209442139e-01
-2.495630830526351929e-01 1.819457672536373138e-02 -5.410098433494567871e-01 1.720985174179077148e-01 2.782821655273437500e-01 -5.015019774436950684e-01 -4.253597557544708252e-02 5.332198143005371094e-01
-5.884705781936645508e-01 5.811274424195289612e-02 2.616851031780242920e-01 -6.643686294555664062e-01 1.696907579898834229e-01 -2.507548332214355469e-01 -1.357477456331253052e-01 1.742413938045501709e-01
-8.884456753730773926e-02 -1.933071389794349670e-02 -1.766950041055679321e-01 2.625722289085388184e-01 3.127005696296691895e-01 -7.111921906471252441e-01 -2.190033495426177979e-01 4.899277389049530029e-01
7.495213765650987625e-03 2.068103551864624023e-01 -3.322041630744934082e-01 3.222503513097763062e-02 -3.487562835216522217e-01 -5.989448428153991699e-01 1.190890371799468994e-01 5.926442742347717285e-01
-4.359335172921419144e-03 -1.800286397337913513e-02 -1.516401320695877075e-01 3.170306980609893799e-01 1.844004392623901367e-01 -5.740664601325988770e-01 -2.150665074586868286e-01 6.828940510749816895e-01
-2.409441322088241577e-01 2.805927395820617676e-01 -4.463635981082916260e-01 -4.829243198037147522e-02 5.029102563858032227e-01 -2.747329771518707275e-01 2.448008954524993896e-01 5.227966904640197754e-01
-9.669778496026992798e-02 4.123258888721466064e-01 -1.755163222551345825e-01 -6.565518379211425781e-01 -3.223300874233245850e-01 2.380163222551345825e-02 2.732034027576446533e-01 4.238716661930084229e-01
7.893285155296325684e-02 2.641043961048126221e-01 -3.705408871173858643e-01 -7.717801723629236221e-03 -3.541074991226196289e-01 -4.765768647193908691e-01 3.200843334197998047e-01 5.759223699569702148e-01
3.519442975521087646e-01 2.403578162193298340e-01 2.994635999202728271e-01 -5.070087909698486328e-01 1.064324155449867249e-01 -2.434541732072830200e-01 4.646813273429870605e-01 4.302329123020172119e-01
-5.699525475502014160e-01 8.284199982881546021e-02 -3.640863895416259766e-01 -7.870277762413024902e-02 -9.370423853397369385e-02 -6.706833839416503906e-01 9.491976350545883179e-02 2.488610148429870605e-01
-4.712197184562683105e-02 -1.059427782893180847e-01 -1.831039041280746460e-01 3.073849081993103027e-01 8.114571124315261841e-02 -7.456104755401611328e-01 -2.797213196754455566e-01 4.666685163974761963e-01
-3.522577583789825439e-01 -1.368303745985031128e-01 -1.126818954944610596e-01 8.586285263299942017e-02 1.179942861199378967e-01 -7.142413854598999023e-01 2.637639939785003662e-01 4.934446513652801514e-01
5.791458487510681152e-02 3.736654669046401978e-02 -2.539159171283245087e-02 -5.362711548805236816e-01 2.954820394515991211e-01 -7.501322031021118164e-01 -1.593893617391586304e-01 -1.777786463499069214e-01
-5.614244565367698669e-02 6.502287387847900391e-01 4.996870458126068115e-02 -4.031144380569458008e-01 -2.194651961326599121e-01 -6.551086902618408203e-02 3.628439605236053467e-01 4.742783904075622559e-01
1.281418800354003906e-01 4.525614157319068909e-02 -2.542841434478759766e-01 3.313980996608734131e-02 3.034989833831787109e-01 -8.813211917877197266e-01 -7.148670405149459839e-02 2.045090794563293457e-01
1.250971760600805283e-02 5.828862786293029785e-01 -1.638369075953960419e-02 -3.230085968971252441e-01 -4.562817513942718506e-01 2.489369176328182220e-02 1.803709566593170166e-01 5.604797601699829102e-01
1.070018485188484192e-01 -8.611120283603668213e-02 -1.803769469261169434e-01 1.308750808238983154e-01 3.769807517528533936e-01 -7.153201699256896973e-01 7.646153122186660767e-02 5.213710069656372070e-01
-2.530054152011871338e-01 1.947107911109924316e-01 -5.562433004379272461e-01 -2.451847642660140991e-01 3.508396744728088379e-01 -2.340814620256423950e-01 -3.912677764892578125e-01 4.445004463195800781e-01
-2.272110879421234131e-01 -5.151640996336936951e-02 -5.090600848197937012e-01 -3.666209876537322998e-01 1.938593536615371704e-01 -3.963974118232727051e-02 -3.370039761066436768e-01 6.320157051086425781e-01
4.630374014377593994e-01 -1.697215288877487183e-01 -1.842744648456573486e-01 -4.939622879028320312e-01 -2.215174734592437744e-01 -5.624802708625793457e-01 -2.744955718517303467e-01 1.950212866067886353e-01
5.995912477374076843e-02 -2.717201225459575653e-02 -1.789666861295700073e-01 -5.221807360649108887e-01 4.775582998991012573e-02 2.054342478513717651e-01 -3.872131705284118652e-01 7.046608924865722656e-01
-2.276830971240997314e-01 1.346331387758255005e-01 -1.266224384307861328e-01 -3.413268625736236572e-01 1.067273095250129700e-01 -8.551635742187500000e-01 2.338225990533828735e-01 -1.133398804813623428e-02
-3.147360682487487793e-02 5.287169218063354492e-01 5.543893203139305115e-02 -4.399844706058502197e-01 3.024963140487670898e-01 -6.423698067665100098e-01 2.193679846823215485e-02 -1.348479688167572021e-01
5.544863939285278320e-01 4.805692732334136963e-01 -1.476129610091447830e-02 -2.795936167240142822e-01 -1.031148657202720642e-01 -5.880271196365356445e-01 6.472000386565923691e-04 1.637025028467178345e-01
4.731928110122680664e-01 1.349203586578369141e-01 7.059107720851898193e-02 -4.664829671382904053e-01 3.906489312648773193e-01 -1.706503480672836304e-01 -7.738974690437316895e-02 5.895579457283020020e-01
-4.702560231089591980e-02 2.581794261932373047e-01 -3.162803947925567627e-01 -6.115341186523437500e-01 5.824862793087959290e-02 -1.114041954278945923e-01 -5.457436442375183105e-01 3.787939846515655518e-01
4.121485650539398193e-01 4.664406180381774902e-02 2.679090499877929688e-01 7.246112078428268433e-02 -9.353299438953399658e-02 -6.316316127777099609e-01 6.579624861478805542e-02 5.821477770805358887e-01
-3.488510847091674805e-01 8.857160061597824097e-02 -1.954620927572250366e-01 -3.337359800934791565e-02 1.943650096654891968e-01 -7.883939146995544434e-01 3.278635740280151367e-01 2.535772621631622314e-01
-2.539506554603576660e-02 4.054363071918487549e-01 -5.535092949867248535e-01 -2.839787602424621582e-01 2.716773450374603271e-01 -8.133322000503540039e-02 2.385461926460266113e-01 5.573439002037048340e-01
5.518577098846435547e-01 3.599452078342437744e-01 2.767688930034637451e-01 -1.454304903745651245e-01 2.546395659446716309e-01 -2.111319154500961304e-01 -3.793373405933380127e-01 4.634939432144165039e-01
9.351535886526107788e-02 1.934673190116882324e-01 -2.369833141565322876e-01 -7.557045221328735352e-01 2.162263393402099609e-01 9.850429743528366089e-02 -2.553524672985076904e-01 4.526734054088592529e-01
-7.362029552459716797e-01 2.324271798133850098e-01 -1.474918127059936523e-01 -2.297184318304061890e-01 1.774741411209106445e-01 -3.669143319129943848e-01 -2.108774930238723755e-01 3.447695672512054443e-01
-1.362913399934768677e-01 4.940499737858772278e-02 -1.251374781131744385e-01 -2.860702276229858398e-01 -1.341105997562408447e-01 -3.731044828891754150e-01 -7.289391160011291504e-01 4.392532110214233398e-01
9.967047721147537231e-02 1.403421312570571899e-01 6.117814183235168457e-01 -4.019061028957366943e-01 -2.344831973314285278e-01 -5.508047938346862793e-01 2.145765572786331177e-01 1.736477613449096680e-01
-4.868181645870208740e-01 5.531295388936996460e-02 -2.853406965732574463e-01 -6.525307893753051758e-02 7.431261986494064331e-02 -6.922414302825927734e-01 3.051937520503997803e-01 3.104953169822692871e-01
-4.975304901599884033e-01 4.274542927742004395e-01 -3.266378641128540039e-01 3.029698319733142853e-02 1.074626343324780464e-03 -4.698486626148223877e-01 2.902040183544158936e-01 3.964328467845916748e-01
1.680715084075927734e-01 1.780528575181961060e-01 -6.178174167871475220e-02 -9.644255787134170532e-02 2.980950176715850830e-01 -4.290785193443298340e-01 5.869681835174560547e-01 5.562646985054016113e-01
-3.989256024360656738e-01 -3.493591770529747009e-02 4.331617057323455811e-01 -1.555693000555038452e-01 6.137764453887939453e-01 -2.298278063535690308e-01 1.521401852369308472e-01 4.184711575508117676e-01
-9.728278964757919312e-02 5.515967607498168945e-01 -1.600360423326492310e-01 -1.510726362466812134e-01 5.634675621986389160e-01 -5.099645256996154785e-01 1.913716048002243042e-01 1.538188010454177856e-01
3.952775597572326660e-01 3.160268366336822510e-01 9.439688175916671753e-02 -6.729528307914733887e-03 2.929126918315887451e-01 -6.520845890045166016e-01 2.389094084501266479e-01 4.084565341472625732e-01
2.768541499972343445e-02 -3.165139257907867432e-01 4.748434126377105713e-01 -5.347208976745605469e-01 -3.648722171783447266e-02 -4.486052095890045166e-01 1.294592171907424927e-01 4.102583825588226318e-01
-2.976854145526885986e-01 2.352370321750640869e-01 -4.119548499584197998e-01 -6.119022965431213379e-01 3.255020976066589355e-01 -4.498120844364166260e-01 5.658931285142898560e-02 -2.075862884521484375e-02
4.562342464923858643e-01 -1.117384806275367737e-01 4.943205788731575012e-02 1.791065931320190430e-01 2.478358801454305649e-03 -5.506900548934936523e-01 -2.341730892658233643e-01 6.218836307525634766e-01
-1.427852660417556763e-01 -4.037033915519714355e-01 3.705299794673919678e-01 1.369716227054595947e-02 7.185701280832290649e-02 -6.044853925704956055e-01 -5.770134180784225464e-02 5.525038838386535645e-01
5.611248016357421875e-01 4.093299806118011475e-01 -8.701478689908981323e-02 -4.849285185337066650e-01 1.666480749845504761e-01 -1.531919538974761963e-01 5.940186604857444763e-02 4.691402614116668701e-01
-5.369313955307006836e-01 2.801389694213867188e-01 -4.551153779029846191e-01 -1.837395131587982178e-02 7.888539880514144897e-02 -4.970650970935821533e-01 1.534697711467742920e-01 3.858881294727325439e-01
-8.648360520601272583e-02 3.556031584739685059e-01 -3.836618661880493164e-01 -2.821245789527893066e-02 2.939601838588714600e-01 -7.802571058273315430e-01 -5.666991323232650757e-02 1.401762813329696655e-01
2.221362739801406860e-01 6.683892011642456055e-01 -3.502883315086364746e-01 -3.542534112930297852e-01 9.979592263698577881e-02 -2.518848776817321777e-01 1.295951008796691895e-01 4.068340659141540527e-01
-1.325233578681945801e-01 -1.588273048400878906e-01 -3.606893420219421387e-01 1.412892043590545654e-01 3.642172813415527344e-01 -6.257794499397277832e-01 5.613231658935546875e-02 5.289111137390136719e-01
-6.792814135551452637e-01 -1.409273743629455566e-01 -4.707923159003257751e-02 -3.007874488830566406e-01 1.786457300186157227e-01 -5.476033687591552734e-01 5.458953231573104858e-02 3.020973801612854004e-01
-3.428596556186676025e-01 -3.548853397369384766e-01 2.365105748176574707e-01 -1.609231680631637573e-01 -2.966750562191009521e-01 -5.680419802665710449e-01 2.417642772197723389e-01 4.533569812774658203e-01
-6.716364622116088867e-02 4.611156284809112549e-01 4.130029082298278809e-01 -2.986887395381927490e-01 -1.996141821146011353e-01 -3.761458992958068848e-01 -5.141063928604125977e-01 2.782772481441497803e-01
-2.787629663944244385e-01 1.564495116472244263e-01 -4.701102972030639648e-01 -3.939166367053985596e-01 3.255847394466400146e-01 -2.143158018589019775e-01 4.592011570930480957e-01 3.985453248023986816e-01
2.376148551702499390e-01 -8.930760622024536133e-02 -2.849281132221221924e-01 -9.958987683057785034e-02 2.368931025266647339e-01 -7.372938394546508789e-01 2.234495133161544800e-01 4.413739740848541260e-01
-3.641482591629028320e-01 4.107774198055267334e-01 -3.638016283512115479e-01 -3.243540972471237183e-02 -1.679226011037826538e-01 -6.743650436401367188e-01 1.196616962552070618e-01 2.607091069221496582e-01
1.202531754970550537e-01 7.952402234077453613e-01 7.207660377025604248e-02 -1.204582974314689636e-01 3.730018734931945801e-01 -2.040855884552001953e-01 4.191389307379722595e-02 3.884441256523132324e-01
1.102200001478195190e-01 3.174510598182678223e-02 -3.186940550804138184e-01 -1.975564360618591309e-01 -4.791245460510253906e-01 -6.900883913040161133e-01 9.964298456907272339e-02 3.613009750843048096e-01
-2.549535334110260010e-01 1.967466920614242554e-01 -4.126466214656829834e-01 -2.220095545053482056e-01 1.509910970926284790e-01 -2.454112172126770020e-01 -5.537563562393188477e-01 5.357730984687805176e-01
-1.699475497007369995e-01 9.889854490756988525e-02 -3.247640430927276611e-01 -6.226863265037536621e-01 -8.811347186565399170e-02 -6.576709151268005371e-01 -8.009950816631317139e-02 1.463422924280166626e-01
-6.650865674018859863e-01 1.164463162422180176e-01 1.201600283384323120e-01 -3.763197064399719238e-01 1.340527087450027466e-01 7.912428677082061768e-02 1.427401304244995117e-01 5.860372781753540039e-01
-4.781530201435089111e-01 2.740114927291870117e-02 -3.758313367143273354e-03 1.107925772666931152e-01 3.656614422798156738e-01 -6.256915926933288574e-01 1.802323311567306519e-01 4.479372203350067139e-01
-3.395211100578308105e-01 3.738459646701812744e-01 -2.667535655200481415e-02 -6.048070192337036133e-01 7.763088215142488480e-03 -3.109354972839355469e-01 4.611371159553527832e-01 2.628172039985656738e-01
2.579372525215148926e-01 -1.701559573411941528e-01 -5.878391861915588379e-02 -4.827905297279357910e-01 -1.576559692621231079e-01 -4.733850359916687012e-01 3.916581869125366211e-01 5.153911709785461426e-01
4.163778424263000488e-01 5.395120382308959961e-01 -1.941829621791839600e-01 -2.943986654281616211e-01 -2.762491405010223389e-01 -4.837639629840850830e-01 9.808398038148880005e-02 3.020215332508087158e-01
3.887661546468734741e-02 1.225666776299476624e-01 8.636248856782913208e-02 -4.180693328380584717e-01 2.687280774116516113e-01 -2.543970942497253418e-01 -7.602465748786926270e-01 2.937991619110107422e-01
-5.294391512870788574e-01 1.701505482196807861e-01 1.322271525859832764e-01 -1.089960411190986633e-01 5.811944603919982910e-01 -1.308824568986892700e-01 1.333176046609878540e-01 5.372970104217529297e-01
-8.850166201591491699e-02 1.624086052179336548e-01 -2.576751708984375000e-01 1.839840710163116455e-01 2.870130240917205811e-01 -5.418670177459716797e-01 2.533955276012420654e-01 6.521799564361572266e-01
-2.055906653404235840e-01 1.572042256593704224e-01 6.506371498107910156e-01 -4.223314225673675537e-01 -2.501347362995147705e-01 -4.827893376350402832e-01 -1.452006399631500244e-01 1.207919567823410034e-01
-1.061963811516761780e-01 2.339273840188980103e-01 -3.204631805419921875e-01 -3.977142572402954102e-01 1.705444306135177612e-01 2.624693512916564941e-02 5.311169028282165527e-01 6.010555624961853027e-01
6.387174874544143677e-02 -1.513425558805465698e-01 4.839131236076354980e-01 3.796580061316490173e-02 -1.226081103086471558e-01 -6.596122980117797852e-01 5.370434746146202087e-02 5.332892537117004395e-01
-3.506225943565368652e-01 1.797772347927093506e-01 -4.977878928184509277e-01 -2.446968704462051392e-01 -1.422225981950759888e-01 -6.075280308723449707e-01 2.614367902278900146e-01 2.817939519882202148e-01
-2.299243360757827759e-01 2.137959003448486328e-01 -1.992827355861663818e-01 2.532434761524200439e-01 -1.245574578642845154e-01 -3.821653127670288086e-01 2.890603244304656982e-01 7.432762384414672852e-01
-3.067683577537536621e-01 4.101172387599945068e-01 -4.167003035545349121e-01 -1.446873396635055542e-01 -1.728596836328506470e-01 -6.456412672996520996e-01 1.283610165119171143e-01 2.826899588108062744e-01
-2.680796682834625244e-01 -2.788869738578796387e-01 -2.818904519081115723e-01 1.656679213047027588e-01 8.757952600717544556e-04 -6.279419064521789551e-01 -1.996624842286109924e-02 5.905395746231079102e-01
-1.375511139631271362e-01 4.113970994949340820e-01 7.629340142011642456e-02 -4.319657981395721436e-01 -2.332468181848526001e-01 1.306190490722656250e-01 4.381571710109710693e-01 5.966322422027587891e-01
-1.207498461008071899e-01 5.803851783275604248e-02 -4.538100063800811768e-01 2.376101016998291016e-01 6.191750243306159973e-02 -6.366407275199890137e-01 4.629681631922721863e-02 5.553020238876342773e-01
