# Supplementary material for: Where is your field going? A machine learning approach to study the relative motion of the domains of physics
Source: PLoS One. 2020 Jun 18;15(6):e0233997. doi: 10.1371/journal.pone.0233997 (PMC7302634; doi:10.1371/journal.pone.0233997)
Supplement: S11 Data — (ZIP) [file pone.0233997.s011.zip › 10/Pacs4Run_10_VS_500_embeddings1992-1996ED8.txt]

3.445381820201873779e-01 1.542836874723434448e-01 1.882197558879852295e-01 -5.344285964965820312e-01 -4.721651375293731689e-01 -2.998043894767761230e-01 8.824846148490905762e-02 4.645848274230957031e-01
8.861226961016654968e-03 -1.495374292135238647e-01 2.760856151580810547e-01 -7.989088892936706543e-01 -3.018447458744049072e-01 4.120891988277435303e-01 -3.331299498677253723e-02 -3.230836242437362671e-02
7.120016813278198242e-01 8.170257508754730225e-02 4.390610381960868835e-02 -4.659785330295562744e-01 -1.895326524972915649e-01 -9.200334548950195312e-02 4.297968745231628418e-01 -1.954534500837326050e-01
4.330000653862953186e-02 1.110798045992851257e-01 2.606141269207000732e-01 -3.690788447856903076e-01 -7.929688692092895508e-01 3.674426078796386719e-01 4.646829888224601746e-02 1.251976042985916138e-01
7.366835325956344604e-02 1.178321018815040588e-01 5.345687866210937500e-01 -5.938958525657653809e-01 -3.365009650588035583e-02 2.982297539710998535e-02 5.828838348388671875e-01 2.090895175933837891e-02
5.630879998207092285e-01 -2.914585173130035400e-01 2.834022045135498047e-01 -1.884440779685974121e-01 -6.643442511558532715e-01 2.229434624314308167e-02 -1.839278638362884521e-01 8.047496527433395386e-02
5.270280241966247559e-01 2.479106187820434570e-02 2.524780929088592529e-01 -3.140704333782196045e-01 -5.037687420845031738e-01 -3.116918504238128662e-01 4.180986285209655762e-01 -1.830313801765441895e-01
6.655091047286987305e-01 4.704410582780838013e-02 -3.209083527326583862e-02 -5.984589457511901855e-01 -1.096522659063339233e-01 3.382479846477508545e-01 1.305195987224578857e-01 -2.285412400960922241e-01
4.345917701721191406e-01 -1.850850135087966919e-02 1.046303063631057739e-01 -4.799544811248779297e-01 1.575008630752563477e-01 -8.275429904460906982e-02 6.826559305191040039e-01 2.679733932018280029e-01
8.263446390628814697e-02 -2.979777157306671143e-01 3.276873528957366943e-01 -6.937631368637084961e-01 -5.153661966323852539e-01 1.063178256154060364e-01 8.251014351844787598e-02 -1.788323670625686646e-01
3.157033324241638184e-01 -2.017617374658584595e-01 5.061092972755432129e-01 -1.929285936057567596e-02 -4.947138726711273193e-01 1.420894116163253784e-01 3.934203088283538818e-02 5.801945328712463379e-01
5.318264961242675781e-01 -4.056563377380371094e-01 -1.441623270511627197e-01 -6.878327131271362305e-01 5.446417257189750671e-02 1.587092727422714233e-01 7.143403589725494385e-02 1.595274657011032104e-01
4.754123985767364502e-01 -4.227378368377685547e-01 1.697698049247264862e-02 -7.089852690696716309e-01 3.671432659029960632e-02 6.576085835695266724e-02 2.826117873191833496e-01 8.237595111131668091e-02
6.898131370544433594e-01 2.476142197847366333e-01 6.017264723777770996e-02 -4.193954765796661377e-01 -2.219128012657165527e-01 -2.302443683147430420e-01 3.490624129772186279e-01 -2.433709353208541870e-01
4.178435206413269043e-01 -5.759805440902709961e-02 3.861435353755950928e-01 -2.059980481863021851e-01 -7.116979360580444336e-01 -2.779490351676940918e-01 7.213657349348068237e-02 -2.038963437080383301e-01
1.507313847541809082e-01 -3.402632176876068115e-01 5.848710238933563232e-02 -8.657933473587036133e-01 1.172254607081413269e-01 -2.923594117164611816e-01 -6.925785541534423828e-02 -6.685419380664825439e-02
3.399604856967926025e-01 3.676311969757080078e-01 -1.524750739336013794e-01 -5.824329853057861328e-01 -2.548088431358337402e-01 -4.044965505599975586e-01 -3.961921036243438721e-01 3.583541512489318848e-02
4.737727344036102295e-01 3.715124130249023438e-01 -8.183220028877258301e-02 -5.217829346656799316e-01 -3.481303751468658447e-01 1.079122796654701233e-01 -4.653294086456298828e-01 9.587845951318740845e-02
-8.627257496118545532e-02 -1.808191388845443726e-01 1.836992651224136353e-01 -4.956361949443817139e-01 -6.701613068580627441e-01 2.827242612838745117e-01 8.543083071708679199e-02 3.796225190162658691e-01
2.736376225948333740e-01 -1.792348325252532959e-01 3.192510604858398438e-01 -7.762609124183654785e-01 2.576447725296020508e-01 -2.926990985870361328e-01 -1.495749801397323608e-01 -1.186124756932258606e-01
1.648232787847518921e-01 2.149569541215896606e-01 7.253459841012954712e-02 -8.472213149070739746e-01 3.807855024933815002e-02 -2.512013018131256104e-01 -2.790432982146739960e-02 -3.718210458755493164e-01
3.115787208080291748e-01 -3.916083276271820068e-01 2.750499546527862549e-01 -7.682994008064270020e-01 -1.923110485076904297e-01 7.715897262096405029e-02 1.916383579373359680e-02 -2.008007317781448364e-01
-3.529839217662811279e-02 -2.843278050422668457e-01 2.640876471996307373e-01 -8.692234158515930176e-01 5.593105033040046692e-02 -3.851990401744842529e-02 2.231134325265884399e-01 1.955209970474243164e-01
4.189363121986389160e-01 -2.644930481910705566e-01 5.827565863728523254e-02 -8.139690756797790527e-01 8.424939215183258057e-02 -9.540634602308273315e-02 -2.129978835582733154e-01 -1.643949449062347412e-01
7.265584915876388550e-02 -4.999921917915344238e-01 4.897540211677551270e-01 -6.752632856369018555e-01 -3.256932273507118225e-02 3.996612876653671265e-02 5.369911342859268188e-02 2.082011252641677856e-01
6.298119425773620605e-01 3.149751424789428711e-01 2.444507554173469543e-02 -4.133569598197937012e-01 -4.363156855106353760e-01 1.108626052737236023e-01 -3.242368698120117188e-01 -1.577169746160507202e-01
-2.155240811407566071e-02 2.270232588052749634e-01 4.006629884243011475e-01 -7.137554883956909180e-01 -1.007131710648536682e-01 8.977802097797393799e-02 5.064624547958374023e-01 -5.754002183675765991e-02
5.886520147323608398e-01 -3.468519449234008789e-01 4.486068189144134521e-01 -4.780724942684173584e-01 1.060314029455184937e-01 2.987491488456726074e-01 2.676538657397031784e-03 5.366954579949378967e-02
7.827107906341552734e-01 3.414670228958129883e-01 1.614263281226158142e-02 -3.772604763507843018e-01 -1.595579534769058228e-01 2.132409811019897461e-01 -2.214721441268920898e-01 -9.054090827703475952e-02
4.510284960269927979e-01 -2.754737436771392822e-01 9.833776205778121948e-02 -4.048987627029418945e-01 1.580567806959152222e-01 -2.749986052513122559e-01 -3.656232059001922607e-01 5.592742562294006348e-01
-9.338617324829101562e-03 -3.827212750911712646e-01 5.499884486198425293e-01 -6.345787048339843750e-01 -3.409825861454010010e-01 -1.108723655343055725e-01 -9.394650906324386597e-02 -1.042696088552474976e-01
3.137319684028625488e-01 -3.149076402187347412e-01 4.554755985736846924e-01 -6.601614952087402344e-01 7.535246759653091431e-02 3.119984567165374756e-01 1.761332005262374878e-01 1.583990156650543213e-01
3.311974406242370605e-01 -3.424971103668212891e-01 5.386965870857238770e-01 -6.261996030807495117e-01 -6.376949697732925415e-02 2.693338692188262939e-01 1.092288419604301453e-01 4.632438346743583679e-02
1.201493442058563232e-01 -3.542988300323486328e-01 1.336185038089752197e-01 -7.478683590888977051e-01 -1.690840274095535278e-01 3.255085945129394531e-01 3.040231168270111084e-01 2.364321649074554443e-01
-4.510973766446113586e-02 -3.747230768203735352e-01 2.625129520893096924e-01 -6.094186902046203613e-01 -3.679325580596923828e-01 1.777941286563873291e-01 4.059221744537353516e-01 2.923795878887176514e-01
6.654053330421447754e-01 1.695212274789810181e-01 -4.185947477817535400e-01 -3.850390911102294922e-01 -2.019871324300765991e-01 -1.214728653430938721e-01 -1.266893148422241211e-01 3.652626872062683105e-01
-1.502772271633148193e-01 -1.659223139286041260e-01 5.754476785659790039e-02 -9.177909493446350098e-01 1.038027182221412659e-01 1.155692040920257568e-01 1.769260466098785400e-01 2.209093272686004639e-01
5.917423367500305176e-01 6.507428735494613647e-02 3.548307418823242188e-01 -1.604370474815368652e-01 1.010889112949371338e-01 -2.282000631093978882e-01 -3.189691305160522461e-01 5.743918418884277344e-01
2.476024180650711060e-01 -4.594365134835243225e-02 4.872089624404907227e-01 -6.921968460083007812e-01 -6.552670150995254517e-02 4.268098473548889160e-01 1.721670329570770264e-01 -6.301921606063842773e-02
3.010315299034118652e-01 -3.191756010055541992e-01 1.647521406412124634e-01 -8.377893567085266113e-01 2.216433882713317871e-01 -1.603786498308181763e-01 -1.418824773281812668e-02 -5.851666256785392761e-02
1.939695328474044800e-01 -4.341420829296112061e-01 3.247788548469543457e-01 -6.796919703483581543e-01 -3.941967785358428955e-01 -3.277507796883583069e-02 -1.023282855749130249e-01 -1.987397670745849609e-01
6.650832295417785645e-01 -2.551485300064086914e-01 -5.887150391936302185e-02 -6.446794271469116211e-01 1.137682422995567322e-01 1.240757643245160580e-03 2.441700100898742676e-01 3.036868572235107422e-02
7.263028621673583984e-01 -8.870448917150497437e-02 2.790943980216979980e-01 -2.799238860607147217e-01 -4.443394839763641357e-01 2.320875227451324463e-01 -5.946385487914085388e-02 -2.313580960035324097e-01
2.429770976305007935e-01 4.078821539878845215e-01 -2.164188474416732788e-01 -6.193079352378845215e-01 -1.868968605995178223e-01 1.352282464504241943e-01 -3.847297728061676025e-01 3.781282603740692139e-01
3.829353451728820801e-01 -3.323592841625213623e-01 4.135050475597381592e-01 -6.360558271408081055e-01 1.197736784815788269e-01 2.902368009090423584e-01 1.957420259714126587e-01 1.744888573884963989e-01
-5.243051797151565552e-02 2.125613540410995483e-01 4.337810277938842773e-01 -7.745767235755920410e-01 -1.421636044979095459e-01 8.757579326629638672e-02 2.823857069015502930e-01 -2.373016327619552612e-01
-1.693426221609115601e-01 -3.876752257347106934e-01 3.888306319713592529e-01 -6.741564869880676270e-01 -2.166024893522262573e-01 1.573569774627685547e-01 1.753018200397491455e-01 3.360745608806610107e-01
1.082519814372062683e-01 -2.749941945075988770e-01 3.766888380050659180e-01 -7.292379140853881836e-01 -4.173258841037750244e-01 7.263638824224472046e-02 3.071138449013233185e-02 -2.420686483383178711e-01
2.717284858226776123e-01 7.875026017427444458e-02 4.163820743560791016e-01 -6.289036870002746582e-01 2.076375782489776611e-01 -6.148045137524604797e-02 5.489178895950317383e-01 5.351808667182922363e-02
4.115244150161743164e-01 5.696608424186706543e-01 -1.865730136632919312e-01 -5.615971684455871582e-01 7.175975292921066284e-02 1.055969297885894775e-01 -2.066577672958374023e-01 3.113289475440979004e-01
1.661487221717834473e-01 3.589989989995956421e-02 4.228369891643524170e-01 -6.887658834457397461e-01 -6.838380545377731323e-02 -2.587671875953674316e-01 -2.655313313007354736e-01 -4.192521572113037109e-01
5.892212390899658203e-01 -3.379593603312969208e-03 3.425218760967254639e-01 -2.080042809247970581e-01 -5.060290098190307617e-01 -3.139882087707519531e-01 3.320627808570861816e-01 -1.652272939682006836e-01
5.634976923465728760e-02 -2.512991428375244141e-01 5.770084261894226074e-01 -6.042350530624389648e-01 1.604635715484619141e-01 -1.687065958976745605e-01 3.501443564891815186e-01 2.425348162651062012e-01
4.058881998062133789e-01 -4.870882034301757812e-01 4.097668528556823730e-01 -6.496050953865051270e-01 -3.196822851896286011e-02 5.833071470260620117e-02 -4.895883426070213318e-02 -3.581909090280532837e-02
-5.221641808748245239e-02 -4.189445972442626953e-01 2.812902033329010010e-01 -6.342286467552185059e-01 -3.293915092945098877e-01 2.728366255760192871e-01 2.095077633857727051e-01 3.369815945625305176e-01
1.137295439839363098e-01 5.027351379394531250e-01 3.030113503336906433e-02 -4.195550680160522461e-01 -4.187879860401153564e-01 -3.532032966613769531e-01 -3.829120993614196777e-01 3.325971662998199463e-01
8.200541138648986816e-01 1.585151441395282745e-02 -1.679236814379692078e-02 -4.005440175533294678e-01 -1.428203880786895752e-01 -1.702178418636322021e-01 2.722429335117340088e-01 -2.074952423572540283e-01
-1.461244933307170868e-02 3.594724535942077637e-01 7.752544879913330078e-01 -3.254925310611724854e-01 -1.085589006543159485e-01 1.945568025112152100e-01 -8.899003267288208008e-02 3.256452381610870361e-01
1.927683502435684204e-01 4.622156918048858643e-01 1.834369450807571411e-01 -6.333123445510864258e-01 -2.264027297496795654e-01 -3.443676978349685669e-02 -5.071772336959838867e-01 6.921452283859252930e-02
1.164928004145622253e-01 -4.502766206860542297e-02 2.467916905879974365e-01 -7.965165376663208008e-01 2.295175492763519287e-01 4.021496176719665527e-01 1.462619006633758545e-01 2.307856082916259766e-01
5.886735320091247559e-01 2.364632040262222290e-01 3.356399238109588623e-01 -1.305489838123321533e-01 1.787776499986648560e-01 -5.455688238143920898e-01 -7.846137881278991699e-02 3.634400069713592529e-01
1.710927337408065796e-01 3.187198340892791748e-01 5.296354889869689941e-01 -4.782122969627380371e-01 -2.386640757322311401e-01 2.301019281148910522e-01 4.965701997280120850e-01 -5.877724662423133850e-02
9.055448323488235474e-02 1.465167850255966187e-01 2.158663123846054077e-01 -7.583962678909301758e-01 2.054563313722610474e-01 1.741454899311065674e-01 5.019740462303161621e-01 1.550886183977127075e-01
3.545044660568237305e-01 1.666608005762100220e-01 5.982328653335571289e-01 -2.819776833057403564e-01 -3.486825823783874512e-01 -2.333849966526031494e-01 4.621891081333160400e-01 -1.396061033010482788e-01
-1.068585831671953201e-02 1.530418246984481812e-01 8.057544827461242676e-01 -4.900042116641998291e-01 -1.209943890571594238e-01 2.325808405876159668e-01 1.345694065093994141e-01 1.665056683123111725e-02
4.488178491592407227e-01 2.777826189994812012e-01 -2.812430560588836670e-01 -2.844671010971069336e-01 -6.529220938682556152e-01 -1.369277089834213257e-01 4.200514778494834900e-02 3.384661078453063965e-01
-1.106566637754440308e-01 -4.020002484321594238e-01 2.348490357398986816e-01 -6.777364611625671387e-01 -3.969243764877319336e-01 2.322067022323608398e-01 1.562011688947677612e-01 2.753224372863769531e-01
3.748046755790710449e-01 1.297110784798860550e-02 2.156123369932174683e-01 -3.375169634819030762e-01 -1.730162650346755981e-01 -6.020106077194213867e-01 -4.503334760665893555e-01 3.221724033355712891e-01
2.618052959442138672e-01 -2.466471791267395020e-01 -5.355575308203697205e-02 -7.827239632606506348e-01 -2.000768333673477173e-01 9.725250303745269775e-02 4.520636200904846191e-01 -3.532545268535614014e-02
8.752979338169097900e-02 2.932952642440795898e-01 5.103460326790809631e-02 -3.807979226112365723e-01 -5.936968922615051270e-01 -4.035459756851196289e-01 4.857008755207061768e-01 8.645302802324295044e-02
-1.578131169080734253e-01 3.170065879821777344e-01 1.895661205053329468e-01 -2.640349864959716797e-01 -6.064811944961547852e-01 -2.607429325580596924e-01 2.915714085102081299e-01 4.981281161308288574e-01
4.137251675128936768e-01 3.056764602661132812e-01 2.652751803398132324e-01 -3.128553032875061035e-01 2.091432958841323853e-01 -4.472544789314270020e-01 -3.100683093070983887e-01 4.766805171966552734e-01
8.788369297981262207e-01 4.071127623319625854e-02 2.469274401664733887e-01 -1.483740508556365967e-01 -2.970629930496215820e-01 -1.850353926420211792e-01 1.023948416113853455e-01 -1.001539230346679688e-01
2.747391760349273682e-01 5.064644217491149902e-01 1.458113640546798706e-01 -5.147606134414672852e-01 -1.763360947370529175e-01 -6.696566939353942871e-02 5.837021470069885254e-01 -7.406486570835113525e-02
2.230476140975952148e-01 -1.098585203289985657e-01 4.289678037166595459e-01 -5.440762639045715332e-01 9.006435424089431763e-02 -2.798206508159637451e-01 5.904257893562316895e-01 1.521012783050537109e-01
2.433507293462753296e-01 3.981431722640991211e-01 -3.623512983322143555e-01 -6.548463702201843262e-01 -1.234820708632469177e-01 4.298395290970802307e-02 -2.592714130878448486e-01 3.712454140186309814e-01
-5.627936683595180511e-03 2.885409295558929443e-01 5.312646627426147461e-01 -1.249631494283676147e-01 -3.537089526653289795e-01 -2.901935875415802002e-01 2.601560950279235840e-01 5.846803188323974609e-01
6.046798825263977051e-01 2.607634961605072021e-01 2.453292012214660645e-01 -3.288142681121826172e-01 1.968006640672683716e-01 -1.003837808966636658e-01 5.496960282325744629e-01 2.169935256242752075e-01
2.135766893625259399e-01 5.166723728179931641e-01 3.274648785591125488e-01 -4.995969831943511963e-01 -2.697876654565334320e-02 4.851884767413139343e-02 5.721283555030822754e-01 1.383459474891424179e-02
3.485840260982513428e-01 1.497040838003158569e-01 1.018710434436798096e-01 -4.244415163993835449e-01 -4.793332889676094055e-02 -3.086308836936950684e-01 7.187827825546264648e-01 2.266054004430770874e-01
4.544314742088317871e-01 6.349570304155349731e-02 4.855650365352630615e-01 -3.075655698776245117e-01 -6.939695775508880615e-02 5.894185900688171387e-01 -6.447448581457138062e-02 3.204731345176696777e-01
3.909395635128021240e-01 3.719431757926940918e-01 1.174358054995536804e-01 -5.846492052078247070e-01 -9.542754292488098145e-02 -1.209808364510536194e-01 -5.736346840858459473e-01 2.047620899975299835e-02
2.077449709177017212e-01 3.236049115657806396e-01 -2.116636335849761963e-01 -5.894174575805664062e-01 -3.055223636329174042e-02 -6.318074464797973633e-02 6.411309242248535156e-01 2.096026688814163208e-01
1.866334080696105957e-01 -5.054755210876464844e-01 1.972516328096389771e-01 -7.440902590751647949e-01 9.630889631807804108e-03 2.250045537948608398e-01 8.603382855653762817e-02 2.428217083215713501e-01
5.346682071685791016e-01 -3.210823535919189453e-01 1.522120833396911621e-01 -6.937656998634338379e-01 3.851975128054618835e-02 2.441677749156951904e-01 -1.971499770879745483e-01 -8.115976303815841675e-02
6.358999013900756836e-01 -1.707977354526519775e-01 3.184713721275329590e-01 -2.340204566717147827e-01 9.009229391813278198e-02 -1.351271867752075195e-01 -3.363404870033264160e-01 5.203546881675720215e-01
-2.373488806188106537e-02 -1.043808925896883011e-02 -4.008381813764572144e-02 -5.226476192474365234e-01 -7.260937690734863281e-01 -3.201602697372436523e-01 3.068012595176696777e-01 2.681072242558002472e-02
6.941726803779602051e-01 6.589744240045547485e-02 2.215432673692703247e-01 -1.867476999759674072e-01 -4.134848415851593018e-01 -4.186355769634246826e-01 2.767370641231536865e-01 -8.376566320657730103e-02
5.621839165687561035e-01 3.077793419361114502e-01 -1.973990052938461304e-01 -3.386119008064270020e-01 -5.360214710235595703e-01 3.240144252777099609e-01 1.056123077869415283e-01 1.792714893817901611e-01
2.392683774232864380e-01 3.948941230773925781e-01 8.476018905639648438e-02 -5.469689965248107910e-01 -2.539560794830322266e-01 -3.420410305261611938e-02 -5.827390551567077637e-01 2.742286026477813721e-01
4.803280532360076904e-01 -4.465317130088806152e-01 2.460433095693588257e-01 -6.648815274238586426e-01 8.694899082183837891e-02 2.230314761400222778e-01 -5.954824388027191162e-02 8.025311678647994995e-02
6.190225481986999512e-02 -4.417267441749572754e-01 3.541725277900695801e-01 -7.769021987915039062e-01 -2.399429380893707275e-01 -5.763095989823341370e-02 9.329679608345031738e-02 -4.931594431400299072e-02
4.195313453674316406e-01 6.603176146745681763e-02 6.586586236953735352e-01 -3.256084024906158447e-01 6.612193584442138672e-02 4.005233943462371826e-01 2.598228454589843750e-01 2.179040163755416870e-01
1.620071232318878174e-01 -1.775921136140823364e-01 4.408734291791915894e-02 -7.266862392425537109e-01 -2.285175956785678864e-02 -2.826720774173736572e-01 5.733445882797241211e-01 5.521398410201072693e-02
3.919424116611480713e-01 4.343978762626647949e-01 -6.404283642768859863e-02 -4.086353480815887451e-01 1.504720896482467651e-01 2.266200333833694458e-01 -1.648665666580200195e-01 6.208188533782958984e-01
4.670889377593994141e-01 -2.198976576328277588e-01 6.747107207775115967e-02 -7.867944240570068359e-01 2.284283041954040527e-01 -5.827890709042549133e-02 2.310484796762466431e-01 -3.026553802192211151e-02
7.072465419769287109e-01 1.400644332170486450e-01 -2.219151556491851807e-01 -1.685410141944885254e-01 -3.170804083347320557e-01 -3.867935016751289368e-02 -7.415194809436798096e-02 5.431365966796875000e-01
4.440208971500396729e-01 -6.486447900533676147e-02 4.968358278274536133e-01 -2.492084503173828125e-01 -3.595169782638549805e-01 -5.173779129981994629e-01 2.106635272502899170e-01 -2.199453562498092651e-01
5.473451316356658936e-02 -4.326199889183044434e-01 3.212741911411285400e-01 -7.866641283035278320e-01 -1.118907853960990906e-01 2.264141440391540527e-01 -9.148366749286651611e-02 1.250370442867279053e-01
5.324085950851440430e-01 5.222721099853515625e-01 2.620431780815124512e-01 -2.845313549041748047e-01 -1.212571281939744949e-02 -4.712355434894561768e-01 -2.552151679992675781e-01 8.248447626829147339e-02
3.497211039066314697e-01 1.558694392442703247e-01 2.290826588869094849e-01 -4.780384898185729980e-01 -1.812122762203216553e-01 -3.033467531204223633e-01 -6.516584157943725586e-01 1.512757241725921631e-01
4.491022527217864990e-01 -4.519050121307373047e-01 1.909993588924407959e-01 -7.265559434890747070e-01 8.040951192378997803e-02 1.506057828664779663e-01 2.171907573938369751e-02 1.025981269776821136e-02
1.131981313228607178e-01 3.443035855889320374e-02 5.097398757934570312e-01 -1.932173967361450195e-01 -3.392281234264373779e-01 3.021987676620483398e-01 -1.279246062040328979e-01 6.826921105384826660e-01
4.774254560470581055e-01 3.995487689971923828e-01 5.662776157259941101e-02 -5.495680570602416992e-01 -1.853478699922561646e-02 -2.668357789516448975e-01 -4.821771979331970215e-01 5.616258084774017334e-02
2.991091907024383545e-01 2.667595148086547852e-01 9.690185636281967163e-02 -5.729489326477050781e-01 -1.276971995830535889e-01 -2.162095010280609131e-01 -6.325112581253051758e-01 1.964407265186309814e-01
6.464655995368957520e-01 9.123964235186576843e-03 4.674057066440582275e-01 -1.374146789312362671e-01 -1.526522636413574219e-01 4.553880393505096436e-01 -5.256197229027748108e-02 3.334731757640838623e-01
1.381916254758834839e-01 1.265631020069122314e-01 7.874287962913513184e-01 -2.427146881818771362e-01 -2.794946134090423584e-01 1.824804395437240601e-01 -2.265948951244354248e-01 3.509540259838104248e-01
4.579466283321380615e-01 -1.021820958703756332e-02 7.756144553422927856e-02 -3.809128701686859131e-01 -4.669468402862548828e-01 3.720954358577728271e-01 -4.886780083179473877e-01 2.092118561267852783e-01
1.794309616088867188e-01 -1.397754848003387451e-01 6.266837120056152344e-01 -5.086527466773986816e-01 9.547686576843261719e-02 -3.405116200447082520e-01 4.065087735652923584e-01 8.058450371026992798e-02
-2.272397838532924652e-02 4.461565911769866943e-01 3.043940067291259766e-01 -6.749648451805114746e-01 -7.984489947557449341e-02 4.035625159740447998e-01 2.856586277484893799e-01 -3.682295605540275574e-02
6.208899021148681641e-01 -1.432186514139175415e-01 8.918879181146621704e-02 -1.833994686603546143e-01 -4.875299632549285889e-01 -3.090383410453796387e-01 4.649901986122131348e-01 5.466313287615776062e-02
7.896915078163146973e-02 4.972357451915740967e-01 3.334883153438568115e-01 -4.205432832241058350e-01 -1.590055078268051147e-01 -2.189734429121017456e-01 -4.966326057910919189e-01 3.722544610500335693e-01
1.886255443096160889e-01 1.634785234928131104e-01 4.781320691108703613e-01 -1.701425164937973022e-01 -2.773280739784240723e-01 2.897177934646606445e-01 -1.258628815412521362e-01 7.095405459403991699e-01
-1.573573350906372070e-01 9.211080148816108704e-03 7.440037727355957031e-01 -5.511568784713745117e-01 1.790259033441543579e-01 -1.433540880680084229e-01 1.401736140251159668e-01 2.135155200958251953e-01
-5.179787799715995789e-02 -1.725121438503265381e-01 1.345345377922058105e-01 -4.610024690628051758e-01 -6.721518039703369141e-01 4.708166792988777161e-02 3.743709027767181396e-01 3.778563141822814941e-01
4.440115988254547119e-01 9.453008323907852173e-02 9.487247467041015625e-02 -6.861311197280883789e-01 3.818326592445373535e-01 2.965664863586425781e-02 4.014707505702972412e-01 7.928839325904846191e-02
5.025599002838134766e-01 1.359825879335403442e-01 2.588904500007629395e-01 -2.590991258621215820e-01 2.111006081104278564e-01 -8.623325824737548828e-02 6.344194412231445312e-01 3.745635449886322021e-01
-1.006576940417289734e-01 -1.809346079826354980e-01 3.508527576923370361e-01 -2.538949847221374512e-01 -6.811252236366271973e-01 4.077879339456558228e-02 1.398974061012268066e-01 5.332958102226257324e-01
9.184712916612625122e-02 -1.678266972303390503e-01 1.549804210662841797e-01 -7.224641442298889160e-01 2.786065638065338135e-01 9.972006082534790039e-02 4.174076318740844727e-01 3.944997787475585938e-01
-1.632126718759536743e-01 1.301848590373992920e-01 4.874710142612457275e-01 -1.637543290853500366e-01 -4.544884264469146729e-01 -3.567850589752197266e-01 1.844504028558731079e-01 5.692914128303527832e-01
4.701186120510101318e-01 9.917728602886199951e-02 -4.484828114509582520e-01 -4.150493741035461426e-01 -5.539554953575134277e-01 -3.773709014058113098e-02 9.671311825513839722e-02 2.794735431671142578e-01
2.601325213909149170e-01 4.352129101753234863e-01 1.226958557963371277e-01 -5.682427287101745605e-01 -1.866434663534164429e-01 7.166607677936553955e-02 -5.404825210571289062e-01 2.699511051177978516e-01
4.767653346061706543e-01 -1.336336582899093628e-01 5.908516794443130493e-02 -1.992292553186416626e-01 -1.305755078792572021e-01 -2.759575545787811279e-01 -2.723548710346221924e-01 7.377492785453796387e-01
5.266598463058471680e-01 4.647408798336982727e-02 3.743951916694641113e-01 -3.404242694377899170e-01 4.416184383444488049e-04 -2.639682292938232422e-01 -5.965217351913452148e-01 1.972094625234603882e-01
2.562939226627349854e-01 -5.397885292768478394e-02 1.362905204296112061e-01 -7.515950202941894531e-01 -4.164987429976463318e-02 -4.215555787086486816e-01 -7.595743983983993530e-02 -4.033811688423156738e-01
1.662107855081558228e-01 -8.027376234531402588e-02 6.822190880775451660e-01 -2.039092183113098145e-01 -3.227017223834991455e-01 2.896634340286254883e-01 1.037145256996154785e-01 5.100296735763549805e-01
1.728803962469100952e-01 2.861903905868530273e-01 5.344008281826972961e-02 -3.462776243686676025e-01 -5.603933930397033691e-01 -5.911572575569152832e-01 3.192684054374694824e-01 -1.880422001704573631e-03
-6.754319369792938232e-02 -1.793055236339569092e-01 3.279418647289276123e-01 -8.275340795516967773e-01 -2.771328687667846680e-01 1.849722564220428467e-01 2.337772101163864136e-01 -7.252353429794311523e-02
3.550114333629608154e-01 3.941330313682556152e-01 2.500667572021484375e-01 -3.691623806953430176e-01 -2.028156667947769165e-01 -5.017707347869873047e-01 -4.215393662452697754e-01 2.218294590711593628e-01
-1.260061115026473999e-01 2.703243494033813477e-02 2.198663651943206787e-01 -8.477364778518676758e-01 -6.367239635437726974e-03 2.546313777565956116e-02 4.622360169887542725e-01 4.519546031951904297e-02
3.285638689994812012e-01 3.878737986087799072e-01 1.058864071965217590e-01 -6.352671980857849121e-01 -8.299253135919570923e-02 2.609436027705669403e-02 -5.403060913085937500e-01 1.652996987104415894e-01
3.094256222248077393e-01 1.987543851137161255e-01 1.645242273807525635e-01 -6.497430801391601562e-01 2.832477688789367676e-01 -2.164626419544219971e-01 5.362758040428161621e-01 2.899982035160064697e-02
4.727349281311035156e-01 -2.785143554210662842e-01 -3.097460977733135223e-02 -7.271056175231933594e-01 2.174075394868850708e-01 1.596435010433197021e-01 2.662746608257293701e-01 1.601724326610565186e-01
1.736635863780975342e-01 -8.291505277156829834e-02 1.065217778086662292e-01 -9.108945727348327637e-01 2.469145506620407104e-01 -1.959858834743499756e-01 -1.154595986008644104e-01 -9.582321345806121826e-02
7.727228999137878418e-01 2.674797773361206055e-01 2.490468472242355347e-01 -3.888018727302551270e-01 -7.776518911123275757e-02 -1.555032432079315186e-01 5.944574624300003052e-02 -2.905169427394866943e-01
8.067807555198669434e-02 -3.537918999791145325e-02 2.011853307485580444e-01 -8.427432179450988770e-01 1.098613590002059937e-01 -3.951548635959625244e-01 -2.387220785021781921e-02 -2.697421312332153320e-01
-8.258953690528869629e-02 -4.872074425220489502e-01 4.649291336536407471e-01 -5.425974726676940918e-01 -4.235323518514633179e-02 -8.029498858377337456e-04 1.518157571554183960e-01 4.694616794586181641e-01
2.865008711814880371e-01 7.887651212513446808e-03 3.598016798496246338e-01 -6.520448923110961914e-01 3.367145657539367676e-01 1.828508526086807251e-01 4.372491836547851562e-01 1.588625162839889526e-01
3.675942122936248779e-01 4.173941314220428467e-01 -2.976961433887481689e-01 -5.404073596000671387e-01 -2.909909188747406006e-01 1.736752092838287354e-01 -2.254745662212371826e-01 3.798891603946685791e-01
5.648274421691894531e-01 3.755750060081481934e-01 -1.365782618522644043e-01 -1.491576880216598511e-01 -3.051997125148773193e-01 -2.718994915485382080e-01 -3.561084158718585968e-03 5.761273503303527832e-01
4.630841314792633057e-01 -2.670496404170989990e-01 -1.652373522520065308e-01 -6.887894868850708008e-01 -1.818086802959442139e-01 1.440254505723714828e-02 4.172544777393341064e-01 -7.169410586357116699e-02
4.900736361742019653e-02 2.570177912712097168e-01 8.738573789596557617e-01 -2.862584590911865234e-01 -1.067047938704490662e-01 5.701931565999984741e-02 -1.571959555149078369e-01 2.159205377101898193e-01
1.153478622436523438e-01 -1.560349613428115845e-01 2.018331736326217651e-01 -8.466133475303649902e-01 -9.083087742328643799e-02 -3.186762928962707520e-01 -6.627698987722396851e-02 -3.010975718498229980e-01
2.554027438163757324e-01 -6.036503314971923828e-01 2.317924797534942627e-01 -5.951286554336547852e-01 1.474773585796356201e-01 1.385078066959977150e-03 1.769103854894638062e-01 3.307887613773345947e-01
2.210671305656433105e-01 -7.976841181516647339e-02 5.283892154693603516e-01 -5.463775992393493652e-01 1.305515319108963013e-01 3.484272062778472900e-01 3.863216042518615723e-01 2.816968262195587158e-01
6.188379526138305664e-01 4.297919198870658875e-02 1.266386210918426514e-01 -1.983499228954315186e-01 -2.139209955930709839e-01 -6.294187307357788086e-01 -2.657185196876525879e-01 2.174302190542221069e-01
6.906731128692626953e-01 1.940132230520248413e-01 1.141334399580955505e-01 -2.420754283666610718e-01 -1.367452591657638550e-01 -4.324411451816558838e-01 -3.883390724658966064e-01 2.391456961631774902e-01
2.666296660900115967e-01 2.469781190156936646e-01 2.767446935176849365e-01 -4.613675475120544434e-01 1.608346998691558838e-01 -2.756783664226531982e-01 -5.338667035102844238e-01 4.377014935016632080e-01
3.530595898628234863e-01 -1.853678524494171143e-01 2.596274018287658691e-01 -1.709655672311782837e-01 -7.725690603256225586e-01 -3.797718286514282227e-01 6.271447986364364624e-03 5.677277594804763794e-02
5.707162618637084961e-01 1.257849931716918945e-01 3.842141032218933105e-01 -8.770406991243362427e-02 -6.858130544424057007e-02 4.383207559585571289e-01 -3.289808705449104309e-02 5.524832010269165039e-01
-1.001980006694793701e-01 -3.269270360469818115e-01 3.570854663848876953e-01 -6.303821802139282227e-01 -3.666260242462158203e-01 1.457932144403457642e-01 3.864589035511016846e-01 2.305788099765777588e-01
5.792266726493835449e-01 3.850132599472999573e-02 3.667705953121185303e-01 -2.178496271371841431e-01 -1.666592210531234741e-01 7.896070182323455811e-02 6.347095966339111328e-01 2.101629078388214111e-01
1.996538490056991577e-01 5.026537179946899414e-01 1.146062016487121582e-01 -5.570675134658813477e-01 -3.416195884346961975e-02 -1.490305811166763306e-01 -4.944108426570892334e-01 3.408807516098022461e-01
7.097299396991729736e-02 -1.825119853019714355e-01 2.716493904590606689e-01 -1.494990438222885132e-01 -6.745375394821166992e-01 -8.417018502950668335e-02 2.474900931119918823e-01 5.849544405937194824e-01
4.650836884975433350e-01 -2.622689902782440186e-01 1.127298995852470398e-01 -1.520607024431228638e-01 -1.431405246257781982e-01 -2.227467447519302368e-01 -2.177487909793853760e-01 7.493742704391479492e-01
-2.359304726123809814e-01 5.055981874465942383e-01 3.974589109420776367e-01 -2.955569326877593994e-01 -4.431352913379669189e-01 -4.885902628302574158e-02 1.688239425420761108e-01 4.648894071578979492e-01
4.171639680862426758e-01 -2.162042306736111641e-03 1.162152886390686035e-01 -2.134701013565063477e-01 -1.447306722402572632e-01 -3.870457112789154053e-01 -3.708755075931549072e-01 6.771959066390991211e-01
3.610369563102722168e-01 2.455925196409225464e-02 5.805801153182983398e-01 -1.532584726810455322e-01 -2.622547745704650879e-01 4.602435827255249023e-01 -8.303345739841461182e-02 4.700972139835357666e-01
4.654975831508636475e-01 2.930797636508941650e-01 -3.499052524566650391e-01 -3.910531401634216309e-01 -5.068852901458740234e-01 2.270775586366653442e-01 1.526388078927993774e-01 3.004404902458190918e-01
2.760383486747741699e-01 -3.472019433975219727e-01 -1.038000639528036118e-02 -7.579699754714965820e-01 2.445273548364639282e-01 1.103712245821952820e-01 2.837492823600769043e-01 2.759321630001068115e-01
9.540948271751403809e-02 -2.434213757514953613e-01 9.000450372695922852e-02 -7.260086536407470703e-01 -1.487225573509931564e-02 -2.211870998144149780e-01 5.740030407905578613e-01 1.335264891386032104e-01
4.748519361019134521e-01 -3.235019370913505554e-02 1.574316620826721191e-02 -3.067915737628936768e-01 1.084499582648277283e-01 2.842556312680244446e-02 -4.122569859027862549e-01 7.046808004379272461e-01
6.919438838958740234e-01 -4.265900235623121262e-03 -8.050412684679031372e-02 -3.229461610317230225e-01 -5.817655324935913086e-01 1.851007640361785889e-01 -1.897256970405578613e-01 -4.136416316032409668e-02
4.723607599735260010e-01 2.321952879428863525e-01 -2.971340119838714600e-01 -2.342117428779602051e-01 -3.765604794025421143e-01 5.470649525523185730e-02 2.635453045368194580e-01 6.046238541603088379e-01
-1.307996213436126709e-01 1.394738405942916870e-01 4.417617917060852051e-01 -6.769565343856811523e-01 -1.713021099567413330e-01 -1.440193355083465576e-01 5.062268376350402832e-01 -6.052554771304130554e-02
4.855628907680511475e-01 7.478533685207366943e-02 1.036318987607955933e-01 -3.755015432834625244e-01 -6.091653369367122650e-03 -6.265427917242050171e-02 7.382450699806213379e-01 2.406793981790542603e-01
1.821142733097076416e-01 1.288068294525146484e-01 4.959335327148437500e-01 -3.235633075237274170e-01 -4.145062062889337540e-03 4.307553768157958984e-01 3.503610491752624512e-01 5.397033095359802246e-01
-8.364035189151763916e-02 -2.799393832683563232e-01 6.645016372203826904e-02 -6.975240707397460938e-01 1.446098387241363525e-01 -3.810001611709594727e-01 3.791726231575012207e-01 3.373986780643463135e-01
1.404808461666107178e-01 2.618325687944889069e-02 3.196404874324798584e-01 -4.547134339809417725e-01 -6.079104915261268616e-02 -5.056648850440979004e-01 -5.286616683006286621e-01 3.630008399486541748e-01
4.777047932147979736e-01 3.176479339599609375e-01 5.644212365150451660e-01 -2.259280681610107422e-01 3.387046605348587036e-02 2.709264755249023438e-01 -3.094458281993865967e-01 3.619087338447570801e-01
6.697725653648376465e-01 3.417505919933319092e-01 -1.896579712629318237e-01 -3.633510768413543701e-01 -4.308192729949951172e-01 2.070198953151702881e-01 -1.253098100423812866e-01 1.498402506113052368e-01
4.832844734191894531e-01 1.913687139749526978e-01 2.346462309360504150e-01 -4.622795581817626953e-01 7.283888012170791626e-02 -1.132058948278427124e-01 6.633257865905761719e-01 5.413556471467018127e-02
6.775369644165039062e-01 3.358735442161560059e-01 8.400753885507583618e-02 -3.489736318588256836e-01 -3.762432336807250977e-01 1.490453183650970459e-01 -3.289973139762878418e-01 1.651664823293685913e-01
1.152562201023101807e-01 5.747740343213081360e-02 4.618742763996124268e-01 -3.864878416061401367e-01 -1.135737970471382141e-01 -3.669916689395904541e-01 -5.761390328407287598e-01 3.757575154304504395e-01
3.698273599147796631e-01 2.728593349456787109e-01 4.062006175518035889e-01 -4.189701378345489502e-01 2.031232416629791260e-01 -2.657399475574493408e-01 -5.280932784080505371e-01 2.397526055574417114e-01
3.047410249710083008e-01 3.572118878364562988e-01 1.767919063568115234e-01 -4.484765231609344482e-01 -2.475095391273498535e-01 -5.088440775871276855e-01 4.678203463554382324e-01 -9.003831446170806885e-02
6.780229806900024414e-01 -3.779341280460357666e-02 3.943436145782470703e-01 -1.768090128898620605e-01 -1.260267645120620728e-01 4.623721539974212646e-01 -1.856707483530044556e-01 2.965530753135681152e-01
3.964301049709320068e-01 4.279495775699615479e-02 4.651750624179840088e-01 -7.451762259006500244e-02 -4.935622513294219971e-01 2.689408361911773682e-01 -1.610279381275177002e-01 5.265056490898132324e-01
6.029850244522094727e-01 -1.836582720279693604e-01 2.230329513549804688e-01 -6.613700389862060547e-01 8.562503755092620850e-02 2.634576987475156784e-03 -2.055129557847976685e-01 -2.568083703517913818e-01
7.712047696113586426e-01 3.777487948536872864e-02 2.408781349658966064e-01 -1.756264120340347290e-01 -5.469179749488830566e-01 -5.055195838212966919e-02 1.149061992764472961e-01 -8.443619124591350555e-03
5.674270987510681152e-01 4.947046637535095215e-01 -2.926246225833892822e-01 -4.510815143585205078e-01 -3.559262752532958984e-01 9.908398240804672241e-02 6.941992789506912231e-02 5.356987938284873962e-02
-9.187337756156921387e-02 3.525553643703460693e-01 3.918220698833465576e-01 -2.060700803995132446e-01 -3.380935490131378174e-01 -4.538663625717163086e-01 2.065276354551315308e-01 5.552650094032287598e-01
3.661702871322631836e-01 -1.546704024076461792e-01 -1.274727731943130493e-01 -5.650457143783569336e-01 4.175984486937522888e-02 5.424854904413223267e-02 6.114404797554016113e-01 3.576646447181701660e-01
5.087538957595825195e-01 6.597081199288368225e-03 1.695533096790313721e-01 -3.006902635097503662e-01 -4.649418871849775314e-03 -5.063254833221435547e-01 -3.816737234592437744e-01 4.689361155033111572e-01
1.681894212961196899e-01 6.287904977798461914e-01 6.057294458150863647e-02 -5.287954211235046387e-01 -1.645119786262512207e-01 -3.467432558536529541e-01 -3.143071234226226807e-01 2.166962921619415283e-01
1.824135184288024902e-01 4.088361263275146484e-01 -5.589209124445915222e-02 -4.936762750148773193e-01 -2.196870893239974976e-01 1.128889173269271851e-01 -4.160416126251220703e-01 5.644830465316772461e-01
-1.445586383342742920e-01 -6.446178257465362549e-02 7.727979868650436401e-02 -3.233969807624816895e-01 -5.524744391441345215e-01 -4.056389033794403076e-01 -1.608918756246566772e-01 6.072335243225097656e-01
3.447094261646270752e-01 5.405684113502502441e-01 -2.269834876060485840e-01 -2.780999839305877686e-01 -2.178878486156463623e-01 -6.793367117643356323e-02 1.971134245395660400e-01 6.075823903083801270e-01
3.217314779758453369e-01 -6.704609841108322144e-02 4.250143766403198242e-01 -3.729527294635772705e-01 -1.112990230321884155e-01 -2.599110007286071777e-01 -6.240932345390319824e-01 3.206697106361389160e-01
1.142528727650642395e-01 -2.345239967107772827e-01 -8.264424279332160950e-03 -4.313881993293762207e-01 -4.445037841796875000e-01 -6.209654808044433594e-01 3.844526708126068115e-01 1.216351240873336792e-01
1.052056849002838135e-01 -1.207733377814292908e-01 -1.073903217911720276e-02 -5.788672566413879395e-01 -7.833414077758789062e-01 -1.257645711302757263e-02 1.074703335762023926e-01 1.175210401415824890e-01
2.931001186370849609e-01 1.672520935535430908e-01 8.770439028739929199e-01 -1.282766461372375488e-01 -2.296642065048217773e-01 -3.084364347159862518e-02 -1.519185900688171387e-01 1.538897305727005005e-01
2.728888392448425293e-01 -2.730848491191864014e-01 5.062230629846453667e-04 -6.538327336311340332e-01 -7.544236630201339722e-02 1.049208417534828186e-01 5.308621525764465332e-01 3.534743189811706543e-01
6.006174683570861816e-01 3.010593950748443604e-01 -1.608963906764984131e-01 -3.227371275424957275e-01 -5.621708631515502930e-01 2.771503627300262451e-01 -1.240636408329010010e-02 1.599146723747253418e-01
3.380312621593475342e-01 -1.100575253367424011e-01 3.975392878055572510e-01 -6.780807375907897949e-01 3.109626173973083496e-01 -3.139821588993072510e-01 -1.195889115333557129e-01 -2.149583846330642700e-01
3.902907669544219971e-01 3.170903921127319336e-01 7.563573122024536133e-01 -2.155123651027679443e-01 3.391235321760177612e-02 1.845415085554122925e-01 1.482506692409515381e-01 2.672470808029174805e-01
-2.914841771125793457e-01 1.118955202400684357e-02 2.178716212511062622e-01 -4.375693500041961670e-01 -6.061962842941284180e-01 -1.708777993917465210e-01 -2.487709671258926392e-01 4.662795066833496094e-01
2.011511027812957764e-01 6.437278985977172852e-01 -6.491941958665847778e-02 -5.934101343154907227e-01 2.545768395066261292e-02 1.153459548950195312e-01 -2.329761534929275513e-01 3.472348451614379883e-01
2.508188784122467041e-01 1.998763829469680786e-01 3.176579177379608154e-01 -4.310796558856964111e-01 2.670193612575531006e-01 -3.537125885486602783e-01 -5.050154328346252441e-01 3.986860513687133789e-01
-7.104019820690155029e-02 3.895594477653503418e-01 5.005084872245788574e-01 -1.165550425648689270e-01 -3.908741176128387451e-01 -1.102830022573471069e-01 1.602526754140853882e-01 6.232792139053344727e-01
1.563701033592224121e-01 -4.720004498958587646e-01 4.869029223918914795e-01 -6.704955101013183594e-01 -1.401232331991195679e-01 1.722695827484130859e-01 7.425137609243392944e-02 1.063044294714927673e-01
7.905265316367149353e-03 -3.195903003215789795e-01 5.375455021858215332e-01 -6.030821204185485840e-01 1.744841337203979492e-01 -1.764292269945144653e-01 3.155819177627563477e-01 2.897799611091613770e-01
6.754198670387268066e-01 3.244981169700622559e-01 -2.768332660198211670e-01 -3.894927799701690674e-01 -4.186667799949645996e-01 5.910683423280715942e-03 -1.012265905737876892e-01 1.568577140569686890e-01
2.206736654043197632e-01 6.436415314674377441e-01 -6.366417557001113892e-02 -5.907961726188659668e-01 -8.227706700563430786e-02 -2.186803519725799561e-02 -2.797325551509857178e-01 3.137472867965698242e-01
4.597464799880981445e-01 2.063293606042861938e-01 3.917490243911743164e-01 -3.394709825515747070e-01 -2.813830673694610596e-01 -4.102012515068054199e-02 -6.235662102699279785e-01 8.751872181892395020e-02
5.152119398117065430e-01 -2.212534695863723755e-01 2.068213224411010742e-01 -1.535401344299316406e-01 -1.144180744886398315e-01 -3.222084641456604004e-01 -2.646356225013732910e-01 6.575044393539428711e-01
7.028292864561080933e-02 -1.023826468735933304e-02 -1.680344343185424805e-01 -6.964027881622314453e-01 -1.273611932992935181e-01 -1.204499509185552597e-02 6.431308388710021973e-01 2.275078892707824707e-01
2.046820223331451416e-01 3.714229464530944824e-01 3.156634867191314697e-01 -5.267262458801269531e-01 -5.683913081884384155e-02 -3.720691502094268799e-01 5.283092856407165527e-01 -1.492967307567596436e-01
4.447799623012542725e-01 1.011736690998077393e-01 1.166018471121788025e-01 -3.315228223800659180e-01 -5.051984190940856934e-01 -1.087126806378364563e-01 6.334617137908935547e-01 1.065668649971485138e-02
4.830248653888702393e-01 -3.972243051975965500e-03 1.315835565328598022e-01 -2.113587707281112671e-01 -8.313081264495849609e-01 -6.909921020269393921e-02 9.393545985221862793e-02 3.566229017451405525e-03
7.839439064264297485e-02 2.960621118545532227e-01 3.215295374393463135e-01 -6.622321605682373047e-01 -9.512873739004135132e-02 -1.836455315351486206e-01 5.539231896400451660e-01 -1.210901662707328796e-01
5.299363136291503906e-01 -5.464768037199974060e-02 1.716672033071517944e-01 -2.088637053966522217e-01 -3.190172016620635986e-01 5.471693724393844604e-02 6.933081150054931641e-01 2.400942593812942505e-01
4.083191156387329102e-01 -1.370113492012023926e-01 3.459757268428802490e-01 -2.665103673934936523e-01 -6.597388982772827148e-01 2.909467816352844238e-01 -2.545260787010192871e-01 1.977055817842483521e-01
4.661381542682647705e-01 3.869344294071197510e-01 1.943707466125488281e-01 -4.488477408885955811e-01 -2.947691679000854492e-01 -1.253782808780670166e-01 -5.395466089248657227e-01 5.801807623356580734e-03
1.990718543529510498e-01 4.444409012794494629e-01 -2.515969239175319672e-02 -4.710132181644439697e-01 -2.292353361845016479e-01 -3.337648138403892517e-02 6.843063831329345703e-01 1.357143819332122803e-01
3.740443587303161621e-01 1.851442307233810425e-01 5.600194334983825684e-01 -1.130618378520011902e-01 -2.561163306236267090e-01 -5.932756662368774414e-01 2.604293525218963623e-01 1.183755174279212952e-01
6.908497959375381470e-02 6.003028154373168945e-01 9.661708027124404907e-02 -5.478649735450744629e-01 -3.105779588222503662e-01 -1.371938139200210571e-01 -4.141359031200408936e-01 1.964266449213027954e-01
3.376291394233703613e-01 -2.522146999835968018e-01 -1.086043938994407654e-01 -8.074757456779479980e-01 3.062972128391265869e-01 2.608851529657840729e-02 2.207509875297546387e-01 1.239056959748268127e-01
-1.081053242087364197e-01 -2.591822743415832520e-01 1.911675482988357544e-01 -4.881672263145446777e-01 -4.014518558979034424e-01 1.305122375488281250e-01 4.941262304782867432e-01 4.732100665569305420e-01
4.198957979679107666e-01 -4.390268027782440186e-02 2.712885849177837372e-02 -2.331591397523880005e-01 -1.578991562128067017e-01 -4.108716249465942383e-01 -3.593704104423522949e-01 6.661579012870788574e-01
7.623464614152908325e-02 -1.502837836742401123e-01 1.489867718191817403e-04 -5.448351502418518066e-01 -2.391508817672729492e-01 -4.760102033615112305e-01 6.206820011138916016e-01 7.571569830179214478e-02
3.246266245841979980e-01 -2.252524048089981079e-01 4.703371822834014893e-01 -6.501325368881225586e-01 1.365308612585067749e-01 -2.043224684894084930e-02 4.141902327537536621e-01 9.683924913406372070e-02
3.548304736614227295e-01 -2.000479958951473236e-02 4.022521078586578369e-01 -2.702837884426116943e-01 -7.260650396347045898e-03 -4.415983557701110840e-01 6.189759969711303711e-01 2.462558895349502563e-01
3.359051048755645752e-01 1.411897689104080200e-01 -3.011609315872192383e-01 -2.717075943946838379e-01 -3.731339573860168457e-01 1.494102776050567627e-01 1.409287303686141968e-01 7.220090627670288086e-01
2.646606974303722382e-02 1.241807788610458374e-01 1.241257935762405396e-01 -7.507378458976745605e-01 -1.673288643360137939e-01 -1.556898932904005051e-02 6.128067970275878906e-01 -3.302731364965438843e-02
5.329683423042297363e-01 2.127577811479568481e-01 2.575170397758483887e-01 -2.086770683526992798e-01 1.295661777257919312e-01 -4.269816577434539795e-01 -2.431526035070419312e-01 5.500851273536682129e-01
3.235701620578765869e-01 4.090570807456970215e-01 1.463216245174407959e-01 -5.493575334548950195e-01 -4.613686352968215942e-02 4.238615557551383972e-02 -5.864666700363159180e-01 2.385428845882415771e-01
6.402340531349182129e-02 1.250628232955932617e-01 5.346184968948364258e-01 -6.477205157279968262e-01 -2.701908051967620850e-01 3.693768680095672607e-01 1.406936943531036377e-01 -2.136924713850021362e-01
-2.900182306766510010e-01 1.432381570339202881e-01 2.669105231761932373e-01 -3.319463729858398438e-01 -5.758852958679199219e-01 -2.776024639606475830e-01 -5.525895208120346069e-02 5.497111678123474121e-01
-1.118546128273010254e-01 2.820894122123718262e-01 4.179496169090270996e-01 -1.963046491146087646e-01 -3.586582541465759277e-01 -4.754819273948669434e-01 1.733142584562301636e-01 5.567227005958557129e-01
1.774466037750244141e-01 2.275497615337371826e-01 8.085592985153198242e-01 -1.696420758962631226e-01 -1.757813394069671631e-01 2.118192240595817566e-02 -1.933642178773880005e-01 4.067549407482147217e-01
1.117258146405220032e-01 6.179309487342834473e-01 -4.450175538659095764e-02 -5.559818744659423828e-01 -1.473925113677978516e-01 -2.163739642128348351e-03 -2.590876817703247070e-01 4.535711407661437988e-01
2.243867842480540276e-03 3.239735066890716553e-01 1.168283745646476746e-01 -4.300013482570648193e-01 -5.197166204452514648e-01 -4.890750050544738770e-01 4.271819293498992920e-01 -6.857065856456756592e-02
2.582420222461223602e-02 -3.506947457790374756e-01 2.265340983867645264e-01 -6.695591211318969727e-01 7.893429696559906006e-02 2.968907952308654785e-01 2.585465908050537109e-01 4.642177224159240723e-01
8.322622627019882202e-02 -6.410297937691211700e-04 6.491687297821044922e-01 -2.237646877765655518e-01 -1.056669577956199646e-01 3.025314211845397949e-01 2.556138634681701660e-01 5.946033000946044922e-01
5.001541972160339355e-01 1.842873096466064453e-01 -2.326541841030120850e-01 -1.360224187374114990e-01 -4.886245429515838623e-01 -5.768842995166778564e-02 2.533705532550811768e-01 5.804959535598754883e-01
6.857370138168334961e-01 2.522225379943847656e-01 -2.266236841678619385e-01 -2.019661515951156616e-01 -4.522302150726318359e-01 1.679490134119987488e-02 1.549119800329208374e-01 3.810615837574005127e-01
2.673555016517639160e-01 3.262440264225006104e-01 -1.298198252916336060e-01 -3.134640753269195557e-01 -1.494899988174438477e-01 -5.443656072020530701e-02 -2.230489701032638550e-01 7.949285507202148438e-01
5.137489363551139832e-02 -1.849016547203063965e-01 9.675920754671096802e-02 -6.848260760307312012e-01 -3.640079200267791748e-01 -4.746083021163940430e-01 -1.750093698501586914e-01 -3.105475604534149170e-01
2.195829302072525024e-01 -5.364661663770675659e-02 4.119962751865386963e-01 -1.445310413837432861e-01 -4.951052963733673096e-01 2.563386559486389160e-01 -1.726924479007720947e-01 6.462304592132568359e-01
4.048610925674438477e-01 3.833988308906555176e-01 -3.610453605651855469e-01 -5.263447761535644531e-01 -3.243233859539031982e-01 2.070574760437011719e-01 -1.578582823276519775e-01 3.297309875488281250e-01
1.575521379709243774e-01 2.052585408091545105e-02 2.078973203897476196e-01 -4.687927663326263428e-01 -5.908741950988769531e-01 3.312520384788513184e-01 2.497973740100860596e-01 4.364733695983886719e-01
7.175787091255187988e-01 -6.093722954392433167e-02 1.259224861860275269e-01 -1.966159492731094360e-01 -4.877280294895172119e-01 -2.188943922519683838e-01 3.724115788936614990e-01 -4.867545887827873230e-02
5.683338642120361328e-01 1.860269717872142792e-02 3.743102252483367920e-01 -4.439817965030670166e-01 2.761240005493164062e-01 -1.740124672651290894e-01 4.691528081893920898e-01 1.131077557802200317e-01
1.081053987145423889e-01 2.418637722730636597e-01 5.724440217018127441e-01 -2.259784638881683350e-01 -5.307130813598632812e-01 -2.940731048583984375e-01 4.238090515136718750e-01 5.750834196805953979e-02
6.419121026992797852e-01 1.471264064311981201e-01 -1.547386050224304199e-01 -3.491803407669067383e-01 -6.064435243606567383e-01 8.598666638135910034e-02 1.788005828857421875e-01 -1.153023019433021545e-01
4.780528843402862549e-01 -9.338404983282089233e-02 3.570735454559326172e-02 -2.276386767625808716e-01 -9.053537994623184204e-02 -2.612583041191101074e-01 -3.033629655838012695e-01 7.356418967247009277e-01
1.059072390198707581e-01 -1.739073097705841064e-01 4.442395865917205811e-01 -5.893352627754211426e-01 2.898865640163421631e-01 -1.481141149997711182e-01 4.795452654361724854e-01 2.791760861873626709e-01
1.356923207640647888e-02 -2.530419826507568359e-01 -6.937676575034856796e-03 -3.092018365859985352e-01 -7.342315316200256348e-01 -1.329115480184555054e-01 3.620762825012207031e-01 3.902191221714019775e-01
2.547030448913574219e-01 -2.581132650375366211e-01 2.467665970325469971e-01 -5.817176103591918945e-01 -5.351314544677734375e-01 -1.743224263191223145e-01 1.812244504690170288e-01 -3.458591401576995850e-01
6.833031773567199707e-02 -6.143693923950195312e-01 2.592931091785430908e-01 -5.808069109916687012e-01 2.808734402060508728e-02 -4.019536450505256653e-02 1.972334682941436768e-01 4.147359728813171387e-01
4.719456732273101807e-01 1.555938273668289185e-01 1.426252722740173340e-02 -5.650997757911682129e-01 -1.407974809408187866e-01 -5.246018990874290466e-02 -6.376555562019348145e-01 6.585069000720977783e-02
6.559942960739135742e-01 -1.129273995757102966e-01 3.028158545494079590e-01 -1.413246393203735352e-01 -6.610012650489807129e-01 -3.143332898616790771e-02 -7.100055459886789322e-03 -8.536784350872039795e-02
2.974779009819030762e-01 2.106068283319473267e-01 6.615831702947616577e-02 -5.371504426002502441e-01 5.239351987838745117e-01 1.206711232662200928e-01 3.490066528320312500e-01 4.041894674301147461e-01
8.610094338655471802e-02 1.472746133804321289e-01 6.599482148885726929e-02 -3.271882534027099609e-01 -7.522733807563781738e-01 -5.130465626716613770e-01 1.729749590158462524e-01 -2.090477384626865387e-02
4.296174347400665283e-01 6.052098274230957031e-01 2.559697329998016357e-01 -5.153999924659729004e-01 1.190560981631278992e-01 1.563278883695602417e-01 2.615894377231597900e-01 -1.046449393033981323e-01
-5.289913713932037354e-02 -1.427595410495996475e-02 1.802151054143905640e-01 -3.013602197170257568e-01 -5.301579833030700684e-01 -5.309540033340454102e-01 -2.050830274820327759e-01 5.183277130126953125e-01
4.723258614540100098e-01 -2.556075155735015869e-01 4.817860424518585205e-01 -4.679525792598724365e-01 6.013726070523262024e-02 3.593033552169799805e-01 3.142738640308380127e-01 1.702705472707748413e-01
3.888433575630187988e-01 2.786279469728469849e-02 4.145816266536712646e-01 -1.194390356540679932e-01 -2.061614692211151123e-01 3.079059123992919922e-01 -3.188572227954864502e-01 6.503095030784606934e-01
-1.270340755581855774e-02 -3.129144608974456787e-01 1.334821879863739014e-01 -5.864055752754211426e-01 -4.648711681365966797e-01 4.432035982608795166e-01 1.623015552759170532e-01 3.183675408363342285e-01
5.267675518989562988e-01 2.408186905086040497e-02 3.729640245437622070e-01 -2.221570611000061035e-01 -5.736707150936126709e-02 5.602546930313110352e-01 -1.109472289681434631e-01 4.516574740409851074e-01
2.701889574527740479e-01 3.263989984989166260e-01 -2.992618829011917114e-02 -5.014452338218688965e-01 -2.044712007045745850e-01 1.390811800956726074e-01 -4.898586273193359375e-01 5.167252421379089355e-01
2.462351918220520020e-01 2.834211289882659912e-01 8.678922653198242188e-01 -2.252715677022933960e-01 -1.188745573163032532e-01 2.545498870313167572e-02 2.001315057277679443e-01 1.499286200851202011e-02
1.178861483931541443e-01 3.453604578971862793e-01 7.983043789863586426e-02 -3.507561981678009033e-01 -6.038208007812500000e-01 -5.281211733818054199e-01 3.063503503799438477e-01 -8.008837699890136719e-03
-3.487286567687988281e-01 -1.155455783009529114e-01 4.101491868495941162e-01 -7.162427306175231934e-01 -4.037908017635345459e-01 -1.087224204093217850e-02 9.728088229894638062e-02 1.057475954294204712e-01
2.460806965827941895e-01 -5.072063952684402466e-02 -2.682571113109588623e-01 -4.384836852550506592e-01 -8.014185428619384766e-01 -1.291517615318298340e-01 -1.624272391200065613e-02 1.158717721700668335e-01
-6.592025514692068100e-03 3.124974966049194336e-01 7.208762168884277344e-01 -1.390429437160491943e-01 -3.293943703174591064e-01 -2.649193108081817627e-01 5.928174033761024475e-02 4.255692064762115479e-01
3.386010527610778809e-01 -3.163726627826690674e-01 1.890956610441207886e-01 -7.917763590812683105e-01 3.253426253795623779e-01 -1.201478913426399231e-01 -9.640255011618137360e-03 -4.705881327390670776e-02
1.529062688350677490e-01 4.767846763134002686e-01 1.165391579270362854e-01 -3.833890557289123535e-01 -2.459149658679962158e-01 -5.279383659362792969e-01 4.910417795181274414e-01 9.171847999095916748e-02
2.274707853794097900e-01 4.911581054329872131e-02 4.676832556724548340e-01 -3.494459092617034912e-01 -4.437959566712379456e-02 -2.778478562831878662e-01 -5.666915178298950195e-01 4.524339735507965088e-01
2.514336407184600830e-01 4.708580076694488525e-01 -3.101414144039154053e-01 -3.752813339233398438e-01 -2.713839113712310791e-01 4.194577410817146301e-02 -1.596965454518795013e-02 6.343393325805664062e-01
3.628914952278137207e-01 -7.227748632431030273e-02 1.193653047084808350e-01 -2.718937397003173828e-01 -1.306822299957275391e-01 -3.778095245361328125e-01 -3.861073255538940430e-01 6.826526522636413574e-01
5.890814065933227539e-01 -1.862585097551345825e-01 2.043432146310806274e-01 -5.811841040849685669e-02 -7.306611537933349609e-01 2.435285970568656921e-02 1.216712817549705505e-01 1.545782238245010376e-01
-3.610350564122200012e-02 -1.335900127887725830e-01 2.541925013065338135e-01 -2.274280935525894165e-01 -5.451286435127258301e-01 -4.676804542541503906e-01 -1.247324794530868530e-01 5.771175026893615723e-01
5.270871147513389587e-02 -2.714180946350097656e-01 3.860208094120025635e-01 -2.057012170553207397e-01 -6.584940552711486816e-01 -4.111583903431892395e-02 -2.052779048681259155e-01 5.047624707221984863e-01
4.967931210994720459e-01 1.343361437320709229e-01 1.749085634946823120e-01 -3.487249910831451416e-01 -9.604112803936004639e-02 -2.540461122989654541e-01 -5.682095289230346680e-01 4.316513240337371826e-01
2.047229930758476257e-02 1.712975949048995972e-01 5.406109094619750977e-01 -5.816876292228698730e-01 -1.499146819114685059e-01 1.586096584796905518e-01 5.387692451477050781e-01 4.139709472656250000e-02
5.857017040252685547e-01 3.209471702575683594e-02 2.416218817234039307e-01 -6.091592311859130859e-01 3.533262014389038086e-01 -4.867953062057495117e-02 3.112944662570953369e-01 4.851851984858512878e-02
3.173862993717193604e-01 3.677372038364410400e-01 -1.208325773477554321e-01 -3.339766263961791992e-01 -1.830811649560928345e-01 -1.461018919944763184e-01 -3.575832545757293701e-01 6.746586561203002930e-01
-1.835570484399795532e-01 -4.128707051277160645e-01 2.964027225971221924e-01 -7.545799016952514648e-01 -3.616771697998046875e-01 -7.294239848852157593e-02 -4.963342100381851196e-02 2.194683998823165894e-03
6.995242834091186523e-01 -7.889138162136077881e-02 2.245954126119613647e-01 -1.880499422550201416e-01 -5.897216200828552246e-01 1.996880322694778442e-01 -1.740764379501342773e-01 2.620184421539306641e-02
3.772274404764175415e-02 5.034785345196723938e-02 7.073537707328796387e-01 -6.081323027610778809e-01 2.926008217036724091e-02 2.657627463340759277e-01 1.751026809215545654e-01 1.540153920650482178e-01
3.943488001823425293e-01 -8.484067022800445557e-02 7.038881778717041016e-01 -1.992706805467605591e-01 -2.961014807224273682e-01 3.477200269699096680e-01 2.440685033798217773e-02 3.048651516437530518e-01
-1.033494397997856140e-01 4.359986186027526855e-01 5.645974874496459961e-01 -1.824035644531250000e-01 -3.862267136573791504e-01 -3.479415774345397949e-01 1.577346026897430420e-01 3.899590075016021729e-01
6.234089136123657227e-01 1.792521625757217407e-01 1.896914094686508179e-01 -4.543984532356262207e-01 3.308371901512145996e-01 -2.008141726255416870e-01 4.267926514148712158e-01 6.955292820930480957e-02
-6.379222124814987183e-02 -1.397871226072311401e-01 4.411379098892211914e-01 -5.462024807929992676e-01 -3.820393979549407959e-01 3.216083645820617676e-01 3.692944943904876709e-01 3.125473260879516602e-01
9.217235445976257324e-02 -1.674423962831497192e-01 4.003234803676605225e-01 -5.958576202392578125e-01 -5.839693546295166016e-01 -4.039609059691429138e-02 -8.651625365018844604e-02 -3.130895197391510010e-01
7.511528730392456055e-01 -1.297266930341720581e-01 1.140827964991331100e-02 -1.208714172244071960e-01 -2.040229365229606628e-02 -3.160405755043029785e-01 -1.466522216796875000e-01 5.314090251922607422e-01
2.633095085620880127e-01 9.628742188215255737e-02 6.984339356422424316e-01 -2.366945594549179077e-01 4.427427053451538086e-02 3.259770572185516357e-01 1.728447526693344116e-01 4.893525838851928711e-01
6.688939034938812256e-02 -6.064478307962417603e-02 6.700361613184213638e-03 -3.351356089115142822e-01 -8.529284596443176270e-01 1.739353537559509277e-01 2.612441182136535645e-01 2.312971651554107666e-01
4.364136457443237305e-01 9.229774586856365204e-03 5.018354654312133789e-01 -1.260387301445007324e-01 -6.265366077423095703e-01 -1.247258484363555908e-01 -3.579185009002685547e-01 -7.431769371032714844e-02
1.726679950952529907e-01 2.395011782646179199e-01 -1.327043771743774414e-02 -3.584340810775756836e-01 -4.786518216133117676e-01 -6.090312600135803223e-01 4.184139668941497803e-01 9.527287632226943970e-02
1.968497335910797119e-01 -2.571676373481750488e-01 -1.077193021774291992e-01 -6.005806922912597656e-01 -2.875290624797344208e-02 1.063834428787231445e-01 5.746295452117919922e-01 4.248189926147460938e-01
7.996289432048797607e-02 -4.773274809122085571e-02 2.504310905933380127e-01 -1.989130228757858276e-01 -6.182107925415039062e-01 -4.534999728202819824e-01 -2.149607688188552856e-01 5.049659013748168945e-01
3.225212395191192627e-01 -3.266260027885437012e-01 2.068417370319366455e-01 -7.848836779594421387e-01 3.067594766616821289e-01 -6.985749304294586182e-02 -1.732959151268005371e-01 -3.816760703921318054e-02
2.791282534599304199e-01 -6.279225647449493408e-02 4.438220337033271790e-02 -8.034087419509887695e-01 3.078802824020385742e-01 -1.326855830848217010e-02 3.912950456142425537e-01 1.504361182451248169e-01
1.938088089227676392e-01 1.781141310930252075e-01 5.452762842178344727e-01 -3.613860607147216797e-01 -1.252564042806625366e-01 6.338483095169067383e-01 1.595355421304702759e-01 2.447094172239303589e-01
2.221183925867080688e-01 3.767926096916198730e-01 -2.284389287233352661e-01 -4.525052309036254883e-01 7.391702383756637573e-02 -2.794253528118133545e-01 -1.737128645181655884e-01 6.618362069129943848e-01
2.035938799381256104e-01 1.014770492911338806e-01 3.030712902545928955e-01 -6.294601559638977051e-01 4.109002351760864258e-01 2.539194747805595398e-02 4.855499565601348877e-01 2.343868762254714966e-01
6.417805552482604980e-01 -2.643200159072875977e-01 1.800556629896163940e-01 -2.259342670440673828e-01 7.492896914482116699e-02 -3.286317586898803711e-01 -1.607809066772460938e-01 5.434358716011047363e-01
4.860081076622009277e-01 -1.870191544294357300e-01 1.507848501205444336e-01 -5.923657417297363281e-01 1.640301942825317383e-01 -1.967982053756713867e-01 4.990887045860290527e-01 2.011512219905853271e-01
-1.112959813326597214e-02 -3.400642052292823792e-02 2.984179556369781494e-01 -2.894818484783172607e-01 -4.908954203128814697e-01 2.103821784257888794e-01 7.838220894336700439e-02 7.310841083526611328e-01
-1.366043090820312500e-01 -1.586762964725494385e-01 4.627526924014091492e-02 -8.650735616683959961e-01 1.528365015983581543e-01 -3.337259292602539062e-01 1.959851533174514771e-01 1.803476512432098389e-01
-3.071310929954051971e-02 2.657014131546020508e-01 -9.633985161781311035e-02 -4.959543645381927490e-01 -4.923061132431030273e-01 -5.091556906700134277e-01 4.092893600463867188e-01 6.391337513923645020e-02
7.610965371131896973e-01 -1.315768361091613770e-01 1.374169886112213135e-01 -1.576514840126037598e-01 -2.307959273457527161e-02 -4.664963781833648682e-01 -2.037889957427978516e-01 3.162290155887603760e-01
1.950680017471313477e-01 4.131973534822463989e-02 -5.672116577625274658e-02 -3.800336718559265137e-01 -2.092593461275100708e-01 -3.769995570182800293e-01 7.189154028892517090e-01 3.314225971698760986e-01
2.216908335685729980e-01 -3.677965700626373291e-02 3.679195642471313477e-01 -7.751850485801696777e-01 2.006627172231674194e-01 -2.923140227794647217e-01 -7.364241033792495728e-02 -2.865093648433685303e-01
2.249443978071212769e-01 1.491790860891342163e-01 5.406748056411743164e-01 -2.865257561206817627e-01 1.761833578348159790e-01 -3.514478802680969238e-01 -3.714583218097686768e-01 5.100803971290588379e-01
1.015416011214256287e-01 1.334527134895324707e-01 4.519569277763366699e-01 -4.142592847347259521e-01 -2.689098715782165527e-01 -1.275590360164642334e-01 7.026044130325317383e-01 1.173338070511817932e-01
2.226278185844421387e-01 -1.415717508643865585e-02 4.046793580055236816e-01 -2.896972894668579102e-01 -3.577585518360137939e-02 -6.500286459922790527e-01 -3.449096679687500000e-01 3.997080326080322266e-01
4.401951432228088379e-01 9.892992675304412842e-02 3.616534769535064697e-01 -1.147812753915786743e-01 -1.158799901604652405e-01 3.906627297401428223e-01 -7.043160498142242432e-02 6.938781738281250000e-01
4.117795228958129883e-01 -1.453792005777359009e-01 2.932789623737335205e-01 -7.622041106224060059e-01 1.826258599758148193e-01 -1.854225695133209229e-01 -9.394701570272445679e-02 -2.564667165279388428e-01
-2.164594456553459167e-02 4.898057579994201660e-01 6.835547834634780884e-02 -2.371600121259689331e-01 -4.154425561428070068e-01 -4.393832683563232422e-01 1.655335873365402222e-01 5.528587698936462402e-01
3.030591309070587158e-01 -3.806257545948028564e-01 -2.081108093261718750e-01 -7.746852040290832520e-01 -1.137233823537826538e-01 1.562690478749573231e-03 3.236816823482513428e-01 4.611552506685256958e-02
-1.166287511587142944e-01 -1.115862578153610229e-01 3.706650733947753906e-01 -8.392917513847351074e-01 -2.517186999320983887e-01 1.418573558330535889e-01 1.901759356260299683e-01 -1.117601767182350159e-01
3.443514108657836914e-01 -3.081799447536468506e-01 -1.885923445224761963e-01 -7.356303930282592773e-01 -7.385593652725219727e-02 -3.100079484283924103e-02 4.493774175643920898e-01 3.704420104622840881e-02
1.647968590259552002e-01 8.172316849231719971e-02 2.393356151878833771e-02 -3.649087548255920410e-01 -1.809804886579513550e-01 -4.877543151378631592e-01 6.816814541816711426e-01 3.115833401679992676e-01
-3.859680891036987305e-02 1.955176517367362976e-02 5.300530195236206055e-01 -6.502147316932678223e-01 -3.962030112743377686e-01 3.186796605587005615e-01 1.387475430965423584e-01 -1.288726180791854858e-01
5.152802467346191406e-01 3.652555048465728760e-01 1.702611446380615234e-01 -4.313001036643981934e-01 8.146537095308303833e-02 -1.446295976638793945e-01 5.955830812454223633e-01 6.158388778567314148e-02
5.443107485771179199e-01 2.200848609209060669e-01 7.222902774810791016e-02 -8.356618881225585938e-02 -1.289094984531402588e-01 -2.665518522262573242e-01 -9.957961738109588623e-02 7.385826110839843750e-01
5.774690508842468262e-01 -5.089069902896881104e-02 4.699514806270599365e-01 -1.224541813135147095e-01 -6.377687305212020874e-02 4.535599946975708008e-01 -8.478350192308425903e-02 4.594754576683044434e-01
-1.326545029878616333e-01 -2.040579915046691895e-01 3.461904525756835938e-01 -4.311154782772064209e-01 -7.378572821617126465e-01 -2.110146582126617432e-01 -1.651294529438018799e-01 1.372091770172119141e-01
2.728236913681030273e-01 1.451762467622756958e-01 6.516199558973312378e-02 -2.417001873254776001e-01 -1.935846507549285889e-01 -6.275737285614013672e-01 5.625059008598327637e-01 3.067396283149719238e-01
-5.647086724638938904e-02 3.742797374725341797e-01 2.888982295989990234e-01 -4.056457281112670898e-01 -4.162444174289703369e-01 -5.124995112419128418e-01 3.708812892436981201e-01 1.877416968345642090e-01
3.675408661365509033e-01 2.499595880508422852e-01 1.329704970121383667e-01 -2.763650715351104736e-01 1.059871912002563477e-01 -5.248000621795654297e-01 5.704668760299682617e-01 3.103132247924804688e-01
2.567887902259826660e-01 -5.019819736480712891e-02 3.473569452762603760e-02 -6.056768894195556641e-01 -1.686258018016815186e-01 -4.794267714023590088e-01 5.483853220939636230e-01 -6.691410392522811890e-02
2.678105533123016357e-01 4.453075230121612549e-01 1.399198621511459351e-01 -5.948488712310791016e-01 -1.841860562562942505e-01 -1.397547423839569092e-01 -5.468071699142456055e-01 6.404762715101242065e-02
-1.875881850719451904e-01 -1.365928053855895996e-01 -5.714047234505414963e-03 -8.498324155807495117e-01 1.325127035379409790e-01 -2.788794636726379395e-01 1.528188586235046387e-01 3.243739902973175049e-01
7.722871750593185425e-02 1.195466425269842148e-02 6.449118852615356445e-01 -5.506092309951782227e-01 3.428290188312530518e-01 2.555517852306365967e-01 1.468952558934688568e-02 3.029139041900634766e-01
-1.391290575265884399e-01 1.984306722879409790e-01 7.527167201042175293e-01 -4.105682671070098877e-01 -2.160870432853698730e-01 1.430055499076843262e-01 3.031297326087951660e-01 2.169969081878662109e-01
2.122804671525955200e-01 -3.239358216524124146e-02 6.743622422218322754e-01 -4.803908616304397583e-02 -2.871010303497314453e-01 1.127462908625602722e-01 -6.326434761285781860e-02 6.306143999099731445e-01
2.375729978084564209e-01 7.035521417856216431e-02 6.734246611595153809e-01 -1.569178849458694458e-01 -1.002813503146171570e-01 2.985158264636993408e-01 1.948741674423217773e-01 5.686309933662414551e-01
3.568795621395111084e-01 3.293705582618713379e-01 -2.251303493976593018e-01 -2.682408392429351807e-01 8.588889613747596741e-03 6.113594397902488708e-02 8.586467802524566650e-02 7.939339280128479004e-01
-8.724583312869071960e-03 -6.326731294393539429e-02 5.580713748931884766e-01 -2.856373190879821777e-01 -1.132099330425262451e-01 2.641643583774566650e-01 3.619033396244049072e-01 6.239517331123352051e-01
3.107790648937225342e-01 1.182680353522300720e-01 8.878032863140106201e-02 -3.971946835517883301e-01 -4.543825089931488037e-01 5.090653300285339355e-01 -2.491093873977661133e-01 4.428512752056121826e-01
-1.202755719423294067e-01 -7.759353518486022949e-02 -1.046800836920738220e-01 -6.541663408279418945e-01 -2.957997918128967285e-01 -4.737994968891143799e-01 4.446237683296203613e-01 1.759198009967803955e-01
3.832854926586151123e-01 -5.742803588509559631e-02 7.190589308738708496e-01 -2.988250553607940674e-01 -1.086167767643928528e-01 2.714795768260955811e-01 2.949871718883514404e-01 2.663377523422241211e-01
2.459479868412017822e-01 -2.036900818347930908e-01 -8.914761990308761597e-02 -4.239332973957061768e-01 -4.079620242118835449e-01 -5.725248456001281738e-01 4.648155868053436279e-01 9.058324620127677917e-03
5.775267481803894043e-01 -2.708534337580204010e-02 2.406224012374877930e-01 -4.558777809143066406e-01 -3.960154950618743896e-01 4.418261051177978516e-01 8.199933916330337524e-02 -2.030836045742034912e-01
-6.959585100412368774e-02 2.465573996305465698e-01 7.508482933044433594e-01 -5.260697603225708008e-01 -9.488339722156524658e-02 2.678664624691009521e-01 -1.042572483420372009e-01 -4.710047319531440735e-02
4.476178437471389771e-03 5.190885663032531738e-01 1.183492243289947510e-01 -2.380820065736770630e-01 -6.535826325416564941e-01 -3.138549029827117920e-01 -8.299148827791213989e-02 3.567557632923126221e-01
6.695414334535598755e-02 2.099828124046325684e-01 2.149412930011749268e-01 -5.708416700363159180e-01 1.720311492681503296e-01 5.423409491777420044e-02 -2.477123737335205078e-01 6.967546343803405762e-01
4.615440666675567627e-01 1.071003172546625137e-02 1.359170824289321899e-01 -2.771672308444976807e-01 1.965599320828914642e-02 -6.105995178222656250e-01 -2.442213445901870728e-01 5.086305141448974609e-01
7.092901319265365601e-02 -1.767445206642150879e-01 -2.232414670288562775e-02 -7.511222362518310547e-01 1.695582419633865356e-01 -4.460418522357940674e-01 3.971604108810424805e-01 1.166533157229423523e-01
3.927989900112152100e-01 7.545098662376403809e-02 4.471674934029579163e-02 -2.034279704093933105e-01 -1.666030734777450562e-01 -3.383399248123168945e-01 6.962215900421142578e-01 4.119209051132202148e-01
4.094772040843963623e-01 5.381616353988647461e-01 -3.261971771717071533e-01 -3.008393645286560059e-01 -2.208088189363479614e-01 -2.706699669361114502e-01 1.370951235294342041e-01 4.527558088302612305e-01
3.118744790554046631e-01 2.610885072499513626e-03 6.264448761940002441e-01 -4.727922007441520691e-02 -4.312816560268402100e-01 2.119680941104888916e-01 1.340271681547164917e-01 5.090787410736083984e-01
7.278754562139511108e-02 5.276829004287719727e-01 2.435944974422454834e-02 -4.656604528427124023e-01 -5.425280928611755371e-01 -4.043321609497070312e-01 1.966046690940856934e-01 -4.842748120427131653e-02
7.086966186761856079e-02 4.608995616436004639e-01 3.772097229957580566e-01 -2.922912538051605225e-01 -4.818256497383117676e-01 -3.956020176410675049e-01 4.041959643363952637e-01 5.288012698292732239e-02
1.413696259260177612e-01 1.126043125987052917e-01 2.467783689498901367e-01 -6.146016120910644531e-01 -1.490248292684555054e-01 -1.821511983871459961e-02 7.104089260101318359e-01 3.845695778727531433e-02
-6.558648496866226196e-02 1.258565038442611694e-01 3.104778230190277100e-01 -5.574437379837036133e-01 -3.407226800918579102e-01 3.740852773189544678e-01 5.335240364074707031e-01 1.789941191673278809e-01
1.399206556379795074e-02 4.278208613395690918e-01 -1.232342980802059174e-02 -3.969413042068481445e-01 -4.646763503551483154e-01 -3.705054819583892822e-01 4.913057982921600342e-01 2.539283037185668945e-01
-1.820354312658309937e-01 -9.868101030588150024e-02 -8.684334158897399902e-02 -8.377932906150817871e-01 -3.655540198087692261e-02 -2.570619285106658936e-01 3.793309032917022705e-01 1.907272636890411377e-01
2.241914272308349609e-01 2.668087184429168701e-01 8.431220054626464844e-01 -1.529281288385391235e-01 -2.212403714656829834e-01 3.990038856863975525e-02 -1.650902479887008667e-01 2.579062283039093018e-01
3.181439340114593506e-01 -4.566785991191864014e-01 3.842158019542694092e-01 -6.168234944343566895e-01 -3.554680049419403076e-01 -5.092281103134155273e-02 8.237261325120925903e-02 -1.624818146228790283e-01
5.084862709045410156e-01 -5.938922762870788574e-01 -4.132045060396194458e-02 -5.157322883605957031e-01 -8.352844417095184326e-02 -2.185171395540237427e-01 2.094749361276626587e-01 1.497997790575027466e-01
2.555904686450958252e-01 -9.287210181355476379e-03 1.264740824699401855e-01 -3.332102000713348389e-01 -6.354302167892456055e-01 2.600691318511962891e-01 -1.356292515993118286e-01 5.637018680572509766e-01
5.220380425453186035e-01 6.251041311770677567e-03 3.010708689689636230e-01 -3.040778636932373047e-01 -1.666659265756607056e-01 -2.490369528532028198e-01 -6.011736989021301270e-01 3.051612377166748047e-01
2.689791917800903320e-01 -1.533580422401428223e-01 1.316174864768981934e-01 -7.237182259559631348e-01 -2.377900481224060059e-01 5.069825053215026855e-01 1.658741831779479980e-01 1.481572538614273071e-01
4.070551693439483643e-01 4.160782396793365479e-01 -2.509371340274810791e-01 -5.574506521224975586e-01 -2.280992269515991211e-01 3.815578669309616089e-02 -3.381060957908630371e-01 3.459239006042480469e-01
3.229194581508636475e-01 1.511164754629135132e-01 7.269524931907653809e-01 -1.013386473059654236e-01 -3.886198699474334717e-01 2.358342558145523071e-01 2.481261789798736572e-01 2.568028867244720459e-01
5.285899639129638672e-01 2.271513044834136963e-01 -1.473965793848037720e-01 -4.925893247127532959e-01 -5.162672698497772217e-02 -3.179544210433959961e-01 5.483961701393127441e-01 -1.123414374887943268e-02
1.919561624526977539e-01 1.629693955183029175e-01 2.538829445838928223e-01 -4.368171989917755127e-01 -4.503799378871917725e-01 -6.167737841606140137e-01 3.083155155181884766e-01 -5.493247136473655701e-02
4.058062136173248291e-01 1.617385596036911011e-01 1.759425699710845947e-01 -6.818169951438903809e-01 2.108692973852157593e-01 -6.355015188455581665e-02 5.078248381614685059e-01 -8.331326395273208618e-02
6.139225363731384277e-01 -2.433535270392894745e-02 1.997811347246170044e-01 -1.938619017601013184e-01 -6.241084933280944824e-01 -2.057586312294006348e-01 3.351068794727325439e-01 -2.945065870881080627e-02
-1.752895563840866089e-01 -2.123638428747653961e-02 2.755398750305175781e-01 -4.596795141696929932e-01 -1.212030723690986633e-01 7.997477054595947266e-02 2.067591398954391479e-01 7.859768867492675781e-01
9.533679485321044922e-02 -9.318953007459640503e-02 4.719437658786773682e-01 -1.806131601333618164e-01 -4.044528007507324219e-01 2.756533324718475342e-01 -3.095376119017601013e-02 6.973875761032104492e-01
1.643510758876800537e-01 -4.497825205326080322e-01 4.024575352668762207e-01 -6.941002011299133301e-01 -3.218126296997070312e-01 1.093149334192276001e-01 1.038171872496604919e-01 -2.542039193212985992e-02
1.353806704282760620e-01 -3.922128975391387939e-01 2.561002373695373535e-01 -6.935325860977172852e-01 -4.923479557037353516e-01 1.142447963356971741e-01 -1.725764386355876923e-02 -1.597188115119934082e-01
1.989443451166152954e-01 -4.489683210849761963e-01 1.151833385229110718e-01 -6.817033290863037109e-01 -4.012486338615417480e-01 -1.585678160190582275e-01 2.549299895763397217e-01 -1.724199354648590088e-01
-2.354617714881896973e-01 -2.113818079233169556e-01 3.694964647293090820e-01 -5.086200237274169922e-01 -5.588281750679016113e-01 1.844856739044189453e-01 1.821124702692031860e-01 3.537863194942474365e-01
3.515155315399169922e-01 4.639773070812225342e-01 -3.850334882736206055e-01 -3.770355880260467529e-01 -2.458280175924301147e-01 -6.826120428740978241e-03 1.577666550874710083e-01 5.342160463333129883e-01
6.037322878837585449e-01 4.965434670448303223e-01 3.523260653018951416e-01 -3.554284572601318359e-01 3.236866593360900879e-01 -1.079634726047515869e-01 1.139810532331466675e-01 -9.522644430398941040e-02
2.310679256916046143e-01 2.757519185543060303e-01 -2.583959698677062988e-01 -3.489617109298706055e-01 -1.997694373130798340e-01 1.860025376081466675e-01 1.244372203946113586e-01 7.694389820098876953e-01
4.693524539470672607e-01 2.993454597890377045e-02 -1.522437036037445068e-01 -2.355525791645050049e-01 -7.608358860015869141e-01 -6.592429429292678833e-02 -1.391294300556182861e-01 3.123697340488433838e-01
-1.146814078092575073e-01 -4.647177457809448242e-02 3.835674524307250977e-01 -7.856109738349914551e-01 -3.832462131977081299e-01 1.263856738805770874e-01 9.675990790128707886e-02 -2.194687873125076294e-01
5.388867855072021484e-01 -3.515994846820831299e-01 5.444175004959106445e-01 -1.631889343261718750e-01 -1.142725086538121104e-04 -1.112341973930597305e-02 2.111811488866806030e-01 4.671579897403717041e-01
1.582115143537521362e-02 4.540964663028717041e-01 6.629342436790466309e-01 -1.198037713766098022e-01 -2.357501536607742310e-01 -3.753170073032379150e-01 1.834025532007217407e-01 3.311100304126739502e-01
1.060498133301734924e-01 -1.463323086500167847e-01 1.772662699222564697e-01 -7.669584751129150391e-01 -8.956524543464183807e-04 -2.354996353387832642e-01 5.404884815216064453e-01 1.014982722699642181e-02
-5.508311837911605835e-02 5.283405538648366928e-03 4.061964452266693115e-01 -3.482822179794311523e-01 -1.987570226192474365e-01 -1.700752675533294678e-01 -4.790306687355041504e-01 6.424497365951538086e-01
4.150016903877258301e-01 4.911678135395050049e-01 6.819959282875061035e-01 -3.259934782981872559e-01 -9.443915635347366333e-02 5.570802837610244751e-02 -4.399013519287109375e-02 3.435374796390533447e-02
5.466239452362060547e-01 1.312532741576433182e-02 8.196791261434555054e-02 -2.445256710052490234e-01 -1.851824373006820679e-01 1.484278473071753979e-03 7.202732563018798828e-01 2.853594124317169189e-01
1.810348182916641235e-01 -1.432534456253051758e-01 2.199519574642181396e-01 -5.658644437789916992e-01 -1.209041252732276917e-01 -3.769253492355346680e-01 6.473661065101623535e-01 4.847806319594383240e-02
6.368291378021240234e-01 4.225415587425231934e-01 2.095973342657089233e-01 -4.553184807300567627e-01 -4.024550318717956543e-02 -2.446900308132171631e-01 6.298210471868515015e-02 -3.149630725383758545e-01
5.539177656173706055e-01 6.143282353878021240e-02 3.528726994991302490e-01 -7.258289307355880737e-02 -7.338799238204956055e-01 1.147156506776809692e-01 8.753114193677902222e-02 1.458732690662145615e-02
3.336877226829528809e-01 -1.262642536312341690e-02 6.173821687698364258e-01 -2.837747633457183838e-01 -7.932943105697631836e-02 4.720976352691650391e-01 2.347640991210937500e-01 3.775192201137542725e-01
5.253129601478576660e-01 -2.017601393163204193e-02 -6.235543638467788696e-03 -2.504719421267509460e-02 -6.717864274978637695e-01 -1.838700920343399048e-01 1.406054347753524780e-01 4.670096337795257568e-01
2.891887426376342773e-01 5.461899042129516602e-01 3.890913352370262146e-02 -3.701277971267700195e-01 -3.020327091217041016e-01 -4.859394431114196777e-01 3.879858851432800293e-01 4.054434224963188171e-02
3.500145971775054932e-01 9.733805060386657715e-02 5.209153890609741211e-02 -1.821810901165008545e-01 -9.294328838586807251e-02 -4.879116415977478027e-01 6.240690350532531738e-01 4.426658749580383301e-01
-8.659024536609649658e-02 -1.223610267043113708e-01 1.103606447577476501e-01 -7.493871450424194336e-01 -2.545172572135925293e-01 2.434661686420440674e-01 4.289253056049346924e-01 3.094151914119720459e-01
2.953004539012908936e-01 1.007595732808113098e-01 -3.515028953552246094e-02 -6.854547262191772461e-01 2.771328985691070557e-01 -2.457711398601531982e-01 5.364069342613220215e-01 8.138160407543182373e-02
1.393376290798187256e-01 -3.109521865844726562e-01 1.922978013753890991e-01 -5.622144341468811035e-01 -6.915177702903747559e-01 -4.204405937343835831e-03 -9.003543853759765625e-02 -2.109720259904861450e-01
2.198170423507690430e-01 -3.148997128009796143e-01 4.026893973350524902e-01 -7.263710498809814453e-01 -5.177284404635429382e-02 3.911984264850616455e-01 6.094899028539657593e-02 5.756588652729988098e-02
4.762320816516876221e-01 4.541843384504318237e-02 -7.969362288713455200e-02 -2.963569760322570801e-01 5.749907344579696655e-03 -2.574928402900695801e-01 6.592521667480468750e-01 4.195386469364166260e-01
9.254045039415359497e-02 1.652846932411193848e-01 5.648573637008666992e-01 -2.812559902667999268e-01 -2.907121777534484863e-01 4.913296401500701904e-01 2.021863162517547607e-01 4.462629854679107666e-01
9.113048203289508820e-03 -7.739727944135665894e-02 4.262834042310714722e-02 -4.890617132186889648e-01 -5.517967343330383301e-01 2.214388400316238403e-01 4.909488260746002197e-01 3.979732096195220947e-01
8.658991456031799316e-01 2.224024087190628052e-01 2.745925188064575195e-01 -3.087864816188812256e-01 1.017591133713722229e-01 4.911844432353973389e-02 9.708593785762786865e-02 -8.838805556297302246e-02
2.973256111145019531e-01 2.331422418355941772e-01 -3.343055248260498047e-01 -2.528660893440246582e-01 -4.283947050571441650e-01 -7.837485522031784058e-03 2.700331211090087891e-01 6.519504785537719727e-01
2.485085129737854004e-01 2.790344953536987305e-01 3.720234036445617676e-01 -3.473241031169891357e-01 9.994967840611934662e-03 -7.043216824531555176e-01 3.238112926483154297e-01 -1.803174614906311035e-02
1.370688974857330322e-01 3.569678366184234619e-01 1.198258548974990845e-01 -6.152832508087158203e-01 -2.256759442389011383e-02 -5.143663287162780762e-01 3.976121842861175537e-01 -1.941052526235580444e-01
-3.111854195594787598e-01 9.798412024974822998e-02 1.275328993797302246e-01 -6.061732769012451172e-01 -5.275585055351257324e-01 -3.953765034675598145e-01 2.586574554443359375e-01 9.114734083414077759e-02
-1.619738489389419556e-01 -3.650895357131958008e-01 2.599127590656280518e-01 -6.433982253074645996e-01 -5.709917545318603516e-01 7.500666379928588867e-02 8.341354131698608398e-02 1.426278799772262573e-01
4.763514995574951172e-01 -1.573784798383712769e-01 1.244027987122535706e-01 -4.503855109214782715e-01 9.547413140535354614e-02 -9.933672100305557251e-02 6.552734971046447754e-01 2.857121527194976807e-01
5.259965062141418457e-01 -4.001842811703681946e-02 -1.252204272896051407e-02 -2.966315150260925293e-01 -7.056508660316467285e-01 -1.131856590509414673e-01 3.365944623947143555e-01 -9.761714935302734375e-02
2.564413249492645264e-01 -2.401934266090393066e-01 4.530013501644134521e-01 -6.719048023223876953e-01 -1.002929508686065674e-01 3.656378090381622314e-01 2.695086300373077393e-01 5.911030247807502747e-02
-1.298150867223739624e-01 -4.716902971267700195e-02 1.637295931577682495e-01 -2.779342830181121826e-01 -4.318592250347137451e-01 -3.841701149940490723e-01 -1.028767302632331848e-01 7.295172810554504395e-01
1.873892694711685181e-01 -1.590168178081512451e-01 2.690023183822631836e-01 -2.940079271793365479e-01 -7.430814504623413086e-01 -4.627695679664611816e-01 -7.837734371423721313e-02 -9.125451743602752686e-02
-1.207157522439956665e-01 -2.500163912773132324e-01 6.776322424411773682e-02 -7.039932608604431152e-01 6.786714494228363037e-02 -4.640791118144989014e-01 3.445449471473693848e-01 2.898873686790466309e-01
-8.469318039715290070e-03 -1.103951781988143921e-01 6.317267566919326782e-02 -5.852082967758178711e-01 -5.247600078582763672e-01 -2.704399228096008301e-01 5.401800870895385742e-01 3.124590590596199036e-02
5.523500442504882812e-01 5.720830336213111877e-02 -1.186093594878911972e-02 -4.224363267421722412e-01 -4.897903203964233398e-01 1.210583969950675964e-01 -5.084198117256164551e-01 -1.781421131454408169e-03
7.405424714088439941e-01 -1.053807660937309265e-01 1.085705459117889404e-01 -1.533717215061187744e-01 -7.008525542914867401e-03 -1.384303420782089233e-01 -2.620121538639068604e-01 5.633107423782348633e-01
-7.394547015428543091e-02 -4.313275814056396484e-01 3.300504684448242188e-01 -8.171548247337341309e-01 -9.429149329662322998e-02 6.880445778369903564e-02 -6.914781779050827026e-02 1.157883554697036743e-01
3.603332042694091797e-01 3.288392126560211182e-01 4.259351491928100586e-01 -1.396690160036087036e-01 -1.189822182059288025e-01 -5.438544750213623047e-01 4.347176253795623779e-01 2.493642419576644897e-01
7.513857483863830566e-01 -1.018760725855827332e-01 2.294726669788360596e-02 -2.349727451801300049e-01 1.915545016527175903e-02 -5.519003272056579590e-01 -1.242448911070823669e-01 2.211431711912155151e-01
5.104262232780456543e-01 -5.679984688758850098e-01 8.403667248785495758e-03 -5.157350301742553711e-01 -3.634414076805114746e-02 -2.645204775035381317e-02 2.978916168212890625e-01 2.450091540813446045e-01
-3.007077872753143311e-01 1.061693355441093445e-01 -6.489240378141403198e-02 -7.529316544532775879e-01 -1.582388579845428467e-01 -4.500033259391784668e-01 2.901741266250610352e-01 1.242668405175209045e-01
2.574988007545471191e-01 3.217907845973968506e-01 8.403589129447937012e-01 -1.668627113103866577e-01 -2.275788038969039917e-01 1.645170003175735474e-01 -4.430852364748716354e-03 1.312301903963088989e-01
-7.191675901412963867e-02 -1.412442773580551147e-01 3.213645219802856445e-01 -7.245285511016845703e-01 -4.738830626010894775e-01 2.156467884778976440e-01 2.649305164813995361e-01 -7.351455837488174438e-02
-1.314584165811538696e-01 8.083000779151916504e-03 2.957494556903839111e-01 -2.160984724760055542e-01 -3.819920122623443604e-01 -3.877092003822326660e-01 -1.147352755069732666e-01 7.342250943183898926e-01
-7.921411097049713135e-02 2.846448719501495361e-01 6.177409291267395020e-01 -5.842732191085815430e-01 -2.220216989517211914e-01 3.036934435367584229e-01 2.120615690946578979e-01 -5.683134868741035461e-02
4.044119417667388916e-01 1.922638267278671265e-01 -2.396443486213684082e-01 -3.329088389873504639e-01 -5.201197862625122070e-01 2.742311954498291016e-01 -6.175919994711875916e-02 5.307413339614868164e-01
4.746611714363098145e-01 2.659784853458404541e-01 -1.551125496625900269e-01 -4.293722808361053467e-01 8.140625059604644775e-02 -5.410746857523918152e-02 6.293483376502990723e-01 2.998298406600952148e-01
2.067517787218093872e-01 -2.443897277116775513e-01 1.309559196233749390e-01 -5.768235325813293457e-01 6.241611391305923462e-02 -1.699562221765518188e-01 6.220815777778625488e-01 3.576117455959320068e-01
1.223909016698598862e-02 3.944426178932189941e-01 1.829790472984313965e-01 -4.123066067695617676e-01 -2.618973255157470703e-01 -6.885584592819213867e-01 3.130059242248535156e-01 1.056088134646415710e-02
-1.236520484089851379e-01 3.969536721706390381e-02 1.785482093691825867e-02 -7.655632495880126953e-01 1.832313686609268188e-01 -3.833223879337310791e-01 3.903172612190246582e-01 2.527279853820800781e-01
8.990423381328582764e-02 -1.106693670153617859e-01 4.735325872898101807e-01 -6.526255607604980469e-01 -3.224316537380218506e-01 -1.225018277764320374e-01 4.201485216617584229e-01 -1.844520121812820435e-01
4.531618952751159668e-01 -2.110829651355743408e-01 1.982350349426269531e-01 -2.362148016691207886e-01 1.715644598007202148e-01 -2.032313644886016846e-01 -2.687174975872039795e-01 7.155749201774597168e-01
4.070720672607421875e-01 -3.245383799076080322e-01 3.843243047595024109e-02 -7.425622940063476562e-01 1.724441796541213989e-01 2.332251071929931641e-01 2.448192387819290161e-01 1.789523661136627197e-01
-2.067789137363433838e-01 1.701389402151107788e-01 -5.423105508089065552e-02 -7.194901108741760254e-01 -4.028324782848358154e-01 -4.581477046012878418e-01 1.618054062128067017e-01 9.661202132701873779e-02
7.465806007385253906e-01 2.849615812301635742e-01 4.509264528751373291e-01 -3.116842806339263916e-01 1.861699819564819336e-01 1.031978242099285126e-02 4.541498050093650818e-02 -1.552555263042449951e-01
3.705542683601379395e-01 9.255901724100112915e-02 -4.669990390539169312e-02 -5.554592609405517578e-01 -1.243706867098808289e-01 -5.268469452857971191e-01 4.942178428173065186e-01 -7.822735607624053955e-02
2.997063994407653809e-01 -4.278006777167320251e-02 3.330059945583343506e-01 -4.772912263870239258e-01 -3.200712502002716064e-01 3.717389702796936035e-01 5.531072616577148438e-01 1.519309580326080322e-01
4.728238582611083984e-01 2.676798105239868164e-01 3.358029723167419434e-01 -3.035875260829925537e-01 -2.173392474651336670e-01 -4.327072501182556152e-01 4.998304843902587891e-01 -1.247143596410751343e-01
2.402247786521911621e-01 2.406338453292846680e-01 -7.006072252988815308e-02 -3.735313117504119873e-01 -8.698453195393085480e-03 -1.073278561234474182e-01 -2.725427746772766113e-01 8.087514042854309082e-01
7.173665165901184082e-01 2.195709943771362305e-01 3.529733121395111084e-01 -4.598652422428131104e-01 1.340520530939102173e-01 3.075654432177543640e-02 8.468569815158843994e-02 -2.738981544971466064e-01
3.327532112598419189e-01 1.121904328465461731e-01 3.292141109704971313e-02 -2.856136262416839600e-01 -5.614379048347473145e-01 -2.712743878364562988e-01 6.247653365135192871e-01 1.220480501651763916e-01
7.178598642349243164e-01 -2.177060991525650024e-01 3.696075174957513809e-03 -2.324261069297790527e-01 4.564418271183967590e-02 -3.822476267814636230e-01 -1.546980142593383789e-01 4.594752192497253418e-01
6.975441575050354004e-01 -1.859533041715621948e-01 2.752218246459960938e-01 -1.728843450546264648e-01 -5.867696404457092285e-01 7.791934162378311157e-02 1.196603477001190186e-01 -9.235160052776336670e-02
6.153912544250488281e-01 2.116981148719787598e-01 3.205444812774658203e-01 -3.346293866634368896e-01 1.078486070036888123e-01 -3.501997292041778564e-01 -4.477338790893554688e-01 1.643625646829605103e-01
3.062804937362670898e-01 2.894839644432067871e-01 2.338408082723617554e-01 -3.202791512012481689e-01 -3.594937026500701904e-01 -6.413221955299377441e-01 3.257465958595275879e-01 -1.359789967536926270e-01
5.765938162803649902e-01 9.101746976375579834e-02 -2.756744921207427979e-01 -3.581155240535736084e-01 -5.653311014175415039e-01 7.087741792201995850e-02 -2.083964198827743530e-01 2.948901653289794922e-01
2.096005380153656006e-01 3.959831893444061279e-01 6.037492752075195312e-01 -2.378513216972351074e-01 -1.964895129203796387e-01 -4.408469796180725098e-01 3.511702716350555420e-01 1.479995548725128174e-01
4.302656948566436768e-01 -4.573807492852210999e-02 -2.904559075832366943e-01 -7.705659270286560059e-01 8.456916362047195435e-02 -1.708920747041702271e-01 3.134846985340118408e-01 3.758201608434319496e-03
5.499469041824340820e-01 5.711634159088134766e-01 9.094521403312683105e-02 -1.447251737117767334e-01 -2.765825092792510986e-01 -4.567431509494781494e-01 6.359802186489105225e-02 2.301254421472549438e-01
4.750996232032775879e-01 2.621581852436065674e-01 1.458010822534561157e-01 -2.362791895866394043e-01 -4.148266315460205078e-01 -5.971029400825500488e-01 3.117085993289947510e-01 5.188788846135139465e-02
2.619985863566398621e-02 -2.749325037002563477e-01 -8.411534130573272705e-02 -7.600586414337158203e-01 -1.829022169113159180e-01 7.526312768459320068e-02 4.995569288730621338e-01 2.242465913295745850e-01
3.798696100711822510e-01 1.830247603356838226e-02 9.808693081140518188e-02 -4.525445997714996338e-01 -3.089323081076145172e-02 -2.546537518501281738e-01 7.271342277526855469e-01 2.154515534639358521e-01
-9.627326577901840210e-02 1.574071794748306274e-01 8.571248054504394531e-01 -4.489232897758483887e-01 -6.548278033733367920e-02 -4.822653532028198242e-02 -1.130166426301002502e-01 1.018478050827980042e-01
-7.045853883028030396e-02 3.613916337490081787e-01 4.182227849960327148e-01 -1.842738837003707886e-01 -2.916495203971862793e-01 -2.931664884090423584e-01 4.042657315731048584e-01 5.666813850402832031e-01
-1.674153506755828857e-01 4.839052632451057434e-02 2.181293517351150513e-01 -3.358292579650878906e-01 -7.379726767539978027e-01 -2.377939075231552124e-01 -2.367846965789794922e-01 3.899387121200561523e-01
1.838983893394470215e-01 -4.999933019280433655e-02 2.991704046726226807e-01 -8.057126998901367188e-01 4.448789954185485840e-01 1.003721170127391815e-02 1.258264780044555664e-01 1.056185886263847351e-01
3.243269920349121094e-01 3.242378234863281250e-01 -3.535904884338378906e-01 -3.897869586944580078e-01 -9.633239358663558960e-02 -2.137886881828308105e-01 1.230332255363464355e-01 6.652811169624328613e-01
2.406227737665176392e-01 -5.000632405281066895e-01 -1.864342018961906433e-02 -5.455780625343322754e-01 -2.849739789962768555e-01 2.024545520544052124e-01 1.456058770418167114e-01 5.006350278854370117e-01
2.534925341606140137e-01 1.218918785452842712e-01 8.894740045070648193e-02 -4.837503135204315186e-01 1.407576054334640503e-01 -2.515748739242553711e-01 6.300700902938842773e-01 4.459450244903564453e-01
1.851738840341567993e-01 8.609165251255035400e-02 8.038035631179809570e-01 -1.506083458662033081e-01 -3.813749849796295166e-01 8.735601603984832764e-02 3.186920285224914551e-02 3.679975569248199463e-01
5.284041166305541992e-01 5.850349068641662598e-01 6.125828623771667480e-02 -4.565347731113433838e-01 -2.327358722686767578e-01 -2.092548608779907227e-01 3.564292564988136292e-02 -2.590804100036621094e-01
-1.835913062095642090e-01 -1.060130968689918518e-01 3.197393715381622314e-01 -3.498970270156860352e-01 -5.006750226020812988e-01 -1.931393891572952271e-01 -1.023745909333229065e-01 6.572179794311523438e-01
-3.082177042961120605e-02 2.651701867580413818e-01 5.455366373062133789e-01 -5.946300029754638672e-01 -2.374138534069061279e-01 1.607526391744613647e-01 4.405753612518310547e-01 -3.502051532268524170e-02
5.960946679115295410e-01 1.316640675067901611e-01 2.046308666467666626e-01 5.394550785422325134e-02 -6.721732020378112793e-01 -1.625606715679168701e-01 1.893140375614166260e-01 2.616663873195648193e-01
4.319586455821990967e-01 3.378078341484069824e-02 1.035484299063682556e-01 -3.210445344448089600e-01 -4.699143022298812866e-02 -5.545814037322998047e-01 -3.081568181514739990e-01 5.419865250587463379e-01
3.694007098674774170e-01 2.575224265456199646e-02 3.518941402435302734e-01 -2.612727284431457520e-01 -1.367462128400802612e-01 8.095615357160568237e-02 -2.131371051073074341e-01 7.746651768684387207e-01
-2.297266572713851929e-02 -3.266707435250282288e-02 5.876982212066650391e-01 -7.080702185630798340e-01 -1.684748530387878418e-01 -1.650182157754898071e-01 1.879858076572418213e-01 -2.463719099760055542e-01
3.205938637256622314e-01 -4.632776081562042236e-01 -1.468915641307830811e-01 -7.299139499664306641e-01 -3.082356452941894531e-01 -5.210132524371147156e-02 1.258255243301391602e-01 -1.211869418621063232e-01
3.823385536670684814e-01 5.432430505752563477e-01 -2.332947701215744019e-01 -3.816085457801818848e-01 -3.615559339523315430e-01 1.195062473416328430e-01 3.410787880420684814e-02 4.609609246253967285e-01
2.987203001976013184e-01 -3.056357502937316895e-01 6.102195978164672852e-01 -1.840326189994812012e-01 -7.621554285287857056e-02 1.879906058311462402e-01 8.053218573331832886e-02 6.028952002525329590e-01
4.480954110622406006e-01 -1.413579285144805908e-01 2.520116865634918213e-01 -3.432620465755462646e-01 -6.830953359603881836e-01 -1.424379944801330566e-01 2.380609214305877686e-01 2.330424934625625610e-01
1.267621964216232300e-01 1.177118495106697083e-01 7.948561571538448334e-03 -7.256636023521423340e-01 4.068454504013061523e-01 1.753643006086349487e-01 3.139810562133789062e-01 3.854407370090484619e-01
2.898120880126953125e-01 3.702191710472106934e-01 5.846286416053771973e-01 -2.399162650108337402e-01 -4.154296517372131348e-01 -1.682464182376861572e-01 4.092209041118621826e-01 -1.060469746589660645e-01
6.193462610244750977e-01 -2.448212504386901855e-01 1.232262402772903442e-01 -2.361253052949905396e-01 -6.987664103507995605e-02 -1.521053463220596313e-01 -3.935223817825317383e-01 5.501400232315063477e-01
4.173534810543060303e-01 8.655095845460891724e-02 7.751198858022689819e-02 -6.909415125846862793e-01 -1.011611670255661011e-01 -3.480180799961090088e-01 1.038031578063964844e-01 -4.390803575515747070e-01
4.002359211444854736e-01 2.776150405406951904e-02 1.750715523958206177e-01 -3.539043962955474854e-01 -2.170132994651794434e-01 -4.058652520179748535e-01 -5.664948225021362305e-01 3.878200948238372803e-01
4.349483549594879150e-01 -5.073034763336181641e-01 -1.331210732460021973e-01 -6.738307476043701172e-01 -5.469374731183052063e-02 1.449686735868453979e-01 -5.248796939849853516e-02 2.343755215406417847e-01
5.075250752270221710e-03 -3.462839126586914062e-01 1.451673060655593872e-01 -7.330101728439331055e-01 -1.682997941970825195e-01 -5.676190182566642761e-02 4.046700000762939453e-01 3.554994761943817139e-01
-4.023509472608566284e-02 -2.045146673917770386e-01 1.244074106216430664e-01 -4.470904767513275146e-01 -7.325889468193054199e-01 1.838337332010269165e-01 2.264027744531631470e-01 3.456128537654876709e-01
1.907753348350524902e-01 -4.082466959953308105e-01 5.268195271492004395e-01 -3.455111682415008545e-01 5.635622888803482056e-02 1.391891092061996460e-01 -2.924371697008609772e-02 6.136919260025024414e-01
9.447596222162246704e-02 2.544176578521728516e-01 -4.495920985937118530e-02 -4.030703604221343994e-01 -5.830891132354736328e-01 -4.507737755775451660e-01 4.486867189407348633e-01 1.317162811756134033e-01
3.201059401035308838e-01 4.938882291316986084e-01 2.401684969663619995e-01 -5.929250717163085938e-01 -6.687428057193756104e-02 -7.502790540456771851e-02 -4.837819337844848633e-01 -1.480852439999580383e-02
1.358797401189804077e-01 2.667219638824462891e-01 1.994985342025756836e-01 -5.327377319335937500e-01 -1.172908991575241089e-01 2.152290344238281250e-01 7.022126913070678711e-01 1.833124160766601562e-01
1.931723356246948242e-01 1.158834993839263916e-02 6.878182888031005859e-01 -1.361758559942245483e-01 -3.704532086849212646e-01 2.348665744066238403e-01 3.069137409329414368e-02 5.268514156341552734e-01
4.433927237987518311e-01 -2.020311504602432251e-01 3.219140768051147461e-01 -4.803201258182525635e-01 -7.304111123085021973e-02 -2.581015229225158691e-01 5.937221646308898926e-01 6.158670783042907715e-02
1.189877837896347046e-01 1.533692777156829834e-01 2.215862870216369629e-01 -3.700777590274810791e-01 -6.115712523460388184e-01 -6.022557020187377930e-01 1.975869089365005493e-01 2.213161438703536987e-02
5.008146166801452637e-01 4.264736548066139221e-02 -5.486289784312248230e-02 -3.370100259780883789e-01 1.724695786833763123e-02 -4.025019407272338867e-01 -2.984871566295623779e-01 6.159386038780212402e-01
9.682455100119113922e-03 -3.222848474979400635e-01 4.605687856674194336e-01 -5.003496408462524414e-01 -3.989951908588409424e-01 2.498269230127334595e-01 8.158125914633274078e-03 4.603130221366882324e-01
1.331934034824371338e-01 4.199378788471221924e-01 8.568686246871948242e-02 -3.752935528755187988e-01 -5.030899643898010254e-01 -5.155695676803588867e-01 3.725298643112182617e-01 5.857508629560470581e-03
-1.110919751226902008e-02 -2.071073353290557861e-01 6.254945397377014160e-01 -6.180106997489929199e-01 -3.377009928226470947e-01 1.721083968877792358e-01 -1.853990256786346436e-01 -7.593767344951629639e-02
-1.102099567651748657e-01 5.140506029129028320e-01 4.616640508174896240e-01 -2.550460994243621826e-01 -1.935980468988418579e-01 -3.385880291461944580e-01 7.209452241659164429e-02 5.367531180381774902e-01
2.451500147581100464e-01 3.774814307689666748e-01 4.356020689010620117e-01 -2.616907358169555664e-01 -5.351672768592834473e-01 -4.625510871410369873e-01 1.688909977674484253e-01 1.014705374836921692e-01
2.281924784183502197e-01 -4.540220648050308228e-02 5.529426932334899902e-01 -5.501095652580261230e-01 2.502672374248504639e-01 -1.059646904468536377e-02 4.673665463924407959e-01 2.373252958059310913e-01
1.212300918996334076e-02 7.280878722667694092e-02 2.109373658895492554e-01 -4.919317364692687988e-01 -1.442869156599044800e-01 -6.670478582382202148e-01 4.333377778530120850e-01 2.334681749343872070e-01
-4.556477442383766174e-02 -3.221634030342102051e-01 -2.246574908494949341e-01 -5.915621519088745117e-01 -4.250499606132507324e-01 -3.929139971733093262e-01 2.525604963302612305e-01 3.080292046070098877e-01
1.669468358159065247e-02 1.557875126600265503e-01 2.275025099515914917e-01 -6.082355976104736328e-01 -4.048591852188110352e-01 3.205050826072692871e-01 5.341785550117492676e-01 4.198161512613296509e-02
3.703219592571258545e-01 2.224282771348953247e-01 -1.581382006406784058e-01 -3.346148133277893066e-01 -3.900927007198333740e-01 -1.169146373867988586e-01 -3.804782629013061523e-01 6.048201918601989746e-01
4.100865423679351807e-01 -8.136429637670516968e-02 2.036291360855102539e-01 -3.531489968299865723e-01 -2.570611238479614258e-01 -7.174954414367675781e-01 2.783333063125610352e-01 2.607973106205463409e-02
5.831549763679504395e-01 -1.133829122409224510e-03 6.864839792251586914e-02 -4.640933871269226074e-01 -4.016664326190948486e-01 6.982545554637908936e-02 -4.840304851531982422e-01 -1.983341127634048462e-01
1.482871621847152710e-01 9.053461835719645023e-04 -2.408233582973480225e-01 -5.144104361534118652e-01 -7.239857912063598633e-01 7.180655747652053833e-02 8.611660450696945190e-02 3.444826304912567139e-01
-2.520354464650154114e-02 -3.516312837600708008e-01 1.244514361023902893e-01 -8.284870982170104980e-01 -3.956300914287567139e-01 -1.119516417384147644e-01 6.901802867650985718e-02 -4.621224012225866318e-03
1.386116445064544678e-01 -2.567213773727416992e-01 -8.853159844875335693e-02 -8.661723732948303223e-01 -1.304572671651840210e-01 5.611763894557952881e-02 3.431753516197204590e-01 1.372985392808914185e-01
4.656648337841033936e-01 2.501195967197418213e-01 2.892559170722961426e-01 -4.241715669631958008e-01 -3.124529868364334106e-02 -5.896956324577331543e-01 3.252874314785003662e-01 -4.976702854037284851e-02
7.886578440666198730e-01 3.031147420406341553e-01 -3.515323996543884277e-02 -3.256329894065856934e-01 4.115779697895050049e-02 -2.096068412065505981e-01 -2.960103154182434082e-01 2.135803550481796265e-01
6.276714205741882324e-01 -2.800056524574756622e-02 1.917834579944610596e-01 -2.350389510393142700e-01 1.113459467887878418e-01 -3.442099988460540771e-01 -2.499493062496185303e-01 5.655679106712341309e-01
