# Supplementary material for: Where is your field going? A machine learning approach to study the relative motion of the domains of physics
Source: PLoS One. 2020 Jun 18;15(6):e0233997. doi: 10.1371/journal.pone.0233997 (PMC7302634; doi:10.1371/journal.pone.0233997)
Supplement: S11 Data — (ZIP) [file pone.0233997.s011.zip › 10/Pacs4Run_10_VS_500_embeddings1993-1997ED8.txt]

-2.229508906602859497e-01 9.405347704887390137e-02 -1.232934221625328064e-01 -4.150967299938201904e-01 7.284719944000244141e-01 -1.351487487554550171e-01 -4.507708549499511719e-01 -4.253847897052764893e-02
-2.468131482601165771e-01 -2.931327223777770996e-01 -4.622197151184082031e-01 -3.834435045719146729e-01 2.130929231643676758e-01 -3.161019980907440186e-01 9.083781391382217407e-02 5.821511149406433105e-01
6.051353737711906433e-02 -6.240709498524665833e-02 -4.602760374546051025e-01 -4.458080232143402100e-01 6.459507942199707031e-01 -4.103772342205047607e-02 1.345905363559722900e-01 -3.805173039436340332e-01
-6.711204648017883301e-01 -2.309206128120422363e-01 -3.159196972846984863e-01 -3.250485956668853760e-01 2.110834866762161255e-01 2.455230653285980225e-01 -2.923912107944488525e-01 3.169872164726257324e-01
-1.088835969567298889e-01 -4.543823003768920898e-01 -2.840482592582702637e-01 -7.263453602790832520e-01 1.278000026941299438e-01 2.974448800086975098e-01 -2.366189956665039062e-01 1.123618334531784058e-01
2.067804038524627686e-01 -4.327534437179565430e-01 -4.631599783897399902e-01 -1.686730831861495972e-01 4.195304811000823975e-01 -5.557889342308044434e-01 -2.025815844535827637e-01 3.243698552250862122e-02
1.327398419380187988e-01 -1.811895072460174561e-01 -4.753372073173522949e-01 -4.071547687053680420e-01 7.131280899047851562e-01 2.179041802883148193e-01 -4.237576946616172791e-02 5.700102192349731922e-04
-5.054072737693786621e-01 -2.435040920972824097e-01 -4.042612612247467041e-01 -4.210477471351623535e-01 4.722299575805664062e-01 1.995054259896278381e-02 1.355151683092117310e-01 -3.206204771995544434e-01
-5.740789175033569336e-01 1.947818100452423096e-01 -1.191929206252098083e-01 -2.598873972892761230e-01 5.625258684158325195e-01 -2.894586622714996338e-01 3.387252390384674072e-01 1.891790330410003662e-01
-1.389930397272109985e-01 -6.031442284584045410e-01 -8.033344894647598267e-02 -5.972285270690917969e-01 4.100660979747772217e-01 -1.104997992515563965e-01 1.745505779981613159e-01 2.071961164474487305e-01
-2.462159991264343262e-01 -5.689342506229877472e-03 -4.523383975028991699e-01 3.106241486966609955e-02 7.116401195526123047e-01 -3.674845099449157715e-01 -1.397282928228378296e-01 -2.697584927082061768e-01
-3.856296241283416748e-01 -3.323332667350769043e-01 -1.915947198867797852e-01 -3.905062079429626465e-01 -3.471515700221061707e-02 1.584650389850139618e-02 -7.330396175384521484e-01 1.133016943931579590e-01
-3.544434905052185059e-01 7.786995265632867813e-03 -7.162038683891296387e-01 -3.412654995918273926e-01 3.150843083858489990e-01 -2.723847329616546631e-01 2.672584950923919678e-01 7.456997991539537907e-04
-1.625206172466278076e-01 -2.719504535198211670e-01 -1.089198514819145203e-01 -5.468745827674865723e-01 5.326710939407348633e-01 5.176731944084167480e-01 -5.081333220005035400e-02 1.854419708251953125e-01
-3.851884305477142334e-01 -9.355228394269943237e-02 -6.964203119277954102e-01 -2.692136764526367188e-01 3.836293220520019531e-01 -3.059262633323669434e-01 2.081425487995147705e-01 3.626088425517082214e-02
2.553777396678924561e-01 -1.937365718185901642e-02 -4.541339278221130371e-01 -4.785920977592468262e-01 5.909844636917114258e-01 4.485902562737464905e-02 -4.330550506711006165e-02 -3.820580840110778809e-01
-2.761203348636627197e-01 2.216992676258087158e-01 -2.027892917394638062e-01 -4.385370612144470215e-01 4.798925817012786865e-01 -4.228504300117492676e-01 4.290059208869934082e-01 2.191422283649444580e-01
2.343433499336242676e-01 9.906180202960968018e-02 1.126888096332550049e-01 -8.392381072044372559e-01 1.891525834798812866e-01 -3.260422348976135254e-01 -1.243080943822860718e-01 -2.464057654142379761e-01
-1.548063158988952637e-01 -9.304401278495788574e-02 1.595988571643829346e-01 -8.141528367996215820e-01 9.849139302968978882e-02 -7.637433707714080811e-02 -3.445784747600555420e-01 -3.805172145366668701e-01
-4.276441037654876709e-01 -4.261765480041503906e-01 -1.962046474218368530e-01 -1.881261318922042847e-01 2.903335392475128174e-01 -6.078325584530830383e-02 -3.959768116474151611e-01 5.628682374954223633e-01
-3.259881734848022461e-01 -6.427603363990783691e-01 -5.483525991439819336e-02 -2.481217086315155029e-01 3.516367971897125244e-01 -4.361008405685424805e-01 -2.287520468235015869e-01 2.232932299375534058e-01
-3.374931812286376953e-01 -3.085323274135589600e-01 -2.860129177570343018e-01 -6.002678275108337402e-01 3.944342136383056641e-01 -1.919205635786056519e-01 3.727950453758239746e-01 1.318842172622680664e-01
-2.049633562564849854e-01 5.574041604995727539e-02 9.181427210569381714e-02 -4.483307600021362305e-01 7.497268319129943848e-01 -1.540019065141677856e-01 3.968797922134399414e-01 -4.617654159665107727e-02
-3.912093341350555420e-01 2.028589695692062378e-02 -1.506362855434417725e-01 -6.227109432220458984e-01 4.653727114200592041e-01 -9.509024769067764282e-02 4.410698413848876953e-01 -1.262025386095046997e-01
-2.661037147045135498e-01 -4.881206899881362915e-02 1.010758727788925171e-01 -7.872005105018615723e-01 2.861819267272949219e-01 1.998214572668075562e-01 -1.101448982954025269e-01 -4.036640822887420654e-01
6.428863853216171265e-02 4.829844534397125244e-01 -3.635314404964447021e-01 -6.042283177375793457e-01 -1.052657216787338257e-01 -3.121043741703033447e-01 -3.152133822441101074e-01 2.397838830947875977e-01
-4.278569221496582031e-01 -3.673734664916992188e-01 1.608967036008834839e-02 -1.641452759504318237e-01 6.138003468513488770e-01 -5.162134170532226562e-01 8.587621152400970459e-02 6.458170711994171143e-02
-4.015395045280456543e-01 -3.168941140174865723e-01 -1.153921037912368774e-01 -4.334990978240966797e-01 1.986235082149505615e-01 -5.944168567657470703e-01 1.749889701604843140e-01 3.371997773647308350e-01
7.405647635459899902e-02 4.451514780521392822e-02 2.403120547533035278e-01 -4.726090133190155029e-01 5.489720106124877930e-01 8.568204194307327271e-02 -6.181290745735168457e-01 -1.436309963464736938e-01
1.902423650026321411e-01 -1.742142736911773682e-01 -5.714526176452636719e-01 -1.828140467405319214e-01 4.104899764060974121e-01 -5.958419442176818848e-01 -3.308733180165290833e-02 2.210283428430557251e-01
-2.391298264265060425e-01 -1.506995409727096558e-01 2.324220985174179077e-01 -7.221612930297851562e-01 4.031682610511779785e-01 2.120714634656906128e-01 -8.750046044588088989e-02 -3.597142398357391357e-01
-3.979040980339050293e-01 -3.649343848228454590e-01 -3.010242283344268799e-01 -6.269358992576599121e-01 4.434413462877273560e-02 -3.766627907752990723e-01 1.355453878641128540e-01 -2.502342760562896729e-01
-5.298090577125549316e-01 -5.211204290390014648e-01 -2.527143061161041260e-01 -1.965281516313552856e-01 4.051818549633026123e-01 -4.064276218414306641e-01 -6.863187998533248901e-02 1.057455465197563171e-01
-9.137137234210968018e-02 6.284852623939514160e-01 -2.754138410091400146e-01 -6.733870506286621094e-01 5.943567678332328796e-02 -2.424930930137634277e-01 -1.669731736183166504e-02 6.885273009538650513e-02
-1.370133608579635620e-01 -4.616652131080627441e-01 -1.018092688173055649e-02 -5.624949932098388672e-01 4.093488454818725586e-01 -2.290261238813400269e-01 2.411191761493682861e-01 4.164498150348663330e-01
-4.027473926544189453e-01 -3.713437318801879883e-01 -1.663845032453536987e-02 -1.525219976902008057e-01 5.422394871711730957e-01 -6.162765026092529297e-01 5.006121471524238586e-02 -5.675786174833774567e-03
-3.282894492149353027e-01 -4.911006391048431396e-01 -2.637726664543151855e-01 -5.590527653694152832e-01 1.560086309909820557e-01 -4.672025442123413086e-01 1.256163567304611206e-01 -1.026350110769271851e-01
-1.304291784763336182e-01 -3.650592863559722900e-01 -4.366346597671508789e-01 -5.281862616539001465e-01 6.813395768404006958e-02 -5.974852442741394043e-01 1.357591450214385986e-01 -5.304535385221242905e-03
-2.923478484153747559e-01 1.271203309297561646e-01 -6.538858413696289062e-01 -3.880690634250640869e-01 4.256171882152557373e-01 -1.766211688518524170e-01 2.354294806718826294e-01 -2.289908528327941895e-01
-1.753729581832885742e-01 -6.864280253648757935e-02 -2.125761061906814575e-01 -9.662432968616485596e-02 4.246650040149688721e-01 -8.379021286964416504e-01 8.272767066955566406e-03 1.658880114555358887e-01
-4.337919652462005615e-01 -2.481997162103652954e-01 -3.144266009330749512e-01 -6.823310256004333496e-01 1.722477227449417114e-01 3.447047173976898193e-01 7.076251506805419922e-02 -1.796767562627792358e-01
-3.511838614940643311e-01 -3.857452273368835449e-01 -3.579715788364410400e-01 -4.455969631671905518e-01 1.235417872667312622e-01 -5.973057746887207031e-01 1.462792754173278809e-01 -8.795314282178878784e-02
3.125211894512176514e-01 -1.617829799652099609e-01 -4.202044904232025146e-01 -3.175463676452636719e-01 3.663434088230133057e-01 -5.970876812934875488e-01 8.955369144678115845e-02 3.162404000759124756e-01
-2.295541018247604370e-01 -4.244408309459686279e-01 -1.974398940801620483e-01 -5.940181016921997070e-01 3.976649045944213867e-01 -1.135767176747322083e-01 3.130374550819396973e-01 3.260146081447601318e-01
-3.701218664646148682e-01 -4.621367156505584717e-01 -1.580184139311313629e-02 -2.401008754968643188e-01 2.903783321380615234e-01 -5.982962250709533691e-01 -8.625407516956329346e-02 3.765950202941894531e-01
-3.818134069442749023e-01 -4.344502985477447510e-01 -2.551581561565399170e-01 -4.686640202999114990e-01 2.141092568635940552e-01 -5.464311838150024414e-01 1.477705389261245728e-01 -1.202240958809852600e-01
-4.345971643924713135e-01 -3.454779982566833496e-01 -2.756039500236511230e-01 -6.063891053199768066e-01 2.806742489337921143e-01 -2.629316151142120361e-01 3.148532509803771973e-01 3.257891163229942322e-02
-9.378716349601745605e-02 9.780786931514739990e-02 -6.719726324081420898e-02 -6.045212745666503906e-01 5.379393100738525391e-01 -6.169965490698814392e-02 4.756726026535034180e-01 3.036875426769256592e-01
-5.938474088907241821e-02 -4.364112019538879395e-01 -2.333540767431259155e-01 -5.610972642898559570e-01 3.763672411441802979e-01 -1.857093423604965210e-01 2.672574520111083984e-01 4.349343180656433105e-01
7.505647093057632446e-02 -1.706382483243942261e-01 -5.015881061553955078e-01 -3.922753632068634033e-01 6.310741901397705078e-01 3.697134256362915039e-01 -1.483620852231979370e-01 5.314726382493972778e-02
-1.440232098102569580e-01 2.922666072845458984e-01 3.495393693447113037e-01 -5.186316370964050293e-01 4.258741438388824463e-01 -2.654993236064910889e-01 -3.312841355800628662e-01 -3.755967915058135986e-01
-2.737048640847206116e-02 3.344685733318328857e-01 1.639335900545120239e-01 -5.291765332221984863e-01 2.627076506614685059e-01 -4.138427972793579102e-01 -4.252874851226806641e-01 -3.991603255271911621e-01
-4.873805642127990723e-01 -1.562101095914840698e-01 -3.057516217231750488e-01 -6.359298229217529297e-01 2.107669562101364136e-01 -2.598064839839935303e-01 3.291157484054565430e-01 -1.411680877208709717e-01
-3.678924739360809326e-01 -6.208484768867492676e-01 -4.869332537055015564e-02 -2.817108631134033203e-01 2.615163326263427734e-01 -4.546110033988952637e-01 -2.003114372491836548e-01 2.868513464927673340e-01
-3.662406653165817261e-02 3.099011629819869995e-02 2.181956768035888672e-01 -9.318327307701110840e-01 4.028487205505371094e-02 -2.440189868211746216e-01 -1.022509410977363586e-01 -1.007639691233634949e-01
-7.868240028619766235e-02 2.254245579242706299e-01 1.419313699007034302e-01 -6.383781433105468750e-01 1.270646154880523682e-01 -3.678205907344818115e-01 -4.365890324115753174e-01 -4.162622988224029541e-01
3.275738656520843506e-01 4.720281362533569336e-01 -2.698089182376861572e-01 -7.067581415176391602e-01 2.065807878971099854e-01 -1.931955516338348389e-01 1.219736877828836441e-02 1.320305466651916504e-01
2.151837199926376343e-01 -4.326143115758895874e-02 4.394510388374328613e-01 -6.465247869491577148e-01 2.397055923938751221e-01 -2.870500385761260986e-01 -3.882309496402740479e-01 2.239041924476623535e-01
1.800703406333923340e-01 -5.729395896196365356e-02 -5.826255083084106445e-01 -5.287539362907409668e-01 4.465997815132141113e-01 3.403902053833007812e-02 6.843535602092742920e-02 -3.741197586059570312e-01
-1.625561565160751343e-01 5.318738147616386414e-02 -6.145080327987670898e-01 -2.916181981563568115e-01 -1.648635417222976685e-01 -2.569681107997894287e-01 -4.733981192111968994e-01 4.367688000202178955e-01
1.008962914347648621e-01 4.005710482597351074e-01 6.236973032355308533e-02 -7.586537003517150879e-01 1.662297248840332031e-01 -3.879761695861816406e-02 -1.522967964410781860e-01 4.445058703422546387e-01
-1.183700487017631531e-01 -1.993767619132995605e-01 -3.324856758117675781e-01 -4.805336147546768188e-02 7.274491190910339355e-01 -5.423315763473510742e-01 -9.360267966985702515e-02 -3.625425323843955994e-02
-2.241517007350921631e-01 -2.182436436414718628e-01 -6.581111550331115723e-01 -2.625998556613922119e-01 4.886985719203948975e-01 -2.816098332405090332e-01 1.597542017698287964e-01 2.374976277351379395e-01
3.090951144695281982e-01 -3.813465833663940430e-01 -5.919940471649169922e-01 -2.597156465053558350e-01 2.467381954193115234e-01 -4.624328017234802246e-01 -2.574038803577423096e-01 1.205393113195896149e-02
3.220153972506523132e-02 -6.155520305037498474e-02 -4.845797717571258545e-01 -6.157070994377136230e-01 4.286805689334869385e-01 2.735941410064697266e-01 -1.005081906914710999e-01 -3.354679346084594727e-01
-3.635906279087066650e-01 -7.902984321117401123e-02 -4.808739721775054932e-01 -2.786631286144256592e-01 1.183144226670265198e-01 -7.279980778694152832e-01 8.406034111976623535e-02 4.021800309419631958e-02
8.078117668628692627e-02 -2.053113579750061035e-01 -3.638908863067626953e-01 -2.428677529096603394e-01 4.747000932693481445e-01 -6.555752158164978027e-01 -2.289397642016410828e-02 -3.229197859764099121e-01
-5.765800550580024719e-02 -8.489394187927246094e-02 -4.351408779621124268e-01 -1.083164513111114502e-01 4.378542602062225342e-01 -7.634623646736145020e-01 -2.778735570609569550e-02 -1.141276434063911438e-01
3.056035935878753662e-01 -2.813462316989898682e-01 -6.204497218132019043e-01 -2.899233102798461914e-01 5.261797308921813965e-01 -6.433444470167160034e-02 -2.781286835670471191e-01 -8.823905140161514282e-03
-2.515452504158020020e-01 1.156373620033264160e-01 3.287113308906555176e-01 -7.985926270484924316e-01 1.592384427785873413e-01 -3.651734292507171631e-01 1.145455799996852875e-02 -1.367916762828826904e-01
7.676427811384201050e-02 1.476184129714965820e-01 -3.552134931087493896e-01 1.631071418523788452e-02 7.815145850181579590e-01 5.302066355943679810e-02 -2.889813184738159180e-01 3.857288658618927002e-01
-3.891299068927764893e-01 -6.208534240722656250e-01 -1.110815182328224182e-01 -2.365506589412689209e-01 3.419284224510192871e-01 -3.310608565807342529e-01 -1.587081998586654663e-01 3.783107399940490723e-01
2.104527652263641357e-01 -7.692468352615833282e-03 -1.745770722627639771e-01 -5.520328283309936523e-01 2.562995254993438721e-01 1.149826496839523315e-01 -7.216771245002746582e-01 -1.438923329114913940e-01
-4.234296679496765137e-01 2.664078772068023682e-01 -9.986373782157897949e-02 4.693014547228813171e-02 5.379939675331115723e-01 1.482922770082950592e-02 -3.917725980281829834e-01 5.426009297370910645e-01
-2.319751232862472534e-01 5.985581874847412109e-01 -2.873065173625946045e-01 -4.552935063838958740e-01 6.933211535215377808e-02 -2.345576733350753784e-01 -1.505210101604461670e-01 4.643247127532958984e-01
-1.575473248958587646e-01 4.793906584382057190e-02 -4.672839939594268799e-01 -7.232166826725006104e-02 5.695208311080932617e-01 -3.249207735061645508e-01 -2.855280935764312744e-01 -4.876909255981445312e-01
-1.511256396770477295e-02 -1.117082759737968445e-01 -4.037888646125793457e-01 -8.691724389791488647e-03 7.650930285453796387e-01 -2.096646875143051147e-01 -3.675940036773681641e-01 -2.443761527538299561e-01
7.519292831420898438e-02 4.250847920775413513e-02 -4.832363128662109375e-01 -3.811640739440917969e-01 6.999493837356567383e-01 2.865483760833740234e-01 -1.366028636693954468e-01 -1.517769694328308105e-01
6.253270059823989868e-02 -3.504686355590820312e-01 -4.768019020557403564e-01 -4.591253101825714111e-01 -1.435999125242233276e-01 -5.370353460311889648e-01 -2.176226526498794556e-01 2.806020081043243408e-01
1.194202154874801636e-01 4.713726937770843506e-01 -5.048374086618423462e-02 -7.505101561546325684e-01 5.060614645481109619e-02 -3.698650598526000977e-01 -3.016704134643077850e-02 2.397105544805526733e-01
-7.070391625165939331e-02 -3.356485366821289062e-01 -1.636170148849487305e-01 2.057485841214656830e-02 6.052313446998596191e-01 -4.139567911624908447e-01 -4.590775966644287109e-01 -3.266951441764831543e-01
1.849309504032135010e-01 -6.282852031290531158e-03 -6.191378831863403320e-01 -1.640750840306282043e-02 6.301042437553405762e-01 -2.697535157203674316e-01 -3.350678086280822754e-01 -9.559479542076587677e-03
-6.142808198928833008e-01 2.743385434150695801e-01 -1.690273880958557129e-01 1.849447935819625854e-02 4.409156143665313721e-01 3.852992877364158630e-02 -5.600976347923278809e-01 9.425813704729080200e-02
-5.494405627250671387e-01 -2.466994822025299072e-01 -3.525610268115997314e-01 -2.951463758945465088e-01 2.447360903024673462e-01 -5.518637299537658691e-01 1.067797020077705383e-01 2.235902547836303711e-01
-2.972513735294342041e-01 -2.232999205589294434e-01 -2.731785364449024200e-02 -1.131270080804824829e-01 8.450567126274108887e-01 1.880519837141036987e-01 -1.812298446893692017e-01 2.567219734191894531e-01
-5.592325925827026367e-01 -1.560047417879104614e-01 -4.024708867073059082e-01 -5.141402482986450195e-01 -1.567803472280502319e-01 -1.894251108169555664e-01 -3.551675081253051758e-01 -2.235900610685348511e-01
-6.673636436462402344e-01 1.495422124862670898e-01 -2.287709861993789673e-01 -3.070225119590759277e-01 4.288191795349121094e-01 -3.130072355270385742e-01 3.100763559341430664e-01 8.750605583190917969e-02
-5.964540317654609680e-02 -2.362608015537261963e-01 -1.400789022445678711e-01 -9.690571576356887817e-02 8.062972426414489746e-01 -5.090130567550659180e-01 1.955358497798442841e-02 -4.492762684822082520e-02
2.445392310619354248e-01 1.654661744832992554e-01 2.309685945510864258e-01 -8.427960872650146484e-01 3.629011809825897217e-01 4.509046301245689392e-02 -3.703053807839751244e-03 1.242002248764038086e-01
1.405420154333114624e-01 -8.477350324392318726e-02 -6.724657416343688965e-01 -4.949609190225601196e-02 5.238786935806274414e-01 -3.778704404830932617e-01 -3.082409501075744629e-01 -7.844713330268859863e-02
2.559759840369224548e-02 -1.163529977202415466e-01 -7.090968638658523560e-02 -3.853046894073486328e-01 2.729507982730865479e-01 6.887403875589370728e-02 -8.474593758583068848e-01 -1.867768168449401855e-01
-3.560712933540344238e-01 7.410255074501037598e-02 -5.024798512458801270e-01 -2.740248739719390869e-01 5.605759620666503906e-01 -3.418249785900115967e-01 2.737137973308563232e-01 -1.847631037235260010e-01
-1.816733777523040771e-01 9.369280934333801270e-02 -1.324577927589416504e-01 -5.643996000289916992e-01 2.758357226848602295e-01 2.777963876724243164e-01 -6.473437547683715820e-01 -2.231911122798919678e-01
5.212124064564704895e-02 -3.068394400179386139e-02 -3.900073468685150146e-01 -4.101064205169677734e-01 7.572627663612365723e-01 2.869417369365692139e-01 1.079396829009056091e-01 9.281819313764572144e-02
-3.058513998985290527e-01 -4.308023750782012939e-01 -8.565320074558258057e-02 -4.603484272956848145e-01 4.324235618114471436e-01 -3.836959898471832275e-01 2.472065389156341553e-01 3.260110616683959961e-01
-3.631297126412391663e-02 1.580589264631271362e-01 1.423360407352447510e-01 -9.087620377540588379e-01 -4.215346649289131165e-02 -1.473647505044937134e-01 -2.461967915296554565e-01 2.085297256708145142e-01
-1.634490191936492920e-01 7.864580303430557251e-02 3.200961649417877197e-01 -8.104748129844665527e-01 3.019729629158973694e-02 -3.187683522701263428e-01 -3.239240646362304688e-01 -1.778637245297431946e-02
-2.092710733413696289e-01 3.277519047260284424e-01 3.292392790317535400e-01 -7.748060226440429688e-01 9.888076782226562500e-02 -3.536436259746551514e-01 -6.377675384283065796e-02 3.394996374845504761e-02
1.946161538362503052e-01 -3.689343929290771484e-01 -4.029954671859741211e-01 -3.864452242851257324e-01 6.233046054840087891e-01 2.418055385351181030e-01 -2.499680370092391968e-01 -6.931329518556594849e-02
-5.617851018905639648e-01 -3.719394207000732422e-01 -5.973253399133682251e-02 -4.632444083690643311e-01 3.406874239444732666e-01 -4.010264575481414795e-01 2.031941264867782593e-01 9.857556223869323730e-02
-4.940592050552368164e-01 -8.286157995462417603e-02 -4.408620893955230713e-01 -5.407099723815917969e-01 5.314351990818977356e-02 -4.244772493839263916e-01 2.665508389472961426e-01 9.087619185447692871e-02
-3.302282691001892090e-01 5.529888868331909180e-01 1.539864838123321533e-01 -3.672084212303161621e-01 2.301377654075622559e-01 -2.795196473598480225e-01 -4.806627035140991211e-01 -2.539044022560119629e-01
-2.162162065505981445e-01 -3.524355590343475342e-01 -6.256130933761596680e-01 -4.219087660312652588e-01 -6.032238900661468506e-02 -3.956306874752044678e-01 -2.213713079690933228e-01 -2.246625274419784546e-01
-5.969226360321044922e-01 -1.297637671232223511e-01 -4.584096670150756836e-01 -4.577709436416625977e-01 2.100210040807723999e-01 -2.998323738574981689e-01 2.692385017871856689e-01 -2.556123770773410797e-02
2.020151317119598389e-01 1.063995063304901123e-01 -2.014849185943603516e-01 -1.365812867879867554e-01 7.729178667068481445e-01 1.580399721860885620e-01 -3.891403675079345703e-01 3.388355672359466553e-01
-3.656874597072601318e-01 4.303327295929193497e-03 -4.473405778408050537e-01 -4.207070767879486084e-01 -2.098368257284164429e-01 -2.595668435096740723e-01 -5.595298409461975098e-01 2.542954683303833008e-01
-1.185188293457031250e-01 1.519510447978973389e-01 4.863866567611694336e-01 -6.747421622276306152e-01 1.821178793907165527e-01 -3.602026700973510742e-01 -1.495625078678131104e-01 2.928027808666229248e-01
-7.342778146266937256e-02 -4.285188913345336914e-01 -2.948046326637268066e-01 -3.892633318901062012e-01 3.477966189384460449e-01 -4.338240325450897217e-01 1.611926555633544922e-01 4.872322380542755127e-01
9.186220914125442505e-02 2.364361286163330078e-01 6.622999906539916992e-02 -5.972120165824890137e-01 2.975502312183380127e-01 1.557236015796661377e-01 -6.789124608039855957e-01 -3.004544973373413086e-02
-6.343058943748474121e-01 -6.381431967020034790e-02 -2.020725905895233154e-01 -2.728237211704254150e-01 -8.931680768728256226e-02 -1.454499214887619019e-01 -6.101052761077880859e-01 2.774097621440887451e-01
-3.376173079013824463e-01 -2.340056449174880981e-01 -2.385528571903705597e-02 -7.456481456756591797e-01 -1.469877809286117554e-01 2.999236248433589935e-02 -4.763401448726654053e-01 -1.590307503938674927e-01
2.577828429639339447e-02 5.257645249366760254e-02 -4.094620943069458008e-01 -1.584879010915756226e-01 6.420742869377136230e-01 -6.020951867103576660e-01 2.879593335092067719e-02 1.678875684738159180e-01
-3.147791922092437744e-01 4.659892059862613678e-03 -4.090585112571716309e-01 -1.686757951974868774e-01 5.713378787040710449e-01 -4.620192945003509521e-01 1.390764266252517700e-01 -3.819436132907867432e-01
-4.233372807502746582e-01 -4.518120288848876953e-01 -8.683256059885025024e-02 -8.119923621416091919e-02 5.311853289604187012e-01 -6.309551000595092773e-02 -3.955118358135223389e-01 3.999372422695159912e-01
-1.155220493674278259e-01 4.973891749978065491e-02 -5.278873443603515625e-01 -2.187702804803848267e-02 5.197361111640930176e-01 -3.489555716514587402e-01 -3.464725315570831299e-01 -4.394294917583465576e-01
-3.584651052951812744e-01 1.894446015357971191e-01 -1.854190975427627563e-02 -4.254935085773468018e-01 5.400199890136718750e-01 -4.760572910308837891e-01 3.683983385562896729e-01 -1.598369702696800232e-02
-2.167768180370330811e-01 1.102132489904761314e-03 -5.815880373120307922e-02 -4.324921965599060059e-01 6.925587654113769531e-01 -1.894475817680358887e-01 3.820586204528808594e-01 3.179273307323455811e-01
-3.590294420719146729e-01 -2.579623460769653320e-01 -4.338831454515457153e-02 -5.887473747134208679e-02 4.811496436595916748e-01 -6.876917481422424316e-01 -1.136873438954353333e-01 -2.861025035381317139e-01
-2.933420240879058838e-01 -2.067390531301498413e-01 -1.940912306308746338e-01 -1.424630135297775269e-01 2.295041233301162720e-01 3.389593679457902908e-03 -5.507196784019470215e-01 6.762148737907409668e-01
2.864845395088195801e-01 -1.458020210266113281e-01 -5.525379776954650879e-01 -3.348687589168548584e-01 1.596526801586151123e-01 -6.522235274314880371e-01 2.325475774705410004e-02 1.667568087577819824e-01
-2.765370905399322510e-01 -3.812707960605621338e-01 -4.725372791290283203e-01 -2.158251553773880005e-01 1.807718873023986816e-01 -6.585337519645690918e-01 -1.530365347862243652e-01 -1.360971480607986450e-01
-3.659065365791320801e-01 1.276552379131317139e-01 3.956934809684753418e-01 -7.213109135627746582e-01 1.740717738866806030e-01 -2.870089709758758545e-01 -2.338122576475143433e-01 -7.490331679582595825e-02
-1.673662811517715454e-01 6.019678115844726562e-01 -3.230658769607543945e-01 -6.477599740028381348e-01 7.221873104572296143e-02 -2.382659539580345154e-02 -2.672363817691802979e-01 9.197942912578582764e-02
-1.930381357669830322e-01 1.156796813011169434e-01 -9.215471893548965454e-02 -3.434945940971374512e-01 7.190813422203063965e-01 -2.818873822689056396e-01 3.989862501621246338e-01 2.591235339641571045e-01
-7.348188757896423340e-01 1.515370011329650879e-01 -2.578857541084289551e-01 -2.808007597923278809e-01 -1.282309293746948242e-01 -2.234684675931930542e-01 -4.249504208564758301e-01 2.115643024444580078e-01
6.389804184436798096e-02 2.862945497035980225e-01 2.566831111907958984e-01 -8.527263402938842773e-01 2.489846050739288330e-01 -1.149933859705924988e-01 -5.656253919005393982e-02 2.061745226383209229e-01
-3.402576148509979248e-01 5.435126833617687225e-03 -6.286339759826660156e-01 -3.385292887687683105e-01 3.363863229751586914e-01 -4.573670327663421631e-01 2.033315896987915039e-01 -1.035784333944320679e-01
-4.322732090950012207e-01 8.610780537128448486e-02 7.479623705148696899e-02 4.950495064258575439e-02 4.200595021247863770e-01 -1.105282604694366455e-01 -7.535907626152038574e-01 2.027669399976730347e-01
-1.600949442945420742e-03 1.688742190599441528e-01 3.069117367267608643e-01 -8.588992953300476074e-01 2.345566749572753906e-01 -2.579833269119262695e-01 -3.008720837533473969e-02 -1.307625919580459595e-01
-5.128984451293945312e-01 -1.155162081122398376e-01 -4.716050028800964355e-01 -5.171878933906555176e-01 -2.552463114261627197e-01 -3.444826900959014893e-01 -2.075572609901428223e-01 -8.244839310646057129e-02
-1.811208873987197876e-01 -1.237713620066642761e-01 -3.178476691246032715e-01 -2.237556576728820801e-01 3.712729513645172119e-01 -7.525864839553833008e-01 7.278299331665039062e-02 -3.020841479301452637e-01
-6.588581949472427368e-02 3.190641403198242188e-01 -3.710423782467842102e-02 -9.077048897743225098e-01 -4.723920300602912903e-02 -1.920829415321350098e-01 3.643391653895378113e-03 1.714981049299240112e-01
-3.124470114707946777e-01 -3.672545850276947021e-01 -4.110653102397918701e-01 -3.541951775550842285e-01 -9.105286747217178345e-02 -2.060636281967163086e-01 -6.059785485267639160e-01 2.347538471221923828e-01
-1.051596328616142273e-01 7.471860945224761963e-02 -2.804698050022125244e-01 -1.252592355012893677e-01 1.836827099323272705e-01 -8.212904334068298340e-01 -6.918698549270629883e-02 4.194773733615875244e-01
-1.261043846607208252e-01 8.768822252750396729e-02 -5.504940822720527649e-02 -4.349103569984436035e-01 7.660779356956481934e-01 -3.163859248161315918e-02 4.017781317234039307e-01 1.868932694196701050e-01
6.527242064476013184e-02 5.169750005006790161e-02 1.058442294597625732e-01 -6.845076084136962891e-01 4.384278953075408936e-01 1.757036149501800537e-01 -4.638558626174926758e-01 -2.739711999893188477e-01
-2.938162088394165039e-01 2.485700137913227081e-02 3.711018264293670654e-01 -7.555273175239562988e-01 1.429019123315811157e-01 -3.122595250606536865e-01 -2.942560613155364990e-01 -1.544800936244428158e-03
-2.711836099624633789e-01 -2.176105603575706482e-02 -7.615316510200500488e-01 -1.937854290008544922e-01 5.043705105781555176e-01 -1.233810782432556152e-01 1.536515355110168457e-01 1.236178651452064514e-01
1.553880572319030762e-01 3.008438050746917725e-01 -4.609777405858039856e-02 -9.008716344833374023e-01 2.064530253410339355e-01 1.207162737846374512e-01 -8.863885700702667236e-02 8.124472200870513916e-02
-1.738853454589843750e-01 -4.194231629371643066e-01 -3.299807906150817871e-01 -4.897700846195220947e-01 8.404472470283508301e-02 -6.068318486213684082e-01 4.728193953633308411e-02 -2.598885893821716309e-01
-3.163972171023488045e-03 -2.976059913635253906e-01 -3.736839294433593750e-01 -1.197497248649597168e-01 5.454455018043518066e-01 -6.533930301666259766e-01 3.820364549756050110e-02 1.776186376810073853e-01
6.779540330171585083e-02 -6.966685503721237183e-02 -2.868366539478302002e-01 -1.690056324005126953e-01 6.333081126213073730e-01 -5.696410536766052246e-01 6.608089315705001354e-04 -3.926086425781250000e-01
-5.183653831481933594e-01 1.294006705284118652e-01 -5.353723764419555664e-01 -3.162387013435363770e-01 4.526784121990203857e-01 2.760440707206726074e-01 4.401919897645711899e-03 -2.162979692220687866e-01
2.035546749830245972e-01 3.854078948497772217e-01 -1.191207617521286011e-01 -7.211117744445800781e-01 3.838956654071807861e-01 1.684340536594390869e-01 -3.209354728460311890e-02 3.147355616092681885e-01
-3.191212192177772522e-02 1.053475067019462585e-01 -1.582307815551757812e-01 -4.615510404109954834e-01 3.071833252906799316e-01 1.286912560462951660e-01 -7.560856342315673828e-01 -2.592847347259521484e-01
-4.178223609924316406e-01 -2.681130468845367432e-01 -4.372374117374420166e-01 -5.739708542823791504e-01 3.770586848258972168e-02 3.485453724861145020e-01 -2.870734632015228271e-01 1.661444157361984253e-01
-3.407600522041320801e-02 5.745270848274230957e-02 -5.393182039260864258e-01 -2.819578647613525391e-01 -2.031919509172439575e-01 -4.376273751258850098e-01 -5.231846570968627930e-01 3.444517552852630615e-01
-5.913145840167999268e-02 4.685702323913574219e-01 2.492071315646171570e-02 -5.043809413909912109e-01 3.052283227443695068e-01 8.003217726945877075e-02 -6.489321589469909668e-01 -3.524088114500045776e-02
-5.528030991554260254e-01 -6.399096455425024033e-03 -3.458355367183685303e-01 -2.464907169342041016e-01 2.439038604497909546e-01 -6.136596798896789551e-01 1.868323981761932373e-01 2.074465751647949219e-01
-1.349555402994155884e-01 2.411930710077285767e-01 -2.948326244950294495e-02 -5.742874741554260254e-01 4.425861835479736328e-01 1.307713538408279419e-01 -3.774597346782684326e-01 -4.873170852661132812e-01
-1.807877570390701294e-01 1.655034571886062622e-01 1.901927292346954346e-01 -4.983814060688018799e-01 2.942727208137512207e-01 -1.742250472307205200e-01 -6.165247559547424316e-01 -3.978863656520843506e-01
2.241158485412597656e-01 -1.954463422298431396e-01 -4.567216336727142334e-01 -8.721060305833816528e-02 5.488547682762145996e-01 -5.399524569511413574e-01 -4.514204338192939758e-02 3.170877993106842041e-01
1.775585412979125977e-01 2.043206989765167236e-01 -1.321358531713485718e-01 -3.426045775413513184e-01 3.166330158710479736e-01 5.656855180859565735e-02 -8.267610669136047363e-01 -6.998437643051147461e-02
-2.514722049236297607e-01 -4.400366917252540588e-02 -7.797531783580780029e-03 -8.484366536140441895e-01 1.830178797245025635e-01 8.554005622863769531e-02 -9.793350845575332642e-02 -4.056060314178466797e-01
-6.602348387241363525e-02 1.851764470338821411e-01 4.206946790218353271e-01 -7.147771120071411133e-01 1.954440176486968994e-01 -4.517192244529724121e-01 -1.754478514194488525e-01 2.073204144835472107e-02
-6.818279027938842773e-01 3.879082389175891876e-03 -1.835762113332748413e-01 -4.467448294162750244e-01 -1.964659392833709717e-01 -2.435660362243652344e-01 -3.757936954498291016e-01 -2.503403127193450928e-01
-1.598471403121948242e-01 5.293070673942565918e-01 -7.149250805377960205e-02 -6.962496042251586914e-01 3.048583492636680603e-02 -8.286133408546447754e-02 -2.759132087230682373e-01 3.471090495586395264e-01
-2.765398025512695312e-01 -1.666454970836639404e-01 -4.019216075539588928e-02 -4.910857975482940674e-01 5.702280998229980469e-01 5.051248669624328613e-01 -1.704165339469909668e-01 2.088574171066284180e-01
1.448328495025634766e-01 -7.127805054187774658e-02 -4.728839397430419922e-01 -1.181462556123733521e-01 7.170515656471252441e-01 -3.897557258605957031e-01 -1.092916354537010193e-01 -2.415533065795898438e-01
2.572892233729362488e-02 3.850848972797393799e-01 5.318876355886459351e-02 -7.706370949745178223e-01 -6.937512755393981934e-02 -4.198201596736907959e-01 -2.283586710691452026e-01 1.453528106212615967e-01
-6.814628839492797852e-02 -2.546432316303253174e-01 -1.286171674728393555e-01 -4.280886054039001465e-02 8.166596293449401855e-01 -4.731449484825134277e-01 7.750711590051651001e-02 1.238204091787338257e-01
-2.386697381734848022e-01 5.764129757881164551e-01 -4.387386441230773926e-01 -5.863953828811645508e-01 8.758745156228542328e-03 -1.845812983810901642e-02 -1.704763770103454590e-01 2.120241075754165649e-01
-2.684756815433502197e-01 -2.733213305473327637e-01 -9.640999883413314819e-02 -1.050880849361419678e-01 3.216466307640075684e-01 3.170504793524742126e-02 -7.295772433280944824e-01 4.428692758083343506e-01
1.838179379701614380e-01 5.593131184577941895e-01 -3.372055292129516602e-02 -3.597339391708374023e-01 4.282769858837127686e-01 -1.311748623847961426e-01 -5.150440335273742676e-01 -2.386123090982437134e-01
1.116342991590499878e-01 -1.176573708653450012e-01 3.334366157650947571e-02 -2.272418141365051270e-01 9.409809708595275879e-01 -4.293078090995550156e-03 -8.783838152885437012e-02 1.666273325681686401e-01
-5.497852563858032227e-01 2.690915465354919434e-01 -2.728023231029510498e-01 -3.549485409166663885e-04 3.423011600971221924e-01 -6.801378726959228516e-02 -5.156510472297668457e-01 4.039959311485290527e-01
-5.023671314120292664e-02 1.277135219424962997e-02 -1.470278948545455933e-01 -6.850101351737976074e-01 2.915320098400115967e-01 2.897771894931793213e-01 -5.447635054588317871e-01 -2.018120139837265015e-01
-4.301329255104064941e-01 9.784153848886489868e-02 -5.390416979789733887e-01 -1.647546738386154175e-01 3.687627911567687988e-01 -5.590960383415222168e-01 1.917819678783416748e-01 4.845479875802993774e-02
-3.800939619541168213e-01 -5.109058618545532227e-01 -1.057944074273109436e-01 -2.194832712411880493e-01 5.592250823974609375e-01 -3.612942099571228027e-01 -1.282852143049240112e-01 -2.746177911758422852e-01
-5.289724469184875488e-02 -2.088514417409896851e-01 -4.391136765480041504e-01 -2.438131906092166901e-02 6.685867309570312500e-01 -3.063547015190124512e-01 -3.313273191452026367e-01 -3.309510648250579834e-01
-1.134142056107521057e-01 -4.397613704204559326e-01 -5.434471368789672852e-01 -1.500083059072494507e-01 4.300422072410583496e-01 -1.196812093257904053e-01 -4.207587242126464844e-01 -3.156138658523559570e-01
-1.503395736217498779e-01 6.578332185745239258e-02 5.366012454032897949e-01 -5.324612259864807129e-01 4.149623811244964600e-01 -3.814967274665832520e-01 -2.655327618122100830e-01 -1.156431883573532104e-01
-1.075500026345252991e-01 5.832210779190063477e-01 -1.252113580703735352e-01 -5.935397744178771973e-01 -1.026734262704849243e-01 -3.247041404247283936e-01 -4.048078954219818115e-01 -2.178926393389701843e-02
-4.029662907123565674e-01 -3.041057474911212921e-02 5.037774518132209778e-02 5.210413038730621338e-02 6.937728524208068848e-01 -5.904126167297363281e-01 -3.361076489090919495e-02 -2.007544040679931641e-02
-4.224430918693542480e-01 -2.913503050804138184e-01 -4.625207781791687012e-01 -8.087448775768280029e-02 9.467624127864837646e-02 -4.217721819877624512e-01 -5.695502758026123047e-01 -7.034085690975189209e-02
2.599462866783142090e-01 2.323543131351470947e-01 -4.020635187625885010e-01 -1.050818637013435364e-01 8.032676577568054199e-01 -9.413562715053558350e-02 -2.033842206001281738e-01 1.013724803924560547e-01
-6.381726861000061035e-01 -4.457593858242034912e-01 5.766679719090461731e-02 -2.657433152198791504e-01 4.955019056797027588e-01 8.572541177272796631e-02 -2.488713115453720093e-01 7.267271727323532104e-02
1.199205517768859863e-01 5.280511975288391113e-01 -1.136944442987442017e-01 -6.627081632614135742e-01 1.113160774111747742e-01 -1.411398500204086304e-01 -2.400398254394531250e-01 4.058835208415985107e-01
-4.686726331710815430e-01 -2.486998438835144043e-01 7.893029600381851196e-02 -1.694421768188476562e-01 1.697932481765747070e-01 -7.523493170738220215e-01 -8.081484586000442505e-02 2.866418361663818359e-01
-1.645221412181854248e-01 2.433706969022750854e-01 -8.375681936740875244e-02 -8.437011241912841797e-01 -1.660881787538528442e-01 -1.865572929382324219e-01 -1.721390038728713989e-01 3.206799626350402832e-01
-4.319992363452911377e-01 -1.407718062400817871e-01 -5.148561596870422363e-01 -4.675819575786590576e-01 -2.567478716373443604e-01 -1.953168362379074097e-01 -4.498291313648223877e-01 5.861559510231018066e-02
2.269913628697395325e-02 2.276136726140975952e-01 1.225372999906539917e-01 -7.301834225654602051e-01 -2.141026780009269714e-02 -2.519092559814453125e-01 -2.411978542804718018e-01 5.266882777214050293e-01
-1.878439448773860931e-02 -2.590506374835968018e-01 -2.911089658737182617e-01 -7.397624850273132324e-01 4.048589169979095459e-01 3.561811149120330811e-01 -1.371864415705204010e-02 -9.789324551820755005e-02
8.769053965806961060e-03 3.138710558414459229e-01 -2.751095406711101532e-02 -8.244487047195434570e-01 -8.530909568071365356e-02 -4.194770157337188721e-01 -1.495393179357051849e-02 1.935803741216659546e-01
1.619334071874618530e-01 2.225779369473457336e-02 5.131078362464904785e-01 -6.283320188522338867e-01 4.006735682487487793e-01 -3.154173493385314941e-01 -2.061535120010375977e-01 1.125819832086563110e-01
-5.185867547988891602e-01 -3.036834765225648880e-03 -3.754148185253143311e-01 -4.769329726696014404e-01 -1.275372207164764404e-01 1.061368733644485474e-01 -5.644655823707580566e-01 1.284726560115814209e-01
-1.217731013894081116e-01 2.134792953729629517e-01 7.432351261377334595e-02 -7.104569673538208008e-01 -1.009897738695144653e-01 -2.685350477695465088e-01 -2.110632807016372681e-01 5.499700903892517090e-01
-3.523374497890472412e-01 9.667524695396423340e-02 -1.357723325490951538e-01 -6.608226299285888672e-01 -3.019986152648925781e-01 -3.876418471336364746e-01 -4.005975425243377686e-01 -9.718026220798492432e-02
-3.458369672298431396e-01 -3.879411518573760986e-01 -1.049192473292350769e-01 -3.196869418025016785e-02 6.239911913871765137e-01 -4.504113197326660156e-01 -2.176001816987991333e-01 -2.797913849353790283e-01
-4.772080481052398682e-02 -5.482899770140647888e-02 -3.886341750621795654e-01 -5.452638864517211914e-01 -2.896789908409118652e-01 -2.947699427604675293e-01 -5.760987401008605957e-01 2.089841812849044800e-01
-2.252588719129562378e-01 2.338962703943252563e-01 4.682289958000183105e-01 -4.476764202117919922e-01 4.260941147804260254e-01 -4.143863022327423096e-01 -2.386747151613235474e-01 -2.542849779129028320e-01
-3.741034567356109619e-01 -5.535090565681457520e-01 -8.826651424169540405e-02 -1.470886915922164917e-02 4.759000539779663086e-01 -3.707938492298126221e-01 -3.500581383705139160e-01 2.432228177785873413e-01
3.963448405265808105e-01 -2.156922519207000732e-01 -3.869648575782775879e-01 -2.178913801908493042e-01 6.070789694786071777e-01 -4.694911241531372070e-01 -9.685478359460830688e-02 -2.866222709417343140e-02
2.007534801959991455e-01 -2.324958518147468567e-02 -1.613610237836837769e-01 -3.095544129610061646e-02 7.964075207710266113e-01 -1.491673174314200878e-03 -4.647841155529022217e-01 2.861302495002746582e-01
-6.002736091613769531e-01 -1.394995450973510742e-01 -3.288674354553222656e-01 -5.144731998443603516e-01 -2.105345427989959717e-01 -1.141236349940299988e-01 -3.156744837760925293e-01 -3.006255030632019043e-01
-4.777020215988159180e-01 3.457874059677124023e-01 -4.915136843919754028e-02 7.270220667123794556e-02 4.785089790821075439e-01 -9.928143769502639771e-02 -6.300613284111022949e-01 9.341134130954742432e-02
-2.311197221279144287e-01 -1.126239672303199768e-01 -5.717148780822753906e-01 -3.297858834266662598e-01 -1.157733574509620667e-01 -3.836889266967773438e-01 -5.763050913810729980e-01 -7.439494132995605469e-02
1.049238517880439758e-01 -3.619871437549591064e-01 -5.106889009475708008e-01 -1.552536189556121826e-01 6.363967061042785645e-01 2.937158569693565369e-02 -4.069131314754486084e-01 -4.009617492556571960e-02
-1.589375287294387817e-01 -3.039967119693756104e-01 -1.141271069645881653e-01 -5.535012483596801758e-01 5.557304024696350098e-01 4.464729726314544678e-01 -2.338657379150390625e-01 -8.281478658318519592e-03
-5.630590394139289856e-02 -6.093305721879005432e-02 2.511132955551147461e-01 -9.365343451499938965e-01 1.244241818785667419e-01 -1.101144999265670776e-01 -1.265375763177871704e-01 -9.666413068771362305e-02
1.536984294652938843e-01 2.092276662588119507e-01 -5.251829326152801514e-02 -4.555552303791046143e-01 3.882773816585540771e-01 1.926869750022888184e-01 -7.226827144622802734e-01 1.102447658777236938e-01
-4.523764550685882568e-01 1.214522272348403931e-01 3.428139984607696533e-01 -2.577190399169921875e-01 3.627137839794158936e-01 -1.361117511987686157e-01 -3.025062680244445801e-01 5.958746671676635742e-01
-1.786081641912460327e-01 -4.119971394538879395e-01 -7.420831173658370972e-02 -7.213097810745239258e-01 1.915405988693237305e-01 2.927704751491546631e-01 -2.772399783134460449e-01 -2.707368433475494385e-01
-1.425285488367080688e-01 5.467343926429748535e-01 -3.824268877506256104e-01 -6.825996637344360352e-01 4.591177403926849365e-02 -2.447310276329517365e-02 -6.404328346252441406e-02 2.485280036926269531e-01
-6.140957027673721313e-02 -4.714995920658111572e-01 -3.474286496639251709e-01 -1.807312369346618652e-01 6.039811968803405762e-01 -4.259558022022247314e-02 -4.159792065620422363e-01 -2.844293117523193359e-01
-2.446229904890060425e-01 1.473319828510284424e-01 3.215508162975311279e-01 -5.050564408302307129e-01 7.407531887292861938e-02 -4.330202937126159668e-01 -5.888509750366210938e-01 -1.422559469938278198e-01
-1.733408421277999878e-01 -3.887906372547149658e-01 -3.618848323822021484e-01 -3.867071270942687988e-01 4.017284214496612549e-01 -5.673403143882751465e-01 8.810531347990036011e-02 -2.174129337072372437e-01
1.108498051762580872e-01 2.342571616172790527e-01 -6.724733114242553711e-02 -4.650998413562774658e-01 4.219495654106140137e-01 2.441415786743164062e-01 -6.873946785926818848e-01 -4.286963120102882385e-02
2.452137507498264313e-02 3.609572649002075195e-01 -4.456986486911773682e-02 -7.666378021240234375e-01 -9.539622813463211060e-02 -5.052376985549926758e-01 6.212922162376344204e-04 1.225664392113685608e-01
-8.393418043851852417e-02 -7.215197384357452393e-02 1.341638863086700439e-01 -9.715088009834289551e-01 -2.816577255725860596e-02 7.343518664129078388e-04 -1.450764983892440796e-01 6.386521458625793457e-02
-5.713077187538146973e-01 2.800308167934417725e-01 -2.169730812311172485e-01 1.443855371326208115e-02 2.543445825576782227e-01 -1.132398992776870728e-01 -6.557084321975708008e-01 2.010879367589950562e-01
-6.081643104553222656e-01 -3.977384418249130249e-02 3.256857097148895264e-01 -2.559377253055572510e-01 2.745985388755798340e-01 -9.585485607385635376e-02 -3.678828775882720947e-01 4.868764579296112061e-01
-1.429590731859207153e-01 -3.671540617942810059e-01 -2.794535160064697266e-01 -5.777617692947387695e-01 2.589415609836578369e-01 4.548325836658477783e-01 -3.458667099475860596e-01 1.982689648866653442e-01
-5.144509077072143555e-01 3.522117137908935547e-01 -6.796952337026596069e-03 -6.694474723190069199e-03 5.316352248191833496e-01 3.430477157235145569e-02 -5.285012722015380859e-01 2.192481905221939087e-01
-6.237193346023559570e-01 5.871012061834335327e-02 -3.990228474140167236e-01 -4.670032262802124023e-01 -2.387685626745223999e-01 -2.247615307569503784e-01 -3.059909939765930176e-01 -1.704625934362411499e-01
-1.946867108345031738e-01 -3.249784111976623535e-01 -3.041782677173614502e-01 7.269709557294845581e-02 6.945859193801879883e-01 -4.758306741714477539e-01 -2.015745043754577637e-01 -9.581314027309417725e-02
-9.862733632326126099e-02 2.725236713886260986e-01 -4.396259486675262451e-01 -1.739658266305923462e-01 7.485165596008300781e-01 2.556154131889343262e-01 -2.572789788246154785e-01 -2.568121999502182007e-02
1.351773142814636230e-01 1.017317697405815125e-01 -2.279153913259506226e-01 -1.854973584413528442e-01 6.607051491737365723e-01 2.266570627689361572e-01 -2.575115859508514404e-01 5.751575827598571777e-01
-4.646880626678466797e-01 -4.372974038124084473e-01 -1.471753418445587158e-01 -1.685846745967864990e-01 3.052980005741119385e-01 -6.299716830253601074e-01 -1.246670186519622803e-01 1.927212774753570557e-01
-2.289166450500488281e-01 1.563525050878524780e-01 3.187286853790283203e-01 -7.862089872360229492e-01 2.366658858954906464e-02 -3.399702310562133789e-01 -2.937974333763122559e-01 -3.133380785584449768e-02
1.279217898845672607e-01 -4.008517041802406311e-02 -5.010988712310791016e-01 -3.518508002161979675e-02 5.714758634567260742e-01 4.953914880752563477e-02 -4.541394114494323730e-01 4.409193694591522217e-01
-3.365831915289163589e-03 2.151796072721481323e-01 -4.888463318347930908e-01 -8.624502271413803101e-02 7.930223941802978516e-01 -2.069321721792221069e-01 -1.055855825543403625e-01 -1.562809497117996216e-01
-8.345504105091094971e-02 -3.994021117687225342e-01 -1.358312517404556274e-01 -6.712837219238281250e-01 3.768780231475830078e-01 1.192990913987159729e-01 2.233520746231079102e-01 3.978516161441802979e-01
3.859847784042358398e-02 1.240620166063308716e-01 1.498971730470657349e-01 -6.144398450851440430e-01 3.438117206096649170e-01 -8.134923130273818970e-02 -5.807837843894958496e-01 -3.478205800056457520e-01
2.020443826913833618e-01 -1.322902143001556396e-01 -6.864983122795820236e-03 -8.340404927730560303e-02 8.974190354347229004e-01 -3.255772590637207031e-01 -7.463973015546798706e-02 1.331978887319564819e-01
-2.535951696336269379e-02 -1.043803766369819641e-01 4.891060590744018555e-01 -6.923851966857910156e-01 2.673629224300384521e-01 -3.550146222114562988e-01 -2.688707411289215088e-01 -5.449438933283090591e-03
1.080283075571060181e-01 -1.321435421705245972e-01 -5.075455904006958008e-01 5.199882760643959045e-02 5.980509519577026367e-01 -3.231369853019714355e-01 -4.887185990810394287e-01 -9.814947098493576050e-02
-9.446062147617340088e-02 5.645732283592224121e-01 -1.011499688029289246e-01 -6.543683409690856934e-01 7.468335330486297607e-02 -2.805735915899276733e-02 -3.446086645126342773e-01 3.298258185386657715e-01
1.262565851211547852e-01 1.665312349796295166e-01 -5.175794009119272232e-03 -3.015390932559967041e-01 2.435270398855209351e-01 -2.046927623450756073e-02 -8.927202224731445312e-01 9.327512234449386597e-02
-4.094917774200439453e-01 -4.925773441791534424e-01 -4.986456781625747681e-02 -6.566219031810760498e-02 5.722380280494689941e-01 -4.139176607131958008e-01 -1.891588568687438965e-01 -2.198198437690734863e-01
-2.375889420509338379e-01 -4.789773523807525635e-01 1.310965120792388916e-01 -1.471262425184249878e-01 6.080215573310852051e-01 6.449134647846221924e-02 -4.833006858825683594e-01 2.605203390121459961e-01
5.219357013702392578e-01 -1.921001076698303223e-02 -2.642222046852111816e-01 -2.776344418525695801e-01 6.245998144149780273e-01 -3.980426490306854248e-01 -1.208459064364433289e-01 -1.309706568717956543e-01
1.767038106918334961e-01 3.384878635406494141e-01 3.692477196455001831e-02 -3.474770188331604004e-01 3.176523447036743164e-01 -3.039505481719970703e-01 -6.536446213722229004e-01 -3.340024054050445557e-01
1.750308424234390259e-01 4.784020185470581055e-01 -2.427128702402114868e-01 -6.853917241096496582e-01 4.181486368179321289e-02 -2.571257054805755615e-01 -2.364180088043212891e-01 2.967637181282043457e-01
1.699479371309280396e-01 -2.769283354282379150e-01 -3.999183773994445801e-01 -7.512955367565155029e-02 6.421540975570678711e-01 -5.523648858070373535e-01 -9.346599131822586060e-02 5.142551288008689880e-02
-4.424522519111633301e-01 -2.156913578510284424e-01 -4.711596667766571045e-01 -8.406770974397659302e-02 -4.857321735471487045e-03 -3.897395431995391846e-01 -6.059775948524475098e-01 9.759693592786788940e-02
-3.296805322170257568e-01 6.729040294885635376e-02 2.277309149503707886e-01 -1.042284220457077026e-01 3.918419480323791504e-01 -5.846807360649108887e-02 -5.636256337165832520e-01 5.911220908164978027e-01
-1.606822907924652100e-01 5.690313130617141724e-02 5.535340309143066406e-01 -4.669508337974548340e-01 4.110406041145324707e-01 -3.820865750312805176e-01 -3.588067591190338135e-01 -5.304083228111267090e-02
-1.565804779529571533e-01 2.221802435815334320e-02 -3.181092739105224609e-01 -3.647336661815643311e-01 -1.902991384267807007e-01 -3.525812029838562012e-01 -7.394902110099792480e-01 1.827337890863418579e-01
-3.608294725418090820e-01 1.146361455321311951e-01 4.961157143115997314e-01 -3.000589609146118164e-01 3.426771461963653564e-01 -9.281586110591888428e-02 -3.315005302429199219e-01 5.334410667419433594e-01
-5.787968635559082031e-01 -1.561267524957656860e-01 -2.048121392726898193e-01 -2.602879106998443604e-01 5.116174221038818359e-01 -3.822265863418579102e-01 1.941133737564086914e-01 -2.922177314758300781e-01
-9.707091003656387329e-02 -6.865425407886505127e-02 -2.208616435527801514e-01 1.220227107405662537e-01 8.726388812065124512e-01 -1.959567219018936157e-01 -3.449833393096923828e-01 -5.730060115456581116e-02
2.121294848620891571e-02 -2.991273105144500732e-01 -3.895722031593322754e-01 -3.999281525611877441e-01 6.754226088523864746e-01 3.073458671569824219e-01 -1.905705481767654419e-01 -1.067216321825981140e-01
-1.669322848320007324e-01 6.284550428390502930e-01 -2.795358896255493164e-01 -6.243393421173095703e-01 2.995552681386470795e-02 -4.511982947587966919e-02 -2.987711429595947266e-01 1.305402368307113647e-01
-1.794056892395019531e-01 -1.866792887449264526e-01 -3.909913897514343262e-01 -4.054439067840576172e-01 3.749097883701324463e-01 -3.938386142253875732e-01 2.224480360746383667e-02 -5.652825832366943359e-01
-1.198659017682075500e-01 -2.572676241397857666e-01 -1.166577860713005066e-01 -5.690293312072753906e-01 4.873855710029602051e-01 3.559716045856475830e-01 -3.296400010585784912e-01 -3.303318917751312256e-01
-1.056277677416801453e-01 -2.613968849182128906e-01 -7.316128909587860107e-02 -1.000780388712882996e-01 3.964471220970153809e-01 -3.308523297309875488e-01 -2.120425105094909668e-01 7.704223394393920898e-01
-3.288140296936035156e-01 -5.276337265968322754e-01 -4.765304923057556152e-02 -4.923810660839080811e-01 2.089428156614303589e-01 -5.214701294898986816e-01 9.884151816368103027e-02 2.083655446767807007e-01
1.977510005235671997e-02 -4.148451089859008789e-01 -2.196105718612670898e-01 -5.710924863815307617e-01 5.172168612480163574e-01 1.185241043567657471e-01 2.466502636671066284e-01 3.327755033969879150e-01
-4.431742429733276367e-01 -6.215790510177612305e-01 -9.333146363496780396e-02 -2.541887462139129639e-01 2.671924829483032227e-01 -3.045811951160430908e-01 -2.779108583927154541e-01 3.201837539672851562e-01
-1.792597919702529907e-01 -2.150448784232139587e-02 6.704502552747726440e-02 -3.728140890598297119e-01 7.038894295692443848e-01 -1.684794574975967407e-02 2.841129899024963379e-01 4.974474608898162842e-01
-3.149839043617248535e-01 3.275556117296218872e-02 -9.208974987268447876e-02 -7.777866721153259277e-02 4.248240888118743896e-01 -6.183305978775024414e-01 -1.596459597349166870e-01 -5.448735356330871582e-01
-5.763837695121765137e-01 -3.874334990978240967e-01 -2.266413569450378418e-01 -2.595816254615783691e-01 2.768405675888061523e-01 -6.423838436603546143e-02 -5.253041386604309082e-01 2.054664790630340576e-01
-4.682575762271881104e-01 1.990256011486053467e-01 -3.718750774860382080e-01 -2.868667840957641602e-01 4.330818653106689453e-01 -4.416148364543914795e-01 3.713819384574890137e-01 5.644385237246751785e-03
2.158152461051940918e-01 -3.907684385776519775e-01 -3.550962507724761963e-01 -5.416033864021301270e-01 6.707113236188888550e-02 -5.610759258270263672e-01 6.293352693319320679e-02 2.408959865570068359e-01
-4.324144423007965088e-01 -1.502062231302261353e-01 -2.587359845638275146e-01 -4.639301598072052002e-01 -1.226752400398254395e-01 6.734094768762588501e-02 -6.202924847602844238e-01 3.223875463008880615e-01
-6.245656013488769531e-01 -3.742721676826477051e-02 -2.697589695453643799e-01 -7.196376472711563110e-02 2.823987305164337158e-01 -5.431686639785766602e-01 2.503841742873191833e-02 3.939036130905151367e-01
-1.290920525789260864e-01 2.580687701702117920e-01 2.478337734937667847e-01 -6.614932417869567871e-01 5.092853680253028870e-02 -3.125864863395690918e-01 -5.587735176086425781e-01 -7.217343151569366455e-02
1.756530553102493286e-01 2.786174118518829346e-01 -3.519162535667419434e-01 -1.351734809577465057e-02 7.574662566184997559e-01 -1.989131793379783630e-02 -3.938036859035491943e-01 1.955974847078323364e-01
1.162331849336624146e-01 -2.938134409487247467e-02 -3.751234412193298340e-01 -3.661145642399787903e-02 7.873467206954956055e-01 -4.506995379924774170e-01 -2.648899145424365997e-02 1.407900303602218628e-01
-2.855854332447052002e-01 -4.816801249980926514e-01 -3.069500625133514404e-01 -6.209408640861511230e-01 2.236216962337493896e-01 -3.164280056953430176e-01 2.174412459135055542e-01 9.604856371879577637e-02
1.261504273861646652e-02 1.844662129878997803e-01 -2.630239427089691162e-01 -1.241386085748672485e-01 8.081168532371520996e-01 2.524792253971099854e-01 -3.549071252346038818e-01 1.961210966110229492e-01
-9.176478534936904907e-02 -1.466505527496337891e-01 -5.647280812263488770e-01 -3.439829349517822266e-01 -1.282703038305044174e-02 -6.461330056190490723e-01 -4.848021268844604492e-02 3.358990252017974854e-01
-2.431398183107376099e-01 5.334015488624572754e-01 2.145290225744247437e-01 -3.430549204349517822e-01 2.197820395231246948e-01 -2.436600774526596069e-01 -6.203607320785522461e-01 -1.159873045980930328e-02
-1.806708723306655884e-01 -3.038774132728576660e-01 -4.358574151992797852e-01 -6.060159802436828613e-01 3.013901114463806152e-01 4.093971252441406250e-01 -2.436056882143020630e-01 1.946492004208266735e-03
-3.506415337324142456e-02 4.471784532070159912e-01 2.010464668273925781e-01 -5.704962611198425293e-01 8.758725225925445557e-02 -2.877599895000457764e-01 -5.851554870605468750e-01 5.662668496370315552e-03
-7.787749916315078735e-02 5.801168680191040039e-01 -1.667887419462203979e-01 -6.874503493309020996e-01 4.735241457819938660e-02 -1.110072731971740723e-01 -2.990129292011260986e-01 2.302591055631637573e-01
2.196875065565109253e-01 -2.140523940324783325e-01 -6.162580847740173340e-01 -3.313712179660797119e-01 -6.006005685776472092e-03 -4.217644333839416504e-01 -4.842025041580200195e-01 -6.296592205762863159e-02
-1.381396800279617310e-01 3.279231190681457520e-01 -8.312957882881164551e-01 -6.698463112115859985e-02 3.022923469543457031e-01 -2.117151468992233276e-01 -1.630168110132217407e-01 -1.227434277534484863e-01
1.077771410346031189e-01 -4.280462563037872314e-01 -2.953289747238159180e-01 -5.902494192123413086e-01 3.666222393512725830e-01 -4.236346110701560974e-02 1.514895260334014893e-01 4.586842358112335205e-01
-2.470622211694717407e-01 -3.741041719913482666e-01 2.359157614409923553e-02 -3.311843872070312500e-01 4.266261458396911621e-01 -3.765833973884582520e-01 1.378469765186309814e-01 5.881666541099548340e-01
-3.784323632717132568e-01 -3.437605202198028564e-01 2.037137448787689209e-01 -3.914704918861389160e-01 5.877420902252197266e-01 3.168784677982330322e-01 -3.084481060504913330e-01 -5.362896993756294250e-02
-7.182718515396118164e-01 -2.489720284938812256e-01 3.000414371490478516e-02 -2.167662680149078369e-01 6.557881087064743042e-02 -2.507356405258178711e-01 -5.305567979812622070e-01 1.598473340272903442e-01
-6.693491339683532715e-01 1.915687024593353271e-01 -2.946543991565704346e-01 -3.604028224945068359e-01 -1.837480664253234863e-01 -1.826266050338745117e-01 -4.810681641101837158e-01 -4.411024041473865509e-03
1.937964931130409241e-02 6.465302407741546631e-02 -7.049654424190521240e-02 7.572077214717864990e-02 8.997285366058349609e-01 -2.025434225797653198e-01 -3.479743599891662598e-01 -1.145412847399711609e-01
-4.639036953449249268e-01 1.248983144760131836e-01 3.891960084438323975e-01 -2.866232991218566895e-01 3.864679336547851562e-01 -2.872619405388832092e-02 -2.694567143917083740e-01 5.592655539512634277e-01
-4.279161989688873291e-01 -5.397307276725769043e-01 -6.107787042856216431e-02 -2.927403450012207031e-01 4.578109383583068848e-01 1.845485121011734009e-01 -3.446633517742156982e-01 2.714942991733551025e-01
1.845849305391311646e-02 9.272214025259017944e-03 4.552586749196052551e-02 -6.872835159301757812e-01 2.302881926298141479e-01 6.212678924202919006e-02 -6.404902935028076172e-01 -2.408774495124816895e-01
-2.220499217510223389e-01 3.110364973545074463e-01 -1.426749024540185928e-02 -7.647247910499572754e-01 -1.075530424714088440e-01 -2.778379321098327637e-01 -4.537415131926536560e-02 4.220452904701232910e-01
-3.558751344680786133e-01 -3.884637057781219482e-01 -6.086467206478118896e-02 -7.017598152160644531e-01 2.101066410541534424e-01 3.703585863113403320e-01 -1.454116106033325195e-01 -1.543456017971038818e-01
-4.143825769424438477e-01 2.331927120685577393e-01 -7.117324471473693848e-01 -9.095314890146255493e-02 3.227471709251403809e-01 -3.430955410003662109e-01 -2.096472308039665222e-02 -1.917105317115783691e-01
7.751622796058654785e-02 5.569610595703125000e-01 -4.909988939762115479e-01 -5.350178480148315430e-01 5.761755630373954773e-02 -1.244276836514472961e-01 -1.408486962318420410e-01 3.432506322860717773e-01
-1.122160255908966064e-01 4.358948469161987305e-01 -2.659957110881805420e-02 -8.340303301811218262e-01 -4.238376021385192871e-02 -1.356924176216125488e-01 -2.687332034111022949e-01 9.307475388050079346e-02
-3.755407333374023438e-01 -2.388621717691421509e-01 -3.957678377628326416e-01 -2.053824812173843384e-01 7.084010867401957512e-04 -3.734144270420074463e-01 -6.693738102912902832e-01 -1.248987913131713867e-01
8.929938077926635742e-02 -2.138193696737289429e-02 -1.561001986265182495e-01 4.576862603425979614e-02 7.935709357261657715e-01 -4.922403022646903992e-02 -4.220464825630187988e-01 3.934530019760131836e-01
-1.118620038032531738e-01 8.246357738971710205e-02 -2.771681249141693115e-01 -2.878448069095611572e-01 6.307350397109985352e-01 -2.819504439830780029e-01 -2.662299573421478271e-02 -5.856435298919677734e-01
-2.911525964736938477e-01 2.228513807058334351e-01 -2.589468955993652344e-01 -7.026374340057373047e-02 2.593849599361419678e-01 3.688917728140950203e-03 -7.627538442611694336e-01 3.801175653934478760e-01
-3.905519545078277588e-01 3.542025685310363770e-01 -3.345930874347686768e-01 -4.165186360478401184e-02 4.139047265052795410e-01 1.020753011107444763e-01 -5.019170045852661133e-01 4.179296791553497314e-01
-2.310170233249664307e-01 1.186934486031532288e-01 1.235290765762329102e-01 -9.121679067611694336e-01 5.985797196626663208e-02 -1.936866194009780884e-01 -7.834281772375106812e-03 -2.099393159151077271e-01
4.195807874202728271e-02 4.732669293880462646e-01 -5.342582464218139648e-01 -6.156220436096191406e-01 8.885709941387176514e-02 1.631762087345123291e-02 -3.897995129227638245e-02 3.164720237255096436e-01
-4.779377877712249756e-01 1.188495457172393799e-01 3.270854353904724121e-01 -4.259825944900512695e-01 3.541205823421478271e-01 5.503612011671066284e-02 -2.973459661006927490e-01 5.021545886993408203e-01
-3.184610307216644287e-01 -9.737595170736312866e-02 -3.215757310390472412e-01 -1.701793968677520752e-01 5.531678199768066406e-01 -5.788101553916931152e-01 7.965980470180511475e-02 -3.307066559791564941e-01
1.190543696284294128e-01 5.332701206207275391e-01 3.207636177539825439e-01 -3.403956890106201172e-01 4.202289879322052002e-01 -3.116293847560882568e-01 -4.543581902980804443e-01 5.043905600905418396e-02
-2.953795194625854492e-01 -5.520555377006530762e-02 -6.060330867767333984e-01 -1.557600498199462891e-01 6.451839208602905273e-01 -2.282081693410873413e-01 2.123018503189086914e-01 6.894085556268692017e-02
-3.783900737762451172e-01 -3.641651272773742676e-01 -9.173830598592758179e-02 -2.353224307298660278e-01 5.888110995292663574e-01 -2.773223817348480225e-01 -7.241700589656829834e-02 -4.812087118625640869e-01
1.718562394380569458e-01 5.610852241516113281e-01 -2.840332984924316406e-01 -5.891008377075195312e-01 2.649188935756683350e-01 -9.148924052715301514e-02 5.248289555311203003e-02 3.829195201396942139e-01
-4.120423644781112671e-02 -1.334582865238189697e-01 -2.439412921667098999e-01 4.561048001050949097e-02 7.829125523567199707e-01 -1.064376533031463623e-01 -5.053640604019165039e-01 -1.980647891759872437e-01
-1.516734659671783447e-01 2.167303562164306641e-01 -2.014181464910507202e-01 -8.264677971601486206e-02 8.226538896560668945e-01 2.596491575241088867e-01 -2.983567118644714355e-01 2.223273962736129761e-01
-2.639992535114288330e-01 -2.996740043163299561e-01 -7.335653901100158691e-01 -2.634055316448211670e-01 -8.115963637828826904e-02 -2.962708771228790283e-01 -3.562878668308258057e-01 1.081425845623016357e-01
-2.742884159088134766e-01 -5.353314280509948730e-01 -3.610783815383911133e-01 -2.101439237594604492e-01 1.648776233196258545e-01 -4.766949713230133057e-01 -2.793604433536529541e-01 3.621920645236968994e-01
-5.727076530456542969e-01 1.867240220308303833e-01 -1.639235466718673706e-01 -5.171716809272766113e-01 -2.550765573978424072e-01 -1.081722229719161987e-01 -5.074772834777832031e-01 9.221834689378738403e-02
-3.548195064067840576e-01 3.999243304133415222e-02 -6.860244274139404297e-01 -1.651008576154708862e-01 4.894963502883911133e-01 -1.864866614341735840e-01 1.683291494846343994e-01 2.681367099285125732e-01
3.767087683081626892e-02 2.157333642244338989e-01 -1.472382396459579468e-01 7.784373126924037933e-03 8.983647823333740234e-01 -4.526050388813018799e-02 -3.345282971858978271e-01 -9.635041654109954834e-02
2.098540961742401123e-01 -2.806165516376495361e-01 -4.957885742187500000e-01 -7.268382608890533447e-02 6.324408650398254395e-01 -2.800291478633880615e-01 -3.836275339126586914e-01 -2.363643050193786621e-02
1.909279376268386841e-01 -3.515428006649017334e-01 -5.562970638275146484e-01 -1.879934668540954590e-01 3.534501492977142334e-01 -5.267851352691650391e-01 -1.809419095516204834e-01 2.449213713407516479e-01
-3.738256990909576416e-01 -2.035291790962219238e-01 1.297335922718048096e-01 -3.688580691814422607e-01 1.767115592956542969e-01 7.168573886156082153e-02 -5.365455150604248047e-01 5.845479965209960938e-01
-3.017572164535522461e-01 5.372508764266967773e-01 4.221848025918006897e-02 -2.296734042465686798e-02 5.701825022697448730e-01 4.626949876546859741e-02 -4.998787641525268555e-01 2.021548599004745483e-01
-1.560453623533248901e-01 -2.484213411808013916e-01 -1.442484259605407715e-01 -8.079426288604736328e-01 9.482053667306900024e-02 3.809653818607330322e-01 -2.017024606466293335e-01 2.134207040071487427e-01
-4.288633763790130615e-01 -1.549603343009948730e-01 4.169509559869766235e-02 -1.359374076128005981e-01 7.499768733978271484e-01 -4.121170043945312500e-01 1.906866729259490967e-01 -5.638221651315689087e-02
-6.577494144439697266e-01 -2.856654226779937744e-01 -3.733405470848083496e-01 -4.369156062602996826e-01 2.509853839874267578e-01 2.562732696533203125e-01 -3.227230161428451538e-02 -1.605351269245147705e-01
-9.081508964300155640e-03 5.260836482048034668e-01 -3.371368721127510071e-02 -5.497869849205017090e-01 9.182210266590118408e-02 -5.144523922353982925e-03 -6.295880675315856934e-01 1.221155971288681030e-01
2.427259236574172974e-01 -1.954280585050582886e-01 -4.837792515754699707e-01 -4.945309460163116455e-01 5.663491487503051758e-01 2.570016384124755859e-01 -1.728585064411163330e-01 8.722119778394699097e-02
1.689149886369705200e-01 4.982068538665771484e-01 -9.410157054662704468e-02 -6.490074992179870605e-01 1.823741793632507324e-01 -1.055997312068939209e-01 -1.550759673118591309e-01 4.740587472915649414e-01
1.164937391877174377e-01 4.878482222557067871e-01 3.421762585639953613e-02 -3.385954201221466064e-01 5.357764363288879395e-01 -2.184980921447277069e-02 -5.484057068824768066e-01 -2.105542570352554321e-01
-5.729953646659851074e-01 2.065765261650085449e-01 -2.047075629234313965e-01 -4.088450074195861816e-01 3.191930353641510010e-01 -4.311467707157135010e-01 3.607001900672912598e-01 -4.546067118644714355e-02
-5.258976817131042480e-01 -1.745937913656234741e-01 1.528033912181854248e-01 -2.804578244686126709e-01 4.462752938270568848e-01 2.052933424711227417e-01 -2.661377489566802979e-01 5.280216336250305176e-01
-3.569164574146270752e-01 -2.505442798137664795e-01 -2.843551933765411377e-01 -5.289816856384277344e-01 1.093519330024719238e-01 -5.808224678039550781e-01 2.818191349506378174e-01 1.429124772548675537e-01
-1.401563291437923908e-03 4.538500308990478516e-01 -2.063415944576263428e-01 -6.952818632125854492e-01 -9.116741269826889038e-02 -3.458097577095031738e-01 -1.982900500297546387e-01 3.175052404403686523e-01
7.968112826347351074e-02 -3.679003566503524780e-02 -5.397220849990844727e-01 -1.739466041326522827e-01 5.818288922309875488e-01 -2.918245494365692139e-01 -2.518451213836669922e-01 -4.285180270671844482e-01
-1.285548955202102661e-01 -2.814264893531799316e-01 -4.257471859455108643e-01 -6.090210676193237305e-01 2.180435955524444580e-01 4.821054637432098389e-01 -2.274863570928573608e-01 1.427815109491348267e-01
1.066171750426292419e-01 3.716117143630981445e-01 -3.975639864802360535e-02 -6.904332637786865234e-01 1.056286916136741638e-01 -1.342931240797042847e-01 -1.170115992426872253e-01 5.739120841026306152e-01
6.738521158695220947e-02 -5.886977910995483398e-01 -2.895914316177368164e-01 -4.783121049404144287e-01 1.836285293102264404e-01 -4.584070444107055664e-01 -4.519215598702430725e-02 3.005823194980621338e-01
-2.610730528831481934e-01 1.996630430221557617e-02 -1.841178983449935913e-01 -3.512758612632751465e-01 -1.805362999439239502e-01 -8.592017889022827148e-01 -5.389739200472831726e-02 -2.054840698838233948e-02
-4.615132212638854980e-01 -3.953394293785095215e-01 -4.911821782588958740e-01 -3.245098590850830078e-01 6.464639306068420410e-02 -3.703505694866180420e-01 -3.629541099071502686e-01 -1.052198335528373718e-01
-5.268099904060363770e-01 -4.153347015380859375e-01 -4.037078320980072021e-01 -4.015195071697235107e-01 -6.169477477669715881e-02 -2.475098967552185059e-01 -3.957036137580871582e-01 -6.420054286718368530e-02
-3.804792165756225586e-01 -3.334063291549682617e-01 -3.651027679443359375e-01 -3.749997168779373169e-02 7.619472593069076538e-02 -4.923596680164337158e-01 -5.827092528343200684e-01 1.469549834728240967e-01
2.295915931463241577e-01 1.398384720087051392e-01 -2.206743359565734863e-01 -2.323887646198272705e-01 8.461911678314208984e-01 1.284887492656707764e-01 -1.453633457422256470e-01 2.671176493167877197e-01
-2.477729320526123047e-01 1.506174206733703613e-01 -2.510306537151336670e-01 3.810136392712593079e-02 8.015731573104858398e-01 -1.435793191194534302e-01 -2.866218090057373047e-01 -3.258346319198608398e-01
1.109782680869102478e-01 4.508148729801177979e-01 1.431589424610137939e-01 -3.310126960277557373e-01 3.588292002677917480e-01 -2.386368066072463989e-01 -6.845914721488952637e-01 -3.809425979852676392e-03
-3.555972874164581299e-01 -3.280672729015350342e-01 2.130150794982910156e-01 -1.568702608346939087e-01 6.598668694496154785e-01 -4.773721396923065186e-01 1.434140279889106750e-02 -1.800684779882431030e-01
9.018193185329437256e-02 2.603505849838256836e-01 -9.081547707319259644e-02 3.225608915090560913e-02 8.028619289398193359e-01 -4.009573534131050110e-02 -4.573704600334167480e-01 2.437502294778823853e-01
-5.650155618786811829e-02 6.147913262248039246e-02 -5.252926796674728394e-02 1.131838634610176086e-01 6.883304715156555176e-01 -1.346694380044937134e-01 -6.378308534622192383e-01 2.805263698101043701e-01
-4.428228139877319336e-01 -2.091943323612213135e-01 -5.315652489662170410e-01 -1.319945752620697021e-01 -2.813703007996082306e-02 -3.927320539951324463e-01 -5.497070550918579102e-01 -5.434756353497505188e-02
-4.985893070697784424e-01 2.305039390921592712e-02 -1.100407391786575317e-01 -6.669226884841918945e-01 -1.389236897230148315e-01 1.919422647915780544e-03 -5.152234435081481934e-01 -9.604062139987945557e-02
-3.296501040458679199e-01 -4.195486009120941162e-01 -1.230535507202148438e-01 -5.025884509086608887e-01 4.873201251029968262e-01 -2.904163673520088196e-02 2.585742175579071045e-01 3.773426115512847900e-01
-5.198946595191955566e-01 4.281653463840484619e-01 8.415856957435607910e-02 -2.756396830081939697e-01 4.437229037284851074e-01 2.667548954486846924e-01 -4.418195784091949463e-01 8.454149588942527771e-03
1.596933752298355103e-01 5.087765678763389587e-02 -3.945414721965789795e-01 1.224167179316282272e-02 6.143124103546142578e-01 3.879238665103912354e-02 -5.880501866340637207e-01 3.023396432399749756e-01
-3.906976580619812012e-01 1.539997458457946777e-01 -1.431414186954498291e-01 -4.815210700035095215e-01 5.459983944892883301e-01 -2.814145684242248535e-01 4.353545308113098145e-01 6.667373329401016235e-02
-1.133289709687232971e-01 -1.803593188524246216e-01 6.928819417953491211e-02 3.299882262945175171e-02 8.567155003547668457e-01 -3.230226039886474609e-01 -1.731661260128021240e-01 2.836296260356903076e-01
-1.903555542230606079e-01 -4.172907173633575439e-01 -2.701933085918426514e-01 -5.835575461387634277e-01 4.393575787544250488e-01 -1.669758260250091553e-01 3.003996014595031738e-01 2.548204958438873291e-01
-4.106315597891807556e-02 -2.162945866584777832e-01 -6.296054720878601074e-01 -4.532723873853683472e-02 1.479087769985198975e-01 -4.347875416278839111e-01 -4.326514601707458496e-01 3.936603367328643799e-01
3.551318049430847168e-01 -1.718800216913223267e-01 -8.043258637189865112e-02 -3.513725697994232178e-01 8.269068598747253418e-01 8.849900960922241211e-02 -3.850492462515830994e-02 1.460035145282745361e-01
-4.350178241729736328e-01 3.176335096359252930e-01 -3.645035028457641602e-01 -3.372025787830352783e-01 5.645102262496948242e-01 2.507700324058532715e-01 7.006494700908660889e-02 -2.771885991096496582e-01
-4.662171602249145508e-01 1.111993342638015747e-01 -6.873978972434997559e-01 -2.163449227809906006e-01 4.553933441638946533e-01 7.418692111968994141e-02 1.446021050214767456e-01 1.309905052185058594e-01
5.181743949651718140e-02 4.005640745162963867e-01 5.524152889847755432e-02 -2.823380231857299805e-01 2.967452108860015869e-01 -1.502140015363693237e-01 -8.015610575675964355e-01 3.122385777533054352e-02
7.406195253133773804e-02 4.423915445804595947e-01 3.109952993690967560e-02 -2.810133993625640869e-01 5.004985928535461426e-01 -6.918524950742721558e-02 -6.230455636978149414e-01 -2.745862901210784912e-01
-1.666141152381896973e-01 1.122935935854911804e-01 -1.962550282478332520e-01 -7.230660878121852875e-03 7.839806079864501953e-01 -4.904752671718597412e-01 2.068766057491302490e-01 1.518953293561935425e-01
-1.285850703716278076e-01 -4.450336694717407227e-01 -4.929905831813812256e-01 3.723554313182830811e-02 3.808374106884002686e-01 -3.477918207645416260e-01 -4.133951067924499512e-01 3.226345479488372803e-01
-1.444514840841293335e-01 1.593002863228321075e-02 -3.085325360298156738e-01 3.656752780079841614e-02 7.590693235397338867e-01 -2.077602744102478027e-01 -3.730175197124481201e-01 -3.519344329833984375e-01
-1.305596232414245605e-01 2.744374275207519531e-01 -9.957987070083618164e-02 -8.994114995002746582e-01 -1.368327140808105469e-01 -1.732200533151626587e-01 -7.071428745985031128e-02 1.872220784425735474e-01
1.198544166982173920e-02 -2.176005989313125610e-01 -4.773234128952026367e-01 -4.628766179084777832e-01 -2.266446799039840698e-01 -4.863861501216888428e-01 -1.698463708162307739e-01 4.400306642055511475e-01
2.036004513502120972e-01 3.275753557682037354e-01 -3.958567976951599121e-01 -8.612094819545745850e-02 7.181688547134399414e-01 9.807144850492477417e-02 -3.930495083332061768e-01 8.514484763145446777e-02
-1.208702940493822098e-02 1.644044667482376099e-01 -2.934401631355285645e-01 9.278775751590728760e-02 7.712064981460571289e-01 -1.262169778347015381e-01 -4.659205377101898193e-01 -2.243576645851135254e-01
-2.196688055992126465e-01 -1.821313202381134033e-01 -7.681062817573547363e-02 -4.283977299928665161e-02 7.477532029151916504e-01 -5.751735568046569824e-01 5.969531089067459106e-02 1.315893977880477905e-01
-5.587503910064697266e-01 -1.054337806999683380e-02 -4.395949244499206543e-01 -4.732443094253540039e-01 -2.506229877471923828e-01 -2.010438591241836548e-01 -3.389512300491333008e-01 -2.288328707218170166e-01
2.038343250751495361e-01 3.893457651138305664e-01 1.119530797004699707e-01 -4.856715500354766846e-01 2.232608944177627563e-01 -6.563891768455505371e-01 -2.576853036880493164e-01 1.065696924924850464e-01
-4.477351903915405273e-02 5.794847756624221802e-02 -4.345980286598205566e-01 -3.412145674228668213e-01 -1.951538920402526855e-01 -2.572531402111053467e-01 -7.349669337272644043e-01 2.118821889162063599e-01
-3.630239963531494141e-01 -3.665176033973693848e-01 -4.655047357082366943e-01 -2.556777000427246094e-01 5.418315064162015915e-03 -3.363454341888427734e-02 -6.707126498222351074e-01 2.822235412895679474e-02
-3.262265920639038086e-01 -7.584051787853240967e-02 -3.422740995883941650e-01 -2.523403465747833252e-01 -8.602574467658996582e-02 -1.141973584890365601e-01 -8.005847334861755371e-01 2.135878205299377441e-01
-4.069637954235076904e-01 -4.252501428127288818e-01 -2.187740504741668701e-01 -1.226932778954505920e-01 3.405660688877105713e-01 -2.612500488758087158e-01 -2.858554422855377197e-01 5.698042511940002441e-01
-3.804112672805786133e-01 4.619141817092895508e-01 -6.745982170104980469e-01 -7.213322073221206665e-02 3.477785587310791016e-01 -3.372723609209060669e-02 -1.023763567209243774e-01 -2.215135246515274048e-01
1.755398213863372803e-01 1.229006797075271606e-01 -4.147368669509887695e-01 -7.033175975084304810e-02 8.429784774780273438e-01 -2.290361225605010986e-01 7.341434806585311890e-02 9.310238063335418701e-02
-6.134876608848571777e-01 9.426744282245635986e-02 -2.472456991672515869e-01 9.063274413347244263e-02 2.802535891532897949e-01 -5.328647494316101074e-01 -3.024779856204986572e-01 3.023609817028045654e-01
-5.338217616081237793e-01 -3.637803345918655396e-02 -2.046361118555068970e-01 -4.234267771244049072e-01 8.899819105863571167e-02 1.139988452196121216e-01 -6.596222519874572754e-01 1.911197453737258911e-01
-6.898810714483261108e-02 5.163950920104980469e-01 1.656556129455566406e-01 -3.348305821418762207e-01 1.676581650972366333e-01 -3.762857615947723389e-01 -6.462634801864624023e-01 -4.082404077053070068e-02
1.166482567787170410e-01 -3.636247813701629639e-01 -4.504351913928985596e-01 -7.437395304441452026e-02 6.366764307022094727e-01 -4.635847806930541992e-01 -1.472260355949401855e-01 6.167429685592651367e-02
-1.575770974159240723e-01 -3.026106059551239014e-01 -6.404939293861389160e-01 -2.694130241870880127e-01 5.051160603761672974e-02 -2.283158898353576660e-02 -6.112705469131469727e-01 1.551000028848648071e-01
-3.659965097904205322e-02 -4.332784116268157959e-01 -4.505498111248016357e-01 -1.287102550268173218e-01 5.083014369010925293e-01 -1.201472654938697815e-01 -4.614869654178619385e-01 -3.249506056308746338e-01
-5.112348198890686035e-01 -5.275310277938842773e-01 -4.855888709425926208e-02 -2.679512202739715576e-01 3.556570708751678467e-01 -3.829225599765777588e-01 -1.612532138824462891e-01 -2.950759828090667725e-01
-5.079263448715209961e-01 3.847984969615936279e-01 8.899819105863571167e-02 -4.856546223163604736e-01 -8.841854333877563477e-02 -2.802000939846038818e-01 -2.183961421251296997e-01 4.649012386798858643e-01
-1.099794432520866394e-01 -1.102338507771492004e-01 -3.511736989021301270e-01 -9.336465597152709961e-02 7.813423871994018555e-01 -4.580245316028594971e-01 1.225323230028152466e-01 9.174215048551559448e-02
-5.060029029846191406e-01 -1.290447264909744263e-01 -2.630679309368133545e-01 -2.772730588912963867e-01 -4.781732708215713501e-02 -9.662530571222305298e-02 -6.407964825630187988e-01 3.987234532833099365e-01
-1.614291518926620483e-01 -6.106507182121276855e-01 -2.331066876649856567e-02 -1.003199070692062378e-01 4.911203086376190186e-01 -5.115255117416381836e-01 -2.959263920783996582e-01 3.021521726623177528e-03
-1.428677737712860107e-01 -1.992969214916229248e-01 -2.998861372470855713e-01 -1.810571849346160889e-01 7.772490978240966797e-01 -1.680611371994018555e-01 -1.028819754719734192e-01 -4.173857271671295166e-01
-1.631608903408050537e-01 -6.324848532676696777e-02 -1.817766577005386353e-01 -2.891171872615814209e-01 -3.875396400690078735e-02 -6.661368012428283691e-01 -4.805102348327636719e-01 4.202576577663421631e-01
-2.567500472068786621e-01 -1.553547680377960205e-01 1.480021029710769653e-01 -6.426736116409301758e-01 2.932569384574890137e-01 3.674966692924499512e-01 -4.586015641689300537e-01 2.089053690433502197e-01
1.636778414249420166e-01 -3.454031944274902344e-01 -2.846476137638092041e-01 -3.316335082054138184e-01 5.804433822631835938e-01 -3.994696736335754395e-01 1.066461428999900818e-01 3.937477171421051025e-01
1.017011422663927078e-02 3.737600892782211304e-02 -2.279364019632339478e-01 -4.285283684730529785e-01 3.123683929443359375e-01 4.251887202262878418e-01 -6.517930626869201660e-01 2.443652004003524780e-01
-1.246384233236312866e-01 -1.699321568012237549e-01 -4.347187578678131104e-01 -1.347973346710205078e-01 3.286863565444946289e-01 -7.499527931213378906e-01 -1.215514466166496277e-01 -2.513940036296844482e-01
-6.140508875250816345e-02 -1.229081749916076660e-01 3.820763826370239258e-01 -8.374089598655700684e-01 1.534786820411682129e-01 -3.189584314823150635e-01 -9.206442534923553467e-02 -1.098892278969287872e-02
-6.499357819557189941e-01 9.701324626803398132e-03 -4.223980903625488281e-01 -3.328597545623779297e-01 2.620910406112670898e-01 7.707932591438293457e-02 -7.616283744573593140e-02 -4.558947086334228516e-01
1.680961810052394867e-02 -1.634057760238647461e-01 1.998623907566070557e-01 -1.312669645994901657e-02 7.614795565605163574e-01 -4.500850737094879150e-01 -2.414283156394958496e-01 3.036174178123474121e-01
-6.712779402732849121e-02 -5.473102927207946777e-01 -3.510469943284988403e-02 -4.928624629974365234e-01 6.271432638168334961e-01 -7.153089344501495361e-02 2.129611968994140625e-01 8.956457674503326416e-02
1.127417236566543579e-01 -4.561521708965301514e-01 -2.603096067905426025e-01 -4.638913273811340332e-01 4.054824411869049072e-01 -3.202682137489318848e-01 1.478210687637329102e-01 4.554333388805389404e-01
-6.033801436424255371e-01 2.663800418376922607e-01 -6.505274176597595215e-01 -2.271001338958740234e-01 1.318545490503311157e-01 8.080857992172241211e-02 -2.538131177425384521e-01 -4.332536458969116211e-02
-1.573332995176315308e-01 -4.714914858341217041e-01 -3.223702907562255859e-01 -9.260947816073894501e-03 5.055006146430969238e-01 -1.266237050294876099e-01 -4.830074310302734375e-01 3.795697391033172607e-01
-2.629155516624450684e-01 3.202363848686218262e-01 -4.816069900989532471e-01 1.768667250871658325e-02 2.907142639160156250e-01 1.164774131029844284e-02 -6.981124281883239746e-01 1.550948917865753174e-01
-4.784253835678100586e-01 1.911512315273284912e-01 -7.420585155487060547e-01 -1.477686464786529541e-01 1.181803643703460693e-01 -1.715224683284759521e-01 -3.368679881095886230e-01 7.223060727119445801e-02
1.765487194061279297e-01 2.646784484386444092e-01 -7.078415155410766602e-02 -3.446497917175292969e-01 3.096750080585479736e-01 4.239945486187934875e-02 -8.079321980476379395e-01 1.566249430179595947e-01
2.658126950263977051e-01 -3.329852819442749023e-01 -3.772405683994293213e-01 -1.248230487108230591e-01 3.780876100063323975e-01 -6.097829937934875488e-01 -2.678257226943969727e-01 2.721343934535980225e-01
-7.395929843187332153e-02 -1.119674518704414368e-01 -6.903093308210372925e-02 -3.985252082347869873e-01 5.725950598716735840e-01 3.456966280937194824e-01 -7.787127792835235596e-02 6.041278243064880371e-01
4.891582578420639038e-02 -3.410665690898895264e-02 7.582253962755203247e-02 3.212925046682357788e-03 7.116360664367675781e-01 -2.121699750423431396e-01 -2.939385175704956055e-01 5.940056443214416504e-01
2.629689574241638184e-01 2.985053062438964844e-01 -4.268639385700225830e-01 -6.025049686431884766e-01 1.996483355760574341e-01 2.449569851160049438e-02 8.341169916093349457e-03 5.059525370597839355e-01
-2.915709018707275391e-01 6.497347950935363770e-01 -3.320738077163696289e-01 -4.868492782115936279e-01 -4.486858472228050232e-02 -3.135386407375335693e-01 -1.486903429031372070e-01 1.520118713378906250e-01
2.832334935665130615e-01 2.295114696025848389e-01 -2.959047257900238037e-01 -1.800504475831985474e-01 8.104947805404663086e-01 -2.806410491466522217e-01 1.007143184542655945e-01 -3.634505346417427063e-02
-6.351861357688903809e-01 1.199919134378433228e-01 3.933561742305755615e-01 -2.195940315723419189e-01 3.705484271049499512e-01 -1.516130864620208740e-01 -3.720361590385437012e-01 2.837013006210327148e-01
9.998873621225357056e-02 -6.016419529914855957e-01 -4.790085554122924805e-01 -2.962411046028137207e-01 3.903363943099975586e-01 -3.240402936935424805e-01 -2.138368189334869385e-01 -8.792231231927871704e-02
-4.867922887206077576e-02 2.789551615715026855e-01 -1.838568001985549927e-01 -1.857551038265228271e-01 9.093153476715087891e-01 2.808244526386260986e-02 -4.083267226815223694e-02 -1.489829719066619873e-01
4.606812819838523865e-02 -2.333307117223739624e-01 -3.462573289871215820e-01 -2.455345541238784790e-01 5.893718600273132324e-01 -5.613480210304260254e-01 5.362033843994140625e-02 -3.129012584686279297e-01
-5.298900604248046875e-01 2.848772406578063965e-01 -6.307415366172790527e-01 -2.568707466125488281e-01 2.998178005218505859e-01 6.491444259881973267e-02 -3.954296931624412537e-02 -2.803134620189666748e-01
-2.492205947637557983e-01 -1.196246147155761719e-01 -1.032200083136558533e-01 -9.589019417762756348e-02 6.912620067596435547e-01 -6.286796331405639648e-01 9.371067583560943604e-02 1.478752344846725464e-01
-1.423167288303375244e-01 -6.380838155746459961e-01 4.329473525285720825e-02 -3.650721311569213867e-01 4.163057506084442139e-01 -1.631186306476593018e-01 -1.009664684534072876e-01 4.767917394638061523e-01
-2.670321762561798096e-01 -5.018675327301025391e-01 -4.012967348098754883e-01 -4.415712356567382812e-01 -5.283514782786369324e-02 -5.373055338859558105e-01 -1.341183483600616455e-01 -1.064056158065795898e-01
2.447696626186370850e-01 1.964202821254730225e-01 -3.758110105991363525e-01 -2.139836251735687256e-01 7.716760039329528809e-01 2.013913542032241821e-01 -2.677717804908752441e-01 8.209758996963500977e-02
-5.813496708869934082e-01 -3.368641734123229980e-01 -1.350980699062347412e-01 -2.866742610931396484e-01 4.068809151649475098e-01 -3.535524904727935791e-01 1.226411610841751099e-01 3.775301575660705566e-01
2.252366840839385986e-01 -5.350413322448730469e-01 -2.053338438272476196e-01 -9.247060120105743408e-02 4.792848527431488037e-01 -4.704448580741882324e-01 -2.651209831237792969e-01 3.016040623188018799e-01
-1.292669177055358887e-01 -3.566060662269592285e-01 -3.276678621768951416e-01 -6.218725442886352539e-01 3.556377589702606201e-01 4.661851525306701660e-01 -1.335761100053787231e-01 1.952544040977954865e-02
-2.947844266891479492e-01 -9.866414219141006470e-02 -2.406595945358276367e-01 -6.166659295558929443e-04 6.911671757698059082e-01 -2.503295838832855225e-01 -2.895349562168121338e-01 -4.703641831874847412e-01
-5.048245787620544434e-01 -2.923030853271484375e-01 -6.141446828842163086e-01 -1.738735735416412354e-01 2.130283229053020477e-02 -1.796722263097763062e-01 -4.314862489700317383e-01 1.827268302440643311e-01
-2.718863785266876221e-01 -5.332818031311035156e-01 -1.243944540619850159e-01 -1.348555684089660645e-01 6.640639305114746094e-01 -3.886972963809967041e-01 -3.512263670563697815e-02 1.213603094220161438e-01
4.620684683322906494e-01 9.020587801933288574e-02 -3.452789187431335449e-01 -2.384545356035232544e-01 7.307317256927490234e-01 -1.321807205677032471e-01 -1.681684255599975586e-01 -1.501878052949905396e-01
-1.534852683544158936e-01 2.481690794229507446e-01 -3.865633606910705566e-01 -1.520707830786705017e-02 7.313691377639770508e-01 1.299523413181304932e-01 -4.404171109199523926e-01 -1.394143700599670410e-01
-4.354756176471710205e-01 -5.379890091717243195e-03 -6.880277395248413086e-01 -2.611205279827117920e-01 3.598632216453552246e-01 -2.278792709112167358e-01 1.912480145692825317e-01 2.252986878156661987e-01
-5.646210312843322754e-01 -3.446142375469207764e-01 -3.928376734256744385e-01 -3.229665458202362061e-01 -6.414052844047546387e-02 -3.553082644939422607e-01 -3.786023855209350586e-01 -1.735442727804183960e-01
-1.069319844245910645e-01 -1.078614443540573120e-01 -7.886265963315963745e-02 -1.881941258907318115e-01 7.405977845191955566e-01 -4.339798390865325928e-01 1.011666655540466309e-02 -4.453865587711334229e-01
-1.757793575525283813e-01 -8.539277315139770508e-02 8.980120718479156494e-02 -3.046341985464096069e-02 8.219237923622131348e-01 -1.527022868394851685e-01 -2.884314358234405518e-01 4.132163822650909424e-01
5.712987855076789856e-02 -5.527931451797485352e-01 -2.501171231269836426e-01 -3.656126856803894043e-01 3.011732399463653564e-01 -5.056949853897094727e-01 1.305077923461794853e-03 3.853442072868347168e-01
-2.208879888057708740e-01 -1.283183097839355469e-01 -6.565893888473510742e-01 -2.508328258991241455e-01 4.618099033832550049e-01 -3.124362975358963013e-02 1.620897501707077026e-01 4.474356174468994141e-01
-4.730403125286102295e-01 -2.706325426697731018e-02 -6.236087083816528320e-01 -2.855894565582275391e-01 2.132129967212677002e-01 -4.756771922111511230e-01 1.744268685579299927e-01 5.383468046784400940e-02
1.621108502149581909e-01 -1.978788673877716064e-01 -4.295470714569091797e-01 -1.244569718837738037e-01 7.380883097648620605e-01 9.768971800804138184e-02 -4.081128835678100586e-01 1.170035675168037415e-01
1.623906493186950684e-01 2.266729623079299927e-01 -1.753486990928649902e-01 -5.668353289365768433e-02 8.672358989715576172e-01 4.578112438321113586e-02 -3.132865130901336670e-01 1.895944625139236450e-01
-2.838596105575561523e-01 -3.172201514244079590e-01 -2.531130611896514893e-01 -1.223538070917129517e-01 8.388373851776123047e-01 3.234417736530303955e-02 -4.218186438083648682e-02 1.824416965246200562e-01
2.016666233539581299e-01 5.214736461639404297e-01 -4.974508583545684814e-01 -5.508594512939453125e-01 1.581110656261444092e-01 -8.386871218681335449e-02 -7.919224351644515991e-02 3.133493065834045410e-01
3.025653362274169922e-01 -2.065508514642715454e-01 -3.595160841941833496e-01 -5.493763089179992676e-01 5.042961835861206055e-01 3.591560423374176025e-01 -1.711578220129013062e-01 1.487357914447784424e-01
-4.093684256076812744e-01 4.298149347305297852e-01 -2.755637764930725098e-01 -3.008406758308410645e-01 5.546854138374328613e-01 3.601362407207489014e-01 -7.316920906305313110e-02 -1.962355822324752808e-01
1.187541782855987549e-01 4.718092679977416992e-01 1.484846174716949463e-01 -2.775286734104156494e-01 5.360060930252075195e-01 -1.601949036121368408e-01 -5.876185297966003418e-01 -7.722231745719909668e-02
3.325320780277252197e-01 2.214431911706924438e-01 -1.828661710023880005e-01 -1.633494496345520020e-01 8.137509226799011230e-01 -3.363486826419830322e-01 -5.438006296753883362e-02 -4.454354196786880493e-02
-4.403654634952545166e-01 -2.806918919086456299e-01 -2.158920019865036011e-01 -8.164053410291671753e-02 6.962735652923583984e-01 -2.922236323356628418e-01 -6.550990045070648193e-02 -3.154880404472351074e-01
-6.300926804542541504e-01 2.099205702543258667e-01 3.291695117950439453e-01 -2.100024968385696411e-01 3.151183724403381348e-01 -1.674283295869827271e-01 -4.916747212409973145e-01 1.933573186397552490e-01
2.816330268979072571e-02 4.315951839089393616e-02 -7.201129943132400513e-02 -9.470477700233459473e-01 -1.680247485637664795e-01 -2.043026238679885864e-01 -9.938506036996841431e-02 1.241357102990150452e-01
-2.882080078125000000e-01 3.906630910933017731e-03 -4.260327219963073730e-01 -2.285689264535903931e-01 -1.319100558757781982e-01 -3.319718539714813232e-01 -6.796215772628784180e-01 3.060752749443054199e-01
-1.814755350351333618e-01 2.254362553358078003e-01 -4.005650430917739868e-02 -4.744468331336975098e-01 2.311823666095733643e-01 1.921244114637374878e-01 -7.658671736717224121e-01 -1.123900413513183594e-01
-1.029925122857093811e-01 6.165743470191955566e-01 -4.706022739410400391e-01 -5.368974804878234863e-01 9.348307549953460693e-02 -4.431725293397903442e-02 -9.811542928218841553e-02 2.813776731491088867e-01
9.512108564376831055e-02 -4.314208328723907471e-01 -5.346609354019165039e-01 -4.904220625758171082e-02 4.973369538784027100e-01 -4.316256642341613770e-01 -2.869901061058044434e-01 2.350587584078311920e-02
-1.435184031724929810e-01 1.012591645121574402e-02 1.604352593421936035e-01 -5.472566559910774231e-02 7.257416844367980957e-01 -6.468659043312072754e-01 4.744261503219604492e-02 -5.637625604867935181e-02
-5.860866606235504150e-02 -7.951758056879043579e-02 -2.349097877740859985e-01 -7.132394611835479736e-02 8.766467571258544922e-01 -2.488106936216354370e-01 -1.724121123552322388e-01 -2.642540335655212402e-01
-3.302332758903503418e-02 4.937339723110198975e-01 2.083410136401653290e-02 -7.762844562530517578e-01 3.131434321403503418e-01 1.334222406148910522e-01 -1.865336596965789795e-01 -3.780598565936088562e-02
-4.926412999629974365e-01 1.358425319194793701e-01 -4.893967211246490479e-01 -1.324304044246673584e-01 6.418072581291198730e-01 -1.720533519983291626e-01 1.607782989740371704e-01 -1.201491653919219971e-01
1.578743308782577515e-01 -3.016167879104614258e-01 -5.740870237350463867e-01 -3.328465223312377930e-01 1.170409843325614929e-01 -5.301532745361328125e-01 -1.305454969406127930e-01 3.632314801216125488e-01
1.227132529020309448e-01 2.496448159217834473e-01 -3.646101057529449463e-01 -2.655559182167053223e-01 7.190832495689392090e-01 3.044404685497283936e-01 -3.279527127742767334e-01 4.290346428751945496e-02
7.593692839145660400e-02 3.781482279300689697e-01 -8.597461879253387451e-02 -6.513783931732177734e-01 9.867538511753082275e-02 -1.611674129962921143e-01 -2.343490868806838989e-01 5.735160112380981445e-01
5.645957775413990021e-03 7.059105634689331055e-01 -2.525261938571929932e-01 -6.008558869361877441e-01 2.023400515317916870e-01 -1.616091728210449219e-01 -7.005226612091064453e-02 6.996124237775802612e-02
-1.781786233186721802e-01 1.037130411714315414e-02 2.099732607603073120e-01 -6.487475633621215820e-01 2.779937088489532471e-01 -2.183122038841247559e-01 -4.055184125900268555e-01 -4.623816013336181641e-01
-1.730409562587738037e-01 -8.191816508769989014e-02 -6.065187454223632812e-01 -4.771964550018310547e-01 -2.258902192115783691e-01 -1.289645284414291382e-01 -5.192425847053527832e-01 1.746242642402648926e-01
-1.637006253004074097e-01 -4.419489502906799316e-01 -4.512104690074920654e-01 -4.489317238330841064e-01 2.386430948972702026e-01 -5.610446333885192871e-01 3.018960729241371155e-02 1.094599533826112747e-02
1.000825166702270508e-01 4.605457484722137451e-01 7.441026158630847931e-03 -5.692700743675231934e-01 5.361042618751525879e-01 1.938564479351043701e-01 -3.237161934375762939e-01 -1.548455506563186646e-01
1.319470256567001343e-01 -5.260108411312103271e-02 -5.289829894900321960e-02 -2.103862315416336060e-01 8.641639351844787598e-01 1.633267849683761597e-01 -2.507276535034179688e-01 3.105529844760894775e-01
-4.011288583278656006e-01 -1.472136378288269043e-01 -3.269465863704681396e-01 -2.712284624576568604e-01 -1.342170983552932739e-01 -2.264041900634765625e-01 -6.997924447059631348e-01 2.792532145977020264e-01
-3.562394529581069946e-02 3.243488073348999023e-01 -6.546186804771423340e-01 -1.861487142741680145e-02 5.026168227195739746e-01 -1.812210120260715485e-02 -4.432737827301025391e-01 1.233408674597740173e-01
-1.747364699840545654e-01 -6.070888042449951172e-02 1.443686336278915405e-02 -8.412307500839233398e-01 1.433294266462326050e-01 3.538481891155242920e-02 -1.946434080600738525e-01 -4.452218115329742432e-01
-1.521350629627704620e-02 5.998623371124267578e-01 3.365672891959547997e-03 -5.660957098007202148e-01 2.278401553630828857e-01 -1.306817233562469482e-01 -4.814299941062927246e-01 -1.367278099060058594e-01
1.354110836982727051e-01 2.690490148961544037e-02 -2.789850831031799316e-01 -9.860366582870483398e-02 6.811329126358032227e-01 1.316375881433486938e-01 -5.006459355354309082e-01 4.018302261829376221e-01
-2.988038063049316406e-01 -2.950490824878215790e-02 -7.987716794013977051e-01 -3.177220821380615234e-01 3.521393835544586182e-01 -1.764450669288635254e-01 1.199408099055290222e-01 3.662553057074546814e-02
-1.337136048823595047e-02 6.896771192550659180e-01 -6.170406192541122437e-02 -5.223561525344848633e-01 1.424782127141952515e-01 -1.760656237602233887e-01 -3.427165448665618896e-01 2.806234061717987061e-01
-5.805940628051757812e-01 7.624298334121704102e-02 1.998572647571563721e-01 -3.091482818126678467e-01 2.780158221721649170e-01 1.086816564202308655e-01 -3.430344760417938232e-01 5.610747933387756348e-01
-4.314986765384674072e-01 -6.218399405479431152e-01 3.788339346647262573e-02 -2.927473187446594238e-01 3.491607010364532471e-01 -2.269782721996307373e-01 -3.280799388885498047e-01 2.427324056625366211e-01
-2.687152326107025146e-01 -9.218072146177291870e-02 -5.099149942398071289e-01 9.668084979057312012e-02 5.445068478584289551e-01 -3.727043569087982178e-01 -4.157435894012451172e-01 -2.041947245597839355e-01
-3.022646307945251465e-01 9.522215276956558228e-02 -4.080250859260559082e-01 -1.367043554782867432e-01 6.749663352966308594e-01 2.627850770950317383e-01 -4.272460639476776123e-01 -8.498018234968185425e-02
-4.434619843959808350e-01 -4.363171756267547607e-01 -8.179893717169761658e-03 -2.163716554641723633e-01 3.564736843109130859e-01 -7.298547774553298950e-02 -4.028615355491638184e-01 5.209485888481140137e-01
-1.395832896232604980e-01 3.669639229774475098e-01 -1.769772619009017944e-01 -3.957364335656166077e-02 7.639934420585632324e-01 -2.868010103702545166e-01 -2.319519072771072388e-01 3.053269386291503906e-01
-2.222254127264022827e-01 -3.570236861705780029e-01 5.657361820340156555e-02 -2.020775675773620605e-01 5.987409353256225586e-01 -1.195944398641586304e-01 -5.028063654899597168e-01 3.917986452579498291e-01
-1.019837111234664917e-01 1.042172610759735107e-01 -3.986345529556274414e-01 -2.967637181282043457e-01 8.008005619049072266e-01 4.070938378572463989e-02 2.891101539134979248e-01 7.236298173666000366e-02
-6.562785059213638306e-02 1.612054184079170227e-02 -4.478231966495513916e-01 -3.920580148696899414e-01 3.460601568222045898e-01 4.617504179477691650e-01 -5.480444431304931641e-01 8.862334489822387695e-02
8.901768922805786133e-02 -1.636387705802917480e-01 -2.721562385559082031e-01 -1.237673386931419373e-01 3.609829545021057129e-01 -8.424885869026184082e-01 -1.729335486888885498e-01 7.687056064605712891e-02
7.365004718303680420e-02 6.014868617057800293e-01 -1.997669972479343414e-02 -5.675821304321289062e-01 1.412510424852371216e-01 -1.707238554954528809e-01 -4.156820774078369141e-01 2.972385287284851074e-01
3.368271281942725182e-03 -1.271292716264724731e-01 -1.841225177049636841e-01 -5.407052040100097656e-01 5.228081941604614258e-01 4.768873453140258789e-01 -1.897879540920257568e-01 3.475542962551116943e-01
8.469362743198871613e-03 2.483986765146255493e-01 -1.960250586271286011e-01 -1.430311705917119980e-02 8.356633782386779785e-01 1.083130091428756714e-01 -3.690079450607299805e-01 2.310067862272262573e-01
-5.556685328483581543e-01 3.881080746650695801e-01 -9.504207223653793335e-02 4.996581003069877625e-02 3.263542056083679199e-01 -2.762228846549987793e-01 -5.559459924697875977e-01 1.928542852401733398e-01
-5.309872627258300781e-01 -1.261711213737726212e-02 2.042236924171447754e-01 -3.122178912162780762e-01 2.732285857200622559e-01 3.235569223761558533e-02 -4.054209291934967041e-01 5.819270014762878418e-01
-7.593384385108947754e-01 -6.918505579233169556e-02 -3.852182626724243164e-01 -1.361549496650695801e-01 5.792018026113510132e-02 -4.352036416530609131e-01 -1.697942614555358887e-01 1.734945327043533325e-01
-3.279349803924560547e-01 -5.143912434577941895e-01 -6.967777851969003677e-03 -2.069717645645141602e-01 4.561713039875030518e-01 -6.009776592254638672e-01 -4.289804026484489441e-02 1.177615597844123840e-01
-3.462283909320831299e-01 4.706191420555114746e-01 -5.364844799041748047e-01 -1.619928479194641113e-01 4.275954365730285645e-01 1.680048555135726929e-01 -3.636159300804138184e-01 3.613976016640663147e-02
-3.475297689437866211e-01 1.413633972406387329e-01 -1.268356740474700928e-01 1.851595938205718994e-01 3.969525396823883057e-01 -3.255343139171600342e-01 -6.933521628379821777e-01 2.541397213935852051e-01
-4.761565327644348145e-01 3.157922923564910889e-01 -3.335297703742980957e-01 -5.337504148483276367e-01 -1.539155095815658569e-01 -1.531182825565338135e-01 -4.027031362056732178e-01 2.609858810901641846e-01
-1.204704791307449341e-01 -1.228456348180770874e-01 -5.167464613914489746e-01 -5.089858919382095337e-02 4.562531411647796631e-01 -6.141580343246459961e-01 6.191101274453103542e-04 3.397364914417266846e-01
1.067693158984184265e-01 1.118907183408737183e-01 -4.709113836288452148e-01 -3.822002410888671875e-01 2.712473869323730469e-01 -6.810172200202941895e-01 2.583634555339813232e-01 6.430330127477645874e-02
7.452277932316064835e-03 -1.617245078086853027e-01 -4.625488817691802979e-01 -3.023949265480041504e-01 7.516449093818664551e-01 1.069913581013679504e-01 -2.058020234107971191e-01 -2.227641344070434570e-01
-5.478024482727050781e-01 7.163540273904800415e-02 -8.866731822490692139e-02 -3.585638850927352905e-02 5.440983772277832031e-01 -5.475536584854125977e-01 -5.003974772989749908e-03 -2.995835840702056885e-01
-1.568855792284011841e-01 5.827252864837646484e-01 8.367036283016204834e-02 -5.138615518808364868e-02 4.747815728187561035e-01 -3.055895268917083740e-01 -5.413549542427062988e-01 1.196212098002433777e-01
-5.261816382408142090e-01 -1.528487503528594971e-01 -5.627980232238769531e-01 -2.799962460994720459e-01 -6.955140084028244019e-02 -1.602547913789749146e-01 -5.148743987083435059e-01 9.495396167039871216e-02
-4.251777529716491699e-01 -1.865147948265075684e-01 6.808385998010635376e-02 -3.878853619098663330e-01 5.850237607955932617e-01 -3.188778460025787354e-01 2.337744981050491333e-01 3.616067767143249512e-01
-3.871937096118927002e-01 -2.009503096342086792e-01 6.638192571699619293e-03 -1.485237330198287964e-01 6.361489295959472656e-01 1.747135668992996216e-01 -4.736322462558746338e-01 3.578531146049499512e-01
-3.863755762577056885e-01 -3.505953550338745117e-01 -1.448749303817749023e-01 -6.262355297803878784e-02 6.662976741790771484e-01 6.661336123943328857e-02 -4.247383177280426025e-01 2.722018361091613770e-01
-1.264908760786056519e-01 2.294054627418518066e-01 -2.089191526174545288e-01 -1.538503319025039673e-01 9.243295192718505859e-01 -1.246131304651498795e-02 -6.925640255212783813e-02 -6.869715452194213867e-02
-6.162307262420654297e-01 -1.472597122192382812e-01 -1.098679155111312866e-01 -1.875680983066558838e-01 1.250146776437759399e-01 -5.647626519203186035e-02 -6.263506412506103516e-01 3.744170367717742920e-01
-5.604525208473205566e-01 4.625476598739624023e-01 -1.010967120528221130e-01 3.989250585436820984e-02 4.463523328304290771e-01 -1.506696343421936035e-01 -4.182067513465881348e-01 2.515991628170013428e-01
5.217383801937103271e-02 2.739508450031280518e-01 3.253784775733947754e-01 -4.816928803920745850e-01 3.613645732402801514e-01 -2.195592075586318970e-01 -6.335258483886718750e-01 6.468389928340911865e-02
2.448655068874359131e-01 -4.427748546004295349e-02 6.103023886680603027e-02 -6.651923656463623047e-01 2.505813837051391602e-01 2.851955778896808624e-02 -6.279069185256958008e-01 -1.844001114368438721e-01
3.529309332370758057e-01 -5.363302305340766907e-02 -5.798814892768859863e-01 -2.896061241626739502e-01 5.584717392921447754e-01 8.206757158041000366e-02 -3.064578771591186523e-01 1.997170746326446533e-01
1.909456774592399597e-02 1.726315617561340332e-01 -2.236087173223495483e-01 -2.395820617675781250e-01 8.692014813423156738e-01 -4.522109776735305786e-02 -6.143334135413169861e-02 -3.179671764373779297e-01
1.436588764190673828e-01 -4.432776197791099548e-02 -1.852328628301620483e-01 -4.281576275825500488e-01 5.289262533187866211e-01 4.053849875926971436e-01 -2.497926801443099976e-01 5.032600164413452148e-01
-6.623473763465881348e-02 2.726588845252990723e-01 -3.132403641939163208e-02 -9.094119668006896973e-01 1.347393542528152466e-01 -6.260026991367340088e-02 2.021172083914279938e-02 2.660388946533203125e-01
1.463052928447723389e-01 7.653474807739257812e-02 -1.327968239784240723e-01 -1.482428163290023804e-01 8.425655364990234375e-01 1.750527769327163696e-01 -3.091907203197479248e-01 3.113957941532135010e-01
-5.575474724173545837e-02 -5.463728904724121094e-01 -1.842144317924976349e-02 -6.268302202224731445e-01 3.022453188896179199e-01 -1.921212375164031982e-01 1.520338803529739380e-01 3.920913338661193848e-01
-4.240471720695495605e-01 -3.186157345771789551e-01 -4.042055904865264893e-01 -2.401252985000610352e-01 2.127244919538497925e-01 -1.892200559377670288e-01 -2.861870825290679932e-01 5.785039067268371582e-01
-3.386417627334594727e-01 8.945859968662261963e-02 3.230275511741638184e-01 -8.457257747650146484e-01 1.054529994726181030e-01 -1.773689836263656616e-01 -7.013850659132003784e-02 -1.010965555906295776e-01
-2.670464813709259033e-01 -3.850078284740447998e-01 1.360937207937240601e-01 -4.453653693199157715e-01 6.103183627128601074e-01 -2.135566771030426025e-01 2.656017839908599854e-01 2.737593054771423340e-01
-1.211906783282756805e-02 -2.400873899459838867e-01 -2.080379575490951538e-01 -1.444644629955291748e-01 8.473831415176391602e-01 -3.945249617099761963e-01 5.941195785999298096e-02 2.869492024183273315e-02
-1.684916317462921143e-01 -4.240944385528564453e-01 1.915361434221267700e-01 -1.053241193294525146e-01 7.687832713127136230e-01 -1.691104173660278320e-01 -2.515526115894317627e-01 2.471247911453247070e-01
6.114592775702476501e-02 -4.049310684204101562e-01 -5.622446537017822266e-01 -4.179078340530395508e-01 5.199773907661437988e-01 1.798451691865921021e-01 -7.070238888263702393e-02 1.838653385639190674e-01
