# Supplementary material for: Where is your field going? A machine learning approach to study the relative motion of the domains of physics
Source: PLoS One. 2020 Jun 18;15(6):e0233997. doi: 10.1371/journal.pone.0233997 (PMC7302634; doi:10.1371/journal.pone.0233997)
Supplement: S11 Data — (ZIP) [file pone.0233997.s011.zip › 10/Pacs4Run_10_VS_500_embeddings1994-1998ED8.txt]

-3.726756572723388672e-01 -5.607863068580627441e-01 -1.219576895236968994e-01 -5.699609518051147461e-01 -2.135807573795318604e-01 -2.854138314723968506e-01 2.666366100311279297e-01 9.343270212411880493e-02
-5.028573870658874512e-01 -1.431162208318710327e-01 -4.070536196231842041e-01 2.646924853324890137e-01 -3.246706724166870117e-01 -8.936702460050582886e-02 5.705037713050842285e-01 2.280908823013305664e-01
-6.621692776679992676e-01 -2.765197157859802246e-01 4.730410873889923096e-03 -4.407595098018646240e-02 -1.781865656375885010e-01 -5.952417850494384766e-01 -3.031898736953735352e-01 -7.152713090181350708e-02
-3.136141300201416016e-01 -1.720695197582244873e-01 3.347162902355194092e-01 -4.485706984996795654e-01 -2.634615302085876465e-01 -1.596149206161499023e-01 4.278737604618072510e-01 5.299270153045654297e-01
-4.340069293975830078e-01 -4.078381657600402832e-01 -1.228105351328849792e-01 -1.087444722652435303e-01 -1.554387211799621582e-01 -2.463444173336029053e-01 -2.420173585414886475e-02 7.300451993942260742e-01
-4.449098110198974609e-01 -2.797635197639465332e-01 1.298611015081405640e-01 3.269847929477691650e-01 -7.066888809204101562e-01 -1.434566229581832886e-01 1.471668928861618042e-01 -2.415733039379119873e-01
-7.552289962768554688e-01 -5.202335119247436523e-01 6.159304082393646240e-02 -5.006799474358558655e-02 -5.962396413087844849e-02 -3.244766891002655029e-01 -2.087627947330474854e-01 1.623739860951900482e-02
-1.917469948530197144e-01 -4.133740365505218506e-01 -2.217312902212142944e-01 4.221260920166969299e-02 -3.578619062900543213e-01 1.027137134224176407e-02 3.041778206825256348e-01 7.216048240661621094e-01
-5.037130117416381836e-01 -3.623164296150207520e-01 3.435263875871896744e-03 1.848560273647308350e-01 -1.664238870143890381e-01 -4.518347084522247314e-01 5.356880426406860352e-01 2.490046173334121704e-01
-4.990206956863403320e-01 -1.307068020105361938e-01 -3.028591573238372803e-01 2.582322955131530762e-01 -2.565678358078002930e-01 -6.601856350898742676e-01 -1.673346757888793945e-01 2.140411883592605591e-01
-5.857927799224853516e-01 2.542682588100433350e-01 -4.980107545852661133e-01 -1.278361305594444275e-02 -1.910999119281768799e-01 -5.145168304443359375e-01 1.649194508790969849e-01 1.247840151190757751e-01
-4.303664863109588623e-01 -5.087250471115112305e-01 4.241960048675537109e-01 -3.288464248180389404e-01 -1.547855883836746216e-02 -3.883633315563201904e-01 2.868465185165405273e-01 1.858887970447540283e-01
-5.394389033317565918e-01 9.959834069013595581e-02 1.944506764411926270e-01 -6.083799898624420166e-02 -6.370170712471008301e-01 -4.283723533153533936e-01 -1.434157043695449829e-01 -2.184302359819412231e-01
-6.039363741874694824e-01 -4.536791145801544189e-01 -6.479968875646591187e-02 1.098412834107875824e-02 -1.418353468179702759e-01 -5.007076263427734375e-01 -3.911837041378021240e-01 -3.558639064431190491e-02
-2.551105618476867676e-01 -1.387866735458374023e-01 -5.775292515754699707e-01 1.682124100625514984e-02 -1.346974819898605347e-01 -5.326743721961975098e-01 4.098826646804809570e-01 -3.345813453197479248e-01
-1.828202009201049805e-01 -2.382350862026214600e-01 -3.350558280944824219e-01 2.451248615980148315e-01 -3.684453070163726807e-01 -6.463903784751892090e-01 3.331805169582366943e-01 -2.699820995330810547e-01
-7.264281511306762695e-01 2.292933464050292969e-01 -3.515439629554748535e-01 6.730338186025619507e-02 -2.799255251884460449e-01 -4.488643705844879150e-01 7.753907144069671631e-02 7.592057436704635620e-02
-2.269728332757949829e-01 -1.778703182935714722e-02 -5.613324642181396484e-01 -4.675480723381042480e-01 -2.535782158374786377e-01 -4.777397215366363525e-01 -3.445935845375061035e-01 5.647865310311317444e-02
-2.654855847358703613e-01 -2.655096948146820068e-01 -5.116234421730041504e-01 -4.471333920955657959e-01 -2.210081368684768677e-01 -2.402094304561614990e-01 -3.205860555171966553e-01 4.336065948009490967e-01
-6.609004139900207520e-01 -9.415048360824584961e-02 1.475824415683746338e-01 -2.531661391258239746e-01 -4.519041776657104492e-01 2.559235692024230957e-01 2.871273458003997803e-01 3.410519063472747803e-01
-6.463102698326110840e-01 6.357521563768386841e-02 1.115971878170967102e-01 1.128240581601858139e-02 -5.335185527801513672e-01 -4.035858437418937683e-02 4.958426356315612793e-01 1.831093877553939819e-01
2.500548362731933594e-01 -2.771282196044921875e-01 -4.042634740471839905e-02 -5.765576362609863281e-01 -5.616933703422546387e-01 -2.688541114330291748e-01 3.719790279865264893e-01 2.166418731212615967e-02
-6.047813296318054199e-01 -1.644162535667419434e-01 -1.698383390903472900e-01 1.393792033195495605e-01 -1.084150075912475586e-01 -5.576779246330261230e-01 4.632721543312072754e-01 1.468185484409332275e-01
-3.248261213302612305e-01 -3.363563716411590576e-01 -2.834062874317169189e-01 -3.495276868343353271e-01 -9.098984301090240479e-02 -4.389106929302215576e-01 -3.912533223628997803e-01 4.741969108581542969e-01
-3.966923058032989502e-01 -3.671263456344604492e-01 -9.353937953710556030e-02 -8.916820585727691650e-02 -4.917174577713012695e-02 -6.443447470664978027e-01 2.964350879192352295e-01 -4.309075474739074707e-01
-5.161854624748229980e-01 -1.497437655925750732e-01 -1.435887515544891357e-01 -5.681377649307250977e-01 2.735273353755474091e-02 -4.422503113746643066e-01 -2.382780909538269043e-01 3.385574817657470703e-01
-3.301340341567993164e-01 3.906832635402679443e-02 -1.017160490155220032e-01 8.759938180446624756e-02 -3.548178970813751221e-01 -7.635530829429626465e-01 2.484271228313446045e-01 3.175536096096038818e-01
2.504196166992187500e-01 -1.244794055819511414e-01 -3.250652849674224854e-01 -4.382946491241455078e-01 -4.036676287651062012e-01 -5.817435979843139648e-01 3.308427333831787109e-01 1.148700267076492310e-01
-3.016276955604553223e-01 -6.453161835670471191e-01 -3.237519264221191406e-01 -5.531046986579895020e-01 8.363083750009536743e-02 -2.408038526773452759e-01 -7.573378831148147583e-02 -1.055056005716323853e-01
-2.635996937751770020e-01 -2.788883447647094727e-01 -2.182627469301223755e-01 2.920173341408371925e-03 -4.743975400924682617e-02 -8.248339891433715820e-01 3.385179340839385986e-01 -8.884486556053161621e-02
-4.998777508735656738e-01 8.811382949352264404e-02 1.792200952768325806e-01 -1.585442274808883667e-01 -4.645557701587677002e-01 -4.117020666599273682e-01 5.192253589630126953e-01 -1.737714707851409912e-01
-6.686956286430358887e-01 3.019583821296691895e-01 -8.080963045358657837e-02 -5.334932357072830200e-02 -4.132100343704223633e-01 -2.088476866483688354e-01 3.804458081722259521e-01 3.052735030651092529e-01
-6.530581116676330566e-01 9.739641100168228149e-02 -2.117089182138442993e-01 -5.973513424396514893e-02 -2.162037789821624756e-01 -6.828860640525817871e-01 -5.019140243530273438e-02 -6.603133399039506912e-03
-4.910991191864013672e-01 4.489267989993095398e-02 -1.716423630714416504e-01 1.210583001375198364e-01 -4.693206548690795898e-01 -3.047727048397064209e-01 6.275243759155273438e-01 7.586160302162170410e-02
-6.240776181221008301e-01 -1.761831641197204590e-01 -2.158238589763641357e-01 3.349142968654632568e-01 -5.938935875892639160e-01 9.306502528488636017e-03 1.016155630350112915e-01 -2.400353401899337769e-01
-2.988846004009246826e-01 -3.178094625473022461e-01 6.997107714414596558e-02 -3.933751955628395081e-02 -5.287491157650947571e-02 -7.410715818405151367e-01 3.187162056565284729e-02 5.002231001853942871e-01
-4.056710004806518555e-01 9.660660475492477417e-02 -1.514499932527542114e-01 2.087509632110595703e-01 -5.723385214805603027e-01 -5.345857739448547363e-01 3.527044653892517090e-01 1.477510929107666016e-01
-3.225803673267364502e-01 -1.239948421716690063e-01 -7.775430679321289062e-01 -4.874729216098785400e-01 -1.339117586612701416e-01 -1.243299469351768494e-01 -3.424591943621635437e-02 6.165284663438796997e-02
-4.638277590274810791e-01 -7.102350145578384399e-02 -2.565778493881225586e-01 4.232413470745086670e-01 -5.325506329536437988e-01 -3.793449103832244873e-01 2.671263217926025391e-01 1.896972209215164185e-01
-5.563142895698547363e-01 1.838026493787765503e-01 6.649548653513193130e-03 -7.717777788639068604e-02 -4.701848626136779785e-01 -3.622490167617797852e-01 5.099900364875793457e-01 -1.958121210336685181e-01
-1.426210254430770874e-01 1.732880063354969025e-02 -4.138594269752502441e-01 -5.544500946998596191e-01 -4.729047715663909912e-01 -3.013944327831268311e-01 -2.941996753215789795e-01 3.156476616859436035e-01
-3.592474460601806641e-01 -3.978623449802398682e-02 -7.349712401628494263e-02 1.393285095691680908e-01 -6.928436756134033203e-01 -2.228965312242507935e-01 4.248223006725311279e-01 -3.665446043014526367e-01
-6.760715246200561523e-01 -2.221265733242034912e-01 -9.239172935485839844e-02 4.723854735493659973e-02 -7.564742863178253174e-02 -3.559980094432830811e-01 5.699312686920166016e-01 1.598142087459564209e-01
-6.154132485389709473e-01 -2.632666230201721191e-01 -2.571560740470886230e-01 4.023218750953674316e-01 -4.808134138584136963e-01 -4.214765504002571106e-02 2.515015006065368652e-01 -1.665953546762466431e-01
-3.670846819877624512e-01 7.726778835058212280e-02 -3.119423687458038330e-01 1.006623804569244385e-01 -2.605131864547729492e-01 -7.398326396942138672e-01 3.045578896999359131e-01 2.094341963529586792e-01
-4.408191144466400146e-01 -3.912161663174629211e-02 -4.099166020750999451e-02 2.268067151308059692e-01 -5.034705996513366699e-01 -5.197512507438659668e-01 4.254723787307739258e-01 2.153501063585281372e-01
-4.923852980136871338e-01 -2.521061711013317108e-02 -2.542946338653564453e-01 1.617130935192108154e-01 -2.398421615362167358e-01 -6.226233839988708496e-01 4.153435826301574707e-01 2.200223654508590698e-01
-5.495431423187255859e-01 -2.634805142879486084e-01 -1.441020816564559937e-01 1.689774394035339355e-01 -1.665241718292236328e-01 -4.113683402538299561e-01 5.853927135467529297e-01 1.990544199943542480e-01
-7.725788354873657227e-01 4.031817242503166199e-02 -3.664458990097045898e-01 2.328786551952362061e-01 -2.935658097267150879e-01 -3.248946368694305420e-01 1.373590677976608276e-01 4.874776303768157959e-02
-5.248506069183349609e-01 1.222482770681381226e-01 1.838263869285583496e-02 -5.991182476282119751e-02 -5.749873518943786621e-01 -4.673594608902931213e-02 6.049793362617492676e-01 8.285638689994812012e-02
-5.329895615577697754e-01 -4.795098900794982910e-01 -2.996746301651000977e-01 3.061636351048946381e-02 1.679474860429763794e-01 -4.300971031188964844e-01 3.745683431625366211e-01 -2.043496221303939819e-01
2.422129660844802856e-01 -4.802863597869873047e-01 -1.638238728046417236e-01 -4.452382922172546387e-01 -4.817062914371490479e-01 -4.816861450672149658e-01 -1.192007213830947876e-01 -8.550471067428588867e-02
-5.228695869445800781e-01 -9.352486580610275269e-02 1.982379853725433350e-01 9.382336586713790894e-02 -6.639959812164306641e-01 -3.305872976779937744e-01 1.272313147783279419e-01 -3.215476870536804199e-01
-1.186690777540206909e-01 -2.244916409254074097e-01 -1.832257956266403198e-01 2.867016708478331566e-03 -8.284285068511962891e-01 2.618394494056701660e-01 8.378500118851661682e-03 3.834285736083984375e-01
-6.952669024467468262e-01 -3.198272883892059326e-01 -1.742518991231918335e-01 1.973353475332260132e-01 -1.183116286993026733e-01 -2.311672717332839966e-01 5.204428434371948242e-01 8.193250000476837158e-02
1.945487558841705322e-01 -5.465615913271903992e-02 8.501805365085601807e-03 -4.679819047451019287e-01 -4.724310338497161865e-01 -6.963954567909240723e-01 1.637232154607772827e-01 -7.156263291835784912e-02
-5.413466095924377441e-01 -6.180631518363952637e-01 3.037052154541015625e-01 -1.281959563493728638e-01 -1.023731231689453125e-01 -4.296498000621795654e-01 -9.907643496990203857e-02 1.066547632217407227e-01
-3.501087725162506104e-01 -4.272480309009552002e-01 2.468601018190383911e-01 -1.642058938741683960e-01 -1.688198298215866089e-01 -7.017154097557067871e-01 -1.313773542642593384e-01 2.623258829116821289e-01
-3.613004684448242188e-01 -1.572146415710449219e-01 -5.590848326683044434e-01 -7.081680297851562500e-01 -5.945743620395660400e-02 -1.099600344896316528e-01 5.870151147246360779e-02 1.076810508966445923e-01
-1.897858828306198120e-01 -2.695800960063934326e-01 -4.555717408657073975e-01 -4.984377920627593994e-01 -4.113964140415191650e-01 -8.639933913946151733e-02 -4.499274194240570068e-01 -2.370138913393020630e-01
-5.770108103752136230e-01 1.753655076026916504e-01 -3.081353195011615753e-02 -2.531268447637557983e-02 -4.902839064598083496e-01 -5.305327475070953369e-02 5.049376487731933594e-01 3.695405125617980957e-01
-5.588120222091674805e-01 -5.432714819908142090e-01 3.183738887310028076e-01 1.316157281398773193e-01 -4.793569147586822510e-01 -1.695354431867599487e-01 -1.210783720016479492e-01 2.674459666013717651e-02
-5.738167762756347656e-01 8.810728788375854492e-02 -2.162195146083831787e-01 2.120684981346130371e-01 -6.288171410560607910e-01 -2.997623085975646973e-01 5.114644765853881836e-02 -2.887267768383026123e-01
-6.525439023971557617e-01 -2.204004675149917603e-01 5.930454470217227936e-03 -1.265655010938644409e-01 -7.194849103689193726e-02 -6.218854784965515137e-01 -3.406201004981994629e-01 4.020025953650474548e-02
-6.621168851852416992e-01 -5.444173812866210938e-01 2.659981697797775269e-02 -2.159514427185058594e-01 -2.947640717029571533e-01 2.386898696422576904e-01 -1.610589176416397095e-01 -2.192481160163879395e-01
-5.309097170829772949e-01 -2.482559680938720703e-01 -2.336824312806129456e-02 4.028993546962738037e-01 -6.895686984062194824e-01 -2.633333019912242889e-02 -5.458253994584083557e-02 1.202175617218017578e-01
-3.567274808883666992e-01 -1.476870030164718628e-01 -6.926258802413940430e-01 -4.206442832946777344e-01 -2.414228618144989014e-01 -1.909299008548259735e-02 -2.414921373128890991e-01 2.780176103115081787e-01
-3.176566660404205322e-01 2.149755954742431641e-01 -4.639817178249359131e-01 2.122016102075576782e-01 -6.074867248535156250e-01 -3.663393855094909668e-01 2.976645231246948242e-01 2.687799371778964996e-02
-3.008906245231628418e-01 -7.890820503234863281e-01 -2.783367335796356201e-01 -3.597754836082458496e-01 6.228096783161163330e-02 -2.159506827592849731e-01 -8.468469977378845215e-02 1.490620225667953491e-01
3.256623744964599609e-01 -4.440551400184631348e-01 -2.502461075782775879e-01 -2.260113060474395752e-01 -4.404181838035583496e-01 -4.132687151432037354e-01 4.670623540878295898e-01 1.218208577483892441e-02
-6.184285879135131836e-01 9.343012422323226929e-02 -4.040926322340965271e-02 -3.170414641499519348e-02 -4.760336279869079590e-01 -1.418969826772809029e-03 5.548863410949707031e-01 2.677125930786132812e-01
-1.660969108343124390e-01 -6.643640398979187012e-01 1.462346166372299194e-01 -2.971294820308685303e-01 -4.861254692077636719e-01 2.598559558391571045e-01 3.369080126285552979e-01 -6.333688646554946899e-02
-1.316032744944095612e-02 -1.079441159963607788e-01 1.147265285253524780e-01 -4.867455363273620605e-02 -6.343176960945129395e-01 -4.578405022621154785e-01 1.046874448657035828e-01 5.913606286048889160e-01
-2.573876082897186279e-01 -4.548269882798194885e-02 -4.119932055473327637e-01 -5.725744366645812988e-01 -4.845440983772277832e-01 -1.675853431224822998e-01 -3.563229441642761230e-01 2.104025036096572876e-01
-4.662103056907653809e-01 -6.208125352859497070e-01 2.433011382818222046e-01 -1.678656786680221558e-01 -1.352855265140533447e-01 -4.960131049156188965e-01 -2.038526684045791626e-01 -6.307378411293029785e-02
-4.407503008842468262e-01 -6.865782737731933594e-01 -3.928554356098175049e-01 -3.080561459064483643e-01 1.620713472366333008e-01 -1.000856757164001465e-01 9.987469762563705444e-02 1.971200555562973022e-01
-5.448380708694458008e-01 -1.932014077901840210e-01 3.053561151027679443e-01 -2.081962227821350098e-01 -6.061357855796813965e-01 -1.637822687625885010e-01 -2.550955712795257568e-01 -2.644572556018829346e-01
-3.481359481811523438e-01 -1.193002909421920776e-01 8.499275147914886475e-02 -3.892675042152404785e-02 -6.916452050209045410e-01 -4.277356863021850586e-01 -3.605769872665405273e-01 -2.539352774620056152e-01
-3.863208889961242676e-01 8.513547480106353760e-02 4.154785349965095520e-02 2.454560250043869019e-01 -6.815087199211120605e-01 -5.102516412734985352e-01 1.889003068208694458e-01 1.450481414794921875e-01
-7.267077565193176270e-01 1.563473045825958252e-01 -7.295879721641540527e-02 -2.213319242000579834e-01 -5.161612629890441895e-01 3.134581074118614197e-02 -2.917053997516632080e-01 -2.016022503376007080e-01
1.748847588896751404e-02 -7.312590479850769043e-01 9.861529618501663208e-02 -2.045152187347412109e-01 -5.336868166923522949e-01 9.666762501001358032e-02 3.398089110851287842e-01 6.137150898575782776e-02
1.321320384740829468e-01 -2.440603524446487427e-01 -4.412352442741394043e-01 -3.898647129535675049e-01 -5.316655039787292480e-01 -3.963415920734405518e-01 -3.191015422344207764e-01 1.863111853599548340e-01
-6.863241791725158691e-01 -4.111851751804351807e-01 2.550930082798004150e-01 -3.834871947765350342e-01 -9.021485596895217896e-02 -8.191901259124279022e-03 3.699194192886352539e-01 -5.200952291488647461e-02
-6.073489785194396973e-01 -3.376252055168151855e-01 -7.380039244890213013e-02 9.993138164281845093e-02 -5.523257851600646973e-01 1.175923924893140793e-02 -3.855293095111846924e-01 -2.187891751527786255e-01
2.321393936872482300e-01 -1.048962771892547607e-01 -2.812232077121734619e-01 -5.585351586341857910e-01 -5.556986331939697266e-01 -4.662131369113922119e-01 1.207044571638107300e-01 5.774845927953720093e-02
-6.933692097663879395e-01 -4.716915190219879150e-01 2.644257843494415283e-01 -1.924413144588470459e-01 -1.336866170167922974e-01 -2.991772890090942383e-01 -2.379302233457565308e-01 1.606280058622360229e-01
-4.710479974746704102e-01 9.024951606988906860e-03 3.006653301417827606e-02 1.650446057319641113e-01 -6.808115243911743164e-01 -4.439635872840881348e-01 5.085058044642210007e-03 -2.987554669380187988e-01
-6.753309071063995361e-02 -1.826765388250350952e-01 1.309518050402402878e-02 -7.956915497779846191e-01 -3.003525137901306152e-01 -4.664381146430969238e-01 -1.324547976255416870e-01 -5.874884873628616333e-02
-6.868356466293334961e-01 -6.071298196911811829e-02 1.044688001275062561e-01 -1.016953065991401672e-01 -4.184652566909790039e-01 -2.302632480859756470e-01 1.673807501792907715e-01 -4.971563220024108887e-01
-4.519100189208984375e-01 1.500905901193618774e-01 -9.377638995647430420e-02 1.205161958932876587e-01 -5.194130539894104004e-01 -5.291240215301513672e-01 4.136597514152526855e-01 1.704565137624740601e-01
-5.494424104690551758e-01 2.641218602657318115e-01 -2.926069796085357666e-01 6.258600950241088867e-02 -4.275599122047424316e-01 -3.414649963378906250e-01 4.666140675544738770e-01 1.472496837377548218e-01
-2.034970670938491821e-01 -2.994224727153778076e-01 -2.003269791603088379e-01 4.411415457725524902e-01 -7.173460721969604492e-01 -4.114731773734092712e-02 2.615903317928314209e-01 2.224644571542739868e-01
-4.939875006675720215e-01 1.009233519434928894e-01 -3.069742918014526367e-01 6.463661044836044312e-02 -3.104653656482696533e-01 -7.280095815658569336e-01 -1.099461340345442295e-03 -1.448851376771926880e-01
-1.377665065228939056e-02 -2.010906487703323364e-01 -3.120899200439453125e-01 -6.482975482940673828e-01 -6.103868484497070312e-01 2.846952155232429504e-02 -2.452896386384963989e-01 -9.018448740243911743e-02
-4.921234846115112305e-01 -6.675052046775817871e-01 2.494290471076965332e-01 -8.983116596937179565e-02 -7.852857559919357300e-02 -4.520844519138336182e-01 1.350912302732467651e-01 -1.147616282105445862e-01
2.781618386507034302e-02 -2.159958481788635254e-01 -5.279837250709533691e-01 -5.250204205513000488e-01 -5.197316408157348633e-01 -2.345776259899139404e-01 -2.600444555282592773e-01 7.340468466281890869e-02
-2.009344696998596191e-01 -1.377868354320526123e-01 -3.675160109996795654e-01 2.751718163490295410e-01 -3.850869834423065186e-01 -6.743308305740356445e-01 2.793940901756286621e-01 -2.208563685417175293e-01
-6.115974783897399902e-01 -7.174659967422485352e-01 -5.076954606920480728e-03 -1.645910888910293579e-01 -1.515206694602966309e-01 1.391585022211074829e-01 -1.280975192785263062e-01 -1.591937392950057983e-01
-5.749458670616149902e-01 -2.227044105529785156e-01 -1.966780871152877808e-01 2.947382628917694092e-01 -3.743120133876800537e-01 -1.417383253574371338e-01 5.750505924224853516e-01 5.835086107254028320e-02
-4.233675301074981689e-01 -3.756223917007446289e-01 -8.852251619100570679e-02 2.962665557861328125e-01 -6.640862226486206055e-01 -8.505099266767501831e-02 -3.164939284324645996e-01 -1.887987107038497925e-01
-5.255852639675140381e-02 -2.709128558635711670e-01 -7.649417519569396973e-01 -4.389196634292602539e-01 -2.218253910541534424e-01 2.876950427889823914e-02 1.941875219345092773e-01 2.414841502904891968e-01
-8.881693333387374878e-02 -2.049065679311752319e-01 -5.547567605972290039e-01 -5.316588282585144043e-01 -4.903441667556762695e-01 -4.908606410026550293e-02 -2.858837544918060303e-01 1.874362826347351074e-01
-2.145282328128814697e-01 -5.596081018447875977e-01 1.860035955905914307e-02 8.249424397945404053e-02 -3.722949028015136719e-01 -9.486059099435806274e-02 -2.286322861909866333e-01 6.586276292800903320e-01
-5.035409331321716309e-01 -9.670295566320419312e-02 -1.155093386769294739e-01 1.185577958822250366e-01 -2.655443549156188965e-01 -4.523153305053710938e-01 6.526864171028137207e-01 9.270568192005157471e-02
-4.028906822204589844e-01 1.036244556307792664e-01 -3.931025862693786621e-01 1.415785551071166992e-01 -3.236060440540313721e-01 -6.838666200637817383e-01 2.286992520093917847e-01 1.663411110639572144e-01
-4.833790063858032227e-01 1.193430423736572266e-01 -2.343912236392498016e-02 -5.106868967413902283e-02 -3.799091279506683350e-01 -5.193726420402526855e-01 5.712108612060546875e-01 9.264875203371047974e-02
-5.311856865882873535e-01 -2.790986895561218262e-01 -3.340271413326263428e-01 -5.955398082733154297e-01 2.082726210355758667e-01 -3.300176560878753662e-01 5.187334865331649780e-02 1.368359178304672241e-01
-2.756007313728332520e-01 -1.036335341632366180e-02 4.490872472524642944e-02 2.321612536907196045e-01 -7.473945617675781250e-01 -3.539615869522094727e-01 -3.909574449062347412e-02 4.273234307765960693e-01
-4.022434949874877930e-01 -4.978358745574951172e-01 -3.653238713741302490e-01 -3.779203295707702637e-01 1.699575781822204590e-01 -3.910540938377380371e-01 8.151020854711532593e-02 3.544315695762634277e-01
-7.309303879737854004e-01 -8.161181211471557617e-02 1.137298867106437683e-01 -3.334342539310455322e-01 -2.531577348709106445e-01 1.606743186712265015e-01 4.322099089622497559e-01 2.413644194602966309e-01
-1.234858930110931396e-01 -6.567431986331939697e-02 -4.017454385757446289e-01 -2.972826063632965088e-01 -2.251676619052886963e-01 -2.822535932064056396e-01 5.380719900131225586e-02 7.729158997535705566e-01
-4.574896693229675293e-01 8.072607964277267456e-02 -1.505693495273590088e-01 5.738230422139167786e-02 -5.225214362144470215e-01 -6.062580347061157227e-01 -7.425817847251892090e-02 -3.348595798015594482e-01
-3.304134607315063477e-01 -1.055105682462453842e-02 3.110203146934509277e-01 -7.635696232318878174e-02 -7.325109243392944336e-01 -3.980374038219451904e-01 -2.585156261920928955e-01 -1.622196882963180542e-01
-5.567647144198417664e-02 -2.960268557071685791e-01 -1.556867510080337524e-01 -1.969727575778961182e-01 -5.464787483215332031e-01 8.759279549121856689e-02 3.009977042675018311e-01 6.703138351440429688e-01
-2.761971652507781982e-01 -1.281693577766418457e-01 -3.489552438259124756e-01 -1.089032739400863647e-02 -2.497143447399139404e-01 -6.282483935356140137e-01 4.068278968334197998e-01 -4.035307168960571289e-01
-2.999650239944458008e-01 -5.168864727020263672e-01 -2.434172034263610840e-01 1.130757406353950500e-01 -7.922281324863433838e-02 -4.907177090644836426e-01 5.266099572181701660e-01 -2.154372930526733398e-01
1.644166111946105957e-01 -2.319070696830749512e-01 -4.765930771827697754e-01 -5.245134830474853516e-01 -2.656388878822326660e-01 -4.071442484855651855e-01 3.846654891967773438e-01 -1.806458681821823120e-01
1.615577749907970428e-02 -3.133856654167175293e-01 -5.038829147815704346e-02 -9.321429580450057983e-02 -7.971218824386596680e-01 4.220235347747802734e-02 4.424184560775756836e-02 5.011575818061828613e-01
-5.242018029093742371e-02 -7.157396078109741211e-01 -4.340831339359283447e-01 -3.811742961406707764e-01 1.325253583490848541e-02 -3.090417087078094482e-01 5.743647739291191101e-02 2.286161482334136963e-01
-3.997043669223785400e-01 8.842979371547698975e-02 6.247709318995475769e-02 2.372866123914718628e-01 -7.918757796287536621e-01 -3.490441441535949707e-01 1.287699043750762939e-01 8.202227205038070679e-02
-4.299862086772918701e-01 -2.312588989734649658e-01 1.521815545856952667e-02 1.434090584516525269e-01 -6.342883706092834473e-01 -2.757683396339416504e-01 2.520662248134613037e-01 -4.460114836692810059e-01
-3.003280460834503174e-01 1.608785688877105713e-01 -4.091225266456604004e-01 1.123909726738929749e-01 -3.634802401065826416e-01 -6.152790188789367676e-01 3.349143564701080322e-01 2.847003340721130371e-01
-4.560100436210632324e-01 -3.586267530918121338e-01 1.871449686586856842e-02 -2.134050428867340088e-01 -4.222966134548187256e-01 3.170804679393768311e-01 3.824940621852874756e-01 4.386042356491088867e-01
-1.448835134506225586e-01 -6.860076189041137695e-01 -1.910495907068252563e-01 -5.675663426518440247e-02 -3.340313732624053955e-01 3.568782210350036621e-01 4.654689729213714600e-01 1.143706068396568298e-01
-5.510716438293457031e-01 2.843221426010131836e-01 -4.357043504714965820e-01 -4.544812720268964767e-03 -3.626076579093933105e-01 -5.364449620246887207e-01 7.335755974054336548e-02 -3.135756775736808777e-02
-2.068526297807693481e-01 -3.084740042686462402e-01 -4.647689163684844971e-01 -4.735111296176910400e-01 -4.661914110183715820e-01 -4.396319855004549026e-03 -4.225099086761474609e-01 1.611348837614059448e-01
8.789764717221260071e-03 -2.920507490634918213e-01 -2.252227365970611572e-01 -5.839440822601318359e-01 -4.634983837604522705e-01 -4.005964100360870361e-01 -3.781582415103912354e-01 -6.783264130353927612e-02
-3.280795812606811523e-01 -2.620512060821056366e-02 1.385767199099063873e-02 -3.051417693495750427e-02 -7.143675088882446289e-01 8.895910531282424927e-02 -2.210376784205436707e-02 6.097791194915771484e-01
-2.479102909564971924e-01 -1.921658366918563843e-01 -4.601641297340393066e-01 -5.356101393699645996e-01 -4.912617802619934082e-01 -2.977619320154190063e-02 -3.381873667240142822e-01 2.153793126344680786e-01
-4.083163738250732422e-01 3.206169605255126953e-01 5.711591802537441254e-03 -1.081287562847137451e-01 -6.850283145904541016e-01 -3.692688047885894775e-01 2.128178924322128296e-01 -2.604676187038421631e-01
2.382887601852416992e-01 -3.743885159492492676e-01 -2.115904688835144043e-01 -5.309424400329589844e-01 -4.846541881561279297e-01 -4.453514218330383301e-01 -2.184619382023811340e-02 2.065831422805786133e-01
-4.658161401748657227e-01 -4.119113385677337646e-01 -5.408743619918823242e-01 -2.982430756092071533e-01 1.284621208906173706e-01 -3.941853046417236328e-01 -1.476347893476486206e-01 1.953705400228500366e-01
6.621716916561126709e-02 -2.528659999370574951e-01 -3.843816369771957397e-02 -2.550491690635681152e-01 -6.192924380302429199e-01 2.183075062930583954e-02 4.525836408138275146e-01 5.256566405296325684e-01
-5.819626450538635254e-01 -1.368469595909118652e-01 -3.357930481433868408e-01 4.178711771965026855e-01 -5.915553569793701172e-01 2.130177617073059082e-02 3.978163748979568481e-02 -5.696563422679901123e-02
-7.897242307662963867e-01 1.177849527448415756e-02 -3.562823832035064697e-01 9.632571786642074585e-02 -1.394317895174026489e-01 -4.545889496803283691e-01 -1.048169285058975220e-01 -5.387511849403381348e-02
8.889386802911758423e-02 -4.350812435150146484e-01 -1.655631959438323975e-01 -5.326654911041259766e-01 -2.635691463947296143e-01 -6.159110665321350098e-01 -2.058680802583694458e-01 2.148889005184173584e-02
-4.619057774543762207e-01 -8.570558577775955200e-02 -2.740673124790191650e-01 -3.964293003082275391e-01 -1.465155631303787231e-01 -5.769871473312377930e-01 -1.015860289335250854e-01 4.269986152648925781e-01
-3.699689209461212158e-01 -4.066294729709625244e-01 -2.776108086109161377e-01 1.494369655847549438e-01 -1.395444422960281372e-01 -4.389094114303588867e-01 3.991523683071136475e-01 -4.763818085193634033e-01
-5.559482574462890625e-01 -4.863334894180297852e-01 -1.059091538190841675e-01 1.426773071289062500e-01 -6.456187838921323419e-05 -3.636465370655059814e-01 5.034846663475036621e-01 1.925933957099914551e-01
-3.932603001594543457e-01 -5.823637247085571289e-01 -5.125022530555725098e-01 -3.296674191951751709e-01 1.317117512226104736e-01 -2.214258313179016113e-01 9.085533022880554199e-02 2.454135417938232422e-01
-1.473200768232345581e-01 -6.213735342025756836e-01 -1.227642297744750977e-01 3.385761082172393799e-01 -1.992867141962051392e-01 -5.524739027023315430e-01 -1.649325191974639893e-01 3.005688786506652832e-01
-4.265001118183135986e-01 -5.475894212722778320e-01 -1.830261945724487305e-01 4.428600892424583435e-02 5.917533766478300095e-03 -5.346394777297973633e-01 3.067267835140228271e-01 -3.206678330898284912e-01
-5.965105891227722168e-01 -2.982248067855834961e-01 -8.305553346872329712e-02 3.185892999172210693e-01 -5.712015628814697266e-01 1.238026469945907593e-02 1.701311171054840088e-01 -3.024413585662841797e-01
-4.487358033657073975e-01 -3.965279459953308105e-01 -3.744706809520721436e-01 -3.683919608592987061e-01 1.764938831329345703e-01 -3.605828881263732910e-01 9.425278007984161377e-02 4.420485794544219971e-01
-1.158503070473670959e-01 -1.560324281454086304e-01 -2.867386937141418457e-01 2.339864373207092285e-01 -7.320836186408996582e-01 -3.924779221415519714e-02 4.883296191692352295e-01 -2.220614105463027954e-01
-3.601430356502532959e-01 1.095759049057960510e-01 -1.201183497905731201e-01 1.557189673185348511e-01 -7.319476008415222168e-01 -4.590569436550140381e-01 6.338773667812347412e-02 -2.628966867923736572e-01
-6.384408473968505859e-01 -5.103024840354919434e-01 1.760699599981307983e-01 -2.684131860733032227e-01 -3.422302901744842529e-01 2.016564011573791504e-01 -9.129593521356582642e-02 -2.506325840950012207e-01
-3.932999670505523682e-01 -8.385333418846130371e-02 -4.277276694774627686e-01 -7.213426232337951660e-01 -3.044543564319610596e-01 4.600876010954380035e-03 -2.006474733352661133e-01 -4.499844834208488464e-02
-6.764420270919799805e-01 -2.233955822885036469e-02 -1.940639615058898926e-01 2.317243814468383789e-01 -5.406768321990966797e-01 -3.477472066879272461e-02 2.667631804943084717e-01 -2.930304706096649170e-01
-2.549891173839569092e-01 -7.697055339813232422e-01 -5.092198252677917480e-01 -1.512442380189895630e-01 1.004308760166168213e-01 -1.239753663539886475e-01 1.441036462783813477e-01 1.188788264989852905e-01
-1.294241547584533691e-01 -3.604627028107643127e-02 -4.520815014839172363e-01 -7.032206058502197266e-01 -5.151605010032653809e-01 -1.190118677914142609e-02 -1.307642012834548950e-01 2.053766325116157532e-02
2.405899576842784882e-02 -7.562397718429565430e-01 -5.138188004493713379e-01 -3.107417821884155273e-01 -1.314278244972229004e-01 -1.625307500362396240e-01 2.935798093676567078e-02 1.496693491935729980e-01
-4.882649481296539307e-01 3.441883018240332603e-03 -6.138378009200096130e-02 7.130451500415802002e-02 -5.860069990158081055e-01 -4.274738132953643799e-01 -1.324481964111328125e-01 -4.572228491306304932e-01
2.777386307716369629e-01 -3.871008157730102539e-01 -4.265895783901214600e-01 -4.510361254215240479e-01 -4.735854864120483398e-01 -3.467216193675994873e-01 1.736025214195251465e-01 -1.138636544346809387e-01
-1.759383976459503174e-01 -2.555401325225830078e-01 -2.133390158414840698e-01 -5.888632535934448242e-01 -4.064017236232757568e-01 4.321622848510742188e-01 3.924085795879364014e-01 -7.456699758768081665e-02
1.144485622644424438e-01 -4.414310455322265625e-01 1.124348584562540054e-02 -5.678775310516357422e-01 -2.259543687105178833e-01 -6.424316763877868652e-01 -2.827114053070545197e-02 -6.968310475349426270e-02
-6.362614035606384277e-01 -4.556511342525482178e-02 -7.769961655139923096e-02 -4.858496189117431641e-01 -8.962076902389526367e-02 5.376297608017921448e-02 5.090383887290954590e-01 2.845447063446044922e-01
-4.858471453189849854e-01 -3.309545218944549561e-01 4.416579306125640869e-01 -4.296500086784362793e-01 -1.831291764974594116e-01 -2.654205858707427979e-01 2.249583899974822998e-01 -3.466555774211883545e-01
-6.589288711547851562e-01 -1.992728412151336670e-01 6.128368526697158813e-02 -1.986782439053058624e-02 -4.785855412483215332e-01 -2.477443963289260864e-01 -3.235414922237396240e-01 -3.561629652976989746e-01
-2.673118710517883301e-01 -4.610441029071807861e-01 -8.026615977287292480e-01 -1.769601851701736450e-01 2.411473542451858521e-02 -1.970539391040802002e-01 2.698131091892719269e-02 -1.620284281671047211e-02
-1.725807785987854004e-01 -3.601420819759368896e-01 -2.704662084579467773e-01 -5.201706290245056152e-01 -1.775170713663101196e-01 1.399907469749450684e-01 6.420133113861083984e-01 -1.830115765333175659e-01
-1.637537628412246704e-01 -6.650148034095764160e-01 -4.351752400398254395e-01 -3.513911366462707520e-01 9.860382974147796631e-02 -2.449803054332733154e-01 3.749264478683471680e-01 8.819968253374099731e-02
1.464917510747909546e-01 -3.081638216972351074e-01 -3.000069409608840942e-02 1.324941515922546387e-01 -9.135679602622985840e-01 -3.234296664595603943e-02 -4.221750423312187195e-02 1.663905829191207886e-01
-1.380212232470512390e-02 6.363551318645477295e-02 -3.261151611804962158e-01 -1.651262640953063965e-01 -4.795323014259338379e-01 -2.705323398113250732e-01 1.706971824169158936e-01 7.279189229011535645e-01
-5.300442874431610107e-02 -6.268361210823059082e-01 -5.676095187664031982e-02 -1.165013015270233154e-01 -6.162123084068298340e-01 3.484934568405151367e-01 2.657671272754669189e-01 1.252003014087677002e-01
-6.856892108917236328e-01 -3.181931674480438232e-01 -3.144489228725433350e-02 2.490893304347991943e-01 -5.162115693092346191e-01 -9.440598636865615845e-02 -5.951033532619476318e-02 -2.943140268325805664e-01
-5.313740372657775879e-01 3.693997561931610107e-01 -3.453013598918914795e-01 -1.581037938594818115e-01 -3.081105351448059082e-01 -3.565165102481842041e-01 4.615832269191741943e-01 4.313464090228080750e-02
-1.279066652059555054e-01 -8.987896889448165894e-02 -4.006790816783905029e-01 -6.635743975639343262e-01 -4.475193917751312256e-01 -3.059592247009277344e-01 -2.683098912239074707e-01 9.387328475713729858e-02
-7.476409673690795898e-01 -2.210821211338043213e-02 3.082769550383090973e-02 -7.739715278148651123e-02 -3.821150660514831543e-01 -1.690758913755416870e-01 2.517590522766113281e-01 -4.422924518585205078e-01
1.664293408393859863e-01 -2.337038815021514893e-01 -4.141298532485961914e-01 -5.107288360595703125e-01 -2.664291858673095703e-01 -4.392334818840026855e-01 4.677229821681976318e-01 -5.158528685569763184e-02
-7.057610750198364258e-01 1.564340144395828247e-01 1.465251594781875610e-01 -2.544613480567932129e-01 -4.744752645492553711e-01 1.373849064111709595e-01 3.545788526535034180e-01 1.465668231248855591e-01
-5.001662969589233398e-01 -6.174798607826232910e-01 2.956749871373176575e-02 -2.241318114101886749e-02 -3.364024162292480469e-01 -1.397155523300170898e-01 -2.243756353855133057e-01 -4.291202127933502197e-01
2.328703105449676514e-01 -1.284321099519729614e-01 -4.776553213596343994e-01 -5.812648534774780273e-01 -5.101974010467529297e-01 -2.564645707607269287e-01 9.853383153676986694e-02 1.657374799251556396e-01
-4.504114389419555664e-01 -3.958097100257873535e-01 3.103604614734649658e-01 -5.549402236938476562e-01 5.982746928930282593e-02 -2.644844353199005127e-01 3.814817070960998535e-01 1.308519244194030762e-01
-2.087578475475311279e-01 -7.311413437128067017e-02 -3.624885380268096924e-01 -6.000702977180480957e-01 -3.573807477951049805e-01 -3.407149910926818848e-01 -3.035662472248077393e-01 3.516134619712829590e-01
-4.892437160015106201e-01 -3.954536914825439453e-01 3.246787190437316895e-02 -2.134295701980590820e-01 -3.512134253978729248e-01 3.293750584125518799e-01 4.512094855308532715e-01 3.496024012565612793e-01
-6.797534227371215820e-01 3.174478113651275635e-01 1.150160655379295349e-01 -2.433572709560394287e-01 -5.203342437744140625e-01 -2.614163458347320557e-01 1.184393018484115601e-01 1.076889783143997192e-01
-3.851761221885681152e-01 -8.840966038405895233e-03 -4.931055009365081787e-01 -7.425697445869445801e-01 -2.289937883615493774e-01 6.156183406710624695e-02 -2.625918760895729065e-02 -8.992652408778667450e-03
-5.993712544441223145e-01 -1.288179028779268265e-02 2.304292321205139160e-01 -4.316063225269317627e-02 -6.547451615333557129e-01 -2.063701599836349487e-01 -3.097211420536041260e-01 -1.357232332229614258e-01
-6.578403115272521973e-01 -8.410483598709106445e-02 3.999284803867340088e-01 -1.833613961935043335e-01 -4.963376224040985107e-01 -2.203998714685440063e-01 -2.338272780179977417e-01 1.304069012403488159e-01
2.794414758682250977e-01 -3.458552062511444092e-01 -2.357736229896545410e-01 -3.908857107162475586e-01 -6.378830671310424805e-01 -3.621233105659484863e-01 -2.649703435599803925e-02 2.349164634943008423e-01
2.638785839080810547e-01 -3.913654386997222900e-01 -1.558218747377395630e-01 -5.289834141731262207e-01 -5.004425048828125000e-01 -4.509767591953277588e-01 1.163512840867042542e-01 -7.574308663606643677e-02
-2.449818849563598633e-01 -7.020874023437500000e-01 -3.798879981040954590e-01 -2.864909172058105469e-01 1.605594754219055176e-01 -4.230269193649291992e-01 5.955643579363822937e-02 1.112974807620048523e-01
-7.866455316543579102e-01 -2.504883706569671631e-01 3.030377328395843506e-01 -1.265008449554443359e-01 -3.650023639202117920e-01 -1.515171378850936890e-01 -2.306047976016998291e-01 3.531485423445701599e-02
-1.918122619390487671e-01 7.107876241207122803e-02 1.984193325042724609e-01 -9.606581181287765503e-02 -8.854510188102722168e-01 -5.756760388612747192e-02 1.046214848756790161e-01 3.335775136947631836e-01
-5.581090450286865234e-01 -4.670505523681640625e-01 2.415246814489364624e-01 -2.674635648727416992e-01 -4.892588406801223755e-02 -4.755867123603820801e-01 5.547589808702468872e-02 3.299293518066406250e-01
-5.327343940734863281e-01 3.077423274517059326e-01 -4.630503952503204346e-01 3.338824212551116943e-02 -4.240154623985290527e-01 -4.227508306503295898e-01 1.891207098960876465e-01 -1.080936193466186523e-01
7.995165884494781494e-03 -3.535501956939697266e-01 -1.873925477266311646e-01 7.927117496728897095e-02 -7.334046959877014160e-01 -4.049811977893114090e-04 -1.727172434329986572e-01 5.155819058418273926e-01
-4.239160716533660889e-01 -3.260327577590942383e-01 -6.129902601242065430e-01 -5.454004406929016113e-01 -8.101183921098709106e-02 6.845735013484954834e-02 -6.493180990219116211e-02 1.591027528047561646e-01
-6.313184499740600586e-01 -3.557803928852081299e-01 1.981717944145202637e-01 -4.737451672554016113e-01 4.127750173211097717e-02 -3.458397090435028076e-01 5.410806462168693542e-02 2.948120236396789551e-01
-5.520398616790771484e-01 -1.074806600809097290e-01 3.765880167484283447e-01 2.011701837182044983e-02 -6.461615562438964844e-01 -2.831649184226989746e-01 -1.274304091930389404e-01 1.659248918294906616e-01
2.113216072320938110e-01 -3.098464608192443848e-01 -4.082464277744293213e-01 -6.022913455963134766e-01 -3.702124655246734619e-01 -1.365887522697448730e-01 3.311709463596343994e-01 2.540282309055328369e-01
-3.248257935047149658e-01 8.499997109174728394e-02 2.790127992630004883e-01 -2.752214968204498291e-01 -5.859380364418029785e-01 -3.661882579326629639e-01 3.098863959312438965e-01 -4.002766013145446777e-01
4.144573956727981567e-02 -7.823211699724197388e-02 -4.004711806774139404e-01 -1.139526665210723877e-01 -6.172875165939331055e-01 -2.222681045532226562e-01 -1.023315936326980591e-01 6.147201657295227051e-01
-2.699573040008544922e-01 -5.204636603593826294e-02 -2.657823860645294189e-01 -6.957625746726989746e-01 -4.598280191421508789e-01 -5.996069684624671936e-02 -3.166095018386840820e-01 -2.332592010498046875e-01
-5.745278000831604004e-01 -3.234389722347259521e-01 2.761005461215972900e-01 -3.496286869049072266e-01 -2.513089217245578766e-02 -2.623570263385772705e-01 7.610131055116653442e-02 5.399805903434753418e-01
-4.465767741203308105e-02 -4.203715324401855469e-01 3.372818604111671448e-02 -2.648108303546905518e-01 -4.214433729648590088e-01 -1.165602281689643860e-01 1.933990269899368286e-01 7.220989465713500977e-01
2.841503024101257324e-01 -2.711042761802673340e-01 -3.305459618568420410e-01 -4.250894486904144287e-01 -7.034851908683776855e-01 -2.133646011352539062e-01 -9.765717387199401855e-02 -7.646302133798599243e-02
-6.413764953613281250e-01 3.416173756122589111e-01 1.765015423297882080e-01 -2.527740895748138428e-01 -5.831314325332641602e-01 -1.731245964765548706e-01 4.172482714056968689e-02 -7.163138687610626221e-02
2.605151534080505371e-01 -3.282124400138854980e-01 -1.867961436510086060e-01 -3.644627332687377930e-01 -7.659018039703369141e-01 -2.214586287736892700e-01 -1.224533170461654663e-01 7.770592719316482544e-02
1.657986789941787720e-01 -1.048269942402839661e-01 -1.842591613531112671e-01 -6.094262599945068359e-01 -6.783078908920288086e-01 -2.557769715785980225e-01 -7.554709166288375854e-02 1.579223126173019409e-01
-6.370501518249511719e-01 -2.937308549880981445e-01 9.278146177530288696e-02 5.876036733388900757e-02 -4.891931116580963135e-01 -1.980523914098739624e-01 1.284738779067993164e-01 -4.480937719345092773e-01
-1.417278498411178589e-01 -1.314878761768341064e-01 -5.712438747286796570e-02 1.374590247869491577e-01 -8.269174098968505859e-01 -1.231174990534782410e-01 6.899325549602508545e-02 4.865754842758178711e-01
-4.753271862864494324e-02 -8.438216447830200195e-01 -1.784333884716033936e-01 5.325327068567276001e-02 -3.435867130756378174e-01 1.991946846246719360e-01 3.049223721027374268e-01 1.797388307750225067e-02
-5.808589234948158264e-02 -7.807166576385498047e-01 -1.488671917468309402e-02 -1.847190707921981812e-01 -4.148011207580566406e-01 2.602981328964233398e-01 3.360496163368225098e-01 -4.496775567531585693e-03
1.869110912084579468e-01 1.053281724452972412e-01 -2.900040745735168457e-01 -5.350337028503417969e-01 -6.897896528244018555e-01 -3.080877661705017090e-01 5.364887043833732605e-02 1.000042781233787537e-01
7.621771097183227539e-02 -6.550238281488418579e-02 6.707544624805450439e-02 -9.523132443428039551e-02 -6.530457139015197754e-01 -4.188235998153686523e-01 1.906069964170455933e-01 5.814802050590515137e-01
-9.036826901137828827e-03 -2.030777782201766968e-01 1.611326239071786404e-03 -2.318499423563480377e-02 -6.785128116607666016e-01 -1.566774249076843262e-01 1.555874049663543701e-01 6.700766682624816895e-01
-5.384945869445800781e-01 -6.254860758781433105e-02 1.029169652611017227e-03 2.230335474014282227e-01 -5.475031137466430664e-01 -5.647530555725097656e-01 1.867825239896774292e-01 -5.265757068991661072e-02
7.628691848367452621e-03 -7.954087108373641968e-02 6.162475328892469406e-03 -8.109395392239093781e-03 -5.474246740341186523e-01 -5.287005305290222168e-01 9.737753123044967651e-02 6.362631916999816895e-01
1.890174448490142822e-01 -2.399092614650726318e-01 -3.662528097629547119e-01 -4.910040795803070068e-01 -3.444867432117462158e-01 -5.104196071624755859e-01 3.777525722980499268e-01 -9.794656187295913696e-02
-2.393998205661773682e-01 -2.394676059484481812e-01 -2.787213623523712158e-01 -4.763545691967010498e-01 -2.637549340724945068e-01 2.706278562545776367e-01 6.277162432670593262e-01 2.095464169979095459e-01
-6.348372101783752441e-01 -6.279032230377197266e-01 2.000708580017089844e-01 4.067603126168251038e-02 -3.640827834606170654e-01 1.421455740928649902e-01 -8.399589359760284424e-02 3.491877019405364990e-02
-2.307575661689043045e-03 -1.195404380559921265e-01 -3.259408175945281982e-01 -5.113384723663330078e-01 -4.531332254409790039e-01 -3.771721422672271729e-01 -1.976696252822875977e-01 4.809765517711639404e-01
-6.462372541427612305e-01 3.614670932292938232e-01 1.496900171041488647e-01 -2.600856423377990723e-01 -5.716134309768676758e-01 -1.787554770708084106e-01 4.697727411985397339e-02 -2.765912935137748718e-02
3.249627351760864258e-02 -6.815249323844909668e-01 -3.864793106913566589e-02 -5.915937945246696472e-02 -5.506617426872253418e-01 1.985372155904769897e-01 3.717507719993591309e-01 2.205226272344589233e-01
-5.304312705993652344e-01 2.435788810253143311e-01 -5.648913607001304626e-02 -3.633062914013862610e-02 -6.219754815101623535e-01 -1.091696918010711670e-01 4.980995357036590576e-01 8.903072029352188110e-02
-4.906396865844726562e-01 -3.612700700759887695e-01 -5.641514062881469727e-01 -5.237758755683898926e-01 8.684705197811126709e-02 -9.206824749708175659e-02 7.256757467985153198e-03 1.416939646005630493e-01
-6.135050058364868164e-01 -1.095127165317535400e-01 1.407001614570617676e-01 -3.570995628833770752e-01 -4.550031423568725586e-01 4.794505983591079712e-02 -1.919927000999450684e-01 -4.670267105102539062e-01
-2.429879158735275269e-01 -2.276443392038345337e-01 -7.068207263946533203e-01 -4.594892561435699463e-01 -3.464897572994232178e-01 1.399665772914886475e-01 -1.023722365498542786e-01 1.681757569313049316e-01
-5.778681635856628418e-01 -4.775564745068550110e-02 5.562979727983474731e-02 9.089798480272293091e-02 -3.646112382411956787e-01 -4.670296013355255127e-01 5.103531479835510254e-01 2.022678256034851074e-01
-3.842685744166374207e-02 -5.101251415908336639e-03 5.164305493235588074e-02 -4.670397629524813965e-06 -6.514493227005004883e-01 -4.413245320320129395e-01 2.061392664909362793e-01 5.780860781669616699e-01
-4.148057997226715088e-01 -3.697371482849121094e-01 3.054239153861999512e-01 -3.072592616081237793e-02 -5.750823616981506348e-01 -3.359145522117614746e-01 -1.268565207719802856e-01 -3.706101775169372559e-01
-6.761895418167114258e-01 -6.761763691902160645e-01 2.616732381284236908e-03 -2.484627664089202881e-01 -1.999734155833721161e-02 1.500335484743118286e-01 2.706705220043659210e-02 1.304392050951719284e-02
-1.402059793472290039e-01 -7.679820656776428223e-01 3.015449047088623047e-01 -2.191606462001800537e-01 -3.683299422264099121e-01 -2.983516752719879150e-01 -1.226177066564559937e-01 -1.089465692639350891e-01
-3.214052915573120117e-01 -1.083536446094512939e-01 -4.079851806163787842e-01 -6.027791500091552734e-01 -4.490733146667480469e-01 2.363750338554382324e-02 -3.850544691085815430e-01 -6.834437698125839233e-02
-7.426591515541076660e-01 -2.038326561450958252e-01 -1.687450148165225983e-02 -2.674558758735656738e-01 -1.766980588436126709e-01 -4.532039165496826172e-02 6.055721640586853027e-02 -5.460299849510192871e-01
-2.923722565174102783e-01 -4.684121608734130859e-01 -7.362716197967529297e-01 -3.402895331382751465e-01 -6.537053734064102173e-02 2.522668614983558655e-02 -5.386837571859359741e-02 -1.714765578508377075e-01
-8.058557510375976562e-01 2.413548827171325684e-01 -4.210034757852554321e-02 -1.606368124485015869e-01 -4.778382480144500732e-01 -3.395373746752738953e-02 -2.244284696644172072e-04 -1.878438591957092285e-01
-5.644491910934448242e-01 -2.369957268238067627e-01 -1.730135679244995117e-01 -3.181031942367553711e-01 9.605167806148529053e-02 -2.716400325298309326e-01 -5.431618541479110718e-03 6.411420702934265137e-01
-7.305167317390441895e-01 -1.573765724897384644e-01 1.954898238182067871e-01 -4.678282141685485840e-01 -1.044339239597320557e-01 1.644243746995925903e-01 3.272607028484344482e-01 1.986382305622100830e-01
-2.779612839221954346e-01 -4.765206277370452881e-01 -2.613888382911682129e-01 -2.731312513351440430e-01 -3.616896271705627441e-01 5.040816068649291992e-01 3.962561190128326416e-01 1.039435938000679016e-01
-5.907749012112617493e-02 -1.864934861660003662e-01 -5.091671347618103027e-01 -5.937118530273437500e-01 -4.705080986022949219e-01 -7.095284014940261841e-02 -1.471079289913177490e-01 3.192681074142456055e-01
-6.038067936897277832e-01 -2.226359397172927856e-01 -1.019448693841695786e-02 3.791914880275726318e-02 -5.883809328079223633e-01 8.225363492965698242e-02 -4.640400409698486328e-01 -1.265624612569808960e-01
-2.721807062625885010e-01 -2.971514165401458740e-01 -5.331705510616302490e-02 -6.972287893295288086e-01 -2.678549289703369141e-01 2.665059864521026611e-01 4.418018758296966553e-01 -1.033797115087509155e-01
-6.811070442199707031e-01 -2.051329314708709717e-01 -2.033485621213912964e-01 -1.302615106105804443e-01 -2.630771994590759277e-01 2.849733233451843262e-01 5.336070060729980469e-01 2.321969158947467804e-02
9.718219935894012451e-02 -1.528659611940383911e-01 -2.217083722352981567e-01 -2.391424477100372314e-01 -5.430108904838562012e-01 -1.620466262102127075e-01 2.929835617542266846e-01 6.737096309661865234e-01
-7.932946830987930298e-02 -7.248322367668151855e-01 -5.259579420089721680e-01 -1.286465823650360107e-01 -8.858849294483661652e-03 -6.893239915370941162e-02 3.401263654232025146e-01 2.337249070405960083e-01
-2.251519858837127686e-01 9.635014086961746216e-02 1.577859967947006226e-01 -4.863138869404792786e-02 -8.907035589218139648e-01 2.609061542898416519e-03 1.582722514867782593e-01 3.071678280830383301e-01
2.426551580429077148e-01 -3.744536042213439941e-01 -4.267218410968780518e-01 -4.652219116687774658e-01 -3.687984347343444824e-01 -4.036966562271118164e-01 2.446141391992568970e-01 -2.087119221687316895e-01
-1.814304292201995850e-02 -3.020899891853332520e-01 -2.150419205427169800e-01 -7.735625654458999634e-02 -7.654336690902709961e-01 9.450858831405639648e-02 -2.047536224126815796e-01 4.684450626373291016e-01
-7.511461377143859863e-01 -9.792826324701309204e-02 -9.465591609477996826e-02 1.270495653152465820e-01 -5.220049023628234863e-01 6.801552325487136841e-02 9.542086161673069000e-03 -3.519683778285980225e-01
2.398476153612136841e-01 -2.751038074493408203e-01 -4.351749122142791748e-01 -5.578711628913879395e-01 -3.511647284030914307e-01 -3.868663907051086426e-01 2.819320261478424072e-01 -1.171565502882003784e-01
-3.639726936817169189e-01 2.274904549121856689e-01 -1.712147891521453857e-01 -1.106273904442787170e-01 -5.457261800765991211e-01 -8.661749958992004395e-02 6.845246553421020508e-01 1.804624684154987335e-02
-3.930053710937500000e-01 -1.547990292310714722e-01 -4.378122091293334961e-01 -6.686521172523498535e-01 -3.161597847938537598e-01 1.780248582363128662e-01 -1.658800393342971802e-01 -1.537626087665557861e-01
3.051123321056365967e-01 -2.756841480731964111e-01 -2.495699971914291382e-01 -5.248940587043762207e-01 -5.408814549446105957e-01 -4.243359267711639404e-01 1.346950083971023560e-01 -4.847003147006034851e-02
-7.369174957275390625e-01 -3.484650552272796631e-01 -1.617358773946762085e-01 1.578549146652221680e-01 -6.783899664878845215e-02 -1.763760596513748169e-01 4.864966869354248047e-01 1.098108515143394470e-01
-7.498850822448730469e-01 -3.479126095771789551e-01 2.925560772418975830e-01 -2.609251141548156738e-01 -3.237313404679298401e-02 -3.642498254776000977e-01 -8.025015890598297119e-02 1.509706974029541016e-01
-1.942813396453857422e-01 -3.135676085948944092e-01 -1.017361283302307129e-01 -7.154816389083862305e-01 -3.137215673923492432e-01 2.714540064334869385e-01 4.089908301830291748e-01 4.778899997472763062e-02
-5.141400694847106934e-01 -2.696969807147979736e-01 2.022750079631805420e-01 -3.671794235706329346e-01 -5.282460451126098633e-01 -3.299700329080224037e-03 -2.245265245437622070e-01 -3.971406817436218262e-01
1.639095693826675415e-01 -2.494866997003555298e-01 -4.805896282196044922e-01 -5.344238877296447754e-01 -2.706387042999267578e-01 -3.927876949310302734e-01 3.901764154434204102e-01 -1.206216439604759216e-01
-6.558811068534851074e-01 1.534849107265472412e-01 5.816892907023429871e-02 -1.876941919326782227e-01 -4.188231527805328369e-01 1.426883880048990250e-02 4.256967604160308838e-01 3.883495330810546875e-01
3.768896684050559998e-02 -4.359582364559173584e-01 -7.085332870483398438e-01 -4.460184574127197266e-01 -3.033588826656341553e-01 4.632941260933876038e-02 3.991277143359184265e-02 1.086365580558776855e-01
-5.428251624107360840e-01 -4.231284558773040771e-01 8.114311099052429199e-02 1.760997176170349121e-01 -5.286132693290710449e-01 -1.477545797824859619e-01 -1.045160293579101562e-01 -4.201438724994659424e-01
-2.600380778312683105e-01 -1.987973302602767944e-01 -2.451184242963790894e-01 4.421006143093109131e-01 -6.948873400688171387e-01 -2.005172520875930786e-01 3.354701399803161621e-01 4.133010655641555786e-02
-5.958604812622070312e-01 -4.856904149055480957e-01 2.775386348366737366e-02 -3.189642429351806641e-01 1.147435978055000305e-01 -3.501646816730499268e-01 -2.256182432174682617e-01 3.462106287479400635e-01
-5.926366448402404785e-01 -1.748329848051071167e-01 3.057931959629058838e-01 -3.063327074050903320e-01 -5.647586584091186523e-01 -4.333884641528129578e-02 -2.735866308212280273e-01 -1.875787675380706787e-01
-4.909909963607788086e-01 2.020333260297775269e-01 -3.191256523132324219e-02 -9.110955893993377686e-02 -4.019452929496765137e-01 -7.068781256675720215e-01 1.444867998361587524e-01 -1.633338183164596558e-01
-2.060073912143707275e-01 6.422822177410125732e-02 1.327383518218994141e-01 -6.001589074730873108e-02 -8.422652482986450195e-01 -1.069131121039390564e-01 2.595527842640876770e-02 4.590200483798980713e-01
-4.533188641071319580e-01 -6.048932075500488281e-01 -6.973627954721450806e-02 -7.322714477777481079e-02 -4.026899337768554688e-01 9.536916762590408325e-02 -3.427453339099884033e-01 -3.600723743438720703e-01
-6.535428166389465332e-01 -4.821959435939788818e-01 -4.192099347710609436e-02 1.024615690112113953e-01 5.901316180825233459e-02 -3.495315909385681152e-01 4.470217823982238770e-01 5.128043517470359802e-02
-3.716350793838500977e-01 -6.339685916900634766e-01 -6.705825030803680420e-02 -2.646879851818084717e-02 8.104785531759262085e-02 -2.637519240379333496e-01 5.533639192581176758e-01 -2.691249847412109375e-01
-3.859390914440155029e-01 -1.115261297672986984e-02 1.536553949117660522e-01 -9.896188974380493164e-03 -4.946635365486145020e-01 -7.402622103691101074e-01 -1.438798755407333374e-01 -1.176324263215065002e-01
-8.328647911548614502e-02 -3.885296583175659180e-01 -6.918804645538330078e-01 -4.722306132316589355e-01 -3.204275369644165039e-01 4.930911213159561157e-02 -1.514656841754913330e-01 1.111783385276794434e-01
-4.772587418556213379e-01 -3.189561665058135986e-01 -2.812214791774749756e-01 4.820877015590667725e-01 -4.612840116024017334e-01 -1.404379308223724365e-01 3.362159729003906250e-01 1.159738898277282715e-01
-4.635295569896697998e-01 -7.640786767005920410e-01 1.267023235559463501e-01 -2.577576041221618652e-01 -1.969787329435348511e-01 3.451969102025032043e-02 -1.459205746650695801e-01 -2.398891150951385498e-01
-7.569024562835693359e-01 -3.775824606418609619e-01 2.683115601539611816e-01 -2.683293521404266357e-01 -8.382039517164230347e-02 -3.005049824714660645e-01 -7.027646154165267944e-02 1.956288367509841919e-01
-2.088086903095245361e-01 2.478095144033432007e-01 8.182060718536376953e-02 -1.597667634487152100e-01 -7.238841056823730469e-01 -4.983595311641693115e-01 -4.115658998489379883e-02 -2.978337407112121582e-01
-4.044264554977416992e-01 -3.256144821643829346e-01 -1.150259897112846375e-01 -1.270439922809600830e-01 -3.506292104721069336e-01 -1.003111805766820908e-02 4.985519051551818848e-01 5.739753246307373047e-01
-3.634479641914367676e-01 3.962081298232078552e-02 -4.775549173355102539e-01 1.547561585903167725e-01 -3.094390034675598145e-01 -6.620699167251586914e-01 1.487340331077575684e-01 -2.410740554332733154e-01
-6.978704333305358887e-01 3.396309539675712585e-02 2.533304691314697266e-01 -4.954461455345153809e-01 -1.304364800453186035e-01 -1.328906742855906487e-03 2.659501433372497559e-01 3.382828235626220703e-01
-2.438965588808059692e-01 -1.154798865318298340e-01 -1.135423481464385986e-01 -3.434466421604156494e-01 -4.636759757995605469e-01 1.977038979530334473e-01 4.493665397167205811e-01 5.833686590194702148e-01
-4.654018580913543701e-01 3.814352452754974365e-01 -3.585707545280456543e-01 -1.572081595659255981e-01 -4.674201607704162598e-01 -1.609907448291778564e-01 4.900961518287658691e-01 5.192366894334554672e-03
-3.915726840496063232e-01 2.463871240615844727e-02 -3.239861428737640381e-01 1.996774077415466309e-01 -3.792581856250762939e-01 -5.393344759941101074e-01 5.122535824775695801e-01 6.405889987945556641e-02
-1.366680413484573364e-01 -3.134277462959289551e-01 -1.504878550767898560e-01 -2.554235756397247314e-01 -4.203898310661315918e-01 8.942164480686187744e-02 1.945073008537292480e-01 7.567299604415893555e-01
-2.180879116058349609e-01 -2.901219129562377930e-01 -1.274093985557556152e-01 2.963845431804656982e-01 -7.627129554748535156e-01 -2.845361083745956421e-02 -2.683510780334472656e-01 3.311148881912231445e-01
1.517775356769561768e-01 -2.806851863861083984e-01 -2.183234989643096924e-01 -5.235918760299682617e-01 -2.185443192720413208e-01 -5.486656427383422852e-01 4.625213146209716797e-01 -1.168080195784568787e-01
-6.246793270111083984e-01 -8.531158417463302612e-02 2.117367461323738098e-03 -6.657035350799560547e-01 1.645429879426956177e-01 -1.175978109240531921e-01 2.969425320625305176e-01 1.739354282617568970e-01
-2.106721699237823486e-01 -3.964852690696716309e-01 -3.303985595703125000e-01 3.985135853290557861e-01 -4.642398655414581299e-01 -3.849521279335021973e-01 -4.048258960247039795e-01 -5.338309705257415771e-02
1.794701665639877319e-01 -2.406822890043258667e-01 -3.695820271968841553e-01 -6.242876052856445312e-01 -4.397418498992919922e-01 -3.071806728839874268e-01 1.149425357580184937e-01 2.873883545398712158e-01
-7.127968221902847290e-02 -2.755246758460998535e-01 -6.505391001701354980e-01 -6.021158695220947266e-01 -1.939879953861236572e-01 -1.202656701207160950e-02 1.396634876728057861e-01 -2.756421864032745361e-01
-7.988211512565612793e-01 2.022251188755035400e-01 -2.598034739494323730e-01 -4.598835855722427368e-02 -2.501229941844940186e-01 -4.345168471336364746e-01 2.815616084262728691e-03 -1.617161324247717857e-03
-1.791115850210189819e-02 -5.995470285415649414e-01 -5.856405496597290039e-01 -3.653172552585601807e-01 -3.436586856842041016e-01 2.134676873683929443e-01 -9.487833827733993530e-03 5.577927455306053162e-03
-5.501013398170471191e-01 -7.773416042327880859e-01 1.927599869668483734e-02 -1.513860523700714111e-01 -1.501682251691818237e-01 7.042234390974044800e-02 -4.104974493384361267e-02 -2.016046643257141113e-01
-1.074990332126617432e-01 -7.626279592514038086e-01 -1.495255231857299805e-01 1.321191340684890747e-01 -4.395216703414916992e-01 2.202303558588027954e-01 3.897198289632797241e-02 3.518944978713989258e-01
2.886359095573425293e-01 -3.362415134906768799e-01 -3.011388182640075684e-01 -4.463200271129608154e-01 -4.924520552158355713e-01 -4.444033205509185791e-01 1.321381777524948120e-01 -2.372360974550247192e-01
-6.414818167686462402e-01 -4.673455655574798584e-01 1.338627934455871582e-01 -3.742389678955078125e-01 -3.004454672336578369e-01 2.532995343208312988e-01 -7.232914213091135025e-03 -2.400724142789840698e-01
-2.813539803028106689e-01 -1.767857819795608521e-01 2.212846130132675171e-01 -3.900188021361827850e-03 -5.110667347908020020e-01 -6.966390013694763184e-01 -2.662612795829772949e-01 -1.523631960153579712e-01
2.136275619268417358e-01 -3.162789344787597656e-01 -1.498619914054870605e-01 -4.853644669055938721e-01 -3.183462321758270264e-01 -4.464988410472869873e-01 5.394423007965087891e-01 -6.774998456239700317e-02
-5.268375873565673828e-01 -1.447589397430419922e-01 -1.660629808902740479e-01 4.355774819850921631e-02 -2.122461497783660889e-01 -1.811933815479278564e-01 7.704887390136718750e-01 2.191973663866519928e-02
2.873397171497344971e-01 -2.718700170516967773e-01 -4.155043661594390869e-01 -4.072581529617309570e-01 -6.276323795318603516e-01 -2.933010160923004150e-01 -3.760317340493202209e-02 1.538101732730865479e-01
-2.606570124626159668e-01 -1.071328483521938324e-02 5.348424613475799561e-02 2.676058113574981689e-01 -8.499485254287719727e-01 -3.059429228305816650e-01 1.422387659549713135e-01 -1.456855237483978271e-01
-2.995747029781341553e-01 -5.169075727462768555e-01 2.741597294807434082e-01 -3.207700550556182861e-01 -4.514686465263366699e-01 -8.392082899808883667e-02 -2.002249360084533691e-01 -4.626531600952148438e-01
-7.662894725799560547e-01 1.017376855015754700e-01 -5.160589814186096191e-01 7.745455205440521240e-02 -1.432394683361053467e-01 -2.998771965503692627e-01 1.129312887787818909e-01 -8.328550308942794800e-02
-4.783552289009094238e-01 -4.184462428092956543e-01 -7.975669950246810913e-02 -3.377996683120727539e-01 -9.324519336223602295e-02 2.369680404663085938e-01 6.080395579338073730e-01 2.026048898696899414e-01
-4.559444487094879150e-01 -1.954727172851562500e-01 4.320861399173736572e-01 -4.775469005107879639e-01 -1.052604615688323975e-01 -3.528762161731719971e-01 2.567071281373500824e-02 4.504390954971313477e-01
-4.072631299495697021e-01 -3.170134872198104858e-02 -4.788961261510848999e-02 1.534534692764282227e-01 -4.546009600162506104e-01 -3.739109337329864502e-01 6.621328592300415039e-01 1.496632248163223267e-01
-1.424789428710937500e-01 -8.330777883529663086e-01 4.205416887998580933e-03 -3.520163148641586304e-02 -4.458255171775817871e-01 2.402569204568862915e-01 1.316100507974624634e-01 1.030493900179862976e-01
1.008304655551910400e-01 -1.430885344743728638e-01 -5.922525003552436829e-02 -6.145991086959838867e-01 -2.410095334053039551e-01 -6.113181114196777344e-01 3.953696489334106445e-01 -2.603668021038174629e-03
-3.970962762832641602e-01 -1.607063785195350647e-02 -3.650921285152435303e-01 2.020874172449111938e-01 -5.677475333213806152e-01 -5.318964719772338867e-01 -1.813344955444335938e-01 -1.726017445325851440e-01
-5.340211987495422363e-01 -3.577359616756439209e-01 2.366884201765060425e-01 -2.737432718276977539e-01 -9.369459003210067749e-02 -3.984255790710449219e-01 3.014526516199111938e-02 5.361523032188415527e-01
-4.693838953971862793e-01 -1.978547126054763794e-01 1.589635461568832397e-01 -4.610558450222015381e-01 -4.398994147777557373e-03 -4.191102385520935059e-01 1.395894140005111694e-01 5.545561313629150391e-01
-5.213646888732910156e-01 2.279621660709381104e-01 -1.459542661905288696e-01 -7.863577455282211304e-02 -4.753181338310241699e-01 -5.826067924499511719e-01 3.895388916134834290e-02 -2.860949337482452393e-01
-6.379832029342651367e-01 -6.746472716331481934e-01 5.332196131348609924e-02 -1.268308162689208984e-01 -6.818123906850814819e-02 -1.376605629920959473e-01 -9.317117929458618164e-02 -2.943114936351776123e-01
-2.508016824722290039e-01 -2.974358201026916504e-01 1.483114659786224365e-01 -4.045293629169464111e-01 -1.876437962055206299e-01 -4.379025995731353760e-01 1.055796369910240173e-01 6.518237590789794922e-01
-2.997988760471343994e-01 -2.533299662172794342e-02 2.669327557086944580e-01 1.673492603003978729e-02 -7.760144472122192383e-01 -2.269222289323806763e-01 2.530837245285511017e-02 4.285009503364562988e-01
-5.846428871154785156e-01 -3.163236081600189209e-01 2.803506553173065186e-01 1.264887899160385132e-01 -6.653334498405456543e-01 -1.626908220350742340e-02 9.561522863805294037e-03 -1.432186365127563477e-01
-2.594771683216094971e-01 -1.787251979112625122e-02 9.215273708105087280e-02 1.715774685144424438e-01 -8.272095918655395508e-01 -4.254633933305740356e-02 9.590608626604080200e-02 4.462480247020721436e-01
-4.962668940424919128e-02 -8.976998180150985718e-02 -4.761396944522857666e-01 -4.900197088718414307e-01 -2.936570346355438232e-01 -4.438128471374511719e-01 -1.554236114025115967e-01 4.639928936958312988e-01
-4.863124713301658630e-02 -4.383707642555236816e-01 -7.615481019020080566e-01 -2.026294767856597900e-01 -6.897753477096557617e-02 -4.133681580424308777e-02 3.803049921989440918e-01 1.826293170452117920e-01
-3.756707608699798584e-01 -7.604876160621643066e-01 -6.984207034111022949e-02 -2.632552981376647949e-01 -2.522968947887420654e-01 1.933484971523284912e-01 -4.062527045607566833e-02 -3.219644725322723389e-01
-4.622224271297454834e-01 -1.899106204509735107e-01 1.510066241025924683e-01 7.378942519426345825e-02 -6.167593002319335938e-01 -3.972619473934173584e-01 -4.160795509815216064e-01 -1.034655421972274780e-01
-2.005195915699005127e-01 -5.596220493316650391e-01 4.199924692511558533e-02 3.182383775711059570e-01 -2.764643430709838867e-01 -4.992924332618713379e-01 3.822607547044754028e-02 4.651760756969451904e-01
-8.924577385187149048e-02 -8.062102794647216797e-01 -2.740599215030670166e-01 -1.139821410179138184e-01 -3.822023272514343262e-01 3.222028315067291260e-01 -3.857272490859031677e-02 -5.077852308750152588e-02
-3.440008461475372314e-01 1.091658324003219604e-01 4.864789545536041260e-02 2.100919932126998901e-01 -7.622219324111938477e-01 -2.444749474525451660e-01 2.725444436073303223e-01 3.289535641670227051e-01
-3.351431787014007568e-01 -5.578332543373107910e-01 -6.466326713562011719e-01 -3.563692271709442139e-01 8.652693033218383789e-02 -1.056290343403816223e-01 8.093897253274917603e-02 -7.856878638267517090e-02
-3.021334409713745117e-01 -7.167167663574218750e-01 9.876178205013275146e-02 -2.094607055187225342e-01 -3.553121089935302734e-01 -1.029819473624229431e-01 -3.392833471298217773e-01 -2.990647852420806885e-01
-4.237163960933685303e-01 4.071272164583206177e-02 3.969146013259887695e-01 -2.079688310623168945e-01 -4.832983911037445068e-01 -6.140413880348205566e-01 -3.737952932715415955e-02 -7.741731405258178711e-02
-3.081264197826385498e-01 1.709504574537277222e-01 1.279038637876510620e-01 -9.012798964977264404e-02 -8.258751630783081055e-01 1.254376173019409180e-01 1.376263201236724854e-01 3.668871521949768066e-01
-4.322855174541473389e-01 2.203955501317977905e-02 -8.014678955078125000e-02 4.084324836730957031e-02 -6.358507871627807617e-01 8.626964688301086426e-02 5.468627810478210449e-01 3.061769008636474609e-01
2.256969660520553589e-01 -7.316379547119140625e-01 -4.536225199699401855e-01 -2.626312971115112305e-01 -2.688798904418945312e-01 -1.746553778648376465e-01 9.342511743307113647e-02 1.657983809709548950e-01
-3.523119091987609863e-01 -3.166418671607971191e-01 3.198297023773193359e-01 -3.473521173000335693e-01 -5.797647833824157715e-01 -1.418673545122146606e-01 -2.829948663711547852e-01 -3.410718142986297607e-01
9.502576291561126709e-02 -3.817353844642639160e-01 -8.018068671226501465e-01 -2.787791192531585693e-01 -3.278847336769104004e-01 -3.303586691617965698e-02 1.240958571434020996e-01 2.523170225322246552e-02
-5.714176297187805176e-01 -2.071333527565002441e-01 2.172788828611373901e-01 -3.635986447334289551e-01 -1.019887924194335938e-01 -2.304104864597320557e-01 8.462931215763092041e-02 6.168556809425354004e-01
-3.210380673408508301e-01 -6.589673161506652832e-01 2.183209061622619629e-01 -1.770950555801391602e-01 -4.981388747692108154e-01 1.776496022939682007e-01 1.554970294237136841e-01 -2.824694514274597168e-01
-1.095459684729576111e-01 -8.055852651596069336e-01 -1.601122319698333740e-01 -3.827974200248718262e-01 -2.739150524139404297e-01 1.582639962434768677e-01 7.773217558860778809e-02 2.464614212512969971e-01
-2.754288017749786377e-01 -2.406440377235412598e-01 2.697369456291198730e-01 -2.348122894763946533e-01 -6.719576716423034668e-01 -2.921741306781768799e-01 -2.982261776924133301e-01 -3.354147672653198242e-01
2.864068746566772461e-01 -2.414930760860443115e-01 -3.659537434577941895e-01 -3.809833824634552002e-01 -6.139802336692810059e-01 -4.296436905860900879e-01 1.257249265909194946e-01 5.665326118469238281e-02
-4.963514208793640137e-01 -2.501367330551147461e-01 -1.093196198344230652e-01 3.771792054176330566e-01 -5.217626094818115234e-01 -1.145890876650810242e-01 4.273509383201599121e-01 2.624050080776214600e-01
-4.640376567840576172e-01 -4.076075181365013123e-02 1.467267125844955444e-01 -1.874902397394180298e-01 -3.028219342231750488e-01 -5.389562249183654785e-01 4.546507298946380615e-01 -3.707343935966491699e-01
-2.838273718953132629e-02 1.641431897878646851e-01 -4.246983230113983154e-01 2.306174188852310181e-01 -7.196192145347595215e-01 -3.649846017360687256e-01 2.889170050621032715e-01 6.449570506811141968e-02
-5.419227480888366699e-01 -8.054694533348083496e-02 1.214312613010406494e-01 -2.924988567829132080e-01 -5.601006150245666504e-01 -1.717149466276168823e-01 -3.715522587299346924e-01 -3.439201712608337402e-01
3.091872036457061768e-01 -3.134384155273437500e-01 -2.580972611904144287e-01 -3.243260681629180908e-01 -5.711200833320617676e-01 -5.132890939712524414e-01 -3.425378352403640747e-02 -2.086645513772964478e-01
-2.059140354394912720e-01 1.991952024400234222e-02 -3.873564898967742920e-01 6.545610725879669189e-02 -2.945338487625122070e-01 -7.565868496894836426e-01 3.544868528842926025e-01 -1.343065351247787476e-01
-4.062898457050323486e-01 -5.392295122146606445e-01 -6.332118511199951172e-01 -3.039406538009643555e-01 1.074082180857658386e-01 -8.648715168237686157e-02 4.742540046572685242e-02 -1.719218045473098755e-01
-1.567933708429336548e-01 -7.081010341644287109e-01 -2.531749904155731201e-01 2.578092813491821289e-01 -7.354845106601715088e-02 -5.634022355079650879e-01 -1.418067216873168945e-01 2.247202023863792419e-02
-1.101058349013328552e-01 -4.277601540088653564e-01 -7.976783514022827148e-01 -3.139690160751342773e-01 -1.122519299387931824e-01 -4.542826861143112183e-02 2.230464518070220947e-01 -7.494506239891052246e-02
-4.402155280113220215e-01 -4.159712791442871094e-01 -9.879672527313232422e-02 7.418319582939147949e-02 -1.053699553012847900e-01 -3.430765271186828613e-01 6.991624236106872559e-01 -1.678722538053989410e-02
-4.685066342353820801e-01 1.483183950185775757e-01 2.949086427688598633e-01 -2.929153144359588623e-01 -4.747529029846191406e-01 -3.977872431278228760e-01 3.746121227741241455e-01 -2.485425323247909546e-01
-4.703040421009063721e-01 -7.055057287216186523e-01 2.633482813835144043e-01 -1.220876798033714294e-01 -4.059964120388031006e-01 1.260579228401184082e-01 -1.097765788435935974e-01 -6.358744949102401733e-02
-8.137363940477371216e-02 -2.393606901168823242e-01 -3.659700453281402588e-01 -2.265554815530776978e-01 -2.896075844764709473e-01 -1.073319986462593079e-01 1.956703215837478638e-01 7.855850458145141602e-01
-3.632267713546752930e-01 -2.006213963031768799e-01 1.372247338294982910e-01 1.450257152318954468e-01 -7.882804274559020996e-01 1.429845094680786133e-01 3.086934983730316162e-01 2.254594564437866211e-01
-7.494226694107055664e-01 2.995928563177585602e-02 -2.996397912502288818e-01 -3.840835392475128174e-02 -1.169212460517883301e-01 -5.732896924018859863e-01 -6.108872219920158386e-02 1.205096952617168427e-02
2.717882692813873291e-01 -3.092915415763854980e-01 -3.528786897659301758e-01 -4.606029093265533447e-01 -5.271702408790588379e-01 -3.881993889808654785e-01 -4.765463061630725861e-03 2.552673220634460449e-01
-4.151039719581604004e-01 -3.064765036106109619e-01 -6.136626005172729492e-03 2.587250173091888428e-01 -7.554575800895690918e-01 2.023047059774398804e-01 1.669000089168548584e-01 -1.651832461357116699e-01
-5.181298255920410156e-01 -2.619620859622955322e-01 -8.405119925737380981e-02 3.659499585628509521e-01 -6.850311756134033203e-01 7.810568809509277344e-02 1.719488948583602905e-01 -1.303800195455551147e-01
-6.799798011779785156e-01 -2.163512408733367920e-01 2.715779468417167664e-02 -3.837610594928264618e-03 -7.167957723140716553e-02 -4.213026463985443115e-01 5.454328656196594238e-01 9.968033432960510254e-02
8.132229000329971313e-02 -3.177013397216796875e-01 -1.942330896854400635e-01 1.818067580461502075e-01 -7.962043881416320801e-01 3.329743444919586182e-02 4.316382110118865967e-01 1.762494817376136780e-02
-7.236082553863525391e-01 -9.856535494327545166e-02 1.655208766460418701e-01 1.580160707235336304e-01 -6.157594919204711914e-01 -5.646712705492973328e-02 -1.244621817022562027e-02 1.783440709114074707e-01
-5.703945159912109375e-01 -4.129125475883483887e-01 -1.063015908002853394e-01 3.077901601791381836e-01 -4.139902591705322266e-01 -7.598304003477096558e-02 4.016388952732086182e-01 -2.442198544740676880e-01
-6.584661602973937988e-01 1.462793648242950439e-01 1.274282019585371017e-02 -2.237089872360229492e-01 -4.354746639728546143e-01 -1.911259889602661133e-01 3.101549148559570312e-01 -4.152748882770538330e-01
-6.481817364692687988e-01 -1.326224058866500854e-01 1.909497529268264771e-01 -4.601400792598724365e-01 -2.237294763326644897e-01 -2.836097963154315948e-02 3.290430009365081787e-01 -3.936402499675750732e-01
-6.413944363594055176e-01 -1.296874731779098511e-01 4.835594445466995239e-02 6.953851133584976196e-02 -6.231107711791992188e-01 3.267449438571929932e-01 2.380340993404388428e-01 1.137148067355155945e-01
-5.591857433319091797e-01 3.213509544730186462e-02 -2.031618058681488037e-01 -1.737076342105865479e-01 -2.654902338981628418e-01 -3.916526734828948975e-01 2.202282249927520752e-01 -5.851941704750061035e-01
9.794895350933074951e-02 -5.466679930686950684e-01 -2.358669638633728027e-01 -3.941137790679931641e-01 -1.332455277442932129e-01 -6.562480926513671875e-01 -1.446007192134857178e-01 1.061885803937911987e-01
-7.532061338424682617e-01 -1.175176203250885010e-01 -2.041257917881011963e-03 2.052215337753295898e-01 -5.467513799667358398e-01 1.093509495258331299e-01 2.561006844043731689e-01 -1.636680960655212402e-02
1.457733288407325745e-02 -3.711328208446502686e-01 -2.187727838754653931e-01 1.062062606215476990e-01 -7.263160943984985352e-01 1.043944507837295532e-01 -7.589711993932723999e-02 5.086384415626525879e-01
-5.762591361999511719e-01 -5.012682452797889709e-02 6.404611468315124512e-02 -7.764334976673126221e-02 -5.135649442672729492e-01 1.897300332784652710e-01 5.501814484596252441e-01 2.298613786697387695e-01
1.877968311309814453e-01 -2.107287943363189697e-01 -2.740820944309234619e-01 -5.542725920677185059e-01 -6.166972517967224121e-01 1.761188805103302002e-01 3.123095929622650146e-01 1.706344038248062134e-01
-4.171251654624938965e-01 -4.421799182891845703e-01 2.310150861740112305e-01 -3.169632852077484131e-01 -3.718679249286651611e-01 1.371774375438690186e-01 4.583516120910644531e-01 -3.308479189872741699e-01
-2.925114333629608154e-01 1.186711639165878296e-01 -3.904235064983367920e-01 -2.456738203763961792e-01 -6.515172719955444336e-01 2.453304976224899292e-01 4.443705976009368896e-01 -7.376335561275482178e-02
-2.199317067861557007e-01 -3.471763134002685547e-01 -2.872574031352996826e-01 -5.959196090698242188e-01 -3.012722730636596680e-01 3.424104154109954834e-01 4.303208589553833008e-01 -1.660412736237049103e-02
-4.903649911284446716e-02 -1.331974100321531296e-02 -7.437928915023803711e-01 -4.589015245437622070e-01 -2.764214277267456055e-01 -1.982265114784240723e-01 3.425437808036804199e-01 2.367936633527278900e-02
-2.036346197128295898e-01 -5.028898119926452637e-01 -6.635313481092453003e-02 -3.555773198604583740e-01 -2.929650545120239258e-01 3.055276349186897278e-02 3.328027725219726562e-01 6.142287850379943848e-01
-7.860385775566101074e-01 -3.749010264873504639e-01 1.712214648723602295e-01 -3.344378769397735596e-01 3.763125091791152954e-02 -1.727357655763626099e-01 5.557801946997642517e-02 -2.570688426494598389e-01
2.076189219951629639e-01 -2.834434621036052704e-02 -4.062587022781372070e-01 -3.963497281074523926e-01 -5.098050832748413086e-01 -3.794799745082855225e-01 4.792923331260681152e-01 -1.800248958170413971e-02
-7.773184776306152344e-01 2.383393347263336182e-01 3.873016685247421265e-02 -7.870104908943176270e-02 -5.387196540832519531e-01 1.922032050788402557e-02 1.782091856002807617e-01 9.449724853038787842e-02
-6.012253761291503906e-01 -9.796001762151718140e-02 3.118496835231781006e-01 -5.452796444296836853e-02 -5.826238393783569336e-01 -2.553208470344543457e-01 -3.458773493766784668e-01 6.661822646856307983e-02
-3.051774501800537109e-01 -1.584787294268608093e-02 4.229369759559631348e-02 -1.394290924072265625e-01 -7.230603098869323730e-01 1.248256415128707886e-01 2.193004451692104340e-02 5.886490345001220703e-01
9.400213509798049927e-02 -1.793285310268402100e-01 -4.143993258476257324e-01 -2.195371389389038086e-01 -4.498881101608276367e-01 -3.839145600795745850e-02 2.676356732845306396e-01 6.808667778968811035e-01
-3.480507433414459229e-01 -7.957218885421752930e-01 -1.822208762168884277e-01 -1.986202746629714966e-01 7.528168708086013794e-02 -7.093916088342666626e-02 1.729484498500823975e-01 3.638985157012939453e-01
-4.444482550024986267e-02 -4.813254475593566895e-01 -1.886740922927856445e-01 3.690280616283416748e-01 -4.716430008411407471e-01 -4.810386300086975098e-01 -3.709406554698944092e-01 -5.593420192599296570e-02
-5.810211896896362305e-01 -2.293002456426620483e-01 1.536193042993545532e-01 -4.084111750125885010e-01 -3.770837485790252686e-01 -1.938227377831935883e-02 3.911190629005432129e-01 -3.519875109195709229e-01
-3.184399008750915527e-01 -3.463466465473175049e-01 -2.218930870294570923e-01 -3.497080504894256592e-01 -2.904599606990814209e-01 3.445778191089630127e-01 3.441890776157379150e-01 5.343604087829589844e-01
-4.019547998905181885e-01 -7.129548788070678711e-01 1.818404048681259155e-01 -2.031464725732803345e-01 -2.767731845378875732e-01 -1.983841210603713989e-01 -3.337504267692565918e-01 -1.686543226242065430e-01
-6.570891737937927246e-01 -6.404075622558593750e-01 5.102140456438064575e-02 -2.149268835783004761e-01 1.096801385283470154e-01 3.665490821003913879e-02 2.847788333892822266e-01 1.218322068452835083e-01
-7.649570703506469727e-01 -1.296359747648239136e-01 2.539273165166378021e-02 -1.544071137905120850e-01 -4.388445317745208740e-01 3.195599615573883057e-01 2.209600806236267090e-01 1.732698976993560791e-01
-6.869790554046630859e-01 3.143836930394172668e-02 -5.078283548355102539e-01 9.704931825399398804e-02 -1.267978847026824951e-01 -4.786733984947204590e-01 -6.769317388534545898e-02 9.987479448318481445e-02
-7.402017116546630859e-01 -3.742680251598358154e-01 2.074833959341049194e-01 -2.837825119495391846e-01 -3.087886869907379150e-01 7.948778569698333740e-02 -2.535425722599029541e-01 -1.499679088592529297e-01
-4.633642137050628662e-01 1.183884292840957642e-01 6.396138668060302734e-02 -1.802229136228561401e-01 -5.132007002830505371e-01 -5.501111745834350586e-01 3.890082538127899170e-01 -1.318400949239730835e-01
-2.482645809650421143e-01 -1.693751430138945580e-03 -1.040298417210578918e-01 1.376842707395553589e-01 -8.568534255027770996e-01 -2.652475610375404358e-02 3.031181991100311279e-01 -2.860085368156433105e-01
-1.674511581659317017e-01 1.022625118494033813e-01 -3.561232239007949829e-02 -1.415227502584457397e-01 -6.268236041069030762e-01 -1.791357249021530151e-01 2.616272568702697754e-01 6.684007644653320312e-01
-6.934341788291931152e-01 -1.600517332553863525e-01 1.251184195280075073e-01 -1.084319874644279480e-01 -5.511630699038505554e-02 -4.497300088405609131e-01 5.105527639389038086e-01 1.271080505102872849e-02
-2.201327532529830933e-01 -1.729517430067062378e-01 -5.640074238181114197e-02 -2.866992950439453125e-01 -5.576900243759155273e-01 1.597118973731994629e-01 2.213427871465682983e-01 6.713665723800659180e-01
-2.967155575752258301e-01 -5.668218731880187988e-01 2.788381576538085938e-01 -2.207031995058059692e-01 -2.807639837265014648e-01 -3.850279748439788818e-01 1.274183243513107300e-01 -4.700019955635070801e-01
-3.056341409683227539e-01 -2.536485791206359863e-01 2.045199424028396606e-01 7.069350033998489380e-02 -6.807226538658142090e-01 -8.449237793684005737e-02 1.494002901017665863e-02 5.698060393333435059e-01
-3.114226460456848145e-01 -2.496377974748611450e-01 -4.396850764751434326e-01 8.047921210527420044e-02 -1.065053716301918030e-01 -6.497120261192321777e-01 3.513369560241699219e-01 -2.898107469081878662e-01
-7.612250447273254395e-01 -1.434026509523391724e-01 6.827433407306671143e-02 1.724192351102828979e-01 -5.593942403793334961e-01 -6.245367112569510937e-04 2.980339713394641876e-02 -2.275343686342239380e-01
2.161011286079883575e-02 -7.135808467864990234e-02 5.939307063817977905e-02 3.365313634276390076e-02 -6.685960888862609863e-01 -4.364918768405914307e-01 -5.124123021960258484e-02 5.912776589393615723e-01
-8.841454982757568359e-02 -5.569465756416320801e-01 -2.371291667222976685e-01 3.714554011821746826e-01 -4.044688344001770020e-01 -4.828158318996429443e-01 -2.947979867458343506e-01 6.459207087755203247e-02
-6.406833976507186890e-02 -7.451502084732055664e-01 -5.355432629585266113e-01 -1.025665178894996643e-01 9.353851899504661560e-03 -1.419729441404342651e-01 3.218104839324951172e-01 1.396925598382949829e-01
-7.643716931343078613e-01 7.752882316708564758e-03 -3.756418451666831970e-02 -3.058254905045032501e-02 -3.952315449714660645e-01 -1.573657244443893433e-01 2.254972159862518311e-01 -4.260383844375610352e-01
-3.744299411773681641e-01 -4.029585421085357666e-01 -3.700765967369079590e-02 -5.772110819816589355e-01 1.733955182135105133e-02 -1.908415853977203369e-01 2.430218458175659180e-01 5.168206691741943359e-01
-5.515739917755126953e-01 1.381550431251525879e-01 4.253499582409858704e-02 -1.724009662866592407e-01 -5.820783972740173340e-01 -2.568624615669250488e-01 -4.739052653312683105e-01 -1.255709081888198853e-01
-7.540601491928100586e-01 -1.977601796388626099e-01 -5.144856572151184082e-01 2.032808810472488403e-01 -1.939058490097522736e-02 -1.572121828794479370e-01 2.356104701757431030e-01 -7.524444162845611572e-02
8.344426751136779785e-02 -2.616030871868133545e-01 8.284938335418701172e-02 -5.616418123245239258e-01 -2.430102378129959106e-01 -5.863595008850097656e-01 3.258020877838134766e-01 -3.054127097129821777e-01
-1.316265463829040527e-01 6.607255339622497559e-02 -6.272309273481369019e-02 -2.738349735736846924e-01 -6.968072652816772461e-01 -4.118593931198120117e-01 9.083132445812225342e-02 4.857676923274993896e-01
-1.373677849769592285e-01 -3.910952210426330566e-01 -7.837754487991333008e-02 2.992382645606994629e-01 -3.211199343204498291e-01 -6.739042997360229492e-01 -2.332930713891983032e-01 3.475591540336608887e-01
8.829742670059204102e-03 -6.731694936752319336e-01 3.018803836312144995e-04 2.280644923448562622e-01 -4.317770004272460938e-01 -3.362649977207183838e-01 -1.714807450771331787e-01 4.072346091270446777e-01
-5.706865787506103516e-01 -7.594580948352813721e-02 9.632882475852966309e-02 9.596358239650726318e-02 -5.419620275497436523e-01 -1.559191644191741943e-01 5.659376978874206543e-01 -1.083584874868392944e-01
-1.453715711832046509e-01 -5.705118179321289062e-01 2.928895950317382812e-01 -1.590654253959655762e-01 -6.154088377952575684e-01 -1.480655223131179810e-01 -3.556894659996032715e-01 -1.230079010128974915e-01
-5.564020276069641113e-01 -3.928573429584503174e-01 -8.351264894008636475e-02 3.260788917541503906e-01 -3.675347566604614258e-01 -1.383045911788940430e-01 5.140076875686645508e-01 -6.606253236532211304e-02
-9.448910504579544067e-02 -7.889464497566223145e-01 1.042808219790458679e-01 7.732413709163665771e-02 -5.497430562973022461e-01 1.559184938669204712e-01 -1.268069446086883545e-02 1.584077924489974976e-01
-5.564587116241455078e-01 -4.943061470985412598e-01 7.208958268165588379e-02 -2.246446721255779266e-02 -2.871043086051940918e-01 -2.369998395442962646e-01 5.232173018157482147e-03 -5.492616295814514160e-01
-6.890314221382141113e-01 -1.278177201747894287e-01 2.214076817035675049e-01 -1.218572556972503662e-01 -4.413370192050933838e-01 -3.882944285869598389e-01 -2.943350076675415039e-01 -1.133303344249725342e-01
-5.221111178398132324e-01 2.803549468517303467e-01 1.963217407464981079e-01 -1.918331235647201538e-01 -4.981211125850677490e-01 -4.610790014266967773e-01 2.794541418552398682e-01 1.861335784196853638e-01
-3.921628892421722412e-01 2.890264987945556641e-01 -5.030389428138732910e-01 1.152530014514923096e-01 -4.599110484123229980e-01 -5.040310621261596680e-01 1.499838978052139282e-01 9.099473804235458374e-02
2.778574824333190918e-01 -2.037521153688430786e-01 -3.946785032749176025e-01 -3.763466179370880127e-01 -4.317743480205535889e-01 -4.734679460525512695e-01 4.155016541481018066e-01 2.509530819952487946e-02
-4.679622650146484375e-01 -3.969410061836242676e-01 2.168893516063690186e-01 -2.509365677833557129e-01 3.617067262530326843e-02 -5.507039427757263184e-01 1.178411673754453659e-02 4.568554759025573730e-01
-3.419001698493957520e-01 1.260739117860794067e-01 8.438099175691604614e-02 -1.589073985815048218e-01 -6.823930740356445312e-01 2.998234331607818604e-02 1.283196508884429932e-01 5.931379795074462891e-01
-8.024344593286514282e-02 -2.855884432792663574e-01 -2.949137706309556961e-03 -5.697486549615859985e-02 -7.385628819465637207e-01 9.274562448263168335e-02 8.819423615932464600e-02 5.889739990234375000e-01
-1.138827577233314514e-01 -1.806331276893615723e-01 -4.535265266895294189e-01 3.555043339729309082e-01 -6.660193204879760742e-01 4.829867929220199585e-02 3.467355966567993164e-01 2.370498180389404297e-01
-6.287421584129333496e-01 -2.561795115470886230e-01 1.998939514160156250e-01 -4.797056317329406738e-01 -2.865908145904541016e-01 3.630248829722404480e-02 3.359937369823455811e-01 -2.695115804672241211e-01
-4.606470763683319092e-01 4.926665872335433960e-02 -1.987633109092712402e-01 9.307046234607696533e-02 -4.017696380615234375e-01 -2.863011956214904785e-01 7.004948854446411133e-01 5.592870712280273438e-02
-4.167485237121582031e-01 -4.560786858201026917e-02 -4.350119829177856445e-01 2.993023097515106201e-01 -6.267647743225097656e-01 -8.400667458772659302e-02 2.115552872419357300e-01 -3.174530565738677979e-01
-1.365311443805694580e-01 -1.760032624006271362e-01 -6.991617381572723389e-02 -1.460984945297241211e-01 -6.654515266418457031e-01 1.476410180330276489e-01 2.747490108013153076e-01 6.197084784507751465e-01
-6.839165091514587402e-01 -1.705595999956130981e-01 -1.496104747056961060e-01 4.565450549125671387e-02 -2.602738440036773682e-01 4.677559807896614075e-02 6.117902398109436035e-01 1.856941878795623779e-01
-9.371788054704666138e-02 -3.987869322299957275e-01 -1.964112222194671631e-01 1.388372387737035751e-02 -5.610910058021545410e-01 1.832265257835388184e-01 2.323315292596817017e-01 6.253341436386108398e-01
2.099840342998504639e-02 -3.284848034381866455e-01 -8.350459337234497070e-01 -1.697579622268676758e-01 -1.719366461038589478e-01 -3.597664237022399902e-01 6.139054149389266968e-02 5.267282202839851379e-02
2.665014863014221191e-01 -4.048440754413604736e-01 -5.630206465721130371e-01 -3.223890066146850586e-01 -4.045230448246002197e-01 -3.385377526283264160e-01 1.988798677921295166e-01 -1.623309254646301270e-01
-8.042585849761962891e-01 -2.807373404502868652e-01 -9.675244987010955811e-02 1.837230473756790161e-02 -2.364574819803237915e-01 -1.568884402513504028e-01 -5.080407485365867615e-02 -4.260856807231903076e-01
-8.410468101501464844e-01 2.607242166996002197e-01 1.587156206369400024e-02 -1.515573114156723022e-01 -3.957708477973937988e-01 -9.808876365423202515e-02 1.738979816436767578e-01 7.032190263271331787e-02
-7.316882908344268799e-02 -8.476002812385559082e-01 -1.784654259681701660e-01 1.825394928455352783e-01 -1.758869737386703491e-01 -3.782296776771545410e-01 -1.867653429508209229e-01 4.663069546222686768e-02
-6.854935288429260254e-01 -5.151536464691162109e-01 1.426325440406799316e-01 -4.187396764755249023e-01 -1.969109028577804565e-01 1.036472991108894348e-01 4.180651903152465820e-02 -1.332820653915405273e-01
-7.115644216537475586e-01 2.364154160022735596e-01 -4.181200265884399414e-01 -3.611634299159049988e-02 -2.464329153299331665e-01 -4.153596460819244385e-01 1.653081923723220825e-01 3.279764577746391296e-02
-8.005622029304504395e-01 -6.739939749240875244e-02 -4.976259917020797729e-02 1.850120723247528076e-01 -5.471920371055603027e-01 5.451700463891029358e-02 -7.287204265594482422e-02 -1.007484346628189087e-01
-9.863389283418655396e-02 1.173997391015291214e-02 -1.544688083231449127e-02 6.170726567506790161e-02 -8.684715032577514648e-01 -8.637528866529464722e-02 6.487740576267242432e-02 4.692278504371643066e-01
1.141525134444236755e-01 -3.111832439899444580e-01 -1.164989992976188660e-01 -5.316731929779052734e-01 -1.840771585702896118e-01 -5.169017910957336426e-01 5.346804261207580566e-01 -8.325178176164627075e-02
-5.142340660095214844e-01 -3.203889131546020508e-01 -1.698572188615798950e-02 -1.038674116134643555e-01 -3.424333333969116211e-01 -3.035728931427001953e-01 -3.629157692193984985e-02 -6.411733031272888184e-01
-5.832450985908508301e-01 -5.271995067596435547e-01 4.199436865746974945e-03 8.746071718633174896e-03 -2.874335348606109619e-01 -2.980390787124633789e-01 -2.818046212196350098e-01 -3.618459105491638184e-01
-2.415868937969207764e-01 -4.042906165122985840e-01 -6.760077476501464844e-01 -4.320347905158996582e-01 4.965096712112426758e-02 -1.123301610350608826e-01 2.257427722215652466e-01 -2.617276310920715332e-01
-1.613452434539794922e-01 -3.053630590438842773e-01 -3.881800174713134766e-01 -5.290660858154296875e-01 -4.168856739997863770e-01 3.965080678462982178e-01 3.437148928642272949e-01 3.121234476566314697e-02
1.204285472631454468e-01 -9.631420671939849854e-02 -2.416185289621353149e-01 -6.105180382728576660e-01 -5.192224383354187012e-01 -4.331326484680175781e-01 -3.944590687751770020e-02 2.938651740550994873e-01
-6.629338264465332031e-01 -1.611256599426269531e-01 -1.215760558843612671e-01 2.894987165927886963e-01 -4.791049957275390625e-01 -1.543179992586374283e-02 4.532455801963806152e-01 2.749382518231868744e-02
-4.508223831653594971e-01 -6.539005637168884277e-01 5.058605968952178955e-02 -2.483786493539810181e-01 -3.675383329391479492e-01 1.259504258632659912e-01 -2.692213058471679688e-01 -2.854721844196319580e-01
-5.669759511947631836e-01 1.103789806365966797e-01 3.476582467555999756e-01 -2.327187061309814453e-01 -4.785739183425903320e-01 -5.030945539474487305e-01 3.803192451596260071e-02 -8.801674097776412964e-02
-6.854112744331359863e-01 -3.298614025115966797e-01 3.059242963790893555e-01 -1.998907029628753662e-01 -2.369515746831893921e-01 -2.585650086402893066e-01 3.597779870033264160e-01 -1.881881505250930786e-01
2.987605035305023193e-01 -4.465839266777038574e-01 -5.437501668930053711e-01 -2.420700639486312866e-01 -3.671585917472839355e-01 -3.715244233608245850e-01 2.736390233039855957e-01 -9.658578783273696899e-02
-8.216646313667297363e-02 -1.034749969840049744e-01 1.378621160984039307e-01 8.210127055644989014e-02 -7.371158599853515625e-01 -4.530594944953918457e-01 1.846518069505691528e-01 4.172483086585998535e-01
-6.355355978012084961e-01 -6.209595203399658203e-01 1.119943037629127502e-01 -3.089971840381622314e-01 9.149760007858276367e-02 -3.156539797782897949e-02 2.306299656629562378e-01 1.998083889484405518e-01
5.858297925442457199e-03 -7.358454465866088867e-01 -5.648194998502731323e-02 -5.239907652139663696e-02 -5.547073483467102051e-01 2.617454826831817627e-01 2.638776302337646484e-01 8.196788281202316284e-02
-3.727048635482788086e-01 -6.669119745492935181e-02 1.398001313209533691e-01 -8.201266080141067505e-02 -7.520455718040466309e-01 -3.360565900802612305e-01 -3.248986303806304932e-01 -2.151916921138763428e-01
-6.110089421272277832e-01 -1.525215897709131241e-02 -9.038980305194854736e-02 -2.333390712738037109e-01 -5.165727138519287109e-01 -7.299788296222686768e-02 -1.705409735441207886e-01 -5.124038457870483398e-01
-5.949792265892028809e-01 -1.222455427050590515e-01 -3.966520726680755615e-01 -1.687568612396717072e-02 -1.883939951658248901e-01 -5.854238271713256836e-01 -9.958913922309875488e-02 -2.920731604099273682e-01
-3.317871987819671631e-01 -3.028316497802734375e-01 -1.204746961593627930e-01 4.613141417503356934e-01 -7.020458579063415527e-01 -8.252184092998504639e-02 2.666742503643035889e-01 9.594950824975967407e-03
-2.299555242061614990e-01 -7.472197413444519043e-01 2.917202413082122803e-01 -5.278019607067108154e-02 -3.888385891914367676e-01 -2.668707966804504395e-01 -1.826921999454498291e-01 2.123788297176361084e-01
-6.167638897895812988e-01 -2.838046848773956299e-02 1.150001883506774902e-01 -3.312219381332397461e-01 -2.965441644191741943e-01 1.312871873378753662e-01 5.555278062820434570e-01 2.864927947521209717e-01
-5.853687524795532227e-01 -3.929378390312194824e-01 -6.256018579006195068e-02 -3.462890684604644775e-01 -4.231854677200317383e-01 2.163363806903362274e-02 1.085998043417930603e-01 -4.333194494247436523e-01
1.507737636566162109e-01 -2.622794210910797119e-01 -4.118234515190124512e-01 -2.606961727142333984e-01 -4.899697601795196533e-01 -5.611079931259155273e-01 -4.180524870753288269e-02 -3.380170464515686035e-01
-1.968027055263519287e-01 -7.493116855621337891e-01 -3.640145957469940186e-01 -1.951213330030441284e-01 -5.487783253192901611e-02 -3.176547586917877197e-01 -3.397554755210876465e-01 9.935713559389114380e-02
-5.299299955368041992e-01 -4.636053740978240967e-01 -1.947521865367889404e-01 1.817575544118881226e-01 -8.847606182098388672e-02 -5.499058961868286133e-01 -3.548359125852584839e-02 -3.489935696125030518e-01
-4.827528893947601318e-01 1.720969080924987793e-01 1.059485748410224915e-01 -3.320426642894744873e-01 -4.647507071495056152e-01 -3.878576755523681641e-01 1.833288222551345825e-01 -4.645629525184631348e-01
-5.555361509323120117e-01 6.968840956687927246e-02 1.064091697335243225e-01 -1.163324620574712753e-02 -5.422489643096923828e-01 -5.019791126251220703e-01 1.700295018963515759e-03 -3.592284619808197021e-01
-5.951121449470520020e-01 -2.300771139562129974e-02 2.216918393969535828e-02 1.802488714456558228e-01 -6.145678162574768066e-01 -3.767706155776977539e-01 -4.735102131962776184e-02 -3.007313907146453857e-01
-6.688724160194396973e-01 -2.954795062541961670e-01 -1.856118142604827881e-01 -3.278473615646362305e-01 -2.925658822059631348e-01 3.133553862571716309e-01 3.400510549545288086e-01 1.547410041093826294e-01
-4.821192622184753418e-01 -6.734492778778076172e-01 2.690397575497627258e-02 -3.280159235000610352e-01 -3.202077448368072510e-01 -1.380803883075714111e-01 -2.006094753742218018e-01 -2.094407975673675537e-01
-2.476565539836883545e-01 -7.964997887611389160e-01 2.008231878280639648e-01 -1.611107736825942993e-01 -1.199312135577201843e-02 -3.433448672294616699e-01 7.197075337171554565e-02 3.387596905231475830e-01
-6.249217391014099121e-01 -5.650187730789184570e-01 7.088690251111984253e-02 -2.402655482292175293e-01 -3.121784031391143799e-01 2.730959355831146240e-01 -2.319988608360290527e-01 -4.017165303230285645e-02
-7.560179829597473145e-01 -4.128000736236572266e-01 3.500185906887054443e-01 -1.766128242015838623e-01 -2.843731939792633057e-01 -1.133564487099647522e-01 1.286835223436355591e-02 1.021990701556205750e-01
2.326412200927734375e-01 -2.532001435756683350e-01 -2.197710275650024414e-01 -4.497510790824890137e-01 -2.657926678657531738e-01 -5.253637433052062988e-01 5.250139236450195312e-01 9.433996677398681641e-02
-6.195808649063110352e-01 -3.044444024562835693e-01 7.754194084554910660e-03 -4.623446464538574219e-01 -1.842757612466812134e-01 -4.502673819661140442e-02 5.096442103385925293e-01 1.178482547402381897e-01
-1.552358865737915039e-01 -7.463155388832092285e-01 1.679406464099884033e-01 -4.472257569432258606e-02 -5.400526523590087891e-01 -6.618513911962509155e-02 -2.711051106452941895e-01 -1.384752988815307617e-01
-7.377133965492248535e-01 -3.159845173358917236e-01 1.708564758300781250e-01 -1.626115441322326660e-01 -3.290133178234100342e-01 -2.741220891475677490e-01 -3.376820385456085205e-01 -5.363423377275466919e-02
-2.686965167522430420e-01 8.811935782432556152e-02 -3.113526999950408936e-01 2.357495427131652832e-01 -5.595244765281677246e-01 -5.697118639945983887e-01 3.356639146804809570e-01 1.311843842267990112e-01
-6.321830153465270996e-01 -4.108113944530487061e-01 7.706626504659652710e-02 -4.440426528453826904e-01 -2.428321540355682373e-01 3.325236141681671143e-01 2.071233838796615601e-01 1.265946328639984131e-01
-4.862094521522521973e-01 -6.396928429603576660e-01 9.797574579715728760e-02 -3.753374218940734863e-01 -2.515383958816528320e-01 1.974429637193679810e-01 -6.158230826258659363e-02 -3.128392994403839111e-01
-5.322687625885009766e-01 -5.097720026969909668e-01 3.389053642749786377e-01 -1.640370190143585205e-01 -3.036945760250091553e-01 -4.251268506050109863e-01 -5.775201693177223206e-02 -1.968735158443450928e-01
-2.222065478563308716e-01 -7.733660936355590820e-01 -2.205048948526382446e-01 -1.620266884565353394e-01 -3.183131217956542969e-01 3.577061295509338379e-01 2.187537848949432373e-01 2.288633771240711212e-02
-4.083435535430908203e-01 -5.452808737754821777e-01 -1.290872395038604736e-01 -1.821312904357910156e-01 -7.731401175260543823e-02 -8.541244268417358398e-02 6.183304786682128906e-01 -3.008053302764892578e-01
-7.611167430877685547e-01 -1.510215252637863159e-01 -2.649213969707489014e-01 7.458519190549850464e-02 -1.103173568844795227e-01 -9.286201559007167816e-03 5.563780069351196289e-01 -1.829690858721733093e-02
-1.516846716403961182e-01 -5.733073353767395020e-01 -5.819983482360839844e-01 -1.610027998685836792e-01 -3.058277368545532227e-01 3.122613728046417236e-01 2.360245734453201294e-01 -1.921486258506774902e-01
-5.308745503425598145e-01 -7.508825063705444336e-01 -1.209054812788963318e-01 1.324208546429872513e-02 1.445968449115753174e-01 -3.269145786762237549e-01 7.402340322732925415e-02 7.932996749877929688e-02
-8.756654858589172363e-01 -3.647444546222686768e-01 1.526230871677398682e-01 -1.345086246728897095e-01 -1.265529841184616089e-01 -8.227466046810150146e-02 -7.712856680154800415e-02 1.733535379171371460e-01
-2.048473358154296875e-01 -1.144603565335273743e-01 8.086421340703964233e-02 -5.383825674653053284e-02 -7.098283171653747559e-01 -6.818865984678268433e-02 -2.332340367138385773e-02 6.530305147171020508e-01
-7.328971624374389648e-01 1.626974791288375854e-01 -4.098023474216461182e-02 -4.830536991357803345e-02 -5.890546441078186035e-01 7.282932847738265991e-02 2.227787971496582031e-01 -1.745241880416870117e-01
-6.420478820800781250e-01 2.003021910786628723e-02 -2.239752262830734253e-01 -2.213123440742492676e-01 -3.368875086307525635e-01 1.787648051977157593e-01 4.375938773155212402e-01 3.889611065387725830e-01
-6.299332976341247559e-01 -1.173082590103149414e-01 8.997443318367004395e-02 -2.840102314949035645e-01 -3.361724317073822021e-01 -5.240146517753601074e-01 -1.906536072492599487e-01 -2.769715785980224609e-01
1.187832355499267578e-01 -7.601034045219421387e-01 -1.667904406785964966e-01 -1.511564385145902634e-02 -5.877090096473693848e-01 8.852937072515487671e-02 1.447291672229766846e-01 -7.681176066398620605e-02
-1.610472202301025391e-01 -5.554242134094238281e-01 1.583199799060821533e-01 -8.429593592882156372e-02 -6.623577475547790527e-01 1.967126280069351196e-01 3.949231207370758057e-01 -4.324052948504686356e-03
-1.832926869392395020e-01 -3.956115841865539551e-01 7.192330807447433472e-02 -5.060302615165710449e-01 -2.539264559745788574e-01 1.873744279146194458e-01 6.480231285095214844e-01 1.706865578889846802e-01
3.630486503243446350e-02 -4.680931270122528076e-01 8.820203132927417755e-03 -2.659216225147247314e-01 -5.144020915031433105e-01 -2.004300504922866821e-01 2.796178162097930908e-01 5.707985162734985352e-01
-4.976232647895812988e-01 -2.594610452651977539e-01 1.009406223893165588e-01 -3.076622486114501953e-01 -5.412632822990417480e-01 -1.061937883496284485e-01 -2.780754268169403076e-01 -4.456872642040252686e-01
-1.975638568401336670e-01 -6.013475656509399414e-01 -1.395140141248703003e-01 -3.582962155342102051e-01 1.367689222097396851e-01 -4.502356350421905518e-01 2.197494953870773315e-01 4.263817965984344482e-01
-1.307012587785720825e-01 -5.299751758575439453e-01 -5.567319989204406738e-01 -5.523227453231811523e-01 -2.021576464176177979e-01 -1.474745720624923706e-01 -1.536662429571151733e-01 -2.833405509591102600e-02
-1.315473914146423340e-01 1.195510476827621460e-01 1.896394789218902588e-02 -4.515010118484497070e-02 -7.964718341827392578e-01 -2.797597646713256836e-01 3.689509928226470947e-01 3.424130976200103760e-01
-1.310140043497085571e-01 -7.831794619560241699e-01 2.516713552176952362e-02 2.383925020694732666e-02 -5.737057924270629883e-01 -6.848332285881042480e-02 -1.147288531064987183e-01 1.458513438701629639e-01
-2.272135466337203979e-01 -3.742207586765289307e-02 1.648807972669601440e-01 1.913838684558868408e-01 -6.697303056716918945e-01 -6.278244853019714355e-01 2.010888755321502686e-01 4.606680013239383698e-03
-3.374000191688537598e-01 2.300965040922164917e-01 -1.276511400938034058e-01 1.606433652341365814e-02 -7.517135143280029297e-01 -4.718213379383087158e-01 -2.768599428236484528e-02 -1.679553240537643433e-01
-7.527947425842285156e-02 -7.520148158073425293e-01 -5.001121163368225098e-01 -9.615232795476913452e-02 -3.414697945117950439e-03 -1.289374828338623047e-01 3.420493900775909424e-01 1.892482787370681763e-01
-3.015507161617279053e-01 -5.361990928649902344e-01 6.489257514476776123e-02 8.664119243621826172e-02 -4.199030995368957520e-01 -4.942333400249481201e-01 -4.349864721298217773e-01 -6.450258195400238037e-03
-7.601251602172851562e-01 -4.457403719425201416e-01 2.573543190956115723e-01 -9.482535719871520996e-02 -6.893558055162429810e-02 -2.591196596622467041e-01 -9.552701562643051147e-02 2.593869566917419434e-01
-3.806888759136199951e-01 -1.722138524055480957e-01 2.868427038192749023e-01 -3.760632276535034180e-01 -4.922500252723693848e-01 -2.139751464128494263e-01 1.547817438840866089e-01 -5.382035374641418457e-01
-2.072968482971191406e-01 -8.174461126327514648e-01 -2.782675027847290039e-01 -1.537298709154129028e-01 -2.150326371192932129e-01 2.377059459686279297e-01 2.910620570182800293e-01 -1.685445196926593781e-02
-2.747450172901153564e-01 -1.755904108285903931e-01 -2.559691071510314941e-01 -5.236962437629699707e-01 -3.626528382301330566e-01 3.271304965019226074e-01 5.104128122329711914e-01 2.342060953378677368e-01
-2.375256828963756561e-02 -6.892102956771850586e-01 -5.734690427780151367e-01 -1.932792812585830688e-01 -3.790655732154846191e-01 -8.777014166116714478e-02 -8.088239282369613647e-02 1.628567650914192200e-02
-1.802897304296493530e-01 -1.961502581834793091e-01 -1.606631129980087280e-01 -4.617582261562347412e-02 -7.766959667205810547e-01 1.676965355873107910e-01 4.246058408170938492e-03 5.193063020706176758e-01
-7.305576801300048828e-01 -5.514696240425109863e-01 9.775912761688232422e-02 -3.357209563255310059e-01 5.610138550400733948e-02 3.884190693497657776e-02 8.430823683738708496e-02 1.677414327859878540e-01
2.669977396726608276e-02 -1.996850371360778809e-01 -6.800448149442672729e-02 -1.938780546188354492e-01 -7.191689014434814453e-01 8.930407464504241943e-03 1.668003797531127930e-01 6.099949479103088379e-01
1.750428527593612671e-01 -2.279227226972579956e-01 -1.288420408964157104e-01 -5.808918476104736328e-01 -5.631430149078369141e-01 -4.845214486122131348e-01 -5.426363274455070496e-02 9.241171181201934814e-02
-5.669693946838378906e-01 -4.059004485607147217e-01 -3.901330828666687012e-01 -2.174072153866291046e-02 -8.169133216142654419e-02 -8.783343434333801270e-02 5.567740201950073242e-01 1.916468590497970581e-01
