# Supplementary material for: Where is your field going? A machine learning approach to study the relative motion of the domains of physics
Source: PLoS One. 2020 Jun 18;15(6):e0233997. doi: 10.1371/journal.pone.0233997 (PMC7302634; doi:10.1371/journal.pone.0233997)
Supplement: S11 Data — (ZIP) [file pone.0233997.s011.zip › 10/Pacs4Run_10_VS_500_embeddings1995-1999ED8.txt]

-6.833930015563964844e-01 -4.356124997138977051e-01 7.167021930217742920e-02 -5.134149789810180664e-01 1.677900254726409912e-01 9.942860156297683716e-02 -1.894343048334121704e-01 -2.365043014287948608e-02
-1.258007735013961792e-01 -2.444793581962585449e-01 -3.675277233123779297e-01 -5.078192949295043945e-01 3.030853569507598877e-01 3.854370117187500000e-01 -4.093503206968307495e-02 -5.379114151000976562e-01
-2.627660632133483887e-01 -5.317719578742980957e-01 -4.473868012428283691e-01 -3.544104099273681641e-01 -2.405102401971817017e-01 3.210864961147308350e-01 -3.746890127658843994e-01 1.451801955699920654e-01
3.775182366371154785e-02 -1.099576354026794434e-01 -1.460498757660388947e-02 -7.597048878669738770e-01 2.014623731374740601e-01 -4.000283777713775635e-01 -4.335709512233734131e-01 1.432683020830154419e-01
-1.684767007827758789e-01 -4.101026654243469238e-01 -3.477935492992401123e-01 -3.214964568614959717e-01 5.016710758209228516e-01 3.286788165569305420e-01 -2.588734030723571777e-01 3.903743028640747070e-01
-3.529827296733856201e-01 2.273577451705932617e-01 -4.404952824115753174e-01 -6.806406974792480469e-01 3.599451156333088875e-03 -2.336915433406829834e-01 -1.642734557390213013e-01 -2.911929488182067871e-01
-1.002717167139053345e-01 -4.324377179145812988e-01 -1.823579967021942139e-01 -7.487431168556213379e-01 2.964176833629608154e-01 -3.091226518154144287e-01 -2.997833862900733948e-02 1.573323309421539307e-01
-5.332794785499572754e-01 -3.588426113128662109e-02 -4.737694859504699707e-01 -1.208797767758369446e-01 1.670290976762771606e-01 3.374154865741729736e-01 -5.012732744216918945e-01 2.867629528045654297e-01
1.402956545352935791e-01 -6.223052274435758591e-03 1.279963701963424683e-01 -7.701085805892944336e-01 2.192066609859466553e-01 3.361979722976684570e-01 -4.210594892501831055e-01 -1.801566630601882935e-01
-1.448307186365127563e-01 -4.486243426799774170e-01 -2.765568494796752930e-01 -6.662201285362243652e-01 2.534852325916290283e-01 1.023442298173904419e-01 -4.016659781336784363e-02 4.255405962467193604e-01
2.295784950256347656e-01 -1.613935679197311401e-01 4.046349972486495972e-02 -6.469575762748718262e-01 4.788724780082702637e-01 -1.202070787549018860e-01 -4.806126356124877930e-01 -1.621645539999008179e-01
-1.144866123795509338e-01 -7.480690628290176392e-02 -3.967463672161102295e-01 -7.042623758316040039e-01 4.132901728153228760e-01 3.894659876823425293e-01 -7.354487478733062744e-02 1.461065374314785004e-03
-1.264002919197082520e-01 4.690399765968322754e-02 2.683956027030944824e-01 -7.389506697654724121e-01 -2.247551381587982178e-01 -3.169725835323333740e-01 -3.616491258144378662e-01 -2.862903177738189697e-01
-2.593924105167388916e-01 4.415025413036346436e-01 -1.337020397186279297e-01 -4.876514673233032227e-01 5.909758806228637695e-01 -2.947656624019145966e-02 -3.342708647251129150e-01 -1.423116922378540039e-01
3.959812223911285400e-02 -2.598325908184051514e-01 1.022599413990974426e-01 -7.038291096687316895e-01 2.914960682392120361e-01 -4.756669402122497559e-01 -3.302371203899383545e-01 6.929033249616622925e-02
1.795622557401657104e-01 -5.757464468479156494e-02 -2.713434584438800812e-02 -7.562626004219055176e-01 1.159093752503395081e-01 1.313032954931259155e-01 -5.320541262626647949e-01 -2.793132662773132324e-01
-1.907497495412826538e-01 3.190056085586547852e-01 2.166659086942672729e-01 -4.820846617221832275e-01 6.401830315589904785e-01 1.192180067300796509e-01 -2.028784602880477905e-01 -3.424809873104095459e-01
-2.227900773286819458e-01 -2.336382865905761719e-01 5.942848324775695801e-01 -3.554564118385314941e-01 5.187019705772399902e-01 1.398802995681762695e-01 -3.572482466697692871e-01 3.124480135738849640e-03
-3.286481499671936035e-01 -2.818597555160522461e-01 3.263083696365356445e-01 -1.772347241640090942e-01 4.659808874130249023e-01 3.317751586437225342e-01 -5.194517374038696289e-01 2.785909771919250488e-01
-4.325345754623413086e-01 -3.857152163982391357e-01 -3.557153642177581787e-01 -4.765348434448242188e-01 -1.620941460132598877e-01 5.237246155738830566e-01 -2.036462537944316864e-02 9.768328070640563965e-02
-3.962121307849884033e-01 8.952139317989349365e-02 -3.633231818675994873e-01 -6.031788587570190430e-01 -1.031648293137550354e-01 5.180100202560424805e-01 -9.753927588462829590e-02 -2.251269221305847168e-01
-5.714507102966308594e-01 -3.893967568874359131e-01 1.790052205324172974e-01 -6.137859448790550232e-02 3.116123378276824951e-01 1.936242217198014259e-03 2.500316314399242401e-02 -6.231154799461364746e-01
-9.397391974925994873e-02 -4.101031720638275146e-01 2.491676062345504761e-01 -3.475224971771240234e-01 3.351098001003265381e-01 1.826121062040328979e-01 -5.932078957557678223e-01 3.776063323020935059e-01
2.604484371840953827e-02 -6.526050716638565063e-02 -1.673598289489746094e-01 -6.932613253593444824e-01 5.062983632087707520e-01 3.872923254966735840e-01 -2.414482235908508301e-01 -1.476870924234390259e-01
4.164983704686164856e-02 8.963136374950408936e-02 -2.303703129291534424e-01 -4.699350893497467041e-01 4.864925146102905273e-01 3.004292547702789307e-01 -6.202302575111389160e-01 -6.858409941196441650e-02
-1.613305211067199707e-01 -3.913208544254302979e-01 2.909725904464721680e-01 -3.612746298313140869e-01 2.509332597255706787e-01 1.953807622194290161e-01 -5.520858168601989746e-01 4.468963146209716797e-01
1.609880477190017700e-01 -3.452478721737861633e-02 4.324143007397651672e-02 -7.821592092514038086e-01 2.586496472358703613e-01 -3.182919695973396301e-02 -5.257335305213928223e-01 -1.222274079918861389e-01
-3.111386895179748535e-01 3.607479631900787354e-01 1.483309417963027954e-01 -6.630429029464721680e-01 4.942672848701477051e-01 9.298092871904373169e-02 -7.549341022968292236e-02 2.297408282756805420e-01
-3.911546170711517334e-01 -3.230510354042053223e-01 5.856204032897949219e-02 -4.150640964508056641e-02 7.549120783805847168e-01 -5.091759562492370605e-02 -2.279845774173736572e-01 -3.361872732639312744e-01
-6.319521367549896240e-02 -3.394351527094841003e-02 -1.348344832658767700e-01 -6.648936271667480469e-01 -9.911210089921951294e-02 5.512469410896301270e-01 -4.099344015121459961e-01 -2.298860400915145874e-01
-1.124003380537033081e-01 1.491219699382781982e-01 -2.844145596027374268e-01 -5.405507683753967285e-01 1.348196119070053101e-01 2.985920011997222900e-01 -5.148261785507202148e-01 -4.686815738677978516e-01
-5.906783342361450195e-01 -3.001607060432434082e-01 2.430854737758636475e-01 -2.125473022460937500e-01 1.908165961503982544e-01 -2.815709710121154785e-01 -3.468305170536041260e-01 4.698417782783508301e-01
-3.239148259162902832e-01 3.197128772735595703e-01 -5.096954479813575745e-02 -7.440925836563110352e-01 -6.256174296140670776e-02 3.761289417743682861e-01 -2.467682510614395142e-01 -1.740964800119400024e-01
-5.543294548988342285e-01 5.612955614924430847e-02 5.117082595825195312e-01 -1.577046513557434082e-01 3.616110086441040039e-01 8.344013243913650513e-02 -5.094766020774841309e-01 7.457347214221954346e-02
-1.610713750123977661e-01 2.609948217868804932e-01 5.189285054802894592e-02 -5.109835863113403320e-01 6.974651813507080078e-01 2.022461295127868652e-01 -3.217826783657073975e-01 1.059972196817398071e-01
-9.233452379703521729e-03 -3.026141822338104248e-01 -4.364176988601684570e-01 -3.956293463706970215e-01 4.338826835155487061e-01 1.955752260982990265e-02 -4.892956018447875977e-01 3.651157319545745850e-01
-2.069570869207382202e-01 -4.071589410305023193e-01 4.193537235260009766e-01 -2.964774966239929199e-01 2.844718098640441895e-01 4.640816450119018555e-01 -4.808938801288604736e-01 8.880329318344593048e-03
-2.785813808441162109e-01 -3.152252174913883209e-03 -3.358814418315887451e-01 -6.807173490524291992e-01 8.859144523739814758e-03 -1.711896657943725586e-01 -4.156193137168884277e-02 -5.613182187080383301e-01
-4.097657278180122375e-03 1.749435067176818848e-01 -1.563272923231124878e-01 -5.227159261703491211e-01 4.502475857734680176e-01 3.349365592002868652e-01 -5.780526399612426758e-01 -1.505245119333267212e-01
1.413040161132812500e-01 -2.168636322021484375e-01 -1.418248265981674194e-01 -7.542615532875061035e-01 2.260911315679550171e-01 1.170753091573715210e-01 -2.717275619506835938e-01 -4.531213343143463135e-01
-2.846361100673675537e-01 3.052583038806915283e-01 2.380012348294258118e-02 -6.796628832817077637e-01 -4.792775586247444153e-02 4.808382391929626465e-01 -2.760740518569946289e-01 -2.314567267894744873e-01
-3.163906335830688477e-01 1.972164958715438843e-01 -2.144452035427093506e-01 -5.915237069129943848e-01 1.566623449325561523e-01 5.144600868225097656e-01 -1.643850505352020264e-01 -3.858504295349121094e-01
-3.123070597648620605e-01 5.561538785696029663e-02 -4.294112324714660645e-01 -6.991763114929199219e-01 1.456495225429534912e-01 -6.193822249770164490e-02 4.330390319228172302e-02 -4.463233649730682373e-01
-4.126297831535339355e-01 2.099131792783737183e-01 -4.925356246531009674e-03 -6.103856563568115234e-01 4.204722866415977478e-02 1.231724247336387634e-01 -3.776868805289268494e-02 -6.282615065574645996e-01
-1.297107338905334473e-01 2.069131731986999512e-01 -4.496303796768188477e-01 -6.329671740531921387e-01 2.924645245075225830e-01 1.368220299482345581e-01 -3.783863186836242676e-01 -3.001918792724609375e-01
3.700613602995872498e-02 2.381154522299766541e-02 -1.757927983999252319e-01 -5.911129713058471680e-01 4.576121866703033447e-01 3.607603907585144043e-01 -4.173909127712249756e-01 -3.224495947360992432e-01
-9.520415961742401123e-02 1.245296671986579895e-01 -3.268305957317352295e-01 -6.209045648574829102e-01 1.070752292871475220e-01 1.341909021139144897e-01 -5.453712940216064453e-01 -3.952035009860992432e-01
-2.432553023099899292e-01 -7.885519862174987793e-01 1.659116744995117188e-01 -1.694350093603134155e-01 3.224646449089050293e-01 -7.476083934307098389e-02 -2.680783271789550781e-01 -2.852005660533905029e-01
-5.432620644569396973e-01 -2.390778809785842896e-01 -6.344057917594909668e-01 -8.635988831520080566e-02 7.038020342588424683e-02 -5.545041337609291077e-02 -3.181441128253936768e-01 -3.585185706615447998e-01
-3.203883171081542969e-01 1.760742366313934326e-01 8.582578599452972412e-02 -8.625738620758056641e-01 -9.284887462854385376e-02 -1.794614344835281372e-01 -1.309410482645034790e-01 -2.386980354785919189e-01
9.969985485076904297e-02 -5.264027714729309082e-01 -5.055110529065132141e-02 -5.790348649024963379e-01 2.692542672157287598e-01 -2.956742644309997559e-01 -4.551518857479095459e-01 8.966013789176940918e-02
-1.684570312500000000e-01 -7.892793416976928711e-02 -2.541612386703491211e-01 -7.018750309944152832e-01 3.712969720363616943e-01 4.942121803760528564e-01 9.124339371919631958e-02 -1.331676393747329712e-01
-3.076604902744293213e-01 2.171473950147628784e-01 -1.810069084167480469e-01 -5.466244816780090332e-01 6.848608851432800293e-01 1.144875958561897278e-01 -2.249669656157493591e-02 2.097198367118835449e-01
-3.199032545089721680e-01 -9.205943904817104340e-03 -3.087668716907501221e-01 -6.204190254211425781e-01 -1.504401117563247681e-01 5.213632583618164062e-01 -1.211064681410789490e-01 -3.289405405521392822e-01
-2.050295025110244751e-01 -4.070531427860260010e-01 1.785501241683959961e-01 -2.071999162435531616e-01 7.074795365333557129e-01 -2.545813918113708496e-01 -1.330132931470870972e-01 -3.666431903839111328e-01
-8.094264566898345947e-02 -1.427260637283325195e-01 -2.610868215560913086e-01 -6.531596183776855469e-01 4.993204474449157715e-01 4.635919928550720215e-01 -2.530098520219326019e-02 -1.158238574862480164e-01
-4.952343404293060303e-01 -9.574664384126663208e-02 5.355733633041381836e-01 -2.116372585296630859e-01 -1.138799730688333511e-02 6.588372588157653809e-02 -6.171205043792724609e-01 1.692281663417816162e-01
-1.107618957757949829e-01 -4.635222554206848145e-01 -1.814422607421875000e-01 -6.761901974678039551e-01 2.745802700519561768e-01 -3.556726276874542236e-01 -4.648463428020477295e-02 2.804751992225646973e-01
-1.472371965646743774e-01 -2.255716621875762939e-01 -4.253270626068115234e-01 -1.505546867847442627e-01 -1.673615188337862492e-03 1.639577150344848633e-01 -8.055815696716308594e-01 -2.191399335861206055e-01
-1.749355047941207886e-01 -4.366375133395195007e-02 -3.317947983741760254e-01 -7.390733957290649414e-01 4.285195767879486084e-01 3.280097246170043945e-01 9.917810559272766113e-02 -1.005892157554626465e-01
-2.497876882553100586e-01 -4.737290740013122559e-02 -3.524132668972015381e-01 -5.638741254806518555e-01 -6.035567447543144226e-02 6.224771738052368164e-01 -2.498407810926437378e-01 -1.991770863533020020e-01
-2.035320401191711426e-01 2.219357490539550781e-01 -7.230667024850845337e-02 -7.601359486579895020e-01 -9.250865131616592407e-02 -1.027828678488731384e-01 -3.178991377353668213e-01 -4.539847373962402344e-01
-2.371433973312377930e-01 -3.166054785251617432e-01 -3.984701633453369141e-01 -7.097217440605163574e-01 -6.737521383911371231e-03 -4.156816601753234863e-01 -8.368637412786483765e-02 -3.465119376778602600e-02
-1.365396082401275635e-01 1.650923490524291992e-01 -3.868228197097778320e-01 -5.624160766601562500e-01 2.919211387634277344e-01 3.499503433704376221e-01 -4.299499094486236572e-01 -3.092210590839385986e-01
-5.796169638633728027e-01 -3.659162521362304688e-01 5.876961946487426758e-01 -2.776029706001281738e-01 2.727361917495727539e-01 1.508153676986694336e-01 -2.856987155973911285e-02 9.875521063804626465e-02
-5.433469414710998535e-01 -2.245435416698455811e-01 -1.924514025449752808e-02 -1.639558672904968262e-01 3.190592527389526367e-01 -2.517423033714294434e-01 -4.561148285865783691e-01 5.038737654685974121e-01
1.487810760736465454e-01 -2.837569415569305420e-01 7.800663262605667114e-02 -7.171241641044616699e-01 3.095234036445617676e-01 -3.085816800594329834e-01 -3.716168701648712158e-01 2.187873274087905884e-01
-9.623738378286361694e-02 -4.235566854476928711e-01 -1.058531627058982849e-01 -6.753800511360168457e-01 2.980669140815734863e-01 -4.293240904808044434e-01 -1.458173841238021851e-01 2.226419150829315186e-01
-6.313192844390869141e-01 -3.264819979667663574e-01 -1.069734320044517517e-01 4.636121913790702820e-02 3.663292527198791504e-01 -2.284429222345352173e-01 -2.245877832174301147e-01 -4.943983852863311768e-01
-2.716655433177947998e-01 -1.857023872435092926e-02 -5.801259279251098633e-01 -5.711975097656250000e-01 -1.576445810496807098e-02 -3.296489119529724121e-01 -2.389258593320846558e-01 -3.115090727806091309e-01
-1.764995306730270386e-01 2.448399364948272705e-01 7.571785245090723038e-03 -5.592192411422729492e-01 8.676065504550933838e-02 2.559802532196044922e-01 -4.819981455802917480e-01 -5.392050743103027344e-01
-5.894274115562438965e-01 -2.227551788091659546e-01 -1.003020629286766052e-01 -6.572430133819580078e-01 -6.372424960136413574e-02 -2.419348657131195068e-01 2.410082221031188965e-01 2.006201446056365967e-01
-4.198595285415649414e-01 -1.717816144227981567e-01 -6.180670261383056641e-01 -1.138346344232559204e-01 5.168001055717468262e-01 -2.944929152727127075e-02 -1.944175809621810913e-01 3.057713508605957031e-01
-3.243830204010009766e-01 -9.648283571004867554e-02 7.289817929267883301e-02 -7.380231022834777832e-01 -3.701925277709960938e-01 -3.686222434043884277e-01 -2.487440705299377441e-01 -2.600069902837276459e-02
-3.893191814422607422e-01 1.360520906746387482e-02 -2.603501677513122559e-01 -5.366314053535461426e-01 -6.954222917556762695e-02 6.721392273902893066e-01 -1.489193886518478394e-01 -1.170717626810073853e-01
-2.756352722644805908e-01 -3.177376091480255127e-01 5.096269249916076660e-01 -2.324954122304916382e-01 2.542594671249389648e-01 3.556546866893768311e-01 -5.566338896751403809e-01 -9.118507057428359985e-02
-8.943811058998107910e-01 8.090692758560180664e-02 -1.948575861752033234e-02 -3.015273213386535645e-01 -1.030828207731246948e-01 1.236890479922294617e-01 9.091181308031082153e-02 2.608606815338134766e-01
-5.499471426010131836e-01 -9.109694510698318481e-02 3.949445486068725586e-01 -1.382943093776702881e-01 4.143573641777038574e-01 3.599041104316711426e-01 -4.245274960994720459e-01 1.808485984802246094e-01
-2.393269091844558716e-01 1.276717782020568848e-01 2.674378338269889355e-04 -7.100761532783508301e-01 -2.202078253030776978e-01 -3.991604149341583252e-01 -4.628849923610687256e-01 1.145902182906866074e-02
-1.236731559038162231e-02 -7.141547203063964844e-01 -7.393111009150743484e-03 -6.700800061225891113e-01 8.533441578038036823e-04 -1.894053667783737183e-01 8.048128336668014526e-03 6.948626786470413208e-02
-5.179865360260009766e-01 -2.920294925570487976e-02 -5.510830134153366089e-02 -1.692308485507965088e-01 2.244235426187515259e-01 -2.295215874910354614e-01 -6.032367944717407227e-01 4.818924963474273682e-01
-3.171216249465942383e-01 1.158723905682563782e-01 -3.213993087410926819e-02 -7.300160527229309082e-01 -4.229257702827453613e-01 -1.628493666648864746e-01 -3.665745258331298828e-01 1.108519732952117920e-01
-2.385494112968444824e-01 -6.188827753067016602e-01 3.219943642616271973e-01 -1.485355198383331299e-01 4.519692957401275635e-01 2.360938936471939087e-01 -3.655602037906646729e-01 -2.017035782337188721e-01
-1.962475776672363281e-01 -1.038102060556411743e-01 -3.893557786941528320e-01 -6.776314377784729004e-01 2.607195079326629639e-01 3.635573983192443848e-01 1.383495517075061798e-02 -3.736146688461303711e-01
-1.389382779598236084e-01 -6.567403674125671387e-01 4.043947756290435791e-01 -2.986202836036682129e-01 1.667865067720413208e-01 -2.232076078653335571e-01 -4.526418745517730713e-01 -1.189747229218482971e-01
-6.839333176612854004e-01 8.476119488477706909e-02 3.236911892890930176e-01 5.765614286065101624e-02 1.848071515560150146e-01 3.792576491832733154e-02 -6.174035072326660156e-01 -1.310149673372507095e-02
-9.201892614364624023e-01 -2.114837467670440674e-01 -2.562994062900543213e-01 -1.087811365723609924e-01 4.516630619764328003e-02 -5.509859323501586914e-02 -1.840011216700077057e-02 1.599663048982620239e-01
-4.299807250499725342e-01 2.794540300965309143e-02 -2.403369843959808350e-01 -6.738941669464111328e-01 -2.222633510828018188e-01 -4.770750403404235840e-01 -1.223292350769042969e-01 -1.023450344800949097e-01
-1.130826771259307861e-01 -2.300321012735366821e-01 -3.022329807281494141e-01 -6.643429994583129883e-01 5.416185855865478516e-01 3.236003816127777100e-01 5.882030352950096130e-02 8.570792153477668762e-03
-3.046949803829193115e-01 -6.209453567862510681e-02 2.906566262245178223e-01 -3.596381247043609619e-01 6.886439770460128784e-02 2.080864459276199341e-02 -6.827162504196166992e-01 4.671268761157989502e-01
-5.499850511550903320e-01 -5.122683644294738770e-01 4.740143418312072754e-01 -7.710146158933639526e-02 1.134076155722141266e-02 2.147037386894226074e-01 -3.590839207172393799e-01 -1.711600869894027710e-01
3.985283896327018738e-02 2.143932133913040161e-01 9.556894004344940186e-02 -7.454930543899536133e-01 2.832845449447631836e-01 5.517008155584335327e-02 -5.391200184822082520e-01 -1.166599839925765991e-01
-3.128197789192199707e-01 7.689892500638961792e-02 2.295739501714706421e-01 -8.602669835090637207e-01 -8.913255296647548676e-03 -3.108519315719604492e-02 2.700389735400676727e-02 -3.188917636871337891e-01
-3.310670852661132812e-01 -4.397098124027252197e-01 3.076444566249847412e-01 -7.265034317970275879e-02 4.326467812061309814e-01 5.095542408525943756e-03 -4.436480998992919922e-01 -4.616210162639617920e-01
-4.306840896606445312e-01 -4.461480379104614258e-01 4.542168974876403809e-01 -1.046423614025115967e-01 2.660739719867706299e-01 2.136747986078262329e-01 -4.797939062118530273e-01 -2.270365506410598755e-01
-1.686523556709289551e-01 -3.107323348522186279e-01 -9.501614421606063843e-02 -6.995393633842468262e-01 4.657247066497802734e-01 -3.259386718273162842e-01 1.203375756740570068e-01 1.974893212318420410e-01
-2.820280194282531738e-02 2.621778845787048340e-02 -1.317306607961654663e-01 -6.288163661956787109e-01 1.455095261335372925e-01 5.238220691680908203e-01 -3.967362344264984131e-01 -3.644062876701354980e-01
-5.257727503776550293e-01 -3.372199237346649170e-01 3.970130681991577148e-01 -1.120542734861373901e-01 3.586246967315673828e-01 4.188344776630401611e-01 -3.674271404743194580e-01 2.517071180045604706e-02
-4.060817658901214600e-01 1.301403492689132690e-01 -2.781149446964263916e-01 -6.315166950225830078e-01 -1.446834057569503784e-01 -4.888946712017059326e-01 -2.277173846960067749e-01 -1.737620234489440918e-01
-5.711406469345092773e-01 -1.356438249349594116e-01 -7.565915584564208984e-02 -5.750470757484436035e-01 1.364635378122329712e-01 -3.100438714027404785e-01 1.194842979311943054e-01 4.358548223972320557e-01
-2.314287126064300537e-01 3.083833456039428711e-01 1.611297763884067535e-02 -6.684344410896301270e-01 -8.001044392585754395e-02 -1.841812133789062500e-01 -4.700447022914886475e-01 -3.781662583351135254e-01
-1.190460994839668274e-01 3.141201660037040710e-02 -1.107837408781051636e-01 -7.023022174835205078e-01 3.647361695766448975e-01 4.509660899639129639e-01 -4.277770593762397766e-02 -3.756421804428100586e-01
-3.352336883544921875e-01 -2.912629544734954834e-01 -1.881628483533859253e-01 -5.850610733032226562e-01 -2.109592556953430176e-01 5.793204307556152344e-01 -1.211522370576858521e-01 1.740366667509078979e-01
-4.383542239665985107e-01 -1.064000353217124939e-01 -6.178956851363182068e-02 -7.494541406631469727e-01 -8.238011598587036133e-02 1.769617944955825806e-01 1.381812393665313721e-01 4.169282615184783936e-01
-2.025107294321060181e-01 -1.654639989137649536e-01 -5.646195411682128906e-01 -3.580177724361419678e-01 -1.368674039840698242e-01 -8.424014598131179810e-02 -5.981127023696899414e-01 -3.179171979427337646e-01
-5.146315097808837891e-01 1.510524749755859375e-01 -6.454401016235351562e-01 -2.568107545375823975e-01 2.061609178781509399e-01 -2.756817825138568878e-02 -2.074846625328063965e-01 -3.787885904312133789e-01
1.122218742966651917e-01 3.803421929478645325e-02 -4.747705534100532532e-02 -5.254018306732177734e-01 5.227315425872802734e-01 2.253098934888839722e-01 -5.244379639625549316e-01 -3.295612335205078125e-01
-8.120312541723251343e-02 2.981469333171844482e-01 8.744541555643081665e-02 -7.358287572860717773e-01 2.239046804606914520e-02 -1.085460782051086426e-01 -5.483453869819641113e-01 -2.060523331165313721e-01
-2.887510061264038086e-01 -2.819485068321228027e-01 -6.234335526823997498e-02 -5.138019844889640808e-02 4.083712399005889893e-01 4.667411744594573975e-01 -6.111932396888732910e-01 2.691279053688049316e-01
-2.431343793869018555e-01 1.733508259057998657e-01 2.575078979134559631e-02 -7.174365520477294922e-01 6.017081141471862793e-01 1.477015763521194458e-01 8.863454312086105347e-02 6.109353899955749512e-02
-1.617874652147293091e-01 3.179928064346313477e-01 1.470084339380264282e-01 -4.426526725292205811e-01 6.068532466888427734e-01 1.339194774627685547e-01 -2.654623687267303467e-01 -4.455073475837707520e-01
-2.969614267349243164e-01 4.784141480922698975e-01 1.618392020463943481e-01 -5.684053897857666016e-01 4.801684021949768066e-01 1.477511823177337646e-01 -2.418719232082366943e-01 -1.508740484714508057e-01
-2.658615708351135254e-01 -1.884095817804336548e-01 3.467980772256851196e-02 -2.071580141782760620e-01 2.721512317657470703e-01 -1.664613038301467896e-01 -7.780916690826416016e-01 3.774916231632232666e-01
-1.554796248674392700e-01 -7.830505073070526123e-02 9.005906432867050171e-02 -5.784469842910766602e-01 -3.270030915737152100e-01 -4.232083559036254883e-01 -5.467779040336608887e-01 -2.048912048339843750e-01
-1.109447553753852844e-01 1.244133338332176208e-01 -8.536645770072937012e-02 -6.971053481101989746e-01 2.111432105302810669e-01 5.683665275573730469e-01 -2.588499486446380615e-01 -2.105797529220581055e-01
-6.517373323440551758e-01 -5.676131248474121094e-01 -1.788751780986785889e-02 1.977270655333995819e-02 4.473517537117004395e-01 -7.127773016691207886e-03 -6.924784183502197266e-02 -2.176538258790969849e-01
-5.402885675430297852e-01 -1.127815768122673035e-01 -6.780242919921875000e-01 -1.927974224090576172e-01 -3.423772379755973816e-02 2.028774917125701904e-01 -3.941202759742736816e-01 -2.861065231263637543e-02
-4.811610281467437744e-01 -3.361643552780151367e-01 4.104183018207550049e-01 -2.681055963039398193e-01 1.605355143547058105e-01 5.213630199432373047e-01 -3.212987482547760010e-01 1.197071447968482971e-01
-3.504479825496673584e-01 1.898695826530456543e-01 -1.941585913300514221e-03 -8.189905285835266113e-01 2.278211563825607300e-01 -1.691304892301559448e-01 2.329546771943569183e-02 -2.988917529582977295e-01
-2.363015413284301758e-01 -6.630594730377197266e-01 4.700007140636444092e-01 -3.273030519485473633e-01 3.694893717765808105e-01 7.675262540578842163e-02 -1.764098405838012695e-01 -5.433255806565284729e-02
-5.824430584907531738e-01 -3.257628977298736572e-01 -5.677944421768188477e-01 -3.158060088753700256e-02 -3.100202651694417000e-03 5.338856205344200134e-02 -4.204697012901306152e-01 -2.271474450826644897e-01
-1.650364398956298828e-01 -3.913234770298004150e-01 3.012543916702270508e-01 -3.398978114128112793e-01 4.267826676368713379e-01 2.953733801841735840e-01 -5.511502027511596680e-01 2.004716843366622925e-01
4.192988201975822449e-02 1.263761222362518311e-01 1.544370055198669434e-01 -6.683274507522583008e-01 1.307706534862518311e-01 1.425208598375320435e-01 -5.650722980499267578e-01 -3.937493860721588135e-01
-1.811887621879577637e-01 8.391732722520828247e-02 -3.831887245178222656e-01 -6.274839639663696289e-01 -1.859735548496246338e-01 5.326772108674049377e-02 -4.831160306930541992e-01 -3.856606185436248779e-01
-8.956255912780761719e-01 -2.002991884946823120e-01 -1.790587604045867920e-01 -1.487170457839965820e-01 -2.668554782867431641e-01 2.133451774716377258e-02 -7.555492967367172241e-02 1.618043333292007446e-01
-5.357824563980102539e-01 -3.512525260448455811e-01 4.107632040977478027e-01 -1.771184951066970825e-01 2.608719170093536377e-01 4.327066540718078613e-01 -3.537964522838592529e-01 9.487100690603256226e-02
-5.954999327659606934e-01 -3.082408607006072998e-01 -4.347598850727081299e-01 -3.592027723789215088e-01 -8.957374840974807739e-02 4.655548930168151855e-01 4.854029417037963867e-02 7.213649153709411621e-02
-5.369020104408264160e-01 -3.133915960788726807e-01 1.720672845840454102e-01 3.837619721889495850e-02 2.327817678451538086e-01 -2.914832830429077148e-01 -6.488005518913269043e-01 1.494994610548019409e-01
-3.604621887207031250e-01 2.734462264925241470e-03 -3.261773586273193359e-01 -7.348104119300842285e-01 -4.406207054853439331e-02 -1.564620733261108398e-01 8.314803242683410645e-02 -4.363325238227844238e-01
-3.075673878192901611e-01 -5.316064953804016113e-01 2.596606612205505371e-01 -4.357106238603591919e-02 4.651633203029632568e-01 4.726151376962661743e-02 -4.548674523830413818e-01 -3.577146232128143311e-01
-6.566713452339172363e-01 -2.947406470775604248e-01 -4.169011712074279785e-01 3.575825318694114685e-02 -4.949412308633327484e-03 3.603620827198028564e-01 -4.205201864242553711e-01 -1.014776434749364853e-02
-3.371617197990417480e-01 4.248913526535034180e-01 1.251361072063446045e-01 -5.677689313888549805e-01 -2.324031889438629150e-01 9.873743355274200439e-02 -4.993228614330291748e-01 -2.338486313819885254e-01
1.896669715642929077e-01 -2.454115450382232666e-01 5.909229442477226257e-02 -8.574289083480834961e-01 2.807338833808898926e-01 2.650410309433937073e-02 -1.837227344512939453e-01 -2.277177572250366211e-01
-3.271020650863647461e-01 -6.308049708604812622e-02 2.754862308502197266e-01 -3.047221899032592773e-01 4.361486136913299561e-01 -1.201268360018730164e-01 -5.664820671081542969e-01 4.412696361541748047e-01
-2.915774285793304443e-01 1.499309092760086060e-01 -4.481891989707946777e-01 -3.852040171623229980e-01 3.655226528644561768e-01 -3.096134960651397705e-01 -4.067361950874328613e-01 3.851569294929504395e-01
-5.035606026649475098e-01 -3.147492110729217529e-01 -1.553163230419158936e-01 -6.763244867324829102e-01 -1.551997959613800049e-01 -2.537097632884979248e-01 1.744428128004074097e-01 2.166466861963272095e-01
-4.231048524379730225e-01 -6.724733859300613403e-02 9.706366062164306641e-02 -1.307108700275421143e-01 3.814681768417358398e-01 -2.321774512529373169e-01 -6.909248828887939453e-01 3.363806903362274170e-01
-3.195581436157226562e-01 -8.974937349557876587e-02 1.194096449762582779e-02 -8.435634374618530273e-01 -1.498733647167682648e-02 -1.932236999273300171e-01 1.629782319068908691e-01 -3.375855386257171631e-01
-2.943056821823120117e-01 3.393154591321945190e-02 -4.394663870334625244e-01 -5.747778415679931641e-01 1.294259428977966309e-01 -1.842261254787445068e-01 -9.681405127048492432e-02 -5.732969045639038086e-01
-3.145428895950317383e-01 -2.976422198116779327e-02 -8.306564390659332275e-02 -6.447376012802124023e-01 -4.187151491641998291e-01 5.030629634857177734e-01 -2.149485349655151367e-01 5.470727756619453430e-02
-1.534070726484060287e-02 1.179343834519386292e-01 -1.631650775671005249e-01 -4.254876673221588135e-01 3.614974021911621094e-01 3.685936331748962402e-01 -6.385757923126220703e-01 -3.222927749156951904e-01
-2.360202968120574951e-01 -1.742429286241531372e-01 3.281913325190544128e-02 -2.564345896244049072e-01 3.021647632122039795e-01 -8.785499632358551025e-02 -7.428848147392272949e-01 4.429427087306976318e-01
-1.890592724084854126e-01 -6.479548811912536621e-01 2.572468519210815430e-01 -1.886484026908874512e-01 5.232048630714416504e-01 -1.842356920242309570e-01 -3.516822457313537598e-01 -1.062098219990730286e-01
-3.369646370410919189e-01 -2.078623920679092407e-01 6.254480779170989990e-02 -6.625235080718994141e-01 -2.032874226570129395e-01 4.755752980709075928e-01 -1.482983827590942383e-01 3.330297172069549561e-01
-3.430333733558654785e-01 1.264250576496124268e-01 -2.598679065704345703e-01 -7.831854224205017090e-01 -1.118356361985206604e-03 -3.573111295700073242e-01 -3.406608849763870239e-02 -2.379099279642105103e-01
-5.838795304298400879e-01 -3.984197378158569336e-01 -4.184726774692535400e-01 2.756773494184017181e-02 4.465493839234113693e-03 3.687470555305480957e-01 -3.714537620544433594e-01 -2.247107177972793579e-01
-5.619814991950988770e-01 1.303350031375885010e-01 3.581959307193756104e-01 -1.386292576789855957e-01 3.947091102600097656e-01 -3.643498718738555908e-01 -4.676269590854644775e-01 1.115623563528060913e-01
-4.563952386379241943e-01 -1.499404609203338623e-01 5.673217028379440308e-02 -1.018577218055725098e-01 -3.390718251466751099e-02 -4.519547224044799805e-01 -7.210300564765930176e-01 1.741570830345153809e-01
-2.505991160869598389e-01 2.111984491348266602e-01 1.348383631557226181e-02 -6.802901625633239746e-01 6.226285099983215332e-01 7.934101670980453491e-02 5.338198691606521606e-02 1.811297535896301270e-01
-5.741009712219238281e-01 -2.204556465148925781e-01 6.189059615135192871e-01 -2.719303965568542480e-01 3.503537178039550781e-02 1.796205341815948486e-01 -3.482698202133178711e-01 1.001693531870841980e-01
-4.795569479465484619e-01 -5.827807188034057617e-01 3.831670433282852173e-02 5.416382476687431335e-02 2.707547247409820557e-01 -3.054361231625080109e-02 -3.914742767810821533e-01 -4.455296397209167480e-01
-5.291694998741149902e-01 -3.638668954372406006e-01 5.782067179679870605e-01 -1.584183573722839355e-01 1.232712119817733765e-01 2.253979295492172241e-01 -3.730548024177551270e-01 -1.516288816928863525e-01
-2.477484792470932007e-01 -1.542844623327255249e-02 9.087065607309341431e-02 -7.348692417144775391e-01 -7.133624702692031860e-02 -5.469581484794616699e-01 -2.592471241950988770e-01 -1.364964842796325684e-01
-2.141862511634826660e-01 3.333671689033508301e-01 -3.573014959692955017e-02 -6.126949191093444824e-01 1.266166474670171738e-02 -1.336465179920196533e-01 -4.881894588470458984e-01 -4.582229256629943848e-01
-6.831455230712890625e-01 -1.856516003608703613e-01 1.108379662036895752e-01 2.642848901450634003e-02 3.430603146553039551e-01 -2.444108575582504272e-01 -5.174092650413513184e-01 2.017990648746490479e-01
-5.528799295425415039e-01 -9.698152542114257812e-02 -5.395470187067985535e-02 -4.372900351881980896e-02 3.057934641838073730e-01 -4.021055102348327637e-01 -6.118582487106323242e-01 2.247794866561889648e-01
-2.896758913993835449e-01 3.228133916854858398e-01 4.832676425576210022e-02 -6.584011912345886230e-01 5.963771343231201172e-01 -5.518095102161169052e-03 7.608074694871902466e-02 -1.206953153014183044e-01
-8.968783169984817505e-02 -4.054080545902252197e-01 -1.415743231773376465e-01 -5.973098874092102051e-01 -4.080101251602172852e-01 -2.707001864910125732e-01 -4.498066902160644531e-01 -9.327955543994903564e-02
-3.021433651447296143e-01 1.050741299986839294e-01 -2.158412784337997437e-01 -7.805107235908508301e-01 -5.430107936263084412e-02 5.434856936335563660e-02 2.332001458853483200e-03 -4.857741892337799072e-01
-4.564994573593139648e-01 -1.167795807123184204e-01 8.131495118141174316e-02 -6.691515445709228516e-01 1.379891186952590942e-01 -5.315871834754943848e-01 1.320249289274215698e-01 6.736759096384048462e-02
-2.522027194499969482e-01 -4.515164792537689209e-01 5.910357832908630371e-01 -3.196235597133636475e-01 2.687494456768035889e-01 2.424466311931610107e-01 -3.672283589839935303e-01 -1.232114136219024658e-01
-2.410347163677215576e-01 2.985453605651855469e-01 6.762111932039260864e-02 -7.600705027580261230e-01 -1.753580942749977112e-02 -3.848447799682617188e-01 -2.931734323501586914e-01 -1.900774240493774414e-01
-6.863017082214355469e-01 -3.914647698402404785e-01 1.564618647098541260e-01 -2.231105566024780273e-01 -3.743021488189697266e-01 3.574187159538269043e-01 -2.365814894437789917e-02 -1.818698644638061523e-01
-3.001354932785034180e-01 -7.618343234062194824e-01 1.263970434665679932e-01 -1.951657384634017944e-01 4.036050438880920410e-01 -2.694727778434753418e-01 -1.195709779858589172e-01 -1.601608842611312866e-01
-5.865897536277770996e-01 2.984634935855865479e-01 -2.331971675157546997e-01 -4.198583364486694336e-01 1.410284340381622314e-01 1.006292179226875305e-01 -4.437138140201568604e-02 -5.515304803848266602e-01
-6.064866185188293457e-01 -5.164104700088500977e-01 -1.605823785066604614e-01 2.744720317423343658e-02 3.745914101600646973e-01 3.252616897225379944e-02 -7.824715971946716309e-02 -4.375556409358978271e-01
-2.856419980525970459e-01 -2.402476519346237183e-01 -2.074172794818878174e-01 3.687915578484535217e-02 -3.309313580393791199e-02 3.059339821338653564e-01 -8.328328132629394531e-01 -1.673517227172851562e-01
-6.264544725418090820e-01 -4.210437834262847900e-01 2.577663958072662354e-01 -2.023095637559890747e-01 -4.766854941844940186e-01 1.808907687664031982e-01 -1.530217975378036499e-01 -1.988415718078613281e-01
-4.459714591503143311e-01 -6.395843811333179474e-03 -4.261612594127655029e-01 -2.688891887664794922e-01 -3.552396297454833984e-01 1.039265766739845276e-01 -6.357991695404052734e-01 -7.692338526248931885e-02
-4.300037026405334473e-01 -4.144291579723358154e-01 3.730861544609069824e-01 -1.362746302038431168e-02 4.108313918113708496e-01 1.626392900943756104e-01 -3.907106518745422363e-01 -3.950665593147277832e-01
-1.761912703514099121e-01 -3.214290365576744080e-02 2.620113193988800049e-01 -8.319143652915954590e-01 -1.280190539546310902e-03 4.477029200643301010e-03 1.259171664714813232e-01 -4.373961091041564941e-01
-4.379897117614746094e-01 -1.837152391672134399e-01 -9.794794954359531403e-03 -1.302760839462280273e-01 1.835885196924209595e-01 -4.576174616813659668e-01 -6.588287353515625000e-01 2.831469476222991943e-01
-9.080635905265808105e-01 -1.890843510627746582e-01 -2.680811583995819092e-01 -1.194472014904022217e-01 -8.467113226652145386e-02 1.014223843812942505e-01 1.381993442773818970e-01 -1.302986443042755127e-01
-1.288587749004364014e-01 2.304582595825195312e-01 -2.303515523672103882e-01 -5.646055340766906738e-01 1.799043864011764526e-01 3.738476336002349854e-01 -5.486572384834289551e-01 -2.920455038547515869e-01
-2.518609762191772461e-01 -6.123513579368591309e-01 6.168509647250175476e-02 -2.198996208608150482e-02 3.119120895862579346e-01 1.912015378475189209e-01 -4.686982631683349609e-01 -4.514178633689880371e-01
-5.872117877006530762e-01 -5.955348908901214600e-02 -5.916575193405151367e-01 -1.175709441304206848e-02 2.041297256946563721e-01 -1.653526574373245239e-01 -3.520290255546569824e-01 -3.293994069099426270e-01
-1.055646687746047974e-01 1.532134413719177246e-01 9.790522605180740356e-02 -6.652626991271972656e-01 8.367734402418136597e-02 5.076715946197509766e-01 -3.546164333820343018e-01 -3.503380715847015381e-01
-1.064652018249034882e-02 -6.097273230552673340e-01 -2.815065979957580566e-01 -5.232036113739013672e-01 1.261924058198928833e-01 2.258110046386718750e-01 -2.868450582027435303e-01 3.548745512962341309e-01
-2.145519703626632690e-01 -4.808463156223297119e-01 4.297511875629425049e-01 -2.518994808197021484e-01 2.861033380031585693e-01 3.291769921779632568e-01 -5.294910073280334473e-01 6.357191503047943115e-02
-4.267681762576103210e-02 -1.088298857212066650e-01 -2.532364428043365479e-01 -6.902811527252197266e-01 2.139344513416290283e-01 4.563952088356018066e-01 -2.873272895812988281e-01 -3.302975594997406006e-01
-1.169956997036933899e-01 -9.667186439037322998e-02 2.751598693430423737e-02 -7.447809576988220215e-01 -2.744626104831695557e-01 -3.982204198837280273e-01 -3.963101804256439209e-01 -1.747565716505050659e-01
-2.545845508575439453e-01 -2.986152172088623047e-01 2.516188025474548340e-01 -8.375663757324218750e-01 -1.275126915425062180e-02 -7.881322503089904785e-02 2.382537722587585449e-01 1.343402713537216187e-01
-1.324941217899322510e-01 5.730370804667472839e-02 -6.996988318860530853e-03 -7.346590161323547363e-01 -3.766239881515502930e-01 2.504297792911529541e-01 -4.832030236721038818e-01 -3.664361685514450073e-02
-1.941765695810317993e-01 -3.064799308776855469e-01 -3.817673027515411377e-01 -8.148894645273685455e-03 5.430595204234123230e-02 2.732329070568084717e-01 -7.571458816528320312e-01 -2.677269279956817627e-01
9.712548553943634033e-02 -5.574319958686828613e-01 -1.328248381614685059e-01 -6.592879891395568848e-01 2.257612198591232300e-01 9.033028036355972290e-03 -3.618209064006805420e-01 2.134691774845123291e-01
-4.760172963142395020e-01 -5.886022448539733887e-01 1.997422277927398682e-01 -8.094324171543121338e-02 3.946672379970550537e-01 -1.225184053182601929e-01 -1.209379583597183228e-01 -4.417095482349395752e-01
-1.504004597663879395e-01 -4.364933073520660400e-01 -8.907775580883026123e-02 -6.499932408332824707e-01 8.022708445787429810e-02 8.009557425975799561e-02 -2.450556755065917969e-01 5.324692130088806152e-01
-5.865740180015563965e-01 -1.174401491880416870e-01 -5.520949959754943848e-01 -1.742379623465240002e-03 1.939753144979476929e-01 -3.854155167937278748e-02 -5.131109356880187988e-01 -1.869010031223297119e-01
-2.647897005081176758e-01 7.436369359493255615e-02 -2.180953919887542725e-01 -5.940942168235778809e-01 -1.854892075061798096e-01 5.468415617942810059e-01 -2.754341363906860352e-01 -3.384332060813903809e-01
-6.319885849952697754e-01 -2.401907891035079956e-01 -3.249227106571197510e-01 -3.909212648868560791e-01 -1.549867093563079834e-01 4.455121457576751709e-01 1.324110850691795349e-02 2.486510127782821655e-01
-6.281045675277709961e-01 -2.885290235280990601e-02 3.208489716053009033e-01 -1.160169467329978943e-01 2.829555571079254150e-01 2.187663167715072632e-01 -4.666461050510406494e-01 3.775805234909057617e-01
-3.573436141014099121e-01 -1.044177040457725525e-01 3.348826467990875244e-01 -7.742135524749755859e-01 -2.721652686595916748e-01 -2.692977190017700195e-01 4.767847061157226562e-02 -3.132025152444839478e-02
-7.064466476440429688e-01 -3.234895169734954834e-01 2.322971820831298828e-01 1.003801524639129639e-01 4.700859189033508301e-01 2.743409760296344757e-02 -2.157121449708938599e-01 -2.529509961605072021e-01
-4.035203456878662109e-01 3.536992073059082031e-01 2.975214123725891113e-01 -7.136712074279785156e-01 -1.750104725360870361e-01 1.770669370889663696e-01 -8.955903351306915283e-02 -2.102866321802139282e-01
-9.262326359748840332e-02 -5.287691950798034668e-03 6.564671546220779419e-02 -7.351316213607788086e-01 -4.258063435554504395e-01 2.397139072418212891e-01 -4.351344704627990723e-01 -1.361959576606750488e-01
-9.571992754936218262e-01 -1.914122551679611206e-01 -4.799504950642585754e-02 -1.273575276136398315e-01 -8.263360708951950073e-02 3.156552463769912720e-02 1.298581212759017944e-01 6.260564923286437988e-02
-3.476180732250213623e-01 -3.470297753810882568e-01 -1.272513866424560547e-01 8.114596456289291382e-02 8.539817482233047485e-02 2.024549543857574463e-01 -7.875120639801025391e-01 -2.598044574260711670e-01
-1.051604896783828735e-01 -3.953405320644378662e-01 -1.780357062816619873e-01 -5.304636955261230469e-01 -4.271672368049621582e-01 -2.675990462303161621e-01 -5.048182010650634766e-01 -1.031318753957748413e-01
-4.213487803936004639e-01 -3.852136731147766113e-01 3.795993328094482422e-01 -1.164793819189071655e-01 4.153662323951721191e-01 2.760364413261413574e-01 -1.346548944711685181e-01 -4.995552003383636475e-01
-2.427467703819274902e-01 -6.090071797370910645e-01 1.532255858182907104e-01 -6.001944467425346375e-02 1.454946994781494141e-01 1.766842305660247803e-01 -4.838143885135650635e-01 -5.065978765487670898e-01
-4.237318933010101318e-01 -1.004067286849021912e-01 -5.795970559120178223e-01 -1.996393352746963501e-01 1.073995698243379593e-02 -8.223401755094528198e-02 -6.167978048324584961e-01 -2.174021750688552856e-01
-1.487478706985712051e-02 8.992060273885726929e-02 2.269576787948608398e-01 -6.533789038658142090e-01 1.615909934043884277e-01 2.028873562812805176e-01 -3.749882578849792480e-01 -5.526194572448730469e-01
-1.794727891683578491e-01 -5.487294793128967285e-01 2.579260468482971191e-01 -9.213979542255401611e-02 3.132357001304626465e-01 2.291853874921798706e-01 -6.553162932395935059e-01 -1.076470389962196350e-01
-4.919400811195373535e-01 -5.068550109863281250e-01 -4.226447939872741699e-01 7.921829819679260254e-03 8.626487851142883301e-02 2.172666639089584351e-01 -4.940761327743530273e-01 1.537655889987945557e-01
-4.609996080398559570e-01 -3.765479624271392822e-01 -4.051609039306640625e-01 -5.775457620620727539e-01 1.558476686477661133e-02 -3.089631795883178711e-01 1.564602553844451904e-01 1.667211055755615234e-01
-5.496360063552856445e-01 -1.063882634043693542e-01 5.948807597160339355e-01 -2.343594878911972046e-01 -7.828497886657714844e-02 1.569316685199737549e-01 -4.903049468994140625e-01 8.135826885700225830e-02
-1.213203594088554382e-01 2.034766972064971924e-02 1.100663989782333374e-01 -7.510108947753906250e-01 -4.423195123672485352e-01 1.724822819232940674e-01 -4.040598273277282715e-01 -1.416839361190795898e-01
-3.618018627166748047e-01 -5.233542323112487793e-01 2.495071142911911011e-01 -4.159153997898101807e-02 1.053035333752632141e-01 1.439684033393859863e-01 -4.233441352844238281e-01 -5.658447146415710449e-01
-4.263928830623626709e-01 -3.285789787769317627e-01 7.019141912460327148e-01 -4.255519509315490723e-01 1.861905120313167572e-02 1.182855367660522461e-01 -1.465503424406051636e-01 -2.513518556952476501e-02
-9.157618284225463867e-01 -1.731748729944229126e-01 -2.158271968364715576e-01 -1.041482761502265930e-01 -1.763244122266769409e-01 -1.713235080242156982e-01 -3.979881852865219116e-02 1.092539578676223755e-01
-1.326670944690704346e-01 -4.681866168975830078e-01 -2.403595149517059326e-01 -7.344718575477600098e-01 -2.711492776870727539e-01 -2.393119037151336670e-01 -1.824563294649124146e-01 4.355127364397048950e-02
-4.812672436237335205e-01 1.464299205690622330e-02 2.646133005619049072e-01 -1.981994211673736572e-01 3.083387613296508789e-01 7.661409676074981689e-02 -6.108493208885192871e-01 4.298661351203918457e-01
-1.327374726533889771e-01 -5.871465206146240234e-01 -3.242438137531280518e-01 -3.951761722564697266e-01 2.161105573177337646e-01 4.182774424552917480e-01 -2.054469734430313110e-01 3.353701531887054443e-01
-4.415597915649414062e-01 -2.766770124435424805e-01 -3.699837327003479004e-01 1.028681397438049316e-01 9.304995834827423096e-02 2.890485823154449463e-01 -6.889227628707885742e-01 -1.190931349992752075e-01
-1.980162560939788818e-01 -7.054814696311950684e-01 -9.507376700639724731e-02 -5.466327667236328125e-01 1.406113505363464355e-01 1.515831500291824341e-01 4.165121819823980331e-03 3.353696465492248535e-01
-2.031038999557495117e-01 -5.399292707443237305e-01 2.826031148433685303e-01 -1.020075082778930664e-01 2.583333551883697510e-01 2.266801893711090088e-01 -4.839685261249542236e-01 -4.739301800727844238e-01
-1.719995290040969849e-01 2.051205039024353027e-01 -1.134565323591232300e-01 -7.687187790870666504e-01 1.321579068899154663e-01 -9.063550084829330444e-02 -3.874418735504150391e-01 -3.856802284717559814e-01
-7.062622308731079102e-01 6.092548370361328125e-03 3.825251460075378418e-01 -1.161363273859024048e-01 3.615604639053344727e-01 -2.237757742404937744e-01 -3.190581798553466797e-01 2.423711568117141724e-01
-6.206589937210083008e-01 -4.631500840187072754e-01 1.591475121676921844e-02 -2.297364920377731323e-01 -2.383632361888885498e-01 5.237720608711242676e-01 -4.644881561398506165e-02 -1.180278882384300232e-01
-1.492132842540740967e-01 -1.990339457988739014e-01 -2.604765594005584717e-01 -3.355943411588668823e-02 2.556688338518142700e-02 2.526642680168151855e-01 -8.806915879249572754e-01 -1.703993976116180420e-01
-5.280289053916931152e-01 -5.852147340774536133e-01 -1.524566560983657837e-01 -2.143196202814579010e-02 3.787871301174163818e-01 3.223006427288055420e-02 -6.801143288612365723e-02 -4.537210464477539062e-01
-3.136189579963684082e-01 -2.162993885576725006e-02 1.203848198056221008e-01 -8.197488188743591309e-01 -1.439186632633209229e-01 -4.071823656558990479e-01 -1.670502722263336182e-01 -1.669858768582344055e-02
-8.945544809103012085e-02 -3.204190433025360107e-01 -3.213270306587219238e-01 -7.002604603767395020e-01 3.285876512527465820e-01 3.577710092067718506e-01 1.387632042169570923e-01 -2.012178301811218262e-01
-3.473039269447326660e-01 -2.879104316234588623e-01 -4.894154071807861328e-01 -1.715748384594917297e-02 -1.003016438335180283e-02 2.437863051891326904e-01 -6.633124351501464844e-01 -2.390605509281158447e-01
-9.305323958396911621e-01 -1.157967895269393921e-01 -2.510589063167572021e-01 -8.568082936108112335e-03 -1.367343515157699585e-01 1.199217736721038818e-01 -1.544474661350250244e-01 -2.578569762408733368e-02
-7.105932831764221191e-01 -9.164637327194213867e-02 4.127305448055267334e-01 -3.059518523514270782e-02 2.794522345066070557e-01 2.464490383863449097e-01 -4.020219445228576660e-01 1.221606135368347168e-01
-4.892303347587585449e-01 -4.171589016914367676e-01 -9.420295804738998413e-02 -5.396250486373901367e-01 2.264348715543746948e-01 -1.102497652173042297e-01 3.524476587772369385e-01 3.145086169242858887e-01
-1.199490129947662354e-01 2.783325314521789551e-02 6.176654249429702759e-03 -8.324243426322937012e-01 -4.048240184783935547e-01 1.138275638222694397e-01 -2.710433304309844971e-01 -2.038760483264923096e-01
-7.052000761032104492e-01 -1.940336376428604126e-01 -4.349035769701004028e-02 1.206256728619337082e-02 8.024270087480545044e-02 -3.192483484745025635e-01 -5.438190102577209473e-01 2.427127212285995483e-01
-5.399780273437500000e-01 -3.376861512660980225e-01 3.459086120128631592e-01 -7.407799363136291504e-02 3.493772745132446289e-01 4.670542776584625244e-01 -3.587357401847839355e-01 1.887092925608158112e-02
-9.998243302106857300e-02 2.500406801700592041e-01 -2.227572649717330933e-01 -5.331928133964538574e-01 3.524872958660125732e-01 3.221918046474456787e-01 -4.678288400173187256e-01 -3.829480111598968506e-01
-7.869206666946411133e-01 -2.256935089826583862e-01 4.747430235147476196e-02 -2.575047314167022705e-01 -2.276503294706344604e-01 4.240166544914245605e-01 1.581484228372573853e-01 -6.804489344358444214e-02
-3.748599886894226074e-01 -2.085795551538467407e-01 -2.604654245078563690e-02 -5.844272375106811523e-01 -1.373659521341323853e-01 5.099771022796630859e-01 -2.178115025162696838e-02 4.408177137374877930e-01
-3.947391510009765625e-01 -2.166635356843471527e-03 -2.483752071857452393e-01 -6.537469029426574707e-01 -3.308169543743133545e-01 -4.287093877792358398e-01 -2.463794648647308350e-01 -3.415598720312118530e-02
-3.213818371295928955e-01 -1.394100636243820190e-01 -3.621207177639007568e-01 -2.157989591360092163e-01 -3.835944831371307373e-01 5.359619483351707458e-02 -7.337757349014282227e-01 -1.055177003145217896e-01
-5.489677190780639648e-01 -2.531698048114776611e-01 -1.334343701601028442e-01 -4.276826679706573486e-01 2.430558055639266968e-01 -5.658212900161743164e-01 -1.103281974792480469e-02 2.333897948265075684e-01
-5.411980152130126953e-01 -5.214697867631912231e-02 -1.836505979299545288e-01 -5.507971644401550293e-01 5.296749994158744812e-02 4.978640973567962646e-01 2.867599427700042725e-01 -1.854047030210494995e-01
-1.880884170532226562e-01 -7.072911262512207031e-01 -1.044027209281921387e-01 -5.025107860565185547e-01 -4.900170117616653442e-02 -2.375573515892028809e-01 -2.825368046760559082e-01 2.495660334825515747e-01
-4.362513422966003418e-01 -1.881403177976608276e-01 2.993530333042144775e-01 -6.396896243095397949e-01 -3.004907965660095215e-01 -3.716442286968231201e-01 4.135166481137275696e-02 -2.129527926445007324e-01
-7.505242228507995605e-01 -1.913339644670486450e-01 3.176810443401336670e-01 1.282340437173843384e-01 2.886312305927276611e-01 -4.250490665435791016e-02 -4.423801600933074951e-01 -4.387224093079566956e-02
-3.356491923332214355e-01 -3.178767263889312744e-01 1.933118402957916260e-01 -6.431044340133666992e-01 -3.612323403358459473e-01 -4.265097379684448242e-01 -7.327896356582641602e-02 -1.325602680444717407e-01
-4.774534702301025391e-01 -3.274914920330047607e-01 6.192573904991149902e-01 -3.512565791606903076e-01 1.227367967367172241e-01 3.171254098415374756e-01 -1.907139569520950317e-01 7.695342600345611572e-02
-2.879188358783721924e-01 -1.436943262815475464e-01 -2.568692862987518311e-01 -4.756990671157836914e-01 -1.244714036583900452e-01 7.309836149215698242e-01 -2.297325581312179565e-01 -3.970016911625862122e-02
-2.963135242462158203e-01 -1.784761548042297363e-01 2.434891313314437866e-01 -7.885794043540954590e-01 -6.980099249631166458e-03 -6.578703224658966064e-02 3.571532964706420898e-01 -2.593550086021423340e-01
-7.112262248992919922e-01 -4.821897447109222412e-01 -2.990791946649551392e-02 6.077914312481880188e-02 4.418238699436187744e-01 4.650176502764225006e-03 -7.641931623220443726e-02 -2.366259545087814331e-01
-3.143152892589569092e-01 3.185915350914001465e-01 -2.802636325359344482e-01 -5.339284539222717285e-01 -3.406481072306632996e-02 -9.518238902091979980e-02 -3.980352282524108887e-01 -5.171321630477905273e-01
-6.750675439834594727e-01 -4.865095019340515137e-01 1.088922917842864990e-01 4.697436839342117310e-02 4.169391691684722900e-01 -9.369419515132904053e-02 -1.502864062786102295e-01 -2.971954941749572754e-01
-5.748732089996337891e-01 -5.814586877822875977e-01 1.570602320134639740e-02 6.786707043647766113e-02 3.272666931152343750e-01 -1.106131449341773987e-01 -2.377317249774932861e-01 -3.882254660129547119e-01
-2.373545020818710327e-01 -2.160249799489974976e-01 -7.346402853727340698e-02 -2.896732985973358154e-01 3.479466438293457031e-01 4.024589657783508301e-01 -4.221065938472747803e-01 5.886207818984985352e-01
-5.174347758293151855e-01 2.134751714766025543e-02 -4.645479023456573486e-01 -2.010017484426498413e-01 -3.686577379703521729e-01 6.738132238388061523e-02 -5.647404789924621582e-01 -1.273521631956100464e-01
-5.884621143341064453e-01 -5.374185442924499512e-01 1.853139549493789673e-01 -3.129915595054626465e-01 -4.006069004535675049e-01 2.113031446933746338e-01 1.451141759753227234e-02 -1.650552600622177124e-01
-2.681645452976226807e-01 4.065626487135887146e-02 -1.909600496292114258e-01 -8.129609227180480957e-01 -1.705837845802307129e-01 -2.531156539916992188e-01 -6.123519688844680786e-02 -3.635209798812866211e-01
-3.754921555519104004e-01 6.473197788000106812e-02 -5.220211744308471680e-01 -4.651539623737335205e-01 1.240262538194656372e-01 3.000753000378608704e-02 -2.724521458148956299e-01 -5.248122215270996094e-01
2.187871746718883514e-02 -5.662137269973754883e-01 -6.173026561737060547e-02 -7.722208499908447266e-01 4.400130361318588257e-03 -1.717393398284912109e-01 -9.865403175354003906e-02 1.988499164581298828e-01
-1.807183772325515747e-01 -4.216757714748382568e-01 -1.918863356113433838e-01 -5.791482329368591309e-01 -2.198287695646286011e-01 5.141324400901794434e-01 -2.191593497991561890e-01 2.379278242588043213e-01
-6.490569114685058594e-01 -1.457473784685134888e-01 5.740861892700195312e-01 -2.444995939731597900e-01 -1.192399859428405762e-02 2.201829999685287476e-01 -3.248190581798553467e-01 1.183124035596847534e-01
-6.197480559349060059e-01 2.928990870714187622e-02 -6.081710383296012878e-02 -5.746361613273620605e-01 -1.821308163926005363e-03 -4.564635455608367920e-01 7.260712236166000366e-02 2.598369717597961426e-01
-5.737145990133285522e-02 -2.443805634975433350e-01 -3.093056082725524902e-01 -6.912588477134704590e-01 5.542926788330078125e-01 1.780871748924255371e-01 1.564127653837203979e-01 7.579891942441463470e-03
-5.461063981056213379e-01 -3.663559854030609131e-01 -3.506758809089660645e-01 -1.771780997514724731e-01 -1.523443013429641724e-01 5.016710162162780762e-01 -3.718134462833404541e-01 -7.586229592561721802e-03
-5.586563944816589355e-01 -2.542599439620971680e-01 -1.654414832592010498e-02 -5.426291227340698242e-01 1.257133483886718750e-01 -3.733038008213043213e-01 1.370576173067092896e-01 3.931798338890075684e-01
-4.131728038191795349e-02 1.619640290737152100e-01 3.681106865406036377e-02 -7.592293620109558105e-01 7.989311218261718750e-02 -1.246212199330329895e-01 -5.984759926795959473e-01 -1.191186532378196716e-01
-4.342035949230194092e-01 -4.697367250919342041e-01 1.830772459506988525e-01 -5.809471756219863892e-02 4.759585857391357422e-01 -1.853582710027694702e-01 -2.532120645046234131e-01 -4.784473180770874023e-01
-3.342317938804626465e-01 -4.963245391845703125e-01 1.175201833248138428e-01 5.042950157076120377e-03 2.870382964611053467e-01 -2.739669084548950195e-01 -4.558139443397521973e-01 -5.127372145652770996e-01
-5.941789150238037109e-01 -6.419743299484252930e-01 1.086774691939353943e-01 -1.940859705209732056e-01 -3.153940439224243164e-01 2.193162143230438232e-01 -1.358823329210281372e-01 -1.389360874891281128e-01
-9.769154340028762817e-02 -4.380310773849487305e-01 8.043872565031051636e-02 -5.257071256637573242e-01 1.210936307907104492e-01 -1.395082920789718628e-01 -4.010302424430847168e-01 5.663879513740539551e-01
-7.285094857215881348e-01 -1.668543070554733276e-01 4.884713292121887207e-01 -8.405766449868679047e-03 1.216573193669319153e-01 -2.220252901315689087e-01 -3.679337799549102783e-01 -5.733776092529296875e-02
-6.893810629844665527e-01 -2.363165766000747681e-01 -4.556873440742492676e-01 4.285866394639015198e-02 1.263003647327423096e-01 7.081726100295782089e-03 -4.729230701923370361e-01 -1.405781507492065430e-01
-2.916296720504760742e-01 3.486399650573730469e-01 3.106874823570251465e-01 -4.478106796741485596e-01 -1.810468733310699463e-01 -1.895464062690734863e-01 -5.950057506561279297e-01 -2.712997198104858398e-01
-4.868738055229187012e-01 7.974950969219207764e-02 -1.087205484509468079e-01 -6.424535512924194336e-01 1.545393466949462891e-01 -1.342513561248779297e-01 3.711882606148719788e-02 5.373486876487731934e-01
-4.261170327663421631e-01 1.568154692649841309e-01 -1.777295023202896118e-01 -7.428545355796813965e-01 2.421643398702144623e-02 -4.291068017482757568e-01 4.788853228092193604e-02 -1.529718786478042603e-01
-6.285472959280014038e-02 -1.048544272780418396e-01 -4.569381177425384521e-01 -4.753711521625518799e-01 -1.142590492963790894e-01 2.031987458467483521e-01 -5.674175620079040527e-01 -4.171058535575866699e-01
-7.032195925712585449e-01 -2.532523870468139648e-01 3.791919648647308350e-01 1.195342838764190674e-02 3.551632165908813477e-01 1.581442058086395264e-01 -3.618643283843994141e-01 1.237725839018821716e-01
-6.051790118217468262e-01 -5.708279013633728027e-01 -1.574040204286575317e-01 -1.110815722495317459e-02 4.259572327136993408e-01 -9.538696706295013428e-02 2.914182469248771667e-02 -3.026995956897735596e-01
-3.935212269425392151e-02 2.850982248783111572e-01 1.489505469799041748e-01 -6.043939590454101562e-01 5.243647098541259766e-01 2.501072920858860016e-02 -3.722546696662902832e-01 -3.399042487144470215e-01
2.148890122771263123e-02 1.689916998147964478e-01 2.322299927473068237e-01 -8.029848337173461914e-01 1.353422552347183228e-01 9.809699654579162598e-02 -4.700164198875427246e-01 -1.529984772205352783e-01
-7.763847708702087402e-01 -1.268289536237716675e-01 2.171929180622100830e-01 1.303193271160125732e-01 4.223980903625488281e-01 -3.126003593206405640e-02 -3.620966970920562744e-01 -8.045928180217742920e-02
-3.150814175605773926e-01 -1.019716728478670120e-02 -6.613955646753311157e-02 -6.269796490669250488e-01 5.612240433692932129e-01 1.892126500606536865e-01 2.767439484596252441e-01 2.752830386161804199e-01
-3.710876703262329102e-01 3.332896232604980469e-01 -3.752958476543426514e-01 -4.678230583667755127e-01 1.562148183584213257e-01 -4.773747622966766357e-01 -3.716759979724884033e-01 3.276897966861724854e-02
-5.772207975387573242e-01 -1.103756502270698547e-01 4.822887014597654343e-03 -6.944009661674499512e-01 -1.355862766504287720e-01 -6.727559864521026611e-02 2.580971717834472656e-01 2.879123985767364502e-01
4.648548364639282227e-02 -7.723255157470703125e-01 -2.652569115161895752e-01 -4.364832639694213867e-01 3.224932402372360229e-02 1.618123799562454224e-01 -2.961276471614837646e-01 1.598702669143676758e-01
-4.708666801452636719e-01 -5.017188191413879395e-01 -1.975915394723415375e-02 -1.518755555152893066e-01 5.581120848655700684e-01 -3.139621019363403320e-01 4.364642873406410217e-02 -3.018938302993774414e-01
-3.453648984432220459e-01 1.896536648273468018e-01 -1.225350517779588699e-02 -5.004408359527587891e-01 -1.168072409927845001e-02 5.749846100807189941e-01 -2.260045409202575684e-01 -4.608053863048553467e-01
-8.694553375244140625e-01 -1.322965770959854126e-01 -4.273793399333953857e-01 -9.619548916816711426e-02 1.771195419132709503e-02 -1.368906348943710327e-01 -1.211477369070053101e-01 3.014543838798999786e-02
-5.123782753944396973e-01 -5.360158085823059082e-01 1.808169484138488770e-01 6.022818759083747864e-02 4.340002238750457764e-01 6.411008536815643311e-02 -3.944943547248840332e-01 -2.564007043838500977e-01
-2.362951040267944336e-01 -8.480642735958099365e-02 -6.317329406738281250e-01 -4.657181203365325928e-01 3.360518217086791992e-01 4.487163200974464417e-02 -8.676416426897048950e-02 -4.455563724040985107e-01
-3.538076877593994141e-01 -7.579406350851058960e-02 -5.328615307807922363e-01 -6.686363816261291504e-01 -2.748163416981697083e-02 1.256332099437713623e-01 5.893864482641220093e-02 -3.435791432857513428e-01
-3.929509818553924561e-01 -6.518095731735229492e-02 -5.213066339492797852e-01 -2.921414375305175781e-01 -4.003608226776123047e-02 -4.849766790866851807e-01 -4.008966982364654541e-01 -2.944660782814025879e-01
-4.057754576206207275e-01 -1.670891791582107544e-01 -3.129724264144897461e-01 -5.088065862655639648e-01 -2.701468467712402344e-01 2.545945346355438232e-01 -5.183866024017333984e-01 2.099266201257705688e-01
1.593187302350997925e-01 -2.331835627555847168e-01 1.978291720151901245e-01 -7.760646939277648926e-01 2.776283919811248779e-01 1.863252669572830200e-01 -1.739712357521057129e-01 -3.698236942291259766e-01
-7.058610916137695312e-01 -7.516603916883468628e-02 1.760260313749313354e-01 6.614577770233154297e-02 -2.343500219285488129e-02 -2.580966949462890625e-01 -6.257533431053161621e-01 4.493926838040351868e-02
-5.906508564949035645e-01 -2.882056832313537598e-01 -9.856389462947845459e-02 -3.856259882450103760e-01 -9.774938970804214478e-02 6.120644211769104004e-01 9.554387629032135010e-02 1.278294920921325684e-01
-1.432731747627258301e-01 3.763222992420196533e-01 2.122129946947097778e-01 -7.397426366806030273e-01 9.144862741231918335e-02 -5.563767626881599426e-02 -4.507097601890563965e-01 -1.760771274566650391e-01
-1.362152397632598877e-01 7.080626208335161209e-03 2.013670057058334351e-01 -6.311700940132141113e-01 -7.870261371135711670e-02 -4.879750311374664307e-01 -5.452266335487365723e-01 -2.975449711084365845e-02
1.496337056159973145e-01 -7.551816105842590332e-02 1.367090642452239990e-01 -8.391050100326538086e-01 7.973302900791168213e-02 1.118479892611503601e-01 -3.903930783271789551e-01 -2.790090143680572510e-01
-5.301063656806945801e-01 -1.481053829193115234e-01 2.413827329874038696e-01 -6.004683971405029297e-01 -6.867960095405578613e-02 -4.973187744617462158e-01 1.274202167987823486e-01 9.972593933343887329e-02
-5.388634800910949707e-01 -1.342881172895431519e-01 1.031214138492941856e-03 -5.074390769004821777e-01 6.731414794921875000e-02 -6.063616275787353516e-01 -3.596300631761550903e-02 2.461679726839065552e-01
-4.458466470241546631e-01 -2.504899501800537109e-01 2.960306406021118164e-01 -5.755572319030761719e-01 -2.663916051387786865e-01 -4.894114136695861816e-01 -4.592443257570266724e-02 -8.353581279516220093e-02
-2.586547136306762695e-01 -3.327389359474182129e-01 1.217149943113327026e-01 -4.636331200599670410e-01 -2.876855134963989258e-01 4.651760160923004150e-01 -3.325360119342803955e-01 4.276452958583831787e-01
-5.591705441474914551e-01 -4.839966595172882080e-01 -1.609919667243957520e-01 -7.515548914670944214e-02 4.025283455848693848e-01 -1.736589521169662476e-01 4.447693005204200745e-02 -4.768061637878417969e-01
-8.544530272483825684e-01 -2.522096335887908936e-01 -2.948363721370697021e-01 -2.022648155689239502e-01 -5.793177708983421326e-02 -2.061302959918975830e-01 1.801569461822509766e-01 -1.259480416774749756e-02
-4.159805178642272949e-01 -3.267950117588043213e-01 3.532084077596664429e-02 -7.084420323371887207e-01 2.082109749317169189e-01 -2.886431813240051270e-01 2.448006868362426758e-01 1.744516640901565552e-01
-6.172749996185302734e-01 -3.216650709509849548e-02 3.451359570026397705e-01 -1.639001518487930298e-01 2.712419629096984863e-01 -4.073150455951690674e-01 -4.075987339019775391e-01 2.575661838054656982e-01
-7.285506725311279297e-01 -8.937183767557144165e-02 1.433265805244445801e-01 -4.556042253971099854e-01 -6.421118974685668945e-02 -3.486028909683227539e-01 1.832966804504394531e-01 2.717798054218292236e-01
-3.542487323284149170e-01 -6.950401514768600464e-02 -5.665032267570495605e-01 -4.157956838607788086e-01 -2.224194556474685669e-01 1.276784688234329224e-01 -5.419008135795593262e-01 -1.282043308019638062e-01
-2.491474598646163940e-01 -1.535279601812362671e-01 -6.120078563690185547e-01 -2.832391560077667236e-01 -2.018969655036926270e-01 8.378243073821067810e-03 -6.051411628723144531e-01 -2.292342483997344971e-01
-7.614614963531494141e-01 4.691468179225921631e-02 3.517265915870666504e-01 3.720553591847419739e-02 2.430679351091384888e-01 -2.649658024311065674e-01 -4.036660492420196533e-01 2.538659051060676575e-02
-3.971425592899322510e-01 -5.274583697319030762e-01 1.526999026536941528e-01 3.219520300626754761e-02 3.323700129985809326e-01 2.296535372734069824e-01 -4.367523789405822754e-01 -4.309856295585632324e-01
-3.106333613395690918e-01 2.402254492044448853e-01 -2.903037667274475098e-01 -4.405183792114257812e-01 4.673976302146911621e-01 -2.536530792713165283e-01 -3.407133519649505615e-01 4.105848073959350586e-01
2.574125230312347412e-01 -2.841240167617797852e-01 6.599461287260055542e-02 -7.223604321479797363e-01 3.069236874580383301e-01 9.432668983936309814e-02 -4.267777800559997559e-01 -2.039943784475326538e-01
-6.285995990037918091e-02 -5.715763568878173828e-01 -1.288227736949920654e-01 -4.481022357940673828e-01 2.381856590509414673e-01 2.908141016960144043e-01 -3.554778695106506348e-01 4.292882382869720459e-01
-8.697061538696289062e-01 -1.304571330547332764e-01 2.676631212234497070e-01 5.850470066070556641e-02 2.516684830188751221e-01 -5.562951415777206421e-02 -2.781301140785217285e-01 8.796530216932296753e-02
-5.487620830535888672e-01 -3.567809462547302246e-01 -4.328086674213409424e-01 -1.003723405301570892e-02 9.043152630329132080e-02 3.598633706569671631e-01 -4.474126994609832764e-01 2.151411175727844238e-01
-1.927727162837982178e-01 3.901361301541328430e-02 -9.074487537145614624e-02 -6.537668108940124512e-01 -4.524988308548927307e-02 -5.548822283744812012e-01 -4.621071219444274902e-01 -4.675639793276786804e-02
-2.301865369081497192e-01 6.350038945674896240e-02 -5.947451591491699219e-01 -3.696046471595764160e-01 3.463747799396514893e-01 -3.622416406869888306e-02 -4.657544195652008057e-01 3.382861912250518799e-01
-6.150799989700317383e-01 -3.510928452014923096e-01 7.448290288448333740e-02 1.319032907485961914e-01 3.141203224658966064e-01 -2.648164927959442139e-01 -5.402018427848815918e-01 -1.218474209308624268e-01
-9.246415495872497559e-01 -1.709866523742675781e-02 -4.645514115691184998e-02 -1.444454491138458252e-01 1.577399224042892456e-01 -1.958989500999450684e-01 8.329347521066665649e-02 2.269953340291976929e-01
-6.768678873777389526e-02 8.493326604366302490e-02 8.584054559469223022e-02 -8.456375002861022949e-01 -1.985630951821804047e-02 -1.613449007272720337e-01 -4.891245961189270020e-01 8.012343198060989380e-03
-2.788057327270507812e-01 4.758898541331291199e-02 -1.538299024105072021e-01 -6.517950296401977539e-01 3.186472654342651367e-01 5.399775505065917969e-01 1.765262782573699951e-01 -2.173221856355667114e-01
-5.051188468933105469e-01 -3.373132646083831787e-01 -1.551357209682464600e-01 9.118736535310745239e-02 2.966004610061645508e-01 3.594482541084289551e-01 -6.061612367630004883e-01 1.186859384179115295e-01
-3.737513422966003418e-01 -2.414748072624206543e-01 -1.633958220481872559e-01 -7.290264368057250977e-01 -2.057934999465942383e-01 -3.418698310852050781e-01 4.998582415282726288e-03 -2.908112704753875732e-01
-5.142109990119934082e-01 -4.930924251675605774e-02 -3.944674432277679443e-01 -4.895527958869934082e-01 -2.009314149618148804e-01 -1.462573558092117310e-01 2.723287232220172882e-02 -5.247693657875061035e-01
-1.805951893329620361e-01 3.232253491878509521e-01 -2.050881385803222656e-01 -6.074787378311157227e-01 1.620436906814575195e-01 -2.788680493831634521e-01 -5.687924623489379883e-01 -1.557848006486892700e-01
-2.629654705524444580e-01 -1.489154398441314697e-01 3.181141614913940430e-01 -6.733202338218688965e-01 -3.558580279350280762e-01 -3.796619474887847900e-01 -2.300295382738113403e-01 -1.744268834590911865e-01
-4.453711211681365967e-01 -1.313583254814147949e-01 -4.627929329872131348e-01 -3.165502846240997314e-01 -4.809091985225677490e-01 1.685034483671188354e-01 -4.133194386959075928e-01 -1.987665295600891113e-01
-2.906892001628875732e-01 -4.063450992107391357e-01 3.498942255973815918e-01 -1.231914311647415161e-01 5.071313977241516113e-01 2.961234152317047119e-01 -5.139827132225036621e-01 6.108779087662696838e-02
-3.599700927734375000e-01 3.931774757802486420e-03 2.710286676883697510e-01 -6.491563320159912109e-01 -2.928903996944427490e-01 -4.340869486331939697e-01 -3.084780871868133545e-01 7.855413109064102173e-02
-3.214813768863677979e-01 -4.281467795372009277e-01 1.199948191642761230e-01 -1.736165769398212433e-02 4.297685921192169189e-01 -1.135078445076942444e-01 -4.575914740562438965e-01 -5.400601625442504883e-01
-3.479587137699127197e-01 -4.495896100997924805e-01 2.898499667644500732e-01 -6.227222830057144165e-02 5.707619190216064453e-01 -2.504609525203704834e-01 -4.426465332508087158e-01 -6.683760881423950195e-02
-3.542551100254058838e-01 1.416727304458618164e-01 -2.287818044424057007e-01 -7.498542070388793945e-01 -7.001215219497680664e-02 3.597784936428070068e-01 -3.282780572772026062e-02 -3.230942785739898682e-01
-5.337337255477905273e-01 3.288212120532989502e-01 -1.450236886739730835e-01 -4.208833575248718262e-01 -9.563164412975311279e-02 8.093115687370300293e-02 -2.027665078639984131e-01 -5.933132767677307129e-01
-3.727918863296508789e-01 -9.496145881712436676e-03 -3.901000320911407471e-01 -6.826915740966796875e-01 2.118409126996994019e-01 -1.617574505507946014e-02 1.774115562438964844e-01 -4.075256586074829102e-01
-6.769593805074691772e-02 -6.436665058135986328e-01 -2.815880179405212402e-01 -3.378708958625793457e-01 2.316124588251113892e-01 3.200004100799560547e-01 -4.466234445571899414e-01 1.792901754379272461e-01
-8.689531683921813965e-01 -3.230521976947784424e-01 6.809310615062713623e-02 -1.114670261740684509e-01 5.529476329684257507e-02 1.742186695337295532e-01 -5.332444980740547180e-02 2.953690886497497559e-01
-7.045863866806030273e-01 1.471320688724517822e-01 -4.622503519058227539e-01 -5.236910656094551086e-02 1.598025262355804443e-01 6.543629616498947144e-02 -2.870195806026458740e-01 -3.915267884731292725e-01
-8.235714584589004517e-02 -3.821114599704742432e-01 -3.618953526020050049e-01 -6.261966824531555176e-01 -3.277411162853240967e-01 -5.459647625684738159e-02 -3.448809385299682617e-01 -3.078631162643432617e-01
-5.399641990661621094e-01 -2.380716651678085327e-01 -3.711487352848052979e-01 -5.112582445144653320e-01 1.001868955790996552e-02 -4.351010918617248535e-01 4.320548847317695618e-02 2.476778477430343628e-01
-3.986874520778656006e-01 -6.728000938892364502e-02 -4.104361534118652344e-01 -5.394789576530456543e-01 -2.217329889535903931e-01 4.682970046997070312e-01 -2.595081031322479248e-01 -2.030128538608551025e-01
-7.887718081474304199e-01 5.693117156624794006e-02 -2.143954485654830933e-01 -4.874803423881530762e-01 -1.744494773447513580e-02 -7.224021106958389282e-02 2.197480052709579468e-01 1.928293704986572266e-01
-5.363944172859191895e-01 -2.986967563629150391e-02 2.854307591915130615e-01 -1.610246300697326660e-01 3.576024472713470459e-01 -4.994559884071350098e-01 -4.021770656108856201e-01 2.547686398029327393e-01
-3.418229818344116211e-01 -4.965229928493499756e-01 1.905963271856307983e-01 -3.980482742190361023e-02 4.647493362426757812e-01 3.255224823951721191e-01 -3.748537003993988037e-01 -3.691051900386810303e-01
-4.733041524887084961e-01 1.903342753648757935e-01 -5.718002840876579285e-02 -4.504382014274597168e-01 -2.708631381392478943e-02 6.267925500869750977e-01 -8.450360968708992004e-03 -3.740563690662384033e-01
-3.212668299674987793e-01 1.011148281395435333e-02 -6.622118949890136719e-01 -5.426637530326843262e-01 1.810015439987182617e-01 1.708186566829681396e-01 -1.150936260819435120e-01 -2.974724769592285156e-01
-4.745066761970520020e-01 -6.719585508108139038e-03 2.464326918125152588e-01 -7.487174272537231445e-01 -1.191419661045074463e-01 2.324747592210769653e-01 2.225455194711685181e-01 1.890118122100830078e-01
-5.358812808990478516e-01 -4.135099053382873535e-02 -6.040297746658325195e-01 -3.969909548759460449e-01 -2.212049514055252075e-01 -4.429216496646404266e-03 -1.948061436414718628e-01 -3.190089464187622070e-01
-2.122433930635452271e-01 1.078378632664680481e-01 -2.407667040824890137e-01 -6.811218261718750000e-01 5.103340744972229004e-01 3.976766467094421387e-01 5.324268713593482971e-02 2.401124918833374977e-03
-2.309208214282989502e-01 2.571058571338653564e-01 2.565592825412750244e-01 -8.274888396263122559e-01 2.395524233579635620e-01 2.685517370700836182e-01 -1.434021070599555969e-02 -1.733962073922157288e-02
-3.107123672962188721e-01 2.602982223033905029e-01 -3.198848962783813477e-01 -5.435585379600524902e-01 2.169390320777893066e-01 -2.555454075336456299e-01 -2.361644655466079712e-01 -5.194041728973388672e-01
-2.793086469173431396e-01 1.261070966720581055e-01 2.293638437986373901e-01 -8.302609324455261230e-01 -4.692168906331062317e-02 1.796647906303405762e-01 -2.872350066900253296e-02 -3.589378595352172852e-01
-3.192230165004730225e-01 -6.105651259422302246e-01 1.549472361803054810e-01 -5.633849650621414185e-02 2.821205258369445801e-01 -1.293911337852478027e-01 -4.129619896411895752e-01 -4.808872044086456299e-01
-7.196104526519775391e-02 -5.735284090042114258e-01 -2.783066928386688232e-01 -4.998161494731903076e-01 9.369660168886184692e-02 1.545365899801254272e-01 -3.621437549591064453e-01 4.180995821952819824e-01
-3.663580119609832764e-01 -2.026818096637725830e-01 2.558337748050689697e-01 -7.280017137527465820e-01 1.238953992724418640e-01 -3.971186876296997070e-01 2.033606767654418945e-01 1.218838766217231750e-01
-3.393012881278991699e-01 -3.526284396648406982e-01 -4.528702422976493835e-02 -5.558812618255615234e-01 3.038868308067321777e-01 -5.625217556953430176e-01 6.104409322142601013e-02 1.922723501920700073e-01
-5.143378973007202148e-01 -2.128455787897109985e-02 1.334576904773712158e-01 -3.153099417686462402e-01 -4.645440578460693359e-01 2.529448568820953369e-01 -2.680670022964477539e-01 -5.158778429031372070e-01
2.681637108325958252e-01 -3.153946697711944580e-01 1.407252252101898193e-01 -7.760859131813049316e-01 1.911874264478683472e-01 2.197571396827697754e-01 -3.398841023445129395e-01 -7.832253724336624146e-02
-6.801047325134277344e-01 1.625849008560180664e-01 -1.528490632772445679e-01 -5.765625238418579102e-01 2.013081684708595276e-02 1.319495290517807007e-01 3.146900236606597900e-01 1.959351748228073120e-01
-3.946537971496582031e-01 -8.176076412200927734e-02 -4.948865175247192383e-01 -6.227325201034545898e-01 -3.593869507312774658e-01 1.378027796745300293e-01 -1.719021499156951904e-01 -1.647912710905075073e-01
-4.163962602615356445e-01 -1.941877752542495728e-01 -2.089238017797470093e-01 -5.562475919723510742e-01 -1.350048780441284180e-01 6.029472947120666504e-01 1.306760460138320923e-01 -1.923459172248840332e-01
-7.092792987823486328e-01 -4.788247942924499512e-01 1.564074540510773659e-03 7.568632066249847412e-02 -3.278744965791702271e-02 2.602313160896301270e-01 -1.867707520723342896e-01 -3.977940678596496582e-01
-4.959669709205627441e-01 -2.744048833847045898e-01 5.083372443914413452e-02 -7.687931060791015625e-01 -3.513852134346961975e-02 -1.279229968786239624e-01 2.140305191278457642e-01 1.472534686326980591e-01
-3.766781389713287354e-01 2.559494674205780029e-01 -1.340677142143249512e-01 -1.278738230466842651e-01 2.065132260322570801e-01 2.744317352771759033e-01 -4.751001000404357910e-01 -6.438921093940734863e-01
-1.580550372600555420e-01 4.429315626621246338e-01 2.092278935015201569e-02 -4.630450606346130371e-01 4.453309476375579834e-01 1.475270986557006836e-01 -5.441306233406066895e-01 -2.186770737171173096e-01
-6.719393134117126465e-01 -2.455818802118301392e-01 4.320765435695648193e-01 -1.310583204030990601e-01 3.871683180332183838e-01 2.853840216994285583e-02 -3.113553225994110107e-01 -1.914812922477722168e-01
-5.954611897468566895e-01 -3.764011859893798828e-01 -2.460234612226486206e-01 -1.488445103168487549e-01 3.101953268051147461e-01 -2.135618925094604492e-01 -2.991109490394592285e-01 4.356244802474975586e-01
-5.298941135406494141e-01 -4.404627084732055664e-01 -4.555044174194335938e-01 -7.116361707448959351e-02 8.418714255094528198e-02 2.433464974164962769e-01 -4.144786894321441650e-01 2.730544209480285645e-01
-3.375598192214965820e-01 3.403956294059753418e-01 -3.066550791263580322e-01 -3.844332396984100342e-01 1.640020012855529785e-01 -4.826354980468750000e-01 -5.080152153968811035e-01 1.022003591060638428e-01
-5.916909575462341309e-01 1.187295168638229370e-01 7.538983970880508423e-02 -6.948198676109313965e-01 3.026817180216312408e-02 2.329978495836257935e-01 2.687446773052215576e-01 1.411346495151519775e-01
-3.537181019783020020e-01 3.000515699386596680e-01 2.019501924514770508e-01 -7.305014729499816895e-01 -1.077792868018150330e-01 2.279656529426574707e-01 -2.048010230064392090e-01 -3.238956928253173828e-01
-1.206758990883827209e-01 -4.420087039470672607e-01 2.723636031150817871e-01 -7.930392622947692871e-01 1.028689220547676086e-01 -9.147033840417861938e-02 1.492308825254440308e-01 2.139010876417160034e-01
-5.133405327796936035e-01 -2.887455821037292480e-01 -1.297502219676971436e-02 3.278650343418121338e-02 5.716172456741333008e-01 -2.777826488018035889e-01 -2.659911215305328369e-01 -4.209552705287933350e-01
-4.098493754863739014e-01 5.883114412426948547e-02 1.675600856542587280e-01 -7.720961570739746094e-01 3.051178455352783203e-01 -2.064910829067230225e-01 2.373428791761398315e-01 1.108446717262268066e-01
-6.540184020996093750e-01 -8.186384290456771851e-02 -5.947126746177673340e-01 3.446035087108612061e-02 1.280158609151840210e-01 -6.472992897033691406e-02 -4.139917194843292236e-01 -1.368222236633300781e-01
-1.837072819471359253e-01 -3.550149798393249512e-01 9.557656198740005493e-02 -7.208807468414306641e-01 3.441935777664184570e-01 -2.659915387630462646e-01 1.692028343677520752e-01 3.058788776397705078e-01
-4.104200005531311035e-01 -6.651690602302551270e-01 -1.209972240030765533e-02 -2.244782447814941406e-01 3.523548543453216553e-01 -3.610097467899322510e-01 1.039768829941749573e-01 -2.706942856311798096e-01
-5.556522011756896973e-01 -4.545000791549682617e-01 -2.961852587759494781e-02 -2.738077938556671143e-02 4.142343401908874512e-01 2.662705071270465851e-02 -2.743843942880630493e-02 -5.567775964736938477e-01
-8.764308691024780273e-02 -8.071573823690414429e-02 -1.444194614887237549e-01 -7.395609617233276367e-01 4.246400892734527588e-01 3.898064792156219482e-01 6.561277061700820923e-02 -2.853469252586364746e-01
-2.405575513839721680e-01 1.772095561027526855e-01 3.334690928459167480e-01 -8.391882181167602539e-01 -2.981276018545031548e-03 2.076117880642414093e-02 3.895068168640136719e-02 -3.055053949356079102e-01
-6.773404479026794434e-01 -3.776897788047790527e-01 2.001714855432510376e-01 -2.070940583944320679e-01 -4.481362402439117432e-01 2.702729105949401855e-01 -1.766318529844284058e-01 -1.026236191391944885e-01
-2.587288320064544678e-01 1.863659918308258057e-02 -1.926278024911880493e-01 -7.836228013038635254e-01 -3.829829394817352295e-01 2.667173445224761963e-01 -2.186461985111236572e-01 -1.261812001466751099e-01
-4.591137170791625977e-01 -1.304607838392257690e-01 2.459893077611923218e-01 6.169052049517631531e-02 6.122150421142578125e-01 -1.537496298551559448e-01 -5.478455424308776855e-01 -9.642223268747329712e-02
-1.252676476724445820e-03 -4.168823957443237305e-01 -1.016662716865539551e-01 -6.887499690055847168e-01 3.164891898632049561e-01 -3.666743338108062744e-01 -1.914139091968536377e-01 2.650289237499237061e-01
-5.659195184707641602e-01 -1.941126137971878052e-01 -6.256242990493774414e-01 -7.601645588874816895e-02 8.212246000766754150e-02 5.691618472337722778e-02 -4.673494994640350342e-01 1.283437162637710571e-01
-4.245182275772094727e-01 3.693450689315795898e-01 -5.843903869390487671e-02 -4.878838658332824707e-01 1.901028454303741455e-01 1.559663414955139160e-01 -4.968431890010833740e-01 -3.668856620788574219e-01
1.213039234280586243e-01 -5.229265689849853516e-01 -2.079586088657379150e-01 -5.341983437538146973e-01 3.083826005458831787e-01 -1.541438046842813492e-02 -3.805151879787445068e-01 3.782713711261749268e-01
-4.964757859706878662e-01 -1.445097178220748901e-01 1.660872846841812134e-01 -4.810241162776947021e-01 5.127304792404174805e-01 1.591312736272811890e-01 -4.082157015800476074e-01 1.371285021305084229e-01
-5.745730400085449219e-01 -3.305840194225311279e-01 -5.349746346473693848e-01 -8.691745996475219727e-02 4.418277181684970856e-03 3.486346602439880371e-01 -3.702086508274078369e-01 9.059503674507141113e-02
-5.751308202743530273e-01 -3.881915509700775146e-01 1.566266566514968872e-01 1.177294701337814331e-01 3.758013248443603516e-01 -2.281220406293869019e-01 -4.502870440483093262e-01 -2.900256514549255371e-01
-1.283379495143890381e-01 -2.233185321092605591e-01 -6.399855762720108032e-02 -6.731482148170471191e-01 -4.185476005077362061e-01 -3.199314475059509277e-01 -4.318044781684875488e-01 -1.115369200706481934e-01
-3.305954933166503906e-01 -3.159196078777313232e-01 -5.050867199897766113e-01 -2.429429441690444946e-01 -3.389534652233123779e-01 2.105072885751724243e-01 -5.624677538871765137e-01 -3.456621617078781128e-02
-2.308829873800277710e-01 2.374139577150344849e-01 -3.671223223209381104e-01 -4.587173163890838623e-01 3.589939773082733154e-01 -1.681565791368484497e-01 -5.752072334289550781e-01 2.389782220125198364e-01
-2.178217768669128418e-01 -5.852063894271850586e-01 -1.745357215404510498e-01 -6.485106945037841797e-01 -2.321646176278591156e-02 -3.351597785949707031e-01 -9.712346829473972321e-03 2.146927118301391602e-01
-3.927770555019378662e-01 -5.591255426406860352e-01 -1.066651046276092529e-01 -1.982728838920593262e-01 2.256709635257720947e-01 2.574211061000823975e-01 -3.121352195739746094e-01 5.174880027770996094e-01
-1.677032262086868286e-01 -9.322993457317352295e-02 -1.262064576148986816e-01 -7.934672236442565918e-01 -3.060993254184722900e-01 4.128269553184509277e-01 -1.570813208818435669e-01 -1.699057370424270630e-01
6.029206514358520508e-02 1.157185509800910950e-01 4.397789761424064636e-02 -6.654966473579406738e-01 2.258796989917755127e-01 1.510185897350311279e-01 -5.442852973937988281e-01 -4.099751412868499756e-01
-4.140151441097259521e-01 -2.206136435270309448e-01 -3.948562145233154297e-01 -6.022473573684692383e-01 -3.886694610118865967e-01 2.741026878356933594e-01 -1.761185973882675171e-01 6.398267298936843872e-02
-3.213543593883514404e-01 -5.268684625625610352e-01 -1.923488676548004150e-01 -5.854264497756958008e-01 1.738040894269943237e-01 2.272933423519134521e-01 2.013080120086669922e-01 3.420874178409576416e-01
-6.360867023468017578e-01 -8.444821834564208984e-02 -5.949797630310058594e-01 -1.057910248637199402e-01 -6.785819679498672485e-02 1.539018750190734863e-01 -4.305188357830047607e-01 9.712101519107818604e-02
-5.373143553733825684e-01 -3.649459183216094971e-01 1.581360846757888794e-01 1.242378875613212585e-01 3.500426709651947021e-01 -2.664760351181030273e-01 -4.067558348178863525e-01 -4.227006137371063232e-01
-5.044733881950378418e-01 -1.629705876111984253e-01 -6.414373219013214111e-02 1.165453717112541199e-02 2.005061954259872437e-01 -5.179837346076965332e-01 -6.371512413024902344e-01 1.501027774065732956e-02
-4.920269846916198730e-01 -1.323252320289611816e-01 -5.096018910408020020e-01 -2.117303013801574707e-01 -2.708209156990051270e-01 2.349378317594528198e-01 -5.375021696090698242e-01 1.357487589120864868e-01
-2.117847204208374023e-01 1.002068817615509033e-01 2.013665884733200073e-01 -7.302848696708679199e-01 -3.003962934017181396e-01 -2.644469141960144043e-01 -4.306869804859161377e-01 1.599374562501907349e-01
2.000974714756011963e-01 -4.139335453510284424e-01 1.327307336032390594e-02 -7.411966919898986816e-01 2.378636896610260010e-01 3.837919533252716064e-01 -1.243705451488494873e-01 -1.404554843902587891e-01
-5.832844376564025879e-01 1.364423334598541260e-01 1.106928959488868713e-01 -6.772536635398864746e-01 -7.521402835845947266e-02 2.404391467571258545e-01 1.189266666769981384e-01 3.043445646762847900e-01
-3.188727200031280518e-01 -4.582033753395080566e-01 -3.408858180046081543e-02 -7.192615270614624023e-01 -2.468181550502777100e-01 -3.084214329719543457e-01 1.111113503575325012e-01 3.849644958972930908e-02
-2.597296833992004395e-01 1.049951557070016861e-02 -4.814565777778625488e-01 -6.619874835014343262e-01 3.696522414684295654e-01 2.086913734674453735e-01 4.223757982254028320e-02 -2.835905253887176514e-01
-4.642890393733978271e-01 3.593441843986511230e-01 -3.560726642608642578e-01 -4.455989301204681396e-01 2.677169442176818848e-01 -3.585383594036102295e-01 -2.912737727165222168e-01 2.118934988975524902e-01
-1.782452911138534546e-01 -9.787280112504959106e-02 -2.071920186281204224e-01 -8.422572612762451172e-01 -2.574103176593780518e-01 -1.436665803194046021e-01 -8.940049260854721069e-02 -3.338133394718170166e-01
-5.489417910575866699e-01 -9.077631682157516479e-02 -1.962794922292232513e-03 -5.161272287368774414e-01 -2.162118256092071533e-02 -5.912578105926513672e-01 -1.593187898397445679e-01 2.204442769289016724e-01
-1.108883065171539783e-03 -1.392580419778823853e-01 2.614274248480796814e-02 -8.656767606735229492e-01 3.642058968544006348e-01 2.834976613521575928e-01 6.179480999708175659e-02 -1.170072853565216064e-01
2.312402240931987762e-02 -1.409492939710617065e-01 1.503748260438442230e-02 -7.496572732925415039e-01 -1.466090828180313110e-01 -2.628927826881408691e-01 -5.715819597244262695e-01 8.591028861701488495e-03
-3.627684116363525391e-01 -2.625381648540496826e-01 -6.383985280990600586e-01 -3.225509524345397949e-01 -2.184688597917556763e-01 -1.256511360406875610e-01 -4.682605564594268799e-01 -7.138827443122863770e-02
-3.059868216514587402e-01 1.652278751134872437e-01 -2.595762312412261963e-01 -6.360412240028381348e-01 1.796673983335494995e-01 5.340439677238464355e-01 -8.054930716753005981e-02 -2.883958220481872559e-01
-8.404490351676940918e-01 -1.091951057314872742e-01 -3.243631124496459961e-01 -2.546871900558471680e-01 3.839528188109397888e-02 -3.134416937828063965e-01 1.083624809980392456e-01 -1.351432688534259796e-02
-1.866615414619445801e-01 -4.271776974201202393e-01 -1.016658768057823181e-01 -6.190283298492431641e-01 -2.279381752014160156e-01 -4.870941936969757080e-01 -2.646401226520538330e-01 -1.728979349136352539e-01
-2.834631502628326416e-01 -1.834095455706119537e-02 -2.491028159856796265e-01 -8.261296749114990234e-01 -2.239382863044738770e-01 -1.051906794309616089e-01 -6.412720680236816406e-02 -3.308233916759490967e-01
-5.611675381660461426e-01 -9.396478533744812012e-02 -8.773855865001678467e-02 -6.698268055915832520e-01 3.096690401434898376e-02 -1.108775660395622253e-01 1.490111798048019409e-01 4.294631481170654297e-01
-1.846661716699600220e-01 -3.610319495201110840e-01 -3.611447811126708984e-01 -3.766913115978240967e-01 -1.511008292436599731e-01 1.498521566390991211e-01 -7.092987895011901855e-01 -1.218213886022567749e-01
-5.598792433738708496e-01 -5.259724259376525879e-01 1.097863242030143738e-01 -1.846092194318771362e-01 3.691954314708709717e-01 -2.412703782320022583e-01 9.343813359737396240e-02 -4.006336629390716553e-01
-2.637989521026611328e-01 5.590145476162433624e-03 1.423264294862747192e-01 -8.884549736976623535e-01 -3.304183855652809143e-02 -1.131560280919075012e-01 1.441212296485900879e-01 -2.934327423572540283e-01
-6.903556585311889648e-01 1.058826074004173279e-01 3.898842334747314453e-01 -1.489423960447311401e-01 1.666234880685806274e-01 -4.005790054798126221e-01 -3.828379213809967041e-01 5.668130517005920410e-02
5.434118583798408508e-02 -1.349726617336273193e-01 1.739747077226638794e-01 -7.854270935058593750e-01 1.025464981794357300e-01 3.566959798336029053e-01 -1.966321319341659546e-01 -3.940237164497375488e-01
-3.306654691696166992e-01 -1.705077141523361206e-01 -2.918462157249450684e-01 -5.925730466842651367e-01 1.502677947282791138e-01 5.974777936935424805e-01 1.599013358354568481e-01 -1.419229805469512939e-01
-3.215273916721343994e-01 5.680460855364799500e-02 1.082806214690208435e-01 -6.375111341476440430e-01 2.963335514068603516e-01 -6.213842630386352539e-01 2.311156876385211945e-02 -2.796552889049053192e-02
-2.267081439495086670e-01 9.693730622529983521e-02 -1.743406206369400024e-01 -6.487543582916259766e-01 1.720142662525177002e-01 6.111824512481689453e-01 -1.264535486698150635e-01 -2.623094618320465088e-01
-3.583915233612060547e-01 1.075383499264717102e-01 4.279365241527557373e-01 -6.568551659584045410e-01 1.296132057905197144e-01 -3.669449687004089355e-01 3.326241299510002136e-02 -3.047098517417907715e-01
-3.874519765377044678e-01 -5.104548856616020203e-02 -6.444221735000610352e-01 -2.376665323972702026e-01 1.816182881593704224e-01 -1.992476582527160645e-01 -4.878306388854980469e-01 2.546495497226715088e-01
-5.122911930084228516e-01 1.616605967283248901e-01 -2.758072316646575928e-01 -2.757892012596130371e-01 4.199642241001129150e-01 -3.401670753955841064e-01 -2.515507936477661133e-01 4.515893161296844482e-01
-5.404015779495239258e-01 1.262302994728088379e-01 -5.626106858253479004e-01 -1.519527137279510498e-01 2.511837482452392578e-01 1.123264729976654053e-01 -1.910320073366165161e-01 -4.901101291179656982e-01
-3.221830129623413086e-01 -7.663865685462951660e-01 1.279447823762893677e-01 -4.242153838276863098e-02 3.733347952365875244e-01 2.346865385770797729e-01 -2.592490017414093018e-01 -1.703337281942367554e-01
-9.648442864418029785e-01 -2.502182312309741974e-02 -1.108029708266258240e-01 -8.704851567745208740e-02 5.723306536674499512e-02 1.804523766040802002e-01 1.080025210976600647e-01 3.303799033164978027e-02
-3.131373524665832520e-01 -6.883414387702941895e-01 -1.344489306211471558e-01 -4.528535604476928711e-01 2.784593701362609863e-01 1.285978555679321289e-01 2.128214687108993530e-01 2.561410665512084961e-01
-4.462118148803710938e-01 -5.880337581038475037e-02 -4.390653967857360840e-01 -5.898556113243103027e-01 -2.269519306719303131e-02 -1.438991427421569824e-01 1.002000942826271057e-01 -4.748336374759674072e-01
-4.697866439819335938e-01 1.928671300411224365e-01 3.051253408193588257e-02 -7.567239999771118164e-01 1.766366064548492432e-01 -2.820806801319122314e-01 2.394103258848190308e-01 -2.128565497696399689e-02
-1.948843598365783691e-01 -8.582593500614166260e-02 -8.288222551345825195e-02 -6.894618272781372070e-01 6.023802328854799271e-03 4.486784636974334717e-01 -4.079708158969879150e-01 -3.234782516956329346e-01
-2.885806262493133545e-01 1.447100378572940826e-02 -4.583160281181335449e-01 -2.085684537887573242e-01 -6.931147724390029907e-02 8.748774975538253784e-02 -8.052411079406738281e-01 4.567397758364677429e-02
-1.239078640937805176e-01 1.531833708286285400e-01 -9.945610165596008301e-02 -5.948447585105895996e-01 -1.636713594198226929e-01 -1.400415413081645966e-02 -6.431317329406738281e-01 -3.960389494895935059e-01
-3.368394076824188232e-02 -6.603509783744812012e-01 -1.259001344442367554e-01 -6.076387166976928711e-01 1.180261597037315369e-01 -1.489748805761337280e-01 -1.112343370914459229e-01 3.594848811626434326e-01
-5.836498737335205078e-01 -1.416603177785873413e-01 -1.507834182120859623e-03 -5.839202404022216797e-01 4.301194474101066589e-02 -4.859312474727630615e-01 1.721669435501098633e-01 1.752120405435562134e-01
-1.627769768238067627e-01 -2.929405570030212402e-01 -4.761229753494262695e-01 -7.029964774847030640e-02 5.933219939470291138e-02 9.207582473754882812e-02 -7.938945889472961426e-01 -1.174198612570762634e-01
-2.778562903404235840e-01 -5.350435376167297363e-01 2.089223563671112061e-01 -1.159421429038047791e-01 3.039537668228149414e-01 -3.663421049714088440e-02 -4.223114550113677979e-01 -5.543972253799438477e-01
-6.534227728843688965e-01 -3.096929192543029785e-01 -2.743803858757019043e-01 -2.005582600831985474e-01 -3.029652498662471771e-02 5.477722883224487305e-01 -1.294472515583038330e-01 2.095037549734115601e-01
-5.592374205589294434e-01 -1.806141436100006104e-01 -9.887263923883438110e-02 -5.589422583580017090e-01 -1.076845601201057434e-01 4.939578473567962646e-01 8.921194821596145630e-02 2.624699771404266357e-01
-6.002190709114074707e-01 -1.019299030303955078e-01 -3.198318779468536377e-01 -4.228644669055938721e-01 1.607980579137802124e-01 -3.148172199726104736e-01 -1.782604306936264038e-01 4.376045763492584229e-01
-2.911946773529052734e-01 8.967410773038864136e-02 5.287393182516098022e-02 -8.465210795402526855e-01 1.054773256182670593e-01 7.577794790267944336e-02 -5.960866808891296387e-02 4.090839028358459473e-01
-1.459168344736099243e-01 -7.255198955535888672e-01 -3.340051472187042236e-01 -5.060665011405944824e-01 -1.536806374788284302e-01 -1.854792982339859009e-01 -6.375602632761001587e-02 -1.502704024314880371e-01
-9.942610561847686768e-02 3.668422996997833252e-02 2.819315195083618164e-01 -7.568221092224121094e-01 2.166440486907958984e-01 -3.056926131248474121e-01 -4.014823734760284424e-01 -1.869039237499237061e-01
-3.627439141273498535e-01 1.003559753298759460e-01 6.997052580118179321e-02 -6.561577916145324707e-01 -4.169872999191284180e-01 -1.684482395648956299e-01 -4.685257971286773682e-01 -3.371960669755935669e-02
-2.610582709312438965e-01 3.362136483192443848e-01 -2.988446131348609924e-02 -5.638802647590637207e-01 6.818369030952453613e-01 1.616723388433456421e-01 -7.145394384860992432e-02 6.172231584787368774e-02
-2.906076014041900635e-01 -2.570625022053718567e-02 2.935144007205963135e-01 -6.767154932022094727e-01 -2.800898551940917969e-01 -3.600859344005584717e-01 -2.853243649005889893e-01 -2.850784957408905029e-01
-3.768185675144195557e-01 -2.588965296745300293e-01 -2.105282843112945557e-01 -5.569046735763549805e-01 -2.672708034515380859e-01 5.834110975265502930e-01 -1.311396509408950806e-01 8.669286966323852539e-02
-7.976382374763488770e-01 -1.457663625478744507e-01 3.121190667152404785e-01 -8.669316768646240234e-02 -3.274529874324798584e-01 2.323836684226989746e-01 -2.763268053531646729e-01 2.703540259972214699e-03
-4.104998111724853516e-01 -2.179053723812103271e-01 2.476857751607894897e-01 -2.012455612421035767e-01 5.201822519302368164e-01 -3.597332835197448730e-01 -4.495947659015655518e-01 2.828887403011322021e-01
-3.938995301723480225e-01 7.039566338062286377e-02 -5.989544391632080078e-01 -4.683168828487396240e-01 2.170487046241760254e-01 -9.722679108381271362e-02 -1.325263679027557373e-01 -4.332367777824401855e-01
-1.762841045856475830e-01 2.654860019683837891e-01 1.187267228960990906e-01 -8.586862683296203613e-01 -2.685970999300479889e-02 -3.276566043496131897e-02 -3.775024712085723877e-01 -5.195908248424530029e-02
-2.288772314786911011e-01 -6.509754657745361328e-01 -3.515194058418273926e-01 -5.746148228645324707e-01 -6.404835730791091919e-03 -2.527108490467071533e-01 6.250344216823577881e-02 -4.782740399241447449e-02
-5.199428796768188477e-01 -3.960228860378265381e-01 7.680290192365646362e-02 -6.588543653488159180e-01 -1.822748780250549316e-02 -1.151306182146072388e-01 9.355014562606811523e-02 -3.324133455753326416e-01
-6.157054305076599121e-01 -1.934117674827575684e-01 -1.070736274123191833e-01 -5.896579623222351074e-01 3.627261891961097717e-02 -2.772759199142456055e-01 2.555651068687438965e-01 2.842994034290313721e-01
-1.085625439882278442e-01 -5.294007658958435059e-01 -2.443021833896636963e-01 -6.309909820556640625e-01 1.165387332439422607e-01 -3.907799124717712402e-01 -7.499302178621292114e-02 2.796456515789031982e-01
-9.735574126243591309e-01 -4.908217117190361023e-02 1.919042617082595825e-01 -9.092402458190917969e-02 -9.510409086942672729e-03 -4.587425291538238525e-02 -4.693259671330451965e-02 -1.687855459749698639e-02
-1.677501797676086426e-01 -6.767674088478088379e-01 -2.207805365324020386e-01 -6.173730492591857910e-01 5.544481799006462097e-02 -2.366379052400588989e-01 3.982140123844146729e-02 1.526264846324920654e-01
-3.714212775230407715e-01 1.378367990255355835e-01 7.680089212954044342e-03 -8.188183903694152832e-01 -1.394873857498168945e-01 -2.357750385999679565e-02 -7.281414582394063473e-04 -3.905275166034698486e-01
-1.473902445286512375e-02 5.516059696674346924e-02 1.221689358353614807e-01 -7.352145910263061523e-01 6.116858720779418945e-01 -2.496983706951141357e-01 -6.824343651533126831e-02 1.040430460125207901e-02
-5.827018022537231445e-01 -1.766961216926574707e-01 -5.260635912418365479e-02 -4.372479021549224854e-01 1.263176649808883667e-01 -5.690719485282897949e-01 -1.211215630173683167e-01 2.842785418033599854e-01
-9.140254855155944824e-01 -3.187755346298217773e-01 4.036423563957214355e-02 -1.557403355836868286e-01 -6.289659440517425537e-02 4.652837663888931274e-02 1.740351319313049316e-01 -2.541682496666908264e-02
-5.226688981056213379e-01 -1.968630254268646240e-01 1.859629303216934204e-01 -6.300986409187316895e-01 1.327369511127471924e-01 -2.828199267387390137e-01 2.063452154397964478e-01 3.409855663776397705e-01
-2.244978249073028564e-01 -1.080020144581794739e-01 -5.360329747200012207e-01 -6.549255251884460449e-01 4.128768295049667358e-02 1.848963052034378052e-01 -1.270254403352737427e-01 -4.118866622447967529e-01
-3.016250133514404297e-01 3.198110312223434448e-02 -1.722876727581024170e-02 -8.455817103385925293e-01 1.734822615981101990e-02 -4.331390261650085449e-01 5.351964756846427917e-02 -4.381396993994712830e-02
-3.642098009586334229e-01 -2.071768194437026978e-01 -5.631306171417236328e-01 -2.064703851938247681e-01 9.484767913818359375e-02 1.014775335788726807e-01 -5.477117896080017090e-01 3.813146352767944336e-01
-4.490470513701438904e-02 -4.457791447639465332e-01 1.018919050693511963e-01 -6.007701754570007324e-01 -3.170192539691925049e-01 -4.015085697174072266e-01 -3.958093523979187012e-01 -9.788963198661804199e-02
5.565462261438369751e-02 -4.483606666326522827e-02 -6.255029886960983276e-02 -5.088748335838317871e-01 2.946112155914306641e-01 1.926929801702499390e-01 -5.667319893836975098e-01 -5.356442928314208984e-01
-3.052639067173004150e-01 1.079184636473655701e-01 2.836563289165496826e-01 -8.020098805427551270e-01 -2.431203722953796387e-01 -1.756387501955032349e-01 -2.707637548446655273e-01 9.065002202987670898e-02
-3.902028799057006836e-01 -5.920333266258239746e-01 4.788614809513092041e-03 -5.142887830734252930e-01 -3.145703077316284180e-01 2.090475410223007202e-01 -6.025727838277816772e-02 2.940003871917724609e-01
-6.274594664573669434e-01 1.434374004602432251e-01 3.505762666463851929e-02 -5.284686684608459473e-01 3.194074034690856934e-01 4.297954142093658447e-01 1.262685209512710571e-01 5.023248866200447083e-02
-7.550706863403320312e-01 -9.921699762344360352e-02 2.895580530166625977e-01 -1.673611700534820557e-01 1.383185684680938721e-01 -2.944066822528839111e-01 -4.490474462509155273e-01 -2.682577632367610931e-02
-2.011033594608306885e-01 -2.974086701869964600e-01 -1.862916946411132812e-01 -5.508880615234375000e-01 2.700126171112060547e-01 3.847601711750030518e-01 1.731100529432296753e-01 -5.310450792312622070e-01
-6.662715077400207520e-01 -5.262403190135955811e-02 -3.306004106998443604e-01 -3.790083229541778564e-01 2.152916043996810913e-01 -4.819406867027282715e-01 1.102925166487693787e-01 9.791493415832519531e-02
-3.025659620761871338e-01 -6.134161949157714844e-01 -1.212833300232887268e-01 -4.957065880298614502e-01 3.422716557979583740e-01 4.205559566617012024e-02 2.614510059356689453e-01 2.906280159950256348e-01
-4.843926727771759033e-01 -1.217873767018318176e-01 -5.394091010093688965e-01 -1.287437081336975098e-01 -1.140277162194252014e-01 2.459975183010101318e-01 -6.022440791130065918e-01 8.233717828989028931e-02
-4.037806987762451172e-01 -1.811335533857345581e-01 2.658112347126007080e-01 -7.299740910530090332e-01 -3.346838057041168213e-01 -2.615925073623657227e-01 3.232670947909355164e-02 -1.383662372827529907e-01
-3.894745707511901855e-01 3.254497349262237549e-01 -2.252540141344070435e-01 -6.963642835617065430e-01 2.691875398159027100e-01 1.765480041503906250e-01 -2.837372124195098877e-01 -1.503051221370697021e-01
-2.629879117012023926e-01 -5.754762887954711914e-02 -1.839577555656433105e-01 -7.834570407867431641e-01 -3.874050080776214600e-02 -4.006541371345520020e-01 -2.910062968730926514e-01 1.821289807558059692e-01
-3.633378148078918457e-01 3.109666109085083008e-01 2.205665111541748047e-01 -8.110567927360534668e-01 -1.870246976613998413e-01 9.068858809769153595e-03 -1.321470588445663452e-01 -1.109030842781066895e-01
-6.045399904251098633e-01 -2.360014915466308594e-01 7.780940085649490356e-02 3.634701715782284737e-03 6.778778880834579468e-02 -3.816435635089874268e-01 -6.489390730857849121e-01 3.739611804485321045e-02
-3.888264894485473633e-01 -1.030236929655075073e-01 1.171243116259574890e-01 -8.018481731414794922e-01 5.192094296216964722e-02 -2.818440198898315430e-01 2.287498265504837036e-01 -2.169407755136489868e-01
-6.256383657455444336e-01 -1.591307818889617920e-01 -5.960595011711120605e-01 1.839169301092624664e-02 2.028964310884475708e-01 1.193067803978919983e-01 -4.088743031024932861e-01 7.106105983257293701e-02
-4.848213195800781250e-01 1.147630661725997925e-01 3.834974169731140137e-01 -7.433292865753173828e-01 -7.588256895542144775e-02 -1.542918980121612549e-01 -4.018470179289579391e-03 -1.502956002950668335e-01
-3.306192457675933838e-01 -2.317318171262741089e-01 -1.603505760431289673e-01 -7.383430004119873047e-01 -2.386800944805145264e-01 3.915489614009857178e-01 -1.221282035112380981e-01 2.023228108882904053e-01
-3.127593696117401123e-01 -6.717395037412643433e-02 5.698434263467788696e-02 -8.052478432655334473e-01 2.221692055463790894e-01 -2.678531110286712646e-01 -6.877969019114971161e-03 3.533360660076141357e-01
-9.325276017189025879e-01 -1.697286367416381836e-01 3.338206186890602112e-02 -3.397938609123229980e-02 1.978459805250167847e-01 1.523755788803100586e-01 1.100425347685813904e-01 -1.576226651668548584e-01
-2.181285470724105835e-01 -2.763569056987762451e-01 -5.179466679692268372e-02 -1.741423457860946655e-01 7.085894048213958740e-02 -4.558912292122840881e-02 -8.010573983192443848e-01 4.407337605953216553e-01
-1.250509470701217651e-01 -5.111181139945983887e-01 -1.713002175092697144e-01 -7.533789873123168945e-01 1.042594313621520996e-01 -1.350475102663040161e-01 -4.466437920928001404e-02 3.083733022212982178e-01
-2.424659281969070435e-01 3.903579413890838623e-01 2.934007346630096436e-01 -5.961750745773315430e-01 -2.253275662660598755e-01 9.769736975431442261e-02 -5.183624029159545898e-01 -1.352971047163009644e-01
-3.449470698833465576e-01 1.739420592784881592e-01 8.483354747295379639e-02 -7.105675935745239258e-01 2.100728265941143036e-02 -3.599582016468048096e-01 -2.635391950607299805e-01 3.730795979499816895e-01
-1.649920046329498291e-01 -3.317798674106597900e-01 -3.210793733596801758e-01 -4.471237957477569580e-01 3.682653903961181641e-01 5.181229710578918457e-01 -3.394326865673065186e-01 2.010045051574707031e-01
-5.065608620643615723e-01 4.376477736514061689e-04 -3.511137664318084717e-01 -5.113782882690429688e-01 -2.300512790679931641e-01 4.793043434619903564e-01 -2.373734712600708008e-01 1.400176137685775757e-01
-6.357556581497192383e-01 -1.452116370201110840e-01 4.690608382225036621e-01 -7.998552918434143066e-02 3.126414716243743896e-01 -2.031652629375457764e-01 -4.434764981269836426e-01 1.123400703072547913e-01
-7.417508363723754883e-01 -6.807105243206024170e-02 2.707813382148742676e-01 -3.032146990299224854e-01 3.027642667293548584e-01 -2.766153216361999512e-01 1.777307540178298950e-01 2.830899059772491455e-01
-4.223635494709014893e-01 -4.312049448490142822e-01 -1.751545369625091553e-01 -4.158105254173278809e-01 1.050253435969352722e-01 -2.205370813608169556e-01 -2.296386212110519409e-01 5.654140114784240723e-01
-5.476923584938049316e-01 -3.265994787216186523e-01 2.443015426397323608e-01 9.304904192686080933e-02 4.238477051258087158e-01 -1.702504009008407593e-01 -5.231243371963500977e-01 -2.067206650972366333e-01
-6.311393380165100098e-01 -3.731265962123870850e-01 -5.284609794616699219e-01 -8.684117347002029419e-02 3.643178045749664307e-01 6.401648372411727905e-02 -1.936604976654052734e-01 -3.601809218525886536e-02
-5.374917387962341309e-01 -4.655630886554718018e-01 -1.419779192656278610e-02 -2.934892475605010986e-01 -1.810895800590515137e-01 -2.319461107254028320e-01 -3.969581425189971924e-01 4.047814309597015381e-01
