# Supplementary material for: Where is your field going? A machine learning approach to study the relative motion of the domains of physics
Source: PLoS One. 2020 Jun 18;15(6):e0233997. doi: 10.1371/journal.pone.0233997 (PMC7302634; doi:10.1371/journal.pone.0233997)
Supplement: S11 Data — (ZIP) [file pone.0233997.s011.zip › 10/Pacs4Run_10_VS_500_embeddings1996-2000ED8.txt]

-3.264771997928619385e-01 2.303213179111480713e-01 -1.762176007032394409e-01 3.533145040273666382e-02 5.019129514694213867e-01 7.384620308876037598e-01 9.829960763454437256e-02 -3.403057903051376343e-02
-5.184666514396667480e-01 1.656342446804046631e-01 -1.772245168685913086e-01 -6.167328357696533203e-01 5.869037704542279243e-04 3.603396415710449219e-01 3.878857195377349854e-01 -1.081169024109840393e-01
-2.920720875263214111e-01 2.685809731483459473e-01 4.559062719345092773e-01 -8.196175843477249146e-02 3.994874656200408936e-01 6.205030083656311035e-01 -4.496678709983825684e-02 -2.852256298065185547e-01
-8.516027331352233887e-01 2.879628837108612061e-01 1.301666349172592163e-01 1.309910565614700317e-01 3.060061335563659668e-01 2.334027737379074097e-01 -2.084743417799472809e-02 -9.590200334787368774e-02
-3.295037746429443359e-01 -3.950856924057006836e-01 -2.402451634407043457e-01 -1.360621005296707153e-01 5.825955867767333984e-01 3.804242312908172607e-01 -1.739509552717208862e-01 3.804011046886444092e-01
-1.642279028892517090e-01 2.235525697469711304e-01 -2.711039781570434570e-01 -5.687963366508483887e-01 1.785682439804077148e-01 4.900794327259063721e-01 -3.372182846069335938e-01 3.744944632053375244e-01
-4.621241390705108643e-01 2.360976934432983398e-01 2.457918971776962280e-01 4.533922299742698669e-02 6.799259781837463379e-01 3.716538548469543457e-01 -8.937672711908817291e-03 2.602385878562927246e-01
-1.727226227521896362e-01 -3.860444128513336182e-01 -2.794085144996643066e-01 -4.271312654018402100e-01 4.178485572338104248e-01 5.189529061317443848e-01 2.343727648258209229e-01 -2.485688626766204834e-01
-4.934245347976684570e-01 -8.988096378743648529e-03 4.000663012266159058e-02 -4.952437058091163635e-02 5.831723213195800781e-01 3.342914283275604248e-01 -4.246237128973007202e-02 5.465843677520751953e-01
-5.685198903083801270e-01 5.599204897880554199e-01 -5.873453989624977112e-02 1.235519126057624817e-01 1.539683789014816284e-01 3.976098895072937012e-01 -2.703015506267547607e-01 -2.994937300682067871e-01
-5.514151453971862793e-01 -5.844320654869079590e-01 -2.487341165542602539e-01 -2.183016985654830933e-01 3.345808386802673340e-01 3.558244407176971436e-01 -2.068989165127277374e-02 7.663387805223464966e-02
-5.794287919998168945e-01 1.748261451721191406e-01 -1.449742764234542847e-01 -5.277829170227050781e-01 4.722921252250671387e-01 2.935234904289245605e-01 1.554389595985412598e-01 -2.736087329685688019e-02
-4.148944318294525146e-01 -6.471634656190872192e-02 -8.228690624237060547e-01 -1.295069158077239990e-01 2.190725952386856079e-01 2.079671621322631836e-01 5.694972723722457886e-02 -1.878889948129653931e-01
-3.417981564998626709e-01 -3.472940325736999512e-01 -1.678691953420639038e-01 4.117034748196601868e-02 6.332234144210815430e-01 3.858282268047332764e-01 -1.607557237148284912e-01 3.962424099445343018e-01
1.538058817386627197e-01 -1.075918748974800110e-01 -1.183772534132003784e-01 -3.199336230754852295e-01 4.312056899070739746e-01 6.916769742965698242e-01 -4.077681005001068115e-01 1.332920640707015991e-01
-2.501901984214782715e-01 -4.965268969535827637e-01 -2.662670016288757324e-01 -4.354136884212493896e-01 3.868184983730316162e-01 5.108839869499206543e-01 1.245990842580795288e-01 -6.501382589340209961e-02
-2.850076258182525635e-01 -5.258287191390991211e-01 8.709329366683959961e-02 1.129048913717269897e-01 -5.456611886620521545e-02 7.140777707099914551e-01 3.230600953102111816e-01 6.848249584436416626e-02
-4.274007081985473633e-01 -2.568603456020355225e-01 6.913184374570846558e-02 3.500401377677917480e-01 1.707079708576202393e-01 6.168569922447204590e-01 4.396868050098419189e-01 -1.451406329870223999e-01
-3.374728262424468994e-01 -2.243861369788646698e-02 -7.534646391868591309e-01 -2.725845873355865479e-01 3.000915348529815674e-01 3.242558836936950684e-01 -1.836262047290802002e-01 -1.211692690849304199e-01
-1.881476342678070068e-01 5.425640940666198730e-01 2.493394613265991211e-01 -2.441745400428771973e-01 4.067495763301849365e-01 5.826967954635620117e-01 1.784187704324722290e-01 -1.077924221754074097e-01
-5.652701854705810547e-01 -3.051642477512359619e-01 9.155844897031784058e-02 2.872071862220764160e-01 4.255521297454833984e-01 4.441959261894226074e-01 3.153943717479705811e-01 -1.363646537065505981e-01
-1.230914071202278137e-01 4.791752099990844727e-01 -1.914411336183547974e-01 -5.677845478057861328e-01 3.092857301235198975e-01 5.120316743850708008e-01 9.498964250087738037e-02 -1.713283509016036987e-01
-5.425412654876708984e-01 -8.500914275646209717e-02 -2.664555013179779053e-01 -4.244053065776824951e-01 5.055673718452453613e-01 3.072255849838256836e-01 2.402749061584472656e-01 -1.989621520042419434e-01
-5.242939591407775879e-01 1.407689154148101807e-01 -5.545423626899719238e-01 3.116862475872039795e-01 -3.438745141029357910e-01 4.000581800937652588e-01 -3.717109560966491699e-02 1.447637528181076050e-01
-6.521739959716796875e-01 -1.362955421209335327e-01 -2.220471501350402832e-01 -3.882735073566436768e-01 3.301191926002502441e-01 3.484731912612915039e-01 -1.166800633072853088e-01 -3.346711695194244385e-01
-3.125091791152954102e-01 -5.584462881088256836e-01 -2.709535062313079834e-01 -3.286769390106201172e-01 3.682213723659515381e-01 5.212967395782470703e-01 -2.639276720583438873e-02 -3.158418461680412292e-02
-2.731833159923553467e-01 -4.288269579410552979e-02 -2.876413762569427490e-01 -6.361854076385498047e-01 1.757621169090270996e-01 5.644283294677734375e-01 -8.755538612604141235e-02 -2.809359133243560791e-01
-7.101092934608459473e-01 -2.642962038516998291e-01 -5.465029180049896240e-02 3.314428925514221191e-01 3.806397318840026855e-01 3.217421174049377441e-01 2.540828585624694824e-01 -9.404853917658329010e-03
-1.024778336286544800e-01 1.345059126615524292e-01 4.514140263199806213e-02 -5.372188091278076172e-01 4.119137823581695557e-01 5.915331244468688965e-01 1.811637282371520996e-01 -3.582734763622283936e-01
-3.089186251163482666e-01 -1.753905043005943298e-02 -2.507104575634002686e-01 -5.349871516227722168e-01 1.594868451356887817e-01 5.823786258697509766e-01 -2.949978709220886230e-01 -3.218231499195098877e-01
-3.269847631454467773e-01 3.846067935228347778e-02 -3.892941176891326904e-01 5.129904150962829590e-01 5.283766984939575195e-01 2.524961531162261963e-01 3.652362823486328125e-01 2.364310808479785919e-02
-5.278532505035400391e-01 -2.817236185073852539e-01 -4.622075259685516357e-01 1.659103929996490479e-01 -3.163457214832305908e-01 5.284063220024108887e-01 -1.122422963380813599e-01 -9.462931007146835327e-02
-1.602082103490829468e-01 -3.017186522483825684e-01 -2.573378384113311768e-01 1.221614927053451538e-01 -3.156232833862304688e-02 6.227986216545104980e-01 6.039956808090209961e-01 -2.201541066169738770e-01
-6.479921340942382812e-01 -1.438679546117782593e-02 8.052708208560943604e-02 9.071607142686843872e-02 5.485234856605529785e-01 2.986297607421875000e-01 -3.778099417686462402e-01 -1.799642592668533325e-01
1.946210488677024841e-02 2.442816644906997681e-01 -4.639498591423034668e-01 -4.063755273818969727e-01 4.953017830848693848e-01 4.798082709312438965e-01 -1.407835185527801514e-01 -2.533719539642333984e-01
-2.125381529331207275e-01 2.578999102115631104e-02 -7.182258367538452148e-01 -4.171090945601463318e-02 6.146976351737976074e-01 1.693041771650314331e-01 1.732535958290100098e-01 -6.354844663292169571e-03
-3.885481953620910645e-01 -2.913883924484252930e-01 -2.592678368091583252e-01 -6.455590128898620605e-01 1.227248981595039368e-01 4.558275938034057617e-01 2.255616337060928345e-01 8.024219423532485962e-02
-4.248150885105133057e-01 -1.623788774013519287e-01 1.452161371707916260e-01 3.802766799926757812e-01 -4.024751111865043640e-02 7.372077703475952148e-01 2.845998406410217285e-01 3.708315640687942505e-02
-4.691442251205444336e-01 -1.751035004854202271e-01 -3.922030031681060791e-01 -3.368861079216003418e-01 2.787742316722869873e-01 4.266830682754516602e-01 -6.618402153253555298e-02 -4.666615426540374756e-01
7.811564952135086060e-02 1.705235242843627930e-01 -4.410868883132934570e-01 -4.062882065773010254e-01 5.057969093322753906e-01 4.975735843181610107e-01 7.538557518273591995e-03 -3.189438283443450928e-01
-2.874589264392852783e-01 2.000804245471954346e-01 -4.331183433532714844e-01 -6.439749002456665039e-01 7.392942160367965698e-02 3.507593572139739990e-01 3.259010985493659973e-02 3.814189732074737549e-01
-4.941448271274566650e-01 -1.044137403368949890e-02 -5.207746028900146484e-01 -2.650497667491436005e-02 5.198675394058227539e-01 2.265149503946304321e-01 -8.920285850763320923e-02 -3.927781879901885986e-01
-4.554972052574157715e-02 2.969982326030731201e-01 -6.159989833831787109e-01 -5.372102856636047363e-01 1.267015188932418823e-01 4.505858719348907471e-01 -1.449736356735229492e-01 -3.961463645100593567e-02
-4.906639158725738525e-01 -1.403387486934661865e-01 -3.130614757537841797e-01 -5.015205740928649902e-01 3.371030390262603760e-01 4.173933565616607666e-01 1.971588097512722015e-02 -3.190284073352813721e-01
-1.231765970587730408e-01 9.174863249063491821e-02 -4.496989250183105469e-01 -6.133114099502563477e-01 -3.676421567797660828e-02 4.268394112586975098e-01 9.086085855960845947e-02 4.541259109973907471e-01
-1.990558356046676636e-01 2.941478490829467773e-01 -4.051914513111114502e-01 -5.818293094635009766e-01 2.913230359554290771e-01 4.425544142723083496e-01 5.988539382815361023e-02 -2.946839034557342529e-01
-2.914750277996063232e-01 -2.131143063306808472e-01 -2.609952986240386963e-01 5.250943303108215332e-01 -9.560978412628173828e-02 6.103782653808593750e-01 -2.552634477615356445e-01 2.809262573719024658e-01
-5.035535097122192383e-01 1.093479990959167480e-02 -4.612160325050354004e-01 -5.911548137664794922e-01 1.441012620925903320e-01 3.591050803661346436e-01 -1.412454247474670410e-01 -1.202423125505447388e-01
-5.533521175384521484e-01 4.138811230659484863e-01 -5.094313994050025940e-02 3.128340542316436768e-01 3.259221613407135010e-01 3.164456486701965332e-01 -4.515976607799530029e-01 -1.083517596125602722e-01
-4.685286283493041992e-01 3.295184075832366943e-01 1.816459149122238159e-01 -3.207740187644958496e-01 -2.718666195869445801e-01 6.283057332038879395e-01 -2.505094408988952637e-01 6.762243807315826416e-02
1.641680449247360229e-01 7.023248821496963501e-03 -3.980337083339691162e-01 -4.208492338657379150e-01 4.513246417045593262e-01 5.854374766349792480e-01 -2.394853383302688599e-01 1.834947317838668823e-01
-4.948308467864990234e-01 1.911661475896835327e-01 -2.339580953121185303e-01 -5.431028008460998535e-01 3.378944396972656250e-01 2.641078829765319824e-01 4.241599738597869873e-01 7.115922868251800537e-02
-5.245544910430908203e-01 -3.238584101200103760e-01 8.335326611995697021e-02 5.858448334038257599e-03 4.339804351329803467e-01 4.659031331539154053e-01 -4.152264595031738281e-01 1.875059753656387329e-01
-5.201576352119445801e-01 -7.733821868896484375e-02 1.227044910192489624e-01 -1.780068427324295044e-01 -1.637686230242252350e-02 6.423756480216979980e-01 -3.674339056015014648e-01 -3.588728308677673340e-01
-3.875841498374938965e-01 -1.126176118850708008e-01 -2.286596596240997314e-01 2.126385569572448730e-01 1.202762797474861145e-01 4.782322347164154053e-01 7.036687731742858887e-01 3.568167611956596375e-02
-5.413535833358764648e-01 -9.295359253883361816e-02 8.046533167362213135e-02 5.730863288044929504e-02 5.513307452201843262e-01 2.991164922714233398e-01 -2.998110465705394745e-02 5.424037575721740723e-01
-5.973443388938903809e-01 1.735169738531112671e-01 -5.722652077674865723e-01 -3.755136206746101379e-02 5.104230642318725586e-01 2.591681294143199921e-02 1.103729754686355591e-01 -1.038684248924255371e-01
-6.806139349937438965e-01 1.992177963256835938e-01 -1.453857570886611938e-01 -3.732816874980926514e-01 4.551442563533782959e-01 1.970354020595550537e-01 3.006138503551483154e-01 1.590559072792530060e-02
-1.222896873950958252e-01 3.658755719661712646e-01 -6.637456268072128296e-02 -6.168196201324462891e-01 2.433135509490966797e-01 5.880522131919860840e-01 1.180208846926689148e-01 -2.176529914140701294e-01
-2.152400910854339600e-01 3.751651048660278320e-01 4.675796255469322205e-03 -5.206761956214904785e-01 2.609601914882659912e-01 5.572434663772583008e-01 1.809044629335403442e-01 -3.611789643764495850e-01
-5.585600137710571289e-01 -3.498184382915496826e-01 -4.104362130165100098e-01 1.308979541063308716e-01 -2.455862909555435181e-01 4.600698947906494141e-01 -1.762630492448806763e-01 2.774886488914489746e-01
6.939529627561569214e-02 -1.704911738634109497e-01 -5.140646696090698242e-01 -5.830312967300415039e-01 1.134134456515312195e-01 5.814499258995056152e-01 -1.861176267266273499e-02 1.031315252184867859e-01
-4.673210382461547852e-01 1.921826004981994629e-01 -1.696458160877227783e-01 -5.237248539924621582e-01 4.692023992538452148e-01 3.360267877578735352e-01 3.049734532833099365e-01 -1.246432960033416748e-01
-3.854678571224212646e-01 1.628242284059524536e-01 -2.256100066006183624e-02 -2.928074598312377930e-01 3.667743802070617676e-01 3.970583081245422363e-01 -2.839375138282775879e-01 6.048623323440551758e-01
-1.965640634298324585e-01 1.893907189369201660e-01 -2.179287075996398926e-01 5.266341567039489746e-01 6.199098229408264160e-01 3.755867481231689453e-01 2.729074656963348389e-01 -2.872546762228012085e-02
-2.582660876214504242e-02 -1.585839837789535522e-01 -1.462150216102600098e-01 4.548699557781219482e-01 2.206750400364398956e-02 6.636602878570556641e-01 4.157146513462066650e-01 3.635216653347015381e-01
-5.575453639030456543e-01 8.806126564741134644e-02 -2.201382964849472046e-01 -4.654850661754608154e-01 4.661414921283721924e-01 2.785024642944335938e-01 3.081808984279632568e-01 -1.625556945800781250e-01
-3.063158988952636719e-01 -1.050694882869720459e-01 5.394968669861555099e-03 9.777583926916122437e-02 6.329401135444641113e-01 4.133220314979553223e-01 -2.677614390850067139e-01 4.923384487628936768e-01
-5.396158099174499512e-01 1.367508620023727417e-01 -3.170127570629119873e-01 -5.195526480674743652e-01 2.357804775238037109e-01 4.098225235939025879e-01 -9.838311374187469482e-02 -2.940339446067810059e-01
-4.067569971084594727e-01 -4.345477223396301270e-01 -3.784699365496635437e-02 -4.146084561944007874e-02 6.151423454284667969e-01 3.885857462882995605e-01 -3.411771729588508606e-02 3.346680402755737305e-01
-4.330193102359771729e-01 1.847846060991287231e-01 -1.716081798076629639e-01 -6.925387978553771973e-01 1.855704188346862793e-01 4.097599983215332031e-01 2.559605836868286133e-01 3.787167370319366455e-02
-1.469959765672683716e-01 -1.318103373050689697e-01 -5.078577995300292969e-01 -5.580756664276123047e-01 5.533068627119064331e-02 5.494989156723022461e-01 6.585886329412460327e-02 -2.868838012218475342e-01
4.713004082441329956e-02 4.028032422065734863e-01 -1.396422088146209717e-02 8.312314748764038086e-02 4.687713384628295898e-01 5.355626940727233887e-01 -5.471946671605110168e-02 5.646730065345764160e-01
-2.404414266347885132e-01 1.684089601039886475e-01 -6.069474220275878906e-01 2.118262499570846558e-01 -3.544510304927825928e-01 5.310518741607666016e-01 -3.038163185119628906e-01 2.479394152760505676e-02
-1.194690689444541931e-01 4.602573812007904053e-01 -1.411255896091461182e-01 -4.719283580780029297e-01 3.404566645622253418e-01 4.906685650348663330e-01 2.240230888128280640e-01 -3.527107238769531250e-01
2.712632715702056885e-01 6.415448784828186035e-01 -2.253674417734146118e-01 3.020735383033752441e-01 2.662196457386016846e-01 5.328180193901062012e-01 -1.313394904136657715e-01 2.792368270456790924e-02
-3.111986517906188965e-01 1.093386560678482056e-01 -1.574342101812362671e-01 -5.480696558952331543e-01 3.942329436540603638e-02 4.540671706199645996e-01 -3.330815732479095459e-01 4.973530769348144531e-01
-1.191650480031967163e-01 -1.235851794481277466e-01 -3.668949007987976074e-02 2.701867818832397461e-01 5.744369328022003174e-02 7.320793271064758301e-01 5.843173265457153320e-01 -1.245502829551696777e-01
2.369326800107955933e-01 -2.627812027931213379e-01 -1.977602690458297729e-01 -1.536084562540054321e-01 2.789685428142547607e-01 7.364853620529174805e-01 -3.342386186122894287e-01 2.831159234046936035e-01
-1.665422469377517700e-01 5.725309997797012329e-02 -3.460708260536193848e-01 3.660714030265808105e-01 -8.492677658796310425e-02 5.735478997230529785e-01 5.180323719978332520e-01 -3.326937556266784668e-01
-4.050361216068267822e-01 -2.255095243453979492e-01 -2.104965299367904663e-01 2.955416738986968994e-01 4.703645110130310059e-01 3.809356987476348877e-01 4.133809804916381836e-01 -3.408799171447753906e-01
2.771269679069519043e-01 -1.427599936723709106e-01 -1.421305835247039795e-01 -1.980022937059402466e-01 3.852337598800659180e-01 7.063785791397094727e-01 -8.190415799617767334e-02 4.351209402084350586e-01
4.016958177089691162e-01 -1.859677769243717194e-02 -2.203135639429092407e-01 -1.669895052909851074e-01 5.049284696578979492e-01 6.603575348854064941e-01 2.070354111492633820e-02 2.653634846210479736e-01
-2.107604742050170898e-01 1.293429452925920486e-02 -2.731534242630004883e-01 5.079168081283569336e-01 5.804615616798400879e-01 4.435019493103027344e-01 1.247311830520629883e-01 -2.713542282581329346e-01
-3.619356155395507812e-01 -8.695288747549057007e-02 1.143877953290939331e-01 -1.442483663558959961e-01 4.217371940612792969e-01 3.795933425426483154e-01 2.427376508712768555e-01 6.683372259140014648e-01
-4.606524407863616943e-01 -1.136886402964591980e-01 1.785096973180770874e-01 1.828487217426300049e-01 -1.446428745985031128e-01 7.415671944618225098e-01 3.661765754222869873e-01 6.816361099481582642e-02
-6.894291639328002930e-01 -1.723974347114562988e-01 -8.057235926389694214e-02 3.227811157703399658e-01 -5.968199297785758972e-02 4.307487607002258301e-01 5.868896469473838806e-02 4.378769993782043457e-01
-3.289293646812438965e-01 -2.670819759368896484e-01 6.123123690485954285e-02 3.447693288326263428e-01 -2.153437286615371704e-01 8.058065176010131836e-01 -3.063024021685123444e-02 -3.496010228991508484e-02
2.528066560626029968e-02 7.584685087203979492e-02 -2.451940923929214478e-01 -3.258868157863616943e-01 1.881567239761352539e-01 5.660474300384521484e-01 -2.788857519626617432e-01 6.274518966674804688e-01
8.062549680471420288e-02 1.621817201375961304e-01 -5.724356174468994141e-01 -3.846097290515899658e-01 4.645434021949768066e-01 4.536101520061492920e-01 -1.248021349310874939e-01 2.333474606275558472e-01
-3.011741936206817627e-01 1.063047572970390320e-01 -5.704315006732940674e-02 3.985655605792999268e-01 -2.448765486478805542e-01 6.664448380470275879e-01 3.349063396453857422e-01 3.458462357521057129e-01
1.436643302440643311e-01 4.362884759902954102e-01 4.408053308725357056e-02 3.157516717910766602e-01 7.910282909870147705e-02 7.828486561775207520e-01 -2.586894929409027100e-01 3.662304580211639404e-02
-2.292474359273910522e-01 -3.350695967674255371e-01 -6.116397976875305176e-01 -3.098853230476379395e-01 4.116941392421722412e-01 4.036450386047363281e-01 -5.524604022502899170e-02 -1.719545274972915649e-01
-3.762689530849456787e-01 -1.385711431503295898e-01 -9.821965359151363373e-03 3.191668093204498291e-01 -3.039814233779907227e-01 7.491835951805114746e-01 2.695417106151580811e-01 1.045089364051818848e-01
-3.586696088314056396e-01 1.750637218356132507e-02 -2.108980268239974976e-01 -5.797653794288635254e-01 2.504688799381256104e-01 5.058849453926086426e-01 1.524492055177688599e-01 -3.854200839996337891e-01
-3.071198165416717529e-01 1.006112918257713318e-01 -2.428336888551712036e-01 -5.925769209861755371e-01 4.784808158874511719e-01 3.855164051055908203e-01 2.799976766109466553e-01 -1.716792285442352295e-01
-4.430576860904693604e-01 -3.356474936008453369e-01 -2.935451865196228027e-01 2.921711802482604980e-01 -3.288939595222473145e-01 6.224706768989562988e-01 -6.000157445669174194e-02 1.423614770174026489e-01
-4.426195323467254639e-01 1.131819561123847961e-01 -7.836376130580902100e-02 1.766953803598880768e-02 6.725178956985473633e-01 2.852955162525177002e-01 -1.545089632272720337e-01 4.767367839813232422e-01
-5.636651068925857544e-02 3.858049213886260986e-01 -1.826617121696472168e-01 2.553746402263641357e-01 5.626058578491210938e-01 3.721723258495330811e-01 4.860427975654602051e-02 5.403665304183959961e-01
-6.782824546098709106e-02 4.540912210941314697e-01 1.859115064144134521e-01 -3.171673417091369629e-01 4.166097939014434814e-01 5.852620005607604980e-01 3.544011414051055908e-01 -1.111166104674339294e-01
5.114974919706583023e-03 2.113033831119537354e-01 -3.622789382934570312e-01 -4.860807955265045166e-01 4.309075474739074707e-01 4.575627744197845459e-01 -4.793856292963027954e-02 4.364184737205505371e-01
-3.196733295917510986e-01 -8.599381148815155029e-02 3.078174404799938202e-02 3.799983263015747070e-01 -1.801756471395492554e-01 7.595906853675842285e-01 3.657800555229187012e-01 -4.279522970318794250e-02
-1.586467586457729340e-02 3.053211420774459839e-02 -3.134655654430389404e-01 -3.400518298149108887e-01 1.274514198303222656e-01 5.639922022819519043e-01 -4.133585393428802490e-01 5.288892388343811035e-01
-5.452265143394470215e-01 -3.280124664306640625e-01 -3.486438691616058350e-01 -4.270829856395721436e-01 2.202529311180114746e-01 4.385593831539154053e-01 5.895081534981727600e-02 -2.164777368307113647e-01
-3.449675440788269043e-01 6.783309578895568848e-02 5.619663000106811523e-02 -4.578390717506408691e-01 -1.067828163504600525e-01 6.485555768013000488e-01 -4.810837805271148682e-01 -1.236146315932273865e-02
-4.653798341751098633e-01 1.730990856885910034e-01 -6.371244788169860840e-01 -2.426249235868453979e-01 4.570887386798858643e-01 1.134281978011131287e-01 2.549900412559509277e-01 4.298686981201171875e-02
-1.821984946727752686e-01 2.368700131773948669e-02 -8.361634016036987305e-01 -1.690883636474609375e-01 3.495381474494934082e-01 2.736888825893402100e-01 7.740577310323715210e-02 -1.881708651781082153e-01
-6.578559279441833496e-01 3.082858026027679443e-01 3.559744954109191895e-01 -1.142714694142341614e-01 3.352947831153869629e-01 4.464005827903747559e-01 1.385493874549865723e-01 3.895797953009605408e-02
-1.496182084083557129e-01 -4.257217943668365479e-01 -4.346109330654144287e-01 -4.495664238929748535e-01 1.796971112489700317e-01 5.738648176193237305e-01 8.262036740779876709e-02 -1.921996325254440308e-01
6.156884878873825073e-02 -4.639499783515930176e-01 -4.153020977973937988e-01 -2.880758047103881836e-01 3.470480144023895264e-01 6.042794585227966309e-01 -1.935937851667404175e-01 -4.921143129467964172e-02
-7.162168622016906738e-02 1.978351622819900513e-01 -4.428050518035888672e-01 -6.075626611709594727e-01 9.454948455095291138e-02 4.308835566043853760e-01 1.221444904804229736e-01 4.254447817802429199e-01
2.470307797193527222e-01 -2.343939393758773804e-01 -8.118364214897155762e-02 -1.894838660955429077e-01 2.452932745218276978e-01 7.704650759696960449e-01 -2.723312973976135254e-01 3.370323777198791504e-01
-6.910930871963500977e-01 -3.186582624912261963e-01 9.683270007371902466e-02 1.573475599288940430e-01 1.853158324956893921e-01 4.579076170921325684e-01 3.528522551059722900e-01 -1.348569244146347046e-01
-2.581731081008911133e-01 2.381910383701324463e-02 -2.892160117626190186e-01 -4.753647148609161377e-01 5.244104862213134766e-01 4.383111298084259033e-01 1.003103554248809814e-01 -3.820690512657165527e-01
-6.943344324827194214e-02 4.875659644603729248e-01 -5.755320191383361816e-02 -6.918784976005554199e-02 4.246928989887237549e-01 4.623150527477264404e-01 -1.746215485036373138e-02 5.957809090614318848e-01
-4.036430120468139648e-01 1.570763587951660156e-01 1.406588684767484665e-02 3.342266678810119629e-01 -1.092339456081390381e-01 6.810434460639953613e-01 4.712057411670684814e-01 5.202807486057281494e-02
-5.810686945915222168e-01 6.523356586694717407e-02 1.761470437049865723e-01 1.717966198921203613e-01 8.861249685287475586e-02 5.309103727340698242e-01 2.496061176061630249e-01 -4.955207705497741699e-01
1.331788208335638046e-02 -6.005584727972745895e-03 -1.325070858001708984e-01 3.730469346046447754e-01 5.732617974281311035e-01 5.522062778472900391e-01 4.283635020256042480e-01 -1.612704247236251831e-01
1.005926579236984253e-01 -5.634756758809089661e-02 -4.483288228511810303e-01 -3.984930515289306641e-01 2.050925344228744507e-01 6.033569574356079102e-01 -4.676677882671356201e-01 -4.577093198895454407e-02
8.742620795965194702e-02 4.899707436561584473e-01 8.696351200342178345e-02 -3.289387226104736328e-01 4.561572670936584473e-01 6.025965809822082520e-01 1.721097528934478760e-01 -1.889394521713256836e-01
-4.541690349578857422e-01 -1.423598174005746841e-02 -6.142321228981018066e-01 4.100357890129089355e-01 -1.109286621212959290e-01 4.153298139572143555e-01 -1.546676307916641235e-01 -1.984715461730957031e-01
6.735395640134811401e-02 6.129725575447082520e-01 1.123836785554885864e-01 1.672453582286834717e-01 -4.845463111996650696e-02 7.468758821487426758e-01 -2.271922491490840912e-02 1.357914060354232788e-01
-4.195785522460937500e-01 6.257728934288024902e-01 1.819701679050922394e-02 -1.339902132749557495e-01 -1.812290586531162262e-02 5.194783210754394531e-01 -3.179223239421844482e-01 -2.069223821163177490e-01
-3.698956072330474854e-01 -1.072605326771736145e-01 -7.113723158836364746e-01 -3.178825378417968750e-01 2.301754951477050781e-01 3.371168971061706543e-01 -1.991894841194152832e-01 -1.956207752227783203e-01
-5.058787465095520020e-01 3.931533098220825195e-01 -2.911512851715087891e-01 -5.102521777153015137e-01 -1.758456528186798096e-01 3.665307760238647461e-01 -2.342230528593063354e-01 1.557687968015670776e-01
-4.228587448596954346e-01 7.428007572889328003e-02 4.772680252790451050e-02 3.017673492431640625e-01 -6.996225565671920776e-02 6.844423413276672363e-01 4.949691593647003174e-01 6.309562176465988159e-02
-1.833951771259307861e-01 7.183098793029785156e-01 2.442297786474227905e-01 -1.293719708919525146e-01 2.361475527286529541e-01 5.498812198638916016e-01 1.205946877598762512e-01 -3.652041405439376831e-02
-1.735866069793701172e-01 1.041444614529609680e-01 -3.345899283885955811e-01 6.180637478828430176e-01 3.365740180015563965e-01 4.977020025253295898e-01 1.100302711129188538e-01 -3.032695651054382324e-01
-4.063242375850677490e-01 -2.673856317996978760e-01 -1.027443706989288330e-01 4.226579070091247559e-01 -9.033563733100891113e-02 6.876806020736694336e-01 1.365663409233093262e-01 2.729356884956359863e-01
-1.374846547842025757e-01 9.520080685615539551e-02 -6.542111039161682129e-01 -4.144589602947235107e-01 2.948018312454223633e-01 4.026509821414947510e-01 -2.316356897354125977e-01 2.637713849544525146e-01
-2.048993408679962158e-01 5.842972174286842346e-02 -1.405811607837677002e-01 -6.187092661857604980e-01 7.485485076904296875e-02 6.354474425315856934e-01 -3.711730539798736572e-01 6.980080902576446533e-02
-8.630184829235076904e-02 -5.093086883425712585e-02 8.810748904943466187e-02 3.408403396606445312e-01 6.240482330322265625e-01 5.998440384864807129e-01 2.626605033874511719e-01 -2.185940295457839966e-01
2.585525810718536377e-01 5.037562921643257141e-02 -4.495845735073089600e-01 -3.050469756126403809e-01 2.996893227100372314e-01 6.308521032333374023e-01 -2.897850573062896729e-01 -2.523282468318939209e-01
-5.349315404891967773e-01 -4.479702189564704895e-02 -2.139126062393188477e-01 4.418448209762573242e-01 -2.617133855819702148e-01 6.212623715400695801e-01 -1.279926151037216187e-01 3.618218936026096344e-03
-4.019552469253540039e-01 2.857943773269653320e-01 2.213565409183502197e-01 -1.463702768087387085e-01 -2.687401771545410156e-01 7.224831581115722656e-01 -3.033946752548217773e-01 8.908364921808242798e-03
-2.605607509613037109e-01 -4.541182816028594971e-01 -2.443920969963073730e-01 -4.003268182277679443e-01 4.151344895362854004e-01 4.110195934772491455e-01 3.658742606639862061e-01 1.753789931535720825e-01
-4.069209396839141846e-01 1.262416392564773560e-01 -2.152060419321060181e-01 1.684716045856475830e-01 5.450582504272460938e-01 2.443916499614715576e-01 -6.197076439857482910e-01 -5.411902070045471191e-02
8.845993131399154663e-02 1.635932922363281250e-01 -3.654259443283081055e-01 3.797483742237091064e-01 5.742000341415405273e-01 4.687939882278442383e-01 1.705727130174636841e-01 -3.303005993366241455e-01
-2.015746012330055237e-02 4.305649101734161377e-01 -6.037477403879165649e-02 -4.828219301998615265e-03 8.268559575080871582e-01 3.363727331161499023e-01 9.002863429486751556e-03 1.167076602578163147e-01
1.711944043636322021e-01 -2.755811810493469238e-01 -4.361654520034790039e-01 4.456859529018402100e-01 2.490629851818084717e-01 5.840854048728942871e-01 3.189243674278259277e-01 -3.115004859864711761e-02
-6.803498417139053345e-02 7.652333378791809082e-02 -4.246422946453094482e-01 -4.841746687889099121e-01 2.462116330862045288e-01 4.332424104213714600e-01 -1.849265247583389282e-01 5.406036376953125000e-01
-8.641115576028823853e-02 4.467028379440307617e-01 1.051528453826904297e-01 -1.341043561697006226e-01 5.554433465003967285e-01 4.941217601299285889e-01 4.568422734737396240e-01 -5.069751292467117310e-02
-2.160585969686508179e-01 -3.089970946311950684e-01 -1.533921808004379272e-01 4.402547776699066162e-01 5.361917018890380859e-01 4.893875122070312500e-01 3.312601447105407715e-01 -6.124525517225265503e-02
-2.355231940746307373e-01 -1.404446214437484741e-01 2.435391582548618317e-02 3.806474804878234863e-01 5.901479721069335938e-01 5.397840738296508789e-01 1.985145807266235352e-01 -3.166528940200805664e-01
-3.381361067295074463e-01 5.298814773559570312e-01 1.171992067247629166e-02 5.686069652438163757e-02 -8.399292826652526855e-02 6.104193925857543945e-01 -2.134925574064254761e-01 -4.198490977287292480e-01
-3.831525146961212158e-01 4.135173186659812927e-02 -1.457661241292953491e-01 -5.887265205383300781e-01 4.093022048473358154e-01 4.942894279956817627e-01 5.206745117902755737e-02 -2.628235220909118652e-01
-5.049944519996643066e-01 -2.745467126369476318e-01 -1.624448299407958984e-01 5.595517158508300781e-01 8.354660868644714355e-02 5.216125249862670898e-01 -1.810920983552932739e-01 1.351452320814132690e-01
-1.023161038756370544e-01 -2.520020008087158203e-01 2.806793749332427979e-01 -3.523589968681335449e-01 1.717653721570968628e-01 6.909648180007934570e-01 -7.488100230693817139e-02 4.588529169559478760e-01
-2.891537249088287354e-01 8.394186198711395264e-02 -4.415125548839569092e-01 -6.409769654273986816e-01 -1.132151484489440918e-01 4.437753260135650635e-01 -3.181383013725280762e-02 3.046191334724426270e-01
2.938644215464591980e-02 2.062704712152481079e-01 -2.991470694541931152e-01 5.745968818664550781e-01 4.900747239589691162e-01 5.046641230583190918e-01 1.034340783953666687e-01 -1.771457195281982422e-01
9.152656793594360352e-02 -2.455031424760818481e-01 -2.490666806697845459e-01 -2.397296726703643799e-01 3.213084042072296143e-01 6.115075349807739258e-01 -2.709890902042388916e-01 5.111077427864074707e-01
-4.457282125949859619e-01 -2.379643619060516357e-01 -3.353230655193328857e-01 -4.329865574836730957e-01 9.983370453119277954e-02 5.243482589721679688e-01 -6.664100289344787598e-02 -3.942480385303497314e-01
-4.211079180240631104e-01 6.940656155347824097e-02 -6.341570615768432617e-01 -5.212078988552093506e-02 6.068616509437561035e-01 1.221580356359481812e-01 1.646632850170135498e-01 5.158781260251998901e-02
-6.424453258514404297e-01 2.080585658550262451e-01 3.852136731147766113e-01 -7.363179326057434082e-02 4.219184517860412598e-01 4.006061851978302002e-01 1.232567429542541504e-01 1.909755170345306396e-01
6.871541589498519897e-02 3.756333887577056885e-02 -1.533711105585098267e-01 6.002827286720275879e-01 3.058263659477233887e-01 6.737530827522277832e-01 9.318389743566513062e-02 -2.320538163185119629e-01
-2.552040815353393555e-01 4.216541945934295654e-01 1.912244968116283417e-02 9.117633104324340820e-02 -2.145499438047409058e-01 6.826673746109008789e-01 -2.244578599929809570e-01 -4.312215745449066162e-01
-3.117670118808746338e-01 5.927287857048213482e-04 -1.072730794548988342e-01 2.358551919460296631e-01 -9.528417140245437622e-02 5.991796255111694336e-01 6.269644498825073242e-01 2.729214727878570557e-01
-2.454458773136138916e-01 -4.483523592352867126e-02 -4.365616440773010254e-01 4.488922357559204102e-01 -2.690939009189605713e-01 6.441922783851623535e-01 -2.377369403839111328e-01 4.173627868294715881e-02
-7.165200263261795044e-02 2.019214481115341187e-01 -3.736813962459564209e-01 -6.943337917327880859e-01 1.965022832155227661e-01 4.721847474575042725e-01 9.970074892044067383e-02 2.466669827699661255e-01
1.620282419025897980e-02 1.086694449186325073e-01 -2.592640519142150879e-01 5.200678110122680664e-01 6.100733280181884766e-01 4.672946929931640625e-01 1.403992921113967896e-01 -1.999359428882598877e-01
-3.349690437316894531e-01 7.774823158979415894e-02 -1.135752201080322266e-01 2.870343029499053955e-01 -2.718304395675659180e-01 6.508031487464904785e-01 4.543118774890899658e-01 2.874493896961212158e-01
-2.169219963252544403e-02 1.359888613224029541e-01 -3.960506916046142578e-01 9.751952439546585083e-02 4.444249570369720459e-01 3.820529878139495850e-01 -7.095041871070861816e-02 6.827579736709594727e-01
-1.544715743511915207e-02 2.319043427705764771e-01 -1.991136223077774048e-01 -5.599792599678039551e-01 2.776343226432800293e-01 6.129221916198730469e-01 9.077481925487518311e-02 -3.629936277866363525e-01
1.355584263801574707e-01 2.365966290235519409e-01 -5.532205700874328613e-01 -4.104439020156860352e-01 4.543938338756561279e-01 3.996377289295196533e-01 8.444756269454956055e-02 2.789503633975982666e-01
-5.117075443267822266e-01 -1.849941015243530273e-01 3.280161693692207336e-02 1.639245003461837769e-01 -2.441895902156829834e-01 6.816120743751525879e-01 3.443671464920043945e-01 1.821351945400238037e-01
2.366800904273986816e-01 -2.660801820456981659e-02 3.288005711510777473e-03 -4.879707098007202148e-01 4.481861293315887451e-01 7.031792998313903809e-01 -5.406641215085983276e-02 -8.302439749240875244e-02
-2.831893563270568848e-01 1.378932744264602661e-01 -7.994222044944763184e-01 -2.036014497280120850e-01 4.220820665359497070e-01 1.650366336107254028e-01 6.962095201015472412e-02 1.001122817397117615e-01
1.370560470968484879e-02 -9.259699285030364990e-02 -4.639514982700347900e-01 -5.254864096641540527e-01 1.222169101238250732e-01 5.955290794372558594e-01 -3.420915603637695312e-01 -1.150327473878860474e-01
2.617584764957427979e-01 -1.158986985683441162e-01 -4.201886709779500961e-03 -3.574625253677368164e-01 5.393627285957336426e-01 6.961413621902465820e-01 3.291095793247222900e-02 -1.168115064501762390e-01
-5.227079987525939941e-01 6.592267006635665894e-02 -9.806530550122261047e-03 1.864522509276866913e-02 -1.917246133089065552e-01 6.014511585235595703e-01 -5.233394354581832886e-02 -5.663444399833679199e-01
3.650463521480560303e-01 5.184297636151313782e-02 -2.461313009262084961e-01 -1.253354996442794800e-01 4.917105734348297119e-01 5.581597089767456055e-01 1.625694781541824341e-01 4.560847580432891846e-01
-3.268014267086982727e-02 -6.091030687093734741e-02 -4.382473826408386230e-01 -4.995071887969970703e-01 2.889241874217987061e-01 5.121417641639709473e-01 2.303967028856277466e-01 -3.934522271156311035e-01
-5.424959585070610046e-02 7.555834650993347168e-01 -3.335321843624114990e-01 1.663201898336410522e-01 -1.094509512186050415e-01 4.479438364505767822e-01 1.947756707668304443e-01 1.915035992860794067e-01
-5.856830477714538574e-01 -1.384042650461196899e-01 -3.587665557861328125e-01 3.927411139011383057e-01 -2.557224826887249947e-03 3.836844563484191895e-01 -2.858515381813049316e-01 3.548651933670043945e-01
-4.594748616218566895e-01 1.076785251498222351e-01 -5.801027417182922363e-01 3.790404200553894043e-01 -1.615652143955230713e-01 4.279285073280334473e-01 -2.306558191776275635e-01 -1.861965954303741455e-01
-2.037335932254791260e-01 3.671127855777740479e-01 1.477660145610570908e-02 -2.156653106212615967e-01 4.516332969069480896e-02 6.428623199462890625e-01 -5.798859000205993652e-01 -1.594101637601852417e-01
-1.386039555072784424e-01 5.788879990577697754e-01 -1.719078719615936279e-01 1.572671979665756226e-01 -2.584308385848999023e-01 4.826674163341522217e-01 3.126536011695861816e-01 4.403245151042938232e-01
-5.963695049285888672e-01 2.957324087619781494e-01 1.629468053579330444e-01 -1.330328881740570068e-01 -2.823060154914855957e-01 5.657442212104797363e-01 -3.165471255779266357e-01 1.125656440854072571e-01
2.476098835468292236e-01 4.644698202610015869e-01 8.923772722482681274e-02 8.683121949434280396e-02 -1.203354299068450928e-01 8.231602907180786133e-01 -1.229768693447113037e-01 1.603958569467067719e-02
-4.110847711563110352e-01 1.579892262816429138e-02 -9.515015035867691040e-02 3.778338730335235596e-01 -3.358536660671234131e-01 7.186805605888366699e-01 -2.222659289836883545e-01 -1.568961888551712036e-02
1.129222363233566284e-01 -1.355673968791961670e-01 -5.797017812728881836e-01 -2.998536229133605957e-01 3.426931202411651611e-01 5.022250413894653320e-01 -2.928501367568969727e-01 2.957598567008972168e-01
-3.824467360973358154e-01 -3.643565997481346130e-02 -2.640435695648193359e-01 4.028349220752716064e-01 -3.810735642910003662e-01 6.735588312149047852e-01 9.246484935283660889e-02 1.138573884963989258e-01
-3.834089338779449463e-01 2.914559543132781982e-01 1.005830988287925720e-01 -2.594119310379028320e-01 -3.706704974174499512e-01 6.608718633651733398e-01 -2.881131768226623535e-01 1.829812377691268921e-01
-5.541625618934631348e-01 -1.204124167561531067e-01 1.415527611970901489e-01 1.564983576536178589e-01 6.734437346458435059e-01 4.004011750221252441e-01 -3.556355461478233337e-02 1.369804143905639648e-01
-5.220706462860107422e-01 2.222882956266403198e-01 -7.476601749658584595e-02 -5.525355339050292969e-01 3.232150375843048096e-01 2.954888641834259033e-01 4.148491919040679932e-01 5.712460353970527649e-02
-7.204187661409378052e-02 3.750011026859283447e-01 -6.936723589897155762e-01 -4.713562130928039551e-01 -8.566083014011383057e-02 3.704213798046112061e-01 -7.736628502607345581e-02 -1.704855635762214661e-02
1.539629846811294556e-01 -2.900791764259338379e-01 -1.758147627115249634e-01 -3.449787497520446777e-01 2.901046574115753174e-01 6.754430532455444336e-01 -9.340387582778930664e-02 4.394546151161193848e-01
-4.329768121242523193e-01 9.098555892705917358e-02 2.856893837451934814e-01 1.212634891271591187e-01 6.923012733459472656e-01 4.287339150905609131e-01 1.788243055343627930e-01 1.133908480405807495e-01
3.174974024295806885e-01 1.558334231376647949e-01 -4.982591867446899414e-01 -2.997162640094757080e-01 4.340081214904785156e-01 5.619848370552062988e-01 -1.292236894369125366e-01 -1.262160390615463257e-01
-6.260452866554260254e-01 8.021294139325618744e-03 8.821246773004531860e-02 -8.087708055973052979e-02 -3.934732377529144287e-01 5.904671549797058105e-01 6.412900239229202271e-02 -2.934200465679168701e-01
1.684248149394989014e-01 5.205281376838684082e-01 -3.260923549532890320e-03 3.275179266929626465e-01 2.885154075920581818e-02 7.499712109565734863e-01 -1.036871895194053650e-01 1.391568928956985474e-01
-5.697600841522216797e-01 -1.403147578239440918e-01 1.469270437955856323e-01 3.202666044235229492e-01 -3.599392250180244446e-02 6.563212871551513672e-01 3.071942031383514404e-01 7.145266234874725342e-02
-9.464506059885025024e-02 7.835491895675659180e-01 1.125396490097045898e-01 -5.801142379641532898e-02 3.083918094635009766e-01 5.149079561233520508e-01 2.656894177198410034e-02 1.099036820232868195e-02
-2.246228158473968506e-01 4.214629530906677246e-01 7.908576726913452148e-02 -1.225192397832870483e-01 2.519496977329254150e-01 4.449127614498138428e-01 -8.551280200481414795e-02 6.941971778869628906e-01
-3.593387007713317871e-01 5.200878158211708069e-02 7.622172683477401733e-02 -1.015322729945182800e-01 -1.394314467906951904e-01 6.756122708320617676e-01 -2.585764527320861816e-01 -5.561451911926269531e-01
-4.308324754238128662e-01 -3.415160626173019409e-02 -4.443542063236236572e-01 3.725375533103942871e-01 -2.568282186985015869e-01 5.440209507942199707e-01 -1.869072467088699341e-01 2.830695211887359619e-01
-4.592218101024627686e-01 2.774453163146972656e-01 4.212025925517082214e-02 -2.946416139602661133e-01 -8.049499988555908203e-02 6.100411415100097656e-01 -4.948937892913818359e-01 1.468995353206992149e-03
-2.351510077714920044e-01 -1.350508779287338257e-01 -1.709228456020355225e-01 3.841618895530700684e-01 4.286872148513793945e-01 5.160028934478759766e-01 5.218745470046997070e-01 -1.651832163333892822e-01
-1.122789457440376282e-01 1.645415276288986206e-01 -4.098232388496398926e-01 -5.934753417968750000e-01 1.078563183546066284e-01 5.535067319869995117e-01 -3.414561748504638672e-01 7.454241067171096802e-02
2.734390795230865479e-01 -6.836502254009246826e-02 -1.184600368142127991e-01 -3.950400650501251221e-01 5.460900068283081055e-01 6.672201156616210938e-01 2.440283261239528656e-02 -8.047018945217132568e-02
-2.395343333482742310e-01 -6.091558933258056641e-02 -1.983373165130615234e-01 3.564366400241851807e-01 1.622216105461120605e-01 5.693773627281188965e-01 6.448183655738830566e-01 -7.893327623605728149e-02
-4.226591587066650391e-01 7.746922969818115234e-02 -5.235809087753295898e-01 4.040144383907318115e-01 -3.240901827812194824e-01 4.801928400993347168e-01 1.572726666927337646e-01 -1.328114420175552368e-01
-4.853762984275817871e-01 -8.974748849868774414e-02 -1.533049792051315308e-01 1.720459163188934326e-01 -5.078997611999511719e-01 6.454231142997741699e-01 1.048658043146133423e-01 1.331276297569274902e-01
1.803923994302749634e-01 3.650136291980743408e-01 1.118054762482643127e-01 2.949621975421905518e-01 7.542060688138008118e-03 8.206156492233276367e-01 -1.792612075805664062e-01 1.706421822309494019e-01
-3.183735311031341553e-01 -8.216045796871185303e-02 -8.001498878002166748e-02 2.259086817502975464e-01 -1.140851378440856934e-01 5.631260275840759277e-01 4.944217503070831299e-01 5.097761750221252441e-01
-4.754147827625274658e-01 3.239687681198120117e-01 2.572793960571289062e-01 2.091032266616821289e-01 1.505267024040222168e-01 6.207194924354553223e-01 -2.618435919284820557e-01 -2.873937189579010010e-01
-2.852559089660644531e-01 3.771006688475608826e-02 -6.118080019950866699e-02 3.636697232723236084e-01 -3.606077730655670166e-01 7.795832753181457520e-01 -1.634946167469024658e-01 1.291892975568771362e-01
-6.687980294227600098e-01 -1.092463284730911255e-01 1.095758378505706787e-01 2.164760231971740723e-01 -2.324999868869781494e-01 6.366181373596191406e-01 1.501541286706924438e-01 4.522081464529037476e-03
1.651553250849246979e-02 1.693624705076217651e-01 -2.734575569629669189e-01 -6.862190365791320801e-02 7.831371426582336426e-01 3.314267694950103760e-01 1.414975672960281372e-01 3.852099478244781494e-01
-5.528025329113006592e-03 -1.954825818538665771e-01 -4.411396384239196777e-01 4.647378921508789062e-01 2.298785448074340820e-01 5.199551582336425781e-01 4.729936420917510986e-01 6.519283354282379150e-02
-1.996014118194580078e-01 3.668672963976860046e-02 -1.347672194242477417e-01 3.458724915981292725e-01 -4.182056188583374023e-01 7.828531861305236816e-01 -7.657487690448760986e-02 1.655429154634475708e-01
-4.052694737911224365e-01 -2.785842865705490112e-02 -4.939494132995605469e-01 -5.098959207534790039e-01 1.025383621454238892e-01 4.272171258926391602e-01 3.036673367023468018e-02 -3.702025711536407471e-01
-1.145055703818798065e-02 -1.598329693078994751e-01 2.965398132801055908e-01 -3.814833760261535645e-01 1.422880291938781738e-01 7.901932001113891602e-01 -1.221944466233253479e-01 2.850863635540008545e-01
-5.814319476485252380e-02 -3.382572531700134277e-01 -4.865389168262481689e-01 -4.754745662212371826e-01 1.414657086133956909e-01 5.824292898178100586e-01 5.789491161704063416e-02 -2.383628934621810913e-01
-4.411612451076507568e-01 2.838460803031921387e-01 -1.694346033036708832e-02 9.449089318513870239e-02 -1.692417562007904053e-01 5.914317965507507324e-01 -1.729471087455749512e-01 -5.542991757392883301e-01
-1.185950636863708496e-01 -6.627669930458068848e-02 -4.818568825721740723e-01 -5.174490809440612793e-01 3.127584755420684814e-01 5.359926819801330566e-01 -3.057488203048706055e-01 5.490402132272720337e-02
-1.779213696718215942e-01 7.267045378684997559e-01 -1.727122217416763306e-01 2.663492038846015930e-02 -1.159937009215354919e-01 4.637156724929809570e-01 4.253409802913665771e-01 -1.742902770638465881e-02
-3.830471634864807129e-01 -2.215809375047683716e-02 -1.097835376858711243e-01 1.465914398431777954e-01 -4.750178754329681396e-02 5.299075841903686523e-01 7.187290191650390625e-01 1.400455534458160400e-01
-3.900577425956726074e-01 1.857710443437099457e-02 -7.595603168010711670e-02 -1.054424419999122620e-01 -7.984084635972976685e-02 6.022266149520874023e-01 -3.559794127941131592e-01 -5.786619186401367188e-01
1.877472698688507080e-01 4.880839586257934570e-01 2.917842753231525421e-02 1.193880811333656311e-01 -1.510739475488662720e-01 8.062912821769714355e-01 -1.827784478664398193e-01 -7.129775732755661011e-02
7.881926745176315308e-02 -9.261039644479751587e-02 -2.425890862941741943e-01 -2.057509571313858032e-01 5.565941929817199707e-01 6.015074253082275391e-01 -2.338135689496994019e-01 3.971787691116333008e-01
-5.348713994026184082e-01 6.680729240179061890e-02 2.240310758352279663e-01 -7.928258925676345825e-02 4.678119421005249023e-01 4.353584647178649902e-01 1.796270012855529785e-01 4.607850611209869385e-01
-5.281718969345092773e-01 7.256308104842901230e-03 -4.333123564720153809e-02 2.989836931228637695e-01 -4.082067906856536865e-01 6.613118648529052734e-01 -8.628537505865097046e-02 1.352834999561309814e-01
-4.981377422809600830e-01 8.886836469173431396e-02 -5.088325738906860352e-01 3.714009225368499756e-01 -1.932412385940551758e-01 4.659565389156341553e-01 -2.895851135253906250e-01 -9.377963095903396606e-02
-5.340463295578956604e-02 4.150872826576232910e-01 -4.100133478641510010e-01 4.253390133380889893e-01 3.565804958343505859e-01 3.771078884601593018e-01 3.125967979431152344e-01 -3.297717869281768799e-01
2.581663131713867188e-01 -1.156818866729736328e-01 -1.293839812278747559e-01 -9.353223443031311035e-02 2.899131476879119873e-01 5.932275056838989258e-01 2.326256036758422852e-01 6.359214186668395996e-01
-3.554406762123107910e-01 2.923770062625408173e-02 -7.076663896441459656e-03 4.236296415328979492e-01 -1.887941360473632812e-01 7.508246302604675293e-01 2.986200451850891113e-01 -6.884823739528656006e-02
8.542121388018131256e-03 7.697115838527679443e-02 -3.711977303028106689e-01 4.635961055755615234e-01 -1.565500199794769287e-01 6.686614155769348145e-01 3.773017525672912598e-01 -1.652904748916625977e-01
-1.473285555839538574e-01 4.631630703806877136e-02 2.040330171585083008e-01 -2.637357711791992188e-01 4.303064942359924316e-01 5.541843771934509277e-01 2.845818363130092621e-02 6.098106503486633301e-01
-2.736826539039611816e-01 6.731609348207712173e-03 6.086408719420433044e-02 -6.321896314620971680e-01 -3.496966511011123657e-02 6.839531660079956055e-01 -1.630469411611557007e-01 -1.615093946456909180e-01
3.259688019752502441e-01 3.146468475461006165e-02 -2.277682423591613770e-01 -4.364760220050811768e-02 3.602755367755889893e-01 5.904897451400756836e-01 1.168702691793441772e-01 5.889273285865783691e-01
-1.218170225620269775e-01 6.261214613914489746e-01 -5.834489315748214722e-02 -3.057152330875396729e-01 4.401446282863616943e-01 4.373044073581695557e-01 3.241077363491058350e-01 -7.911122590303421021e-02
9.532314538955688477e-02 8.779674768447875977e-02 -2.775687575340270996e-01 -2.312043458223342896e-01 1.810808181762695312e-01 5.867298841476440430e-01 -3.928985297679901123e-01 5.668278932571411133e-01
-4.316787719726562500e-01 2.370939701795578003e-01 1.168260648846626282e-01 -1.775939315557479858e-01 -2.098611444234848022e-01 6.762734055519104004e-01 -3.192048072814941406e-01 -3.301101922988891602e-01
-5.551877021789550781e-01 -2.111643552780151367e-01 -7.221794128417968750e-02 -1.507646869868040085e-02 6.303089261054992676e-01 2.853731513023376465e-01 -9.210200607776641846e-02 3.930946290493011475e-01
-5.955629795789718628e-02 4.868852794170379639e-01 1.440666764974594116e-01 -3.794765472412109375e-02 7.010456919670104980e-01 4.650918245315551758e-01 1.323182284832000732e-01 -1.091644912958145142e-01
-2.370730936527252197e-01 -4.464613273739814758e-02 -2.328144609928131104e-01 2.803451716899871826e-01 -1.066671386361122131e-01 6.352827548980712891e-01 6.072665452957153320e-01 -1.589732915163040161e-01
-3.373691439628601074e-01 2.532196342945098877e-01 6.943704932928085327e-02 -2.065361887216567993e-01 -1.030409634113311768e-01 6.887491345405578613e-01 -5.069996714591979980e-01 -1.803929060697555542e-01
1.299295127391815186e-01 7.332354784011840820e-01 -2.055796422064304352e-02 7.241040468215942383e-02 -4.071874171495437622e-02 6.132602691650390625e-01 2.479843497276306152e-01 2.399429306387901306e-02
-4.007886052131652832e-01 -1.277451869100332260e-02 -6.450574994087219238e-01 4.133787751197814941e-01 -1.277484595775604248e-01 4.323710203170776367e-01 -1.222121492028236389e-01 -1.844562441110610962e-01
-1.964250355958938599e-01 -1.891612261533737183e-01 -4.534306228160858154e-01 3.782447278499603271e-01 -2.428158074617385864e-01 6.254961490631103516e-01 -2.208679616451263428e-01 2.792478799819946289e-01
-1.110544726252555847e-01 4.800763428211212158e-01 4.150456935167312622e-02 1.667409688234329224e-01 4.458319246768951416e-01 4.069250524044036865e-01 2.059068530797958374e-01 5.664950609207153320e-01
-1.614944785833358765e-01 9.435360133647918701e-02 -8.024435490369796753e-03 2.968870103359222412e-01 4.726156592369079590e-01 4.969149529933929443e-01 -4.833846986293792725e-01 4.157641828060150146e-01
-1.501139998435974121e-01 4.829542338848114014e-01 2.828679420053958893e-02 -3.583438098430633545e-01 3.549086749553680420e-01 5.377632379531860352e-01 2.473580986261367798e-01 -3.723910152912139893e-01
3.002289533615112305e-01 -5.171380937099456787e-02 -2.259521037340164185e-01 -4.995912313461303711e-01 3.864157795906066895e-01 6.632143855094909668e-01 1.268992424011230469e-01 -3.561988845467567444e-02
-5.575287342071533203e-01 3.716841340065002441e-01 -1.444006338715553284e-02 8.535934239625930786e-02 6.276097893714904785e-01 2.643183469772338867e-01 3.369143605232238770e-02 2.804010510444641113e-01
-2.332724183797836304e-01 3.725579082965850830e-01 4.429920315742492676e-01 -2.268857061862945557e-01 3.625600039958953857e-01 5.844860672950744629e-01 2.750216424465179443e-01 -1.017606854438781738e-01
-3.625564873218536377e-01 -4.214978590607643127e-02 -6.439598202705383301e-01 4.600325524806976318e-01 -1.180609390139579773e-01 4.606265723705291748e-01 -1.052404120564460754e-01 -5.719692260026931763e-02
-3.097108602523803711e-01 5.733958482742309570e-01 1.441292613744735718e-01 -4.150507599115371704e-02 4.259067587554454803e-03 6.244000792503356934e-01 4.387579113245010376e-02 -4.012254476547241211e-01
-3.884933423250913620e-03 1.762954890727996826e-01 -3.314417898654937744e-01 -2.388232946395874023e-02 5.046879053115844727e-01 3.233263790607452393e-01 2.537617087364196777e-01 6.594209074974060059e-01
-6.377240419387817383e-01 1.271529793739318848e-01 -1.316617876291275024e-01 -3.496758043766021729e-01 5.151609182357788086e-01 1.706739217042922974e-01 3.494545221328735352e-01 1.445456892251968384e-01
1.216890513896942139e-01 3.641583770513534546e-02 -4.979432523250579834e-01 -5.368115305900573730e-01 2.206592857837677002e-01 4.562718570232391357e-01 9.125439077615737915e-02 4.272585511207580566e-01
-2.212689667940139771e-01 -4.743762314319610596e-02 6.248359009623527527e-02 2.603246569633483887e-01 -8.128652721643447876e-02 6.916406750679016113e-01 5.161682367324829102e-01 3.545598089694976807e-01
2.262373641133308411e-02 6.566103547811508179e-04 -4.885323047637939453e-01 3.610200583934783936e-01 -2.401710301637649536e-01 6.679807901382446289e-01 3.154209852218627930e-01 -1.646742522716522217e-01
-3.169128000736236572e-01 2.151378691196441650e-01 -3.388539552688598633e-01 -6.418423056602478027e-01 -1.290865540504455566e-01 5.152706503868103027e-01 -2.044986486434936523e-01 5.011592432856559753e-02
-1.863346695899963379e-01 4.596001505851745605e-01 -1.583206355571746826e-01 -6.251308321952819824e-01 1.420440524816513062e-01 4.202569425106048584e-01 1.680884212255477905e-01 3.363734185695648193e-01
-5.970885157585144043e-01 1.027430072426795959e-01 -5.128312110900878906e-01 3.574113845825195312e-01 -1.472480595111846924e-01 3.579173088073730469e-01 -3.031250238418579102e-01 -2.277900092303752899e-02
-2.356185466051101685e-01 5.031507611274719238e-01 -1.152508612722158432e-02 -2.698647379875183105e-01 -3.103073313832283020e-02 6.014664769172668457e-01 -4.858445823192596436e-01 -1.399777084589004517e-01
-1.131915673613548279e-01 8.590114861726760864e-02 -5.551536679267883301e-01 2.383485585451126099e-01 -1.226964816451072693e-01 4.155271649360656738e-01 6.369754076004028320e-01 1.461092382669448853e-01
-6.035562753677368164e-01 1.852811276912689209e-01 1.516173630952835083e-01 2.380229234695434570e-01 4.993091821670532227e-01 3.379568755626678467e-01 2.331123054027557373e-01 -3.223074674606323242e-01
-2.507648169994354248e-01 -8.630584180355072021e-02 -5.941634178161621094e-01 4.691706299781799316e-01 -1.523927003145217896e-01 5.432844758033752441e-01 -1.770245432853698730e-01 -8.244797587394714355e-02
-8.013803511857986450e-02 3.718823194503784180e-01 -1.678709089756011963e-01 2.928838431835174561e-01 7.328249216079711914e-01 3.097436130046844482e-01 -1.421471387147903442e-01 2.968851625919342041e-01
-6.088067218661308289e-02 -2.638590335845947266e-01 -3.128655254840850830e-01 -2.383780479431152344e-01 5.396919846534729004e-01 5.300553441047668457e-01 -4.461791813373565674e-01 -2.571132592856884003e-02
-2.314623892307281494e-01 5.196250602602958679e-02 -2.309134304523468018e-01 4.006755352020263672e-01 -1.063224896788597107e-01 6.622983813285827637e-01 5.193388462066650391e-01 -1.010283306241035461e-01
-5.369244888424873352e-02 2.021313607692718506e-01 -9.464142471551895142e-02 3.822515904903411865e-01 5.757965445518493652e-01 4.490220546722412109e-01 -9.408228099346160889e-02 5.090901255607604980e-01
-4.459727108478546143e-01 -1.942078471183776855e-01 -5.499790906906127930e-01 3.216376006603240967e-01 -2.770139575004577637e-01 4.971455037593841553e-01 -4.944293946027755737e-02 1.764343231916427612e-01
1.958083957433700562e-01 -2.041395157575607300e-01 -3.468321561813354492e-01 -8.147399872541427612e-02 2.205701768398284912e-01 6.495777368545532227e-01 -5.426952838897705078e-01 -1.671374589204788208e-01
-3.722291886806488037e-01 -1.441490650177001953e-01 2.259483784437179565e-01 1.417165249586105347e-01 7.387185096740722656e-01 4.133644700050354004e-01 1.712801158428192139e-01 1.536819338798522949e-01
-3.305758535861968994e-01 -9.088396094739437103e-03 -1.986289769411087036e-01 6.064314767718315125e-02 4.511489570140838623e-01 2.358632683753967285e-01 2.105164676904678345e-01 7.375784516334533691e-01
-3.595792353153228760e-01 -9.634865820407867432e-02 2.373537421226501465e-01 -8.243354409933090210e-02 6.703481078147888184e-01 4.175433814525604248e-01 3.621844947338104248e-02 4.162533283233642578e-01
1.240287348628044128e-01 3.119693696498870850e-01 -3.727803230285644531e-01 1.836899667978286743e-01 3.407527208328247070e-01 4.480577409267425537e-01 -1.418505311012268066e-01 6.144877076148986816e-01
-3.746399283409118652e-01 -5.486887097358703613e-01 -7.932528853416442871e-02 -3.832002580165863037e-01 2.910200357437133789e-01 5.435332655906677246e-01 1.381534039974212646e-01 -7.901375740766525269e-02
-1.218794137239456177e-01 -1.706809103488922119e-01 -3.520274758338928223e-01 -3.288826644420623779e-01 5.985478162765502930e-01 4.911963045597076416e-01 -2.431253939867019653e-01 -2.555055320262908936e-01
-3.170631825923919678e-01 6.679049730300903320e-01 -2.926210165023803711e-01 3.315911293029785156e-01 -1.630098819732666016e-01 3.737043440341949463e-01 1.509972214698791504e-01 2.622343003749847412e-01
-8.101585507392883301e-02 7.313645482063293457e-01 -4.555944502353668213e-01 1.167479753494262695e-01 -1.140754669904708862e-01 2.868904173374176025e-01 2.136398106813430786e-01 3.104586303234100342e-01
-7.826200127601623535e-02 4.233166277408599854e-01 -3.234720826148986816e-01 -5.587970018386840820e-01 3.935092687606811523e-01 4.721837639808654785e-01 -2.187888883054256439e-02 -1.396575272083282471e-01
9.496829658746719360e-02 3.586456775665283203e-01 -5.021696686744689941e-01 -2.309193611145019531e-01 5.424783825874328613e-01 2.699010372161865234e-01 8.860238641500473022e-02 4.264694452285766602e-01
-2.512387037277221680e-01 -3.024833202362060547e-01 -7.097637057304382324e-01 -2.801696360111236572e-01 3.382816314697265625e-01 3.453627526760101318e-01 -6.326793879270553589e-02 -1.594077050685882568e-01
-2.707320153713226318e-01 1.128599271178245544e-01 -1.493483632802963257e-01 1.802244931459426880e-01 -5.642108246684074402e-02 5.188922882080078125e-01 7.022892236709594727e-01 3.058404624462127686e-01
-6.514595150947570801e-01 7.213411480188369751e-02 4.303299188613891602e-01 -6.405445933341979980e-02 4.027653038501739502e-01 4.173896908760070801e-01 -3.540352918207645416e-04 2.113675922155380249e-01
-1.708748787641525269e-01 3.044270575046539307e-01 9.719535708427429199e-02 1.311451345682144165e-01 6.606239080429077148e-01 3.800959289073944092e-01 5.013040900230407715e-01 -1.388434022665023804e-01
-5.873392224311828613e-01 3.943645060062408447e-01 1.484913975000381470e-01 5.941547080874443054e-02 -2.146026492118835449e-01 5.610932111740112305e-01 -2.788247168064117432e-01 1.878997236490249634e-01
6.517751514911651611e-02 2.755368351936340332e-01 -5.892845392227172852e-01 -5.191847085952758789e-01 -6.301928777247667313e-03 5.223320722579956055e-01 -1.715798676013946533e-01 -2.668907493352890015e-02
-1.583720147609710693e-01 3.335664793848991394e-02 -5.431233048439025879e-01 -8.599793165922164917e-02 2.669829428195953369e-01 3.701403141021728516e-01 -6.570034623146057129e-01 1.774534732103347778e-01
-1.874630749225616455e-01 -4.293602705001831055e-01 -4.337194263935089111e-01 -4.153485894203186035e-01 2.582651972770690918e-01 4.275335073471069336e-01 4.090538322925567627e-01 -5.540315061807632446e-02
7.320413738489151001e-02 5.039221644401550293e-01 -1.228110492229461670e-01 9.494963288307189941e-02 4.583208560943603516e-01 4.564978480339050293e-01 1.120705902576446533e-01 5.344131588935852051e-01
-2.435150146484375000e-01 7.464348673820495605e-01 5.479845404624938965e-02 2.054433897137641907e-02 1.484097987413406372e-01 4.957772195339202881e-01 3.327660560607910156e-01 -3.945230692625045776e-02
-6.750449538230895996e-01 6.557613611221313477e-02 -4.988610446453094482e-01 1.881364583969116211e-01 -2.519491016864776611e-01 3.038797080516815186e-01 -1.996175795793533325e-01 2.451287060976028442e-01
-5.503647327423095703e-01 3.501846492290496826e-01 -4.488296806812286377e-01 1.130120456218719482e-02 5.506411790847778320e-01 -2.089891396462917328e-02 1.946118623018264771e-01 1.771369576454162598e-01
-3.505018353462219238e-01 1.294042468070983887e-01 3.299926593899726868e-02 -3.837882876396179199e-01 -2.188585698604583740e-01 5.848506689071655273e-01 -4.600110650062561035e-01 3.323568403720855713e-01
-3.729793429374694824e-01 1.177136693149805069e-02 -2.579060196876525879e-01 3.038459420204162598e-01 6.126948595046997070e-01 2.339316457509994507e-01 -5.147002339363098145e-01 -8.291349560022354126e-02
3.408977389335632324e-02 1.060359254479408264e-01 -2.761363089084625244e-01 3.194725215435028076e-01 4.500286877155303955e-01 4.372459053993225098e-01 -1.422939747571945190e-01 6.287471652030944824e-01
-4.154964089393615723e-01 -2.350155860185623169e-01 -2.724319398403167725e-01 6.538902521133422852e-01 1.710916161537170410e-01 4.765007495880126953e-01 -1.150839105248451233e-01 -2.773435041308403015e-02
4.630573093891143799e-03 3.615680634975433350e-01 -4.617574214935302734e-01 3.857182264328002930e-01 1.525365710258483887e-01 4.649888873100280762e-01 3.502994775772094727e-01 -3.808633983135223389e-01
3.011821508407592773e-01 2.469393610954284668e-01 -8.805570751428604126e-02 2.866241335868835449e-01 3.711619973182678223e-01 6.171738505363464355e-01 1.294697672128677368e-01 4.722035229206085205e-01
1.517884433269500732e-01 -8.009473979473114014e-02 -3.956558406352996826e-01 5.308702588081359863e-01 3.685528635978698730e-01 5.178116559982299805e-01 3.554580509662628174e-01 4.321883246302604675e-02
-3.494970798492431641e-01 1.315846890211105347e-01 1.494620442390441895e-01 -1.007804125547409058e-01 2.476363182067871094e-01 4.065225422382354736e-01 2.651157975196838379e-01 7.288147807121276855e-01
9.398962371051311493e-03 2.104464471340179443e-01 -4.480476677417755127e-01 -2.843004167079925537e-01 3.149583339691162109e-01 4.100024700164794922e-01 -3.268985450267791748e-01 5.476194024085998535e-01
-1.106079071760177612e-01 -1.094396561384201050e-01 1.220399439334869385e-01 -2.152295112609863281e-01 1.218588575720787048e-01 5.927954316139221191e-01 1.618111133575439453e-01 7.225874662399291992e-01
9.364969283342361450e-02 -2.111752629280090332e-01 -6.059893965721130371e-01 -2.376196682453155518e-01 4.269427359104156494e-01 4.859001040458679199e-01 -2.974534630775451660e-01 -1.268502175807952881e-01
2.064653933048248291e-01 7.220979779958724976e-02 -2.308174669742584229e-01 1.964814811944961548e-01 3.967491984367370605e-01 5.207105875015258789e-01 -5.265114456415176392e-02 6.549462676048278809e-01
2.642191052436828613e-01 -1.083896756172180176e-01 -1.466359943151473999e-01 -8.778651244938373566e-03 3.306984305381774902e-01 6.186031699180603027e-01 1.507702469825744629e-01 6.181406974792480469e-01
-1.151085123419761658e-01 5.437732934951782227e-01 6.845947355031967163e-02 9.181233495473861694e-02 -1.173387691378593445e-01 7.012965083122253418e-01 -3.279996514320373535e-01 2.545100152492523193e-01
1.511588506400585175e-02 5.407423973083496094e-01 5.159966275095939636e-02 1.204796880483627319e-01 -7.731871306896209717e-02 6.868842840194702148e-01 -2.764414548873901367e-01 3.687593340873718262e-01
3.634119331836700439e-01 3.436045348644256592e-01 -1.652944386005401611e-01 4.273482263088226318e-01 1.893022805452346802e-01 6.951127648353576660e-01 -4.865915328264236450e-02 1.361395865678787231e-01
-1.738825999200344086e-02 -3.511405289173126221e-01 -1.759398579597473145e-01 -5.759065970778465271e-02 4.553480744361877441e-01 5.824912190437316895e-01 -4.914149641990661621e-01 2.323787212371826172e-01
-8.845959603786468506e-02 3.183759152889251709e-01 -3.086452186107635498e-01 -5.711216926574707031e-01 -1.271971613168716431e-01 5.264784693717956543e-01 -1.148777976632118225e-01 4.035024642944335938e-01
-1.241265088319778442e-01 -4.654222726821899414e-01 -3.651273250579833984e-01 -4.901640117168426514e-01 3.281207382678985596e-01 5.225089788436889648e-01 1.170982271432876587e-01 2.273376798257231712e-03
8.797453343868255615e-02 4.271553084254264832e-02 -5.962653160095214844e-01 3.965458273887634277e-01 9.076904505491256714e-02 4.732600450515747070e-01 4.682357013225555420e-01 -1.618527919054031372e-01
-1.945326477289199829e-01 5.020415410399436951e-02 2.333664149045944214e-01 -6.056963205337524414e-01 7.614460587501525879e-02 6.296949386596679688e-01 7.790313661098480225e-02 3.604527413845062256e-01
-1.601503603160381317e-02 3.247317969799041748e-01 -5.644092559814453125e-01 -4.182828664779663086e-01 1.079743131995201111e-01 4.410363733768463135e-01 8.329170942306518555e-02 -4.332036972045898438e-01
-5.686964392662048340e-01 1.926602274179458618e-01 -5.552333593368530273e-01 2.566498219966888428e-01 -2.578308582305908203e-01 3.882146477699279785e-01 -2.158010303974151611e-01 3.944160044193267822e-02
-3.690237104892730713e-01 3.693443834781646729e-01 4.961429163813591003e-02 -3.045651316642761230e-01 2.275927811861038208e-01 5.628961920738220215e-01 -5.071552395820617676e-01 -7.954732328653335571e-02
-5.646575689315795898e-01 -6.239224597811698914e-02 2.996615469455718994e-01 -1.936407992616295815e-03 6.250120997428894043e-01 4.245940446853637695e-01 -9.346881881356239319e-03 -1.282987445592880249e-01
-4.760316014289855957e-02 -2.372424751520156860e-01 -1.315582543611526489e-01 -1.821172833442687988e-01 3.828488290309906006e-01 6.235924959182739258e-01 -4.444399774074554443e-01 3.975019156932830811e-01
-5.098465085029602051e-01 -9.262537211179733276e-02 -3.107993900775909424e-01 3.583839535713195801e-01 -3.198848366737365723e-01 6.044039130210876465e-01 9.339135140180587769e-02 -1.734624952077865601e-01
-2.994908988475799561e-01 2.683942615985870361e-01 6.488020066171884537e-03 -4.339893162250518799e-01 -8.365413546562194824e-02 6.322218179702758789e-01 -4.791878163814544678e-01 -1.164373382925987244e-01
-2.643167972564697266e-01 5.493381619453430176e-01 -3.280832991003990173e-02 6.930793076753616333e-02 3.968802988529205322e-01 4.683567583560943604e-01 1.336750984191894531e-01 -4.772244989871978760e-01
-3.968729376792907715e-01 2.563426494598388672e-01 -3.197501972317695618e-02 2.233031094074249268e-01 1.916696131229400635e-02 5.310390591621398926e-01 1.665538996458053589e-01 -6.448127031326293945e-01
-4.670156538486480713e-01 2.365712672472000122e-01 -1.133458316326141357e-01 8.861030638217926025e-02 4.964254200458526611e-01 3.282533288002014160e-01 -5.221692323684692383e-01 -2.799684703350067139e-01
-5.671263933181762695e-01 2.343276590108871460e-01 -2.754081487655639648e-01 -6.250420808792114258e-01 -1.133118122816085815e-01 3.016586303710937500e-01 1.302123963832855225e-01 1.901003271341323853e-01
-3.870453238487243652e-01 3.556664586067199707e-01 -3.541532158851623535e-01 -5.803599357604980469e-01 1.858456879854202271e-01 3.255431950092315674e-01 1.433000620454549789e-02 3.474664092063903809e-01
-6.908378750085830688e-02 3.675654232501983643e-01 -3.029997050762176514e-01 -3.366459161043167114e-02 6.210896968841552734e-01 3.353162705898284912e-01 3.965631127357482910e-02 5.171256661415100098e-01
-2.146122008562088013e-01 2.576914727687835693e-01 -7.348278909921646118e-02 6.250241398811340332e-02 5.738093852996826172e-01 3.636048734188079834e-01 -5.581923946738243103e-02 6.431554555892944336e-01
-4.133865833282470703e-01 5.008651018142700195e-01 -3.650887310504913330e-01 -3.024043738842010498e-01 -3.139739930629730225e-01 4.191886186599731445e-01 -2.700749039649963379e-01 7.917285710573196411e-02
1.021698266267776489e-01 1.507025957107543945e-02 1.932797580957412720e-02 -4.000729024410247803e-01 2.289623320102691650e-01 6.326677799224853516e-01 1.243137717247009277e-01 6.006298661231994629e-01
3.107747137546539307e-01 -2.421035021543502808e-01 -2.209411710500717163e-01 -2.174291610717773438e-01 3.373048603534698486e-01 5.931665897369384766e-01 2.811218798160552979e-01 4.517343640327453613e-01
-1.338281035423278809e-01 -1.115740612149238586e-01 -5.535957813262939453e-01 -1.967741996049880981e-01 2.875749170780181885e-01 4.451013803482055664e-01 -5.791841745376586914e-01 -9.046602249145507812e-02
-1.764732785522937775e-02 -6.180651113390922546e-02 -1.884749084711074829e-01 -1.943204253911972046e-01 6.845436096191406250e-01 5.081605315208435059e-01 -4.399595260620117188e-01 -4.683764278888702393e-02
-1.855151206254959106e-01 5.803033113479614258e-01 1.081270202994346619e-01 -4.202381074428558350e-01 2.502183197066187859e-03 6.168030500411987305e-01 -2.164491862058639526e-01 -1.150567084550857544e-01
-3.203588128089904785e-01 3.363567888736724854e-01 -1.715385913848876953e-01 -4.361735880374908447e-01 4.846513867378234863e-01 3.521808683872222900e-01 3.515376150608062744e-01 -2.864688634872436523e-01
7.074440270662307739e-02 6.030986309051513672e-01 -7.389885932207107544e-02 1.690334528684616089e-01 4.440713226795196533e-01 5.037109255790710449e-01 -3.005725145339965820e-01 2.365716099739074707e-01
-3.255964219570159912e-01 -1.441880036145448685e-02 -1.792970746755599976e-01 4.382420778274536133e-01 -3.361907601356506348e-01 7.332864403724670410e-01 -1.316261589527130127e-01 -3.894663602113723755e-02
-1.546915173530578613e-01 7.990684360265731812e-02 -5.952591300010681152e-01 -5.401069521903991699e-01 -1.756714582443237305e-01 4.714471101760864258e-01 -1.338609904050827026e-01 2.293359935283660889e-01
-1.360073685646057129e-01 1.616927981376647949e-02 -4.061929881572723389e-01 -3.171000778675079346e-01 6.498046517372131348e-01 4.495729804039001465e-01 -1.903362125158309937e-01 -2.347454726696014404e-01
-3.521000742912292480e-01 -1.475505381822586060e-01 -3.376771211624145508e-01 2.697942554950714111e-01 -3.794330358505249023e-01 6.849118471145629883e-01 -1.864689439535140991e-01 1.399826407432556152e-01
1.199650242924690247e-01 3.047973811626434326e-01 1.496253758668899536e-01 4.415408074855804443e-01 1.469908952713012695e-01 8.021022677421569824e-01 2.318410575389862061e-02 -9.924209117889404297e-02
-6.012533605098724365e-02 5.084037780761718750e-01 5.427173525094985962e-02 -4.986423552036285400e-01 1.352718174457550049e-01 6.696822643280029297e-01 1.290819700807332993e-02 -1.392172127962112427e-01
-3.004331700503826141e-02 4.617757722735404968e-02 -4.232262074947357178e-01 6.107488870620727539e-01 2.891784533858299255e-02 5.902565717697143555e-01 -6.369370222091674805e-02 -3.025465011596679688e-01
-5.207200050354003906e-01 -2.529891133308410645e-01 -7.727593183517456055e-02 3.337929844856262207e-01 -1.193541660904884338e-01 6.661416292190551758e-01 2.356803864240646362e-01 -1.841807216405868530e-01
1.567094177007675171e-01 6.260840296745300293e-01 -2.579455971717834473e-01 2.357705030590295792e-03 6.009716391563415527e-01 3.816965520381927490e-01 -5.076534673571586609e-02 8.650597929954528809e-02
1.456957906484603882e-01 2.165196239948272705e-01 -3.074376881122589111e-01 3.699449896812438965e-01 -1.159091591835021973e-01 6.839987635612487793e-01 4.645921885967254639e-01 -5.813546106219291687e-02
-4.557629823684692383e-01 -9.557222574949264526e-02 7.068007439374923706e-02 -5.720517411828041077e-02 4.094388186931610107e-01 2.906264662742614746e-01 2.581132054328918457e-01 6.753898859024047852e-01
-4.421403706073760986e-01 -4.441047832369804382e-02 -1.177313178777694702e-01 4.139536619186401367e-01 -2.849697470664978027e-01 7.125215530395507812e-01 -1.275444477796554565e-01 -1.102686822414398193e-01
-4.441594481468200684e-01 4.978341162204742432e-01 1.810000985860824585e-01 9.168569743633270264e-02 -4.203840624541044235e-03 6.047706007957458496e-01 -9.055712074041366577e-02 -3.738321661949157715e-01
-3.322820067405700684e-01 1.030298694968223572e-01 -1.354530304670333862e-01 1.751133799552917480e-01 4.295410513877868652e-01 3.292337059974670410e-01 -1.395012885332107544e-01 7.194444537162780762e-01
-2.605897784233093262e-01 3.739683628082275391e-01 3.811648488044738770e-02 -9.019942954182624817e-04 3.157202899456024170e-01 4.308136701583862305e-01 -2.961729168891906738e-01 6.463660597801208496e-01
4.671950638294219971e-02 4.798921346664428711e-01 1.073728948831558228e-01 -5.024221539497375488e-01 1.442618519067764282e-01 6.899952888488769531e-01 -4.568490386009216309e-02 6.761406362056732178e-02
-3.353271186351776123e-01 -1.021244600415229797e-01 -1.219797357916831970e-01 -1.814669556915760040e-02 2.793121933937072754e-01 6.178284883499145508e-01 6.272873282432556152e-01 9.327983111143112183e-02
1.967207640409469604e-01 3.535331413149833679e-02 -5.567370057106018066e-01 -2.765859663486480713e-01 5.837396979331970215e-01 4.772797524929046631e-01 -5.837476812303066254e-03 -7.080437242984771729e-02
2.217676788568496704e-01 4.299211204051971436e-01 -2.569318413734436035e-01 -7.209601998329162598e-02 6.971117854118347168e-01 4.512536227703094482e-01 6.184336170554161072e-02 -3.682227060198783875e-02
-2.243945747613906860e-02 5.016674995422363281e-01 1.590570621192455292e-02 -4.362418651580810547e-01 3.389484286308288574e-01 5.463882684707641602e-01 2.817977070808410645e-01 -2.538309395313262939e-01
-3.981052041053771973e-01 -1.540827006101608276e-01 -6.303462386131286621e-01 1.585746258497238159e-01 -3.275873064994812012e-01 4.977057576179504395e-01 -1.974227875471115112e-01 3.589187189936637878e-02
2.985283732414245605e-01 -2.113305628299713135e-01 -1.466651111841201782e-01 1.156744454056024551e-02 4.027516543865203857e-01 7.199534773826599121e-01 -2.520711123943328857e-01 3.170077800750732422e-01
-5.010634660720825195e-01 4.831779301166534424e-01 1.345272660255432129e-01 1.696388572454452515e-01 1.486945450305938721e-01 5.089364647865295410e-01 3.375810338184237480e-03 -4.329687058925628662e-01
-4.009221792221069336e-01 1.044884026050567627e-01 -6.110358238220214844e-01 2.329030930995941162e-01 -3.614074885845184326e-01 4.801472127437591553e-01 -1.588952243328094482e-01 -1.197107955813407898e-01
-3.043539822101593018e-01 -3.836018443107604980e-01 -1.395069360733032227e-01 -3.477892279624938965e-01 5.669690966606140137e-01 4.808855056762695312e-01 1.856199204921722412e-01 -1.806629449129104614e-01
-2.267427183687686920e-02 -2.440227270126342773e-01 -5.892382264137268066e-01 4.368787407875061035e-01 -1.694287508726119995e-01 6.046638488769531250e-01 -3.908642381429672241e-02 -7.760071009397506714e-02
-2.198633998632431030e-01 5.590518116950988770e-01 2.646273002028465271e-02 -4.908047616481781006e-01 2.883064374327659607e-02 5.670983195304870605e-01 -2.637706398963928223e-01 7.432855665683746338e-02
-9.641905128955841064e-02 -2.359544187784194946e-01 -3.396551012992858887e-01 3.655245304107666016e-01 -2.884921729564666748e-01 7.239983677864074707e-01 -2.293499708175659180e-01 1.614071577787399292e-01
-4.170829653739929199e-01 2.806032896041870117e-01 -4.560536444187164307e-01 -3.493874967098236084e-01 5.658860206604003906e-01 1.836440116167068481e-01 1.635003238916397095e-01 -1.912137418985366821e-01
3.939500823616981506e-02 -3.987030088901519775e-01 -3.650739490985870361e-01 4.647296965122222900e-01 7.530630379915237427e-02 6.559535861015319824e-01 1.440063118934631348e-01 -1.831591725349426270e-01
9.707920998334884644e-02 -1.342932432889938354e-01 -5.018248558044433594e-01 4.665463864803314209e-01 4.470982551574707031e-01 4.400651752948760986e-01 3.088817000389099121e-01 1.186813265085220337e-01
1.514624506235122681e-01 4.601926803588867188e-01 -4.061105847358703613e-01 -9.117086231708526611e-02 6.862778067588806152e-01 3.475543260574340820e-01 -1.093421224504709244e-02 -1.237211003899574280e-02
-2.148167788982391357e-01 3.970333039760589600e-01 -1.694281995296478271e-01 3.505543470382690430e-01 -4.381868839263916016e-01 6.613358855247497559e-01 -1.208622083067893982e-01 -2.537421695888042450e-02
-5.599852800369262695e-01 -8.628953248262405396e-02 1.552349925041198730e-01 5.528282374143600464e-02 7.413523197174072266e-01 2.976041138172149658e-01 6.963964551687240601e-02 9.378356486558914185e-02
-3.814423680305480957e-01 5.717404484748840332e-01 1.557523310184478760e-01 8.381404727697372437e-02 7.230041176080703735e-02 6.141939163208007812e-01 -1.286694258451461792e-01 -3.119511306285858154e-01
-7.538921236991882324e-01 9.030096232891082764e-02 4.034759998321533203e-01 -1.017758771777153015e-01 1.395497620105743408e-01 4.770238101482391357e-01 2.482477948069572449e-02 5.195222049951553345e-02
-4.979581832885742188e-01 3.605863451957702637e-01 -2.400825768709182739e-01 -6.322711706161499023e-01 7.385082542896270752e-02 3.790753483772277832e-01 -1.095091253519058228e-01 5.885966867208480835e-02
2.957093715667724609e-01 2.968584597110748291e-01 -3.829562366008758545e-01 -3.378377556800842285e-01 -2.767274677753448486e-01 6.784084439277648926e-01 1.250356882810592651e-01 -1.057880744338035583e-01
-3.312962949275970459e-01 -2.930810451507568359e-01 -2.062819600105285645e-01 -5.157559514045715332e-01 2.392299920320510864e-01 3.821586370468139648e-01 5.375488996505737305e-01 5.962180346250534058e-02
-2.283336222171783447e-01 2.681163847446441650e-01 3.709627091884613037e-01 -2.909169793128967285e-01 3.343286691233515739e-03 7.493570446968078613e-01 -1.897016465663909912e-01 -2.370595932006835938e-01
-1.197262182831764221e-01 5.686137825250625610e-02 -3.641684055328369141e-01 -4.123302400112152100e-01 -4.254651963710784912e-01 6.208570599555969238e-01 1.211838424205780029e-02 -3.364022672176361084e-01
-5.367053747177124023e-01 -1.010447889566421509e-01 1.655053645372390747e-01 -8.906628191471099854e-02 3.390582799911499023e-01 3.340896964073181152e-01 1.997429579496383667e-01 6.324070692062377930e-01
-1.858278810977935791e-01 2.782250642776489258e-01 -3.472846746444702148e-01 -1.241642236709594727e-02 7.434253096580505371e-01 3.083043098449707031e-01 -2.341931462287902832e-01 2.543987035751342773e-01
-4.240838885307312012e-01 5.933476686477661133e-01 3.537645190954208374e-02 6.784456968307495117e-02 -2.313828468322753906e-02 5.502389073371887207e-01 -2.920951247215270996e-01 -2.713285982608795166e-01
8.683432638645172119e-02 1.498091071844100952e-01 -4.284173548221588135e-01 -3.651019036769866943e-01 5.029664039611816406e-01 5.302146673202514648e-01 -2.643085420131683350e-01 -2.218437045812606812e-01
-4.683856964111328125e-01 -2.967200940474867821e-03 1.138537600636482239e-01 -8.926316350698471069e-02 3.169762194156646729e-01 3.506201803684234619e-01 2.546528875827789307e-01 6.865995526313781738e-01
-5.080532431602478027e-01 -1.041600015014410019e-02 -5.920590758323669434e-01 2.145553529262542725e-01 -1.628897488117218018e-01 3.990971446037292480e-01 3.957803547382354736e-01 5.245736986398696899e-02
2.213232591748237610e-02 9.749495238065719604e-02 7.630084455013275146e-02 -5.475755333900451660e-01 5.134360194206237793e-01 5.885872244834899902e-01 2.657949328422546387e-01 -6.038067117333412170e-02
-2.671722173690795898e-01 -3.571627140045166016e-01 -3.883361816406250000e-01 -5.396220088005065918e-01 1.220528110861778259e-01 5.458022952079772949e-01 7.179712504148483276e-02 -2.027439773082733154e-01
-1.406100392341613770e-01 4.979597330093383789e-01 -2.033311128616333008e-01 4.291041493415832520e-01 5.147833228111267090e-01 3.746051192283630371e-01 3.121127784252166748e-01 -6.360723823308944702e-02
8.096612989902496338e-03 -3.245655000209808350e-01 1.664662659168243408e-01 -3.030924797058105469e-01 2.719589471817016602e-01 6.433509588241577148e-01 2.474487572908401489e-01 4.753130078315734863e-01
-6.985450387001037598e-01 2.840899117290973663e-02 -4.227867722511291504e-01 2.082348167896270752e-01 -1.184099167585372925e-01 2.835758030414581299e-01 -3.725012838840484619e-01 2.364828437566757202e-01
4.289661720395088196e-02 -1.772193014621734619e-01 -5.966106057167053223e-01 3.868072330951690674e-01 -2.035313099622726440e-01 6.454733610153198242e-01 -5.578535422682762146e-02 -4.027666989713907242e-03
-2.015097290277481079e-01 6.879877299070358276e-02 -4.158385694026947021e-01 7.475762814283370972e-02 3.012433052062988281e-01 3.660279214382171631e-01 -7.396376729011535645e-01 6.604844331741333008e-02
9.852752834558486938e-02 3.620084524154663086e-01 -4.674558043479919434e-01 4.583823084831237793e-01 4.577017724514007568e-01 3.968356549739837646e-01 1.939794123172760010e-01 -1.612933725118637085e-01
2.563450336456298828e-01 8.180680871009826660e-02 -6.034223437309265137e-01 -2.662071585655212402e-01 5.455808043479919434e-01 4.109652638435363770e-01 9.795566648244857788e-02 1.283120661973953247e-01
3.007904887199401855e-01 -1.413994282484054565e-01 -2.459776252508163452e-01 -4.456874355673789978e-02 5.588839054107666016e-01 6.182598471641540527e-01 -3.375725746154785156e-01 1.359713524580001831e-01
-5.762870311737060547e-01 3.694287836551666260e-01 1.645457148551940918e-01 -1.216461211442947388e-01 -2.471597790718078613e-01 5.688658356666564941e-01 -3.161367475986480713e-01 7.002684473991394043e-02
-1.766485869884490967e-01 1.818209588527679443e-01 -3.954930901527404785e-01 1.435898393392562866e-01 4.647936820983886719e-01 3.609294891357421875e-01 -6.420681476593017578e-01 1.219768542796373367e-02
9.934499859809875488e-02 1.498317420482635498e-01 -8.451697230339050293e-02 -6.004359722137451172e-01 4.833670854568481445e-01 5.776228904724121094e-01 1.563568413257598877e-01 9.096711128950119019e-02
1.534970849752426147e-01 5.675593018531799316e-01 -2.681671977043151855e-01 4.966705292463302612e-02 6.395226120948791504e-01 3.958049416542053223e-01 1.192902773618698120e-01 7.327801547944545746e-03
-8.094031363725662231e-02 6.825418472290039062e-01 -3.289475142955780029e-01 2.968114316463470459e-01 -1.223449409008026123e-01 4.428732693195343018e-01 2.816990017890930176e-01 2.020463198423385620e-01
-4.701520800590515137e-01 5.257826671004295349e-02 -1.520839929580688477e-01 -5.449554920196533203e-01 4.400971233844757080e-01 4.105534255504608154e-01 2.388931363821029663e-01 -1.917729377746582031e-01
-2.707153260707855225e-01 3.380259871482849121e-02 -4.793108999729156494e-01 -2.803014814853668213e-01 3.717420399188995361e-01 4.660639762878417969e-01 -4.620448350906372070e-01 -2.199305891990661621e-01
-1.012093573808670044e-01 5.199617743492126465e-01 2.894067168235778809e-01 -3.413442671298980713e-01 3.638802468776702881e-01 5.681328177452087402e-01 1.686495840549468994e-01 1.884090900421142578e-01
-5.065936446189880371e-01 2.178682684898376465e-01 3.904083073139190674e-01 9.062024764716625214e-03 5.985034108161926270e-01 4.289416968822479248e-01 1.618519052863121033e-02 3.059666231274604797e-02
-3.047409057617187500e-01 3.702785819768905640e-02 1.595745086669921875e-01 -1.592382788658142090e-01 2.125010192394256592e-01 4.366026520729064941e-01 2.622886002063751221e-01 7.418674826622009277e-01
-1.809658706188201904e-01 2.086652219295501709e-01 -2.392303347587585449e-01 -2.718462049961090088e-02 7.318665981292724609e-01 2.314216941595077515e-01 2.730635404586791992e-01 4.494346678256988525e-01
-5.689686536788940430e-01 4.577511847019195557e-01 8.678106963634490967e-02 1.015277504920959473e-01 4.150066152215003967e-02 5.117782354354858398e-01 -4.139409661293029785e-01 -1.179555281996726990e-01
3.114545717835426331e-02 2.563860081136226654e-02 -2.267116010189056396e-01 -6.207579374313354492e-01 2.221222668886184692e-01 4.960410594940185547e-01 2.540539205074310303e-01 4.491053819656372070e-01
-2.705061435699462891e-01 -6.431759893894195557e-02 -2.770211100578308105e-01 7.705160975456237793e-02 5.274499654769897461e-01 3.982074558734893799e-01 -5.945032835006713867e-01 -2.231708616018295288e-01
-2.362418745178729296e-04 -3.104144930839538574e-01 -7.261623442173004150e-02 -2.856314778327941895e-01 2.995399832725524902e-01 6.195384263992309570e-01 -2.884761989116668701e-02 5.851494669914245605e-01
-7.617222517728805542e-02 1.003175005316734314e-01 -1.140767931938171387e-01 2.193917185068130493e-01 4.315643012523651123e-01 4.984202086925506592e-01 -5.000190138816833496e-01 4.881584048271179199e-01
-4.416124224662780762e-01 5.652087926864624023e-01 4.948005825281143188e-02 -1.475973427295684814e-01 1.199055388569831848e-01 4.956470429897308350e-01 -3.848878145217895508e-01 -2.304396480321884155e-01
6.076100841164588928e-02 -1.306869685649871826e-01 -7.268019020557403564e-02 -5.327777862548828125e-01 2.107334136962890625e-01 7.561582326889038086e-01 -2.042767107486724854e-01 -1.793923676013946533e-01
-1.077371835708618164e-02 4.451397657394409180e-01 -2.005658298730850220e-01 2.316810935735702515e-01 6.046416759490966797e-01 4.014276266098022461e-01 -5.688806995749473572e-02 4.217344820499420166e-01
1.183030828833580017e-01 1.204556301236152649e-01 -6.200721263885498047e-01 -9.031821042299270630e-02 4.496515095233917236e-01 4.273668229579925537e-01 -4.115509688854217529e-01 1.569868475198745728e-01
-4.190354049205780029e-01 3.513631522655487061e-01 1.687907576560974121e-01 3.592243790626525879e-01 4.492000341415405273e-01 4.351353645324707031e-01 3.225804567337036133e-01 -2.196336835622787476e-01
-1.199028715491294861e-01 -3.915741741657257080e-01 3.733818978071212769e-02 -4.042205810546875000e-01 4.494096338748931885e-01 6.407043337821960449e-01 -1.736854761838912964e-01 1.576923131942749023e-01
-4.684705734252929688e-01 2.216122150421142578e-01 -3.325940966606140137e-01 -6.533561944961547852e-01 1.998323649168014526e-01 3.047143816947937012e-01 2.172198444604873657e-01 1.181600019335746765e-01
-3.281313478946685791e-01 2.598437070846557617e-01 -2.232521586120128632e-02 -5.672854781150817871e-01 3.523171544075012207e-01 4.189369678497314453e-01 4.477504491806030273e-01 -4.882473871111869812e-02
-4.249430000782012939e-01 4.718217551708221436e-01 1.031590923666954041e-01 -2.445968426764011383e-02 4.573768973350524902e-01 2.584857046604156494e-01 4.202314317226409912e-01 3.646433353424072266e-01
-4.613311886787414551e-01 3.909150958061218262e-01 2.402790077030658722e-02 -2.696814239025115967e-01 -3.902390599250793457e-02 5.174152255058288574e-01 -5.331204533576965332e-01 8.714728057384490967e-02
9.390605986118316650e-02 -1.055356413125991821e-01 -6.336321234703063965e-01 4.009336531162261963e-01 2.749060690402984619e-01 4.127816259860992432e-01 4.097708165645599365e-01 6.270802021026611328e-02
1.096083745360374451e-01 1.054613068699836731e-01 -3.726328611373901367e-01 -4.958572387695312500e-01 4.790383577346801758e-01 4.876827299594879150e-01 1.237175539135932922e-01 3.309323489665985107e-01
-2.911545932292938232e-01 -1.152777150273323059e-01 -7.492473721504211426e-01 -2.184865027666091919e-01 2.144331634044647217e-01 3.277599513530731201e-01 -8.240133523941040039e-02 -3.641897439956665039e-01
-2.622970342636108398e-01 2.163702845573425293e-01 -2.747686803340911865e-01 -5.319197177886962891e-01 3.314577043056488037e-01 4.432160854339599609e-01 2.745018005371093750e-01 -3.798575699329376221e-01
-2.555071935057640076e-02 3.489803671836853027e-01 5.028252303600311279e-02 1.316584348678588867e-01 -8.291394263505935669e-02 6.904104351997375488e-01 -4.761804938316345215e-01 3.839383721351623535e-01
-7.306546568870544434e-01 -3.717096522450447083e-02 -2.205412834882736206e-02 3.797941505908966064e-01 -1.408951878547668457e-01 5.347620248794555664e-01 -9.175769984722137451e-02 -7.609730213880538940e-02
-4.160360619425773621e-02 1.191700324416160583e-01 -2.329749017953872681e-01 -6.559432744979858398e-01 1.907587796449661255e-01 4.808945059776306152e-01 2.381055057048797607e-01 4.185522198677062988e-01
2.464529871940612793e-02 1.475805342197418213e-01 -6.057600677013397217e-02 -1.103248149156570435e-01 3.687800765037536621e-01 5.134544968605041504e-01 1.774716526269912720e-01 7.284511923789978027e-01
-2.729629576206207275e-01 -1.445578783750534058e-01 -1.471312940120697021e-01 -4.737062156200408936e-01 6.203178763389587402e-01 3.793875873088836670e-01 3.558484017848968506e-01 -5.649580433964729309e-02
-5.202973484992980957e-01 4.285501539707183838e-01 -1.407496724277734756e-02 1.209377199411392212e-01 4.157171249389648438e-01 1.744295209646224976e-01 3.398168981075286865e-01 4.605317413806915283e-01
-4.132592082023620605e-01 1.862378716468811035e-01 -2.000574953854084015e-02 1.357910931110382080e-01 3.614169359207153320e-01 4.048637151718139648e-01 -6.863560080528259277e-01 -1.003566086292266846e-01
1.560556609183549881e-02 4.803210496902465820e-01 1.855684071779251099e-01 -2.672417461872100830e-01 4.877859354019165039e-01 5.625081658363342285e-01 2.323820590972900391e-01 -2.341845333576202393e-01
-1.041456535458564758e-01 -4.092804156243801117e-03 -5.597279071807861328e-01 1.573198847472667694e-02 4.412555396556854248e-01 3.069301545619964600e-01 -3.595912158489227295e-01 5.073220133781433105e-01
-1.843870729207992554e-01 2.342330068349838257e-01 -3.819221556186676025e-01 4.605737626552581787e-01 5.767981410026550293e-01 2.422536164522171021e-01 -4.020326435565948486e-01 -1.141404919326305389e-02
2.532503753900527954e-02 6.854447722434997559e-01 -4.956298321485519409e-02 -8.084383606910705566e-02 5.202494859695434570e-01 4.472140073776245117e-01 1.811094433069229126e-01 -1.306577324867248535e-01
-3.926310837268829346e-01 1.318726986646652222e-01 2.654928863048553467e-01 -2.768700122833251953e-01 1.096715405583381653e-01 4.291186630725860596e-01 3.302826583385467529e-01 6.132287979125976562e-01
-8.329449594020843506e-02 3.456662595272064209e-01 -5.270601511001586914e-01 -2.692635357379913330e-01 2.603211104869842529e-01 2.560552954673767090e-01 2.055523842573165894e-01 5.896595716476440430e-01
-1.154393628239631653e-01 -3.723419904708862305e-01 -2.867110669612884521e-01 -4.936054348945617676e-01 2.860569357872009277e-01 6.086086630821228027e-01 1.915090233087539673e-01 -1.824197322130203247e-01
3.021696805953979492e-01 3.437784612178802490e-01 1.168065331876277924e-02 1.255145519971847534e-01 -1.014181226491928101e-01 8.508765697479248047e-01 -1.616542488336563110e-01 -1.192099303007125854e-01
8.646871894598007202e-02 2.353706955909729004e-01 -4.486188590526580811e-01 -5.298819541931152344e-01 2.935405671596527100e-01 5.491393208503723145e-01 -7.976073026657104492e-02 2.469986230134963989e-01
-4.555867612361907959e-01 1.390276849269866943e-01 9.518043696880340576e-02 -1.170405745506286621e-01 1.171949207782745361e-01 7.159682512283325195e-01 -3.883978426456451416e-01 -2.704740762710571289e-01
-4.922546744346618652e-01 2.041161656379699707e-01 -1.497382521629333496e-01 -5.760769844055175781e-01 3.007279336452484131e-02 2.942505180835723877e-01 5.117595195770263672e-01 1.111322119832038879e-01
-5.699005126953125000e-01 2.937818467617034912e-01 1.454281955957412720e-01 2.424633651971817017e-01 3.699691891670227051e-01 4.083761274814605713e-01 -3.400452733039855957e-01 -2.994809448719024658e-01
8.645813167095184326e-02 3.156995773315429688e-01 -6.091760396957397461e-01 -1.663658171892166138e-01 5.433346033096313477e-01 2.896571755409240723e-01 -1.623358018696308136e-02 3.386863172054290771e-01
-4.968799054622650146e-01 1.513803750276565552e-01 7.519607245922088623e-02 -1.442004740238189697e-01 1.329722702503204346e-01 5.615466237068176270e-01 -5.084482431411743164e-01 -3.349780440330505371e-01
-6.742931604385375977e-01 1.988164484500885010e-01 -5.301058292388916016e-01 3.103317618370056152e-01 -1.210238710045814514e-01 1.866327971220016479e-01 -8.038223534822463989e-02 2.693379521369934082e-01
-2.010044455528259277e-02 -1.434550434350967407e-01 -3.340756148099899292e-02 -4.769702851772308350e-01 4.605087637901306152e-01 7.003129720687866211e-01 4.748741909861564636e-02 -2.136310636997222900e-01
-2.171265929937362671e-01 -3.566485941410064697e-01 -3.124086558818817139e-01 3.745942115783691406e-01 -1.030558049678802490e-01 6.764190793037414551e-01 -3.043555021286010742e-01 -1.641415059566497803e-01
-4.980303645133972168e-01 2.797736525535583496e-01 -1.716937869787216187e-01 -6.665220856666564941e-01 -5.673580989241600037e-02 4.329968988895416260e-01 3.067700751125812531e-02 9.119077026844024658e-02
-1.693987287580966949e-02 2.322420179843902588e-01 -1.671846807003021240e-01 1.089474335312843323e-01 2.453737556934356689e-01 4.595442414283752441e-01 4.046388715505599976e-02 7.955688238143920898e-01
2.134928666055202484e-02 2.206781804561614990e-01 -3.901432454586029053e-01 -1.401364505290985107e-01 6.390165090560913086e-01 3.810618221759796143e-01 -1.800497323274612427e-01 4.393485188484191895e-01
1.388957649469375610e-01 3.496110141277313232e-01 -4.410890638828277588e-01 3.784928321838378906e-01 3.256667256355285645e-01 4.795581400394439697e-01 3.743218779563903809e-01 -2.109789252281188965e-01
-5.436552762985229492e-01 2.215001918375492096e-02 -7.172969579696655273e-01 7.495957612991333008e-02 3.296488821506500244e-01 5.247462913393974304e-02 2.481611222028732300e-01 -1.039649397134780884e-01
-4.525878429412841797e-01 7.398569583892822266e-02 1.084090396761894226e-02 -1.268882006406784058e-01 6.277774572372436523e-01 3.307935893535614014e-01 -9.878207743167877197e-02 5.100836157798767090e-01
2.720208764076232910e-01 4.594059586524963379e-01 -1.744968444108963013e-01 3.140859305858612061e-01 -4.134289175271987915e-02 6.850265860557556152e-01 2.910894751548767090e-01 1.736314147710800171e-01
-5.143314599990844727e-01 4.019282758235931396e-01 3.350659832358360291e-02 1.567048765718936920e-02 -1.545778959989547729e-01 5.891907215118408203e-01 -3.707873225212097168e-01 -2.530322968959808350e-01
-2.128261141479015350e-02 -4.217178821563720703e-01 -3.877904117107391357e-01 -1.458264142274856567e-01 4.800337851047515869e-01 6.035205125808715820e-01 7.750709075480699539e-03 2.352124303579330444e-01
-1.355684697628021240e-01 -1.306900233030319214e-01 -1.516400724649429321e-01 6.778193712234497070e-01 4.740891754627227783e-01 4.940676987171173096e-01 -1.645061373710632324e-02 1.139014214277267456e-01
1.970422416925430298e-01 2.449367195367813110e-02 -4.334750473499298096e-01 5.192768294364213943e-03 5.687009096145629883e-01 5.322574377059936523e-01 -4.069271385669708252e-01 1.839915290474891663e-02
-1.136313229799270630e-01 6.806139647960662842e-02 1.462263911962509155e-01 2.433671206235885620e-01 4.607571065425872803e-01 5.879936814308166504e-01 -5.674569606781005859e-01 1.476648002862930298e-01
2.263949513435363770e-01 -2.076330631971359253e-01 -3.366506397724151611e-01 -2.295130491256713867e-01 4.461564421653747559e-01 6.093397736549377441e-01 3.500267490744590759e-02 4.099370837211608887e-01
-3.118151128292083740e-01 3.991484642028808594e-01 -1.577675789594650269e-01 -4.976844787597656250e-01 -3.853585720062255859e-01 5.575622320175170898e-01 -8.813159167766571045e-02 6.105207651853561401e-02
2.472910471260547638e-02 3.110035955905914307e-01 -1.694901585578918457e-01 3.528009951114654541e-01 5.398715138435363770e-01 4.377692937850952148e-01 -7.886422425508499146e-02 5.100461244583129883e-01
-6.056177616119384766e-02 3.914662599563598633e-01 -5.730692669749259949e-02 1.796732991933822632e-01 3.752461075782775879e-01 4.421089887619018555e-01 5.666753649711608887e-02 6.841335892677307129e-01
-5.180906057357788086e-01 1.445167660713195801e-01 1.672365963459014893e-01 -9.238074719905853271e-02 -8.572797477245330811e-02 6.439747214317321777e-01 -3.391284048557281494e-01 -3.703158497810363770e-01
-2.922005057334899902e-01 3.356055319309234619e-01 -5.699503421783447266e-01 -3.655542135238647461e-01 3.570095300674438477e-01 3.217055797576904297e-01 -3.096477389335632324e-01 -1.291612088680267334e-01
-4.193117916584014893e-01 -1.527726799249649048e-01 -6.130536198616027832e-01 -1.900415569543838501e-01 5.021860003471374512e-01 1.658094972372055054e-01 -9.552617371082305908e-02 3.163525462150573730e-01
2.932259738445281982e-01 2.954225242137908936e-01 8.360264450311660767e-02 3.250186145305633545e-01 4.903066903352737427e-02 8.403132557868957520e-01 -6.432121247053146362e-02 3.807938843965530396e-02
-2.651707231998443604e-01 -1.044073253870010376e-01 -5.106515884399414062e-01 5.289818048477172852e-01 -1.655367314815521240e-01 5.751599669456481934e-01 1.955609023571014404e-02 -1.400105357170104980e-01
-1.658432185649871826e-01 -2.247748523950576782e-01 -2.915683686733245850e-01 -4.599638879299163818e-01 1.983268931508064270e-02 6.384248733520507812e-01 -1.347984522581100464e-01 -4.463666081428527832e-01
-2.274973541498184204e-01 8.462961018085479736e-02 -1.343275308609008789e-01 -1.790681183338165283e-01 8.705428838729858398e-01 3.614801168441772461e-01 4.783958196640014648e-02 1.311832014471292496e-02
-2.012008279561996460e-01 4.324754476547241211e-01 1.041757464408874512e-01 -3.321600705385208130e-02 5.513508915901184082e-01 5.660552978515625000e-01 1.419543921947479248e-01 3.405435085296630859e-01
2.861217260360717773e-01 -1.105510815978050232e-01 -4.108075499534606934e-01 5.393764004111289978e-02 5.811269283294677734e-01 5.734717249870300293e-01 -2.453912645578384399e-01 8.628685772418975830e-02
-7.804656624794006348e-01 2.841345369815826416e-01 -5.499312281608581543e-02 -1.049177125096321106e-01 1.877117902040481567e-01 2.240838259458541870e-01 4.190756678581237793e-01 -1.871775090694427490e-01
-9.301193058490753174e-02 5.495228767395019531e-01 -1.506162881851196289e-01 2.379502356052398682e-01 -2.539879679679870605e-01 6.079461574554443359e-01 4.193943738937377930e-01 8.238773792982101440e-03
3.711607158184051514e-01 3.112233616411685944e-02 -9.920201450586318970e-02 -1.758604496717453003e-01 3.139065504074096680e-01 7.025316357612609863e-01 1.333072483539581299e-01 4.589600265026092529e-01
-3.399417400360107422e-01 -2.158060073852539062e-01 -1.649038046598434448e-01 3.618671894073486328e-01 9.899374842643737793e-02 5.575873851776123047e-01 5.764173269271850586e-01 1.636027544736862183e-01
3.240150213241577148e-01 -1.146958470344543457e-01 -3.184487223625183105e-01 -3.233312964439392090e-01 5.437419414520263672e-01 6.139834523200988770e-01 4.905375465750694275e-02 2.948140725493431091e-02
-2.542385831475257874e-03 2.212632894515991211e-01 -2.667219638824462891e-01 4.188550710678100586e-01 -1.370645314455032349e-01 8.215251564979553223e-01 9.100022166967391968e-02 4.984550550580024719e-02
-4.815941452980041504e-01 2.606879174709320068e-01 1.865007728338241577e-01 -2.243340611457824707e-01 1.877629607915878296e-01 3.434625566005706787e-01 2.442687749862670898e-01 6.341229081153869629e-01
-5.354192256927490234e-01 4.163475632667541504e-01 1.349378675222396851e-01 1.750829517841339111e-01 3.477496504783630371e-01 2.650985121726989746e-01 1.311715692281723022e-01 5.317006707191467285e-01
-2.649522423744201660e-01 -5.167345702648162842e-02 -3.168181777000427246e-01 3.728549554944038391e-02 6.694352030754089355e-01 3.324396908283233643e-01 -2.571811974048614502e-01 4.478442370891571045e-01
-1.203114241361618042e-01 6.216010451316833496e-01 -1.037820354104042053e-01 -2.612512409687042236e-01 1.533794999122619629e-01 5.515317320823669434e-01 4.055593907833099365e-01 -1.671024411916732788e-01
2.384467720985412598e-01 2.813030183315277100e-01 -3.123019933700561523e-01 5.062016248703002930e-01 2.362988889217376709e-01 5.332321524620056152e-01 1.650056838989257812e-01 3.779398500919342041e-01
-5.014421939849853516e-01 5.458677411079406738e-01 1.342463195323944092e-01 -1.339003890752792358e-01 -1.500990334898233414e-02 5.608772635459899902e-01 -2.582931220531463623e-01 -1.819584369659423828e-01
-2.506232261657714844e-01 4.163302183151245117e-01 2.304567098617553711e-01 -4.288272857666015625e-01 2.258744835853576660e-01 4.951493442058563232e-01 3.327412605285644531e-01 3.463309109210968018e-01
2.617478072643280029e-01 1.937817484140396118e-01 -1.542088389396667480e-01 2.615649104118347168e-01 -2.628178894519805908e-01 8.113458156585693359e-01 -2.724211215972900391e-01 1.310172770172357559e-02
8.412154763936996460e-02 5.186867117881774902e-01 -2.106665223836898804e-01 3.602129593491554260e-02 5.602601170539855957e-01 4.608521163463592529e-01 1.594667136669158936e-01 3.556740283966064453e-01
-2.068506479263305664e-01 3.145823776721954346e-01 2.648133598268032074e-02 2.034099102020263672e-01 4.180305302143096924e-01 5.286037921905517578e-01 -5.135958790779113770e-01 3.134034276008605957e-01
-1.568499356508255005e-01 -1.223112642765045166e-01 -2.131484448909759521e-01 -2.600349485874176025e-01 6.719599962234497070e-01 4.913964569568634033e-01 -3.761701583862304688e-01 -1.135029271245002747e-01
-2.511546313762664795e-01 5.558107793331146240e-02 4.741772636771202087e-02 3.617297708988189697e-01 5.234130620956420898e-01 5.451813340187072754e-01 2.724830806255340576e-01 3.940865695476531982e-01
-1.335657238960266113e-01 5.059143900871276855e-01 1.823587417602539062e-01 1.424752473831176758e-01 5.345973372459411621e-01 5.536316633224487305e-01 2.544513940811157227e-01 1.249363496899604797e-01
1.910004466772079468e-01 2.942591011524200439e-01 7.054089009761810303e-02 4.292789995670318604e-01 2.392952889204025269e-01 7.929024696350097656e-01 -2.844848856329917908e-02 -3.013706766068935394e-02
-1.108534708619117737e-01 5.085920095443725586e-01 3.705736622214317322e-02 -2.109941393136978149e-01 4.903427362442016602e-01 6.006953120231628418e-01 1.922771781682968140e-01 -2.119254320859909058e-01
-7.462319135665893555e-01 -2.087524086236953735e-01 -4.869532287120819092e-01 1.174023002386093140e-02 -2.219015657901763916e-01 3.138357400894165039e-01 -5.329814553260803223e-02 1.082828566431999207e-01
2.163646817207336426e-01 4.762179031968116760e-02 -4.152790904045104980e-01 -9.799233824014663696e-02 4.129426181316375732e-01 6.223325133323669434e-01 -3.177005946636199951e-01 3.318225145339965820e-01
-1.265952587127685547e-01 3.003569543361663818e-01 -2.564993202686309814e-01 1.396176964044570923e-01 1.173143759369850159e-01 5.217274427413940430e-01 -4.307982325553894043e-01 5.804525017738342285e-01
-3.633446693420410156e-01 -4.413438029587268829e-03 -4.047363251447677612e-02 -6.051585674285888672e-01 4.004614651203155518e-01 4.329218268394470215e-01 3.869151771068572998e-01 -5.110840126872062683e-02
-3.212707042694091797e-01 -3.652659952640533447e-01 -6.750910878181457520e-01 3.464875817298889160e-01 -1.370524168014526367e-01 3.947277367115020752e-01 4.585226997733116150e-02 1.042524799704551697e-01
-1.607446521520614624e-01 3.602987900376319885e-02 -5.858789086341857910e-01 2.599781155586242676e-01 1.272562593221664429e-01 3.308396041393280029e-01 6.595774292945861816e-01 -3.645392507314682007e-02
-4.636596739292144775e-01 -6.874621659517288208e-02 -5.262963101267814636e-02 1.565756499767303467e-01 3.661430999636650085e-02 5.093581676483154297e-01 6.904548406600952148e-01 1.244727969169616699e-01
-3.577025234699249268e-02 -2.298354059457778931e-01 -5.137391686439514160e-01 -2.442782744765281677e-03 -9.405769407749176025e-02 6.143471002578735352e-01 3.987101316452026367e-01 -3.697610199451446533e-01
2.073235362768173218e-01 3.158423602581024170e-01 1.551057100296020508e-01 1.644747331738471985e-02 1.223097443580627441e-01 8.349360227584838867e-01 -1.829329729080200195e-01 2.956178784370422363e-01
-5.087088346481323242e-01 -1.133541762828826904e-01 -3.251087069511413574e-01 4.355624616146087646e-01 -1.995648294687271118e-01 5.756353735923767090e-01 -1.825977116823196411e-01 -1.686171740293502808e-01
6.803829967975616455e-02 9.998236596584320068e-02 -3.284386992454528809e-01 -3.167429864406585693e-01 5.010746717453002930e-01 4.967554509639739990e-01 1.781417280435562134e-01 4.975942969322204590e-01
