# Supplementary material for: Where is your field going? A machine learning approach to study the relative motion of the domains of physics
Source: PLoS One. 2020 Jun 18;15(6):e0233997. doi: 10.1371/journal.pone.0233997 (PMC7302634; doi:10.1371/journal.pone.0233997)
Supplement: S11 Data — (ZIP) [file pone.0233997.s011.zip › 10/Pacs4Run_10_VS_500_embeddings1997-2001ED8.txt]

3.755155801773071289e-01 -5.725833401083946228e-02 4.883016645908355713e-01 3.214501217007637024e-02 -2.452461235225200653e-02 1.609055250883102417e-01 -4.238610863685607910e-01 -6.403807401657104492e-01
2.975494265556335449e-01 -3.885148465633392334e-01 4.521624445915222168e-01 3.572131097316741943e-01 4.415519535541534424e-01 3.446319997310638428e-01 3.044314086437225342e-01 -1.484946161508560181e-01
1.367161870002746582e-01 -1.389476563781499863e-02 3.585037887096405029e-01 3.800206482410430908e-01 2.720525562763214111e-01 -3.691638112068176270e-01 1.575699150562286377e-01 -6.877878308296203613e-01
4.800590872764587402e-02 7.840446382761001587e-02 6.208379268646240234e-01 4.648098647594451904e-01 -7.055632770061492920e-03 1.529078185558319092e-01 2.234162241220474243e-01 -5.627742409706115723e-01
1.784704029560089111e-01 -2.880248241126537323e-02 7.998178601264953613e-01 3.085861802101135254e-01 2.540530869737267494e-03 -1.979159712791442871e-01 -2.772658765316009521e-01 -3.410734236240386963e-01
5.463146567344665527e-01 4.001349955797195435e-02 6.807604432106018066e-01 -2.494370937347412109e-01 2.162482291460037231e-01 3.397171199321746826e-01 5.975424870848655701e-02 -9.243350476026535034e-02
4.208226501941680908e-01 -1.846590787172317505e-01 2.713217735290527344e-01 -1.331979036331176758e-01 6.757698059082031250e-01 -1.607762128114700317e-01 2.914730608463287354e-01 -3.605298101902008057e-01
7.372077107429504395e-01 -1.734822839498519897e-01 3.833270072937011719e-01 -2.342029511928558350e-01 2.429855465888977051e-01 -2.744873762130737305e-01 -2.459693253040313721e-01 -1.724875867366790771e-01
1.042703017592430115e-01 3.882046937942504883e-01 2.197658419609069824e-01 9.441898018121719360e-02 9.724012762308120728e-02 4.187789279967546463e-03 2.015559375286102295e-01 -8.550525307655334473e-01
5.872769355773925781e-01 1.454774662852287292e-02 5.908449292182922363e-01 1.954932063817977905e-01 2.061339765787124634e-01 -2.066469341516494751e-01 -3.892037272453308105e-01 -1.757986992597579956e-01
3.580897152423858643e-01 -2.986828684806823730e-01 1.674694716930389404e-01 -2.863409742712974548e-02 6.491956114768981934e-01 -4.398641288280487061e-01 -9.767709672451019287e-02 -3.594692945480346680e-01
1.710608601570129395e-01 -4.648857414722442627e-01 5.532484650611877441e-01 -5.482168793678283691e-01 2.628970146179199219e-01 1.972269453108310699e-02 7.672302424907684326e-02 -2.694503366947174072e-01
5.457947254180908203e-01 -3.524343073368072510e-01 1.988317370414733887e-01 -7.269434630870819092e-02 6.275938749313354492e-01 -1.717101633548736572e-01 2.153033465147018433e-01 -2.517253756523132324e-01
6.234388351440429688e-01 -4.473156481981277466e-02 4.370729327201843262e-01 -2.386368811130523682e-01 1.670444309711456299e-01 -3.830733597278594971e-01 -2.927293777465820312e-01 -3.178103566169738770e-01
1.266116797924041748e-01 -3.173674941062927246e-01 7.742606401443481445e-01 1.347379088401794434e-01 3.832672536373138428e-01 -1.996752247214317322e-02 2.287676930427551270e-01 -2.568780779838562012e-01
6.082624793052673340e-01 2.110269963741302490e-01 9.381241351366043091e-02 -3.126891255378723145e-01 5.629341006278991699e-01 2.983059175312519073e-02 -1.348466873168945312e-01 -3.780750632286071777e-01
4.332714676856994629e-01 -5.217027068138122559e-01 -2.522926032543182373e-01 -7.741075009107589722e-02 1.773868650197982788e-01 -2.883634269237518311e-01 -6.386917829513549805e-02 -5.930930972099304199e-01
4.902437925338745117e-01 -4.364052116870880127e-01 3.758234158158302307e-02 3.679543361067771912e-02 -1.663789302110671997e-01 -2.133299559354782104e-01 2.018568813800811768e-01 -6.726867556571960449e-01
1.057800799608230591e-01 -6.573128700256347656e-01 2.893867790699005127e-01 -3.695822656154632568e-01 5.205382108688354492e-01 9.454472362995147705e-02 -1.725595742464065552e-01 -1.635207980871200562e-01
-6.804779171943664551e-02 2.977181077003479004e-01 4.840169548988342285e-01 3.378096818923950195e-01 3.636574745178222656e-01 2.046703547239303589e-01 -1.146004721522331238e-01 -6.091597080230712891e-01
3.687946498394012451e-01 -4.324423372745513916e-01 1.761716455221176147e-01 -8.710463531315326691e-03 -8.131995052099227905e-02 -4.942651689052581787e-01 1.291193217039108276e-01 -6.150522828102111816e-01
8.715040981769561768e-02 -4.665983021259307861e-01 3.514994978904724121e-01 -1.454193741083145142e-01 5.096331238746643066e-01 -2.009737193584442139e-01 3.294366896152496338e-01 -4.704756140708923340e-01
3.185344040393829346e-01 -1.611130684614181519e-01 2.715752720832824707e-01 -2.456609010696411133e-01 6.155441403388977051e-01 2.571576237678527832e-01 3.967184722423553467e-01 -3.688709437847137451e-01
1.241981983184814453e-01 -3.527268469333648682e-01 6.365234255790710449e-01 7.953141629695892334e-02 5.751139521598815918e-01 -1.693722307682037354e-01 8.290216326713562012e-02 -2.869766652584075928e-01
2.843577265739440918e-01 -3.443661630153656006e-01 2.584326565265655518e-01 -1.268476545810699463e-01 6.416282653808593750e-01 3.269367516040802002e-01 3.542791008949279785e-01 -2.712686359882354736e-01
1.653854362666606903e-02 7.892423868179321289e-02 4.646663367748260498e-01 1.815685182809829712e-01 6.214604377746582031e-01 4.094983339309692383e-01 1.231315359473228455e-01 -4.189893007278442383e-01
9.983391314744949341e-02 -4.067462384700775146e-01 -7.427063584327697754e-02 2.691956162452697754e-01 3.968942537903785706e-02 6.056647300720214844e-01 -4.058476388454437256e-01 -4.620508551597595215e-01
5.321290493011474609e-01 -2.011322677135467529e-01 2.705596685409545898e-01 -2.346579432487487793e-01 5.480771660804748535e-01 -3.399883210659027100e-01 1.249068975448608398e-01 -3.413726985454559326e-01
4.785150587558746338e-01 -1.380846798419952393e-01 2.914775311946868896e-01 -8.861961215734481812e-02 -4.652045965194702148e-01 -1.687379181385040283e-01 -2.873460352420806885e-01 -5.759235024452209473e-01
3.876863718032836914e-01 -5.402585864067077637e-01 3.607045710086822510e-01 3.573647141456604004e-02 -1.922065019607543945e-01 -4.259305596351623535e-01 3.791366145014762878e-02 -4.545739591121673584e-01
1.794030368328094482e-01 1.187987849116325378e-01 2.779187560081481934e-01 1.995575577020645142e-01 7.693510055541992188e-01 2.143727093935012817e-01 1.515565365552902222e-01 -4.193010032176971436e-01
9.451421350240707397e-02 -6.705778092145919800e-02 6.465198397636413574e-01 -3.091710060834884644e-02 5.725765973329544067e-02 -4.458069205284118652e-01 1.653812080621719360e-01 -5.815955400466918945e-01
4.931918084621429443e-01 -4.224238097667694092e-01 -1.882491111755371094e-01 -3.091372251510620117e-01 -1.660185754299163818e-01 3.532927855849266052e-02 8.809871226549148560e-02 -6.408937573432922363e-01
5.301432609558105469e-01 -4.244659245014190674e-01 3.290844261646270752e-01 1.202109977602958679e-01 6.321790218353271484e-01 1.113060191273689270e-01 6.220288574695587158e-02 -1.099543739110231400e-02
-1.037612929940223694e-01 -6.789872050285339355e-01 -2.647422440350055695e-02 -1.688285619020462036e-01 1.452668905258178711e-01 3.129673600196838379e-01 -2.576160430908203125e-01 -5.599902868270874023e-01
2.648960240185260773e-02 -1.879048049449920654e-01 5.730102062225341797e-01 -4.620709419250488281e-01 4.182363152503967285e-01 -1.354533880949020386e-01 -3.350301086902618408e-01 -3.415047228336334229e-01
1.076194271445274353e-01 -9.591199457645416260e-02 1.989416331052780151e-01 -1.718278378248214722e-01 8.000939488410949707e-01 3.563796877861022949e-01 -1.242408677935600281e-01 -3.571047782897949219e-01
-2.621139883995056152e-01 6.798671931028366089e-02 4.276264309883117676e-01 -6.297557055950164795e-02 1.503097862005233765e-01 -2.249526083469390869e-01 2.446269430220127106e-02 -8.161180615425109863e-01
2.025489211082458496e-01 -4.395976066589355469e-01 3.062066137790679932e-01 -2.271861582994461060e-01 5.568179488182067871e-01 -5.919259041547775269e-02 3.808602690696716309e-01 -4.021783471107482910e-01
-1.219649091362953186e-01 -4.527610540390014648e-01 4.177789986133575439e-01 -3.272065818309783936e-01 4.372332692146301270e-01 -2.788589596748352051e-01 -7.173645496368408203e-02 -4.737588167190551758e-01
3.901690542697906494e-01 -6.029513478279113770e-01 -6.452592462301254272e-02 2.608588635921478271e-01 4.176330193877220154e-02 -1.672417670488357544e-01 1.476878374814987183e-01 -6.004008650779724121e-01
2.256045639514923096e-01 -4.954407215118408203e-01 3.290695846080780029e-01 -2.927154861390590668e-02 6.716212630271911621e-01 3.892921656370162964e-02 2.546476721763610840e-01 -2.775994539260864258e-01
9.212210029363632202e-02 1.020444184541702271e-01 2.870304286479949951e-01 -2.004928439855575562e-01 7.891235351562500000e-01 2.346390932798385620e-01 -8.804940618574619293e-03 -4.250503182411193848e-01
3.570120036602020264e-02 -3.531009256839752197e-01 7.120131850242614746e-01 3.049904704093933105e-01 4.361641108989715576e-01 -1.176576986908912659e-01 -2.946038916707038879e-02 -2.628930807113647461e-01
3.184984624385833740e-01 -1.719906032085418701e-01 4.485237002372741699e-01 -2.934319674968719482e-01 4.259709417819976807e-01 6.169035434722900391e-01 -3.465916588902473450e-02 -1.359395682811737061e-01
2.899084687232971191e-01 -1.669590026140213013e-01 5.348974466323852539e-01 -2.675786316394805908e-01 4.274671375751495361e-01 2.342737913131713867e-01 4.590504169464111328e-01 -2.863994836807250977e-01
7.122075557708740234e-01 -1.112289056181907654e-01 4.778197109699249268e-01 2.072391100227832794e-02 2.933245003223419189e-01 3.966023325920104980e-01 8.253424614667892456e-02 3.876684978604316711e-02
7.700700312852859497e-02 -4.716167151927947998e-01 -1.363210231065750122e-01 3.724557161331176758e-01 2.755246162414550781e-01 -1.510982494801282883e-02 -4.571307599544525146e-01 -5.737858414649963379e-01
1.449691206216812134e-01 -3.678887784481048584e-01 7.013722658157348633e-01 2.879062294960021973e-01 4.877173006534576416e-01 1.409618649631738663e-02 3.241856768727302551e-02 -1.723683029413223267e-01
5.411628484725952148e-01 7.762379944324493408e-02 3.083451390266418457e-01 -2.806532382965087891e-01 5.804142951965332031e-01 2.652623951435089111e-01 -3.022446632385253906e-01 -1.693449318408966064e-01
2.975300848484039307e-01 -4.503147676587104797e-02 4.991032481193542480e-01 5.102589353919029236e-02 -2.069166302680969238e-01 3.966007828712463379e-01 5.067765116691589355e-01 -4.481196701526641846e-01
5.997810959815979004e-01 8.395591285079717636e-04 1.873063743114471436e-01 -2.989726364612579346e-01 5.943049788475036621e-01 3.024164140224456787e-01 1.300988793373107910e-01 -2.328387796878814697e-01
4.890557378530502319e-02 -2.631711959838867188e-01 4.442443549633026123e-01 -2.027020044624805450e-02 6.596564650535583496e-01 4.510290920734405518e-01 8.612106740474700928e-02 -2.908510565757751465e-01
-1.057110950350761414e-01 -3.365412056446075439e-01 7.561550140380859375e-01 -1.679733097553253174e-01 2.631655037403106689e-01 -2.557110488414764404e-01 -1.798703074455261230e-01 -3.295183777809143066e-01
1.692989468574523926e-01 -5.910843610763549805e-02 1.594679504632949829e-01 -3.882382065057754517e-02 1.400842964649200439e-01 1.274238973855972290e-01 5.946806669235229492e-01 -7.425639629364013672e-01
6.108049154281616211e-01 -1.781011223793029785e-01 5.694964528083801270e-01 7.158266752958297729e-02 2.834874391555786133e-01 3.830847442150115967e-01 1.963051408529281616e-01 -9.602414444088935852e-03
4.634216800332069397e-02 9.322081506252288818e-02 3.447588980197906494e-01 2.027229666709899902e-01 6.607373356819152832e-01 2.706618905067443848e-01 2.779250144958496094e-01 -4.920701980590820312e-01
5.702969431877136230e-01 -9.269081056118011475e-02 3.926168084144592285e-01 1.514076162129640579e-02 2.256122678518295288e-01 -3.994751572608947754e-01 -1.148575618863105774e-01 -5.367673039436340332e-01
5.292018055915832520e-01 -8.972168713808059692e-02 6.542057991027832031e-01 1.902410387992858887e-01 1.579539384692907333e-03 -3.183289468288421631e-01 -3.148284554481506348e-01 -2.174067944288253784e-01
5.931206345558166504e-01 -4.923878908157348633e-01 1.477716714143753052e-01 -2.207855433225631714e-01 -3.511874675750732422e-01 2.391320653259754181e-02 7.589047402143478394e-02 -4.533382654190063477e-01
-4.419641941785812378e-02 -1.289014071226119995e-01 5.094403624534606934e-01 5.314738154411315918e-01 1.365713924169540405e-01 -2.721849381923675537e-01 1.243720762431621552e-02 -5.886817574501037598e-01
1.582035124301910400e-01 7.127535343170166016e-02 3.381694257259368896e-01 2.039143592119216919e-01 6.466726660728454590e-01 4.511172175407409668e-01 2.239111959934234619e-01 -3.769925236701965332e-01
2.800889909267425537e-01 -3.488800227642059326e-01 6.486585736274719238e-01 2.689981162548065186e-01 4.263022840023040771e-01 2.619494795799255371e-01 1.991356462240219116e-01 -1.292638927698135376e-01
2.201839536428451538e-02 -6.852741837501525879e-01 -2.420783229172229767e-02 -7.772571593523025513e-02 1.909167915582656860e-01 1.579861938953399658e-01 -5.598888397216796875e-01 -3.852306902408599854e-01
4.298034012317657471e-01 1.626748889684677124e-01 7.063445448875427246e-02 -1.065773740410804749e-01 -2.581843137741088867e-01 -2.233562469482421875e-01 -1.719216406345367432e-01 -7.914251685142517090e-01
5.900676250457763672e-01 2.116343006491661072e-02 3.824804723262786865e-01 -1.072630137205123901e-01 1.522837132215499878e-01 -4.014018177986145020e-01 -4.410926997661590576e-01 -3.386725783348083496e-01
2.903156280517578125e-01 -1.531357914209365845e-01 2.721879482269287109e-01 -3.400106728076934814e-01 6.159055829048156738e-01 2.708346545696258545e-01 3.399636149406433105e-01 -3.664784133434295654e-01
1.133469343185424805e-01 -3.644299209117889404e-01 5.672430396080017090e-01 3.076594173908233643e-01 6.236296892166137695e-01 1.018583476543426514e-01 -1.021330803632736206e-01 -1.679405122995376587e-01
8.949708193540573120e-02 -4.133572280406951904e-01 6.823298335075378418e-01 1.571040451526641846e-01 5.183272957801818848e-01 1.188933942466974258e-02 9.006353467702865601e-02 -2.322816401720046997e-01
7.199427485466003418e-01 -1.827141270041465759e-02 3.739040493965148926e-01 -6.428379565477371216e-02 2.537573277950286865e-01 -4.513710439205169678e-01 -6.837590783834457397e-02 -2.541812360286712646e-01
6.844248771667480469e-01 -2.880851626396179199e-01 -2.178368121385574341e-01 2.973273992538452148e-01 -1.687038689851760864e-01 3.951052576303482056e-02 -1.623646765947341919e-01 -5.062893033027648926e-01
9.303892403841018677e-02 -3.502026498317718506e-01 4.552082419395446777e-01 -1.070196628570556641e-01 5.600380897521972656e-01 2.031286656856536865e-01 3.746598660945892334e-01 -3.933956027030944824e-01
2.944549918174743652e-01 -4.536066949367523193e-01 2.710659801959991455e-02 -2.641659080982208252e-01 -4.362595975399017334e-01 2.841993272304534912e-01 2.855618111789226532e-02 -6.042448282241821289e-01
4.470615088939666748e-01 -3.067094981670379639e-01 1.212704628705978394e-01 -2.039080262184143066e-01 -1.642936617136001587e-01 -4.390862882137298584e-01 -1.314467787742614746e-01 -6.424272656440734863e-01
6.921574473381042480e-01 1.771119385957717896e-01 6.562107801437377930e-01 -2.768059261143207550e-03 2.616820670664310455e-02 2.920121140778064728e-02 4.038827028125524521e-03 -2.395318001508712769e-01
6.461564451456069946e-02 1.080283820629119873e-01 3.415189981460571289e-01 2.547535002231597900e-01 6.993582248687744141e-01 2.455185949802398682e-01 1.320815235376358032e-01 -4.855853915214538574e-01
6.852598190307617188e-01 1.761391907930374146e-01 1.167458947747945786e-02 -3.554905951023101807e-01 4.086030721664428711e-01 5.822828784584999084e-02 -3.064329326152801514e-01 -3.295997679233551025e-01
5.087666586041450500e-02 2.231130003929138184e-01 4.191394150257110596e-01 -9.733531624078750610e-02 -1.995196193456649780e-01 4.532053172588348389e-01 -4.227182567119598389e-01 -5.818816423416137695e-01
-2.306090593338012695e-01 -4.712315797805786133e-01 1.703231930732727051e-01 1.575317084789276123e-01 1.067909225821495056e-01 5.376016497611999512e-01 -2.436438798904418945e-01 -5.578098297119140625e-01
7.114384770393371582e-01 2.505449652671813965e-01 1.104013621807098389e-01 -4.102941602468490601e-02 3.715340793132781982e-01 2.248503118753433228e-01 -3.869057297706604004e-01 -2.809258997440338135e-01
5.534620881080627441e-01 -3.199607729911804199e-01 -1.770670115947723389e-01 -5.242212861776351929e-02 -1.730076074600219727e-01 5.296904593706130981e-02 2.511588633060455322e-01 -6.792538762092590332e-01
5.033179521560668945e-01 2.955068945884704590e-01 4.947359859943389893e-02 7.319416385143995285e-03 4.716467559337615967e-01 3.986045420169830322e-01 -4.471674263477325439e-01 -2.748646140098571777e-01
4.001270532608032227e-01 4.077808856964111328e-01 5.023970603942871094e-01 -4.024266451597213745e-02 7.479720562696456909e-02 1.471563130617141724e-01 -4.922592937946319580e-01 -3.873266875743865967e-01
4.248376190662384033e-01 -7.006251811981201172e-01 -4.127932712435722351e-02 1.889715790748596191e-01 2.881208993494510651e-02 -7.029563933610916138e-02 2.048297971487045288e-01 -4.934537410736083984e-01
7.167037725448608398e-01 1.783350855112075806e-01 2.779580056667327881e-01 3.642125427722930908e-01 8.078230917453765869e-02 -2.191498428583145142e-01 -3.105826377868652344e-01 -3.059522211551666260e-01
3.114424645900726318e-01 2.721290104091167450e-02 5.224937945604324341e-02 -2.702431976795196533e-01 -1.350584328174591064e-01 -3.214754462242126465e-01 -2.329829633235931396e-01 -8.066185712814331055e-01
5.696631073951721191e-01 -5.547308325767517090e-01 -9.949426352977752686e-02 4.213561415672302246e-01 -1.018170043826103210e-01 1.975800395011901855e-01 -1.762991957366466522e-02 -3.613891601562500000e-01
2.801500558853149414e-01 -7.497000694274902344e-01 1.916836649179458618e-01 1.477107405662536621e-01 -9.339340031147003174e-02 -1.281191557645797729e-01 -3.564605414867401123e-01 -3.856212496757507324e-01
5.021004080772399902e-01 -7.616824656724929810e-02 5.177924036979675293e-01 -6.026299297809600830e-02 4.276129603385925293e-01 4.268891215324401855e-01 -3.218916356563568115e-01 -4.063834995031356812e-02
2.324695736169815063e-01 -1.078254804015159607e-01 2.424430400133132935e-01 -3.223815560340881348e-01 7.435740232467651367e-01 -1.777302771806716919e-01 -4.976125806570053101e-02 -4.297166764736175537e-01
2.032512575387954712e-01 -4.540025889873504639e-01 4.514476656913757324e-01 1.732994765043258667e-01 6.745764613151550293e-01 1.963716000318527222e-01 1.287167798727750778e-02 -1.579620838165283203e-01
6.959598511457443237e-02 1.968171149492263794e-01 4.000786840915679932e-01 4.844608902931213379e-01 3.646825551986694336e-01 4.089116454124450684e-01 -1.893995404243469238e-01 -4.749523997306823730e-01
1.875358521938323975e-01 -6.279185414314270020e-01 -2.219128608703613281e-01 2.313638180494308472e-01 1.978899985551834106e-01 -8.432946354150772095e-02 3.265303373336791992e-02 -6.484102606773376465e-01
7.091518044471740723e-01 1.515848636627197266e-01 5.453460812568664551e-01 -1.938406825065612793e-01 1.475976407527923584e-01 2.610462307929992676e-01 1.595300436019897461e-01 -1.541724503040313721e-01
3.654556721448898315e-02 1.937545090913772583e-01 4.352800548076629639e-01 -2.417591512203216553e-01 -2.055963575839996338e-01 3.990351855754852295e-01 -2.481512874364852905e-01 -6.709169149398803711e-01
4.801149070262908936e-01 -2.651554644107818604e-01 2.505844533443450928e-01 -2.330426573753356934e-01 4.666755497455596924e-01 4.585895240306854248e-01 -3.905070126056671143e-01 -3.865842148661613464e-02
3.628000319004058838e-01 -7.164206504821777344e-01 -9.207871556282043457e-02 2.064686715602874756e-01 7.933307439088821411e-03 1.306626200675964355e-01 1.276298463344573975e-01 -5.201776027679443359e-01
2.655199468135833740e-01 -1.349304169416427612e-01 7.581540942192077637e-01 9.267842769622802734e-02 1.933299601078033447e-01 -2.007688581943511963e-01 -4.638319909572601318e-01 -1.873002350330352783e-01
1.768688559532165527e-01 -2.052115797996520996e-01 3.378228545188903809e-01 9.165111929178237915e-02 7.363549470901489258e-01 1.729570627212524414e-01 3.086651563644409180e-01 -3.696950674057006836e-01
3.109056651592254639e-01 3.027811646461486816e-01 4.555348753929138184e-01 -4.606839269399642944e-02 5.333339050412178040e-02 -8.682892471551895142e-02 -6.150709986686706543e-01 -4.618775248527526855e-01
6.921508163213729858e-02 -4.122113287448883057e-01 7.617132067680358887e-01 -1.810323894023895264e-01 3.593687713146209717e-01 -9.949634969234466553e-02 -1.739281117916107178e-01 -2.074006348848342896e-01
5.007393360137939453e-01 -3.590789735317230225e-01 1.596307903528213501e-01 -1.997632086277008057e-01 6.669669747352600098e-01 3.563496982678771019e-03 2.237332016229629517e-01 -2.449913769960403442e-01
4.423288106918334961e-01 -4.712977707386016846e-01 -1.444480717182159424e-01 1.907753050327301025e-01 -1.534005701541900635e-01 3.286329656839370728e-02 1.141469180583953857e-01 -6.980844736099243164e-01
2.810759246349334717e-01 -5.746525526046752930e-01 2.064513415098190308e-01 -1.185975372791290283e-01 6.041367650032043457e-01 -1.048806011676788330e-01 2.523515522480010986e-01 -3.072800338268280029e-01
3.133388459682464600e-01 -6.269456148147583008e-01 2.423024475574493408e-01 1.186614781618118286e-01 -1.341462880373001099e-01 -1.016059294342994690e-01 2.472956329584121704e-01 -5.886363387107849121e-01
3.420460522174835205e-01 -1.356780678033828735e-01 2.234335541725158691e-01 -3.578034341335296631e-01 -3.014320433139801025e-01 -2.189326882362365723e-01 -2.477180771529674530e-02 -7.397592067718505859e-01
8.666937798261642456e-02 -6.904512643814086914e-01 2.543173730373382568e-01 -3.768525719642639160e-01 4.988288581371307373e-01 1.039504110813140869e-01 -9.518694877624511719e-02 -2.009321749210357666e-01
4.976032078266143799e-01 7.198673486709594727e-02 2.144334018230438232e-01 -8.810843527317047119e-02 2.348389178514480591e-01 3.088490366935729980e-01 5.540910959243774414e-01 -4.857060015201568604e-01
8.933568745851516724e-02 3.151773214340209961e-01 2.635638415813446045e-01 3.191725313663482666e-01 5.412750244140625000e-01 4.133058786392211914e-01 -1.467765271663665771e-01 -4.858000874519348145e-01
6.184648275375366211e-01 -2.232046052813529968e-02 5.915181636810302734e-01 -1.027687452733516693e-02 2.672301232814788818e-01 4.402768611907958984e-01 -3.737241402268409729e-02 1.874510757625102997e-02
1.016350686550140381e-01 -7.838447690010070801e-01 8.383803651668131351e-04 2.694789133965969086e-02 1.698789186775684357e-02 2.816987335681915283e-01 -2.584117352962493896e-01 -4.776102602481842041e-01
4.183461666107177734e-01 4.906379431486129761e-02 1.148680970072746277e-01 -4.262241721153259277e-01 6.817867755889892578e-01 -2.539382874965667725e-02 -2.822515368461608887e-02 -4.017993211746215820e-01
5.331684947013854980e-01 -4.774470925331115723e-01 1.636892743408679962e-02 3.141346871852874756e-01 -1.823453456163406372e-01 7.130081951618194580e-02 2.120570242404937744e-01 -5.527434349060058594e-01
4.314201325178146362e-02 -3.724921643733978271e-01 4.955800473690032959e-01 -5.173078775405883789e-01 4.584827721118927002e-01 1.123672351241111755e-01 -1.308073699474334717e-01 -3.259415924549102783e-01
4.355115592479705811e-01 1.116134151816368103e-01 3.442499935626983643e-01 -1.971226185560226440e-01 3.766990005970001221e-01 4.621014595031738281e-01 4.113584756851196289e-01 -3.403691649436950684e-01
4.492032229900360107e-01 3.359233140945434570e-01 5.051025748252868652e-01 1.998039782047271729e-01 4.762097448110580444e-02 1.935241818428039551e-01 -5.093638300895690918e-01 -3.019114434719085693e-01
7.462486624717712402e-01 2.016994357109069824e-01 -6.016833707690238953e-02 -2.562080025672912598e-01 3.493942916393280029e-01 6.278700381517410278e-02 -2.842659652233123779e-01 -3.554458320140838623e-01
7.121055722236633301e-01 3.254089057445526123e-01 4.211566150188446045e-01 -2.089693397283554077e-01 2.333488166332244873e-01 2.197463363409042358e-01 -1.286267191171646118e-01 -2.160755246877670288e-01
1.194500271230936050e-02 -2.603914439678192139e-01 4.156142175197601318e-01 -2.429557777941226959e-02 7.634776830673217773e-01 1.044924780726432800e-01 1.114426106214523315e-01 -3.905022144317626953e-01
4.497809708118438721e-01 -1.555321365594863892e-01 3.301468864083290100e-02 -5.409193634986877441e-01 5.260871648788452148e-01 3.516408205032348633e-01 4.680344462394714355e-02 -2.778733372688293457e-01
8.325723558664321899e-02 2.000624537467956543e-01 1.953181028366088867e-01 2.494395822286605835e-01 1.186526641249656677e-01 3.386591076850891113e-01 4.121312499046325684e-01 -7.443476915359497070e-01
5.713511705398559570e-01 -1.959085464477539062e-01 2.999158203601837158e-01 1.442760974168777466e-01 6.293171048164367676e-01 -2.627029716968536377e-01 9.173856675624847412e-02 -2.257077544927597046e-01
1.418452262878417969e-01 -2.162589281797409058e-01 8.702988736331462860e-03 1.674814969301223755e-01 -9.121862798929214478e-02 -2.210448086261749268e-01 2.708956003189086914e-01 -8.800114989280700684e-01
2.864793241024017334e-01 -6.612465530633926392e-02 -8.879432082176208496e-02 -3.887261748313903809e-01 6.888856887817382812e-01 3.763631880283355713e-01 -6.957504153251647949e-02 -3.653920590877532959e-01
1.259123533964157104e-01 2.413420826196670532e-01 5.183538794517517090e-01 -2.937577366828918457e-01 1.833509355783462524e-01 -3.671582937240600586e-01 -2.199068665504455566e-02 -6.340422034263610840e-01
1.992623507976531982e-01 -1.742706298828125000e-01 -4.298062622547149658e-02 -1.324568688869476318e-01 -3.104609549045562744e-01 -5.243690684437751770e-02 -3.563641905784606934e-01 -8.272855281829833984e-01
3.065449595451354980e-01 -8.838191628456115723e-02 6.075854301452636719e-01 -2.277463525533676147e-01 2.123915962874889374e-02 4.334895312786102295e-01 4.766357243061065674e-01 -2.482833713293075562e-01
-8.111532777547836304e-02 2.955457866191864014e-01 4.282874464988708496e-01 3.817299604415893555e-01 2.986567616462707520e-01 3.333596885204315186e-01 -1.203238666057586670e-01 -6.017664670944213867e-01
3.880315721035003662e-01 -5.253821611404418945e-01 -1.334971636533737183e-01 4.053185582160949707e-01 7.694392651319503784e-02 -1.553322076797485352e-01 -2.550945580005645752e-01 -5.442231893539428711e-01
3.804232776165008545e-01 -3.136589825153350830e-01 2.127284370362758636e-02 -5.491931438446044922e-01 -3.071537911891937256e-01 1.070197746157646179e-01 -2.528625130653381348e-01 -5.339422821998596191e-01
4.529580771923065186e-01 -2.133143842220306396e-01 5.037392377853393555e-01 -3.410686552524566650e-01 3.696477711200714111e-01 4.368927478790283203e-01 -2.153252363204956055e-01 -7.324726134538650513e-02
5.399404168128967285e-01 -5.553099513053894043e-01 2.265672199428081512e-02 2.217966467142105103e-01 -1.632275134325027466e-01 6.468902528285980225e-02 2.641099989414215088e-01 -4.998063445091247559e-01
8.699480891227722168e-01 8.845967054367065430e-02 -1.895247586071491241e-02 2.621403038501739502e-01 2.410167902708053589e-01 2.391318231821060181e-02 -2.475587576627731323e-01 -2.152726203203201294e-01
6.680851429700851440e-02 3.526774793863296509e-02 5.583406090736389160e-01 3.736717402935028076e-01 2.989991307258605957e-01 2.470370382070541382e-01 -3.043727874755859375e-01 -5.475831627845764160e-01
-8.037786185741424561e-02 -3.027434647083282471e-01 -1.582651138305664062e-01 -1.565761049278080463e-03 1.526534259319305420e-01 3.969430923461914062e-01 -3.638154268264770508e-01 -7.507376074790954590e-01
1.867561191320419312e-01 -3.591462373733520508e-01 4.221191704273223877e-01 1.027259156107902527e-01 7.129029035568237305e-01 1.676481366157531738e-01 1.718400269746780396e-01 -2.855409681797027588e-01
6.949672698974609375e-01 3.161596953868865967e-01 3.299245536327362061e-01 -3.322861194610595703e-01 2.374399453401565552e-01 2.641852498054504395e-01 2.704782877117395401e-03 -2.676200568675994873e-01
1.679992973804473877e-01 -6.101083382964134216e-02 3.870950341224670410e-01 6.497523188591003418e-02 -2.510103881359100342e-01 3.895223438739776611e-01 4.584500491619110107e-01 -6.237622499465942383e-01
-4.054094478487968445e-02 -6.639266014099121094e-01 8.016358315944671631e-02 2.582897841930389404e-01 -2.855138666927814484e-02 8.666735142469406128e-02 -1.888400912284851074e-01 -6.636497974395751953e-01
2.047631889581680298e-01 -1.617154292762279510e-02 5.832665413618087769e-02 -2.856632173061370850e-01 -1.550832241773605347e-01 -1.240323036909103394e-01 -5.541197657585144043e-01 -7.254801988601684570e-01
4.700054526329040527e-01 -2.563337385654449463e-01 1.714300513267517090e-01 -3.746849596500396729e-01 -2.094023376703262329e-01 -3.301193118095397949e-01 -3.889470547437667847e-02 -6.239149570465087891e-01
-1.472250521183013916e-01 6.109087169170379639e-02 5.975013971328735352e-01 -2.611790895462036133e-01 -9.316204488277435303e-02 4.259727001190185547e-01 -2.562428712844848633e-01 -5.418283939361572266e-01
7.314543724060058594e-01 3.326371312141418457e-02 4.672794640064239502e-01 -2.230682671070098877e-01 3.126952946186065674e-01 2.524087727069854736e-01 -1.841080039739608765e-01 -1.934465765953063965e-02
2.963328957557678223e-01 1.620450764894485474e-01 -5.404308438301086426e-03 -2.800575792789459229e-01 -2.088247388601303101e-01 -2.538163959980010986e-02 -2.742731869220733643e-01 -8.294510245323181152e-01
2.260873913764953613e-01 -1.569928526878356934e-01 3.276771903038024902e-01 -2.163418829441070557e-01 -2.765794694423675537e-01 -3.690932691097259521e-01 -1.172403171658515930e-01 -7.372856736183166504e-01
4.582553803920745850e-01 6.561703979969024658e-03 -8.552550524473190308e-02 1.317779272794723511e-01 7.809494137763977051e-01 2.513985633850097656e-01 -1.926564574241638184e-01 -2.346902042627334595e-01
1.610455289483070374e-02 -5.936663150787353516e-01 -3.741783276200294495e-02 1.480211168527603149e-01 1.405019611120223999e-01 -2.471666634082794189e-01 -4.003616869449615479e-01 -6.187641620635986328e-01
-2.219179645180702209e-02 -3.590334653854370117e-01 6.857576370239257812e-01 -2.028909772634506226e-01 4.006389379501342773e-01 -1.970387697219848633e-01 -2.913743257522583008e-01 -2.737503945827484131e-01
-1.248349398374557495e-01 1.763301342725753784e-01 1.986422240734100342e-01 8.143085241317749023e-02 3.916056826710700989e-02 3.777812123298645020e-01 2.445060163736343384e-01 -8.385694026947021484e-01
7.116485834121704102e-01 -1.937678903341293335e-01 3.802465200424194336e-01 -5.178219079971313477e-02 2.702076733112335205e-01 4.037342071533203125e-01 2.675334513187408447e-01 -3.397226333618164062e-02
1.510084122419357300e-01 -2.204463183879852295e-01 2.528919577598571777e-01 -2.077144980430603027e-01 -1.669778227806091309e-01 -3.988623917102813721e-01 -1.450700312852859497e-01 -7.832510471343994141e-01
3.893269300460815430e-01 3.813615068793296814e-02 4.377444982528686523e-01 6.044011712074279785e-01 3.211136162281036377e-02 -3.134135305881500244e-01 2.978467196226119995e-02 -4.357784688472747803e-01
1.289428770542144775e-01 -4.730289429426193237e-02 1.409588009119033813e-01 -3.031883537769317627e-01 -3.035200536251068115e-01 1.632165722548961639e-02 -2.879132032394409180e-01 -8.331018686294555664e-01
2.700375616550445557e-01 6.639569997787475586e-02 6.507059931755065918e-02 -2.944291532039642334e-01 -2.271938920021057129e-01 -1.179812699556350708e-01 -3.911085128784179688e-01 -7.831002473831176758e-01
7.854760885238647461e-01 1.454105526208877563e-01 2.743691802024841309e-01 -2.747250497341156006e-01 2.693675756454467773e-01 2.648322610184550285e-03 -3.193050622940063477e-01 -1.913349926471710205e-01
5.209792852401733398e-01 2.914136648178100586e-02 5.792354345321655273e-01 2.345990389585494995e-02 4.497105479240417480e-01 4.208897352218627930e-01 4.800228029489517212e-02 -9.987837821245193481e-02
9.309653937816619873e-02 -3.477362096309661865e-01 3.774463236331939697e-01 4.165717661380767822e-01 4.692537486553192139e-01 2.175430357456207275e-01 3.885408639907836914e-01 -3.686825335025787354e-01
5.842228531837463379e-01 1.252996455878019333e-02 4.632212221622467041e-01 -2.180156670510768890e-02 2.060295045375823975e-01 -4.732208549976348877e-01 -2.440933287143707275e-01 -3.427969217300415039e-01
4.097157716751098633e-01 -1.993845254182815552e-01 1.131773442029953003e-01 -5.160565376281738281e-01 5.946713089942932129e-01 3.281650841236114502e-01 6.272963434457778931e-02 -2.190753370523452759e-01
-6.431581452488899231e-03 -5.027330517768859863e-01 -1.524401903152465820e-01 1.549313813447952271e-01 8.218875527381896973e-02 2.865027487277984619e-01 -3.040038347244262695e-01 -7.202216982841491699e-01
2.225679308176040649e-01 -5.050317049026489258e-01 1.959167122840881348e-01 -1.643197238445281982e-01 5.475411415100097656e-01 1.287218481302261353e-01 4.430620372295379639e-01 -3.425601720809936523e-01
5.054013133049011230e-01 1.447969675064086914e-01 4.552233815193176270e-01 -1.053726300597190857e-01 1.136671528220176697e-01 8.176949620246887207e-02 -6.616202592849731445e-01 -2.189151197671890259e-01
1.271846294403076172e-01 -2.800527028739452362e-02 2.793251872062683105e-01 1.151640936732292175e-01 7.045962214469909668e-01 4.641866981983184814e-01 1.621994972229003906e-01 -3.918173313140869141e-01
-3.686350211501121521e-02 -2.490231245756149292e-01 -2.572535071521997452e-03 -1.133635267615318298e-01 7.885760813951492310e-02 1.959144771099090576e-01 5.061414837837219238e-01 -7.892973423004150391e-01
4.114758372306823730e-01 2.700015902519226074e-02 -9.053826332092285156e-02 7.257161289453506470e-02 7.674612402915954590e-01 2.243064939975738525e-01 -2.698181569576263428e-01 -3.230836093425750732e-01
4.820998907089233398e-01 -3.502711951732635498e-01 2.780458033084869385e-01 -1.087648980319499969e-02 4.388633668422698975e-01 4.890123903751373291e-01 -3.564502894878387451e-01 9.311839193105697632e-02
9.526340663433074951e-02 -4.510433375835418701e-01 6.370266675949096680e-01 -3.369286358356475830e-01 3.823884129524230957e-01 2.068906649947166443e-02 -3.166765570640563965e-01 -1.456978470087051392e-01
4.018564820289611816e-01 -9.113572537899017334e-02 3.633707463741302490e-01 -3.403786718845367432e-01 4.603798687458038330e-01 5.027859807014465332e-01 2.555451989173889160e-01 -2.286107093095779419e-01
2.135027796030044556e-01 -2.809880375862121582e-01 2.237437367439270020e-01 -1.374671459197998047e-01 8.211372494697570801e-01 9.824116528034210205e-02 9.171908348798751831e-02 -3.378958404064178467e-01
5.536135435104370117e-01 3.102569282054901123e-01 5.922839641571044922e-01 1.835515350103378296e-01 -7.595443725585937500e-02 -2.511435654014348984e-03 -3.292693793773651123e-01 -3.139550983905792236e-01
7.265824675559997559e-01 -5.083369612693786621e-01 -6.542789191007614136e-02 1.336869746446609497e-01 -1.907971054315567017e-01 5.865051597356796265e-02 1.334658544510602951e-02 -3.892259001731872559e-01
6.476942300796508789e-01 -9.575949609279632568e-02 2.511178553104400635e-01 -4.883509576320648193e-01 4.089730679988861084e-01 2.293850779533386230e-01 -2.014873772859573364e-01 -9.644643217325210571e-02
3.448518216609954834e-01 2.047630771994590759e-02 3.336522281169891357e-01 6.576084345579147339e-02 -2.874357104301452637e-01 3.390719294548034668e-01 4.757525920867919922e-01 -5.840205550193786621e-01
-1.620374768972396851e-01 5.140151455998420715e-02 2.220492810010910034e-01 -2.394108101725578308e-02 1.174420583993196487e-02 4.890973567962646484e-01 1.928097754716873169e-01 -8.029276132583618164e-01
5.029287338256835938e-01 -6.199388504028320312e-01 -2.045613676309585571e-01 2.618749737739562988e-01 9.378884732723236084e-02 -1.129493955522775650e-02 -2.509559132158756256e-02 -4.927078783512115479e-01
8.900609612464904785e-02 -1.868324130773544312e-01 5.592841506004333496e-01 2.433839589357376099e-01 -3.041878938674926758e-01 5.952609777450561523e-01 -1.585499197244644165e-01 -3.363523781299591064e-01
4.379174113273620605e-01 -5.568898841738700867e-02 -7.867084443569183350e-02 1.714412569999694824e-01 7.815156579017639160e-01 2.069743722677230835e-01 -2.566933333873748779e-01 -2.237172275781631470e-01
2.234480082988739014e-01 -6.361310482025146484e-01 -1.149723231792449951e-01 2.312302589416503906e-01 -1.500032097101211548e-01 3.193418383598327637e-01 -1.342559307813644409e-01 -5.798423886299133301e-01
5.836747288703918457e-01 -5.791378617286682129e-01 -1.453845649957656860e-01 2.400918006896972656e-01 -1.410886645317077637e-01 2.367910146713256836e-01 -1.054877415299415588e-02 -4.111630320549011230e-01
4.261226952075958252e-01 -1.935986876487731934e-01 6.132551431655883789e-01 1.637628525495529175e-01 5.348490551114082336e-02 -3.738341629505157471e-01 -1.140437126159667969e-01 -4.716146588325500488e-01
2.794491648674011230e-01 -2.671742625534534454e-02 5.162650346755981445e-01 2.254032194614410400e-01 2.178341336548328400e-02 -4.190606176853179932e-01 -3.224214315414428711e-01 -5.690485835075378418e-01
-2.630339935421943665e-02 -5.917572379112243652e-01 1.870252192020416260e-02 4.061730504035949707e-01 3.445198759436607361e-02 2.421924620866775513e-01 3.224067762494087219e-02 -6.503241658210754395e-01
2.115069925785064697e-01 -2.482421100139617920e-01 6.368735432624816895e-01 4.902877509593963623e-01 4.182160794734954834e-01 1.663503944873809814e-01 1.143003255128860474e-01 -1.789105534553527832e-01
8.346715569496154785e-01 6.976290792226791382e-02 5.356927961111068726e-02 -8.072941750288009644e-02 4.158822000026702881e-01 2.018379718065261841e-01 -2.450297176837921143e-01 -1.238285526633262634e-01
2.762058377265930176e-01 -1.280937343835830688e-01 5.722830295562744141e-01 -3.110170364379882812e-01 2.706416547298431396e-01 6.233815550804138184e-01 8.196106553077697754e-02 -1.203903630375862122e-01
3.009768426418304443e-01 -5.760632455348968506e-02 3.772195279598236084e-01 -1.255694627761840820e-01 -3.039228916168212891e-01 4.604059457778930664e-01 4.698774814605712891e-01 -4.721277058124542236e-01
4.704259932041168213e-01 -1.773900836706161499e-01 1.309035420417785645e-01 -2.482986152172088623e-01 -2.907456159591674805e-01 -2.667296826839447021e-01 6.373503804206848145e-02 -7.132351398468017578e-01
8.303837478160858154e-02 2.712577283382415771e-01 6.154961585998535156e-01 1.951346993446350098e-01 2.862842381000518799e-01 6.535314023494720459e-02 -4.625458717346191406e-01 -4.499247670173645020e-01
7.445297669619321823e-03 2.503314912319183350e-01 4.619744122028350830e-01 -2.729995548725128174e-01 -9.728131443262100220e-02 5.789359807968139648e-01 -1.430494785308837891e-01 -5.331378579139709473e-01
3.407846987247467041e-01 2.984778583049774170e-01 9.670665860176086426e-02 1.765357106924057007e-01 1.213891059160232544e-01 3.875769972801208496e-01 3.822011053562164307e-01 -6.657558679580688477e-01
4.861879721283912659e-02 9.954160451889038086e-02 5.211002826690673828e-01 -1.977979987859725952e-01 -2.736300826072692871e-01 4.379229247570037842e-01 -3.890426754951477051e-01 -5.089733004570007324e-01
-1.505714803934097290e-01 -2.641651630401611328e-01 -1.126903221011161804e-01 4.605720937252044678e-02 1.318414807319641113e-01 4.688240587711334229e-01 -3.500340580940246582e-01 -7.300839424133300781e-01
-7.471263408660888672e-02 -4.573905467987060547e-01 6.550098061561584473e-01 -1.850107125937938690e-02 -2.871718406677246094e-01 3.376767337322235107e-01 -1.868178844451904297e-01 -3.527571260929107666e-01
-3.452938050031661987e-02 -4.649741649627685547e-01 6.173447519540786743e-02 2.452169060707092285e-01 2.379095405340194702e-01 -1.250716745853424072e-01 -6.267646551132202148e-01 -5.035736560821533203e-01
2.263623476028442383e-01 -2.685257792472839355e-02 1.243813112378120422e-01 -2.694439291954040527e-01 7.205622792243957520e-01 3.969560265541076660e-01 -3.353307247161865234e-01 -2.659654915332794189e-01
5.357984900474548340e-01 1.952370554208755493e-01 1.241290420293807983e-01 7.616790384054183960e-02 4.168083071708679199e-01 3.065865933895111084e-01 -5.873731374740600586e-01 -2.021417170763015747e-01
4.150226712226867676e-01 -1.154355406761169434e-01 5.416529178619384766e-01 2.192097157239913940e-02 1.510359048843383789e-01 1.243848130106925964e-01 -6.937664151191711426e-01 -3.109951131045818329e-02
4.326354563236236572e-01 -5.880612730979919434e-01 1.332356408238410950e-02 2.282170206308364868e-01 -5.111648887395858765e-02 -1.938707530498504639e-01 1.545095741748809814e-01 -5.921807885169982910e-01
1.140193939208984375e-01 -3.868951797485351562e-01 1.513973921537399292e-01 2.882849797606468201e-02 -1.315019428730010986e-01 3.108135461807250977e-01 5.253733396530151367e-01 -6.508797407150268555e-01
3.082852112129330635e-03 3.370206654071807861e-01 4.898375272750854492e-01 3.764956295490264893e-01 1.637916415929794312e-01 3.361487090587615967e-01 -2.113092839717864990e-01 -5.658997297286987305e-01
5.135100483894348145e-01 -2.847403287887573242e-01 7.449550926685333252e-02 -4.033832550048828125e-01 -4.041511416435241699e-01 1.012934148311614990e-01 -1.380800306797027588e-01 -5.424926280975341797e-01
2.413046360015869141e-01 -6.523731350898742676e-01 -1.408608257770538330e-01 3.099739551544189453e-01 4.805105179548263550e-02 4.155451357364654541e-01 -1.157119423151016235e-01 -4.603040814399719238e-01
1.309224814176559448e-01 -4.456459879875183105e-01 3.772358894348144531e-01 -2.830415666103363037e-01 5.535445809364318848e-01 1.710476130247116089e-01 3.466048240661621094e-01 -3.256313502788543701e-01
3.501832187175750732e-01 1.080893427133560181e-01 3.559437990188598633e-01 -1.657559573650360107e-01 -1.556640211492776871e-02 2.646339535713195801e-01 5.098939538002014160e-01 -6.174560189247131348e-01
3.146208822727203369e-02 -5.194084048271179199e-01 -4.704103246331214905e-02 3.032104372978210449e-01 1.178350299596786499e-01 3.209782540798187256e-01 -4.748363792896270752e-01 -5.410121083259582520e-01
-1.167861148715019226e-01 -1.398502886295318604e-01 1.029911711812019348e-01 -1.958767771720886230e-01 1.147098764777183533e-01 2.639165222644805908e-01 4.803880155086517334e-01 -7.773319482803344727e-01
-6.283711642026901245e-02 1.664304435253143311e-01 4.688389003276824951e-01 -4.364934861660003662e-01 -9.009953588247299194e-02 3.243360817432403564e-01 -2.482633590698242188e-01 -6.189259290695190430e-01
3.772814944386482239e-02 -4.655683636665344238e-01 -2.615156210958957672e-02 7.337958365678787231e-02 -2.945155799388885498e-01 4.934920370578765869e-01 -1.151710748672485352e-01 -6.574314236640930176e-01
2.510198950767517090e-01 -6.388635039329528809e-01 1.015855148434638977e-01 2.639838159084320068e-01 -6.599321216344833374e-02 -1.422547399997711182e-01 1.277303844690322876e-01 -6.386930346488952637e-01
6.561000943183898926e-01 -2.051111906766891479e-01 4.534629285335540771e-01 1.814673840999603271e-01 2.472955286502838135e-01 4.254988729953765869e-01 2.160135954618453979e-01 -6.066225934773683548e-03
-5.312316119670867920e-02 2.628014050424098969e-02 3.084186911582946777e-01 1.532453298568725586e-01 -1.334514617919921875e-01 1.081149503588676453e-01 2.897513210773468018e-01 -8.743152022361755371e-01
3.043945506215095520e-02 -6.517867445945739746e-01 -5.207640305161476135e-02 3.718097805976867676e-01 7.588542997837066650e-02 3.187285661697387695e-01 -2.923615276813507080e-03 -5.709097385406494141e-01
5.480618476867675781e-01 -2.869003415107727051e-01 5.767826363444328308e-02 -2.027467191219329834e-01 -3.701048791408538818e-01 -1.856562448665499687e-03 1.324756294488906860e-01 -6.468017697334289551e-01
1.214632242918014526e-01 -6.519596576690673828e-01 -5.922098457813262939e-02 3.992877602577209473e-01 4.783234000205993652e-02 3.413484096527099609e-01 -3.463302552700042725e-02 -5.265467762947082520e-01
4.024566709995269775e-01 -3.162915706634521484e-01 -1.820602566003799438e-01 -8.005904406309127808e-02 -3.317858576774597168e-01 3.112645745277404785e-01 -1.020291000604629517e-01 -6.935815811157226562e-01
-1.632198840379714966e-01 -1.084498092532157898e-01 1.069731563329696655e-01 -9.347654879093170166e-02 2.688322030007839203e-02 3.666447997093200684e-01 3.452247381210327148e-01 -8.289062380790710449e-01
5.338469147682189941e-01 -2.087745815515518188e-01 3.606399297714233398e-01 -3.759231865406036377e-01 5.470108389854431152e-01 2.563054859638214111e-01 -7.590957731008529663e-02 -1.713642030954360962e-01
4.206077158451080322e-01 -1.259792745113372803e-01 6.518503278493881226e-02 -1.945408284664154053e-01 7.744860053062438965e-01 3.257267177104949951e-02 1.850387752056121826e-01 -3.605471849441528320e-01
7.659231424331665039e-01 2.497055530548095703e-01 -7.392469793558120728e-02 1.740451008081436157e-01 3.484662175178527832e-01 1.205136552453041077e-01 3.883787663653492928e-03 -4.234203696250915527e-01
-1.547373235225677490e-01 -2.675430774688720703e-01 5.822705626487731934e-01 3.089335560798645020e-01 -1.315336078405380249e-01 4.731954634189605713e-01 -1.944584995508193970e-01 -4.370000362396240234e-01
5.248330235481262207e-01 -9.086586534976959229e-02 6.579693555831909180e-01 1.061314642429351807e-01 -5.730582773685455322e-02 -1.221692860126495361e-01 -4.933651685714721680e-01 -1.024093478918075562e-01
7.438763976097106934e-01 -4.505262374877929688e-01 -1.062880083918571472e-01 2.748935520648956299e-01 -1.238071843981742859e-01 7.067582756280899048e-02 -1.892770826816558838e-01 -3.172717392444610596e-01
7.107684016227722168e-01 8.281121402978897095e-02 4.055719375610351562e-01 4.015850424766540527e-01 3.460784256458282471e-02 -2.760257013142108917e-02 -2.018988579511642456e-01 -3.456422388553619385e-01
-7.136866450309753418e-02 2.272470444440841675e-01 3.248707056045532227e-01 -2.459410130977630615e-01 -5.836910009384155273e-02 5.598613023757934570e-01 -9.565295279026031494e-02 -6.717413067817687988e-01
3.993873298168182373e-01 1.730282604694366455e-01 -1.710326410830020905e-02 1.230598315596580505e-01 -3.361267745494842529e-01 5.577491596341133118e-02 -3.506982624530792236e-01 -7.456764578819274902e-01
9.073371440172195435e-02 -5.283753946423530579e-02 -5.748957395553588867e-02 -2.380949705839157104e-01 2.345160096883773804e-01 1.922895610332489014e-01 4.701196253299713135e-01 -7.848540544509887695e-01
6.845442652702331543e-01 1.327219456434249878e-01 1.092134863138198853e-01 1.823086440563201904e-01 2.105965465307235718e-01 3.480082750320434570e-01 -5.349220633506774902e-01 -1.304529905319213867e-01
5.916742682456970215e-01 7.884837687015533447e-02 3.077546954154968262e-01 -2.936400771141052246e-01 4.494250118732452393e-01 1.131206452846527100e-01 -4.531281292438507080e-01 -2.065497487783432007e-01
7.170830965042114258e-01 -4.873407185077667236e-01 6.969323381781578064e-03 2.889144048094749451e-02 -2.524093091487884521e-01 4.326986148953437805e-02 8.770499378442764282e-02 -4.172920882701873779e-01
3.773520588874816895e-01 -4.418675601482391357e-01 -1.325039714574813843e-01 3.040782511234283447e-01 -1.596042662858963013e-01 6.586509943008422852e-02 1.229102909564971924e-01 -7.123333811759948730e-01
5.058770775794982910e-01 -3.690440058708190918e-01 -9.824347496032714844e-02 -4.698240384459495544e-02 -3.600183427333831787e-01 2.097873091697692871e-01 9.551643580198287964e-02 -6.428752541542053223e-01
1.666512154042720795e-02 -6.488106250762939453e-01 4.380699619650840759e-02 1.351680755615234375e-01 -2.848570048809051514e-02 2.626223564147949219e-01 -4.539197683334350586e-01 -5.317448973655700684e-01
6.936969757080078125e-01 3.943402469158172607e-01 3.247070908546447754e-01 -2.480498254299163818e-01 2.168753147125244141e-01 2.307352274656295776e-01 -1.578119844198226929e-01 -2.667185962200164795e-01
1.691580861806869507e-01 1.718549728393554688e-01 3.820260465145111084e-01 6.484388709068298340e-01 2.355996966361999512e-01 2.942494451999664307e-01 -1.040055379271507263e-01 -4.717280864715576172e-01
6.182708144187927246e-01 3.894809633493423462e-02 3.496379256248474121e-01 5.103908777236938477e-01 -1.017429009079933167e-01 5.835785344243049622e-02 -4.202397763729095459e-01 -2.076541185379028320e-01
5.637087821960449219e-01 1.246600002050399780e-01 9.456010162830352783e-02 1.389131508767604828e-02 2.446498870849609375e-01 3.614477813243865967e-01 -6.549280881881713867e-01 -1.952658593654632568e-01
1.689219772815704346e-01 -1.326009805779904127e-04 4.174414575099945068e-01 3.560380265116691589e-02 7.252537608146667480e-01 4.235566556453704834e-01 -3.921279683709144592e-02 -2.983445823192596436e-01
-1.856111735105514526e-01 -3.200294077396392822e-01 -4.479232057929039001e-02 9.745299071073532104e-02 1.254649758338928223e-01 4.626925885677337646e-01 -3.353106975555419922e-01 -7.136998176574707031e-01
-1.034771353006362915e-01 -2.840782403945922852e-01 -1.113341748714447021e-01 -4.443095251917839050e-02 3.975525125861167908e-02 4.421417117118835449e-01 -3.700913488864898682e-01 -7.484552264213562012e-01
4.817773029208183289e-02 3.021781742572784424e-01 4.009860157966613770e-01 4.637196958065032959e-01 2.598058283329010010e-01 1.846076250076293945e-01 -3.343372642993927002e-01 -5.631884932518005371e-01
4.177311658859252930e-01 -1.070581302046775818e-01 6.072900891304016113e-01 3.467583358287811279e-01 3.460765480995178223e-01 4.348516166210174561e-01 8.964415639638900757e-02 -8.997631818056106567e-02
9.447005391120910645e-02 -7.084456086158752441e-01 8.351268619298934937e-02 4.364965856075286865e-01 -2.383599430322647095e-02 1.732603907585144043e-01 -6.175406277179718018e-02 -5.072234869003295898e-01
-1.233841106295585632e-01 9.192558377981185913e-02 4.365711510181427002e-01 2.868012189865112305e-01 5.838209986686706543e-01 2.952623069286346436e-01 -2.132320106029510498e-01 -4.795642197132110596e-01
2.543167211115360260e-02 2.225730717182159424e-01 1.465743482112884521e-01 3.754110336303710938e-01 2.219000160694122314e-01 4.826227724552154541e-01 7.430783659219741821e-02 -7.069023251533508301e-01
3.295074701309204102e-01 1.532391994260251522e-03 5.286647081375122070e-01 2.228418178856372833e-02 3.754437267780303955e-01 9.109342843294143677e-02 -6.628068685531616211e-01 -1.512299478054046631e-01
3.438630998134613037e-01 -8.934630453586578369e-02 2.583235204219818115e-01 1.017648354172706604e-02 4.665891528129577637e-01 3.696652054786682129e-01 5.672712326049804688e-01 -3.616439402103424072e-01
6.599565148353576660e-01 1.073657497763633728e-01 2.810626327991485596e-01 -3.419825062155723572e-02 5.206062793731689453e-01 4.251349270343780518e-01 -1.274915635585784912e-01 -6.884290277957916260e-02
3.933556675910949707e-01 -2.133266180753707886e-01 2.526569664478302002e-01 8.530229330062866211e-02 6.104995608329772949e-01 -4.386240243911743164e-01 1.014057248830795288e-01 -3.914935886859893799e-01
2.645523548126220703e-01 -3.579064011573791504e-01 -1.633811146020889282e-01 -4.241478070616722107e-02 -3.070470690727233887e-01 4.592837393283843994e-01 -1.535872071981430054e-01 -6.667940020561218262e-01
3.866331875324249268e-01 -1.623306721448898315e-01 4.344314038753509521e-01 -2.245429754257202148e-01 2.942467331886291504e-01 4.859087467193603516e-01 4.436250030994415283e-01 -2.559720277786254883e-01
1.436919420957565308e-01 -4.904920160770416260e-01 7.190835475921630859e-01 2.716459929943084717e-01 3.215824067592620850e-01 -1.039471700787544250e-01 -1.545701324939727783e-01 -9.892178326845169067e-02
8.919485807418823242e-01 1.363271623849868774e-01 1.629648506641387939e-01 2.481656521558761597e-01 6.677801162004470825e-02 1.546783000230789185e-01 -2.306322902441024780e-01 -1.269762516021728516e-01
-1.625836640596389771e-02 1.927006542682647705e-01 3.142417371273040771e-01 2.472813576459884644e-01 6.412388086318969727e-01 3.014712035655975342e-01 1.189913451671600342e-01 -5.352338552474975586e-01
3.583589792251586914e-01 2.435606271028518677e-01 -2.601225674152374268e-02 5.914996191859245300e-02 1.777285039424896240e-01 2.668208777904510498e-01 4.612120985984802246e-01 -7.018434405326843262e-01
2.690694928169250488e-01 1.389723867177963257e-01 5.807948708534240723e-01 -2.757474184036254883e-01 -4.845081269741058350e-02 -8.337070792913436890e-02 -5.166727304458618164e-01 -4.676325321197509766e-01
5.123169422149658203e-01 -4.275415241718292236e-01 -4.338921234011650085e-02 -1.760266870260238647e-01 -3.781784176826477051e-01 3.754044175148010254e-01 -2.663511335849761963e-01 -4.086334705352783203e-01
4.396078586578369141e-01 1.543084830045700073e-01 1.106139197945594788e-01 3.297892585396766663e-02 7.560794353485107422e-01 3.358927369117736816e-01 -1.614365130662918091e-01 -2.430410683155059814e-01
3.616860210895538330e-01 -1.544760167598724365e-01 3.446367383003234863e-01 -3.364443480968475342e-01 3.820534050464630127e-01 6.665018796920776367e-01 4.100902378559112549e-02 -1.465597152709960938e-01
3.778233528137207031e-01 -1.276957988739013672e-01 -2.200611233711242676e-01 -5.548879504203796387e-01 4.983634352684020996e-01 2.453134059906005859e-01 -8.612097054719924927e-02 -4.106752276420593262e-01
6.067045331001281738e-01 8.607116341590881348e-02 9.000220894813537598e-02 3.144821152091026306e-02 3.843843340873718262e-01 2.745654881000518799e-01 -6.012668013572692871e-01 -1.753645539283752441e-01
6.946818530559539795e-02 -6.071552634239196777e-02 1.893415004014968872e-01 2.160351276397705078e-01 1.268855575472116470e-02 -4.228567779064178467e-01 1.043263971805572510e-01 -8.480056524276733398e-01
-1.611003577709197998e-01 -8.572326041758060455e-03 5.928375124931335449e-01 1.182988733053207397e-01 -1.036166697740554810e-01 5.612764954566955566e-01 -2.861119806766510010e-01 -4.482126235961914062e-01
2.099897712469100952e-02 -6.807391997426748276e-03 2.143737077713012695e-01 -6.778397131711244583e-03 9.967466443777084351e-02 3.475363552570343018e-01 5.208219289779663086e-01 -7.426563501358032227e-01
5.184495076537132263e-02 -3.574926257133483887e-01 4.951277375221252441e-01 2.174929380416870117e-01 4.356315135955810547e-01 -2.300997525453567505e-01 3.535657823085784912e-01 -4.575228691101074219e-01
4.625697135925292969e-01 -4.053770601749420166e-01 -8.161786943674087524e-02 7.203728705644607544e-02 -3.521351814270019531e-01 1.876429766416549683e-01 1.025531068444252014e-01 -6.634165644645690918e-01
3.133446276187896729e-01 3.625068366527557373e-01 4.270485639572143555e-01 2.206866741180419922e-01 2.546358853578567505e-02 1.940454728901386261e-02 -5.713188648223876953e-01 -4.603267312049865723e-01
-1.447501499205827713e-02 -4.003532528877258301e-01 -1.072782576084136963e-01 5.095448717474937439e-02 -3.463157266378402710e-02 4.064583778381347656e-01 -3.932595551013946533e-01 -7.101705074310302734e-01
1.740593016147613525e-01 3.518175780773162842e-01 6.046705245971679688e-01 -1.805781722068786621e-01 1.226593852043151855e-01 -1.007212772965431213e-01 -4.587536752223968506e-01 -4.604862928390502930e-01
3.277857005596160889e-01 -1.790727227926254272e-01 1.730450987815856934e-01 -3.576233088970184326e-01 7.589566707611083984e-01 7.305087056010961533e-03 -1.415791809558868408e-01 -3.264000713825225830e-01
-2.085267454385757446e-01 -2.842305600643157959e-01 3.135249391198158264e-02 5.998967587947845459e-02 9.758525341749191284e-02 3.794417083263397217e-01 -5.063701272010803223e-01 -6.791451573371887207e-01
4.169439375400543213e-01 3.944939672946929932e-01 3.226364254951477051e-01 -2.217016071081161499e-01 1.130982711911201477e-01 1.022896021604537964e-01 -5.517873167991638184e-01 -4.353883266448974609e-01
5.114877820014953613e-01 7.535121589899063110e-02 3.076496422290802002e-01 4.238445311784744263e-02 -4.414893314242362976e-02 -4.966250360012054443e-01 -1.206559911370277405e-01 -6.108308434486389160e-01
7.777035832405090332e-01 1.035283729434013367e-01 2.837500274181365967e-01 3.421050012111663818e-01 2.255552411079406738e-01 4.001655615866184235e-03 -3.347209393978118896e-01 -1.548538953065872192e-01
-4.097256436944007874e-02 -4.514326155185699463e-01 -1.100492104887962341e-01 4.082997515797615051e-02 7.600006647408008575e-03 3.292926251888275146e-01 -4.042848944664001465e-01 -7.133122086524963379e-01
1.361536979675292969e-01 1.915424913167953491e-01 5.489296317100524902e-01 -4.326447248458862305e-01 9.898038208484649658e-02 -3.146028518676757812e-01 -3.169781342148780823e-02 -5.886354446411132812e-01
2.886579036712646484e-01 1.975177973508834839e-01 4.621901214122772217e-01 -9.956170618534088135e-02 5.218203365802764893e-02 -1.422070562839508057e-01 -6.695567369461059570e-01 -4.276435077190399170e-01
3.021635711193084717e-01 2.201254516839981079e-01 1.298563480377197266e-01 1.570395380258560181e-01 8.203656971454620361e-02 4.982715845108032227e-01 4.443904161453247070e-01 -6.051698327064514160e-01
5.244773626327514648e-01 -6.028760597109794617e-02 4.713492095470428467e-01 2.677421569824218750e-01 2.042089551687240601e-01 -3.120592534542083740e-01 -4.825109541416168213e-01 -2.356566190719604492e-01
-7.420167326927185059e-02 -2.098385393619537354e-01 5.488277673721313477e-01 1.483586728572845459e-01 -5.323023349046707153e-02 -2.898895442485809326e-01 -2.983524501323699951e-01 -6.718304753303527832e-01
4.485227763652801514e-01 -2.835938930511474609e-01 2.286802828311920166e-01 6.958805769681930542e-02 7.507397532463073730e-01 -1.951706856489181519e-01 2.338273636996746063e-02 -2.429320812225341797e-01
2.181076854467391968e-01 -3.531118035316467285e-01 3.675583899021148682e-01 -3.683204948902130127e-01 6.910344958305358887e-01 -7.840284705162048340e-02 -9.931243211030960083e-02 -2.518798410892486572e-01
1.211956292390823364e-01 -4.946391880512237549e-01 -3.446362167596817017e-02 -3.746610507369041443e-02 -1.076154932379722595e-01 -1.674118489027023315e-01 -4.788376688957214355e-01 -6.849518418312072754e-01
-5.141317844390869141e-02 -2.819900512695312500e-01 7.964045405387878418e-01 1.783007830381393433e-01 8.819156140089035034e-02 -2.943534255027770996e-01 -2.775911092758178711e-01 -2.833873927593231201e-01
6.211361289024353027e-01 -1.172222122550010681e-01 5.491600036621093750e-01 3.150810599327087402e-01 -1.356337368488311768e-01 -1.984725147485733032e-01 -3.626463711261749268e-01 -1.014686971902847290e-01
2.841440141201019287e-01 -1.172698661684989929e-02 5.576787590980529785e-01 1.959464102983474731e-01 2.798568904399871826e-01 1.572393178939819336e-01 -6.631858944892883301e-01 -1.639037728309631348e-01
3.125450909137725830e-01 -2.458535283803939819e-01 2.060539424419403076e-01 -5.091591477394104004e-01 -4.153365194797515869e-01 8.989420533180236816e-02 -2.608561515808105469e-01 -5.399436950683593750e-01
-2.045036107301712036e-02 -7.029532194137573242e-01 8.964477479457855225e-02 4.065697267651557922e-02 -2.818371914327144623e-02 3.353174030780792236e-01 -4.268767535686492920e-01 -4.475418627262115479e-01
7.287492752075195312e-01 -4.103474318981170654e-01 -1.867336928844451904e-01 2.778223752975463867e-01 -7.747366093099117279e-03 2.087382227182388306e-02 8.207152038812637329e-02 -4.257385432720184326e-01
1.337393820285797119e-01 -3.451119959354400635e-01 6.775125265121459961e-01 2.347393333911895752e-01 -2.894808053970336914e-01 4.273541271686553955e-01 -2.404277026653289795e-01 -1.570020765066146851e-01
5.526921525597572327e-02 -3.910751342773437500e-01 5.765430927276611328e-01 2.375078499317169189e-01 -3.885393440723419189e-01 4.033200740814208984e-01 -1.414505541324615479e-01 -3.486479222774505615e-01
7.453068494796752930e-01 1.220696941018104553e-01 2.767756581306457520e-01 3.037368357181549072e-01 3.682709336280822754e-01 2.924810349941253662e-01 9.881097823381423950e-02 -1.726952046155929565e-01
4.857569634914398193e-01 5.979690700769424438e-02 -1.428565979003906250e-01 2.645428664982318878e-02 -3.457342982292175293e-01 2.279776930809020996e-01 -3.351380228996276855e-01 -6.749318838119506836e-01
5.824565887451171875e-01 6.060859933495521545e-02 4.545441865921020508e-01 -2.786300480365753174e-01 -1.641415506601333618e-01 4.142585098743438721e-01 3.154499828815460205e-01 -2.734309434890747070e-01
4.473366737365722656e-01 1.234717369079589844e-01 2.870202660560607910e-01 -1.654267311096191406e-01 5.360796302556991577e-02 4.005582071840763092e-03 -7.438672780990600586e-01 -3.444847166538238525e-01
6.478636264801025391e-01 -4.291063547134399414e-02 -3.856424614787101746e-02 -4.697021245956420898e-01 3.038853108882904053e-01 -1.676006317138671875e-01 -3.762563169002532959e-01 -3.071141541004180908e-01
5.526690483093261719e-01 -4.199465736746788025e-02 5.439032912254333496e-01 -8.815380930900573730e-02 1.386510729789733887e-01 6.006060242652893066e-01 9.087368845939636230e-02 -3.133450448513031006e-02
6.720130443572998047e-01 2.610374940559267998e-03 4.307975172996520996e-01 4.392540752887725830e-01 -3.246267512440681458e-02 -1.140416488051414490e-01 -3.706652522087097168e-01 -1.356789916753768921e-01
-6.964174658060073853e-02 -3.833487331867218018e-01 4.992676526308059692e-02 5.092413350939750671e-02 1.448223292827606201e-01 4.426633119583129883e-01 -6.420245766639709473e-01 -4.625884890556335449e-01
1.971636414527893066e-01 2.560170292854309082e-01 5.102182030677795410e-01 -2.298135906457901001e-01 -3.195326030254364014e-01 3.735857605934143066e-01 4.258259013295173645e-02 -5.822064280509948730e-01
5.380781888961791992e-01 1.923854947090148926e-01 1.669946014881134033e-01 -4.498838633298873901e-02 1.664161384105682373e-01 1.864884644746780396e-01 -7.187871932983398438e-01 -2.538135051727294922e-01
4.552652239799499512e-01 -1.434643715620040894e-01 1.025689542293548584e-01 -4.670968949794769287e-01 6.091843843460083008e-01 -1.330272257328033447e-01 -1.356227993965148926e-01 -3.691290318965911865e-01
3.859890401363372803e-01 3.900039494037628174e-01 3.581074178218841553e-01 -5.412902832031250000e-01 2.704942524433135986e-01 -4.040301311761140823e-03 2.496685460209846497e-02 -4.515157639980316162e-01
6.923779249191284180e-01 7.358695566654205322e-02 5.560601353645324707e-01 -9.874610602855682373e-02 6.971870362758636475e-02 3.725070655345916748e-01 1.848066598176956177e-01 -1.358990967273712158e-01
2.825405895709991455e-01 -6.018497515469789505e-03 2.422637194395065308e-01 1.481219828128814697e-01 -2.969017624855041504e-01 3.540398776531219482e-01 4.275675415992736816e-01 -6.657280325889587402e-01
4.008744657039642334e-01 -2.525136172771453857e-01 -5.409728735685348511e-03 -3.447930216789245605e-01 -4.201512634754180908e-01 3.310910165309906006e-01 -2.319965511560440063e-01 -5.627204179763793945e-01
1.275903582572937012e-01 2.467177212238311768e-01 6.414490938186645508e-01 -2.276503443717956543e-01 -2.453306317329406738e-01 3.316475749015808105e-01 -2.510391771793365479e-01 -4.757850468158721924e-01
2.227933555841445923e-01 3.576146364212036133e-01 4.169003963470458984e-01 3.328547626733779907e-02 1.744399815797805786e-01 1.383030861616134644e-01 -6.523866653442382812e-01 -4.152053892612457275e-01
8.924873173236846924e-02 -1.689631938934326172e-01 6.998737454414367676e-01 3.561739325523376465e-01 4.317100346088409424e-02 -1.645302325487136841e-01 -4.120655059814453125e-01 -3.848002851009368896e-01
5.725582242012023926e-01 -2.657022476196289062e-01 2.133796215057373047e-01 -2.097939886152744293e-02 7.188084125518798828e-01 -6.175423040986061096e-02 6.611067801713943481e-02 -1.753243356943130493e-01
3.121633231639862061e-01 3.893280625343322754e-01 3.320269286632537842e-01 1.858013914898037910e-03 3.008597791194915771e-01 2.017168998718261719e-01 3.202174901962280273e-01 -6.379551887512207031e-01
7.599657773971557617e-01 -4.321716725826263428e-01 -1.136826872825622559e-01 1.680694893002510071e-02 -1.980968415737152100e-01 1.203105151653289795e-01 4.372944682836532593e-02 -4.084656834602355957e-01
1.239444911479949951e-01 -4.584895446896553040e-02 -9.471077471971511841e-03 2.107366621494293213e-01 -1.905482858419418335e-01 1.296110451221466064e-01 9.896178543567657471e-02 -9.354863762855529785e-01
8.073045015335083008e-01 6.585873663425445557e-02 1.580320298671722412e-01 -4.754821360111236572e-01 1.823936253786087036e-01 9.974496439099311829e-03 -9.925032407045364380e-02 -2.228167802095413208e-01
2.633995115756988525e-01 3.170993328094482422e-01 2.790117859840393066e-01 -1.815183609724044800e-01 -6.036909669637680054e-02 2.466376870870590210e-01 -6.264220476150512695e-01 -5.122431516647338867e-01
4.362286627292633057e-01 2.198366448283195496e-02 4.361590445041656494e-01 5.520527362823486328e-01 9.510776400566101074e-02 -3.619199097156524658e-01 1.885597035288810730e-02 -4.169379770755767822e-01
1.267178654670715332e-01 1.281325668096542358e-01 3.236098289489746094e-01 -2.607021927833557129e-01 -2.635083198547363281e-01 3.944918513298034668e-01 -5.126593112945556641e-01 -5.540357828140258789e-01
-1.758140325546264648e-01 -9.911750257015228271e-02 6.400609016418457031e-01 3.447478711605072021e-01 -1.097167190164327621e-02 2.768226265907287598e-01 -3.898250758647918701e-01 -4.494679570198059082e-01
7.815402150154113770e-01 -6.220778450369834900e-03 -7.400785386562347412e-02 3.965843617916107178e-01 3.689927756786346436e-01 2.219184301793575287e-02 -2.404478192329406738e-01 -1.787080168724060059e-01
4.665592014789581299e-01 -3.407338857650756836e-01 5.346702337265014648e-01 1.973074376583099365e-01 1.244515553116798401e-01 3.569411039352416992e-01 4.421231746673583984e-01 -5.524747446179389954e-02
1.414876431226730347e-01 -9.183543920516967773e-02 4.010079503059387207e-01 -1.435234993696212769e-01 7.757936716079711914e-01 -1.478234678506851196e-02 -2.417374998331069946e-01 -3.600412905216217041e-01
9.096129797399044037e-03 2.547516524791717529e-01 5.296286344528198242e-01 -2.287309467792510986e-01 2.096455395221710205e-01 -1.579552590847015381e-01 1.948128342628479004e-01 -7.038049101829528809e-01
-1.931358575820922852e-01 -3.961417675018310547e-01 1.772538423538208008e-01 7.640864700078964233e-02 7.015269249677658081e-02 4.780242443084716797e-01 -4.900533258914947510e-01 -5.430766940116882324e-01
8.121383190155029297e-01 2.589809894561767578e-01 3.342059850692749023e-01 -5.053360387682914734e-02 1.134449839591979980e-01 3.009155690670013428e-01 -1.837801486253738403e-01 -1.480461955070495605e-01
1.494987029582262039e-02 -2.083294838666915894e-01 4.943489134311676025e-01 3.451588153839111328e-01 6.768857836723327637e-01 2.329721003770828247e-01 -1.048940271139144897e-01 -2.634515166282653809e-01
4.160960018634796143e-01 -1.435772478580474854e-01 6.869081258773803711e-01 1.753661632537841797e-01 2.633252739906311035e-01 4.820118844509124756e-01 2.131336554884910583e-02 -3.903400897979736328e-02
3.430726826190948486e-01 -3.375434577465057373e-01 2.458559572696685791e-01 3.412683010101318359e-01 3.107544481754302979e-01 3.400792479515075684e-01 5.598617792129516602e-01 -2.564932405948638916e-01
1.449721455574035645e-01 -1.827943772077560425e-01 4.541278183460235596e-01 3.839510977268218994e-01 1.532158404588699341e-01 -4.199748039245605469e-01 7.733819633722305298e-02 -6.213564872741699219e-01
4.103515744209289551e-01 1.600925177335739136e-01 5.212296247482299805e-01 1.292532533407211304e-01 1.173865422606468201e-01 -8.557894825935363770e-02 -6.203773021697998047e-01 -3.341016471385955811e-01
-3.781275823712348938e-02 -1.842144131660461426e-01 2.545933127403259277e-01 -1.283364593982696533e-01 7.023728489875793457e-01 5.149146318435668945e-01 1.216599252074956894e-02 -3.531775772571563721e-01
6.808908581733703613e-01 1.656998991966247559e-01 1.044265367090702057e-02 2.122762799263000488e-02 1.725432872772216797e-01 1.737425923347473145e-01 -6.205167174339294434e-01 -2.517400681972503662e-01
6.619411110877990723e-01 -7.182485610246658325e-02 3.955283761024475098e-01 -3.882151544094085693e-01 2.534042000770568848e-01 3.163441717624664307e-01 2.622853219509124756e-01 -1.282206177711486816e-01
6.111094355583190918e-01 9.410019218921661377e-02 5.035309195518493652e-01 -4.715437293052673340e-01 1.584224849939346313e-01 1.984232068061828613e-01 -2.634330093860626221e-01 -8.903504908084869385e-02
1.502788215875625610e-01 -5.131362676620483398e-01 5.250310897827148438e-01 3.960244953632354736e-01 2.950800657272338867e-01 1.682956330478191376e-02 3.467482626438140869e-01 -2.720744907855987549e-01
3.631251752376556396e-01 -4.969992935657501221e-01 4.629886448383331299e-01 -2.215197309851646423e-02 -6.682922691106796265e-02 -1.657497435808181763e-01 -2.441773377358913422e-02 -6.113485693931579590e-01
3.944293558597564697e-01 1.534174829721450806e-01 1.474699378013610840e-01 4.388317093253135681e-02 1.882064193487167358e-01 4.181103706359863281e-01 5.836115479469299316e-01 -4.963619112968444824e-01
1.507173180580139160e-01 -3.358651101589202881e-01 4.823305904865264893e-01 5.644385218620300293e-01 3.166103065013885498e-01 4.309109970927238464e-02 3.269703686237335205e-01 -3.228574693202972412e-01
2.626410424709320068e-01 -1.830484718084335327e-01 5.458163022994995117e-01 -2.172737419605255127e-01 -1.803065389394760132e-01 5.661802887916564941e-01 3.483261168003082275e-01 -2.792629599571228027e-01
7.363007068634033203e-01 1.840375065803527832e-01 3.208920359611511230e-01 5.788680538535118103e-02 2.758374810218811035e-01 3.772481977939605713e-01 -3.009126186370849609e-01 -9.337056428194046021e-02
7.158603519201278687e-02 -2.649924755096435547e-01 -1.357978731393814087e-01 -3.100615739822387695e-01 -1.848419904708862305e-01 1.509840339422225952e-01 -3.333172202110290527e-01 -8.012566566467285156e-01
3.108107149600982666e-01 2.529783248901367188e-01 3.037466108798980713e-01 3.993639051914215088e-01 -1.051477789878845215e-01 1.986806243658065796e-01 2.257289364933967590e-02 -7.325336933135986328e-01
3.271768093109130859e-01 -9.990585595369338989e-02 1.295682638883590698e-01 -5.199728012084960938e-01 6.590669155120849609e-01 1.556217372417449951e-01 -1.851075738668441772e-01 -3.208775520324707031e-01
4.579213857650756836e-01 -2.084557563066482544e-01 3.451935052871704102e-01 1.292548477649688721e-01 3.402473032474517822e-01 4.320810139179229736e-01 -5.529979467391967773e-01 5.215344950556755066e-02
9.646243602037429810e-02 -7.185281068086624146e-02 3.017554283142089844e-01 4.290233552455902100e-01 5.486805438995361328e-01 3.330602049827575684e-01 3.239857852458953857e-01 -4.398505091667175293e-01
1.141144111752510071e-01 3.862076401710510254e-01 3.658156692981719971e-01 -2.344951480627059937e-01 1.434947550296783447e-01 1.690189838409423828e-01 -5.140744447708129883e-01 -5.792942047119140625e-01
4.796037971973419189e-01 -8.288811892271041870e-02 5.295805335044860840e-01 3.421112895011901855e-02 -1.136238686740398407e-02 -1.706972569227218628e-01 -6.516174077987670898e-01 -1.661682575941085815e-01
4.997813329100608826e-02 -6.793292760848999023e-01 2.513825334608554840e-02 9.445109963417053223e-02 -2.222898900508880615e-01 2.990926504135131836e-01 -3.634832054376602173e-02 -6.215068101882934570e-01
6.665399074554443359e-01 4.019863530993461609e-02 4.372488856315612793e-01 3.718326985836029053e-01 -1.608993113040924072e-02 -2.867016792297363281e-01 -2.782502770423889160e-01 -2.545242607593536377e-01
1.056810766458511353e-01 1.136857867240905762e-01 4.060572087764739990e-01 1.648186147212982178e-01 4.309635758399963379e-01 5.643694400787353516e-01 2.221189439296722412e-01 -4.798751473426818848e-01
-1.404521148651838303e-02 2.654423713684082031e-01 2.837483882904052734e-01 1.637855917215347290e-02 4.134151339530944824e-01 2.835327088832855225e-01 -5.826992392539978027e-01 -5.076617598533630371e-01
5.647872686386108398e-01 2.344512194395065308e-01 1.353987306356430054e-02 -3.112691342830657959e-01 3.162277638912200928e-01 1.253891736268997192e-01 -5.243090987205505371e-01 -3.719595372676849365e-01
2.898307740688323975e-01 2.616001069545745850e-01 4.966447353363037109e-01 2.329774349927902222e-01 3.867148458957672119e-01 5.134211778640747070e-01 8.632618188858032227e-02 -3.550029695034027100e-01
-1.418985575437545776e-01 7.973872125148773193e-02 6.287447214126586914e-01 -2.361581474542617798e-01 -1.230013892054557800e-01 4.028214216232299805e-01 -2.408128827810287476e-01 -5.357524156570434570e-01
4.343599379062652588e-01 4.115983098745346069e-02 2.117051482200622559e-01 -3.809621930122375488e-01 6.539993882179260254e-01 -8.965237438678741455e-02 -1.647079885005950928e-01 -3.959856629371643066e-01
-1.049485802650451660e-02 -5.908734798431396484e-01 -5.648306757211685181e-02 3.177199959754943848e-01 4.005702212452888489e-02 2.942065894603729248e-01 -7.890921086072921753e-02 -6.724827885627746582e-01
-2.784584090113639832e-02 -7.317714691162109375e-01 3.109723329544067383e-02 2.390403598546981812e-01 1.034947335720062256e-01 1.320130825042724609e-01 -3.455354273319244385e-02 -6.134290099143981934e-01
2.965027391910552979e-01 -1.060423478484153748e-01 1.759675890207290649e-01 -1.572994738817214966e-01 7.937499880790710449e-01 1.910731643438339233e-01 -3.240066766738891602e-01 -2.713022530078887939e-01
4.023768380284309387e-02 -4.337930083274841309e-01 -1.920608878135681152e-01 -8.310549706220626831e-02 -7.630602270364761353e-02 2.649126648902893066e-01 -3.945785760879516602e-01 -7.312434911727905273e-01
3.550437986850738525e-01 2.355837225914001465e-01 3.250757157802581787e-01 -4.914331138134002686e-01 4.782505333423614502e-01 6.090341135859489441e-02 1.756101101636886597e-01 -4.560612440109252930e-01
-1.134004145860671997e-01 -6.501580476760864258e-01 1.007145792245864868e-01 -2.842254936695098877e-02 5.679133906960487366e-02 4.177934229373931885e-01 -3.624939620494842529e-01 -4.942722916603088379e-01
3.069469630718231201e-01 -7.246293127536773682e-02 2.331860736012458801e-02 3.373523056507110596e-01 7.937166094779968262e-01 2.908745706081390381e-01 -7.760047167539596558e-02 -2.560594677925109863e-01
6.987590789794921875e-01 1.239459514617919922e-01 4.195185899734497070e-01 3.662922978401184082e-01 -8.038252592086791992e-02 5.333204567432403564e-02 -3.779638409614562988e-01 -1.845127195119857788e-01
-3.267045319080352783e-02 -7.147715091705322266e-01 6.558793783187866211e-02 2.033771425485610962e-01 1.914077321998775005e-03 3.788259327411651611e-01 -1.955045461654663086e-01 -5.105248093605041504e-01
7.986885905265808105e-01 2.704827189445495605e-01 1.954233497381210327e-01 -1.992841064929962158e-01 1.298016756772994995e-01 3.390655517578125000e-01 -1.976636201143264771e-01 -2.003655582666397095e-01
4.978293180465698242e-01 3.090413808822631836e-01 5.628372430801391602e-01 -8.568567782640457153e-02 -1.941000223159790039e-01 5.046984180808067322e-02 -3.824855387210845947e-01 -3.821181654930114746e-01
2.518095970153808594e-01 2.696044445037841797e-01 1.990798860788345337e-01 3.087213933467864990e-01 2.274618297815322876e-01 4.900996983051300049e-01 3.733789026737213135e-01 -5.455412268638610840e-01
2.691155076026916504e-01 -5.881219506263732910e-01 -1.071105450391769409e-01 1.589448004961013794e-01 -7.069671899080276489e-02 -4.420469328761100769e-02 1.074495092034339905e-01 -7.255728244781494141e-01
4.076147973537445068e-01 -2.216190844774246216e-01 3.807271122932434082e-01 1.439976096153259277e-01 6.158909797668457031e-01 -3.867682218551635742e-01 5.632286891341209412e-02 -2.948953211307525635e-01
2.358953356742858887e-01 -1.930934786796569824e-01 5.960279703140258789e-01 1.516626328229904175e-01 3.515435457229614258e-01 4.723371863365173340e-01 3.709160387516021729e-01 -2.110763639211654663e-01
6.746256351470947266e-02 1.796912848949432373e-01 2.555502653121948242e-01 4.163836240768432617e-01 -1.472586840391159058e-01 2.879488468170166016e-01 1.403321325778961182e-01 -7.747165560722351074e-01
-1.462247222661972046e-01 -4.971648156642913818e-01 1.285313218832015991e-01 -9.328582324087619781e-03 5.965771526098251343e-02 6.341470479965209961e-01 -1.607037335634231567e-01 -5.322695374488830566e-01
3.552603125572204590e-01 -1.159877777099609375e-01 4.470816552639007568e-01 1.157399490475654602e-01 9.913925826549530029e-02 -6.039448380470275879e-01 -2.186841368675231934e-01 -4.739817082881927490e-01
1.019538268446922302e-01 -5.241751670837402344e-01 1.187120079994201660e-01 -4.445216357707977295e-01 -3.064089417457580566e-01 3.868063539266586304e-02 -1.308948099613189697e-01 -6.250101327896118164e-01
4.919812083244323730e-01 -3.768663108348846436e-01 4.575785994529724121e-01 2.940506041049957275e-01 5.281655192375183105e-01 -1.129647269845008850e-01 1.469845920801162720e-01 -8.220681548118591309e-02
3.548426628112792969e-01 -2.455416172742843628e-01 8.116318285465240479e-02 -2.049902528524398804e-01 -4.445686936378479004e-01 4.733839333057403564e-01 -1.271259933710098267e-01 -5.720952749252319336e-01
5.422103777527809143e-02 -6.435353755950927734e-01 -1.291244924068450928e-01 1.534274220466613770e-01 1.899641305208206177e-01 2.479231208562850952e-01 -3.452609777450561523e-01 -5.709218382835388184e-01
-3.268508613109588623e-02 1.209759563207626343e-01 1.269937902688980103e-01 -2.577630244195461273e-02 5.635102391242980957e-01 2.018093466758728027e-01 -5.717802047729492188e-01 -5.313203334808349609e-01
3.657650947570800781e-01 -1.981735229492187500e-01 3.064065575599670410e-01 -4.907042980194091797e-01 -4.133341014385223389e-01 3.678069217130541801e-03 -3.124465346336364746e-01 -4.730603396892547607e-01
3.274978697299957275e-01 2.116766124963760376e-01 4.327922165393829346e-01 6.124991774559020996e-01 2.450968027114868164e-01 2.448883205652236938e-01 -6.091308221220970154e-02 -4.021448194980621338e-01
1.626709401607513428e-01 -6.710056960582733154e-02 5.220556259155273438e-01 -7.236777991056442261e-02 3.959726989269256592e-01 -1.739491522312164307e-01 -6.199030280113220215e-01 -3.463006317615509033e-01
4.458189010620117188e-01 3.120122291147708893e-02 -3.729848936200141907e-02 -3.794077336788177490e-01 6.200541853904724121e-01 -1.583855748176574707e-01 -2.998841404914855957e-01 -3.942676186561584473e-01
-1.051932722330093384e-01 6.739469617605209351e-02 4.734447300434112549e-01 2.890596091747283936e-01 5.229563117027282715e-01 4.795372486114501953e-01 -8.199461549520492554e-02 -4.080744981765747070e-01
-3.426798433065414429e-02 6.623429805040359497e-02 2.984007298946380615e-01 3.564976155757904053e-01 -4.776426404714584351e-02 2.912628650665283203e-01 2.819112539291381836e-01 -7.821224927902221680e-01
9.219486382789909840e-04 1.232915744185447693e-01 5.859868526458740234e-01 -3.866066038608551025e-01 -1.605429202318191528e-01 3.053569197654724121e-01 -2.495657056570053101e-01 -5.573626756668090820e-01
7.844857871532440186e-02 8.505408465862274170e-02 1.613218188285827637e-01 6.429567933082580566e-02 6.426913738250732422e-01 2.977504432201385498e-01 -5.105259418487548828e-01 -4.405778348445892334e-01
-1.481954753398895264e-01 1.138865724205970764e-01 3.292341828346252441e-01 2.503151297569274902e-01 -1.737157069146633148e-02 2.970899939537048340e-01 1.760833114385604858e-01 -8.212463259696960449e-01
-8.389316499233245850e-02 -3.051722943782806396e-01 7.537616491317749023e-01 -5.903589725494384766e-02 4.793584048748016357e-01 -3.963384311646223068e-03 -1.820579171180725098e-01 -2.554304301738739014e-01
-1.633718013763427734e-01 -7.864505052566528320e-02 4.245798587799072266e-01 -9.151613712310791016e-02 -3.130750060081481934e-01 2.454942166805267334e-01 -3.295609056949615479e-01 -7.152536511421203613e-01
4.926386475563049316e-01 -2.812375426292419434e-01 2.267304211854934692e-01 -1.006686240434646606e-01 6.683651208877563477e-01 -9.109874814748764038e-02 2.782925665378570557e-01 -2.901967167854309082e-01
5.198755264282226562e-01 -3.784986212849617004e-02 6.363964080810546875e-01 3.465954959392547607e-01 -1.380343288183212280e-01 -2.429954856634140015e-01 -2.559954822063446045e-01 -2.439960390329360962e-01
2.959265112876892090e-01 -3.099757432937622070e-01 2.639973461627960205e-01 -2.342791706323623657e-01 2.084658890962600708e-01 7.658048272132873535e-01 -7.802506908774375916e-03 -2.485664635896682739e-01
2.413539588451385498e-01 2.075688987970352173e-01 2.434789985418319702e-01 2.853127419948577881e-01 1.776688694953918457e-01 3.402316272258758545e-01 4.362201988697052002e-01 -6.483566164970397949e-01
3.353910446166992188e-01 3.338108956813812256e-01 2.972439825534820557e-01 -5.619336962699890137e-01 2.257384061813354492e-01 -1.232886016368865967e-01 5.136268213391304016e-02 -5.506029725074768066e-01
-1.816279292106628418e-01 -4.656209647655487061e-01 2.365740686655044556e-01 1.562781780958175659e-01 -1.980983614921569824e-01 4.813574254512786865e-01 -1.490132696926593781e-02 -6.313859224319458008e-01
4.872248694300651550e-02 2.177476137876510620e-01 3.188764452934265137e-01 1.730631142854690552e-01 -9.966457635164260864e-02 2.635012865066528320e-01 3.025932312011718750e-01 -8.047673106193542480e-01
9.778228402137756348e-02 3.367621600627899170e-01 2.866588532924652100e-01 -3.833583891391754150e-01 3.808527886867523193e-01 -2.457469999790191650e-01 -1.354289501905441284e-01 -6.512385606765747070e-01
-3.642284777015447617e-03 1.252264231443405151e-01 1.057697087526321411e-01 1.422910541296005249e-01 4.763781130313873291e-01 3.502574265003204346e-01 -5.918101072311401367e-01 -5.030065178871154785e-01
4.300430119037628174e-01 -9.265484288334846497e-03 9.492757916450500488e-02 3.460578918457031250e-01 7.406088113784790039e-01 3.081636726856231689e-01 -1.118478178977966309e-01 -1.738786697387695312e-01
3.043055534362792969e-01 -6.593441218137741089e-02 3.103092610836029053e-01 -3.228836059570312500e-01 6.191069483757019043e-01 2.887524664402008057e-01 -4.620284140110015869e-01 -1.495442390441894531e-01
3.806620538234710693e-01 2.402149736881256104e-01 -8.582176268100738525e-02 -1.820765286684036255e-01 -1.986114382743835449e-01 8.627192676067352295e-02 -3.986448347568511963e-01 -7.423403263092041016e-01
8.836837112903594971e-02 -4.700577557086944580e-01 -1.757857352495193481e-01 -3.471742942929267883e-02 -6.713990867137908936e-02 3.652949929237365723e-01 -3.758240938186645508e-01 -6.781878471374511719e-01
4.974084794521331787e-01 -2.313082814216613770e-01 3.697250783443450928e-01 6.990966200828552246e-02 1.828165650367736816e-01 5.793908834457397461e-01 -4.219458699226379395e-01 1.017021909356117249e-01
1.694153994321823120e-01 -3.725033700466156006e-01 1.201413497328758240e-01 -3.168743848800659180e-01 2.463620752096176147e-01 5.573319196701049805e-01 4.429585933685302734e-01 -3.875191509723663330e-01
7.217131257057189941e-01 5.165081005543470383e-03 3.176455497741699219e-01 4.996952712535858154e-01 -1.231700703501701355e-01 2.454866915941238403e-01 -2.090671956539154053e-01 -9.677585214376449585e-02
4.181291460990905762e-01 1.868043243885040283e-01 4.418010413646697998e-01 2.163776159286499023e-01 1.357842683792114258e-01 5.064963698387145996e-01 3.909000456333160400e-01 -3.471106290817260742e-01
-1.087524816393852234e-01 -4.466022849082946777e-01 2.791067361831665039e-01 1.092040985822677612e-01 1.293454226106405258e-02 2.356967031955718994e-01 -6.868115067481994629e-01 -4.140807390213012695e-01
-1.270155981183052063e-02 -4.202818572521209717e-01 6.536616683006286621e-01 1.127229072153568268e-02 -3.485216200351715088e-01 3.395253121852874756e-01 -2.119608074426651001e-01 -3.378298580646514893e-01
3.433165550231933594e-01 2.061082273721694946e-01 1.839251667261123657e-01 1.490721702575683594e-01 -2.896419167518615723e-01 -3.962776064872741699e-02 -4.060322046279907227e-01 -7.302582263946533203e-01
6.506657600402832031e-01 -3.221364319324493408e-02 -4.855770617723464966e-02 -7.782506290823221207e-03 6.360009312629699707e-01 -8.323938399553298950e-02 -2.114592194557189941e-01 -3.421066105365753174e-01
2.352277487516403198e-01 -6.742615699768066406e-01 1.080523133277893066e-01 -1.429479122161865234e-01 -2.434269934892654419e-01 3.427298665046691895e-01 -1.248344630002975464e-01 -5.153890848159790039e-01
1.729820221662521362e-01 3.645298257470130920e-02 2.373938411474227905e-01 -3.487587571144104004e-01 7.312275767326354980e-01 3.114952743053436279e-01 -1.628020852804183960e-01 -3.640500307083129883e-01
1.026212647557258606e-01 1.692346781492233276e-01 4.519397020339965820e-01 9.660456329584121704e-02 -5.103937536478042603e-02 3.333183005452156067e-02 3.706219196319580078e-01 -7.785691022872924805e-01
1.327612996101379395e-01 -4.897296130657196045e-01 5.021331906318664551e-01 2.085039168596267700e-01 6.304609775543212891e-01 1.548912823200225830e-01 1.458118390291929245e-02 -1.588792353868484497e-01
2.804783731698989868e-02 2.021595388650894165e-01 3.812124133110046387e-01 4.683018922805786133e-01 4.112309515476226807e-01 4.080492854118347168e-01 -1.401903778314590454e-01 -4.883100390434265137e-01
3.755608340725302696e-04 -3.910304978489875793e-02 3.312366306781768799e-01 2.602077126502990723e-01 -2.769516706466674805e-01 -1.637860089540481567e-01 -2.177222669124603271e-01 -8.186048865318298340e-01
4.081900417804718018e-01 1.450035125017166138e-01 4.291752576828002930e-01 -3.824076354503631592e-01 8.840143680572509766e-02 -9.379643201828002930e-02 -5.509182214736938477e-01 -4.022489786148071289e-01
2.320158034563064575e-01 5.552238970994949341e-02 4.199923574924468994e-01 -6.557131186127662659e-03 -2.547616958618164062e-01 2.644546926021575928e-01 4.954912364482879639e-01 -6.215288043022155762e-01
3.902216255664825439e-01 -9.470999240875244141e-02 7.040619850158691406e-03 -1.140710040926933289e-01 7.529555559158325195e-01 4.130622744560241699e-01 4.819461703300476074e-02 -2.929333746433258057e-01
3.393913805484771729e-01 3.359745144844055176e-01 4.637092947959899902e-01 2.276550978422164917e-02 8.682192862033843994e-02 -4.605658352375030518e-02 -5.301873683929443359e-01 -5.153949856758117676e-01
3.119634985923767090e-01 -3.546386957168579102e-01 7.170531749725341797e-01 1.528879404067993164e-01 4.097840785980224609e-01 2.115645110607147217e-01 1.485582590103149414e-01 -6.795701384544372559e-02
6.875221729278564453e-01 1.273320764303207397e-01 3.374086618423461914e-01 2.081685811281204224e-01 5.081145763397216797e-01 2.965844869613647461e-01 -8.024913817644119263e-02 -3.658514842391014099e-02
4.935967922210693359e-01 -7.669398933649063110e-02 4.168710708618164062e-01 5.680092051625251770e-02 6.143491268157958984e-01 2.441355884075164795e-01 -3.686519563198089600e-01 -2.326203882694244385e-02
2.563495934009552002e-01 3.493455350399017334e-01 3.514959514141082764e-01 -8.438844233751296997e-02 1.715069860219955444e-01 -8.530298620462417603e-02 -6.189069747924804688e-01 -5.116980075836181641e-01
1.534958630800247192e-01 -8.510745130479335785e-03 5.884308218955993652e-01 5.490479469299316406e-01 6.485289335250854492e-02 -2.198118269443511963e-01 -1.589755415916442871e-01 -5.008651614189147949e-01
2.049163132905960083e-01 -1.634661406278610229e-01 2.938494980335235596e-01 5.806925296783447266e-01 6.397569179534912109e-01 1.608157902956008911e-01 -3.384099900722503662e-02 -2.672844827175140381e-01
3.535106778144836426e-01 -1.170432195067405701e-01 7.743323594331741333e-02 -4.182711243629455566e-01 4.545845985412597656e-01 2.909328341484069824e-01 -5.567777752876281738e-01 -2.812362611293792725e-01
4.641967117786407471e-01 -3.872843980789184570e-01 2.361623197793960571e-01 1.681620138697326183e-03 2.538669705390930176e-01 4.088504016399383545e-01 -5.776673555374145508e-01 1.159747093915939331e-01
4.913407266139984131e-01 -2.375405579805374146e-01 1.849295943975448608e-01 -4.439327716827392578e-01 -4.230611324310302734e-01 1.668813675642013550e-01 -3.109338879585266113e-01 -4.091131389141082764e-01
4.166814386844635010e-01 -2.184043228626251221e-01 5.220230817794799805e-01 2.302504181861877441e-01 1.161299422383308411e-01 6.737212091684341431e-02 -6.535205841064453125e-01 -8.965785801410675049e-02
-5.232538282871246338e-02 -4.547550380229949951e-01 3.947264254093170166e-01 -5.302131772041320801e-01 4.217802584171295166e-01 5.179214105010032654e-02 9.752076119184494019e-02 -4.042693674564361572e-01
3.233567774295806885e-01 3.039504885673522949e-01 1.920200884342193604e-01 3.583549559116363525e-01 5.946956947445869446e-02 2.338537722826004028e-01 3.229360282421112061e-01 -6.893855929374694824e-01
1.539650410413742065e-01 2.032963335514068604e-01 5.134063363075256348e-01 9.059666842222213745e-02 -1.496862918138504028e-01 -1.060858666896820068e-01 2.724853157997131348e-01 -7.451598644256591797e-01
5.156428217887878418e-01 6.597190350294113159e-02 5.448290705680847168e-01 -3.253242075443267822e-01 2.021869421005249023e-01 -6.192385032773017883e-02 -5.033005475997924805e-01 -1.704700440168380737e-01
5.480404496192932129e-01 -1.331942379474639893e-01 4.033450484275817871e-01 2.032153457403182983e-01 5.091090202331542969e-01 4.372901022434234619e-01 1.359158903360366821e-01 -9.507581591606140137e-02
-4.694276489317417145e-03 2.217575311660766602e-01 3.871936798095703125e-01 -3.235986828804016113e-01 1.909365504980087280e-01 -3.130467236042022705e-01 -3.571243882179260254e-01 -6.589186787605285645e-01
1.928965002298355103e-01 -9.012129902839660645e-02 2.469852417707443237e-01 -3.654879033565521240e-01 6.304698586463928223e-01 1.037372499704360962e-01 2.800686098635196686e-02 -5.924929380416870117e-01
8.709110319614410400e-02 -2.519415616989135742e-01 5.366616249084472656e-01 5.495026707649230957e-01 -6.007687747478485107e-02 -1.023593768477439880e-01 1.337320953607559204e-01 -5.540855526924133301e-01
5.370312929153442383e-01 1.245818566530942917e-03 5.640803575515747070e-01 3.272923231124877930e-01 5.109895765781402588e-02 -4.509181678295135498e-01 -2.616438455879688263e-02 -2.822517156600952148e-01
2.681270837783813477e-01 2.264820486307144165e-01 5.085123181343078613e-01 -3.762491941452026367e-01 -2.193653732538223267e-01 4.294593036174774170e-01 -1.257505565881729126e-01 -4.778030514717102051e-01
4.218238294124603271e-01 5.041359737515449524e-02 -2.410136349499225616e-02 -2.113646119832992554e-01 -3.494938611984252930e-01 2.074368149042129517e-01 -3.946118950843811035e-01 -6.733295917510986328e-01
5.679336562752723694e-02 1.965810507535934448e-01 1.719973087310791016e-01 -3.553839921951293945e-01 5.392773151397705078e-01 -1.895726323127746582e-01 4.432696383446455002e-03 -6.895448565483093262e-01
-4.607380554080009460e-02 2.651083469390869141e-01 2.780110538005828857e-01 3.448407351970672607e-01 3.227843940258026123e-01 3.796477615833282471e-01 -3.330682218074798584e-01 -6.100270152091979980e-01
3.833872973918914795e-01 -4.694460928440093994e-01 4.062094390392303467e-01 5.252801179885864258e-01 2.854775190353393555e-01 3.131125569343566895e-01 1.101796180009841919e-01 -5.731517914682626724e-03
2.317574024200439453e-01 -1.187324374914169312e-01 6.887906193733215332e-01 2.948231697082519531e-01 3.061601310037076473e-04 6.056569516658782959e-02 -5.468334555625915527e-01 -2.610415816307067871e-01
4.212490916252136230e-01 2.060414552688598633e-01 4.020113646984100342e-01 5.117920786142349243e-02 -1.422911416739225388e-02 3.977171182632446289e-01 4.600012302398681641e-01 -4.958641529083251953e-01
1.885763555765151978e-01 -4.134955108165740967e-01 4.013320207595825195e-01 4.329664707183837891e-01 5.223816633224487305e-01 -1.614557802677154541e-01 2.368664890527725220e-01 -2.997946739196777344e-01
5.907968282699584961e-01 -4.797370731830596924e-02 2.619732022285461426e-01 -8.646466583013534546e-02 4.154718816280364990e-01 5.930961370468139648e-01 -2.066459059715270996e-01 -7.395305484533309937e-02
2.435898035764694214e-01 -3.979232311248779297e-01 4.172974228858947754e-01 1.821694374084472656e-01 7.243357300758361816e-01 -5.501631274819374084e-02 -1.849943250417709351e-01 -1.143959313631057739e-01
2.606902718544006348e-01 -3.202832117676734924e-02 5.936604142189025879e-01 5.624943971633911133e-01 -1.429718136787414551e-01 -3.919678553938865662e-02 -3.578495979309082031e-01 -3.348857462406158447e-01
5.155734717845916748e-03 -2.635814249515533447e-01 4.161364138126373291e-01 2.000721246004104614e-01 7.281432151794433594e-01 2.264050990343093872e-01 1.182971224188804626e-01 -3.490757644176483154e-01
1.033734083175659180e-01 3.076957166194915771e-01 4.491846859455108643e-01 -3.330577611923217773e-01 8.684638887643814087e-02 -1.596004366874694824e-01 2.183556556701660156e-01 -7.079894542694091797e-01
6.272385120391845703e-01 -5.680451542139053345e-02 6.260065436363220215e-01 2.082770615816116333e-01 2.265058644115924835e-02 -2.766432464122772217e-01 -2.679280042648315430e-01 -1.387497782707214355e-01
3.072285950183868408e-01 -3.828772008419036865e-01 6.192384958267211914e-01 2.378965765237808228e-01 6.528566032648086548e-02 3.832569718360900879e-01 3.728505671024322510e-01 -1.697021424770355225e-01
3.227811157703399658e-01 6.155764684081077576e-02 -7.344263792037963867e-02 1.426287144422531128e-01 2.802733182907104492e-01 1.972821503877639771e-01 2.256583869457244873e-01 -8.353987932205200195e-01
1.806929940357804298e-03 1.203844770789146423e-01 4.472990930080413818e-01 -2.471455633640289307e-01 -2.540155947208404541e-01 4.949775338172912598e-01 -2.426274716854095459e-01 -5.966172218322753906e-01
5.615411400794982910e-01 2.624058425426483154e-01 3.044798970222473145e-01 -2.740513533353805542e-02 -1.437894403934478760e-01 2.550199031829833984e-01 -5.801874995231628418e-01 -3.162710964679718018e-01
1.388407647609710693e-01 1.825399845838546753e-01 4.048653244972229004e-01 7.342997938394546509e-02 -1.723690330982208252e-01 2.459834069013595581e-01 4.244872331619262695e-01 -7.125210165977478027e-01
1.218800544738769531e-01 2.169148251414299011e-02 6.344711184501647949e-01 5.732856392860412598e-01 1.025536879897117615e-01 1.332857459783554077e-01 -3.407945036888122559e-01 -3.302142024040222168e-01
-1.085367426276206970e-02 -1.817302592098712921e-02 5.183396339416503906e-01 -3.929003775119781494e-01 5.834243297576904297e-01 2.163508534431457520e-01 -1.459635496139526367e-01 -4.098882973194122314e-01
3.938877880573272705e-01 -7.965791225433349609e-02 1.842333078384399414e-01 1.561767607927322388e-01 7.762938737869262695e-01 -1.694031506776809692e-01 5.403358116745948792e-02 -3.820008337497711182e-01
5.857193470001220703e-01 2.949022352695465088e-01 1.813532784581184387e-02 -1.340721827000379562e-02 3.262435197830200195e-01 2.288822233676910400e-01 -5.248733758926391602e-01 -3.676178455352783203e-01
8.905696272850036621e-01 3.512356430292129517e-02 2.066447883844375610e-01 -5.527959764003753662e-02 1.324978768825531006e-01 6.525885313749313354e-02 -3.427724838256835938e-01 -1.434811651706695557e-01
2.111913263797760010e-01 -8.693128079175949097e-02 3.392332494258880615e-01 6.356137990951538086e-02 -3.076187334954738617e-03 -3.201083093881607056e-02 5.504990816116333008e-01 -7.243194580078125000e-01
5.314464122056961060e-02 -3.940157592296600342e-01 -1.322667449712753296e-01 -1.415007412433624268e-01 -1.891123801469802856e-01 1.656532436609268188e-01 -3.732634484767913818e-01 -7.758093476295471191e-01
5.733339115977287292e-02 -1.069527044892311096e-01 4.579180777072906494e-01 -2.549222111701965332e-01 -3.531222045421600342e-01 4.419293105602264404e-01 -3.549369275569915771e-01 -5.144148468971252441e-01
3.393335044384002686e-01 -2.309695184230804443e-01 -8.673588931560516357e-02 5.333349108695983887e-02 8.193842172622680664e-01 1.401039361953735352e-01 -1.005007103085517883e-01 -3.464367389678955078e-01
2.380484640598297119e-01 1.208163797855377197e-01 3.564869239926338196e-02 -3.740400969982147217e-01 -9.513726830482482910e-02 -2.175883650779724121e-01 -3.683819472789764404e-01 -7.716594934463500977e-01
7.207092046737670898e-01 2.059452794492244720e-02 3.355198204517364502e-01 1.800892055034637451e-01 4.433541893959045410e-01 3.665839433670043945e-01 1.421598019078373909e-03 -6.480533629655838013e-02
2.918451130390167236e-01 1.351497024297714233e-01 5.434198379516601562e-01 -3.950470387935638428e-01 -2.504124492406845093e-02 -2.140841484069824219e-01 -2.784566879272460938e-01 -5.667418837547302246e-01
1.906603574752807617e-01 7.884770631790161133e-02 1.696424335241317749e-01 1.958554834127426147e-01 3.893904089927673340e-01 3.122250437736511230e-01 -7.144464850425720215e-01 -3.615942597389221191e-01
4.217925965785980225e-01 -3.831805288791656494e-01 1.517684310674667358e-01 -3.082758188247680664e-01 5.724825859069824219e-01 1.142143234610557556e-01 3.228266239166259766e-01 -3.349594175815582275e-01
5.995383858680725098e-01 -2.516161203384399414e-01 2.654531002044677734e-01 -6.358763575553894043e-02 5.675139427185058594e-01 -1.185501217842102051e-01 3.279276490211486816e-01 -2.430461049079895020e-01
2.927989116869866848e-04 -5.439588427543640137e-01 8.116017282009124756e-02 2.045070230960845947e-01 -2.081412822008132935e-01 -2.548327483236789703e-02 -2.956363745033740997e-02 -7.815704345703125000e-01
-6.408292800188064575e-02 -1.995463371276855469e-01 2.788065075874328613e-01 8.761378005146980286e-03 7.502942532300949097e-02 3.249096274375915527e-01 5.254653692245483398e-01 -7.006821036338806152e-01
-3.752774093300104141e-03 -3.802330791950225830e-01 8.401508629322052002e-02 1.541740000247955322e-01 -6.054417788982391357e-02 4.096600115299224854e-01 -6.307938098907470703e-01 -5.051661133766174316e-01
3.211563229560852051e-01 3.473641574382781982e-01 4.246478378772735596e-01 4.521052539348602295e-02 3.245727345347404480e-02 6.868449598550796509e-02 -5.902979969978332520e-01 -4.894940257072448730e-01
6.229940652847290039e-01 1.305621862411499023e-01 3.141951560974121094e-01 2.906893789768218994e-01 1.386637091636657715e-01 1.947207748889923096e-01 -5.714793801307678223e-01 -1.669746190309524536e-01
3.626817762851715088e-01 1.703260391950607300e-01 6.408572196960449219e-02 -3.998144865036010742e-01 5.705536007881164551e-01 1.773668453097343445e-02 -3.862947225570678711e-01 -4.476859569549560547e-01
-2.933338843286037445e-02 5.200143530964851379e-02 5.242911577224731445e-01 -4.217877089977264404e-01 -2.184535413980484009e-01 2.690636515617370605e-01 -3.251886367797851562e-01 -5.637238025665283203e-01
1.720803976058959961e-01 1.681338809430599213e-02 5.017864704132080078e-01 -1.203115060925483704e-01 6.188151836395263672e-01 -1.368398666381835938e-01 -3.634182512760162354e-01 -4.124451577663421631e-01
1.333520412445068359e-01 -3.682157695293426514e-01 3.716740906238555908e-01 3.184448480606079102e-01 2.866675257682800293e-01 -3.028267025947570801e-01 2.821530103683471680e-01 -5.946369767189025879e-01
1.055854931473731995e-02 -5.301349163055419922e-01 4.603691697120666504e-01 -4.029578566551208496e-01 3.973154127597808838e-01 -2.200492024421691895e-01 -9.988516569137573242e-02 -3.581513762474060059e-01
-4.372723400592803955e-02 -6.281609535217285156e-01 4.092870280146598816e-02 9.722536802291870117e-02 1.356885768473148346e-02 8.351384848356246948e-02 -1.707046777009963989e-01 -7.457045316696166992e-01
5.844036936759948730e-01 -2.330192597582936287e-03 4.880219697952270508e-01 2.100396901369094849e-01 -4.327310919761657715e-01 1.265852153301239014e-01 -2.478854209184646606e-01 -3.338528275489807129e-01
2.745639383792877197e-01 3.994505852460861206e-02 5.479905605316162109e-01 -3.351791203022003174e-01 2.101456969976425171e-01 3.424171507358551025e-01 -5.644469261169433594e-01 -1.742677688598632812e-01
-1.608317047357559204e-01 -1.454664766788482666e-01 5.460901260375976562e-01 3.738878965377807617e-01 3.027452826499938965e-01 2.914206087589263916e-01 -1.023783013224601746e-01 -5.726291537284851074e-01
3.076444864273071289e-01 -1.831059604883193970e-01 5.301904082298278809e-01 -6.696470826864242554e-02 -1.593852490186691284e-01 5.555474758148193359e-01 4.270882308483123779e-01 -2.641965746879577637e-01
7.049162983894348145e-01 3.276336193084716797e-01 2.763028740882873535e-01 -1.415785104036331177e-01 1.722299158573150635e-01 2.615753114223480225e-01 -3.774571120738983154e-01 -2.424930483102798462e-01
3.855937719345092773e-01 -9.199808537960052490e-02 1.440608054399490356e-01 -3.587457835674285889e-01 -3.990955352783203125e-01 3.486379981040954590e-01 -8.650360256433486938e-02 -6.364694237709045410e-01
7.227606773376464844e-01 5.153239704668521881e-03 -6.516237556934356689e-02 1.291356533765792847e-01 2.743643522262573242e-01 3.625584542751312256e-01 -4.859501719474792480e-01 -1.174579337239265442e-01
6.242049932479858398e-01 9.839518368244171143e-02 3.179582953453063965e-01 5.607534646987915039e-01 2.328689545392990112e-01 2.050795704126358032e-01 -1.858708709478378296e-01 -2.330475002527236938e-01
5.530198216438293457e-01 -5.784160457551479340e-03 4.374847412109375000e-01 6.056454777717590332e-01 -1.021214127540588379e-01 -1.667626947164535522e-02 -2.651115953922271729e-01 -2.344041764736175537e-01
6.859522461891174316e-01 -5.494325160980224609e-01 9.739222377538681030e-02 -1.303629726171493530e-01 2.034952193498611450e-01 1.894079446792602539e-01 -2.386078536510467529e-01 -2.586397230625152588e-01
4.251283109188079834e-01 6.536465883255004883e-02 6.672037392854690552e-02 -2.277775406837463379e-01 4.644272327423095703e-01 1.359421163797378540e-01 -6.381247639656066895e-01 -3.424661755561828613e-01
5.711623430252075195e-01 -3.020728528499603271e-01 3.628271222114562988e-01 4.536667466163635254e-02 1.331074088811874390e-01 3.244126439094543457e-01 -5.706696510314941406e-01 -1.411018893122673035e-02
2.338419258594512939e-01 -4.503705501556396484e-01 6.299678683280944824e-01 -3.102884590625762939e-01 2.567989230155944824e-01 -3.273112773895263672e-01 -2.062347382307052612e-01 -1.836701333522796631e-01
1.595608890056610107e-01 2.874557673931121826e-01 4.681049287319183350e-01 9.302718937397003174e-02 -6.570105254650115967e-02 5.850597620010375977e-01 -4.548924416303634644e-02 -5.616515874862670898e-01
5.592803955078125000e-01 -4.749651849269866943e-01 1.490221358835697174e-02 6.088212504982948303e-02 -2.945884466171264648e-01 -1.237404048442840576e-01 -5.897976458072662354e-03 -5.962852239608764648e-01
2.556145489215850830e-01 3.048609495162963867e-01 1.338437795639038086e-01 2.230610102415084839e-01 5.658524483442306519e-02 3.334774672985076904e-01 3.637239038944244385e-01 -7.261863350868225098e-01
1.982415467500686646e-01 -3.233107924461364746e-01 4.066882133483886719e-01 -2.610037662088871002e-02 -5.269586443901062012e-01 3.005488216876983643e-01 1.653153747320175171e-01 -5.429084897041320801e-01
4.543316662311553955e-01 -2.526764571666717529e-01 5.737234279513359070e-02 -2.681662142276763916e-01 -4.517006278038024902e-01 2.030829638242721558e-01 -2.311728298664093018e-01 -5.965027809143066406e-01
