# Supplementary material for: Where is your field going? A machine learning approach to study the relative motion of the domains of physics
Source: PLoS One. 2020 Jun 18;15(6):e0233997. doi: 10.1371/journal.pone.0233997 (PMC7302634; doi:10.1371/journal.pone.0233997)
Supplement: S11 Data — (ZIP) [file pone.0233997.s011.zip › 10/Pacs4Run_10_VS_500_embeddings1998-2002ED8.txt]

-3.508004546165466309e-01 8.914908021688461304e-02 -4.355702400207519531e-01 -1.843115389347076416e-01 -2.480766773223876953e-01 1.417646408081054688e-01 2.873137891292572021e-01 -6.936216354370117188e-01
-2.862059175968170166e-01 8.239020705223083496e-01 -4.030261933803558350e-01 -1.013555675745010376e-01 -1.919929683208465576e-02 7.824118435382843018e-02 -1.899713650345802307e-02 -2.443709522485733032e-01
-7.735870778560638428e-02 4.156734645366668701e-01 -5.961908102035522461e-01 -1.965709030628204346e-01 -2.104273289442062378e-01 3.830550014972686768e-01 -2.504833936691284180e-01 -4.164072871208190918e-01
-2.020452022552490234e-01 5.860325694084167480e-01 -4.819036424160003662e-01 5.478358268737792969e-02 -5.052934288978576660e-01 3.113640248775482178e-01 -6.723946332931518555e-02 1.540162861347198486e-01
1.749373078346252441e-01 4.489723443984985352e-01 -7.086825966835021973e-01 -1.160566955804824829e-01 -3.055333197116851807e-01 -1.315778046846389771e-01 3.728351891040802002e-01 -4.950902983546257019e-02
-1.890430450439453125e-01 2.119230665266513824e-02 -4.694708585739135742e-01 -3.058528304100036621e-01 -6.274970769882202148e-01 -4.933181107044219971e-01 -8.373150974512100220e-02 -7.575342804193496704e-02
3.734818100929260254e-01 9.324097633361816406e-02 -3.624916076660156250e-01 2.259865999221801758e-01 -6.078135371208190918e-01 -2.124999016523361206e-01 3.659476637840270996e-01 -3.476149737834930420e-01
-2.570276856422424316e-01 8.142542243003845215e-01 -2.090114653110504150e-01 -3.840392455458641052e-02 -1.329377591609954834e-01 1.698957085609436035e-01 4.197618663311004639e-01 -5.503680184483528137e-02
2.580247521400451660e-01 -6.949564558453857899e-04 -2.546424567699432373e-01 -4.510752260684967041e-01 -5.147399306297302246e-01 2.585194632411003113e-02 -1.155884191393852234e-01 -6.213895678520202637e-01
2.672213017940521240e-01 3.019125163555145264e-01 -4.517914950847625732e-01 -2.257841527462005615e-01 -2.703643143177032471e-01 2.381080240011215210e-01 -1.248054131865501404e-01 -6.610437035560607910e-01
-2.886481769382953644e-02 2.511783502995967865e-03 -5.092169642448425293e-01 -6.355249881744384766e-01 -7.757343351840972900e-02 -3.008624017238616943e-01 3.524372279644012451e-01 -3.394390344619750977e-01
2.174408286809921265e-01 3.564568758010864258e-01 -2.255429923534393311e-01 -4.264052808284759521e-01 -6.669451594352722168e-01 -2.019715607166290283e-01 -1.359883397817611694e-01 -2.981036007404327393e-01
5.575619265437126160e-02 9.737141430377960205e-02 -4.658561646938323975e-01 -3.955758213996887207e-01 -6.828031539916992188e-01 -3.475136458873748779e-01 -1.012230813503265381e-01 -1.291353702545166016e-01
1.969124078750610352e-01 1.193769201636314392e-01 -1.983917504549026489e-01 -3.640715777873992920e-01 -4.948953092098236084e-01 1.267700493335723877e-01 -2.446319907903671265e-01 -6.739662289619445801e-01
-4.153960943222045898e-01 4.610069394111633301e-01 1.258896738290786743e-01 1.512869596481323242e-01 -3.853691220283508301e-01 6.564906332641839981e-03 8.070101961493492126e-03 -6.538844704627990723e-01
-6.120837330818176270e-01 4.509685635566711426e-01 -3.683432191610336304e-02 -6.276146322488784790e-02 -3.855465650558471680e-01 -3.247621655464172363e-01 -5.005493387579917908e-02 -4.000788927078247070e-01
2.053264528512954712e-01 -2.004460841417312622e-01 -2.153823673725128174e-01 -3.463025391101837158e-01 -8.093150258064270020e-01 2.070738524198532104e-01 1.300085335969924927e-01 -1.912456899881362915e-01
-1.560868346132338047e-03 4.997420012950897217e-01 -6.618615984916687012e-01 6.143999472260475159e-02 -2.564474046230316162e-01 -4.431590735912322998e-01 8.444718271493911743e-02 -1.978215724229812622e-01
-1.773704588413238525e-01 3.570522964000701904e-01 -7.041261792182922363e-01 2.065672352910041809e-02 -2.524916231632232666e-01 5.268575549125671387e-01 5.915613844990730286e-02 1.631451537832617760e-03
-1.041367277503013611e-01 4.662445187568664551e-01 -4.060126841068267822e-01 -6.396527886390686035e-01 -2.694797515869140625e-01 -3.015941679477691650e-01 1.834949254989624023e-01 2.282215096056461334e-02
-4.133694469928741455e-01 4.258910119533538818e-01 -3.421879932284355164e-02 -1.848809719085693359e-01 -5.301789641380310059e-01 -1.432245224714279175e-01 -3.526458144187927246e-01 -4.317739009857177734e-01
-1.877624392509460449e-01 -1.399887651205062866e-01 -3.666124045848846436e-01 -2.979510426521301270e-01 -2.257767617702484131e-01 -6.590228080749511719e-01 2.974699139595031738e-01 -3.849603533744812012e-01
1.212529838085174561e-01 2.308069467544555664e-01 -3.857888579368591309e-01 -3.172256946563720703e-01 -6.384148001670837402e-01 -2.170521169900894165e-01 4.566842317581176758e-01 1.389787793159484863e-01
-3.646226972341537476e-02 7.271187752485275269e-02 -4.508527517318725586e-01 -2.653657793998718262e-01 -5.666487812995910645e-01 -3.848730921745300293e-01 4.877848625183105469e-01 1.120003983378410339e-01
2.517923898994922638e-02 3.853837549686431885e-01 -6.007550358772277832e-01 -3.961656689643859863e-01 -3.048930168151855469e-01 -4.268417358398437500e-01 1.004884019494056702e-01 -2.184945791959762573e-01
1.512876898050308228e-02 6.217126548290252686e-02 -4.079583585262298584e-01 -6.352815628051757812e-01 -5.547596216201782227e-01 -1.848843842744827271e-01 -1.874379068613052368e-01 -2.209514230489730835e-01
-4.544345140457153320e-01 1.351197361946105957e-01 1.209622621536254883e-01 -3.062936663627624512e-01 -1.647906452417373657e-01 3.563662469387054443e-01 6.375980973243713379e-01 -3.257302939891815186e-01
-6.008006930351257324e-01 -1.223274506628513336e-02 -1.987012326717376709e-01 -2.426416426897048950e-01 -7.708535343408584595e-02 2.222211100161075592e-03 -2.234186679124832153e-01 -6.961815953254699707e-01
-3.212845623493194580e-01 4.832015633583068848e-01 -5.424389839172363281e-01 -5.279244184494018555e-01 -6.126366555690765381e-02 2.771642804145812988e-01 -9.651815891265869141e-02 -2.143183909356594086e-02
-3.198198974132537842e-02 6.810104250907897949e-01 -1.729596853256225586e-01 -4.532205462455749512e-01 -9.665308147668838501e-02 3.961862325668334961e-01 2.945192754268646240e-01 -2.164047956466674805e-01
3.808982670307159424e-03 7.730938792228698730e-01 -4.468349739909172058e-02 -4.313724935054779053e-01 -3.824233412742614746e-01 1.213497817516326904e-01 -3.509317710995674133e-02 -2.280960530042648315e-01
1.296238154172897339e-01 7.608664035797119141e-02 -7.067334651947021484e-01 -1.210410147905349731e-01 -4.982481002807617188e-01 -3.683414757251739502e-01 -9.620798751711845398e-03 -2.815429568290710449e-01
-7.328482270240783691e-01 2.049349546432495117e-01 -2.389906942844390869e-01 2.848618924617767334e-01 -3.797149956226348877e-01 -1.222103983163833618e-01 -9.136453270912170410e-02 -3.394199311733245850e-01
-4.005983769893646240e-01 3.742882013320922852e-01 2.716384083032608032e-02 -2.530674636363983154e-01 -6.611327528953552246e-01 -1.700645387172698975e-01 -2.788463234901428223e-01 -3.014539480209350586e-01
-1.879581958055496216e-01 7.850147783756256104e-02 -8.197621703147888184e-01 1.640950143337249756e-01 -2.959775924682617188e-01 -9.275701642036437988e-02 3.816492557525634766e-01 1.330764889717102051e-01
-8.700117468833923340e-02 1.360151469707489014e-01 -7.277265191078186035e-01 -2.231850624084472656e-01 -5.332729816436767578e-01 -1.794760301709175110e-02 2.000116258859634399e-01 2.642471492290496826e-01
-1.305470764636993408e-01 4.530258178710937500e-01 -6.846300959587097168e-01 -5.348870158195495605e-02 -9.246551990509033203e-02 -4.524450898170471191e-01 7.794580608606338501e-02 -2.946414947509765625e-01
-4.180412590503692627e-01 4.425881803035736084e-01 7.332663983106613159e-02 -3.273269236087799072e-01 5.145713314414024353e-02 5.497782956808805466e-03 5.260849595069885254e-01 -4.872309863567352295e-01
1.612758785486221313e-01 2.132001519203186035e-01 -1.645202040672302246e-01 -3.647615611553192139e-01 -1.746376305818557739e-01 -4.303713142871856689e-01 3.801230192184448242e-01 -6.389104723930358887e-01
-3.769461065530776978e-02 4.590935111045837402e-01 -1.076289638876914978e-01 -5.002266764640808105e-01 -2.378125637769699097e-01 -5.016621947288513184e-01 2.170707434415817261e-01 -4.131125509738922119e-01
-1.293926090002059937e-01 -2.050124853849411011e-01 -7.187264561653137207e-01 -4.300132095813751221e-01 -2.878221869468688965e-01 -9.986044466495513916e-02 3.828432559967041016e-01 1.912586949765682220e-02
-1.052357032895088196e-01 3.058253228664398193e-01 -3.648046851158142090e-01 -5.046626925468444824e-01 -5.260183215141296387e-01 -4.391508400440216064e-01 1.951370835304260254e-01 1.487628556787967682e-03
-6.399005651473999023e-02 2.376673221588134766e-01 -6.479319930076599121e-01 -4.231436252593994141e-01 -4.107671082019805908e-01 -3.708288967609405518e-01 1.851917058229446411e-01 -3.643881995230913162e-03
1.094302069395780563e-02 -5.102648213505744934e-02 -6.756238937377929688e-01 -5.067253112792968750e-01 -2.742789089679718018e-01 -1.957388781011104584e-02 4.470116198062896729e-01 9.277252852916717529e-02
-4.138740599155426025e-01 4.469267427921295166e-01 1.894897222518920898e-01 1.304770540446043015e-02 -5.656977295875549316e-01 -3.177048861980438232e-01 1.650128215551376343e-01 -3.804057836532592773e-01
1.384408324956893921e-01 -2.706373333930969238e-01 -5.433473587036132812e-01 -3.716152161359786987e-02 -3.925951421260833740e-01 -1.694510877132415771e-01 6.263071298599243164e-01 -1.894128471612930298e-01
3.702507913112640381e-01 2.944567427039146423e-02 -4.570735096931457520e-01 2.390418797731399536e-01 -6.165259480476379395e-01 -6.236552447080612183e-02 3.372508287429809570e-01 -3.134620785713195801e-01
1.533311307430267334e-01 3.861353397369384766e-01 -3.468601405620574951e-01 -7.036210596561431885e-02 -5.766893625259399414e-01 -4.163692593574523926e-01 4.387587010860443115e-01 -6.068924069404602051e-02
2.256045937538146973e-01 -3.084652125835418701e-01 -4.933217167854309082e-01 -2.985513806343078613e-01 -5.180298089981079102e-01 1.002773419022560120e-01 3.939001560211181641e-01 -2.964537441730499268e-01
1.066744476556777954e-01 2.679020762443542480e-01 -3.527371287345886230e-01 -4.002593159675598145e-01 -1.743565052747726440e-01 2.437971681356430054e-01 -1.780583858489990234e-01 -7.146160602569580078e-01
2.965084016323089600e-01 -6.078006327152252197e-02 -3.849664330482482910e-01 -2.174050509929656982e-01 -7.693029046058654785e-01 -5.905348807573318481e-02 3.257639408111572266e-01 -1.071815416216850281e-01
8.835846930742263794e-02 4.001486301422119141e-01 -7.236828804016113281e-01 -3.363636136054992676e-02 -2.305797487497329712e-01 -3.992100358009338379e-01 1.701273620128631592e-01 -2.564107775688171387e-01
-3.349128365516662598e-01 1.025303602218627930e-01 3.557451665401458740e-01 -3.586577177047729492e-01 -4.089424610137939453e-01 1.757299751043319702e-01 4.266627430915832520e-01 -4.919093847274780273e-01
4.592260718345642090e-02 4.887689054012298584e-01 -7.765943557024002075e-02 1.639612317085266113e-01 -6.294457316398620605e-01 2.898101806640625000e-01 4.900892674922943115e-01 7.551541179418563843e-02
7.729215919971466064e-02 5.761949419975280762e-01 -3.050471842288970947e-01 -3.399403393268585205e-01 5.682148039340972900e-02 -3.372205495834350586e-01 2.456112653017044067e-01 -5.254908800125122070e-01
-2.015711516141891479e-01 4.175186455249786377e-01 -8.207024633884429932e-02 -4.275583326816558838e-01 -5.391979217529296875e-01 1.424239575862884521e-01 4.522826671600341797e-01 2.827135324478149414e-01
1.424540877342224121e-01 3.929947316646575928e-01 -9.205607324838638306e-02 -5.926955342292785645e-01 -4.790789484977722168e-01 2.075951695442199707e-01 8.929643779993057251e-03 -4.390985071659088135e-01
-1.173704415559768677e-01 3.665641248226165771e-01 -7.293816208839416504e-01 -1.585578322410583496e-01 -3.418008387088775635e-01 -4.955167323350906372e-02 3.374401926994323730e-01 2.481288015842437744e-01
-6.321893334388732910e-01 3.237359225749969482e-02 -1.051355972886085510e-01 3.057181648910045624e-02 -3.502652049064636230e-01 -3.320433199405670166e-01 -3.355885669589042664e-02 -5.943363904953002930e-01
-8.713362812995910645e-01 9.652405977249145508e-03 -1.704710423946380615e-01 -6.512330472469329834e-02 -3.090952932834625244e-01 -2.400152832269668579e-01 8.149134367704391479e-02 -2.181521952152252197e-01
-1.067553982138633728e-01 -4.332321509718894958e-02 -7.420548796653747559e-01 -2.340248227119445801e-01 -2.665999233722686768e-01 -2.612845599651336670e-01 4.889052510261535645e-01 5.422037467360496521e-02
3.255709633231163025e-02 9.524859488010406494e-02 -3.318240642547607422e-01 -2.636476159095764160e-01 -7.045748233795166016e-01 -3.449256420135498047e-01 4.281147420406341553e-01 1.075587943196296692e-01
-6.273450851440429688e-01 1.475762724876403809e-01 -2.589241564273834229e-01 -2.672581672668457031e-01 -1.693431138992309570e-01 2.110817730426788330e-01 -2.690622210502624512e-01 -5.482369065284729004e-01
-4.630032926797866821e-02 7.861046493053436279e-02 -8.243365883827209473e-01 -2.594288624823093414e-02 -2.872009277343750000e-01 4.990503191947937012e-02 4.595328271389007568e-01 1.238042712211608887e-01
1.368396282196044922e-01 1.832117140293121338e-01 -2.784113287925720215e-01 -5.199470520019531250e-01 -4.514161944389343262e-01 1.925687491893768311e-02 -3.532644212245941162e-01 -5.204877257347106934e-01
8.280388265848159790e-02 3.266117572784423828e-01 -7.716718912124633789e-01 7.292848080396652222e-02 -2.821187973022460938e-01 -3.101193010807037354e-01 3.083465099334716797e-01 -1.217772811651229858e-01
1.078889220952987671e-01 1.414663344621658325e-01 -1.856507658958435059e-01 -4.710385501384735107e-01 -3.510549068450927734e-01 2.398634105920791626e-01 -1.391950994729995728e-01 -7.154399752616882324e-01
-4.478270113468170166e-01 1.312224566936492920e-01 -2.771885693073272705e-01 1.784689724445343018e-02 -4.980291426181793213e-01 -1.221011877059936523e-01 -4.534085988998413086e-01 -4.863728284835815430e-01
-2.617113292217254639e-02 3.789649605751037598e-01 -7.506620883941650391e-01 -1.609217524528503418e-01 -1.345572918653488159e-01 -4.020022451877593994e-01 2.205691188573837280e-01 -1.948045045137405396e-01
-1.123997941613197327e-01 2.356140762567520142e-01 -8.183104991912841797e-01 -2.160764187574386597e-01 -2.481705248355865479e-01 4.874886199831962585e-02 3.441297709941864014e-01 1.820466965436935425e-01
-1.561772525310516357e-01 1.851232796907424927e-01 2.130184918642044067e-01 -2.494732141494750977e-01 -4.809015616774559021e-02 2.398151531815528870e-02 5.766335725784301758e-01 -7.059251070022583008e-01
1.966123431921005249e-01 -2.486890703439712524e-01 -3.401581943035125732e-01 -1.670930385589599609e-01 -6.057214736938476562e-01 4.812326133251190186e-01 1.759002059698104858e-01 -3.555915057659149170e-01
-2.027822844684123993e-02 4.466413259506225586e-01 -5.022619366645812988e-01 -3.747144937515258789e-01 -3.725725412368774414e-01 -2.887485921382904053e-01 4.145632386207580566e-01 1.156444102525711060e-01
-6.172198057174682617e-02 1.411585360765457153e-01 -8.885120749473571777e-01 -1.838921755552291870e-01 -1.266691982746124268e-01 -2.948367595672607422e-01 1.183566153049468994e-01 -1.897701323032379150e-01
-4.633954465389251709e-01 -2.872805297374725342e-02 1.240967735648155212e-01 2.235695272684097290e-01 -6.278862953186035156e-01 -2.121886163949966431e-01 8.709041029214859009e-02 -5.217337012290954590e-01
-6.957839727401733398e-01 3.221005201339721680e-01 -1.208872422575950623e-01 9.635001420974731445e-02 -3.474287092685699463e-01 -3.252823948860168457e-01 5.056857690215110779e-02 -3.989566266536712646e-01
2.227127403020858765e-01 -2.011180818080902100e-01 -2.099231481552124023e-01 -3.911825120449066162e-01 -6.577530503273010254e-01 3.966409564018249512e-01 2.707636654376983643e-01 -2.226725816726684570e-01
-1.900381743907928467e-01 -1.651842296123504639e-01 -4.106215834617614746e-01 -3.564132750034332275e-01 -2.462514638900756836e-01 -6.293578147888183594e-01 3.085102140903472900e-01 -2.984121143817901611e-01
-5.087319016456604004e-01 4.599359929561614990e-01 9.604595601558685303e-02 2.770470082759857178e-02 -3.647403419017791748e-01 -3.188214600086212158e-01 2.159008979797363281e-01 -4.882238507270812988e-01
8.634850382804870605e-02 -3.113850653171539307e-01 -5.511350631713867188e-01 -1.887754350900650024e-02 -6.183958649635314941e-01 4.297183156013488770e-01 4.389221221208572388e-02 -1.499304920434951782e-01
-3.870514333248138428e-01 -1.841733232140541077e-02 -3.069242835044860840e-01 4.039780795574188232e-01 -3.437913060188293457e-01 5.814347267150878906e-01 2.396305501461029053e-01 -2.806598246097564697e-01
2.390526235103607178e-01 -1.762754917144775391e-01 -6.458506584167480469e-01 8.609503507614135742e-02 -4.131301343441009521e-01 -8.303590118885040283e-03 3.657495677471160889e-01 -4.274660050868988037e-01
-5.789580941200256348e-01 6.841338425874710083e-02 -3.131400346755981445e-01 -2.975910156965255737e-02 -3.792999684810638428e-01 3.432575464248657227e-01 -3.504727482795715332e-01 -4.203091263771057129e-01
-6.089797019958496094e-01 2.408841699361801147e-01 -2.110541053116321564e-02 -4.081417620182037354e-01 7.254340499639511108e-02 2.379927486181259155e-01 4.017049968242645264e-01 -4.252332448959350586e-01
4.272838830947875977e-01 3.295598924160003662e-01 -3.660713136196136475e-01 -1.574055701494216919e-01 -3.606872856616973877e-01 3.036051094532012939e-01 2.065153121948242188e-01 -5.339607596397399902e-01
-5.969643592834472656e-02 5.278316736221313477e-01 -7.298890948295593262e-01 -1.217137128114700317e-01 -2.120381742715835571e-01 -2.075956165790557861e-01 2.790221571922302246e-01 6.609399616718292236e-02
-2.881208956241607666e-01 2.119642943143844604e-01 -8.244745135307312012e-01 1.595101058483123779e-01 -3.214350640773773193e-01 2.435874342918395996e-01 -5.512210354208946228e-02 3.408871218562126160e-02
3.600533008575439453e-01 1.456487774848937988e-01 -5.760239958763122559e-01 1.227196156978607178e-01 -3.523296713829040527e-01 -1.073231920599937439e-01 5.149301886558532715e-01 -3.185539841651916504e-01
-6.933099031448364258e-01 7.969976402819156647e-03 -3.291537761688232422e-01 -2.115550041198730469e-01 -4.148994982242584229e-01 -3.826031833887100220e-02 -3.291665017604827881e-01 -2.901797294616699219e-01
9.608757495880126953e-02 6.629178673028945923e-02 -3.329873085021972656e-01 3.163647949695587158e-01 -4.921874701976776123e-01 4.732969105243682861e-01 -7.738308608531951904e-02 -5.505987405776977539e-01
-5.053057074546813965e-01 5.593683570623397827e-02 2.453249096870422363e-01 7.082653045654296875e-02 -6.829280257225036621e-01 -1.057856455445289612e-01 2.882600426673889160e-01 -3.400905132293701172e-01
1.050620675086975098e-01 2.702512443065643311e-01 -3.230246305465698242e-01 -5.390609502792358398e-01 -6.156935691833496094e-01 -3.314795196056365967e-01 9.500696510076522827e-02 -1.516938358545303345e-01
7.278735190629959106e-02 7.173440605401992798e-02 -5.097099542617797852e-01 -3.971943259239196777e-01 9.927066043019294739e-03 5.001008510589599609e-01 2.964513748884201050e-02 -5.664895772933959961e-01
-2.065472751855850220e-01 1.672242581844329834e-01 3.196956813335418701e-01 -3.134505748748779297e-01 -4.248451888561248779e-01 -1.591167896986007690e-01 1.886512786149978638e-01 -6.982240080833435059e-01
-4.187521059066057205e-03 9.241136908531188965e-02 -8.405123949050903320e-01 -2.346883267164230347e-01 -2.325725853443145752e-01 -3.408757746219635010e-01 2.008078545331954956e-01 -1.388983577489852905e-01
1.114509180188179016e-01 -4.457856714725494385e-01 -5.178996920585632324e-01 -1.001920998096466064e-01 -3.273194134235382080e-01 -1.039486303925514221e-01 3.934616744518280029e-01 -4.876882135868072510e-01
2.020898610353469849e-01 4.155074954032897949e-01 -4.677748084068298340e-01 -2.112781703472137451e-01 -7.370241731405258179e-02 3.410768508911132812e-02 -2.502261893823742867e-03 -7.186512947082519531e-01
-5.086287856101989746e-01 3.564278185367584229e-01 3.060156106948852539e-01 -1.634396165609359741e-01 -4.964942634105682373e-01 3.417429979890584946e-03 3.609125316143035889e-01 -3.422305583953857422e-01
-5.749125480651855469e-01 3.354970812797546387e-01 2.498343884944915771e-01 6.474863737821578979e-02 -5.444689393043518066e-01 2.117024734616279602e-03 2.884390652179718018e-01 -3.326557278633117676e-01
-5.728234350681304932e-02 -5.829167738556861877e-02 -3.890414535999298096e-01 -3.613981902599334717e-01 -7.124441862106323242e-01 -4.347895681858062744e-01 4.254684969782829285e-02 -1.137095168232917786e-01
-4.977989196777343750e-01 5.784534811973571777e-01 -1.791414245963096619e-02 -1.689731180667877197e-01 -4.477878808975219727e-01 -2.725403904914855957e-01 -6.371543556451797485e-02 -3.314561843872070312e-01
-1.987047940492630005e-01 4.773312807083129883e-02 -7.674695253372192383e-01 7.811610400676727295e-02 -4.763640165328979492e-01 3.302006721496582031e-01 -1.069126464426517487e-02 1.644896566867828369e-01
-4.055831730365753174e-01 1.362245678901672363e-01 -1.229953840374946594e-01 1.480186134576797485e-01 -2.772572636604309082e-01 6.875932812690734863e-01 3.987673223018646240e-01 -2.669013738632202148e-01
-1.148314997553825378e-01 2.569704651832580566e-01 -6.918971538543701172e-01 -2.785356938838958740e-01 -4.293059706687927246e-01 -3.352828025817871094e-01 2.261474132537841797e-01 1.288995593786239624e-01
3.841918706893920898e-02 2.663402557373046875e-01 -4.387345910072326660e-01 -2.748584747314453125e-01 -8.792164921760559082e-02 -5.442097783088684082e-01 2.062573432922363281e-01 -5.595669150352478027e-01
-6.723883152008056641e-01 3.209360837936401367e-01 1.169610917568206787e-01 3.690746426582336426e-02 -4.677954614162445068e-01 -2.113012969493865967e-01 2.333693653345108032e-01 -3.345292806625366211e-01
1.928433626890182495e-01 1.592890918254852295e-01 -5.514998435974121094e-01 -7.655463367700576782e-02 -4.061140418052673340e-01 -3.734383732080459595e-03 6.800357699394226074e-01 5.876481998711824417e-03
-2.712866291403770447e-02 2.095474451780319214e-01 -4.448638856410980225e-01 -5.402221679687500000e-01 -5.290278792381286621e-01 -4.050926268100738525e-01 1.287106573581695557e-01 -7.122565060853958130e-02
1.189811900258064270e-01 3.448489308357238770e-01 -2.709185779094696045e-01 -1.371878832578659058e-01 -3.701640069484710693e-01 1.966315805912017822e-01 7.738938927650451660e-01 1.040024310350418091e-02
-5.270923376083374023e-01 2.184833735227584839e-01 -6.751304026693105698e-04 8.667873591184616089e-02 -6.357753872871398926e-01 -4.392457306385040283e-01 1.649626940488815308e-01 -2.063139081001281738e-01
8.393828570842742920e-02 1.963949352502822876e-01 -1.281520426273345947e-01 2.594344019889831543e-01 -2.535210549831390381e-01 3.858515322208404541e-01 8.365350216627120972e-02 -8.065369725227355957e-01
1.201316937804222107e-01 1.091073825955390930e-01 -5.328020453453063965e-01 2.931966483592987061e-01 -4.227448105812072754e-01 4.082913398742675781e-01 -1.488024294376373291e-01 -4.860705733299255371e-01
3.701339662075042725e-01 2.906204899773001671e-03 -6.529250741004943848e-01 1.816747784614562988e-01 -4.664235711097717285e-01 -5.903196707367897034e-02 2.572886347770690918e-01 -3.412368297576904297e-01
1.881273388862609863e-01 2.754397988319396973e-01 -2.452729791402816772e-01 -4.765907227993011475e-01 -3.517377078533172607e-01 1.741395294666290283e-01 -2.122412919998168945e-01 -6.343132257461547852e-01
9.425346553325653076e-02 2.077935338020324707e-01 -4.355059862136840820e-01 -1.302672773599624634e-01 -7.059825658798217773e-01 -3.504679799079895020e-01 -2.436480373144149780e-01 -2.463731616735458374e-01
8.532516658306121826e-02 1.512825116515159607e-02 -2.397475093603134155e-01 -3.882522583007812500e-01 -3.144330978393554688e-01 -5.303812026977539062e-01 4.220411479473114014e-01 -4.753746986389160156e-01
2.764340043067932129e-01 -1.852056942880153656e-02 -2.401494234800338745e-01 -5.207407474517822266e-01 -7.123013734817504883e-01 -4.836422204971313477e-02 2.503461241722106934e-01 -1.483680754899978638e-01
-4.028078913688659668e-01 8.255679160356521606e-02 2.145839780569076538e-01 -1.724326312541961670e-01 -2.553693354129791260e-01 -1.851099133491516113e-01 6.350025534629821777e-01 -5.024374723434448242e-01
4.542146027088165283e-01 2.545320391654968262e-01 -3.172133266925811768e-01 9.413069486618041992e-02 -5.874447226524353027e-01 1.204987689852714539e-01 4.175093472003936768e-01 -2.923910021781921387e-01
1.774101108312606812e-01 -4.112817347049713135e-02 -4.826263487339019775e-01 -4.620270729064941406e-01 -2.361150979995727539e-01 5.917601585388183594e-01 1.930088400840759277e-01 -2.779460847377777100e-01
2.454983144998550415e-01 6.498291492462158203e-01 3.066450543701648712e-02 -2.900491952896118164e-01 -5.294581651687622070e-01 1.087157279253005981e-01 2.968678437173366547e-02 -3.733062148094177246e-01
7.596988230943679810e-02 -3.113793730735778809e-01 -2.920775413513183594e-01 -3.001118302345275879e-01 -6.574248075485229492e-01 -1.104605570435523987e-01 5.254529714584350586e-01 -3.722033277153968811e-02
-9.464626014232635498e-02 1.279217749834060669e-01 -7.275442481040954590e-01 -4.644584059715270996e-01 -3.082606494426727295e-01 -2.351217865943908691e-01 2.680126726627349854e-01 8.659139275550842285e-02
1.824916452169418335e-01 -1.771803051233291626e-01 -1.856258064508438110e-01 -4.032652378082275391e-01 -6.587319374084472656e-01 4.675537049770355225e-01 2.165868729352951050e-01 -1.969263851642608643e-01
-1.106187850236892700e-01 4.631780683994293213e-01 -3.729559779167175293e-01 -1.819206029176712036e-01 -9.829949587583541870e-02 4.448139667510986328e-01 6.256744861602783203e-01 4.525008052587509155e-02
3.951665461063385010e-01 2.281042486429214478e-01 -5.384223461151123047e-01 1.264925897121429443e-01 -4.591696560382843018e-01 -1.353330612182617188e-01 4.002438485622406006e-01 -3.107504844665527344e-01
-7.138946652412414551e-01 -3.639921173453330994e-02 -9.283958934247493744e-03 -3.043495118618011475e-01 -3.440468311309814453e-01 3.061761260032653809e-01 -1.045525670051574707e-01 -4.162589609622955322e-01
-6.446974873542785645e-01 5.904852747917175293e-01 -7.866978645324707031e-02 -6.815364956855773926e-02 -4.592510759830474854e-01 1.272111665457487106e-02 -1.145605221390724182e-01 -2.571005374193191528e-02
-1.787911206483840942e-01 3.867798447608947754e-01 -7.685986757278442383e-01 2.359608709812164307e-01 -9.684733301401138306e-02 3.508447408676147461e-01 1.851626187562942505e-01 -7.250613719224929810e-02
-3.141376972198486328e-01 1.964679509401321411e-01 -7.454695105552673340e-01 2.715682089328765869e-01 -4.390208721160888672e-01 1.519878506660461426e-01 -1.162636950612068176e-01 -6.234467402100563049e-02
-7.318286299705505371e-01 -3.528554439544677734e-01 -2.587184011936187744e-01 -4.764664918184280396e-02 -4.309239983558654785e-01 3.024743869900703430e-02 -8.982709050178527832e-02 -2.757449150085449219e-01
-4.145033285021781921e-02 -3.569520413875579834e-01 -3.093288242816925049e-01 -4.454801082611083984e-01 -6.262333989143371582e-01 -1.973967999219894409e-02 4.276809096336364746e-01 3.551778569817543030e-02
2.203488051891326904e-01 3.997333645820617676e-01 -2.721908092498779297e-01 2.131430357694625854e-01 -4.328308105468750000e-01 -9.541692584753036499e-02 6.831323504447937012e-01 -9.500099718570709229e-02
2.430355548858642578e-02 1.456899344921112061e-01 -6.996542811393737793e-01 -4.065276682376861572e-01 -3.733271360397338867e-01 -2.727554440498352051e-01 3.311102986335754395e-01 -4.320714506320655346e-04
-5.995397567749023438e-01 2.612920105457305908e-01 1.530338777229189873e-03 3.735645860433578491e-02 -5.580950379371643066e-01 -3.938954770565032959e-01 1.532308906316757202e-01 -2.842136919498443604e-01
2.287913858890533447e-01 -2.371601909399032593e-01 -4.618305265903472900e-01 -2.704847455024719238e-01 -1.944638490676879883e-01 5.569268018007278442e-02 6.192203164100646973e-01 -4.249804913997650146e-01
-3.829524219036102295e-01 1.830409914255142212e-01 3.401643335819244385e-01 -8.469237387180328369e-02 -6.285044550895690918e-01 2.380800619721412659e-02 2.010001093149185181e-01 -5.108554363250732422e-01
-1.198436170816421509e-01 -2.797166109085083008e-01 -5.190389752388000488e-01 -1.296676248311996460e-01 -7.690853476524353027e-01 9.777932614088058472e-02 1.589833409525454044e-03 1.418646425008773804e-01
-5.270570516586303711e-01 -2.490271814167499542e-03 -4.756805673241615295e-02 -6.049084663391113281e-01 -7.610318064689636230e-02 5.994382500648498535e-02 5.652571320533752441e-01 -1.585151702165603638e-01
-5.733259320259094238e-01 -2.291262447834014893e-01 -2.293324768543243408e-01 -4.049026966094970703e-01 -3.833002746105194092e-01 4.019774198532104492e-01 -1.702645272016525269e-01 -2.544876635074615479e-01
-4.938536882400512695e-01 3.204167485237121582e-01 2.903781235218048096e-01 -3.609583079814910889e-01 -3.466253578662872314e-01 1.333690620958805084e-02 4.364190697669982910e-01 -3.578306734561920166e-01
-1.995822638273239136e-01 5.312229990959167480e-01 1.882075145840644836e-02 1.546356081962585449e-01 -5.378599762916564941e-01 3.618881404399871826e-01 4.831494987010955811e-01 -3.585519269108772278e-03
-4.769667685031890869e-01 9.176550805568695068e-02 -1.561945378780364990e-01 -1.760012358427047729e-01 -5.810726881027221680e-01 -6.349473446607589722e-02 -4.166859090328216553e-01 -4.397777616977691650e-01
8.962669968605041504e-02 -2.520730793476104736e-01 -4.060443043708801270e-01 4.453982040286064148e-02 -1.913114488124847412e-01 2.523223459720611572e-01 8.513294905424118042e-02 -8.087375164031982422e-01
4.274874180555343628e-02 2.957918345928192139e-01 -3.163904249668121338e-01 -3.386270999908447266e-01 -4.370818659663200378e-02 -4.770805537700653076e-01 2.090531587600708008e-01 -6.501455307006835938e-01
4.147188663482666016e-01 -1.133289039134979248e-01 -4.282933771610260010e-01 4.905748739838600159e-02 -4.858318865299224854e-01 -2.832078188657760620e-02 3.030684292316436768e-01 -5.483044385910034180e-01
-6.602070331573486328e-01 -1.107340753078460693e-01 -5.337429046630859375e-02 -1.103968769311904907e-01 -3.851233124732971191e-01 5.068040490150451660e-01 -7.127102464437484741e-02 -3.557788431644439697e-01
3.751937150955200195e-01 8.141468465328216553e-02 -2.465621829032897949e-01 1.354176104068756104e-01 -7.627219557762145996e-01 2.573975622653961182e-01 1.216525137424468994e-01 -3.326753675937652588e-01
2.682247757911682129e-01 5.551639571785926819e-02 -6.779003143310546875e-01 1.522953063249588013e-01 -4.771026968955993652e-01 -1.439127773046493530e-01 3.976869285106658936e-01 -1.890451908111572266e-01
-6.430257558822631836e-01 -7.402232289314270020e-02 -3.469393849372863770e-01 -1.574345529079437256e-01 -2.256900668144226074e-01 4.534349143505096436e-01 -2.050104588270187378e-01 -3.705638051033020020e-01
-4.991419911384582520e-01 3.793461024761199951e-01 -2.109241038560867310e-01 -7.035260647535324097e-02 -3.405175507068634033e-01 4.414782226085662842e-01 4.534663558006286621e-01 2.025550007820129395e-01
-3.045145273208618164e-01 3.497310578823089600e-01 3.296662569046020508e-01 -4.670404493808746338e-01 -3.850781619548797607e-01 7.350541651248931885e-02 1.832461059093475342e-01 -5.204661488533020020e-01
4.053600132465362549e-01 1.370200663805007935e-01 -4.328221976757049561e-01 1.082931235432624817e-01 -5.508229732513427734e-01 -1.572036743164062500e-01 4.625375866889953613e-01 -2.752935886383056641e-01
-3.620203435420989990e-01 1.704310439527034760e-02 -4.240874052047729492e-01 2.679489850997924805e-01 -5.124388635158538818e-02 5.130556225776672363e-01 5.329347252845764160e-01 -2.590996325016021729e-01
-5.363429784774780273e-01 1.690314710140228271e-01 -2.852527797222137451e-01 -1.743950396776199341e-01 -5.414804816246032715e-01 1.739404946565628052e-01 -4.362297654151916504e-01 -2.413070797920227051e-01
-5.276785492897033691e-01 1.692376732826232910e-01 -2.550165355205535889e-01 -3.238725066184997559e-01 -4.630763232707977295e-01 1.623397916555404663e-01 -4.372478425502777100e-01 -3.016743957996368408e-01
1.470545679330825806e-01 -2.244129925966262817e-01 -3.282197713851928711e-01 -2.455777674913406372e-01 -6.710718274116516113e-01 -1.231573820114135742e-01 5.410815477371215820e-01 -4.126251116394996643e-02
-1.404077559709548950e-01 5.937766432762145996e-01 -5.477870106697082520e-01 -2.588200569152832031e-01 -1.532853096723556519e-01 2.752044498920440674e-01 -3.004482984542846680e-01 -2.667462825775146484e-01
1.952097415924072266e-01 -4.128536675125360489e-03 -4.500000476837158203e-01 -8.576028048992156982e-02 -5.056390166282653809e-01 -1.369682401418685913e-01 6.900444626808166504e-01 -3.779924288392066956e-02
-7.085242867469787598e-02 -3.470752835273742676e-01 -5.965767502784729004e-01 -3.236230611801147461e-01 -6.097831130027770996e-01 1.908279955387115479e-01 6.808254122734069824e-02 3.157157078385353088e-02
2.288225591182708740e-01 2.282002270221710205e-01 -4.711774885654449463e-01 1.105329468846321106e-01 -1.843486875295639038e-01 4.355469644069671631e-01 5.394153669476509094e-02 -6.593511700630187988e-01
7.332540303468704224e-02 2.896832861006259918e-02 -3.321725130081176758e-01 -2.449299842119216919e-01 -1.163770407438278198e-01 -5.420652627944946289e-01 2.733921110630035400e-01 -6.643291115760803223e-01
-5.749083757400512695e-01 -1.078949794173240662e-01 -1.418666094541549683e-01 -3.854303061962127686e-01 -3.380283713340759277e-01 3.720332980155944824e-01 -2.164263129234313965e-01 -4.354811906814575195e-01
3.390240073204040527e-01 -1.312767863273620605e-01 -2.090269327163696289e-01 -2.812936902046203613e-01 -6.707818508148193359e-01 1.705944091081619263e-01 6.221026554703712463e-02 -5.119472146034240723e-01
-5.844375118613243103e-02 -3.520623445510864258e-01 -5.866171717643737793e-01 -1.740203946828842163e-01 -7.019315958023071289e-01 6.432108581066131592e-02 -3.724060207605361938e-02 1.308213104493916035e-03
2.524670362472534180e-01 -9.263907559216022491e-04 -2.225343436002731323e-01 9.304558485746383667e-02 -4.105758070945739746e-01 3.394100069999694824e-01 1.030578985810279846e-01 -7.639947533607482910e-01
-5.453602075576782227e-01 -1.120303198695182800e-01 1.226279363036155701e-01 -4.886314868927001953e-01 -2.625811100006103516e-01 -4.949782416224479675e-02 5.152726173400878906e-01 -3.151642084121704102e-01
4.315516650676727295e-01 8.792078495025634766e-02 -1.926025599241256714e-01 5.663911998271942139e-02 -7.394659519195556641e-01 2.086674571037292480e-01 2.886520922183990479e-01 -3.034092187881469727e-01
-1.892406940460205078e-01 5.443730950355529785e-01 -3.090793788433074951e-01 -3.403013050556182861e-01 -2.556496560573577881e-01 2.736168503761291504e-01 -2.913811206817626953e-01 -4.810250699520111084e-01
1.761374473571777344e-01 -4.008709192276000977e-01 -5.019931793212890625e-01 6.877302378416061401e-02 -4.562480747699737549e-01 -1.342651993036270142e-01 3.067138791084289551e-01 -4.809245765209197998e-01
-1.036316305398941040e-01 6.757317483425140381e-02 -7.498793005943298340e-01 -1.159214302897453308e-01 -4.293754696846008301e-01 -3.865024074912071228e-02 4.053158462047576904e-01 2.424865216016769409e-01
-8.423412218689918518e-03 -1.888321153819561005e-02 -6.741207838058471680e-01 -3.607138395309448242e-01 -4.806849062442779541e-01 -3.575915098190307617e-01 2.322964817285537720e-01 -4.612918198108673096e-02
-7.769645750522613525e-02 2.481026053428649902e-01 -4.252651333808898926e-01 -4.442819058895111084e-01 -5.593947172164916992e-01 -3.479234576225280762e-01 3.211632966995239258e-01 1.305845677852630615e-01
-2.776800990104675293e-01 5.990010499954223633e-01 -5.255252718925476074e-01 -2.759405672550201416e-01 -2.200767397880554199e-01 -4.015684723854064941e-01 4.438820853829383850e-02 -1.048257015645503998e-02
-6.530919671058654785e-02 5.714238286018371582e-01 -6.917862296104431152e-01 -9.158520400524139404e-02 -9.097003377974033356e-03 -2.781772911548614502e-01 2.700995802879333496e-01 -1.784218251705169678e-01
-9.913777559995651245e-02 3.526372313499450684e-01 -3.251381516456604004e-01 -5.252780318260192871e-01 -3.232007622718811035e-01 3.229318261146545410e-01 -2.718189060688018799e-01 -4.489519298076629639e-01
-3.361800909042358398e-01 -2.440531179308891296e-02 -2.706483006477355957e-01 2.189577519893646240e-01 -2.588019073009490967e-01 6.284210681915283203e-01 5.381881594657897949e-01 -1.168617606163024902e-01
-6.031137704849243164e-01 2.980136275291442871e-01 -3.201630339026451111e-02 -3.102258741855621338e-01 -5.198494195938110352e-01 7.047563791275024414e-02 2.329953759908676147e-01 3.473896682262420654e-01
-4.289820194244384766e-01 2.192714214324951172e-01 -3.737578094005584717e-01 5.873873233795166016e-01 -1.319276988506317139e-01 9.339714795351028442e-02 4.502838253974914551e-01 -2.330067604780197144e-01
2.433287352323532104e-01 -3.759268522262573242e-01 -2.501568496227264404e-01 -1.793263554573059082e-01 -7.147148251533508301e-01 -8.503399044275283813e-02 1.836526244878768921e-01 -3.910976946353912354e-01
-1.572878509759902954e-01 5.935198664665222168e-01 -7.117796689271926880e-03 8.002873510122299194e-02 -3.865763843059539795e-01 1.779665797948837280e-01 6.593872308731079102e-01 2.518614567816257477e-02
1.724113225936889648e-01 -6.071814894676208496e-02 -4.035931825637817383e-01 4.461681004613637924e-03 -2.485085576772689819e-01 -1.165609061717987061e-01 8.238071203231811523e-01 -2.228881716728210449e-01
-5.235544443130493164e-01 3.360669016838073730e-01 2.854751944541931152e-01 -2.777706980705261230e-01 -4.223850965499877930e-01 6.615807116031646729e-02 4.883242547512054443e-01 -1.817974448204040527e-01
-2.492019683122634888e-01 3.367672860622406006e-01 -7.517287135124206543e-01 7.662936300039291382e-02 -1.165220737457275391e-01 -4.738939926028251648e-02 4.565340280532836914e-01 1.710897982120513916e-01
-6.515780091285705566e-01 6.781043112277984619e-02 -2.262005209922790527e-01 -1.863991171121597290e-01 -4.200211167335510254e-01 -1.339222192764282227e-01 -3.103231191635131836e-01 -4.407758116722106934e-01
5.947789922356605530e-02 -3.683288767933845520e-02 -5.265247225761413574e-01 -5.036060884594917297e-02 -1.455213874578475952e-01 1.299649327993392944e-01 -2.245219945907592773e-01 -7.917472124099731445e-01
-6.680186390876770020e-01 1.474980860948562622e-01 1.810884028673171997e-01 -3.507991135120391846e-02 -2.874021530151367188e-01 -7.618974149227142334e-02 4.899974465370178223e-01 -4.116666615009307861e-01
3.953677713871002197e-01 3.236383199691772461e-01 -2.970854938030242920e-01 1.973456889390945435e-01 -5.582639575004577637e-01 9.829013608396053314e-03 4.577728807926177979e-01 -3.007097542285919189e-01
-5.096023082733154297e-01 1.956522837281227112e-02 2.525100298225879669e-02 2.187409698963165283e-01 -6.082894802093505859e-01 -3.254410326480865479e-01 1.116028279066085815e-01 -4.506154358386993408e-01
-5.121207237243652344e-01 4.903255775570869446e-02 1.387424468994140625e-01 1.785613894462585449e-01 -5.365143418312072754e-01 -2.816404104232788086e-01 3.300268054008483887e-01 -4.561884403228759766e-01
-4.960575103759765625e-01 2.639682888984680176e-01 -1.335258185863494873e-01 -1.070616468787193298e-01 -2.927117049694061279e-01 4.767034649848937988e-01 5.637131333351135254e-01 1.557488888502120972e-01
-3.217057585716247559e-01 2.400162220001220703e-01 -3.601973950862884521e-01 3.993214964866638184e-01 1.524089127779006958e-01 -3.601038130000233650e-03 5.110811591148376465e-01 -5.150265097618103027e-01
2.324626892805099487e-01 -2.213826179504394531e-01 -3.845465183258056641e-01 -2.506773173809051514e-01 -6.774165630340576172e-01 3.691406250000000000e-01 1.221867501735687256e-01 -2.759493589401245117e-01
-4.853467643260955811e-01 3.399012088775634766e-01 2.266977727413177490e-01 7.038102298974990845e-02 -4.672984480857849121e-01 -1.187860295176506042e-01 2.726489901542663574e-01 -5.345512032508850098e-01
-2.296256367117166519e-03 2.189765572547912598e-01 -3.924032747745513916e-01 -3.457484841346740723e-01 -4.595075249671936035e-01 -4.602385759353637695e-01 5.051795840263366699e-01 -1.866774260997772217e-02
-6.884237527847290039e-01 -3.049213588237762451e-01 -2.510138750076293945e-01 -1.394231431186199188e-02 -3.556957840919494629e-01 -8.038634806871414185e-02 -1.444386690855026245e-01 -4.648109376430511475e-01
-3.546114563941955566e-01 5.455143749713897705e-02 -1.951717734336853027e-01 3.439852595329284668e-01 -2.055945098400115967e-01 5.875188708305358887e-01 4.043534994125366211e-01 -4.048552215099334717e-01
-2.373753041028976440e-01 2.923868596553802490e-01 -7.540755867958068848e-01 1.769393384456634521e-01 -1.445319056510925293e-01 4.690813124179840088e-01 1.095413863658905029e-01 -7.279760390520095825e-02
-2.090174332261085510e-02 4.524131715297698975e-01 -2.407570835202932358e-03 2.012987732887268066e-01 -4.741716682910919189e-01 2.124084532260894775e-01 6.955012083053588867e-01 -2.608403190970420837e-02
-6.145486980676651001e-02 3.665087819099426270e-01 -2.870474457740783691e-01 -1.923166066408157349e-01 -3.913975954055786133e-01 4.202640354633331299e-01 6.135362982749938965e-01 1.904524117708206177e-01
8.033093065023422241e-02 4.174221456050872803e-01 -8.087661862373352051e-01 1.368168592453002930e-01 -2.089923024177551270e-01 -2.062920033931732178e-01 1.358121782541275024e-01 -2.044628113508224487e-01
-5.802649259567260742e-01 1.972842216491699219e-02 -7.921773195266723633e-02 -5.918881297111511230e-01 -6.202517449855804443e-02 1.196770593523979187e-01 5.182318687438964844e-01 -1.398653984069824219e-01
-1.832719147205352783e-01 3.659684360027313232e-01 1.429829597473144531e-01 -4.306460618972778320e-01 -4.044029046781361103e-04 1.663633286952972412e-01 2.351108342409133911e-01 -7.373087406158447266e-01
-2.914610505104064941e-01 4.244693219661712646e-01 1.844768077135086060e-01 -5.060198251157999039e-03 -6.964712738990783691e-01 2.441922575235366821e-02 4.493492543697357178e-01 1.150461286306381226e-01
2.999173663556575775e-02 -1.411796920001506805e-02 -6.550706028938293457e-01 -1.688422113656997681e-01 1.310501340776681900e-02 4.836025834083557129e-01 -2.716329321265220642e-02 -5.536199808120727539e-01
-4.471946954727172852e-01 4.650847315788269043e-01 1.976288259029388428e-01 -4.044012352824211121e-02 -5.952442884445190430e-01 -2.153383195400238037e-01 9.638448059558868408e-02 -3.647523224353790283e-01
4.532705247402191162e-02 5.298037528991699219e-01 -5.810183659195899963e-02 -1.334382742643356323e-01 -5.822570323944091797e-01 2.631270289421081543e-01 5.297163128852844238e-01 8.493189513683319092e-02
-4.754172861576080322e-01 3.571645319461822510e-01 1.929767578840255737e-01 6.028699129819869995e-02 -1.699058413505554199e-01 -3.916770964860916138e-02 5.972598195075988770e-01 -4.673500359058380127e-01
-2.342262677848339081e-02 -4.690726995468139648e-01 -6.568525433540344238e-01 -3.781952857971191406e-01 -2.385101467370986938e-01 8.628589659929275513e-02 3.359783887863159180e-01 -1.664968878030776978e-01
-7.714190483093261719e-01 8.802358061075210571e-02 -2.225104868412017822e-01 -7.058245688676834106e-02 -3.289659321308135986e-01 -2.566443979740142822e-01 -1.380853950977325439e-01 -3.866772055625915527e-01
-8.779907822608947754e-01 -5.248168483376502991e-02 -9.822231531143188477e-02 6.262075155973434448e-03 -2.085630595684051514e-01 -3.009100258350372314e-02 2.108964323997497559e-01 -3.575047850608825684e-01
-2.990708351135253906e-01 3.059603571891784668e-01 -7.449866831302642822e-02 -3.436195254325866699e-01 -5.773797035217285156e-01 2.237308025360107422e-01 4.393526911735534668e-01 3.418579399585723877e-01
8.557710796594619751e-02 4.417682886123657227e-01 -5.831969380378723145e-01 -1.376302689313888550e-01 -2.407280206680297852e-01 -1.577778458595275879e-01 5.945951938629150391e-01 4.548964276909828186e-02
-3.355760872364044189e-01 3.032091772183775902e-04 -2.487629801034927368e-01 8.653935045003890991e-02 -9.138815850019454956e-02 7.220315933227539062e-01 4.173806309700012207e-01 -3.378293216228485107e-01
-4.110186696052551270e-01 5.595909804105758667e-02 2.019207328557968140e-01 -4.058378636837005615e-01 -2.364287972450256348e-01 1.624802947044372559e-01 5.714961886405944824e-01 -4.621143341064453125e-01
-5.455538630485534668e-01 3.890690505504608154e-01 -6.797599047422409058e-02 -2.948743999004364014e-01 -3.857870995998382568e-01 3.134385943412780762e-01 4.020887017250061035e-01 2.251087874174118042e-01
-7.182685732841491699e-01 1.085591688752174377e-02 -4.957284629344940186e-01 -3.054864406585693359e-01 4.153080284595489502e-02 2.555618584156036377e-01 -9.048330038785934448e-02 -2.639697194099426270e-01
-7.639870643615722656e-01 2.502446174621582031e-01 1.856926456093788147e-02 -2.336106747388839722e-01 8.016548235900700092e-04 4.997344315052032471e-02 3.918176889419555664e-01 -3.778405785560607910e-01
2.662381855770945549e-03 2.045723348855972290e-01 -5.657442212104797363e-01 -2.343163639307022095e-01 -7.988337427377700806e-02 2.644096910953521729e-01 -2.843278050422668457e-01 -6.527146100997924805e-01
-5.303602218627929688e-01 2.572861611843109131e-01 -5.177379250526428223e-01 4.157002866268157959e-01 -2.608269453048706055e-03 3.453465551137924194e-02 4.074948430061340332e-01 -2.107393890619277954e-01
-1.525850445032119751e-01 1.424850374460220337e-01 -5.974157452583312988e-01 -4.610817134380340576e-01 -1.001961082220077515e-01 4.200935959815979004e-01 -2.210650444030761719e-01 -3.892637789249420166e-01
2.486533224582672119e-01 -3.471100330352783203e-02 -5.576887726783752441e-01 -2.775661647319793701e-01 -2.609112262725830078e-01 5.294467806816101074e-01 9.125826507806777954e-02 -4.383951425552368164e-01
8.195802569389343262e-02 -1.334772706031799316e-01 -8.117999434471130371e-01 -2.705372273921966553e-01 -6.381117552518844604e-02 8.080691099166870117e-02 4.671460390090942383e-01 -1.201252639293670654e-01
-4.475100636482238770e-01 9.223897010087966919e-02 2.768677175045013428e-01 -1.852435320615768433e-01 -4.888189136981964111e-01 -1.444657295942306519e-01 5.955675244331359863e-01 -2.563997507095336914e-01
6.830834597349166870e-02 -4.175224006175994873e-01 -3.762581944465637207e-01 -5.862265359610319138e-03 -5.946096777915954590e-01 4.090695679187774658e-01 1.019924357533454895e-01 -3.848421871662139893e-01
-7.550103217363357544e-02 -1.877243258059024811e-02 -3.266809582710266113e-01 -4.104512631893157959e-01 -7.668629288673400879e-01 -3.067281246185302734e-01 1.684212237596511841e-01 9.071830660104751587e-02
-4.583899676799774170e-01 5.245990157127380371e-01 2.684576511383056641e-01 -6.785342097282409668e-02 -5.085391402244567871e-01 -3.207263350486755371e-02 1.921439170837402344e-01 -3.760862648487091064e-01
-4.193642437458038330e-01 5.548731684684753418e-01 -1.118866503238677979e-01 -2.534750103950500488e-01 -3.210934996604919434e-01 5.042685866355895996e-01 2.776377201080322266e-01 7.078658789396286011e-02
1.803375780582427979e-01 -3.340634405612945557e-01 -4.046202301979064941e-01 -8.586258441209793091e-02 -3.741126656532287598e-01 5.234498977661132812e-01 2.591966390609741211e-01 -4.512729048728942871e-01
-4.285681545734405518e-01 6.066569313406944275e-02 -1.950516849756240845e-01 2.230179011821746826e-01 -2.422826290130615234e-01 5.893810987472534180e-01 5.520838499069213867e-01 -1.183185726404190063e-01
1.846895366907119751e-01 -3.226930499076843262e-01 -4.656687974929809570e-01 -2.272314131259918213e-01 -5.685773491859436035e-01 -1.968744546175003052e-01 3.924538493156433105e-01 -2.778805792331695557e-01
1.822222471237182617e-01 4.392522200942039490e-02 -4.472187459468841553e-01 -4.639882147312164307e-01 -3.461507558822631836e-01 5.668675899505615234e-01 3.061723113059997559e-01 -1.211410611867904663e-01
-3.804920613765716553e-01 -1.917212903499603271e-01 1.563914716243743896e-01 -3.665286004543304443e-01 -2.164090275764465332e-01 -7.923918217420578003e-02 5.165425539016723633e-01 -5.828716754913330078e-01
-3.440196216106414795e-01 2.796612977981567383e-01 -6.807705760002136230e-02 -4.111433625221252441e-01 -5.034518241882324219e-01 1.434403359889984131e-01 5.031682252883911133e-01 3.202334344387054443e-01
3.490354120731353760e-02 9.937951713800430298e-02 -5.540463924407958984e-01 -2.705667912960052490e-01 -1.724376976490020752e-01 2.888002693653106689e-01 -2.930537462234497070e-01 -6.400865912437438965e-01
5.300235003232955933e-02 -4.109259843826293945e-01 -4.229482412338256836e-01 2.840463072061538696e-02 -5.660009980201721191e-01 3.928304612636566162e-01 2.153619192540645599e-02 -4.165354669094085693e-01
-4.737066924571990967e-01 8.020854741334915161e-02 2.599743306636810303e-01 -1.461397856473922729e-01 -3.968841135501861572e-01 -1.069065853953361511e-01 6.309807896614074707e-01 -3.363666236400604248e-01
-2.282936125993728638e-01 3.183934092521667480e-01 -6.485964059829711914e-01 2.679747343063354492e-01 -4.994867742061614990e-01 2.568485438823699951e-01 -1.587039530277252197e-01 1.156489178538322449e-01
2.023915201425552368e-01 -2.602208554744720459e-01 -4.219999015331268311e-01 -3.844881653785705566e-01 -4.619644880294799805e-01 3.676587939262390137e-01 2.799083292484283447e-01 -3.721221983432769775e-01
-5.745036900043487549e-02 2.367072254419326782e-01 -5.065802931785583496e-01 -3.483631014823913574e-01 -6.454251408576965332e-01 -1.927244663238525391e-01 -3.163642287254333496e-01 -9.426641464233398438e-02
-5.612347126007080078e-01 9.868933260440826416e-02 -2.768144942820072174e-02 1.521904617547988892e-01 -4.969915151596069336e-01 -3.345033824443817139e-01 9.145985357463359833e-03 -5.407134294509887695e-01
3.532891571521759033e-01 7.730773836374282837e-02 -1.380058974027633667e-01 1.585507541894912720e-01 -7.770536541938781738e-01 3.247686922550201416e-01 1.501564383506774902e-01 -3.052743375301361084e-01
1.815412491559982300e-01 3.206170499324798584e-01 -7.343215346336364746e-01 2.633799910545349121e-01 -4.015629887580871582e-01 -1.007783934473991394e-01 2.357212603092193604e-01 -1.693422347307205200e-01
-3.365851044654846191e-01 -6.581471860408782959e-02 1.691170036792755127e-01 1.905055195093154907e-01 -6.099568605422973633e-01 -2.471787929534912109e-01 1.993395537137985229e-01 -5.870307683944702148e-01
-6.416120529174804688e-01 3.585082590579986572e-01 1.290684789419174194e-01 -4.427722468972206116e-02 -4.451721012592315674e-01 -2.646910250186920166e-01 3.080881237983703613e-01 -2.793365120887756348e-01
-8.393447399139404297e-01 5.840313434600830078e-02 -7.220620661973953247e-02 1.845902018249034882e-02 -3.103186786174774170e-01 -2.421271055936813354e-01 1.464403569698333740e-01 -3.319143652915954590e-01
1.702952235937118530e-01 -1.281524300575256348e-01 -4.039030969142913818e-01 -6.761993765830993652e-01 -4.705471694469451904e-01 -4.973535984754562378e-02 2.349180579185485840e-01 -2.347732484340667725e-01
1.293014883995056152e-01 2.432729601860046387e-01 -8.037288188934326172e-01 -2.482726424932479858e-01 -2.620906010270118713e-02 -1.627410501241683960e-01 -1.044962275773286819e-02 -4.349701404571533203e-01
-8.598265051841735840e-01 -1.057569384574890137e-01 -1.316358596086502075e-01 -5.449042096734046936e-02 -1.334945261478424072e-01 -8.164867013692855835e-02 3.383587598800659180e-01 -3.004043102264404297e-01
-3.135031759738922119e-01 2.534401714801788330e-01 -7.177779078483581543e-01 2.031284123659133911e-01 -2.497352510690689087e-01 4.111162126064300537e-01 -1.957384645938873291e-01 -1.063944622874259949e-01
-4.822981357574462891e-01 3.120144605636596680e-01 -5.194753408432006836e-01 -8.137364685535430908e-02 -2.325839549303054810e-01 4.359279870986938477e-01 3.494389355182647705e-01 1.652967929840087891e-01
-5.795332789421081543e-01 6.018850207328796387e-01 -2.815093398094177246e-01 -1.229330003261566162e-01 -3.410452902317047119e-01 7.514116168022155762e-02 -2.827951610088348389e-01 -7.473022490739822388e-02
3.090513050556182861e-01 -1.538586914539337158e-01 -5.110272169113159180e-01 1.531452089548110962e-01 -6.856512427330017090e-01 -5.071776104159653187e-04 2.268958538770675659e-01 -2.731536328792572021e-01
-5.721369981765747070e-01 3.001819550991058350e-02 -1.176428943872451782e-01 -5.879385471343994141e-01 6.510803475975990295e-03 1.033959314227104187e-01 5.167552828788757324e-01 -1.856809407472610474e-01
5.291072651743888855e-02 -4.568572044372558594e-01 -3.022998571395874023e-01 5.179008468985557556e-02 -4.401646852493286133e-01 4.258783757686614990e-01 1.938597559928894043e-01 -5.307689905166625977e-01
-6.092590745538473129e-03 1.583325304090976715e-02 -6.559603810310363770e-01 -2.792108356952667236e-01 -9.116593748331069946e-02 4.473037719726562500e-01 -1.826390922069549561e-01 -4.997207224369049072e-01
-7.451432943344116211e-01 -1.035204529762268066e-01 -1.843304783105850220e-01 1.286793500185012817e-01 -6.640611588954925537e-02 -2.360690943896770477e-02 1.634957641363143921e-01 -5.931364893913269043e-01
2.008465677499771118e-01 2.448636591434478760e-01 -3.096191883087158203e-01 1.742267049849033356e-02 -6.160231828689575195e-01 -7.013262808322906494e-02 6.474010944366455078e-01 1.891435938887298107e-03
-2.140025198459625244e-01 2.218747884035110474e-01 -8.464972972869873047e-01 -6.314922869205474854e-02 -2.250035703182220459e-01 2.102932631969451904e-01 2.344919294118881226e-01 1.859908103942871094e-01
1.798057407140731812e-01 -2.223687171936035156e-01 -3.970252275466918945e-01 5.867536738514900208e-02 -4.378411769866943359e-01 -4.326963052153587341e-02 7.326421737670898438e-01 -1.637332886457443237e-01
-2.408737093210220337e-01 1.601414680480957031e-01 -7.068002223968505859e-01 4.441426098346710205e-01 -4.249923825263977051e-01 1.289458870887756348e-01 1.394217759370803833e-01 -5.311830341815948486e-02
-7.366559654474258423e-02 3.627725243568420410e-01 -2.179991304874420166e-01 -3.845106661319732666e-01 -4.210637509822845459e-01 4.171945154666900635e-01 5.285502672195434570e-01 1.920570284128189087e-01
-3.628335297107696533e-01 2.686544656753540039e-01 3.320769369602203369e-01 -1.907310038805007935e-01 -4.789996445178985596e-01 -5.523128807544708252e-02 5.396810770034790039e-01 -3.546494543552398682e-01
4.858010634779930115e-02 -2.708536088466644287e-01 -6.615665555000305176e-01 -1.607205718755722046e-01 -6.434265971183776855e-01 2.070143520832061768e-01 3.239251300692558289e-02 5.361982062458992004e-02
-1.395452618598937988e-01 5.583552122116088867e-01 -3.561328947544097900e-01 -9.915698319673538208e-02 2.134586274623870850e-01 -2.898229956626892090e-01 8.499668538570404053e-02 -6.287428140640258789e-01
-7.683380693197250366e-02 6.670591235160827637e-01 -6.708020567893981934e-01 -3.186076879501342773e-02 -7.648824900388717651e-02 -1.950183063745498657e-01 1.788138002157211304e-01 -1.492683887481689453e-01
-4.620299935340881348e-01 1.400964707136154175e-01 2.768656611442565918e-01 -4.695391058921813965e-01 -4.591143727302551270e-01 1.401838660240173340e-01 1.991494931280612946e-02 -4.888207316398620605e-01
2.120202034711837769e-02 -2.262284755706787109e-01 7.931414246559143066e-02 -5.089566707611083984e-01 -6.838605403900146484e-01 2.362958900630474091e-02 4.547647237777709961e-01 -8.949304372072219849e-02
-8.215923309326171875e-01 1.340544968843460083e-01 -1.285225003957748413e-01 3.263424709439277649e-02 -3.103781938552856445e-01 -2.799866497516632080e-01 1.265491843223571777e-01 -3.141503334045410156e-01
-1.391089409589767456e-01 1.577608585357666016e-01 -7.148733139038085938e-01 2.253076285123825073e-01 -3.414221704006195068e-01 4.266343116760253906e-01 -1.984688639640808105e-01 -2.365944534540176392e-01
-2.681538648903369904e-02 5.167888402938842773e-01 -6.155900359153747559e-01 -8.555177599191665649e-02 -3.212622702121734619e-01 -4.464302957057952881e-01 -4.773807153105735779e-02 -2.028590142726898193e-01
6.944961845874786377e-02 2.396190613508224487e-01 -6.160119082778692245e-03 -7.085054367780685425e-02 -2.265394032001495361e-01 5.766343474388122559e-01 2.565968632698059082e-01 -6.950054168701171875e-01
-2.964895963668823242e-01 -1.557976100593805313e-02 -4.006523787975311279e-01 2.533618509769439697e-01 -6.937342882156372070e-02 5.781555771827697754e-01 5.504154562950134277e-01 -2.123747020959854126e-01
3.729761764407157898e-02 1.321850866079330444e-01 -5.373751521110534668e-01 -1.703012287616729736e-01 -6.773021221160888672e-01 -3.592349588871002197e-01 -2.079628109931945801e-01 -1.797918826341629028e-01
-2.403104007244110107e-01 4.594711661338806152e-01 -1.396159976720809937e-01 -2.392948865890502930e-01 -4.447530806064605713e-01 2.895670533180236816e-01 5.561675429344177246e-01 2.518048584461212158e-01
-5.706167221069335938e-01 -4.574381932616233826e-02 1.664011366665363312e-02 -5.331569910049438477e-01 -1.224947273731231689e-01 6.003694236278533936e-02 5.595616102218627930e-01 -2.367537170648574829e-01
-5.328366160392761230e-01 1.172046139836311340e-01 3.638404980301856995e-02 -5.466523766517639160e-01 -1.162831783294677734e-01 1.788081377744674683e-01 5.607073903083801270e-01 -2.056910544633865356e-01
1.748012304306030273e-01 -1.014401577413082123e-02 -5.707675814628601074e-01 -5.069535970687866211e-01 -2.641640007495880127e-01 5.019227862358093262e-01 1.284662783145904541e-01 -2.198893129825592041e-01
-2.277267277240753174e-01 4.401121735572814941e-01 -2.661223113536834717e-01 -2.262513786554336548e-01 -3.641975820064544678e-01 8.321869187057018280e-03 -4.542858004570007324e-01 -5.416145324707031250e-01
-4.462763965129852295e-01 1.487549841403961182e-01 -5.603453889489173889e-02 -5.918338894844055176e-01 -1.226384378969669342e-02 2.346340417861938477e-01 5.218833684921264648e-01 -3.126278221607208252e-01
-5.157760381698608398e-01 2.731837928295135498e-01 -5.826875567436218262e-01 1.063227131962776184e-01 -3.300434648990631104e-01 3.561834618449211121e-02 -4.062956273555755615e-01 -1.823259443044662476e-01
6.086500734090805054e-02 2.801484763622283936e-01 -5.368734598159790039e-01 -2.174072265625000000e-01 -3.819270431995391846e-01 -5.681297928094863892e-02 6.330726742744445801e-01 1.801001876592636108e-01
6.909316033124923706e-02 4.194207787513732910e-01 -1.616388112306594849e-01 1.544407457113265991e-01 -5.361696481704711914e-01 3.285889029502868652e-01 -2.239916771650314331e-01 -5.689573287963867188e-01
5.162436515092849731e-02 6.711286958307027817e-03 -5.971010327339172363e-01 -8.530807495117187500e-02 -7.172068953514099121e-02 3.748563528060913086e-01 1.819258779287338257e-01 -6.743326783180236816e-01
2.360325157642364502e-01 6.850669980049133301e-01 6.286653131246566772e-02 -3.281747698783874512e-01 -4.247668683528900146e-01 3.521630540490150452e-02 8.830047398805618286e-02 -4.169617593288421631e-01
3.148848116397857666e-01 1.440269201993942261e-01 -6.352757811546325684e-01 -1.097854226827621460e-01 -5.118466019630432129e-01 2.782692015171051025e-01 3.159790337085723877e-01 -1.587840765714645386e-01
8.063504844903945923e-02 -8.410436660051345825e-02 -2.947009205818176270e-01 -4.819329380989074707e-01 -4.683622419834136963e-01 -5.132311582565307617e-01 2.572777271270751953e-01 -3.440279066562652588e-01
-5.421636700630187988e-01 -1.348097026348114014e-01 -2.714007860049605370e-03 -5.711384415626525879e-01 -1.280180513858795166e-01 1.165920309722423553e-02 4.888075292110443115e-01 -3.259156942367553711e-01
3.180906176567077637e-01 -9.213269804604351521e-04 -1.835459917783737183e-01 1.308525800704956055e-01 -8.298243880271911621e-01 2.408594340085983276e-01 1.877773702144622803e-01 -2.571457624435424805e-01
-8.351188898086547852e-01 -6.742817163467407227e-02 -4.540947675704956055e-01 -2.184156626462936401e-01 2.851646393537521362e-02 1.093559712171554565e-01 4.382356628775596619e-02 -1.715517640113830566e-01
-6.487901806831359863e-01 -4.107199311256408691e-01 -2.768944203853607178e-01 1.567243412137031555e-02 -3.640789091587066650e-01 2.013860940933227539e-01 -7.162459939718246460e-02 -3.939851224422454834e-01
3.532113507390022278e-02 2.292488366365432739e-01 -2.085433900356292725e-01 7.957008481025695801e-02 -4.412889480590820312e-01 5.141230821609497070e-01 -1.417449116706848145e-01 -6.459299921989440918e-01
1.168343499302864075e-01 -5.985550582408905029e-02 -1.575766950845718384e-01 2.407261282205581665e-01 -5.566938519477844238e-01 4.013606905937194824e-01 8.560185879468917847e-02 -6.493546962738037109e-01
3.797831535339355469e-01 -1.991968229413032532e-02 -2.703291773796081543e-01 6.218755617737770081e-02 -7.203565239906311035e-01 3.140726685523986816e-01 2.227474600076675415e-01 -3.335434496402740479e-01
-2.178154140710830688e-01 5.494869779795408249e-03 -2.506148815155029297e-01 7.037371397018432617e-02 -1.323510557413101196e-01 7.006028294563293457e-01 4.928878247737884521e-01 -3.653305172920227051e-01
2.395736128091812134e-01 1.468352973461151123e-01 -6.377083063125610352e-01 1.715453416109085083e-01 -3.674685359001159668e-01 -1.922575570642948151e-02 5.737535953521728516e-01 -1.426478922367095947e-01
7.450303435325622559e-02 2.315146028995513916e-01 -4.258717894554138184e-01 -3.530038297176361084e-01 -2.817797660827636719e-01 3.203886449337005615e-01 -3.155115544795989990e-01 -5.943698287010192871e-01
-1.192514225840568542e-02 3.232367038726806641e-01 -4.329077303409576416e-01 3.212631344795227051e-01 -2.655667364597320557e-01 4.516607522964477539e-01 -9.450443834066390991e-02 -5.668355822563171387e-01
-4.482589662075042725e-01 8.330609649419784546e-02 -4.960297644138336182e-01 4.834975004196166992e-01 -7.556735724210739136e-02 3.307077586650848389e-01 4.053520858287811279e-01 -1.814395487308502197e-01
-3.155761361122131348e-01 2.281599789857864380e-01 -4.363442063331604004e-01 6.390321254730224609e-01 -1.162751540541648865e-01 -1.011487282812595367e-02 3.135329484939575195e-01 -3.710409998893737793e-01
-3.758249282836914062e-01 3.040127158164978027e-01 -1.971065849065780640e-01 4.870838522911071777e-01 -3.654847666621208191e-02 -1.224995777010917664e-02 5.651364922523498535e-01 -4.115400314331054688e-01
1.714961230754852295e-01 -2.165450602769851685e-01 1.100083999335765839e-02 -5.034514069557189941e-01 -6.338198184967041016e-01 2.571300566196441650e-01 1.323322653770446777e-01 -4.298345446586608887e-01
8.473563194274902344e-02 5.057727918028831482e-03 -3.473604097962379456e-02 2.102900855243206024e-02 -4.158556163311004639e-01 4.723480045795440674e-01 3.383140638470649719e-02 -7.706831693649291992e-01
-7.012996077537536621e-02 3.776957392692565918e-01 -2.503629326820373535e-01 -9.579167515039443970e-02 -4.267414510250091553e-01 4.089164435863494873e-01 6.214255094528198242e-01 2.123194336891174316e-01
-8.181311488151550293e-01 -2.983500063419342041e-01 -3.268552720546722412e-01 -1.064229756593704224e-01 -1.859570741653442383e-01 -4.559595510363578796e-02 3.470775857567787170e-02 -2.926171720027923584e-01
3.358486890792846680e-01 3.097809255123138428e-01 -2.290629744529724121e-01 6.809538602828979492e-02 -3.932531177997589111e-01 2.374673038721084595e-01 6.804305315017700195e-01 -2.451738715171813965e-01
3.805647492408752441e-01 8.295108377933502197e-02 -4.218038618564605713e-01 2.436799407005310059e-01 -4.239084422588348389e-01 1.523860916495323181e-02 5.890813469886779785e-01 -2.899034619331359863e-01
-1.541607528924942017e-01 2.627375423908233643e-01 -6.315749138593673706e-02 2.542021274566650391e-01 -2.209770679473876953e-01 5.702217817306518555e-01 6.157026290893554688e-01 -2.924417555332183838e-01
4.034201204776763916e-01 3.299333751201629639e-01 1.133835390210151672e-01 -1.712262183427810669e-01 -6.661275625228881836e-01 4.485256597399711609e-02 3.073171377182006836e-01 -3.821525573730468750e-01
-2.351016551256179810e-01 7.541761547327041626e-02 4.856984317302703857e-02 -3.463816940784454346e-01 2.302092686295509338e-02 4.110569655895233154e-01 6.194850802421569824e-01 -5.132646560668945312e-01
-3.482701480388641357e-01 1.837964504957199097e-01 1.138383075594902039e-01 3.126725256443023682e-01 -6.402882933616638184e-01 -2.868706285953521729e-01 1.518926322460174561e-01 -4.678337574005126953e-01
-9.959614276885986328e-02 1.556512564420700073e-01 -2.580870985984802246e-01 2.429309487342834473e-01 -4.609236493706703186e-02 6.260896325111389160e-01 4.981184005737304688e-01 -4.449655711650848389e-01
-4.659138917922973633e-01 -1.135142520070075989e-01 -1.408492177724838257e-01 2.653992474079132080e-01 -2.209921479225158691e-01 5.914797782897949219e-01 2.233232557773590088e-01 -4.808372259140014648e-01
-4.848046600818634033e-01 2.519496902823448181e-02 1.340274363756179810e-01 -2.544662654399871826e-01 -1.238410994410514832e-01 -8.148729056119918823e-02 5.967977046966552734e-01 -5.508801937103271484e-01
-1.716983132064342499e-02 -2.660204470157623291e-01 -7.419698238372802734e-01 -5.003271102905273438e-01 -1.507146507501602173e-01 -7.986169308423995972e-02 1.519577354192733765e-01 -2.755142450332641602e-01
-1.724286824464797974e-01 -1.544237285852432251e-01 -2.324618250131607056e-01 2.256432771682739258e-01 -5.099278688430786133e-01 6.046564579010009766e-01 1.552720833569765091e-02 -4.643180370330810547e-01
7.196718454360961914e-02 -2.500425279140472412e-01 -2.728985249996185303e-01 1.459271088242530823e-02 -3.777000010013580322e-01 5.423234701156616211e-01 1.417573541402816772e-01 -6.330448985099792480e-01
3.630508482456207275e-02 2.461561113595962524e-01 -5.973174571990966797e-01 -1.394284069538116455e-01 -6.416804194450378418e-01 -3.720025718212127686e-01 -7.584761083126068115e-02 -7.725346833467483521e-02
3.465268015861511230e-01 -1.002342104911804199e-01 -9.382236003875732422e-02 -3.079341650009155273e-01 -7.161862254142761230e-01 1.823419779539108276e-01 2.073329836130142212e-01 -4.208180904388427734e-01
2.406065613031387329e-01 4.346587657928466797e-01 -5.227867364883422852e-01 1.595819443464279175e-01 -3.697545230388641357e-01 -2.940325140953063965e-01 4.479072391986846924e-01 -1.749670207500457764e-01
-1.610756665468215942e-02 -1.703670322895050049e-01 -4.542152583599090576e-01 -1.906074434518814087e-01 -7.532429695129394531e-01 -3.738406896591186523e-01 -7.309149950742721558e-02 -1.248950958251953125e-01
-5.501885712146759033e-02 7.930729538202285767e-02 -5.761412382125854492e-01 -4.358559548854827881e-01 -9.166849777102470398e-03 3.444488942623138428e-01 -2.521611154079437256e-01 -5.352195501327514648e-01
-8.351276516914367676e-01 2.457104921340942383e-01 -2.012691199779510498e-01 -1.790527403354644775e-01 -3.473361730575561523e-01 1.482537239789962769e-01 5.397756397724151611e-02 1.551901102066040039e-01
-5.762296319007873535e-01 -2.855435572564601898e-02 -1.218370348215103149e-01 2.605938315391540527e-01 -5.236828327178955078e-01 -3.859432935714721680e-01 6.470838189125061035e-02 -3.962416946887969971e-01
-3.456796407699584961e-01 5.039022564888000488e-01 -3.719877004623413086e-01 -3.724724948406219482e-01 -2.862807512283325195e-01 -2.493662536144256592e-01 -5.887198820710182190e-02 -4.493010342121124268e-01
-2.631866633892059326e-01 6.562375426292419434e-01 -4.167500138282775879e-01 -3.864772021770477295e-01 -3.386477828025817871e-01 1.649288833141326904e-01 -1.826878637075424194e-01 -4.220477491617202759e-02
3.695146366953849792e-02 3.124750778079032898e-02 -4.231125414371490479e-01 3.860454261302947998e-01 -4.797364473342895508e-01 4.049592316150665283e-01 -1.455574929714202881e-01 -5.042589306831359863e-01
-5.015417337417602539e-01 2.959651648998260498e-01 -6.263395547866821289e-01 3.316667377948760986e-01 1.268624514341354370e-01 1.383522450923919678e-01 1.477999091148376465e-01 -3.185533583164215088e-01
1.277876496315002441e-01 3.883523866534233093e-03 -6.362023353576660156e-01 -1.682339161634445190e-01 -3.030006587505340576e-02 5.332031250000000000e-01 9.980719536542892456e-02 -5.053849220275878906e-01
-1.143663097172975540e-02 3.729797899723052979e-01 -3.606542050838470459e-01 -3.972690999507904053e-01 -4.004990756511688232e-01 4.107083082199096680e-01 4.613959491252899170e-01 1.757669448852539062e-01
4.316456615924835205e-02 4.269030392169952393e-01 -2.419554144144058228e-01 -1.331668198108673096e-01 -3.988053500652313232e-01 2.023411989212036133e-01 7.007694840431213379e-01 2.203389704227447510e-01
3.436066806316375732e-01 6.271632760763168335e-02 -2.772035598754882812e-01 -6.878359708935022354e-03 -7.112579345703125000e-01 -8.879984170198440552e-02 5.188157558441162109e-01 -1.347914487123489380e-01
3.293035626411437988e-01 -1.862654089927673340e-02 -4.328732192516326904e-01 1.383757591247558594e-01 -4.479798674583435059e-01 3.432847559452056885e-01 3.889458775520324707e-01 -4.635470807552337646e-01
1.635069251060485840e-01 1.380846947431564331e-01 -3.901593685150146484e-01 -6.493233889341354370e-02 -3.066271543502807617e-01 4.022564589977264404e-01 -9.999125450849533081e-02 -7.293345332145690918e-01
-1.054451987147331238e-01 3.346431627869606018e-02 -2.283722758293151855e-01 2.226032614707946777e-01 -5.254541635513305664e-01 6.113409399986267090e-01 1.761599183082580566e-01 -4.529716968536376953e-01
9.031242877244949341e-02 -2.345770895481109619e-01 -5.752881169319152832e-01 -2.151630446314811707e-02 -2.805696427822113037e-01 3.374963998794555664e-01 4.262571781873703003e-02 -6.410598754882812500e-01
-7.138168215751647949e-01 3.021108508110046387e-01 1.293878853321075439e-01 -2.787315845489501953e-01 -2.340584695339202881e-01 -1.146741732954978943e-01 3.681870996952056885e-01 -3.182243406772613525e-01
-7.140237092971801758e-01 -1.829000711441040039e-01 4.720117151737213135e-02 -2.941223978996276855e-01 -2.975725531578063965e-01 4.100187420845031738e-01 2.356045395135879517e-01 -2.362363934516906738e-01
5.210437253117561340e-02 -1.783384196460247040e-02 -2.428305149078369141e-01 -9.215477854013442993e-02 -2.001766860485076904e-01 1.983460187911987305e-01 -1.587585806846618652e-01 -9.082355499267578125e-01
-5.116483569145202637e-01 3.878340423107147217e-01 2.192301899194717407e-01 -3.219210803508758545e-01 -3.330304324626922607e-01 -6.577097624540328979e-02 5.209840536117553711e-01 -2.223649471998214722e-01
1.556183248758316040e-01 7.585791349411010742e-01 -1.098056137561798096e-01 -3.065008819103240967e-01 -4.412785172462463379e-01 1.309357881546020508e-01 2.638696730136871338e-01 -1.133242100477218628e-01
-2.587221562862396240e-01 -1.748134344816207886e-01 -6.170772910118103027e-01 -2.041223496198654175e-01 -3.152815699577331543e-01 -2.292161285877227783e-01 5.543790459632873535e-01 1.441326141357421875e-01
-2.695406973361968994e-02 2.446818202733993530e-01 -4.678355753421783447e-01 3.114875853061676025e-01 -7.296481728553771973e-01 1.649716496467590332e-01 1.196229904890060425e-01 2.227056175470352173e-01
-2.505818307399749756e-01 5.845084190368652344e-01 7.173184305429458618e-02 1.805552095174789429e-01 -4.028470814228057861e-01 2.400989085435867310e-01 5.761812925338745117e-01 -7.677818834781646729e-02
-6.428602933883666992e-01 -2.351049184799194336e-01 6.537098437547683716e-02 -3.771075308322906494e-01 -2.032907307147979736e-01 7.789344340562820435e-02 3.945863544940948486e-01 -4.264740347862243652e-01
-6.039138436317443848e-01 3.027728796005249023e-01 -5.753774046897888184e-01 -2.380608618259429932e-01 -1.809432357549667358e-01 3.236892223358154297e-01 -6.421966850757598877e-02 1.193535923957824707e-01
1.668608784675598145e-01 -1.334246098995208740e-01 -3.574684858322143555e-01 -6.763417720794677734e-01 -5.266753435134887695e-01 7.148406654596328735e-02 1.677899658679962158e-01 -2.418326288461685181e-01
-2.007522284984588623e-01 -2.569135427474975586e-01 -6.183581948280334473e-01 4.230027794837951660e-01 -4.254542589187622070e-01 1.844702363014221191e-01 -9.342010132968425751e-03 -3.424439728260040283e-01
-1.003366336226463318e-01 -1.946827024221420288e-01 -7.343261837959289551e-01 -2.701001986861228943e-02 -6.169394254684448242e-01 4.556259885430335999e-02 6.747449934482574463e-02 1.575554758310317993e-01
-4.581508040428161621e-01 1.324824392795562744e-01 -5.251125618815422058e-02 -4.609498381614685059e-01 8.652999252080917358e-02 2.567761838436126709e-01 4.903321862220764160e-01 -4.934237003326416016e-01
-1.650441288948059082e-01 2.112047225236892700e-01 -8.961265087127685547e-01 -1.090509369969367981e-01 -1.447146683931350708e-01 -2.446177750825881958e-01 1.794845908880233765e-01 -1.494119316339492798e-02
5.984045192599296570e-02 -9.839256107807159424e-02 -5.307952761650085449e-01 -2.368552833795547485e-01 2.496457286179065704e-02 1.215729787945747375e-01 2.022524774074554443e-01 -7.697952389717102051e-01
2.680416107177734375e-01 1.653612703084945679e-01 -6.876643896102905273e-01 2.240966260433197021e-01 -2.555566430091857910e-01 2.629259973764419556e-02 4.537244141101837158e-01 -3.253325521945953369e-01
1.276569813489913940e-01 -2.512871921062469482e-01 -9.831095486879348755e-02 -3.099083602428436279e-01 -5.594324469566345215e-01 5.138446688652038574e-01 3.267242908477783203e-01 -3.620781004428863525e-01
1.567555516958236694e-01 2.453087866306304932e-01 -3.103492259979248047e-01 1.353102028369903564e-01 -2.236264795064926147e-01 5.397909283638000488e-01 1.251252144575119019e-01 -6.660228967666625977e-01
3.380959331989288330e-01 -1.578342318534851074e-01 -2.357973456382751465e-01 1.486327052116394043e-01 -6.213994622230529785e-01 3.383667767047882080e-02 1.103307232260704041e-01 -6.193807125091552734e-01
2.351527512073516846e-01 8.493317663669586182e-02 -5.436683297157287598e-01 -1.985511630773544312e-01 -4.611895978450775146e-01 5.014067888259887695e-01 -8.957218378782272339e-02 -3.610597252845764160e-01
-2.669999003410339355e-01 9.159390628337860107e-02 -7.091819643974304199e-01 9.919047355651855469e-02 -4.642880260944366455e-01 3.045701608061790466e-02 3.488338589668273926e-01 2.633774578571319580e-01
9.199520945549011230e-02 -3.308655023574829102e-01 -7.058753967285156250e-01 -2.690849304199218750e-01 -4.705073237419128418e-01 -1.050296500325202942e-01 1.437010765075683594e-01 -2.415362298488616943e-01
7.572808302938938141e-03 4.251595437526702881e-01 -5.825455188751220703e-01 4.541386291384696960e-02 -2.897917926311492920e-01 -2.766664624214172363e-01 5.626584887504577637e-01 2.553878352046012878e-02
-1.158607527613639832e-01 4.260033071041107178e-01 -3.531655967235565186e-01 -1.324378550052642822e-01 -5.602483153343200684e-01 4.426294267177581787e-01 2.695294320583343506e-01 2.835252285003662109e-01
-1.623474657535552979e-01 4.203412532806396484e-01 -6.930138468742370605e-01 9.427671879529953003e-02 -4.613975882530212402e-01 2.854805886745452881e-01 -1.079584062099456787e-01 4.193048924207687378e-02
-7.221568226814270020e-01 -3.092922270298004150e-01 1.639794185757637024e-02 -2.158727049827575684e-01 -5.151794552803039551e-01 6.069559231400489807e-02 4.256437718868255615e-02 -2.550537884235382080e-01
-4.932078719139099121e-01 5.233212709426879883e-01 -3.693614602088928223e-01 -6.251521408557891846e-02 -3.410641551017761230e-01 4.606542587280273438e-01 2.523848600685596466e-02 1.156751736998558044e-01
6.837903987616300583e-03 3.695350587368011475e-01 -5.559182763099670410e-01 -2.585363090038299561e-01 -2.452678233385086060e-01 2.058329433202743530e-01 -3.998455107212066650e-01 -4.744587540626525879e-01
-4.820912182331085205e-01 1.099080145359039307e-01 1.706473343074321747e-02 -3.809199631214141846e-01 3.407157585024833679e-02 2.110091969370841980e-02 5.559707880020141602e-01 -5.471813678741455078e-01
-4.399857223033905029e-01 7.877122610807418823e-02 2.289457917213439941e-01 -2.394047975540161133e-01 -2.665710151195526123e-01 -7.564044743776321411e-02 6.760679483413696289e-01 -3.957618176937103271e-01
8.579105138778686523e-02 -3.021098673343658447e-01 -1.755068004131317139e-01 -1.030758172273635864e-01 -4.856894910335540771e-01 5.432829856872558594e-01 2.054732739925384521e-01 -5.354180335998535156e-01
-1.401632130146026611e-01 4.126211702823638916e-01 -3.122967183589935303e-01 -5.436767339706420898e-01 -1.810028254985809326e-01 1.342163085937500000e-01 -3.579688668251037598e-01 -4.879207611083984375e-01
8.456625789403915405e-02 3.330510258674621582e-01 -1.794408857822418213e-01 2.747481167316436768e-01 -2.833835184574127197e-01 -2.434616722166538239e-02 8.059753179550170898e-01 -2.091529965400695801e-01
8.060084283351898193e-02 1.350724846124649048e-01 -4.861346185207366943e-01 -2.528066635131835938e-01 -7.657646536827087402e-01 -2.526313066482543945e-01 -1.124443635344505310e-01 -1.102674156427383423e-01
1.696850806474685669e-01 2.371607422828674316e-01 -7.550545036792755127e-02 -4.800446927547454834e-01 -6.712952256202697754e-01 3.873202204704284668e-02 4.733740687370300293e-01 -5.096308141946792603e-02
-5.555024147033691406e-01 -3.824814260005950928e-01 -4.347897171974182129e-01 2.297713048756122589e-02 -2.905772626399993896e-01 4.275739565491676331e-02 -2.173419445753097534e-01 -4.712261259555816650e-01
-6.268599033355712891e-01 1.756538152694702148e-01 2.055156379938125610e-01 -3.116599917411804199e-01 -3.679175376892089844e-01 9.844866581261157990e-03 5.155167579650878906e-01 -1.886956095695495605e-01
-9.567324817180633545e-02 2.764791548252105713e-01 -5.549055933952331543e-01 -3.856604099273681641e-01 -4.850819706916809082e-01 -3.723212182521820068e-01 -2.243445217609405518e-01 -1.830129623413085938e-01
1.241660267114639282e-01 -2.026363462209701538e-01 -1.176859065890312195e-01 -6.107155680656433105e-01 -6.995636224746704102e-01 1.761345565319061279e-01 9.223017096519470215e-02 -1.666701138019561768e-01
-8.215395212173461914e-01 -1.032882835716009140e-02 -1.894032955169677734e-01 1.283531188964843750e-01 -5.898173525929450989e-02 -7.542742788791656494e-02 3.107011914253234863e-01 -4.085519313812255859e-01
4.410190880298614502e-01 2.536875903606414795e-01 -3.465903997421264648e-01 1.999546885490417480e-01 -5.333474874496459961e-01 -7.588702253997325897e-03 4.528560042381286621e-01 -3.023942112922668457e-01
2.868656814098358154e-01 4.053076505661010742e-01 2.396013289690017700e-01 -3.670517504215240479e-01 -6.432960629463195801e-01 9.217202663421630859e-02 2.746458947658538818e-01 -2.520755231380462646e-01
-2.985199093818664551e-01 -2.476625293493270874e-01 -7.343896031379699707e-01 3.106952309608459473e-01 -2.803564369678497314e-01 2.323846668004989624e-01 -2.438539825379848480e-02 -2.837118506431579590e-01
-2.267323136329650879e-01 -4.572257697582244873e-01 -7.469853758811950684e-01 2.545256726443767548e-02 -3.219968378543853760e-01 1.167833656072616577e-01 3.325335681438446045e-02 -2.499517798423767090e-01
-8.591433614492416382e-02 3.864171504974365234e-01 -4.946651160717010498e-01 -8.774835616350173950e-02 -2.565547525882720947e-01 3.871012926101684570e-01 5.711132884025573730e-01 2.215157300233840942e-01
6.439483165740966797e-02 -3.358107805252075195e-01 -3.635112345218658447e-01 -6.261794567108154297e-01 -4.285136163234710693e-01 -1.449100375175476074e-01 3.097943067550659180e-01 -2.413463145494461060e-01
-3.662051633000373840e-02 5.649004578590393066e-01 -5.316108465194702148e-01 -2.773459255695343018e-01 -2.225172519683837891e-01 2.761388421058654785e-01 -3.375873863697052002e-01 -2.833438217639923096e-01
-6.516405344009399414e-01 4.909127354621887207e-01 1.647174805402755737e-01 -1.073547303676605225e-01 -4.098228514194488525e-01 -1.768126711249351501e-02 1.057176217436790466e-01 -3.409821093082427979e-01
-3.990184068679809570e-01 -1.509852707386016846e-01 1.883331239223480225e-01 -3.690726161003112793e-01 -3.172624111175537109e-01 -1.419312506914138794e-01 5.755119323730468750e-01 -4.407833516597747803e-01
4.951998218894004822e-02 -2.005848884582519531e-01 -6.954417824745178223e-01 1.005632504820823669e-01 -6.779741644859313965e-01 1.301678549498319626e-02 5.920136347413063049e-02 -1.542830467224121094e-02
-3.786311149597167969e-01 1.395582258701324463e-01 -6.141497567296028137e-02 -3.003232777118682861e-01 3.786827996373176575e-02 6.101436913013458252e-02 7.406632304191589355e-01 -4.352670013904571533e-01
-1.667167432606220245e-02 2.673606276512145996e-01 -6.071244478225708008e-01 1.125876009464263916e-01 -5.389741659164428711e-01 -4.114745557308197021e-01 -2.207085192203521729e-01 -1.960802227258682251e-01
8.820738643407821655e-02 -4.303614795207977295e-01 -3.850786685943603516e-01 1.292223669588565826e-02 -4.826327264308929443e-01 4.533313512802124023e-01 1.455313265323638916e-01 -4.460187852382659912e-01
1.218657195568084717e-01 -3.307477533817291260e-01 -5.027999281883239746e-01 2.828901410102844238e-01 -2.154903560876846313e-01 -7.855276018381118774e-02 2.315337657928466797e-01 -6.608371138572692871e-01
1.670469045639038086e-01 -2.307952493429183960e-01 -4.250912368297576904e-01 -6.851961612701416016e-01 -3.754920065402984619e-01 1.348253935575485229e-01 1.961770057678222656e-01 -2.664114534854888916e-01
8.422881364822387695e-02 2.477694675326347351e-02 -6.516185402870178223e-01 -2.832512557506561279e-01 3.952423855662345886e-02 5.102896690368652344e-01 1.781536638736724854e-01 -4.401785135269165039e-01
9.796842932701110840e-02 -4.342306256294250488e-01 -5.734329819679260254e-01 -3.450663983821868896e-01 -2.964226305484771729e-01 -9.333452582359313965e-02 2.553178369998931885e-01 -4.383889138698577881e-01
-6.584199666976928711e-01 -1.860371530055999756e-01 -5.274968147277832031e-01 -2.382768243551254272e-01 -4.070045799016952515e-02 2.155675739049911499e-01 -9.763464331626892090e-02 -3.730768263339996338e-01
-2.429327666759490967e-01 -3.571057915687561035e-01 -6.762557029724121094e-01 2.449939250946044922e-01 -4.483672082424163818e-01 1.309579312801361084e-01 -6.757146865129470825e-02 -2.708623111248016357e-01
-1.190068200230598450e-03 -5.303261876106262207e-01 -4.007543921470642090e-01 -6.015201506670564413e-05 -2.237422913312911987e-01 -9.719202667474746704e-02 1.679538488388061523e-01 -6.858813762664794922e-01
-3.315273225307464600e-01 5.702002644538879395e-01 -1.984957754611968994e-01 -1.419216860085725784e-02 -2.733289301395416260e-01 4.106579720973968506e-01 5.168918967247009277e-01 1.217921152710914612e-01
-1.795355975627899170e-01 1.744166761636734009e-01 -8.835384845733642578e-01 4.683751612901687622e-02 -2.229796946048736572e-01 2.036506086587905884e-01 2.082414180040359497e-01 1.412592232227325439e-01
-5.902736186981201172e-01 -3.042700290679931641e-01 7.319656759500503540e-02 -3.661064803600311279e-01 -1.841186136007308960e-01 7.250576745718717575e-03 4.666952192783355713e-01 -4.096929132938385010e-01
2.216963917016983032e-01 -1.476804763078689575e-01 -4.976080060005187988e-01 -4.267849326133728027e-01 -3.944653272628784180e-01 4.675393104553222656e-01 1.069988310337066650e-01 -3.371014893054962158e-01
-2.827825248241424561e-01 -1.939720660448074341e-01 -3.690767586231231689e-01 3.048077821731567383e-01 -6.309582591056823730e-01 -1.415192708373069763e-02 4.928795397281646729e-01 1.097482666373252869e-01
5.156254023313522339e-02 -1.892994195222854614e-01 -2.328937500715255737e-01 -7.262248992919921875e-01 -5.232203602790832520e-01 2.389277368783950806e-01 1.762105226516723633e-01 -1.340476274490356445e-01
-2.932711243629455566e-01 2.529574632644653320e-01 -7.267605066299438477e-01 2.153046280145645142e-01 -4.048265814781188965e-01 2.885079681873321533e-01 -7.161248475313186646e-02 1.523748785257339478e-01
-4.314402043819427490e-01 5.584763884544372559e-01 -3.467115163803100586e-01 9.933452308177947998e-02 -2.541122138500213623e-01 4.295934140682220459e-01 3.311485350131988525e-01 1.144741475582122803e-01
8.680089563131332397e-02 -1.191798076033592224e-01 -4.754751622676849365e-01 -3.422034084796905518e-01 -6.737489700317382812e-01 8.534498512744903564e-02 3.847027122974395752e-01 1.608242243528366089e-01
-3.351844847202301025e-02 -5.126027464866638184e-01 -3.939856588840484619e-01 -4.262115061283111572e-01 -3.917039036750793457e-01 1.279356479644775391e-01 3.476724326610565186e-01 -3.294820785522460938e-01
-6.255332827568054199e-01 -1.595758050680160522e-01 -3.603155612945556641e-01 -3.450857698917388916e-01 -1.180627048015594482e-01 4.750832915306091309e-01 -8.906836062669754028e-02 -2.945440113544464111e-01
-5.469092130661010742e-01 9.011389315128326416e-02 -5.419942736625671387e-01 -1.201976537704467773e-01 1.215835064649581909e-01 3.613537847995758057e-01 -1.330750137567520142e-01 -4.706342816352844238e-01
-9.062085300683975220e-02 7.547745108604431152e-01 -1.852248013019561768e-01 1.682692579925060272e-02 -2.654580771923065186e-01 4.098685085773468018e-01 3.752838969230651855e-01 -9.062977135181427002e-02
3.446460962295532227e-01 4.545094966888427734e-01 -9.798369370400905609e-03 -4.561229646205902100e-01 -4.398449361324310303e-01 2.027077376842498779e-01 2.851419150829315186e-01 -3.881186842918395996e-01
-3.813849985599517822e-01 6.513434052467346191e-01 -2.279688268899917603e-01 -2.345908619463443756e-02 -2.945097684860229492e-01 3.964781165122985840e-01 3.542605340480804443e-01 9.135548025369644165e-02
6.146007403731346130e-02 5.230661034584045410e-01 -6.609723567962646484e-01 2.073376178741455078e-01 -1.330484598875045776e-01 -2.755964696407318115e-01 2.740645408630371094e-01 -2.720006108283996582e-01
-1.572727859020233154e-01 5.136796459555625916e-02 -6.945645809173583984e-02 1.236554905772209167e-01 -7.238028645515441895e-01 -2.437874078750610352e-01 5.711445212364196777e-01 2.073225229978561401e-01
-6.113632917404174805e-01 5.651465058326721191e-01 -3.575876355171203613e-01 -1.372461915016174316e-01 -1.484540402889251709e-01 2.735776901245117188e-01 -1.799611449241638184e-01 -1.756970584392547607e-01
5.326054990291595459e-02 -2.430447787046432495e-01 -1.925672739744186401e-01 3.356126323342323303e-02 -6.818011403083801270e-01 5.134316682815551758e-01 1.935587227344512939e-01 -3.659974634647369385e-01
-1.226053759455680847e-01 1.578372120857238770e-01 -5.616656541824340820e-01 5.495699867606163025e-02 -2.097465544939041138e-01 4.880095720291137695e-01 8.144003152847290039e-02 -5.939590334892272949e-01
-1.111618522554636002e-02 4.474083185195922852e-01 -5.244074463844299316e-01 1.283051725476980209e-02 -7.256485521793365479e-02 8.646165579557418823e-02 -8.875803649425506592e-02 -7.098698616027832031e-01
-4.025328159332275391e-01 2.448941767215728760e-01 -4.121445417404174805e-01 6.090838313102722168e-01 -1.069866940379142761e-01 8.109205402433872223e-03 3.418008089065551758e-01 -3.298607170581817627e-01
-3.065851517021656036e-02 2.857224941253662109e-01 -7.206755280494689941e-01 -2.642792761325836182e-01 -6.350981444120407104e-02 -3.814795911312103271e-01 3.177717626094818115e-01 -2.786877751350402832e-01
-5.935300588607788086e-01 -3.814262151718139648e-01 -3.762990534305572510e-01 8.595170080661773682e-02 -2.030103206634521484e-01 1.161963865160942078e-01 -1.196035146713256836e-01 -5.331299304962158203e-01
-5.139352679252624512e-01 8.883393555879592896e-02 -4.718442261219024658e-01 4.425682127475738525e-01 -1.333154141902923584e-01 3.152184486389160156e-01 4.187028408050537109e-01 -1.304898709058761597e-01
-5.437327027320861816e-01 1.262086480855941772e-01 5.267959460616111755e-02 1.268876492977142334e-01 -1.736726164817810059e-01 1.761262714862823486e-01 7.243511676788330078e-01 -2.892807424068450928e-01
-2.167516350746154785e-01 8.258735537528991699e-01 -9.505418688058853149e-02 -8.765166252851486206e-02 -4.218789041042327881e-01 2.591382265090942383e-01 7.493767887353897095e-02 -5.902200192213058472e-02
6.000895798206329346e-02 -4.070671796798706055e-01 -5.461943149566650391e-01 1.489734351634979248e-01 -2.687528729438781738e-01 -6.454559043049812317e-03 1.482618451118469238e-01 -6.449205279350280762e-01
-1.935777068138122559e-01 -3.268365561962127686e-01 -7.057154178619384766e-01 2.217787355184555054e-01 -2.491862028837203979e-01 2.252604365348815918e-01 -8.203302323818206787e-02 -4.346494972705841064e-01
1.275240480899810791e-01 1.636918261647224426e-02 3.195343539118766785e-03 -5.888935923576354980e-02 -3.105534613132476807e-01 5.909900665283203125e-01 3.929960727691650391e-01 -6.163058280944824219e-01
3.019921779632568359e-01 1.774159073829650879e-01 -5.909882783889770508e-01 2.887983024120330811e-01 -4.551992714405059814e-01 8.605305105447769165e-02 4.413012564182281494e-01 -1.878682971000671387e-01
1.057233512401580811e-01 1.918016821146011353e-01 -4.877640306949615479e-01 -3.546103835105895996e-01 -1.048913896083831787e-01 1.788739264011383057e-01 -2.055855542421340942e-01 -7.093017101287841797e-01
-2.086199373006820679e-01 1.341908872127532959e-01 9.807636030018329620e-03 -4.706079065799713135e-01 9.671816974878311157e-02 2.251557260751724243e-01 4.690140485763549805e-01 -6.609681248664855957e-01
7.956549525260925293e-02 4.651381373405456543e-01 -4.951316416263580322e-01 2.089472115039825439e-01 -2.156153023242950439e-01 -2.470401078462600708e-01 5.980536341667175293e-01 -1.526917070150375366e-01
-2.516381628811359406e-02 7.191654294729232788e-02 -1.690523475408554077e-01 -2.433521673083305359e-02 -5.398933291435241699e-01 6.628934741020202637e-01 -1.468009203672409058e-01 -4.610429108142852783e-01
2.179600894451141357e-01 -9.197609126567840576e-02 -5.754031538963317871e-01 2.681162655353546143e-01 -6.865265369415283203e-01 3.733112663030624390e-02 6.255277246236801147e-02 -2.538376748561859131e-01
-2.175724357366561890e-01 2.983292043209075928e-01 -8.881386518478393555e-01 4.685546085238456726e-02 -1.333020180463790894e-01 -1.475293654948472977e-02 2.277881801128387451e-01 5.293101817369461060e-02
1.121831983327865601e-01 4.342202246189117432e-01 -4.639331400394439697e-01 1.004453375935554504e-01 -4.553034901618957520e-01 2.922103404998779297e-01 5.164140462875366211e-01 1.190501600503921509e-01
1.017184332013130188e-01 2.681568264961242676e-01 -6.740735769271850586e-01 1.162982434034347534e-01 -3.137502968311309814e-01 -4.310810565948486328e-01 3.488805890083312988e-01 -2.094201147556304932e-01
8.897560834884643555e-02 4.568199813365936279e-01 -2.330051362514495850e-01 -2.225250899791717529e-01 -3.770492970943450928e-01 3.054218590259552002e-01 6.604591608047485352e-01 8.907965570688247681e-02
-6.434304118156433105e-01 2.214604467153549194e-01 -7.222199440002441406e-02 8.503298461437225342e-02 -7.018497586250305176e-02 -2.820873558521270752e-01 5.216486454010009766e-01 -4.097431898117065430e-01
-5.070073902606964111e-02 5.548968315124511719e-01 -3.823031485080718994e-01 -6.440335512161254883e-02 -3.553781509399414062e-01 4.403690993785858154e-01 4.458878934383392334e-01 1.420593857765197754e-01
-9.547327458858489990e-02 6.544948220252990723e-01 -6.451494246721267700e-02 1.277829706668853760e-01 -3.632279038429260254e-01 3.539772927761077881e-01 5.319947600364685059e-01 -4.216553643345832825e-02
-6.924665570259094238e-01 -5.853142961859703064e-02 1.207838505506515503e-01 -4.303974509239196777e-01 -2.579855620861053467e-01 2.068867534399032593e-01 1.552131026983261108e-01 -4.286999404430389404e-01
-6.600441336631774902e-01 -1.978431828320026398e-02 -1.560609787702560425e-01 2.281454950571060181e-01 -2.365403622388839722e-01 4.875956773757934570e-01 3.653950095176696777e-01 -2.456227540969848633e-01
-2.937596477568149567e-02 2.142665088176727295e-01 -2.502189278602600098e-01 1.421018987894058228e-01 -4.715768396854400635e-01 4.849880039691925049e-01 -1.182594671845436096e-01 -6.315388679504394531e-01
-9.027772396802902222e-02 2.318111956119537354e-01 -8.270634412765502930e-01 -2.487660497426986694e-01 -1.906776577234268188e-01 -3.572562932968139648e-01 1.283540576696395874e-01 -1.083064004778862000e-01
2.069431245326995850e-01 -3.297788500785827637e-01 -7.017142176628112793e-01 -5.609963461756706238e-02 -4.373088181018829346e-01 -7.077554613351821899e-02 1.816149801015853882e-01 -3.516225516796112061e-01
-2.230657935142517090e-01 4.473428130149841309e-01 -1.463939398527145386e-01 -5.055721402168273926e-01 -5.712069272994995117e-01 2.855734229087829590e-01 2.355408668518066406e-01 9.890764951705932617e-02
1.286723762750625610e-01 5.538609027862548828e-01 1.876664608716964722e-01 -3.202624320983886719e-01 -3.538045585155487061e-01 3.454246222972869873e-01 7.567802816629409790e-02 -5.372821688652038574e-01
2.585973218083381653e-02 1.587378978729248047e-01 -9.535285830497741699e-02 1.600048542022705078e-01 -1.402863264083862305e-01 5.529264807701110840e-01 6.217468380928039551e-01 -4.769306182861328125e-01
4.647145047783851624e-02 -3.755188882350921631e-01 -6.010937690734863281e-01 1.480095386505126953e-01 -5.245583057403564453e-01 8.669420331716537476e-02 3.666850924491882324e-01 -2.376349270343780518e-01
2.871423959732055664e-01 2.676733434200286865e-01 -4.661536514759063721e-01 2.206331938505172729e-01 -5.673418641090393066e-01 -9.001432359218597412e-02 4.870480597019195557e-01 -1.128129437565803528e-01
1.909932047128677368e-01 -1.732922792434692383e-01 -2.866370379924774170e-01 1.922991685569286346e-02 -2.538874745368957520e-01 8.804868906736373901e-03 1.447895728051662445e-02 -8.866875767707824707e-01
-7.149530947208404541e-02 2.097507752478122711e-02 -2.742326855659484863e-01 -6.037944555282592773e-01 -2.865496575832366943e-01 -4.693430066108703613e-01 4.081368744373321533e-01 -2.927589118480682373e-01
7.500272244215011597e-02 -3.478677198290824890e-02 -6.786813735961914062e-01 -2.284429268911480904e-03 -9.541345387697219849e-02 -4.682226851582527161e-02 6.954796314239501953e-01 -1.938112974166870117e-01
-4.107448160648345947e-01 1.061294972896575928e-01 -7.119053602218627930e-01 3.024033308029174805e-01 -2.180082648992538452e-01 4.104682207107543945e-01 5.645785108208656311e-02 -5.068410933017730713e-02
-1.072349026799201965e-01 -3.088303282856941223e-02 -4.263314008712768555e-01 -6.191909313201904297e-01 -3.454234302043914795e-01 1.436261385679244995e-01 5.269034504890441895e-01 6.941180676221847534e-02
2.860991358757019043e-01 -2.452905848622322083e-02 -2.066595405340194702e-01 3.383194282650947571e-02 -7.281323075294494629e-01 4.054558575153350830e-01 7.944299280643463135e-02 -4.157048463821411133e-01
-4.674987494945526123e-02 -2.346111983060836792e-01 -6.786330938339233398e-01 -5.167043209075927734e-01 -2.820635437965393066e-01 -2.277130074799060822e-02 3.532977998256683350e-01 -1.017264127731323242e-01
-8.618875592947006226e-02 -2.487138062715530396e-01 -6.821011900901794434e-01 4.277328029274940491e-02 -8.211289346218109131e-02 8.077755570411682129e-02 -1.195364743471145630e-01 -6.603520512580871582e-01
6.811846047639846802e-02 6.299966480582952499e-03 -7.889451384544372559e-01 -2.307899594306945801e-01 -2.384974062442779541e-01 -3.604704737663269043e-01 -2.778098359704017639e-02 -3.633594214916229248e-01
-4.984627068042755127e-01 -5.734206642955541611e-04 -2.529960572719573975e-01 3.137801587581634521e-01 -2.454719245433807373e-01 5.248988270759582520e-01 4.653742611408233643e-01 -1.916275322437286377e-01
3.095700405538082123e-02 6.956773996353149414e-02 -1.917332410812377930e-01 1.823415160179138184e-01 -5.815104842185974121e-01 5.009432435035705566e-01 -4.143804684281349182e-02 -5.773873925209045410e-01
7.550853490829467773e-02 -9.248415380716323853e-02 -5.999272465705871582e-01 -5.272568464279174805e-01 -1.404004693031311035e-01 -6.284075230360031128e-02 4.823583662509918213e-01 -3.024925291538238525e-01
1.503878384828567505e-01 3.915683925151824951e-01 -6.518632769584655762e-01 1.941653788089752197e-01 -4.835053682327270508e-01 3.851771354675292969e-02 3.453288674354553223e-01 8.317944407463073730e-02
6.129036657512187958e-03 1.450322568416595459e-01 -7.090321779251098633e-01 -2.284064888954162598e-01 4.295174777507781982e-02 4.522577226161956787e-01 8.843594230711460114e-03 -4.664460420608520508e-01
-4.563091099262237549e-01 8.527841418981552124e-02 2.187816798686981201e-01 -4.393003284931182861e-01 -3.913030624389648438e-01 -2.054413594305515289e-02 5.048486590385437012e-01 -3.677596151828765869e-01
7.324471138417720795e-03 -4.032411873340606689e-01 -5.949221849441528320e-01 9.840402752161026001e-03 -3.784667551517486572e-01 4.010772798210382462e-03 -5.585837364196777344e-02 -5.804655551910400391e-01
-2.484268993139266968e-01 1.142740547657012939e-01 -6.830118298530578613e-01 -1.834182292222976685e-01 -2.701171040534973145e-01 -5.080869197845458984e-01 3.049525320529937744e-01 3.109036013484001160e-02
2.239108085632324219e-01 6.005790829658508301e-01 1.039517223834991455e-01 -3.531167209148406982e-01 -5.444526672363281250e-01 2.263596504926681519e-01 2.886601388454437256e-01 -1.505970954895019531e-01
-5.096875131130218506e-02 -1.180435419082641602e-01 -5.855772495269775391e-01 -8.246163278818130493e-02 -2.416374236345291138e-01 1.655936539173126221e-01 -1.030258089303970337e-01 -7.330368161201477051e-01
2.177060991525650024e-01 3.357140421867370605e-01 -9.288851916790008545e-02 -6.263779997825622559e-01 -4.088253080844879150e-01 3.636634051799774170e-01 3.476435840129852295e-01 -1.366655975580215454e-01
-1.365518867969512939e-01 -3.083550371229648590e-02 -5.063869953155517578e-01 -2.389279305934906006e-01 1.004087924957275391e-01 6.313377618789672852e-01 2.644280195236206055e-01 -4.339320361614227295e-01
-4.102096259593963623e-01 6.760098338127136230e-01 -4.774842858314514160e-01 -6.823177635669708252e-02 -3.496159315109252930e-01 -7.869206368923187256e-02 -7.519103586673736572e-02 -8.952252566814422607e-02
-2.399531900882720947e-01 2.306127548217773438e-01 -7.075276970863342285e-01 1.918867928907275200e-03 1.624619215726852417e-01 1.921921968460083008e-01 -1.376581192016601562e-01 -5.534974336624145508e-01
3.821751773357391357e-01 -5.604567006230354309e-02 -6.373260617256164551e-01 6.642766296863555908e-02 -4.843887984752655029e-01 1.177660077810287476e-01 3.300210833549499512e-01 -2.877301275730133057e-01
-2.746881842613220215e-01 4.287874698638916016e-01 3.877996653318405151e-02 1.257383525371551514e-01 -5.090782642364501953e-01 -7.960473001003265381e-02 6.644319295883178711e-01 1.280876547098159790e-01
-1.353552937507629395e-01 6.698570847511291504e-01 -1.319565325975418091e-01 -3.622813224792480469e-01 -4.800967872142791748e-01 1.089271754026412964e-01 3.572906553745269775e-01 1.195629984140396118e-01
4.655895754694938660e-02 1.492817699909210205e-01 -6.617113947868347168e-01 -2.469685673713684082e-01 -6.583049893379211426e-01 -1.432989090681076050e-01 -1.449855417013168335e-01 -4.208247363567352295e-02
-5.793660283088684082e-01 1.930863261222839355e-01 -2.058116644620895386e-01 1.325325965881347656e-01 -4.559077918529510498e-01 -3.330592513084411621e-01 -2.324051856994628906e-01 -4.408364892005920410e-01
6.993554532527923584e-02 2.855780124664306641e-01 -5.134979486465454102e-01 -2.737507522106170654e-01 -1.226736009120941162e-01 1.660749614238739014e-01 -2.976718544960021973e-01 -6.661054491996765137e-01
-2.427104562520980835e-01 6.826726198196411133e-01 -6.297699362039566040e-02 1.533013135194778442e-01 -4.033528566360473633e-01 2.730770111083984375e-01 4.583896398544311523e-01 1.402262598276138306e-02
-5.591657757759094238e-01 4.001019895076751709e-01 2.023963928222656250e-01 -3.878866136074066162e-01 -4.796966314315795898e-01 1.621788553893566132e-02 2.533654868602752686e-01 -2.031397223472595215e-01
-2.287653237581253052e-01 1.090217232704162598e-01 -7.897852063179016113e-01 6.458743661642074585e-02 1.067578792572021484e-01 3.369049727916717529e-01 -9.195194393396377563e-02 -4.177212715148925781e-01
-1.738101094961166382e-01 3.858065307140350342e-01 -5.637187957763671875e-01 -3.697567582130432129e-01 -1.964273750782012939e-01 4.576219022274017334e-01 -2.628841400146484375e-01 -2.221142500638961792e-01
-1.912912875413894653e-01 5.523849129676818848e-01 -3.259900212287902832e-01 -6.421723216772079468e-02 -2.725476920604705811e-01 4.410825669765472412e-01 5.139454007148742676e-01 1.221042275428771973e-01
-4.451210796833038330e-01 6.431208923459053040e-03 1.072433888912200928e-01 -1.499936133623123169e-01 -4.251384735107421875e-01 4.517799615859985352e-01 -1.326395869255065918e-01 -6.044713258743286133e-01
2.109218537807464600e-01 -2.786079235374927521e-02 -5.628342628479003906e-01 -1.397675722837448120e-01 -2.169580757617950439e-01 4.476454854011535645e-01 1.028913259506225586e-01 -6.003119945526123047e-01
-4.228323698043823242e-01 4.233227968215942383e-01 -7.099255323410034180e-01 2.361398041248321533e-01 3.247627988457679749e-02 -4.012297838926315308e-02 2.183430343866348267e-01 -1.786503940820693970e-01
-1.162848994135856628e-01 9.403241425752639771e-02 -2.222733795642852783e-01 3.215620815753936768e-01 -4.531640410423278809e-01 5.075531005859375000e-01 -1.250933110713958740e-01 -5.883978605270385742e-01
-5.687909126281738281e-01 -3.410715609788894653e-02 -3.500404059886932373e-01 3.265224695205688477e-01 -3.296104725450277328e-03 3.118779659271240234e-01 2.341805994510650635e-01 -5.422630310058593750e-01
-9.116569161415100098e-02 2.651949785649776459e-02 -3.551119267940521240e-01 -1.843819916248321533e-01 -7.543354034423828125e-01 -4.184326827526092529e-01 2.702545821666717529e-01 1.172133982181549072e-01
4.485627636313438416e-02 3.384811878204345703e-01 -2.670581340789794922e-01 -5.707353949546813965e-01 -1.850024163722991943e-01 -4.469599723815917969e-01 2.330657094717025757e-01 -4.450180232524871826e-01
-7.420021295547485352e-01 -2.249897271394729614e-01 -3.514269888401031494e-01 2.285296469926834106e-02 -7.910657674074172974e-02 -1.347715556621551514e-01 2.504322677850723267e-02 -4.997409582138061523e-01
3.486565947532653809e-01 1.837275773286819458e-01 -5.035687088966369629e-01 -2.862482666969299316e-01 -5.892711281776428223e-01 2.532621324062347412e-01 2.383760511875152588e-01 -2.023806571960449219e-01
-3.242066502571105957e-01 7.470239400863647461e-01 -1.348257809877395630e-01 -2.215402871370315552e-01 -4.785065054893493652e-01 1.660732477903366089e-01 -9.143154323101043701e-02 -6.840034574270248413e-02
1.555557698011398315e-01 -2.708536088466644287e-01 -1.944597810506820679e-01 -3.436619937419891357e-01 -7.622086405754089355e-01 1.957707703113555908e-01 1.077739521861076355e-01 -3.400280177593231201e-01
-2.709261476993560791e-01 3.197136521339416504e-01 -2.276807576417922974e-01 -4.536604583263397217e-01 -3.346220552921295166e-01 5.156083106994628906e-01 3.817058205604553223e-01 2.078764587640762329e-01
2.251189053058624268e-01 1.084584593772888184e-01 -6.298828125000000000e-01 -5.355383753776550293e-01 -1.883383095264434814e-01 2.266489267349243164e-01 2.199512273073196411e-01 -3.446517586708068848e-01
1.817225068807601929e-01 1.372210830450057983e-01 -7.472347617149353027e-01 -1.374193131923675537e-01 -2.832872867584228516e-01 4.008623659610748291e-01 8.288814872503280640e-02 -3.508430123329162598e-01
-1.307167392224073410e-02 2.196505814790725708e-01 6.228205189108848572e-02 -2.398721277713775635e-01 -5.928936004638671875e-01 5.157473087310791016e-01 1.989569514989852905e-01 -4.827660620212554932e-01
-6.539109945297241211e-01 3.200834617018699646e-02 -9.240330755710601807e-02 -2.742433920502662659e-02 -1.545729786157608032e-01 4.125939011573791504e-01 3.615079224109649658e-01 -4.871047139167785645e-01
