# Supplementary material for: Where is your field going? A machine learning approach to study the relative motion of the domains of physics
Source: PLoS One. 2020 Jun 18;15(6):e0233997. doi: 10.1371/journal.pone.0233997 (PMC7302634; doi:10.1371/journal.pone.0233997)
Supplement: S11 Data — (ZIP) [file pone.0233997.s011.zip › 10/Pacs4Run_10_VS_500_embeddings1999-2003ED8.txt]

-2.873790264129638672e-01 1.287950426340103149e-01 -1.424855645745992661e-02 -1.555241793394088745e-01 -1.271608769893646240e-01 3.492483496665954590e-01 -6.547818779945373535e-01 -5.563730597496032715e-01
-8.784270286560058594e-02 5.173869132995605469e-01 -4.828511178493499756e-01 2.605967819690704346e-01 -2.064072191715240479e-01 4.106136858463287354e-01 -4.196077585220336914e-01 -1.904214769601821899e-01
-4.630473852157592773e-01 7.549262791872024536e-02 -1.432093977928161621e-01 3.654954433441162109e-01 -2.667094469070434570e-01 1.798779964447021484e-01 -6.924191117286682129e-01 -2.070211619138717651e-01
-4.160780012607574463e-01 1.386350244283676147e-01 -6.890740990638732910e-01 2.020197920501232147e-02 -1.503652632236480713e-01 1.438919007778167725e-01 -4.992115497589111328e-01 1.997537463903427124e-01
9.389010816812515259e-02 5.616096854209899902e-01 -9.510632604360580444e-03 -4.109444022178649902e-01 -3.079133927822113037e-01 -6.266043335199356079e-02 -6.269956827163696289e-01 1.222814768552780151e-01
3.476122021675109863e-01 4.312281608581542969e-01 1.772665083408355713e-01 -2.620092630386352539e-01 -3.628618121147155762e-01 -9.543206542730331421e-02 -3.858687579631805420e-01 -5.508766174316406250e-01
-2.143756002187728882e-01 4.245179891586303711e-01 -7.260631918907165527e-01 1.916001550853252411e-02 -1.839237473905086517e-02 3.553709387779235840e-01 -1.559394001960754395e-01 -3.087859749794006348e-01
2.666383609175682068e-02 4.728356599807739258e-01 1.552070230245590210e-01 -3.355207741260528564e-01 -3.756694495677947998e-01 6.185642257332801819e-02 -6.798537969589233398e-01 1.785978972911834717e-01
-9.379454702138900757e-02 5.128487348556518555e-01 -3.915789127349853516e-01 -1.311826854944229126e-01 -1.903849244117736816e-01 -4.617957174777984619e-01 -5.292221903800964355e-01 -1.675354838371276855e-01
-4.371321499347686768e-01 2.574625611305236816e-01 1.188623383641242981e-01 -3.441938757896423340e-01 -2.254463583230972290e-01 -5.503156185150146484e-01 -4.529302418231964111e-01 -2.263002246618270874e-01
-4.889193177223205566e-01 3.887098133563995361e-01 1.941686570644378662e-01 2.519398629665374756e-01 -2.195997983217239380e-01 1.366804838180541992e-01 -6.340974569320678711e-01 -1.992545127868652344e-01
-2.125812135636806488e-02 4.980258047580718994e-01 2.524800896644592285e-01 -2.811799645423889160e-01 -5.876380801200866699e-01 1.684231907129287720e-01 -4.694702625274658203e-01 1.209247708320617676e-01
-2.976807355880737305e-01 5.981655120849609375e-01 4.339040517807006836e-01 -6.923822313547134399e-02 -2.530666589736938477e-01 2.342671006917953491e-01 -4.880384504795074463e-01 -5.841453745961189270e-02
1.085989326238632202e-01 3.457126617431640625e-01 4.686893522739410400e-02 -4.247949123382568359e-01 -1.499495506286621094e-01 6.357444524765014648e-01 -1.379305571317672729e-01 -4.902663230895996094e-01
-3.600637018680572510e-01 5.579248070716857910e-01 4.177825152873992920e-01 -4.717140272259712219e-02 -1.942397952079772949e-01 3.613152801990509033e-01 -4.522061049938201904e-01 -9.766564518213272095e-02
-1.552093327045440674e-01 6.289748847484588623e-02 -5.931352376937866211e-01 3.383516371250152588e-01 -4.136564731597900391e-01 1.345952451229095459e-01 -4.568220078945159912e-01 -3.282507956027984619e-01
2.206207215785980225e-01 1.626567393541336060e-01 -2.124091386795043945e-01 -2.191292494535446167e-01 -2.139491736888885498e-01 7.238034605979919434e-01 -3.838496208190917969e-01 -3.387150764465332031e-01
-1.632426381111145020e-01 5.723676681518554688e-01 2.879403829574584961e-01 -4.572988748550415039e-01 2.432129532098770142e-01 7.662706077098846436e-02 -5.372983217239379883e-01 1.264921622350811958e-03
-3.081101775169372559e-01 2.587105333805084229e-01 -5.432135462760925293e-01 1.773030310869216919e-01 2.623084187507629395e-01 7.399260252714157104e-02 -6.439338326454162598e-01 -1.506265550851821899e-01
2.395489960908889771e-01 6.485657095909118652e-01 -3.786981999874114990e-01 -2.223402559757232666e-01 -4.004034996032714844e-01 -3.805943205952644348e-02 -3.895828425884246826e-01 -1.248400434851646423e-01
1.667978763580322266e-01 2.447323054075241089e-01 -9.690186381340026855e-02 -1.821343153715133667e-01 -3.738224506378173828e-01 7.561520934104919434e-01 -3.764152824878692627e-01 -1.285462677478790283e-01
8.982754312455654144e-03 6.072944998741149902e-01 -2.548884153366088867e-01 -5.480349063873291016e-01 -6.827255338430404663e-02 -2.981735467910766602e-01 -4.049459099769592285e-01 -9.084389358758926392e-02
1.145712193101644516e-02 5.503644347190856934e-01 1.311145871877670288e-01 -3.571856021881103516e-01 -5.024633407592773438e-01 -2.737706601619720459e-01 -2.983662486076354980e-01 -3.684466779232025146e-01
1.099360827356576920e-02 2.370462864637374878e-01 -2.545039653778076172e-01 7.877798750996589661e-03 -5.544723272323608398e-01 -3.415130674839019775e-01 -6.594354510307312012e-01 -1.411659419536590576e-01
1.440424770116806030e-01 5.645211935043334961e-01 -2.172534316778182983e-01 -5.462522506713867188e-01 -1.137287840247154236e-01 -2.908030748367309570e-01 -4.559994637966156006e-01 -9.767736494541168213e-02
-3.551504909992218018e-01 6.541162729263305664e-01 -4.483529925346374512e-01 1.400004625320434570e-01 -7.920525223016738892e-02 3.418517708778381348e-01 -1.171908006072044373e-01 -2.975055873394012451e-01
-1.289101243019104004e-01 -1.551432013511657715e-01 1.026660278439521790e-01 -3.995094299316406250e-01 -3.303898572921752930e-01 5.880951285362243652e-01 -5.677626729011535645e-01 1.086141392588615417e-01
1.166998744010925293e-01 5.012902617454528809e-01 2.498225718736648560e-01 -2.276243716478347778e-01 -2.830812633037567139e-01 1.661240458488464355e-01 -7.066845893859863281e-01 1.171742081642150879e-01
3.119823336601257324e-01 4.370978474617004395e-01 -1.565936952829360962e-01 -5.598246306180953979e-02 -4.505381584167480469e-01 -1.291414797306060791e-01 -6.531487703323364258e-01 -1.941431164741516113e-01
-1.646358892321586609e-02 3.085361123085021973e-01 -3.283088803291320801e-01 1.652259081602096558e-01 -5.026741027832031250e-01 -2.606515586376190186e-01 -6.234472393989562988e-01 -2.452364414930343628e-01
-4.359597265720367432e-01 -1.422034204006195068e-01 -2.175112962722778320e-01 -5.872157812118530273e-01 -6.039963364601135254e-01 8.549629151821136475e-02 -8.422306180000305176e-02 -1.355328708887100220e-01
-4.276651740074157715e-01 5.623046159744262695e-01 -3.263227641582489014e-01 3.310782834887504578e-02 -5.443958044052124023e-01 2.899664044380187988e-01 -1.013547331094741821e-01 -5.112035199999809265e-02
1.462850719690322876e-02 1.216369420289993286e-01 7.680673897266387939e-02 -3.419101536273956299e-01 -5.189587473869323730e-01 -3.262545168399810791e-01 -6.947723627090454102e-01 6.099124252796173096e-02
2.791907191276550293e-01 -1.030428707599639893e-01 -4.431492462754249573e-02 -5.437045097351074219e-01 -9.353314340114593506e-02 5.129590034484863281e-01 -5.592107772827148438e-01 -1.710671186447143555e-01
1.389574706554412842e-01 1.960378885269165039e-01 -1.086264550685882568e-01 -4.436281044036149979e-03 -5.243294239044189453e-01 6.345145106315612793e-01 -4.502121210098266602e-01 -2.240971177816390991e-01
2.061848491430282593e-01 4.451407194137573242e-01 -4.103663563728332520e-01 -2.962730526924133301e-01 1.322304159402847290e-01 -7.377851009368896484e-02 -6.894342303276062012e-01 7.008193433284759521e-02
1.085909754037857056e-01 7.541421651840209961e-01 -7.557417452335357666e-02 -9.014286100864410400e-02 -4.828651547431945801e-01 1.210607960820198059e-01 -2.132901549339294434e-01 -3.351616859436035156e-01
-5.424017310142517090e-01 2.653307467699050903e-02 -2.316139489412307739e-01 -4.878726303577423096e-01 -3.233965635299682617e-01 2.536392211914062500e-01 8.884730190038681030e-02 -4.864354729652404785e-01
3.139100670814514160e-01 5.569223761558532715e-01 -1.492357403039932251e-01 -4.640185832977294922e-01 -4.236360192298889160e-01 -6.314189173281192780e-03 -4.112960696220397949e-01 -7.100335508584976196e-02
2.654960453510284424e-01 5.519378185272216797e-01 -1.002543792128562927e-01 -2.991532385349273682e-01 2.699086666107177734e-01 -1.489746868610382080e-01 -5.977052450180053711e-01 -2.702540755271911621e-01
2.874512374401092529e-01 5.251102447509765625e-01 -1.896549612283706665e-01 -2.780565917491912842e-01 -3.684818744659423828e-01 -1.395134478807449341e-01 -6.033584475517272949e-01 -9.519561380147933960e-02
1.507724225521087646e-01 1.113913208246231079e-01 -4.527221024036407471e-01 -2.235250473022460938e-01 1.231013983488082886e-01 -3.878693580627441406e-01 -7.085196375846862793e-01 -2.057721167802810669e-01
2.095955759286880493e-01 6.057488918304443359e-01 -1.683362275362014771e-01 -3.119809925556182861e-01 2.416460514068603516e-01 -1.098606735467910767e-01 -6.131970882415771484e-01 -1.303683221340179443e-01
2.461625821888446808e-02 3.545103967189788818e-01 2.851520851254463196e-02 -3.909917771816253662e-01 1.762370318174362183e-01 -4.842346608638763428e-01 -4.854222834110260010e-01 -4.678155183792114258e-01
2.234457433223724365e-01 1.034631431102752686e-01 -2.302470356225967407e-01 -2.619042396545410156e-01 -5.506317615509033203e-01 4.945807456970214844e-01 -2.435688674449920654e-01 -4.589430391788482666e-01
-4.369617104530334473e-01 3.389449715614318848e-01 1.836628019809722900e-01 3.634265065193176270e-01 -2.951454520225524902e-01 2.407293915748596191e-01 -5.677164196968078613e-01 -2.469950765371322632e-01
-6.916919257491827011e-03 3.593669533729553223e-01 -5.973402857780456543e-01 -1.003061830997467041e-01 -2.978743016719818115e-01 -2.665393054485321045e-01 -5.860037207603454590e-01 2.753637544810771942e-02
-2.389250099658966064e-01 5.257221460342407227e-01 7.752621918916702271e-02 -5.432908535003662109e-01 8.738367259502410889e-02 -2.958739697933197021e-01 -5.195981264114379883e-01 -1.401191577315330505e-02
-4.460000693798065186e-01 2.191112339496612549e-01 8.950768411159515381e-02 -3.253623545169830322e-01 -1.408023387193679810e-01 -5.136116147041320801e-01 -5.893045067787170410e-01 -9.110424667596817017e-02
1.223434582352638245e-01 6.986866593360900879e-01 1.341791749000549316e-01 -2.562595531344413757e-02 -2.176151573657989502e-01 1.893868297338485718e-02 -2.742621898651123047e-01 -5.960483551025390625e-01
-1.812168583273887634e-02 5.118053555488586426e-01 -2.980299293994903564e-01 -4.040199220180511475e-01 -2.791784405708312988e-01 -4.767695665359497070e-01 -3.522494137287139893e-01 -2.373675405979156494e-01
2.435205131769180298e-02 6.073495745658874512e-01 -1.336830258369445801e-01 2.242174595594406128e-01 -4.860984086990356445e-01 -1.582705788314342499e-02 -2.859507501125335693e-01 -4.940432906150817871e-01
-1.385223120450973511e-01 6.131377220153808594e-01 -6.123543977737426758e-01 -4.053986966609954834e-01 -3.602800518274307251e-02 1.867646425962448120e-01 -5.551188811659812927e-02 -1.621329933404922485e-01
-1.251326650381088257e-01 4.496106505393981934e-01 2.916374802589416504e-01 -3.613662123680114746e-01 2.765038013458251953e-01 -2.188954502344131470e-01 -5.816699266433715820e-01 -3.222492337226867676e-01
-2.425495237112045288e-01 1.504506021738052368e-01 8.989552408456802368e-02 -4.522369801998138428e-01 -5.696480274200439453e-01 2.429930269718170166e-01 4.715262446552515030e-03 -5.677748322486877441e-01
1.563456840813159943e-02 3.369332849979400635e-01 -2.331356108188629150e-01 1.032527089118957520e-01 -4.062630832195281982e-01 -3.474628627300262451e-01 -7.153354287147521973e-01 -1.540563255548477173e-01
-4.878879487514495850e-01 3.884252309799194336e-01 -6.170132160186767578e-01 -1.624182760715484619e-01 -1.633140593767166138e-01 -1.703966706991195679e-01 -1.189390546642243862e-03 -3.850951492786407471e-01
-3.624107539653778076e-01 6.477160453796386719e-01 1.788612753152847290e-01 -6.386400759220123291e-02 -3.890460133552551270e-01 4.097394049167633057e-01 -2.592864930629730225e-01 -1.630332916975021362e-01
1.385161876678466797e-01 3.636561036109924316e-01 -6.488307118415832520e-01 -2.122957855463027954e-01 9.911637753248214722e-02 -1.563833057880401611e-01 -5.889409780502319336e-01 -3.722069784998893738e-02
8.371081203222274780e-03 -1.276254802942276001e-01 -2.989881038665771484e-01 -6.206988096237182617e-01 1.263833940029144287e-01 5.870147943496704102e-01 -2.680151462554931641e-01 -2.767479121685028076e-01
2.586823999881744385e-01 3.164279162883758545e-01 -2.359810918569564819e-01 -3.447837233543395996e-01 1.063330247998237610e-01 -4.100919961929321289e-01 -5.710732936859130859e-01 -3.908795714378356934e-01
1.130293160676956177e-01 6.523702144622802734e-01 -1.890841424465179443e-01 -5.756667256355285645e-01 -7.339013367891311646e-02 -2.204476296901702881e-01 -3.696455359458923340e-01 -6.222009658813476562e-02
1.701566943665966392e-04 2.324938774108886719e-01 -1.369679719209671021e-01 -2.809729874134063721e-01 -1.466657817363739014e-01 7.583655118942260742e-01 -5.003419518470764160e-01 3.562886267900466919e-02
6.564953923225402832e-02 5.386425256729125977e-01 1.101701855659484863e-01 -4.863127470016479492e-01 -4.509016573429107666e-01 -2.874678671360015869e-01 -2.488617449998855591e-01 -3.302037119865417480e-01
-2.728494405746459961e-01 5.684111118316650391e-01 3.289610743522644043e-01 3.231706842780113220e-02 -2.397105395793914795e-01 3.301070630550384521e-01 -5.703724622726440430e-01 3.802361339330673218e-02
4.183349013328552246e-02 -1.219426542520523071e-01 -3.872412815690040588e-02 -3.716446459293365479e-01 -6.148756667971611023e-02 7.003865242004394531e-01 -4.520034492015838623e-01 -3.809610605239868164e-01
-3.090829253196716309e-01 -8.448933064937591553e-02 -9.126874804496765137e-02 -3.120619952678680420e-01 -4.134950637817382812e-01 5.058369040489196777e-01 -5.489369630813598633e-01 2.518646717071533203e-01
-4.449155032634735107e-01 5.363420844078063965e-01 3.329118192195892334e-01 7.602973282337188721e-02 -1.248217597603797913e-01 3.804853260517120361e-01 -3.743373751640319824e-01 -3.119271397590637207e-01
1.234298944473266602e-01 2.587128281593322754e-01 -4.904894530773162842e-01 -2.689685523509979248e-01 2.114864140748977661e-01 -3.340205848217010498e-01 -6.494705080986022949e-01 -1.637088954448699951e-01
1.722152680158615112e-01 3.897687196731567383e-01 -2.882297933101654053e-01 4.227968305349349976e-02 -4.047094881534576416e-01 -2.873489558696746826e-01 -6.401337981224060059e-01 -2.782588005065917969e-01
-4.243331849575042725e-01 3.510771095752716064e-01 2.380607277154922485e-01 -2.413988262414932251e-01 4.507165551185607910e-01 3.903162106871604919e-02 -5.587138533592224121e-01 -2.547743022441864014e-01
1.626074314117431641e-01 4.092890322208404541e-01 -5.170296430587768555e-01 -1.355245560407638550e-01 2.245788276195526123e-01 -1.866213083267211914e-01 -6.319499611854553223e-01 -1.890266388654708862e-01
-4.771118238568305969e-02 5.030918866395950317e-02 -4.828408360481262207e-01 5.326564982533454895e-02 2.557860612869262695e-01 6.357201933860778809e-02 -8.263095617294311523e-01 -8.345476537942886353e-02
2.677813470363616943e-01 2.771826982498168945e-01 -1.382664591073989868e-01 3.930686041712760925e-02 -2.378815412521362305e-01 -2.727399766445159912e-01 -8.009634017944335938e-01 -2.414192557334899902e-01
-3.688129484653472900e-01 5.464381575584411621e-01 2.867785394191741943e-01 -3.703849017620086670e-01 3.559852540493011475e-01 1.375206857919692993e-01 -3.842233419418334961e-01 -2.295438349246978760e-01
5.305427126586437225e-03 2.603983879089355469e-01 -2.987775504589080811e-01 -1.311486363410949707e-01 -2.935859858989715576e-01 -5.198234319686889648e-01 -6.510890722274780273e-01 -2.130029350519180298e-01
-9.797039628028869629e-02 -8.493733406066894531e-02 5.163581669330596924e-02 -1.697436869144439697e-01 -9.344360232353210449e-02 6.433878540992736816e-01 -7.269023060798645020e-01 -2.533305436372756958e-02
-4.471203088760375977e-01 3.305116295814514160e-01 -9.283714741468429565e-02 -2.280316054821014404e-01 -1.793764084577560425e-01 -5.240700840950012207e-01 -5.670280456542968750e-01 -4.338372126221656799e-02
-3.955987095832824707e-01 2.276543676853179932e-01 1.096833348274230957e-01 -3.750348091125488281e-01 4.827559292316436768e-01 -1.665228977799415588e-02 -6.369163990020751953e-01 6.714219925925135612e-04
-2.791227400302886963e-01 1.631349921226501465e-01 2.097167968750000000e-01 -3.601756691932678223e-01 2.339070662856101990e-02 -3.741861879825592041e-01 -7.264207601547241211e-01 -2.313451468944549561e-01
3.260468840599060059e-01 -1.228970065712928772e-01 -2.842385172843933105e-01 -4.056751728057861328e-01 -7.672642916440963745e-02 5.314050912857055664e-01 -4.510612189769744873e-01 -3.761532902717590332e-01
-5.789504051208496094e-01 -3.702180460095405579e-02 3.186343237757682800e-03 -2.791046500205993652e-01 -3.606338798999786377e-01 1.822902560234069824e-01 -1.799763552844524384e-02 -6.495581269264221191e-01
1.829506605863571167e-01 5.830404162406921387e-01 -4.071747064590454102e-01 -3.710545301437377930e-01 -3.104227781295776367e-01 -2.111119925975799561e-01 -3.908340632915496826e-01 -1.715765446424484253e-01
-4.074054360389709473e-01 5.301817059516906738e-01 2.281448394060134888e-01 2.256875187158584595e-01 -2.682345807552337646e-01 2.987935841083526611e-01 -5.105164647102355957e-01 -1.675973236560821533e-01
3.230022192001342773e-01 1.474070250988006592e-01 -1.599722355604171753e-01 -3.309783935546875000e-01 -3.808349967002868652e-01 4.297949075698852539e-01 -2.913846671581268311e-01 -5.693320631980895996e-01
-3.710966110229492188e-01 7.774335145950317383e-02 -2.032797336578369141e-01 -2.738229632377624512e-01 -5.414487421512603760e-02 6.860997080802917480e-01 -4.764983654022216797e-01 1.980566382408142090e-01
1.066312342882156372e-01 -1.042824611067771912e-01 1.076810285449028015e-01 -1.450207680463790894e-01 -1.409994363784790039e-01 5.359246134757995605e-01 -3.973428308963775635e-01 -6.929295063018798828e-01
-3.790804743766784668e-01 -1.108107268810272217e-01 -2.322636544704437256e-01 -5.225315317511558533e-02 4.456035196781158447e-01 2.596431374549865723e-01 -3.852161467075347900e-01 -6.107156276702880859e-01
-1.551170460879802704e-02 9.792742133140563965e-02 -4.801454544067382812e-01 -9.774357080459594727e-02 3.741982281208038330e-01 3.717624815180897713e-03 -7.797453999519348145e-01 -4.511127248406410217e-02
-4.022671878337860107e-01 2.348578125238418579e-01 -3.584117591381072998e-01 -5.611806511878967285e-01 7.598157506436109543e-03 -3.848076462745666504e-01 -4.330306053161621094e-01 6.316710263490676880e-02
2.419629395008087158e-01 3.131679594516754150e-01 -1.532385200262069702e-01 -1.581007838249206543e-01 -2.403532713651657104e-01 -3.491819500923156738e-01 -7.631623148918151855e-01 -1.810729205608367920e-01
2.402559518814086914e-01 -1.634795814752578735e-01 -8.281438052654266357e-02 -3.524276912212371826e-01 -5.296427607536315918e-01 2.662793099880218506e-01 -3.314071297645568848e-01 -5.685342550277709961e-01
1.291112750768661499e-01 3.942562043666839600e-01 1.299596279859542847e-01 -5.725449323654174805e-01 -3.560632169246673584e-01 -1.482630074024200439e-01 -5.664228796958923340e-01 1.166077405214309692e-01
1.336475908756256104e-01 8.033254742622375488e-01 4.946156591176986694e-02 -2.194092124700546265e-01 -1.855757385492324829e-01 1.100262105464935303e-01 -4.891971051692962646e-01 -1.901276409626007080e-02
-3.946402966976165771e-01 3.916749060153961182e-01 7.197944074869155884e-02 3.860023915767669678e-01 -3.493115603923797607e-01 1.681055687367916107e-02 -4.522722959518432617e-01 -4.580605626106262207e-01
3.232191205024719238e-01 3.251462578773498535e-01 -3.854621052742004395e-01 -3.372073173522949219e-01 -2.351155877113342285e-01 -1.792215257883071899e-01 -6.633996963500976562e-01 -4.536929540336132050e-03
-1.185131594538688660e-01 5.000236257910728455e-02 1.598703712224960327e-01 -1.972171515226364136e-01 -6.291132569313049316e-01 4.897911548614501953e-01 -2.393780946731567383e-01 -4.754159748554229736e-01
-4.216340482234954834e-01 4.084761068224906921e-02 -1.905941069126129150e-01 -6.883309483528137207e-01 -3.538637161254882812e-01 -1.039047464728355408e-01 5.519066378474235535e-02 -4.139672517776489258e-01
-5.189852043986320496e-02 1.443240791559219360e-01 4.319303333759307861e-01 -5.303649306297302246e-01 1.119200438261032104e-01 -2.030889093875885010e-01 -5.736597180366516113e-01 -3.546402454376220703e-01
1.825742870569229126e-01 -1.074234992265701294e-01 -4.071715176105499268e-01 -1.710744649171829224e-01 -1.934739202260971069e-01 4.381889104843139648e-01 -3.731398284435272217e-01 -6.256170868873596191e-01
-7.800996303558349609e-01 6.504108011722564697e-02 5.787827819585800171e-02 -2.710200659930706024e-02 1.125748604536056519e-01 -2.055078186094760895e-02 -6.044799089431762695e-01 -6.810616701841354370e-02
-6.133267283439636230e-01 5.076760053634643555e-01 8.262239396572113037e-02 1.532964408397674561e-01 -1.117308139801025391e-01 -1.491013318300247192e-01 -3.901320993900299072e-01 -3.858121037483215332e-01
1.837116479873657227e-01 3.856511786580085754e-02 -2.234021276235580444e-01 -4.471534788608551025e-01 -4.292858839035034180e-01 3.803342878818511963e-01 -1.774509996175765991e-01 -5.953810811042785645e-01
-4.570071399211883545e-01 3.794840276241302490e-01 -4.714813232421875000e-01 -5.567267537117004395e-01 -4.671699553728103638e-02 -2.750827074050903320e-01 -1.582072973251342773e-01 -1.096103116869926453e-01
2.040149271488189697e-01 3.175304532051086426e-01 -2.703499197959899902e-01 -1.992968320846557617e-01 -4.471762776374816895e-01 5.898248553276062012e-01 -2.702482640743255615e-01 -3.519232273101806641e-01
2.065901830792427063e-02 8.844231069087982178e-02 -4.193167984485626221e-01 2.671387977898120880e-02 -5.851041078567504883e-01 -3.029732704162597656e-01 -6.028474569320678711e-01 -1.328393667936325073e-01
1.553712189197540283e-01 -5.403012037277221680e-02 -3.640891015529632568e-01 -3.152966797351837158e-01 -2.997301518917083740e-01 5.236074924468994141e-01 -2.535201907157897949e-01 -5.591887831687927246e-01
-1.273701041936874390e-01 2.997280061244964600e-01 5.918130651116371155e-02 -2.657022178173065186e-01 -4.330611228942871094e-01 -3.696740791201591492e-02 -7.239114046096801758e-01 3.269304931163787842e-01
-2.363953590393066406e-01 3.464890420436859131e-01 2.141429483890533447e-01 3.167303204536437988e-01 7.375041395425796509e-02 1.564020812511444092e-01 -5.716249346733093262e-01 -5.667728185653686523e-01
2.677808105945587158e-01 4.927254021167755127e-01 -7.158644497394561768e-02 -4.274126589298248291e-01 -5.054203867912292480e-01 -2.868831530213356018e-02 -4.910758733749389648e-01 -1.674790866672992706e-02
7.720710337162017822e-02 1.610054224729537964e-01 -2.317892462015151978e-01 -4.474164545536041260e-01 -5.538028478622436523e-01 3.301695883274078369e-01 -3.448363766074180603e-02 -5.452613234519958496e-01
1.003902256488800049e-01 4.521133005619049072e-02 -6.877509951591491699e-01 -2.259811758995056152e-01 -9.630092233419418335e-02 -2.709583640098571777e-01 -6.167715191841125488e-01 -2.663337998092174530e-02
-2.649401724338531494e-01 6.007481813430786133e-01 9.497598558664321899e-02 8.085782080888748169e-02 3.768413066864013672e-01 1.663373112678527832e-01 -4.942597150802612305e-01 -3.733361661434173584e-01
-4.553333222866058350e-01 5.701978690922260284e-03 -2.706748545169830322e-01 -1.866111159324645996e-01 4.192816615104675293e-01 3.071575462818145752e-01 -2.121414840221405029e-01 -6.077860593795776367e-01
-3.843812346458435059e-01 2.249001711606979370e-01 1.094557866454124451e-01 -2.223881632089614868e-01 -1.083116233348846436e-01 -5.561923980712890625e-01 -6.317551136016845703e-01 -1.415555328130722046e-01
-6.835952401161193848e-01 4.089752957224845886e-02 5.153921619057655334e-02 1.007024422287940979e-01 8.617531508207321167e-02 3.828436881303787231e-02 -7.099133729934692383e-01 -7.320435345172882080e-02
-9.994052350521087646e-02 7.257662415504455566e-01 2.064148783683776855e-01 -4.806157350540161133e-01 1.321262586861848831e-02 4.356300830841064453e-02 -4.331334829330444336e-01 -7.256186654558405280e-05
-8.395656347274780273e-01 1.940135471522808075e-02 1.371648609638214111e-01 -3.390168771147727966e-02 7.124141324311494827e-03 1.509179025888442993e-01 -4.197808206081390381e-01 -2.752212882041931152e-01
2.141848355531692505e-01 5.960723757743835449e-01 1.624760925769805908e-01 -3.230859935283660889e-01 -2.841037213802337646e-01 -1.767637431621551514e-01 -3.141324818134307861e-01 -5.073459744453430176e-01
-4.214506447315216064e-01 -4.602122306823730469e-02 4.431578516960144043e-01 1.090479549020528793e-02 8.321828208863735199e-03 -1.410799007862806320e-02 -6.442638039588928223e-01 -4.565187990665435791e-01
1.862472668290138245e-02 4.849588572978973389e-01 1.978499740362167358e-01 -7.304936051368713379e-01 1.529610157012939453e-01 -1.374430507421493530e-01 -3.505149483680725098e-01 -1.629534959793090820e-01
-2.778983116149902344e-01 -1.614551246166229248e-01 -5.181315913796424866e-02 -4.618946909904479980e-01 -4.961121678352355957e-01 2.787163853645324707e-01 -7.675097882747650146e-02 -5.924293398857116699e-01
-2.986565232276916504e-01 4.958661496639251709e-01 -6.920014619827270508e-01 -6.924718618392944336e-02 2.327194511890411377e-01 4.019977897405624390e-02 -1.941037029027938843e-01 -2.963264882564544678e-01
5.408437550067901611e-02 5.154191255569458008e-01 5.039063468575477600e-02 -2.407475002110004425e-02 -5.425788164138793945e-01 -2.254236638545989990e-01 -3.872391879558563232e-01 -4.828432202339172363e-01
-5.976849198341369629e-01 6.266840100288391113e-01 -1.776873618364334106e-01 -8.130891621112823486e-02 -4.031734764575958252e-01 1.837297677993774414e-01 -1.226934194564819336e-01 2.229119092226028442e-02
2.174630165100097656e-01 3.639432191848754883e-01 -4.955616891384124756e-01 -5.123502388596534729e-02 -5.745558142662048340e-01 -9.442857466638088226e-03 -4.813096821308135986e-01 -1.009269431233406067e-01
-2.859341502189636230e-01 6.580244284123182297e-03 -5.595111846923828125e-01 1.761773973703384399e-01 2.298853248357772827e-01 -9.980671852827072144e-02 -6.298032999038696289e-01 -3.385945260524749756e-01
-4.574130754917860031e-03 2.403713613748550415e-01 2.672876045107841492e-02 -5.005772709846496582e-01 3.609205484390258789e-01 -9.794540703296661377e-03 -7.331362962722778320e-01 1.518563181161880493e-01
-1.417475491762161255e-01 -9.548519551753997803e-02 -3.505687415599822998e-01 8.716911077499389648e-03 1.747216731309890747e-01 8.479877561330795288e-02 -8.999416232109069824e-01 1.423199567943811417e-02
-3.702433705329895020e-01 5.648443698883056641e-01 2.196817994117736816e-01 -3.952017128467559814e-01 4.050978720188140869e-01 1.449532061815261841e-01 -3.661709427833557129e-01 -1.422297805547714233e-01
-3.206108510494232178e-01 3.715606033802032471e-01 -1.173127070069313049e-01 -1.492888480424880981e-01 -8.501980453729629517e-02 -5.670447349548339844e-01 -5.760007500648498535e-01 -2.501139044761657715e-01
-5.922867059707641602e-01 3.111101388931274414e-01 -1.917105913162231445e-01 -3.306493461132049561e-01 -1.932155787944793701e-01 -5.160899758338928223e-01 -3.035233020782470703e-01 -1.025548055768013000e-01
1.286595761775970459e-01 4.975597560405731201e-01 7.928534597158432007e-02 -6.742817759513854980e-01 3.115825951099395752e-01 -1.046254020184278488e-02 -3.683412969112396240e-01 -2.051104754209518433e-01
-2.011351287364959717e-01 -1.691086143255233765e-01 -2.097475528717041016e-02 -4.680402576923370361e-01 2.859084308147430420e-01 6.108577847480773926e-01 -4.899749457836151123e-01 -1.283700168132781982e-01
3.941242098808288574e-01 5.017428398132324219e-01 -2.457695752382278442e-01 -1.497988402843475342e-01 -1.720864772796630859e-01 -1.058933883905410767e-01 -6.590566635131835938e-01 -1.868018358945846558e-01
1.136894673109054565e-01 2.838826179504394531e-01 -6.279402971267700195e-01 -1.674824506044387817e-01 -1.169349253177642822e-01 6.108028888702392578e-01 -2.404042929410934448e-01 -1.989417821168899536e-01
2.330160140991210938e-01 5.357488989830017090e-01 -2.063899636268615723e-01 -2.562930583953857422e-01 -1.220088899135589600e-01 -2.772179841995239258e-01 -6.481755971908569336e-01 -1.962805539369583130e-01
-4.443459808826446533e-01 -2.157431542873382568e-01 -1.279333978891372681e-01 -2.658717036247253418e-01 -3.126241266727447510e-01 6.497765183448791504e-01 -3.580743968486785889e-01 -1.442085802555084229e-01
-6.059334799647331238e-02 6.606414169073104858e-02 -9.724102169275283813e-02 -1.820639520883560181e-01 -4.508539140224456787e-01 4.840756952762603760e-01 -1.812312006950378418e-01 -6.920386552810668945e-01
-2.889285385608673096e-01 3.193219602108001709e-01 -4.221290647983551025e-01 -2.439104020595550537e-01 -8.156455308198928833e-02 -5.221157073974609375e-01 -1.996560394763946533e-01 -5.076892971992492676e-01
-1.178871318697929382e-01 3.926996290683746338e-01 2.066759020090103149e-01 -2.245184481143951416e-01 1.788002103567123413e-01 -3.816200196743011475e-01 -4.304203987121582031e-01 -6.131078004837036133e-01
-3.281115889549255371e-01 9.182380884885787964e-02 1.930980235338211060e-01 3.327412903308868408e-01 -2.848231494426727295e-01 1.205533146858215332e-01 -7.755030393600463867e-01 -1.970918476581573486e-01
-3.676514625549316406e-01 2.782773971557617188e-01 -1.643661558628082275e-01 -3.348659873008728027e-01 -5.930780246853828430e-02 -5.070361495018005371e-01 -6.226044893264770508e-01 1.788363442756235600e-03
-1.305265426635742188e-01 2.018061727285385132e-01 -5.390405058860778809e-01 -4.069867730140686035e-01 -3.568310439586639404e-01 -3.408602774143218994e-01 -4.712508022785186768e-01 1.429784297943115234e-01
-2.372574508190155029e-01 7.585402578115463257e-02 -2.435076534748077393e-01 -4.890220761299133301e-01 -6.076734066009521484e-01 2.991827428340911865e-01 1.734708622097969055e-02 -4.247804284095764160e-01
2.278668880462646484e-01 -2.407985366880893707e-02 -3.415599763393402100e-01 -2.094840854406356812e-01 -1.943004280328750610e-01 5.342237949371337891e-01 -3.354235589504241943e-01 -5.927001833915710449e-01
-5.242005586624145508e-01 -2.400022745132446289e-01 -1.257559955120086670e-01 -2.027151286602020264e-01 -1.358556896448135376e-01 5.491018295288085938e-01 -5.388097763061523438e-01 -2.047401852905750275e-02
-4.214940965175628662e-01 2.646570205688476562e-01 -6.682611703872680664e-01 -1.964409053325653076e-01 -4.767172411084175110e-02 -4.145069047808647156e-02 -1.131182070821523666e-02 -5.128535032272338867e-01
-6.041597723960876465e-01 4.524019360542297363e-01 -4.943115264177322388e-02 -2.039900124073028564e-01 -6.835951656103134155e-02 -4.633259475231170654e-01 -3.382671177387237549e-01 -2.291278243064880371e-01
-5.711923912167549133e-02 2.762766480445861816e-01 8.220355212688446045e-02 -1.839148849248886108e-01 -1.925564259290695190e-01 7.817341089248657227e-01 -4.798075258731842041e-01 -3.775129094719886780e-02
5.027851834893226624e-02 6.232700943946838379e-01 4.687435552477836609e-02 9.152734279632568359e-02 -4.377106130123138428e-01 -6.318853795528411865e-02 -3.488818407058715820e-01 -5.302169919013977051e-01
-5.189262628555297852e-01 -9.821792691946029663e-02 -1.727443635463714600e-01 -2.541902363300323486e-01 7.642965763807296753e-02 6.948944330215454102e-01 -3.074304461479187012e-01 -2.082839906215667725e-01
-3.832493722438812256e-01 8.952076733112335205e-02 3.477133577689528465e-03 -8.335587978363037109e-01 -2.405247688293457031e-01 2.382133603096008301e-01 2.188597619533538818e-02 -1.876077353954315186e-01
-6.191497445106506348e-01 2.082462608814239502e-01 5.877422541379928589e-02 2.656421065330505371e-01 2.689042501151561737e-02 -8.714855462312698364e-02 -6.096419692039489746e-01 -3.453775048255920410e-01
-5.607774853706359863e-01 -1.273795664310455322e-01 -1.904885023832321167e-01 -2.926919758319854736e-01 -5.775225535035133362e-02 5.125198960304260254e-01 -4.930130839347839355e-01 1.956390291452407837e-01
1.124260723590850830e-01 4.396225214004516602e-01 6.147008389234542847e-02 -3.266695141792297363e-01 3.826205432415008545e-01 5.628295615315437317e-02 -7.307175397872924805e-01 9.297564625740051270e-03
2.154474146664142609e-02 4.688419699668884277e-01 1.301651298999786377e-01 -7.347337007522583008e-01 2.788503281772136688e-02 -2.454799860715866089e-01 -3.846529126167297363e-01 -1.181125268340110779e-01
-2.381510436534881592e-01 3.577520847320556641e-01 -3.098776042461395264e-01 -6.049637794494628906e-01 2.198403142392635345e-02 -4.603596329689025879e-01 -3.420680761337280273e-01 -1.544905602931976318e-01
-1.789325475692749023e-01 3.570986092090606689e-01 1.205738820135593414e-02 -3.971548676490783691e-01 -5.787259340286254883e-01 4.782321751117706299e-01 3.198040276765823364e-02 -3.434147238731384277e-01
-4.904771149158477783e-01 2.253645509481430054e-01 3.430554866790771484e-01 -2.987551391124725342e-01 -7.709264755249023438e-02 -3.740063011646270752e-01 -5.780879259109497070e-01 -1.472811549901962280e-01
-3.543733656406402588e-01 1.042936071753501892e-01 3.748272955417633057e-01 1.923683732748031616e-01 -1.208403259515762329e-01 6.597453355789184570e-02 -7.691574096679687500e-01 -2.747420370578765869e-01
3.242925703525543213e-01 4.272035658359527588e-01 -1.229794472455978394e-01 -3.948022127151489258e-01 -5.066325888037681580e-02 -1.840490847826004028e-01 -7.051319479942321777e-01 -8.767515420913696289e-02
-2.497608810663223267e-01 3.100632727146148682e-01 -2.250162661075592041e-01 4.112574756145477295e-01 -3.266002237796783447e-01 3.538225889205932617e-01 -6.188824772834777832e-01 -8.271414041519165039e-02
-4.878587205894291401e-04 3.018504977226257324e-01 1.066417098045349121e-01 -5.013273358345031738e-01 3.089402914047241211e-01 7.290635257959365845e-02 -7.183580994606018066e-01 1.714253425598144531e-01
-1.880894452333450317e-01 2.255430519580841064e-01 -7.799554467201232910e-01 -3.239850997924804688e-01 2.409303784370422363e-01 2.440329790115356445e-01 -1.177404224872589111e-01 -2.626661360263824463e-01
-3.927378654479980469e-01 4.177004098892211914e-01 -9.332016855478286743e-02 -3.779487311840057373e-01 -1.422816514968872070e-01 -5.416644811630249023e-01 -4.379430711269378662e-01 -1.195445656776428223e-01
-5.478838682174682617e-01 -1.209862753748893738e-01 -2.824773825705051422e-02 -2.818633019924163818e-01 -2.155152261257171631e-01 5.836416482925415039e-01 -4.632842540740966797e-01 5.678187310695648193e-02
-2.658057212829589844e-01 1.412509977817535400e-01 1.604519933462142944e-01 3.086358606815338135e-01 1.661434322595596313e-01 2.124129086732864380e-01 -7.225009799003601074e-01 -4.400726258754730225e-01
-2.361837327480316162e-01 -3.807559981942176819e-02 -3.939745947718620300e-03 -7.081215977668762207e-01 -4.360167086124420166e-01 9.137102216482162476e-02 -3.476156294345855713e-02 -4.915773272514343262e-01
-4.384377300739288330e-01 3.035209178924560547e-01 -1.460379213094711304e-01 2.810296118259429932e-01 -1.053762510418891907e-01 5.262499451637268066e-01 -5.434910655021667480e-01 -1.786528825759887695e-01
-2.201336324214935303e-01 1.658534109592437744e-01 -2.334786504507064819e-01 -8.841073513031005859e-02 -8.464395254850387573e-02 7.427873611450195312e-01 -5.404939055442810059e-01 1.033144518733024597e-01
-6.989988088607788086e-01 3.296106681227684021e-02 3.108831644058227539e-01 -6.635493040084838867e-02 2.198798023164272308e-02 -7.548679411411285400e-02 -5.466254353523254395e-01 -3.229268193244934082e-01
-4.444318115711212158e-01 4.753012657165527344e-01 4.346378445625305176e-01 -3.156233429908752441e-01 8.321192860603332520e-02 4.613629728555679321e-02 -5.221306085586547852e-01 -7.979895174503326416e-02
1.603261381387710571e-01 3.703449070453643799e-01 -4.309963583946228027e-01 -3.944154083728790283e-01 1.693806201219558716e-01 -3.122352957725524902e-01 -5.966914296150207520e-01 -1.166081577539443970e-01
-2.283897697925567627e-01 1.485128886997699738e-02 -1.311177313327789307e-01 -1.369842793792486191e-02 -2.188018560409545898e-01 7.089818716049194336e-01 -6.161957383155822754e-01 3.350914688780903816e-03
-1.157582402229309082e-01 -3.192455274984240532e-03 3.247101902961730957e-01 -4.252126216888427734e-01 8.848383277654647827e-02 -3.842473328113555908e-01 -7.050318717956542969e-01 -2.186369895935058594e-01
-9.542968124151229858e-02 -1.720397919416427612e-01 8.038318157196044922e-02 -4.246692955493927002e-01 1.336674243211746216e-01 6.326715946197509766e-01 -5.617109537124633789e-01 -2.020649164915084839e-01
-4.395776689052581787e-01 3.968271613121032715e-01 2.236741632223129272e-01 8.862147480249404907e-02 2.353476434946060181e-01 1.059285248629748821e-03 -6.316420435905456543e-01 -3.702088594436645508e-01
-4.596924185752868652e-01 5.067374110221862793e-01 -4.562433063983917236e-02 4.875891283154487610e-02 -2.944165766239166260e-01 3.675254285335540771e-01 -5.460696220397949219e-01 8.656132221221923828e-02
-2.747741714119911194e-02 2.524308264255523682e-01 -7.716997712850570679e-02 -3.378950059413909912e-01 1.338423490524291992e-01 -5.500816106796264648e-01 -3.767780959606170654e-01 -5.940792560577392578e-01
3.007581830024719238e-01 4.416003227233886719e-01 -2.302824854850769043e-01 -6.108473539352416992e-01 -3.301921784877777100e-01 -1.497519165277481079e-01 -3.940972089767456055e-01 -4.005266726016998291e-02
2.771106064319610596e-01 5.385162830352783203e-01 -2.298630625009536743e-01 -4.742709994316101074e-01 -3.055168986320495605e-01 -2.573618590831756592e-01 -3.554549813270568848e-01 -2.636587023735046387e-01
-1.292494535446166992e-01 4.523213207721710205e-02 -3.826331198215484619e-01 -4.094134867191314697e-01 -6.024163961410522461e-01 1.640640348196029663e-01 1.301802601665258408e-02 -5.265254974365234375e-01
-4.675084948539733887e-01 -1.955356821417808533e-02 -3.978467881679534912e-01 -2.900907695293426514e-01 4.727600514888763428e-01 3.653027117252349854e-02 -2.541264593601226807e-01 -4.992016553878784180e-01
-2.013144046068191528e-01 3.575065732002258301e-01 4.572542607784271240e-01 -6.109768152236938477e-01 4.187653213739395142e-02 -1.392454802989959717e-01 -4.664543569087982178e-01 -1.027841567993164062e-01
-3.167378008365631104e-01 3.783060312271118164e-01 -6.159139871597290039e-01 -1.006456688046455383e-01 -1.953539252281188965e-01 -2.532971650362014771e-02 3.894472122192382812e-02 -5.716298222541809082e-01
2.003862150013446808e-02 -1.045915335416793823e-01 -7.615489512681961060e-02 -2.829882502555847168e-01 -2.247277945280075073e-01 7.046108245849609375e-01 -5.874786376953125000e-01 -1.032809019088745117e-01
-1.330072730779647827e-01 -2.704841196537017822e-01 -2.413350194692611694e-01 -4.626734554767608643e-01 -4.536463916301727295e-01 3.616334199905395508e-01 -1.470004171133041382e-01 -5.278779864311218262e-01
-3.207818418741226196e-02 2.739545404911041260e-01 -7.033195495605468750e-01 -5.253661870956420898e-01 4.109283443540334702e-03 3.749137520790100098e-01 -8.481880277395248413e-02 -7.403026521205902100e-02
-3.332644104957580566e-01 1.113010570406913757e-01 3.510578274726867676e-01 -2.723997533321380615e-01 3.806590437889099121e-01 -4.367349029053002596e-04 -7.167573571205139160e-01 -1.430418938398361206e-01
-5.095731019973754883e-01 -2.356150001287460327e-01 -4.511786401271820068e-01 -1.600919812917709351e-01 2.421350181102752686e-01 -6.442128214985132217e-03 -3.077942132949829102e-01 -5.497465133666992188e-01
-3.237107992172241211e-01 4.097437858581542969e-02 -5.631359815597534180e-01 1.832715272903442383e-01 2.041851878166198730e-01 -9.062880650162696838e-03 -6.812144517898559570e-01 -1.923414617776870728e-01
-2.162291482090950012e-02 1.421512812376022339e-01 -2.805426716804504395e-01 -6.244322285056114197e-02 -6.523320078849792480e-01 -1.953203380107879639e-01 -6.498312950134277344e-01 1.037033498287200928e-01
1.882107406854629517e-01 7.029825448989868164e-02 -1.292375624179840088e-01 -3.557385206222534180e-01 -4.024411141872406006e-01 4.556301534175872803e-01 -2.002077847719192505e-01 -6.377629637718200684e-01
2.026951014995574951e-01 -1.248681768774986267e-01 -4.149776324629783630e-02 -2.899493873119354248e-01 -1.802152544260025024e-01 5.090866684913635254e-01 -4.468448162078857422e-01 -6.051551699638366699e-01
-3.360050022602081299e-01 1.166854351758956909e-01 -7.293205261230468750e-01 -4.192195534706115723e-01 1.944148689508438110e-01 2.653688192367553711e-01 -8.459860086441040039e-02 -2.246266305446624756e-01
2.539442479610443115e-02 5.198664665222167969e-01 2.461565434932708740e-01 -1.589813679456710815e-01 -3.610780537128448486e-01 -2.660530507564544678e-01 -3.490403592586517334e-01 -5.658931136131286621e-01
-3.364057242870330811e-01 4.982184171676635742e-01 -6.157857775688171387e-01 -3.480065762996673584e-01 3.058251142501831055e-01 1.512354798614978790e-02 -1.377298235893249512e-01 -1.599424481391906738e-01
-2.937512695789337158e-01 1.804116368293762207e-01 2.982099056243896484e-01 3.038543462753295898e-01 -1.267316639423370361e-01 2.183446437120437622e-01 -7.734730839729309082e-01 -1.947028785943984985e-01
-4.788236618041992188e-01 3.304581642150878906e-01 1.279744505882263184e-01 -2.787893414497375488e-01 -5.020521283149719238e-01 2.588814795017242432e-01 9.630294889211654663e-02 -4.889521598815917969e-01
-2.968038916587829590e-01 -3.151409327983856201e-01 -3.179202973842620850e-01 -1.207709610462188721e-01 -1.162591576576232910e-01 4.636865258216857910e-01 -6.771837472915649414e-01 9.917394071817398071e-02
-3.782191574573516846e-01 3.313881456851959229e-01 -5.716103911399841309e-01 -2.809481024742126465e-01 5.836748750880360603e-04 -2.186726331710815430e-01 2.125685475766658783e-02 -5.414720773696899414e-01
1.493297815322875977e-01 -1.619649678468704224e-01 -7.400849461555480957e-02 -3.189910054206848145e-01 -2.881563603878021240e-01 3.987618386745452881e-01 -3.066815435886383057e-01 -7.128371596336364746e-01
-3.576830625534057617e-01 4.561963975429534912e-01 3.004420995712280273e-01 -2.308021038770675659e-01 3.437102138996124268e-01 -6.321495026350021362e-02 -6.035101413726806641e-01 -1.845407485961914062e-01
-4.282531440258026123e-01 -1.579876393079757690e-01 -1.913854777812957764e-01 -2.137170135974884033e-01 4.191522896289825439e-01 1.503436416387557983e-01 -3.636654019355773926e-01 -6.154603362083435059e-01
7.247363775968551636e-02 -1.444751620292663574e-01 -1.893112212419509888e-01 -3.573883175849914551e-01 -5.835087224841117859e-02 6.591176390647888184e-01 -5.733056664466857910e-01 -2.092587202787399292e-01
6.188692152500152588e-02 3.730728924274444580e-01 -2.059834599494934082e-01 -2.568183839321136475e-01 2.552612125873565674e-01 -3.955391943454742432e-01 -6.508323550224304199e-01 -3.215734064579010010e-01
-4.036507010459899902e-01 5.910729765892028809e-01 -5.505326390266418457e-01 -2.833529114723205566e-01 1.790691725909709930e-02 1.664952002465724945e-02 -1.021904032677412033e-02 -3.219030499458312988e-01
-6.499668955802917480e-01 4.019951820373535156e-01 7.661014050245285034e-02 -2.634266316890716553e-01 1.016675457358360291e-01 -2.455250024795532227e-01 -5.194414258003234863e-01 1.555553823709487915e-02
-3.764045238494873047e-01 1.189004704356193542e-01 -9.473949670791625977e-03 -8.152400255203247070e-01 -2.642481327056884766e-01 2.387298345565795898e-01 1.195157319307327271e-02 -2.291603684425354004e-01
-9.674870222806930542e-02 -3.981314003467559814e-01 -1.904869675636291504e-01 -4.842307269573211670e-01 -2.158305048942565918e-01 5.270575881004333496e-01 -3.400985002517700195e-01 -3.483195006847381592e-01
-1.827621459960937500e-01 3.946281373500823975e-01 -6.694666743278503418e-01 -5.766807794570922852e-01 3.071493655443191528e-02 1.552435457706451416e-01 -7.065487653017044067e-02 9.183558635413646698e-03
-2.142561376094818115e-01 -1.353009194135665894e-01 -2.926604747772216797e-01 -4.288806319236755371e-01 -2.836090028285980225e-01 3.492827415466308594e-01 1.170048862695693970e-02 -6.809036731719970703e-01
-1.069878637790679932e-01 -3.170755803585052490e-01 -4.306485354900360107e-01 -2.267443016171455383e-02 1.238757520914077759e-01 -7.402028143405914307e-02 -3.877425491809844971e-01 -7.286123633384704590e-01
-2.158586494624614716e-02 2.288163304328918457e-01 -7.240487933158874512e-01 -3.629556000232696533e-01 -2.358935475349426270e-01 1.981183588504791260e-01 5.442338809370994568e-02 -4.396988749504089355e-01
1.949097216129302979e-01 1.523363292217254639e-01 -2.082228958606719971e-01 -2.098757028579711914e-01 -4.776725471019744873e-01 5.652294754981994629e-01 -2.602801024913787842e-01 -4.857964515686035156e-01
-3.537047505378723145e-01 -2.407706528902053833e-01 1.572533845901489258e-01 -4.560943543910980225e-01 -4.554583132266998291e-01 1.062069684267044067e-01 -1.197085827589035034e-01 -5.925534367561340332e-01
-3.687354028224945068e-01 7.926721870899200439e-02 -7.313903421163558960e-02 2.485497146844863892e-01 6.614974886178970337e-02 4.635740220546722412e-01 -7.540081739425659180e-01 -5.310104787349700928e-02
-6.372972726821899414e-01 -1.851329654455184937e-01 -3.023987114429473877e-01 -1.610348671674728394e-01 1.896505355834960938e-01 2.246897518634796143e-01 -1.960812062025070190e-01 -5.632940530776977539e-01
-2.222386747598648071e-02 1.402648985385894775e-01 -5.469044446945190430e-01 7.263617962598800659e-02 -5.342936515808105469e-01 -1.901332288980484009e-01 -5.930772423744201660e-01 -4.572001844644546509e-02
-1.977382004261016846e-01 6.518468260765075684e-02 -4.865517914295196533e-01 2.750097308307886124e-03 2.756618559360504150e-01 1.470731049776077271e-01 -7.772104144096374512e-01 1.350349783897399902e-01
-5.905524268746376038e-02 2.589218616485595703e-01 -3.247699737548828125e-01 2.130821645259857178e-01 -2.910295724868774414e-01 -3.107560873031616211e-01 -7.550250291824340820e-01 -1.651123166084289551e-01
-1.862155050039291382e-01 3.053398728370666504e-01 -6.766413450241088867e-01 -4.723840057849884033e-01 1.605782210826873779e-01 3.656181097030639648e-01 -3.476079180836677551e-02 -1.744451820850372314e-01
-6.437075138092041016e-01 4.915648996829986572e-01 1.110042259097099304e-01 -3.581946194171905518e-01 1.574108600616455078e-01 -2.085417211055755615e-01 -3.505099415779113770e-01 -1.106987372040748596e-01
-2.771303951740264893e-01 -2.593809664249420166e-01 -2.947011590003967285e-01 -6.779565811157226562e-01 -3.325980603694915771e-01 3.425265848636627197e-01 -1.217195168137550354e-01 -2.582337260246276855e-01
-3.633390665054321289e-01 -9.492185711860656738e-02 -3.478085249662399292e-02 -5.652356743812561035e-01 -6.079691648483276367e-01 5.810809135437011719e-02 -8.432544022798538208e-02 -3.976930379867553711e-01
2.011559307575225830e-01 3.349796235561370850e-01 1.650701910257339478e-01 -3.315063118934631348e-01 4.267373979091644287e-01 -1.265620738267898560e-01 -6.061784029006958008e-01 -3.802700638771057129e-01
-3.004763722419738770e-01 6.624502539634704590e-01 -3.948336839675903320e-02 -3.674761205911636353e-02 4.207499027252197266e-01 5.876711010932922363e-02 -4.213899075984954834e-01 -3.315280079841613770e-01
-4.489871561527252197e-01 1.469760835170745850e-01 3.077149093151092529e-01 -1.700654178857803345e-01 4.209457337856292725e-01 -2.901555411517620087e-02 -5.705322027206420898e-01 -3.868514895439147949e-01
-2.109926342964172363e-01 1.962358504533767700e-01 2.328911423683166504e-01 3.267501592636108398e-01 5.623394995927810669e-02 2.214059084653854370e-01 -7.583292722702026367e-01 -3.587808012962341309e-01
-5.661943182349205017e-02 4.066292047500610352e-01 1.927974820137023926e-01 -5.367686748504638672e-01 -4.248157516121864319e-02 -4.000453054904937744e-01 -5.378450751304626465e-01 -2.346003502607345581e-01
1.534153670072555542e-01 6.665597558021545410e-01 2.448568791151046753e-01 -3.985382616519927979e-01 -3.378629684448242188e-02 -1.533188950270414352e-02 -5.254080891609191895e-01 -1.895890384912490845e-01
-4.017953947186470032e-02 -3.389706313610076904e-01 -6.193665266036987305e-01 -1.160322502255439758e-01 -4.156927019357681274e-02 -9.223572909832000732e-02 -5.149280428886413574e-01 -4.593689441680908203e-01
6.489741802215576172e-02 1.833517998456954956e-01 -2.696947455406188965e-01 -1.995054930448532104e-01 -5.007698535919189453e-01 5.399960279464721680e-01 -1.616666465997695923e-01 -5.302174687385559082e-01
1.483058370649814606e-02 3.037838041782379150e-01 2.298311330378055573e-02 -2.179206758737564087e-01 -5.020769238471984863e-01 1.228005737066268921e-01 -6.988856196403503418e-01 3.222974240779876709e-01
-5.770270228385925293e-01 -6.816334277391433716e-02 -2.641680240631103516e-01 -1.792397201061248779e-01 3.606956303119659424e-01 2.017855048179626465e-01 -2.641679644584655762e-01 -5.655780434608459473e-01
-3.807048201560974121e-01 1.226418390870094299e-01 -2.683375179767608643e-01 -3.654260337352752686e-01 -1.102953404188156128e-01 -5.394166707992553711e-01 -5.756266117095947266e-01 -3.755913348868489265e-04
-1.027103811502456665e-01 4.816313385963439941e-01 -5.409671664237976074e-01 -6.230016350746154785e-01 1.201526373624801636e-01 2.434256076812744141e-01 -3.074616380035877228e-02 -4.546838998794555664e-02
-3.546072244644165039e-01 2.674950659275054932e-01 -7.392646670341491699e-01 -1.831246763467788696e-01 5.457206070423126221e-02 4.137129783630371094e-01 -1.114914938807487488e-01 -1.899642199277877808e-01
-4.041674360632896423e-02 -1.311405301094055176e-01 -2.385673224925994873e-01 -4.217773973941802979e-01 -5.814970731735229492e-01 1.966709643602371216e-02 -9.349592030048370361e-02 -6.317366361618041992e-01
-1.669165492057800293e-01 6.235129237174987793e-01 1.380141228437423706e-01 6.008716672658920288e-02 3.668746352195739746e-01 5.082931369543075562e-02 -5.184704661369323730e-01 -3.933443725109100342e-01
-1.276423186063766479e-01 1.226067468523979187e-01 -1.727007478475570679e-01 -3.238622844219207764e-01 -5.038508176803588867e-01 -1.627147048711776733e-01 -6.590402722358703613e-01 3.453791737556457520e-01
-5.551949143409729004e-01 -2.299738824367523193e-01 -4.425515830516815186e-01 -1.734066307544708252e-01 3.120289146900177002e-01 -7.484547793865203857e-02 -3.543800413608551025e-01 -4.294179975986480713e-01
-3.469706773757934570e-01 1.500295102596282959e-01 -3.456674814224243164e-01 -8.360467106103897095e-02 -1.042544916272163391e-01 -4.539195001125335693e-01 -7.167281508445739746e-01 3.951307851821184158e-03
1.164279952645301819e-01 1.578829288482666016e-01 -7.446555420756340027e-03 2.968507111072540283e-01 -5.138885974884033203e-01 -1.635658144950866699e-01 -6.657880544662475586e-01 -3.731389045715332031e-01
-3.803441226482391357e-01 -4.895636439323425293e-02 -4.513073861598968506e-01 -2.839924097061157227e-01 4.424719512462615967e-01 1.383625119924545288e-01 -1.656638979911804199e-01 -5.711755752563476562e-01
-8.095974475145339966e-02 -1.632311344146728516e-01 -1.877739280462265015e-01 -4.392647445201873779e-01 -5.501685738563537598e-01 3.823706507682800293e-02 -9.768304228782653809e-02 -6.518428921699523926e-01
3.749299049377441406e-02 4.124607145786285400e-01 3.106650337576866150e-02 -6.313859820365905762e-01 -2.315905243158340454e-01 -7.766969501972198486e-02 -5.647346377372741699e-01 2.241983115673065186e-01
-4.101629853248596191e-01 2.454805821180343628e-01 1.656507849693298340e-01 -3.460997343063354492e-01 1.165388748049736023e-01 -3.743444085121154785e-01 -6.839816570281982422e-01 5.229054391384124756e-02
-6.904662251472473145e-01 2.843140661716461182e-01 1.351296752691268921e-01 -3.638945221900939941e-01 1.313805729150772095e-01 -1.523716598749160767e-01 -4.927818477153778076e-01 9.181907027959823608e-02
-1.142901852726936340e-01 4.112155139446258545e-01 -2.006426751613616943e-01 4.012777209281921387e-01 -5.725761651992797852e-01 1.030357331037521362e-01 -4.128038585186004639e-01 -3.281638622283935547e-01
-3.547274172306060791e-01 4.902418553829193115e-01 3.281733691692352295e-01 -2.199482470750808716e-01 2.871368229389190674e-01 -8.084980398416519165e-02 -3.710130751132965088e-01 -5.011200308799743652e-01
-2.104879468679428101e-01 1.111981794238090515e-01 -7.534831762313842773e-01 -1.354736983776092529e-01 3.256559669971466064e-01 1.993314176797866821e-01 -4.460389912128448486e-01 -1.118217781186103821e-01
-1.493287086486816406e-01 -5.532640814781188965e-01 -8.210141956806182861e-02 -4.858636856079101562e-01 -3.003185987472534180e-01 2.281666994094848633e-01 -3.867005109786987305e-01 -3.701446950435638428e-01
8.270772546529769897e-02 -9.496074914932250977e-02 -4.230931103229522705e-01 -3.879450857639312744e-01 -4.247002303600311279e-01 4.510851204395294189e-01 -1.966138333082199097e-01 -4.817959070205688477e-01
1.720677465200424194e-01 -6.676930934190750122e-02 -3.970391117036342621e-03 -2.215964496135711670e-01 -1.527308970689773560e-01 5.985993742942810059e-01 -4.793500006198883057e-01 -5.526207089424133301e-01
-7.340080738067626953e-01 2.655841410160064697e-01 1.234662160277366638e-01 -3.287153542041778564e-01 1.232291385531425476e-01 -1.126604750752449036e-01 -4.857843816280364990e-01 5.945893749594688416e-02
-7.261344790458679199e-01 3.403165936470031738e-01 1.231303960084915161e-01 -3.353233635425567627e-01 1.117686107754707336e-01 -1.164609193801879883e-01 -4.484910368919372559e-01 4.594537615776062012e-02
-6.621563434600830078e-02 -4.914511442184448242e-01 -2.607207559049129486e-02 -4.827772676944732666e-01 -1.352121084928512573e-01 4.034038186073303223e-01 -5.000739693641662598e-01 -2.987417280673980713e-01
-2.705003917217254639e-01 4.766480252146720886e-02 -4.107190370559692383e-01 2.032793760299682617e-01 2.070900499820709229e-01 2.474149614572525024e-01 -7.807929515838623047e-01 -2.840624004602432251e-02
3.943340852856636047e-02 2.742641866207122803e-01 -4.897105991840362549e-01 -1.500219479203224182e-02 -2.465563118457794189e-01 6.654862165451049805e-01 -4.224830269813537598e-01 -3.207349777221679688e-02
-4.005564749240875244e-01 1.159694939851760864e-01 -1.507478114217519760e-02 -7.895699739456176758e-01 -2.849253416061401367e-01 2.808416783809661865e-01 2.003853209316730499e-02 -2.049430012702941895e-01
-2.382048368453979492e-01 -4.503983557224273682e-01 -3.470594584941864014e-01 -5.727800726890563965e-02 -1.340185999870300293e-01 -1.388819217681884766e-01 -3.679210841655731201e-01 -6.663734912872314453e-01
6.771687418222427368e-02 1.943015605211257935e-01 -6.225897073745727539e-01 -9.257008135318756104e-02 1.959884911775588989e-01 -1.561612337827682495e-01 -6.959804892539978027e-01 -1.195303797721862793e-01
-8.702724426984786987e-02 1.839770823717117310e-01 1.118081137537956238e-01 -5.296737551689147949e-01 1.361905038356781006e-01 -5.182582736015319824e-01 -3.710005879402160645e-01 -4.906551241874694824e-01
1.060095429420471191e-01 2.311182767152786255e-01 8.849108219146728516e-02 -3.056443631649017334e-01 -4.696172177791595459e-01 -3.647223860025405884e-02 -7.493099570274353027e-01 2.253024578094482422e-01
-3.642992675304412842e-01 5.509535968303680420e-02 -1.223713830113410950e-01 -2.546533644199371338e-01 -5.576511621475219727e-01 6.167603135108947754e-01 -9.084476530551910400e-02 -2.912161350250244141e-01
-3.862735927104949951e-01 1.650787889957427979e-02 2.222405523061752319e-01 1.240090727806091309e-01 1.443776767700910568e-02 -2.240135800093412399e-03 -7.420520782470703125e-01 -4.846611917018890381e-01
-1.602290757000446320e-02 5.122268795967102051e-01 2.475392073392868042e-01 -7.205019593238830566e-01 1.524793803691864014e-01 1.749398559331893921e-01 -1.262900084257125854e-01 -2.952372133731842041e-01
1.911221258342266083e-02 3.562702238559722900e-01 6.989467423409223557e-03 -3.713729381561279297e-01 4.664385616779327393e-01 -2.453441359102725983e-02 -7.146996855735778809e-01 7.600636780261993408e-02
1.749850362539291382e-01 3.362215757369995117e-01 7.910675555467605591e-02 -3.164871633052825928e-01 -4.082128107547760010e-01 -1.737239062786102295e-01 -7.428576946258544922e-01 3.546781837940216064e-02
1.102379038929939270e-01 -1.826258301734924316e-01 -2.424851357936859131e-01 -5.168325901031494141e-01 -2.556102909147739410e-02 5.797603726387023926e-01 -3.341972231864929199e-01 -4.244021177291870117e-01
1.141024157404899597e-01 -1.544836610555648804e-01 1.040885299444198608e-01 -2.193268239498138428e-01 -2.161463201045989990e-01 3.715242147445678711e-01 -3.636153042316436768e-01 -7.662971019744873047e-01
-4.847284257411956787e-01 2.860165201127529144e-02 3.372522294521331787e-01 -2.894849479198455811e-01 3.743486404418945312e-01 1.295523624867200851e-02 -5.812999010086059570e-01 -2.974314391613006592e-01
-2.232879996299743652e-01 6.082032918930053711e-01 -5.574178099632263184e-01 -3.505582213401794434e-01 2.957391440868377686e-01 1.566836684942245483e-01 -1.636371165513992310e-01 -8.852755278348922729e-02
-3.367792963981628418e-01 3.737062811851501465e-01 -3.368360102176666260e-01 -4.553885459899902344e-01 -6.435763835906982422e-02 -4.929578006267547607e-01 -3.736040592193603516e-01 -1.983854025602340698e-01
-2.723604440689086914e-01 5.361617207527160645e-01 -1.355799883604049683e-01 -1.320135891437530518e-01 2.446639537811279297e-01 -2.455243617296218872e-01 -6.748151779174804688e-01 -1.643856316804885864e-01
-2.600859701633453369e-01 -3.536040484905242920e-01 -3.917959630489349365e-01 -2.682359814643859863e-01 6.375306844711303711e-02 4.425729215145111084e-01 -6.159024238586425781e-01 -5.092898011207580566e-02
2.075472623109817505e-01 -2.728535532951354980e-01 -3.153755962848663330e-01 -3.167894184589385986e-01 -1.812968850135803223e-01 4.746837913990020752e-01 -4.803062379360198975e-01 -4.401933848857879639e-01
1.897717267274856567e-01 5.756158232688903809e-01 2.693287432193756104e-01 -3.849107325077056885e-01 -3.596190810203552246e-01 -8.723508566617965698e-02 -4.755227863788604736e-01 -2.211361825466156006e-01
-2.008927613496780396e-02 -6.630619615316390991e-02 -2.228125333786010742e-01 1.059746444225311279e-01 -7.556655257940292358e-02 5.153768062591552734e-01 -8.142066001892089844e-01 8.244507014751434326e-03
-8.421468138694763184e-01 1.332278400659561157e-01 5.370776355266571045e-02 3.389902412891387939e-04 -1.743315756320953369e-01 2.481023818254470825e-01 -4.221177995204925537e-01 4.984255880117416382e-03
-4.096382558345794678e-01 6.306621432304382324e-02 2.816230952739715576e-01 -1.735977381467819214e-01 3.638751208782196045e-01 4.317922517657279968e-03 -7.495899200439453125e-01 -1.564053446054458618e-01
-7.425552606582641602e-01 5.820881575345993042e-02 3.451308906078338623e-01 -1.331201344728469849e-01 3.783463314175605774e-02 2.945067584514617920e-01 -3.605199456214904785e-01 -3.004109859466552734e-01
-4.726975783705711365e-02 -9.550201147794723511e-02 -3.152804374694824219e-01 -1.027044504880905151e-01 2.119448333978652954e-01 -3.022833764553070068e-01 -8.129912614822387695e-01 -2.853849530220031738e-01
-3.780094087123870850e-01 -7.944630831480026245e-02 1.416510045528411865e-01 -7.293788790702819824e-01 -3.352214395999908447e-01 2.342070490121841431e-01 -5.751913413405418396e-02 -3.580556809902191162e-01
-3.134651184082031250e-01 -2.152914404869079590e-01 9.127105027437210083e-02 -4.648847877979278564e-01 1.946685463190078735e-01 5.452954769134521484e-01 -5.301572680473327637e-01 -1.209598779678344727e-01
-7.966988682746887207e-01 1.365551054477691650e-01 2.095874547958374023e-01 -3.984288498759269714e-02 -8.729644119739532471e-02 2.907133996486663818e-01 -4.347118139266967773e-01 -1.414214819669723511e-01
-2.425921112298965454e-01 -3.911330103874206543e-01 -3.915338218212127686e-02 -4.735379815101623535e-01 1.128994151949882507e-01 5.008851885795593262e-01 -5.081588029861450195e-01 -2.013339698314666748e-01
-7.952398806810379028e-02 3.963787555694580078e-01 9.473562985658645630e-02 1.152251735329627991e-01 -1.324659138917922974e-01 6.908801794052124023e-01 -5.639461874961853027e-01 -3.755054250359535217e-02
-6.339600086212158203e-01 2.965019941329956055e-01 1.026695519685745239e-01 8.780417591333389282e-02 5.024246871471405029e-02 2.772015929222106934e-01 -1.754503399133682251e-01 -6.178858280181884766e-01
-5.699684023857116699e-01 6.613551974296569824e-01 -6.599968671798706055e-02 -3.684323653578758240e-02 -3.887502849102020264e-01 2.612034976482391357e-01 -1.094067245721817017e-01 -2.660710923373699188e-02
-2.178552448749542236e-01 4.864139556884765625e-01 -7.024637460708618164e-01 -3.796631991863250732e-01 9.115116298198699951e-02 1.418790519237518311e-01 -1.282224315218627453e-03 -2.233854383230209351e-01
-6.004931926727294922e-01 3.014196157455444336e-01 -1.235797554254531860e-01 -3.072947561740875244e-01 -1.778547912836074829e-01 -5.304011106491088867e-01 -3.281803727149963379e-01 -1.348773390054702759e-01
-5.786289572715759277e-01 2.073230147361755371e-01 9.418377652764320374e-03 -5.861032009124755859e-01 -3.490333855152130127e-01 1.242542937397956848e-01 9.078083932399749756e-02 -3.648220002651214600e-01
-6.748703867197036743e-02 -2.390341088175773621e-02 -2.566069066524505615e-01 -3.599161803722381592e-01 -6.280317306518554688e-01 2.907974421977996826e-01 -1.012122556567192078e-01 -5.570065379142761230e-01
-5.064896941184997559e-01 4.017340540885925293e-01 -2.221484631299972534e-01 -8.969426900148391724e-02 4.846007376909255981e-02 -4.384211599826812744e-01 -1.836044639348983765e-01 -5.444364547729492188e-01
-2.586255371570587158e-01 5.738775134086608887e-01 4.752321541309356689e-01 -3.793456256389617920e-01 8.621916174888610840e-02 3.097396194934844971e-01 -2.915793061256408691e-01 -2.136302888393402100e-01
-7.406944632530212402e-01 1.530572213232517242e-02 1.900224685668945312e-01 -1.814864128828048706e-01 2.277374118566513062e-01 7.640883326530456543e-02 -5.486952662467956543e-01 -1.527169644832611084e-01
-3.449687659740447998e-01 3.047342412173748016e-02 2.915044128894805908e-02 -8.016619086265563965e-01 -3.457722365856170654e-01 2.079179584980010986e-01 -3.304685652256011963e-02 -2.695850133895874023e-01
-4.363633096218109131e-01 1.512065976858139038e-01 -3.481699228286743164e-01 -1.243013516068458557e-01 3.115459382534027100e-01 8.912890404462814331e-02 -3.669910505414009094e-02 -7.373593449592590332e-01
-4.017854928970336914e-01 4.188508987426757812e-01 2.249024361371994019e-01 2.202204316854476929e-01 -1.740455329418182373e-01 4.360822439193725586e-01 -5.698493719100952148e-01 -1.373545378446578979e-01
-4.197067320346832275e-01 1.161061152815818787e-01 -8.197427541017532349e-02 -7.332918047904968262e-01 -3.553300797939300537e-01 1.618413031101226807e-01 9.126669168472290039e-02 -3.242644965648651123e-01
-3.031115531921386719e-01 2.813582122325897217e-01 1.745149046182632446e-01 2.901968359947204590e-01 2.062908858060836792e-01 2.454529516398906708e-02 -6.316902637481689453e-01 -5.216321349143981934e-01
-4.041445851325988770e-01 2.883533835411071777e-01 -9.084449708461761475e-02 -3.039152622222900391e-01 1.035889983177185059e-02 -6.245358586311340332e-01 -3.535921871662139893e-01 -3.711099624633789062e-01
-1.619800925254821777e-01 2.698084153234958649e-02 -6.580259799957275391e-01 -3.369330465793609619e-01 6.245050579309463501e-02 5.498506426811218262e-01 -3.466689884662628174e-01 -9.855899028480052948e-03
3.004005551338195801e-01 3.327571749687194824e-01 2.713153064250946045e-01 -9.217676520347595215e-02 4.900745674967765808e-02 -7.023463025689125061e-03 -6.942327618598937988e-01 -4.821965694427490234e-01
-1.928125619888305664e-01 1.665847599506378174e-01 2.076581567525863647e-01 3.471165001392364502e-01 -4.626047238707542419e-02 3.222838342189788818e-01 -7.474011778831481934e-01 -3.268724381923675537e-01
-4.299407899379730225e-01 -2.789802849292755127e-01 -4.300793632864952087e-02 -4.953143596649169922e-01 -3.087357580661773682e-01 1.619721055030822754e-01 -1.015246510505676270e-01 -5.985606908798217773e-01
-7.279157042503356934e-01 2.284323237836360931e-02 -8.768444508314132690e-02 2.159579843282699585e-01 8.708821237087249756e-02 1.687682121992111206e-01 -5.735905766487121582e-01 -2.240921705961227417e-01
-5.494174361228942871e-01 -1.845082193613052368e-01 -1.306726336479187012e-01 -2.256106883287429810e-01 3.289556503295898438e-01 4.175625443458557129e-01 -3.093489110469818115e-01 -4.667489528656005859e-01
-6.089986562728881836e-01 6.099196672439575195e-01 -3.827942162752151489e-02 -4.266581237316131592e-01 -1.811029911041259766e-01 -5.913308262825012207e-02 -1.327041238546371460e-01 1.403961181640625000e-01
-4.756735265254974365e-01 5.727696418762207031e-01 3.426877856254577637e-01 -4.425410926342010498e-01 2.807725779712200165e-02 6.075130775570869446e-02 -3.561750352382659912e-01 -3.244173526763916016e-02
-6.438947916030883789e-01 2.275614999234676361e-03 3.097119042649865150e-03 -6.079037785530090332e-01 -3.370096683502197266e-01 2.462834678590297699e-02 -5.265219137072563171e-03 -3.187916576862335205e-01
-3.205273449420928955e-01 4.123972356319427490e-01 -7.074745297431945801e-01 -2.735029757022857666e-01 2.471294701099395752e-01 -1.027828603982925415e-01 -1.584532111883163452e-01 -2.347806543111801147e-01
-6.864082813262939453e-01 3.310718834400177002e-01 6.238888949155807495e-02 -8.853963017463684082e-02 1.073979511857032776e-01 -3.283325731754302979e-01 -4.740992486476898193e-01 -2.517870366573333740e-01
9.310243278741836548e-02 3.154710829257965088e-01 1.726557314395904541e-01 -5.146842002868652344e-01 -2.347318381071090698e-01 -9.177421778440475464e-02 -6.972863078117370605e-01 2.176475226879119873e-01
-5.265745520591735840e-01 -2.691143890842795372e-03 -1.916553974151611328e-01 9.221309423446655273e-02 2.859876751899719238e-01 5.242616869509220123e-03 -2.698488235473632812e-01 -7.230783104896545410e-01
-4.056030139327049255e-02 6.525037288665771484e-01 -7.024518400430679321e-02 -7.126197963953018188e-02 -5.857809185981750488e-01 -1.786754280328750610e-01 -2.991448044776916504e-01 -3.130963444709777832e-01
-6.860964298248291016e-01 -9.303766489028930664e-02 6.313697248697280884e-02 -2.547317743301391602e-01 3.107646703720092773e-01 2.902323007583618164e-01 -4.809283316135406494e-01 -1.990969777107238770e-01
-5.336158275604248047e-01 6.202945113182067871e-02 3.244276344776153564e-01 -1.328871697187423706e-01 3.665376603603363037e-01 1.357868909835815430e-01 -5.819570422172546387e-01 -3.114997744560241699e-01
-3.861629366874694824e-01 5.881701037287712097e-02 3.386287987232208252e-01 -2.035062909126281738e-01 4.054861962795257568e-01 -2.472473308444023132e-02 -6.532642245292663574e-01 -3.155156373977661133e-01
1.148215308785438538e-01 1.439109742641448975e-01 -2.289445549249649048e-01 -4.032101631164550781e-01 2.091874629259109497e-01 -1.304041147232055664e-01 -8.127638697624206543e-01 1.725160777568817139e-01
-7.914289832115173340e-02 4.843440055847167969e-01 -4.690754115581512451e-01 8.402280509471893311e-02 -1.595385670661926270e-01 5.158127546310424805e-01 -4.904443919658660889e-01 2.185254124924540520e-03
1.076774820685386658e-01 3.292486667633056641e-01 -2.574012279510498047e-01 1.833925954997539520e-02 -2.519909441471099854e-01 3.895458579063415527e-01 -7.311598658561706543e-01 -2.521291077136993408e-01
-2.432589530944824219e-01 3.281456232070922852e-01 1.222324147820472717e-01 3.434610962867736816e-01 -2.234816551208496094e-01 3.623749017715454102e-01 -7.194558382034301758e-01 -3.691871464252471924e-02
-1.457403004169464111e-01 1.316859424114227295e-01 -4.817216694355010986e-01 4.003923013806343079e-02 1.399181336164474487e-01 6.309748440980911255e-02 -8.252339363098144531e-01 1.522831767797470093e-01
-9.215348958969116211e-02 3.767343759536743164e-01 -5.250009298324584961e-01 -5.264328718185424805e-01 -2.914685942232608795e-02 -3.474636673927307129e-01 -4.160046875476837158e-01 4.670149087905883789e-02
-7.546538114547729492e-01 -7.204806059598922729e-02 6.480326503515243530e-02 -3.179376944899559021e-03 8.915053308010101318e-02 1.094135269522666931e-01 -6.332535743713378906e-01 -1.295959390699863434e-02
-3.173854351043701172e-01 5.021625161170959473e-01 -6.318393349647521973e-01 -4.210007488727569580e-01 8.528060466051101685e-02 -2.180793136358261108e-01 -1.086313128471374512e-01 -6.328170746564865112e-02
-5.227015018463134766e-01 -2.187395691871643066e-01 -2.305159419775009155e-01 -5.617595911026000977e-01 -2.718022167682647705e-01 4.338535964488983154e-01 -2.079073190689086914e-01 -6.995690613985061646e-02
-4.373051822185516357e-01 -3.307566344738006592e-01 9.175956994295120239e-02 -6.264082193374633789e-01 -2.837842106819152832e-01 2.328264713287353516e-01 -1.708425134420394897e-01 -3.669173717498779297e-01
-1.488423645496368408e-01 -3.004828989505767822e-01 -5.219694375991821289e-01 2.040275782346725464e-01 -4.169596359133720398e-02 6.435838341712951660e-02 -6.476517319679260254e-01 -3.848941326141357422e-01
-3.077298998832702637e-01 5.272493362426757812e-01 7.820117473602294922e-02 -5.175748467445373535e-01 2.283434383571147919e-02 -4.121915400028228760e-01 -3.945884108543395996e-01 -1.648879945278167725e-01
-2.478047311305999756e-01 3.146023154258728027e-01 -3.276004493236541748e-01 -2.035965323448181152e-01 -3.371270895004272461e-01 -5.921922326087951660e-01 -4.372116327285766602e-01 -1.880010515451431274e-01
-1.704828739166259766e-01 -3.103428781032562256e-01 -4.464810192584991455e-01 -7.693937420845031738e-02 2.769320309162139893e-01 4.623518791049718857e-03 -4.382835328578948975e-01 -6.328923106193542480e-01
-4.193664491176605225e-01 -6.805625744163990021e-03 4.333474934101104736e-01 1.220030635595321655e-01 -2.136754840612411499e-01 1.675488501787185669e-01 -6.644247174263000488e-01 -3.259152472019195557e-01
-3.121739923954010010e-01 5.106549859046936035e-01 2.015329450368881226e-01 -7.741965353488922119e-02 3.688058853149414062e-01 2.192478440701961517e-02 -6.034519672393798828e-01 -3.074357211589813232e-01
-5.320293903350830078e-01 7.272983342409133911e-02 -1.522465050220489502e-01 -3.070293068885803223e-01 -5.974550917744636536e-02 -4.674872159957885742e-01 -6.069571971893310547e-01 6.081411987543106079e-02
-6.198111772537231445e-01 7.174405618570744991e-04 -7.134983688592910767e-02 -5.534994602203369141e-01 -4.321209192276000977e-01 7.430724799633026123e-02 1.426598057150840759e-02 -3.345556557178497314e-01
-2.581906020641326904e-01 -2.060242183506488800e-02 -6.529929041862487793e-01 2.314903773367404938e-02 -1.000641211867332458e-01 2.571870684623718262e-01 -6.400787830352783203e-01 1.418405622243881226e-01
-1.428990662097930908e-01 1.148650869727134705e-01 -3.567107021808624268e-01 -4.834962189197540283e-01 -5.394796133041381836e-01 2.662466466426849365e-01 4.232176393270492554e-02 -4.915873110294342041e-01
-3.657860755920410156e-01 4.229582250118255615e-01 -6.453340053558349609e-01 -2.122344374656677246e-01 2.696880102157592773e-01 1.382598727941513062e-01 -3.514535129070281982e-01 1.021789684891700745e-01
-2.602395713329315186e-01 6.587024331092834473e-01 -5.334804654121398926e-01 -2.160763293504714966e-01 2.835367619991302490e-01 8.560907840728759766e-02 -2.266288250684738159e-01 -1.673724949359893799e-01
-1.469602342694997787e-02 3.008196949958801270e-01 3.889984488487243652e-01 1.035853624343872070e-01 -1.324243028648197651e-03 1.294180005788803101e-01 -5.719012022018432617e-01 -6.351533532142639160e-01
-9.653008729219436646e-02 2.341291308403015137e-01 -4.744989573955535889e-01 -2.860255837440490723e-01 -3.614152967929840088e-01 -5.044960379600524902e-01 -4.695364236831665039e-01 -1.526562422513961792e-01
2.102016657590866089e-01 -1.410280913114547729e-01 -7.295566052198410034e-02 -3.130563199520111084e-01 -2.724479697644710541e-02 5.518387556076049805e-01 -4.698515832424163818e-01 -5.536884069442749023e-01
-4.458376765251159668e-01 6.731098890304565430e-01 -4.071472287178039551e-01 -1.389307230710983276e-01 -3.057834208011627197e-01 2.570744752883911133e-01 -5.762455984950065613e-02 1.302844379097223282e-02
-4.154328107833862305e-01 8.686467260122299194e-02 -4.307866096496582031e-01 -3.986410498619079590e-01 1.507574319839477539e-01 -1.545367836952209473e-01 -5.728974938392639160e-01 3.171077668666839600e-01
-1.722123920917510986e-01 -3.355613946914672852e-01 -3.770922720432281494e-01 6.656886078417301178e-03 -2.125217765569686890e-01 -1.084999442100524902e-01 -2.895402908325195312e-01 -7.581077218055725098e-01
-5.389204025268554688e-01 6.693809628486633301e-01 -9.094672650098800659e-02 -3.003922402858734131e-01 -3.087400496006011963e-01 2.506604492664337158e-01 1.329380925744771957e-02 6.826087832450866699e-02
-5.057277679443359375e-01 4.193448424339294434e-01 3.273062705993652344e-01 -3.306322991847991943e-01 3.494710922241210938e-01 1.962517797946929932e-01 -2.513771653175354004e-01 -3.579203486442565918e-01
-6.384550333023071289e-01 1.090163663029670715e-01 1.812731027603149414e-01 1.860345602035522461e-01 3.983199596405029297e-02 9.129004925489425659e-02 -6.250883340835571289e-01 -3.352102041244506836e-01
-1.421699821949005127e-01 -7.849822938442230225e-02 -3.497925400733947754e-01 -6.125229001045227051e-01 -4.108344316482543945e-01 3.915894031524658203e-01 -2.929090522229671478e-02 -3.912816941738128662e-01
-7.624675631523132324e-01 5.962472036480903625e-02 -3.612084686756134033e-02 -1.432241648435592651e-01 2.491137683391571045e-01 1.509902328252792358e-01 -3.423914909362792969e-01 -4.372442364692687988e-01
-7.989516258239746094e-01 9.384763985872268677e-02 7.256442308425903320e-02 1.320172846317291260e-01 -2.926557324826717377e-02 5.916211754083633423e-02 -4.188507497310638428e-01 -3.877916038036346436e-01
-2.114343196153640747e-01 1.149590089917182922e-01 -7.380902767181396484e-01 -1.684259772300720215e-01 1.379387229681015015e-01 4.161421954631805420e-01 -4.076781570911407471e-01 1.026279553771018982e-01
-2.093549966812133789e-01 2.318483591079711914e-01 1.213444471359252930e-01 3.143618702888488770e-01 2.392406165599822998e-01 4.571465309709310532e-03 -6.522931456565856934e-01 -5.532863140106201172e-01
-1.526403427124023438e-01 -2.670832872390747070e-01 1.035351380705833435e-01 -8.442409336566925049e-03 2.205182313919067383e-01 -1.403128802776336670e-01 -7.697253227233886719e-01 -4.835118055343627930e-01
2.752425521612167358e-02 -3.575043082237243652e-01 5.298767238855361938e-02 -4.280425980687141418e-02 2.107449620962142944e-01 -5.834358930587768555e-02 -8.535392284393310547e-01 -3.007433712482452393e-01
2.110543996095657349e-01 3.118345141410827637e-01 2.470723837614059448e-01 -3.132858276367187500e-01 1.939778476953506470e-01 -9.634758532047271729e-02 -7.880843281745910645e-01 -1.761686205863952637e-01
2.755083143711090088e-01 3.806550800800323486e-01 -2.886373698711395264e-01 -3.096258938312530518e-01 1.529905647039413452e-01 -3.534590303897857666e-01 -5.888311266899108887e-01 -3.239685893058776855e-01
2.775262892246246338e-01 2.126722186803817749e-01 -3.462243080139160156e-01 5.990076065063476562e-02 -1.362397223711013794e-01 -2.771586477756500244e-01 -7.549086213111877441e-01 -2.983708381652832031e-01
-2.884764969348907471e-01 -2.524197101593017578e-01 3.176088631153106689e-01 -3.091942965984344482e-01 -3.385092690587043762e-02 -4.095964133739471436e-01 -6.409753561019897461e-01 -2.771722674369812012e-01
3.326635956764221191e-01 -1.151142409071326256e-03 -1.703072153031826019e-02 -1.881028860807418823e-01 -2.079818695783615112e-01 4.273088276386260986e-01 -4.053458273410797119e-01 -6.808129549026489258e-01
-1.934112310409545898e-01 2.586127221584320068e-01 -2.134180217981338501e-01 2.627932652831077576e-02 1.598159521818161011e-01 -4.369192421436309814e-01 -6.824228167533874512e-01 -4.090639054775238037e-01
-5.335696339607238770e-01 3.082739412784576416e-01 -1.993293613195419312e-01 -3.233309090137481689e-01 -1.683776825666427612e-01 -5.636652112007141113e-01 -3.423676788806915283e-01 -1.127408444881439209e-01
-2.464117556810379028e-01 3.283906280994415283e-01 -4.441309869289398193e-01 1.167656704783439636e-01 -3.827295303344726562e-01 -3.932745456695556641e-01 -5.451765060424804688e-01 -1.489640325307846069e-01
-4.939690530300140381e-01 7.095473259687423706e-02 3.222268819808959961e-01 -2.735686600208282471e-01 4.147850275039672852e-01 1.188161075115203857e-01 -5.729365944862365723e-01 -2.405615001916885376e-01
-1.823690980672836304e-01 -3.069670498371124268e-02 -1.438774913549423218e-01 -4.801263809204101562e-01 -1.614147573709487915e-01 -5.086503624916076660e-01 -6.424605846405029297e-01 -1.305436044931411743e-01
-1.963674277067184448e-01 3.984959125518798828e-01 -6.568822860717773438e-01 -1.364940553903579712e-01 -1.264773160219192505e-01 1.599400043487548828e-01 7.372216135263442993e-02 -5.527238249778747559e-01
-7.396446913480758667e-02 -1.407865434885025024e-01 5.846287608146667480e-01 -3.566614091396331787e-01 7.011048030108213425e-03 -1.771024763584136963e-01 -5.762758851051330566e-01 -3.770966231822967529e-01
-2.573866546154022217e-01 -1.643179953098297119e-01 2.526621520519256592e-01 -4.200647175312042236e-01 1.467278152704238892e-01 5.447418093681335449e-01 -5.868157744407653809e-01 -6.191886961460113525e-02
-1.692634820938110352e-01 6.521016359329223633e-01 3.046897649765014648e-01 -5.024498701095581055e-01 1.243330165743827820e-01 2.531847059726715088e-01 -3.481669127941131592e-01 -6.354384589940309525e-03
-3.136115372180938721e-01 7.904311418533325195e-01 -7.083798944950103760e-02 -4.664874672889709473e-01 -3.184601664543151855e-02 2.850233949720859528e-02 -2.281126081943511963e-01 -1.938890106976032257e-02
-2.164850234985351562e-01 4.900434315204620361e-01 1.013524904847145081e-01 2.417475432157516479e-01 -3.502685129642486572e-01 5.109750628471374512e-01 -5.065881013870239258e-01 -6.214749440550804138e-02
-4.311483204364776611e-01 2.188558280467987061e-01 -3.412027060985565186e-01 -2.383556067943572998e-01 -6.666934490203857422e-02 -5.177305340766906738e-01 -1.009194850921630859e-01 -5.570511817932128906e-01
-3.529158234596252441e-01 -2.198853045701980591e-01 -4.628961905837059021e-02 -2.478239983320236206e-01 1.779403686523437500e-01 5.469720959663391113e-01 -6.577886343002319336e-01 -3.780707716941833496e-03
-1.749864369630813599e-01 -4.048190116882324219e-01 -3.889342844486236572e-01 7.930591702461242676e-02 -8.768891543149948120e-02 -1.221146807074546814e-01 -5.172210335731506348e-01 -5.981833338737487793e-01
1.760166585445404053e-01 3.450148701667785645e-01 9.033875167369842529e-02 -3.749923706054687500e-01 -1.997820883989334106e-01 -5.893833562731742859e-02 -7.974029779434204102e-01 1.482033133506774902e-01
-8.991695940494537354e-02 1.592323184013366699e-01 -4.556728899478912354e-02 -3.847554624080657959e-01 2.124995440244674683e-01 -1.985237449407577515e-01 -8.286165595054626465e-01 2.127767354249954224e-01
-5.107153058052062988e-01 -5.095942690968513489e-02 -9.198869764804840088e-02 -5.642783641815185547e-01 -3.632048964500427246e-01 7.008993625640869141e-02 1.060332753695547581e-03 -5.223691463470458984e-01
-2.860252559185028076e-01 -1.826624386012554169e-02 8.681906014680862427e-02 -5.527375936508178711e-01 3.674789518117904663e-02 6.968072652816772461e-01 -2.058276087045669556e-01 -2.748522460460662842e-01
-1.543468385934829712e-01 -2.774741649627685547e-01 -4.573129415512084961e-01 -9.704078733921051025e-02 2.127294093370437622e-01 -4.425087943673133850e-02 -3.888927102088928223e-01 -6.943944692611694336e-01
1.502202153205871582e-01 -5.573734268546104431e-02 1.941602230072021484e-01 -1.671287566423416138e-01 2.924568355083465576e-01 -8.011239767074584961e-02 -8.464096784591674805e-01 -3.167630434036254883e-01
-9.548315405845642090e-02 6.499832961708307266e-03 -5.618036389350891113e-01 8.350056409835815430e-02 -3.027621507644653320e-01 5.504588484764099121e-01 -5.229025483131408691e-01 -1.216856483370065689e-02
1.455869376659393311e-01 4.201216399669647217e-01 -3.767379745841026306e-02 -1.871851086616516113e-01 -4.323436915874481201e-01 6.733044236898422241e-02 -7.368723750114440918e-01 1.772270649671554565e-01
-4.891838133335113525e-01 -3.342800214886665344e-02 8.475915342569351196e-02 1.702420860528945923e-01 -4.002892225980758667e-02 1.748528182506561279e-01 -7.066447138786315918e-01 -4.380554258823394775e-01
-2.420032620429992676e-01 4.430983066558837891e-01 -6.934338212013244629e-01 -2.135800421237945557e-01 3.067513704299926758e-01 -8.349784463644027710e-02 -2.716051638126373291e-01 -2.092699408531188965e-01
-5.251199603080749512e-01 -1.213299576193094254e-03 -1.130160838365554810e-01 -6.648318171501159668e-01 -1.147044524550437927e-01 -6.474485993385314941e-02 5.091570690274238586e-02 -4.995320141315460205e-01
-3.663584962487220764e-02 2.684071660041809082e-01 -5.148247480392456055e-01 -2.557071745395660400e-01 3.206306397914886475e-01 -1.792676597833633423e-01 -6.775759458541870117e-01 -4.620296135544776917e-02
-2.464382946491241455e-01 -7.298050820827484131e-02 -1.516959220170974731e-01 -4.698301553726196289e-01 -4.215035140514373779e-01 1.146116554737091064e-01 2.557578496634960175e-02 -7.062116265296936035e-01
-3.678195774555206299e-01 -3.077594041824340820e-01 1.749602556228637695e-01 -6.640729308128356934e-01 -2.344979345798492432e-01 1.532773673534393311e-01 -1.595721095800399780e-01 -4.409561753273010254e-01
-3.217430114746093750e-01 1.642969846725463867e-01 -4.679828584194183350e-01 -1.902588456869125366e-01 -2.517593279480934143e-02 -4.720425307750701904e-01 -6.250943541526794434e-01 -8.986772969365119934e-03
-9.484162926673889160e-02 1.106306314468383789e-01 -1.062402874231338501e-02 -8.637875318527221680e-02 -4.344412982463836670e-01 -1.362936496734619141e-01 -8.364808559417724609e-01 2.533304095268249512e-01
-2.859893739223480225e-01 -1.574119031429290771e-01 9.460575878620147705e-02 -5.325666069984436035e-01 -4.073400199413299561e-01 6.309558637440204620e-03 -7.072128355503082275e-02 -6.556574106216430664e-01
1.394444108009338379e-01 -1.832597106695175171e-01 1.427004486322402954e-01 -8.218102157115936279e-02 1.467132121324539185e-01 -9.889793395996093750e-02 -8.857219219207763672e-01 -3.225604891777038574e-01
-3.143985271453857422e-01 2.460992038249969482e-01 2.023793160915374756e-01 3.164569437503814697e-01 -3.059623539447784424e-01 2.182551473379135132e-01 -7.126165628433227539e-01 -2.245343178510665894e-01
3.716788068413734436e-02 -2.504713535308837891e-01 1.572796106338500977e-01 2.561984583735466003e-02 2.150847762823104858e-01 -4.412912949919700623e-02 -8.485088348388671875e-01 -3.772445321083068848e-01
-8.802969008684158325e-02 -5.196934193372726440e-02 -2.621178328990936279e-01 -5.901277661323547363e-01 -5.457745790481567383e-01 1.493175774812698364e-01 -1.967803947627544403e-02 -5.020363926887512207e-01
-2.047972381114959717e-01 9.583695791661739349e-03 -6.025679707527160645e-01 -5.454642698168754578e-02 1.946022212505340576e-01 3.048451989889144897e-02 -7.347857952117919922e-01 1.148623600602149963e-01
-8.837649971246719360e-02 7.245384454727172852e-01 3.091388940811157227e-01 -3.734861314296722412e-01 4.776328057050704956e-02 1.867994815111160278e-01 -4.279283583164215088e-01 -1.089809164404869080e-01
-3.543970286846160889e-01 2.204775661230087280e-01 -8.055620193481445312e-01 -2.143208086490631104e-01 1.564990580081939697e-01 1.080550178885459900e-01 -1.560577601194381714e-01 -2.653428614139556885e-01
1.961919218301773071e-01 2.127992063760757446e-01 3.474866747856140137e-01 -3.409928083419799805e-01 1.279079169034957886e-01 -2.336331158876419067e-01 -6.114603281021118164e-01 -4.841214120388031006e-01
-2.144434750080108643e-01 -4.715513586997985840e-01 1.971096498891711235e-04 -3.566159904003143311e-01 6.761053949594497681e-02 3.617222309112548828e-01 -3.871239125728607178e-01 -5.649772286415100098e-01
5.121799185872077942e-02 6.562628149986267090e-01 2.939292490482330322e-01 -2.185949981212615967e-01 2.342174351215362549e-01 2.021771371364593506e-01 -5.466362237930297852e-01 -1.948666721582412720e-01
6.288415752351284027e-03 9.382496774196624756e-02 -5.825971961021423340e-01 -9.410560131072998047e-02 1.826145499944686890e-01 -2.775333225727081299e-01 -7.113445401191711426e-01 -1.627822220325469971e-01
-5.240129232406616211e-01 2.117724418640136719e-01 4.117342233657836914e-01 -4.018947482109069824e-01 -2.517032437026500702e-03 -1.153865829110145569e-01 -5.789153575897216797e-01 3.248045593500137329e-02
-4.788940846920013428e-01 2.837204635143280029e-01 -6.408699750900268555e-01 -2.064691856503486633e-03 -4.134744703769683838e-01 2.913132011890411377e-01 -1.443549394607543945e-01 -5.274222046136856079e-02
-4.432521164417266846e-01 1.308245509862899780e-01 1.497891694307327271e-01 -3.677435815334320068e-01 1.367287933826446533e-01 -3.260913789272308350e-01 -7.070590257644653320e-01 6.146252527832984924e-02
1.157133728265762329e-01 6.462384015321731567e-02 -2.588684558868408203e-01 -3.863176405429840088e-01 -4.802353978157043457e-01 5.564769506454467773e-01 -2.477009594440460205e-01 -4.056246578693389893e-01
1.536631863564252853e-02 6.207597255706787109e-01 -9.535725414752960205e-02 -5.347332954406738281e-01 3.055355846881866455e-01 -1.138259693980216980e-01 -4.611020088195800781e-01 -2.156792581081390381e-02
1.825957745313644409e-01 2.994676232337951660e-01 3.274274766445159912e-01 -4.545566439628601074e-01 3.345103263854980469e-01 4.854897782206535339e-02 -5.606107711791992188e-01 -3.668909668922424316e-01
-3.155040442943572998e-01 -2.820131480693817139e-01 1.548681855201721191e-01 -4.756943285465240479e-01 1.440027952194213867e-01 4.879524409770965576e-01 -5.583409667015075684e-01 -8.795755915343761444e-03
-1.036934331059455872e-01 6.323678493499755859e-01 2.888172268867492676e-01 -5.207087993621826172e-01 1.601195633411407471e-01 2.326528280973434448e-01 -3.301874101161956787e-01 -2.145142853260040283e-01
1.886421144008636475e-01 2.316737323999404907e-01 -4.958777725696563721e-01 8.680254966020584106e-02 5.011662095785140991e-02 -2.258866876363754272e-01 -7.266450524330139160e-01 -2.752498686313629150e-01
-4.268959462642669678e-01 -1.754565089941024780e-01 -1.460182666778564453e-02 -5.445350408554077148e-01 -3.334024548530578613e-01 5.391377210617065430e-01 -1.638988703489303589e-01 -2.481000274419784546e-01
-5.219638943672180176e-01 4.286189675331115723e-01 -6.499830484390258789e-01 -1.392000820487737656e-03 -2.526475116610527039e-02 1.527405530214309692e-01 -1.108101904392242432e-01 -2.917411029338836670e-01
1.243616268038749695e-01 2.813646197319030762e-01 -3.443099558353424072e-01 -6.923778057098388672e-01 -6.270708143711090088e-02 -3.178865015506744385e-01 -7.043731957674026489e-02 -4.443946182727813721e-01
-8.590279221534729004e-01 1.045074164867401123e-01 1.533286273479461670e-01 -8.948496729135513306e-02 4.990690946578979492e-02 2.123529464006423950e-01 -3.429320752620697021e-01 -2.333348840475082397e-01
1.024381220340728760e-01 4.973024427890777588e-01 2.914256155490875244e-01 -5.756195783615112305e-01 2.355171889066696167e-01 1.765573862940073013e-03 -4.156619310379028320e-01 -3.125439584255218506e-01
-2.166685611009597778e-01 -8.724203705787658691e-02 -3.795489072799682617e-01 -7.157115936279296875e-01 2.334794551134109497e-01 -1.589010208845138550e-01 -4.367416203022003174e-01 1.365197747945785522e-01
-7.682033628225326538e-02 3.096863329410552979e-01 -2.105698585510253906e-01 -2.147013992071151733e-01 -3.406106233596801758e-01 -5.763500332832336426e-01 -5.568650960922241211e-01 -2.224027812480926514e-01
-4.656901657581329346e-01 -1.206356436014175415e-01 -2.757955491542816162e-01 1.357867419719696045e-01 5.050867795944213867e-02 5.425733923912048340e-01 -6.034253835678100586e-01 -1.141017898917198181e-01
-3.096363246440887451e-01 1.696049422025680542e-01 -8.169327974319458008e-01 -1.123951449990272522e-01 1.660046726465225220e-01 2.090543061494827271e-01 -2.842450141906738281e-01 -2.080650031566619873e-01
-8.550151437520980835e-02 1.493768692016601562e-01 -2.018828243017196655e-01 -1.103545948863029480e-01 -6.768506765365600586e-01 -2.240550220012664795e-01 -6.249498128890991211e-01 1.362043172121047974e-01
2.480661869049072266e-02 4.598930478096008301e-01 -1.346267759799957275e-01 1.246777847409248352e-01 -6.688991189002990723e-01 -1.165834143757820129e-01 -4.057213366031646729e-01 -3.585895597934722900e-01
-6.745138168334960938e-01 1.426696330308914185e-01 1.200083196163177490e-01 -3.588015437126159668e-01 -4.024834930896759033e-01 -1.601632498204708099e-02 2.504253387451171875e-02 -4.676102399826049805e-01
-3.050211668014526367e-01 2.859822809696197510e-01 2.530277669429779053e-01 3.099867105484008789e-01 -2.238671034574508667e-01 1.662508994340896606e-01 -7.106603980064392090e-01 -2.868229448795318604e-01
-6.064760684967041016e-01 -2.280497252941131592e-01 -2.145355939865112305e-01 -2.630261182785034180e-01 -1.064943075180053711e-01 4.246345162391662598e-01 -5.027490854263305664e-01 1.433868855237960815e-01
-5.312929749488830566e-01 2.862281501293182373e-01 2.429251372814178467e-01 -5.106375738978385925e-02 1.524125933647155762e-01 1.650074571371078491e-01 -1.547546237707138062e-01 -7.069475650787353516e-01
-7.120868563652038574e-01 2.991264760494232178e-01 1.417409628629684448e-01 -2.007464915513992310e-01 2.700523436069488525e-01 2.320477180182933807e-02 -5.192081332206726074e-01 -4.716726951301097870e-03
-4.288600981235504150e-01 1.939381361007690430e-01 3.892455995082855225e-01 -1.962254792451858521e-01 4.050697684288024902e-01 1.321817338466644287e-01 -5.279327630996704102e-01 -3.580275475978851318e-01
-9.667085111141204834e-02 -1.800334751605987549e-01 -2.553405463695526123e-01 -6.419294476509094238e-01 -9.249629080295562744e-02 3.357391357421875000e-01 -1.570637673139572144e-01 -5.788136124610900879e-01
-4.771221876144409180e-01 1.181821301579475403e-01 -7.291618734598159790e-02 -3.879878297448158264e-02 2.085529416799545288e-01 4.191083833575248718e-02 -8.027949929237365723e-02 -8.365821838378906250e-01
1.630829274654388428e-01 5.562745928764343262e-01 -2.037209421396255493e-01 1.871132291853427887e-02 -2.821201980113983154e-01 -3.052920699119567871e-01 -5.069905519485473633e-01 -4.384926259517669678e-01
2.188270092010498047e-01 6.395218968391418457e-01 7.201830297708511353e-02 -4.324956536293029785e-01 -3.348910510540008545e-01 -9.501669555902481079e-02 -2.391172200441360474e-01 -4.153672754764556885e-01
-3.446699380874633789e-01 3.819574415683746338e-02 -5.417591929435729980e-01 -2.243117839097976685e-01 -3.978637456893920898e-01 -4.639411270618438721e-01 -3.919947147369384766e-01 -9.342441707849502563e-02
-7.684686779975891113e-01 1.861122623085975647e-02 6.307408213615417480e-02 8.132100850343704224e-02 3.646302595734596252e-02 1.687814593315124512e-01 -5.789186954498291016e-01 -1.831791698932647705e-01
-5.397421717643737793e-01 7.450188398361206055e-01 -3.535279631614685059e-02 -1.874818056821823120e-01 -1.399735510349273682e-01 2.958293557167053223e-01 -1.004504933953285217e-01 -5.314947571605443954e-03
1.149853393435478210e-01 6.964343190193176270e-01 3.483287990093231201e-02 4.053224995732307434e-02 -5.072270035743713379e-01 9.449260681867599487e-02 -3.148122727870941162e-01 -3.654950857162475586e-01
-4.865446686744689941e-01 5.253580212593078613e-01 -5.729893445968627930e-01 -2.492515295743942261e-01 1.097989752888679504e-01 -1.274813413619995117e-01 -1.847145259380340576e-01 -1.854814141988754272e-01
-2.071546465158462524e-01 -1.351585686206817627e-01 4.076704978942871094e-01 -2.626298666000366211e-01 -6.280241906642913818e-02 -1.649943292140960693e-01 -8.147472143173217773e-01 -9.310796856880187988e-02
-3.590226173400878906e-01 4.406476020812988281e-01 -1.383113712072372437e-01 3.874386250972747803e-01 -2.184161543846130371e-01 2.795423865318298340e-01 -6.152819395065307617e-01 -5.720498412847518921e-02
-2.277204841375350952e-01 2.999660968780517578e-01 -8.380244374275207520e-01 -1.138273030519485474e-01 2.903727814555168152e-02 1.957092434167861938e-01 -1.985830217599868774e-01 -2.536565363407135010e-01
-3.499989807605743408e-01 -1.740663871169090271e-02 3.085472583770751953e-01 -3.950831014662981033e-03 1.469448115676641464e-02 8.350957930088043213e-02 -8.543775081634521484e-01 -2.117310911417007446e-01
-3.360084891319274902e-01 5.135901570320129395e-01 -6.949257850646972656e-01 -8.967365324497222900e-02 1.742547452449798584e-01 7.737680524587631226e-02 -2.623021006584167480e-01 -1.649424582719802856e-01
-4.323666989803314209e-01 5.362291820347309113e-03 5.210445523262023926e-01 -1.193421185016632080e-01 -1.756346225738525391e-01 -4.084336385130882263e-02 -6.264635324478149414e-01 -3.198877871036529541e-01
-2.802521586418151855e-01 7.471596002578735352e-01 -3.786572515964508057e-01 -1.754837036132812500e-01 4.422562415129505098e-05 2.655254304409027100e-01 -3.327651619911193848e-01 8.831296861171722412e-02
-1.779884696006774902e-01 -1.966302245855331421e-01 2.809205949306488037e-01 1.059461534023284912e-01 -9.699564427137374878e-02 5.886050313711166382e-02 -9.015290141105651855e-01 -1.178498789668083191e-01
-6.948785781860351562e-01 -1.709768474102020264e-01 2.301696538925170898e-01 -1.450268477201461792e-01 7.512946426868438721e-02 1.173870712518692017e-01 -5.832715034484863281e-01 -2.329595685005187988e-01
-3.897353261709213257e-02 2.177101522684097290e-01 -6.535297632217407227e-01 -3.941863477230072021e-01 -1.632142066955566406e-01 -1.412529647350311279e-01 3.040198795497417450e-02 -5.666427016258239746e-01
-4.268901646137237549e-01 1.650947332382202148e-01 -1.921224892139434814e-01 -4.501488804817199707e-01 -2.004896402359008789e-01 -4.304977059364318848e-01 -5.702510476112365723e-01 1.590259745717048645e-02
-2.635300457477569580e-01 1.267801523208618164e-01 1.178895011544227600e-01 -4.361411035060882568e-01 3.002731502056121826e-01 -3.265387415885925293e-01 -6.972061395645141602e-01 -1.657518297433853149e-01
-1.813692003488540649e-01 -1.230894252657890320e-01 -5.060560107231140137e-01 1.276226490736007690e-01 2.365311980247497559e-01 -1.366922911256551743e-02 -7.600181698799133301e-01 -2.140383720397949219e-01
-1.892511844635009766e-01 2.807536721229553223e-01 3.258829116821289062e-01 -4.515173435211181641e-01 2.687318995594978333e-02 -3.425727784633636475e-01 -6.555486321449279785e-01 -1.657453477382659912e-01
-3.873383998870849609e-01 6.991797685623168945e-01 -1.185238137841224670e-01 -8.265019953250885010e-02 1.462943386286497116e-02 7.331633567810058594e-02 -5.510939955711364746e-01 1.759078055620193481e-01
-3.225884437561035156e-01 7.978871464729309082e-02 9.078806266188621521e-03 -4.688076376914978027e-01 -6.481596231460571289e-01 2.304136157035827637e-01 -3.610030934214591980e-02 -4.418177902698516846e-01
-1.767334640026092529e-01 -4.610770940780639648e-01 -4.054588079452514648e-01 -4.122201725840568542e-02 -1.499147415161132812e-01 -1.290220767259597778e-01 -4.555670917034149170e-01 -5.860158205032348633e-01
-3.763325810432434082e-01 4.759798049926757812e-01 -2.782504260540008545e-01 1.621109843254089355e-01 8.587782084941864014e-02 -3.278595507144927979e-01 -4.230748713016510010e-01 -4.839985370635986328e-01
-3.073598742485046387e-01 -3.811695426702499390e-02 -3.165933191776275635e-01 -3.365516960620880127e-01 -1.405718177556991577e-01 1.349704116582870483e-01 2.152905054390430450e-02 -8.075504899024963379e-01
-3.818410933017730713e-01 4.011127054691314697e-01 -7.127772569656372070e-01 -1.077534109354019165e-01 -2.968276105821132660e-02 6.870435923337936401e-02 -2.672099694609642029e-02 -4.090582430362701416e-01
-4.320457577705383301e-01 5.149902105331420898e-01 -4.961124956607818604e-01 -1.048119813203811646e-01 2.379884868860244751e-01 -2.952948212623596191e-01 -2.794989049434661865e-01 -2.627755999565124512e-01
2.033019810914993286e-01 -4.532153159379959106e-02 -8.777928352355957031e-02 -1.560101360082626343e-01 -1.080888062715530396e-01 6.614332795143127441e-01 -5.928107500076293945e-01 -3.520911335945129395e-01
-7.730123996734619141e-01 4.523288309574127197e-01 -6.602749228477478027e-02 -1.261012703180313110e-01 -2.130104303359985352e-01 3.395230472087860107e-01 -1.187846064567565918e-01 5.319889262318611145e-02
1.869035214185714722e-01 6.335167884826660156e-01 1.359561532735824585e-01 -1.897795945405960083e-01 4.574940353631973267e-02 -1.226650848984718323e-01 -4.953045845031738281e-01 -4.967463016510009766e-01
-4.090388119220733643e-01 3.224358260631561279e-01 1.595372557640075684e-01 2.107692956924438477e-01 1.250769346952438354e-01 -5.189521238207817078e-02 -7.258974313735961914e-01 -3.370195925235748291e-01
-7.214400172233581543e-01 -2.127423286437988281e-01 1.914922595024108887e-01 -6.110943481326103210e-02 -4.123278893530368805e-03 7.443314045667648315e-02 -5.563533902168273926e-01 -2.806688547134399414e-01
-2.424589544534683228e-01 3.042952418327331543e-01 -3.464361652731895447e-03 2.271075397729873657e-01 3.022971749305725098e-01 -1.035887841135263443e-02 -4.168008565902709961e-01 -7.292559742927551270e-01
3.307236731052398682e-01 2.945564091205596924e-01 -3.855270147323608398e-01 -2.485578954219818115e-01 -2.407730072736740112e-01 -3.145060539245605469e-01 -6.313849091529846191e-01 -1.947141736745834351e-01
-3.792628049850463867e-01 -8.246966451406478882e-02 -4.435938000679016113e-01 -1.585518866777420044e-01 2.844163775444030762e-01 1.969420909881591797e-01 -1.748293340206146240e-01 -6.907966136932373047e-01
3.080775737762451172e-01 4.108835160732269287e-01 -2.610399723052978516e-01 -2.520798332989215851e-02 -2.058679163455963135e-01 -2.359716445207595825e-01 -6.810646057128906250e-01 -3.249191939830780029e-01
2.757484912872314453e-01 2.180937975645065308e-01 2.290046364068984985e-01 5.403259396553039551e-02 -2.826846837997436523e-01 -1.523682028055191040e-01 -8.091401457786560059e-01 -2.513973712921142578e-01
-5.789396166801452637e-01 -1.315424442291259766e-01 -2.827343344688415527e-01 -2.233806103467941284e-01 4.342579245567321777e-01 1.319698840379714966e-01 -3.357476294040679932e-01 -4.460554420948028564e-01
-3.253068625926971436e-01 4.671889245510101318e-01 -6.850333809852600098e-01 -8.506680279970169067e-02 1.127206534147262573e-01 -2.029843479394912720e-01 -3.477942943572998047e-01 -1.566312164068222046e-01
-2.723612487316131592e-01 8.453250527381896973e-01 -1.526606976985931396e-01 -2.571192085742950439e-01 1.977178752422332764e-01 2.263679951429367065e-01 -9.135731309652328491e-02 -1.521451473236083984e-01
-4.704757034778594971e-01 2.506580054759979248e-01 4.106171429157257080e-02 -1.923941820859909058e-01 2.416442846879363060e-03 -4.342342615127563477e-01 -6.986122727394104004e-01 2.229553833603858948e-02
-1.091451868414878845e-01 -2.256758809089660645e-01 -4.724028110504150391e-01 1.041515171527862549e-01 1.149463467299938202e-02 2.578669190406799316e-01 -7.976297140121459961e-01 -1.746696420013904572e-02
2.346127778291702271e-01 -9.264317154884338379e-02 -1.309414058923721313e-01 -2.616884708404541016e-01 -9.777681529521942139e-02 5.435752868652343750e-01 -4.041413366794586182e-01 -6.183711886405944824e-01
4.473154246807098389e-02 6.327018141746520996e-01 7.749630510807037354e-02 -9.513320773839950562e-02 -5.895881056785583496e-01 2.126443944871425629e-02 -2.181398123502731323e-01 -4.324119687080383301e-01
-2.783173620700836182e-01 1.771147251129150391e-01 3.862538188695907593e-02 4.183771312236785889e-01 1.168133988976478577e-01 8.129365742206573486e-02 -6.465201377868652344e-01 -5.257338881492614746e-01
2.445766925811767578e-01 -2.274567484855651855e-01 1.100759655237197876e-01 -3.203477710485458374e-03 1.882252544164657593e-01 -5.033402517437934875e-02 -8.042734265327453613e-01 -4.376079142093658447e-01
-2.531100213527679443e-01 2.476258277893066406e-01 2.454733401536941528e-01 1.383629888296127319e-01 -1.056612879037857056e-01 1.160861179232597351e-01 -7.327910065650939941e-01 -4.833138585090637207e-01
-8.476593494415283203e-01 1.222513169050216675e-01 -1.150168254971504211e-01 1.353925466537475586e-02 -6.674565374851226807e-03 -1.712217032909393311e-01 -3.350920081138610840e-01 -3.338681757450103760e-01
2.126615867018699646e-02 6.286552548408508301e-01 2.945379912853240967e-01 -3.549618422985076904e-01 2.928036749362945557e-01 -4.931347444653511047e-02 -4.713284373283386230e-01 -2.850850820541381836e-01
2.334067821502685547e-01 6.518008708953857422e-01 -7.855514436960220337e-02 -1.385274380445480347e-01 2.326767295598983765e-01 -5.030700564384460449e-02 -4.946790933609008789e-01 -4.403856098651885986e-01
-4.041406214237213135e-01 3.846465945243835449e-01 9.516911953687667847e-02 2.335099279880523682e-01 2.890678942203521729e-01 2.131821773946285248e-02 -5.451436638832092285e-01 -4.938999116420745850e-01
-1.537980288267135620e-01 -1.335067749023437500e-01 -5.453748106956481934e-01 -3.467436432838439941e-01 4.303129911422729492e-01 2.438861131668090820e-02 -5.893607139587402344e-01 -8.801795542240142822e-02
-6.586079597473144531e-01 -4.300309345126152039e-02 6.484293192625045776e-02 -1.755633503198623657e-01 -1.928279846906661987e-01 6.091849207878112793e-01 -2.765274047851562500e-01 -2.111938744783401489e-01
-9.218543022871017456e-02 4.719652235507965088e-01 -3.845687806606292725e-01 -1.530778259038925171e-01 -2.859355211257934570e-01 4.628959298133850098e-01 -5.360418558120727539e-01 1.185416057705879211e-01
6.477442383766174316e-02 7.823791354894638062e-02 -6.074368953704833984e-01 1.542039811611175537e-01 5.746420845389366150e-02 3.917083516716957092e-02 -5.995926260948181152e-01 -4.822623133659362793e-01
-6.533203721046447754e-01 2.601599097251892090e-01 1.262011975049972534e-01 2.331027761101722717e-02 9.252028167247772217e-02 2.584670782089233398e-01 -2.016202360391616821e-01 -6.107400059700012207e-01
-4.495648443698883057e-01 -3.123022317886352539e-01 -1.979165673255920410e-01 -1.405626833438873291e-01 2.570149898529052734e-01 3.954688012599945068e-01 -3.862679600715637207e-01 -5.193985104560852051e-01
-7.244982570409774780e-02 1.738813370466232300e-01 -4.092165827751159668e-01 2.597090601921081543e-01 -5.300235152244567871e-01 -2.069187909364700317e-02 -5.938195586204528809e-01 -3.092486262321472168e-01
1.322545856237411499e-01 -4.658918827772140503e-02 7.965685427188873291e-02 -8.310212492942810059e-01 2.582695186138153076e-01 3.034099936485290527e-01 -2.925191521644592285e-01 -1.976572722196578979e-01
-5.006409883499145508e-01 5.313054323196411133e-01 -5.746477842330932617e-01 9.664305485785007477e-03 -1.407222598791122437e-01 2.990597784519195557e-01 -1.008282676339149475e-01 -1.317337751388549805e-01
-3.063033819198608398e-01 4.575041830539703369e-01 -7.011975049972534180e-01 2.916576154530048370e-02 1.143948882818222046e-01 1.890294402837753296e-01 -2.663814723491668701e-01 -2.907959520816802979e-01
-3.674735128879547119e-01 4.517984092235565186e-01 -7.025097012519836426e-01 -1.504189968109130859e-01 -1.068463921546936035e-02 1.715556979179382324e-01 -1.207012031227350235e-02 -3.391232788562774658e-01
-6.226726174354553223e-01 -1.071166992187500000e-01 -1.903195679187774658e-01 1.620622575283050537e-01 7.386929541826248169e-02 1.477948427200317383e-01 -5.975083112716674805e-01 -3.924321234226226807e-01
-3.131773769855499268e-01 5.528407096862792969e-01 -6.469534635543823242e-01 -2.401305586099624634e-01 -1.496254354715347290e-01 2.131547927856445312e-01 -5.290337279438972473e-02 -2.223827838897705078e-01
