# Supplementary material for: Where is your field going? A machine learning approach to study the relative motion of the domains of physics
Source: PLoS One. 2020 Jun 18;15(6):e0233997. doi: 10.1371/journal.pone.0233997 (PMC7302634; doi:10.1371/journal.pone.0233997)
Supplement: S11 Data — (ZIP) [file pone.0233997.s011.zip › 10/Pacs4Run_10_VS_500_embeddings2000-2004ED8.txt]

-2.098341286182403564e-02 -3.674592375755310059e-01 -1.939223259687423706e-01 -1.743625849485397339e-01 -8.767551779747009277e-01 -7.487246394157409668e-02 9.579142183065414429e-02 -1.142098531126976013e-01
1.667194068431854248e-01 3.482760190963745117e-01 -3.993868529796600342e-01 2.282372675836086273e-02 -6.423365473747253418e-01 -3.460179567337036133e-01 -3.042761981487274170e-02 -3.970230817794799805e-01
-9.557952173054218292e-03 1.923234574496746063e-02 -3.929039835929870605e-01 -1.619476974010467529e-01 -8.427924513816833496e-01 -1.644734293222427368e-01 -9.384044259786605835e-02 2.697809040546417236e-01
1.791016906499862671e-01 4.489677846431732178e-01 -2.249385565519332886e-01 -4.188413023948669434e-01 -6.728779673576354980e-01 -1.115683764219284058e-01 2.734735310077667236e-01 1.803195662796497345e-02
-4.458087384700775146e-01 -3.279414400458335876e-02 1.945855766534805298e-01 2.549595236778259277e-01 -6.430221796035766602e-01 1.699072122573852539e-01 -1.482047140598297119e-01 -4.827013611793518066e-01
-4.781153798103332520e-01 3.403116390109062195e-02 3.247592151165008545e-01 -4.969220757484436035e-01 -5.511031746864318848e-01 7.961803674697875977e-02 -1.495434492826461792e-01 -2.922850847244262695e-01
-3.951734304428100586e-01 -2.157139182090759277e-01 2.482032626867294312e-01 2.165071070194244385e-01 -6.006213426589965820e-01 1.346940100193023682e-01 -3.196685910224914551e-01 -4.557947814464569092e-01
1.446709781885147095e-01 2.707825601100921631e-01 -4.430844783782958984e-01 1.487128138542175293e-01 -6.296095848083496094e-01 -1.642726808786392212e-01 3.931746184825897217e-01 -3.306472599506378174e-01
8.003924973309040070e-03 1.948599815368652344e-01 -5.872870087623596191e-01 -1.410940475761890411e-02 -6.975082159042358398e-01 9.041173011064529419e-02 -1.321550011634826660e-01 -3.235793709754943848e-01
-1.438323780894279480e-02 -7.182311266660690308e-02 -2.581597864627838135e-01 1.610517799854278564e-01 -8.279355168342590332e-01 -3.632687032222747803e-01 -2.697949111461639404e-01 1.087189465761184692e-01
-4.713185429573059082e-01 -1.545910090208053589e-01 2.135158516466617584e-02 2.653424143791198730e-01 -5.775073766708374023e-01 -3.004239201545715332e-01 -2.978416979312896729e-01 -4.130605757236480713e-01
1.329056620597839355e-01 -1.455938220024108887e-01 3.463160395622253418e-01 5.828731656074523926e-01 -7.025138735771179199e-01 -1.994630508124828339e-02 -6.761474162340164185e-02 -5.447224527597427368e-02
-3.498874008655548096e-01 -2.885114550590515137e-01 8.305281400680541992e-02 2.254421412944793701e-01 -6.463307738304138184e-01 -4.946390390396118164e-01 -2.660119533538818359e-01 -5.868978425860404968e-02
4.042226821184158325e-02 3.936793208122253418e-01 2.391469329595565796e-01 2.969508171081542969e-01 -8.125043511390686035e-01 9.829257428646087646e-02 3.454569727182388306e-02 -1.642970144748687744e-01
8.981171995401382446e-02 -4.141971766948699951e-01 -2.490368038415908813e-01 -4.299924150109291077e-02 -3.591179251670837402e-01 -3.273089528083801270e-01 2.752594882622361183e-03 -7.213889360427856445e-01
2.187042981386184692e-01 3.026179969310760498e-01 -2.934539914131164551e-01 -9.734011255204677582e-03 -8.433825969696044922e-01 2.325482964515686035e-01 8.971853554248809814e-02 3.095879778265953064e-02
-3.066150248050689697e-01 -3.586514890193939209e-01 -3.346067667007446289e-02 2.210862338542938232e-01 -6.412630677223205566e-01 -5.258200764656066895e-01 -1.984179168939590454e-01 1.682084426283836365e-02
-4.604940414428710938e-01 3.486227989196777344e-01 1.110475137829780579e-01 6.223761010915040970e-03 -5.891529321670532227e-01 -1.589286774396896362e-01 1.036230847239494324e-01 -5.205187201499938965e-01
-2.396093755960464478e-01 2.547299861907958984e-01 4.116873443126678467e-01 2.828714847564697266e-01 -6.911024451255798340e-01 1.376442145556211472e-02 3.134238123893737793e-01 -2.283651232719421387e-01
1.236995533108711243e-01 -3.057163581252098083e-02 -2.628003247082233429e-02 -2.619606256484985352e-01 -3.736827671527862549e-01 -4.599751830101013184e-01 -9.361618012189865112e-02 -7.446271777153015137e-01
-3.969081938266754150e-01 -3.599311411380767822e-01 3.622384965419769287e-01 7.793617248535156250e-02 -6.690762639045715332e-01 -9.591197967529296875e-02 2.590216994285583496e-01 2.273063212633132935e-01
-1.780274957418441772e-01 -1.638056337833404541e-01 -2.040564119815826416e-01 -3.135915696620941162e-01 -4.354338645935058594e-01 -4.916541874408721924e-01 -1.466050744056701660e-01 -5.904878377914428711e-01
-2.926667928695678711e-01 8.072711527347564697e-02 -6.120929121971130371e-01 5.900071933865547180e-03 -6.088020801544189453e-01 -8.180763572454452515e-02 2.047487646341323853e-01 -3.374646604061126709e-01
-2.863992750644683838e-01 1.828252971172332764e-01 4.842498600482940674e-01 2.099137455224990845e-01 -6.190997362136840820e-01 1.192081645131111145e-01 2.328866124153137207e-01 -3.927562236785888672e-01
8.620295673608779907e-02 -1.157505139708518982e-01 1.861246228218078613e-01 -7.327358722686767578e-01 -5.053667426109313965e-01 -3.324213624000549316e-01 -1.440740525722503662e-01 -1.448097676038742065e-01
-5.741879940032958984e-01 2.726269140839576721e-02 4.438960552215576172e-02 -2.161836773157119751e-01 -6.808574199676513672e-01 3.144666850566864014e-01 -8.888475596904754639e-03 -2.415037900209426880e-01
4.079394415020942688e-02 3.650574982166290283e-01 -3.264829143881797791e-02 1.110472381114959717e-01 -8.131577372550964355e-01 -7.110995706170797348e-03 -3.489295840263366699e-01 -2.619989514350891113e-01
-5.128794312477111816e-01 -2.460358142852783203e-01 1.472223997116088867e-01 2.938157021999359131e-01 -6.010351777076721191e-01 -5.524070560932159424e-02 -2.512208223342895508e-01 -3.755159080028533936e-01
-1.261083688586950302e-02 3.605261147022247314e-01 1.174093112349510193e-01 1.627363562583923340e-01 -8.305463194847106934e-01 1.388457417488098145e-02 -2.760162949562072754e-01 -2.518111765384674072e-01
-3.554829359054565430e-01 1.523678898811340332e-01 -3.196874260902404785e-01 6.324263662099838257e-02 -6.167638897895812988e-01 -5.410779714584350586e-01 2.221640199422836304e-01 -1.472969651222229004e-01
-2.942217588424682617e-01 -4.221999347209930420e-01 -3.492862731218338013e-02 -3.869541585445404053e-01 -3.278839290142059326e-01 4.946940392255783081e-02 5.748705863952636719e-01 -3.792043328285217285e-01
-2.551931440830230713e-01 3.106369972229003906e-01 2.246736735105514526e-01 3.323736041784286499e-02 -7.871754765510559082e-01 -1.131343469023704529e-01 -2.727540135383605957e-01 -2.827698290348052979e-01
9.375964105129241943e-02 5.052148699760437012e-01 2.671205699443817139e-01 4.694833979010581970e-02 -6.951736807823181152e-01 -2.903269417583942413e-02 -1.180922761559486389e-01 -4.054061770439147949e-01
-8.375257998704910278e-02 -6.984384357929229736e-02 -4.589851573109626770e-02 -1.598729640245437622e-01 -4.625811576843261719e-01 -6.846068501472473145e-01 -1.142999455332756042e-01 -5.144987106323242188e-01
4.401391446590423584e-01 -1.560499519109725952e-01 1.038204580545425415e-01 -2.099978923797607422e-01 -3.710063397884368896e-01 -1.601520925760269165e-01 -2.463999986648559570e-01 -7.092536687850952148e-01
-9.303752332925796509e-02 -1.194409132003784180e-01 4.077974557876586914e-01 2.434395104646682739e-01 -5.765095353126525879e-01 2.148590385913848877e-01 -4.098469614982604980e-01 -4.527850449085235596e-01
-5.783473253250122070e-01 1.717909127473831177e-01 8.122450113296508789e-02 -3.123241066932678223e-01 -6.534996032714843750e-01 -3.052656352519989014e-01 1.976589299738407135e-02 -1.059200614690780640e-01
-1.417433768510818481e-01 3.034553825855255127e-01 2.348009645938873291e-01 -6.995919626206159592e-03 -7.851859927177429199e-01 4.250454008579254150e-01 1.122225448489189148e-01 -1.512243002653121948e-01
-4.657886028289794922e-01 1.641532927751541138e-01 3.946667611598968506e-01 -2.137234620749950409e-02 -5.663489103317260742e-01 -1.594036370515823364e-01 -1.578303612768650055e-02 -5.034543871879577637e-01
-7.908390834927558899e-04 -1.358797699213027954e-01 1.393757164478302002e-01 -4.558427035808563232e-01 -4.109602272510528564e-01 -4.291258454322814941e-01 6.176406145095825195e-01 -1.407147794961929321e-01
-3.844524919986724854e-01 2.444816380739212036e-01 4.652290046215057373e-01 6.908779591321945190e-02 -6.566246747970581055e-01 -1.569245755672454834e-01 -2.851312048733234406e-02 -3.385549783706665039e-01
-3.088545799255371094e-01 1.747058331966400146e-01 4.016527533531188965e-01 -1.935840994119644165e-01 -7.799184918403625488e-01 1.629966795444488525e-01 2.004607617855072021e-01 1.617139950394630432e-02
-1.668648868799209595e-01 -1.290461868047714233e-01 3.482215702533721924e-01 3.533596992492675781e-01 -7.003191113471984863e-01 3.987115025520324707e-01 2.014413475990295410e-01 -1.392318606376647949e-01
7.060139905661344528e-03 -2.467431277036666870e-01 -2.108477503061294556e-01 1.295066922903060913e-01 -7.775084376335144043e-01 -3.826752603054046631e-01 -3.382566273212432861e-01 1.116332411766052246e-01
-2.329477071762084961e-01 2.948712706565856934e-01 4.974260032176971436e-01 -1.198927536606788635e-01 -7.122092247009277344e-01 1.553394645452499390e-01 2.390959709882736206e-01 -9.187098592519760132e-02
-1.316993385553359985e-01 -2.586919069290161133e-01 -7.953710854053497314e-03 -4.592760279774665833e-02 -3.157201707363128662e-01 -4.357204139232635498e-01 2.206152379512786865e-01 -7.585239410400390625e-01
-3.288311660289764404e-01 -6.132786348462104797e-02 4.282952249050140381e-01 2.721395492553710938e-01 -7.485668659210205078e-01 1.769468784332275391e-01 1.972237378358840942e-01 7.261418271809816360e-03
1.728512942790985107e-01 8.383004367351531982e-02 3.858294785022735596e-01 5.001494884490966797e-01 -7.495447397232055664e-01 -1.621618680655956268e-02 -3.567676059901714325e-03 -4.458896815776824951e-02
1.658898890018463135e-01 3.636278212070465088e-01 2.869576215744018555e-01 -1.590713113546371460e-02 -7.538183331489562988e-01 3.858687877655029297e-01 1.240423098206520081e-01 -1.585382670164108276e-01
-2.820848524570465088e-01 2.745109200477600098e-01 3.287498056888580322e-01 3.547517359256744385e-01 -7.150527834892272949e-01 7.500850595533847809e-03 2.515768110752105713e-01 -1.910475194454193115e-01
-1.747914403676986694e-01 2.812288701534271240e-01 -1.884346827864646912e-02 1.099281981587409973e-01 -5.321753621101379395e-01 -1.806791722774505615e-01 5.795321464538574219e-01 -4.756114780902862549e-01
-5.790439844131469727e-01 6.851559132337570190e-02 1.325023025274276733e-01 -1.720527112483978271e-01 -6.271252632141113281e-01 3.164991438388824463e-01 8.273831009864807129e-02 -3.354865610599517822e-01
-2.470808774232864380e-01 -3.089997172355651855e-01 4.014025628566741943e-01 2.171586155891418457e-01 -7.577318549156188965e-01 1.226157993078231812e-01 1.796069294214248657e-01 1.172071471810340881e-01
1.140386462211608887e-01 -1.592469066381454468e-01 3.478029966354370117e-01 5.233367085456848145e-01 -7.087924480438232422e-01 2.465719580650329590e-01 -5.793104693293571472e-02 -1.570950448513031006e-02
-1.716605946421623230e-02 1.040731556713581085e-02 -2.597646117210388184e-01 3.779666721820831299e-01 -5.475435853004455566e-01 -1.873826608061790466e-02 6.434029936790466309e-01 -2.741132974624633789e-01
-3.000779151916503906e-01 -1.203163266181945801e-01 -1.452494263648986816e-01 2.281256914138793945e-01 -6.977646946907043457e-01 -5.604671239852905273e-01 6.609845906496047974e-02 -1.302710026502609253e-01
-3.240492045879364014e-01 2.634122967720031738e-01 -1.683865785598754883e-01 -3.318691551685333252e-01 -7.797182202339172363e-01 -1.057790741324424744e-01 -2.564770877361297607e-01 -4.674550145864486694e-02
3.557093441486358643e-01 4.517418146133422852e-01 2.758166193962097168e-01 2.541511692106723785e-02 -6.349497437477111816e-01 2.120922058820724487e-01 1.122846305370330811e-01 -3.632182180881500244e-01
1.277706623077392578e-01 -5.283350348472595215e-01 -1.474426686763763428e-01 -1.621854603290557861e-01 -4.123874604701995850e-01 -4.022712707519531250e-01 5.497514605522155762e-01 -1.496030092239379883e-01
-4.693345427513122559e-01 7.392142713069915771e-02 2.930307090282440186e-01 2.085498422384262085e-01 -6.670904159545898438e-01 2.090645879507064819e-01 1.951148062944412231e-01 -3.436762988567352295e-01
-9.265428036451339722e-02 -1.807528734207153320e-01 -1.434289664030075073e-01 -4.276641905307769775e-01 -4.832797050476074219e-01 -2.026017308235168457e-01 -3.068863153457641602e-01 -6.216823458671569824e-01
1.974493116140365601e-01 4.175968766212463379e-01 3.131933510303497314e-01 7.066631317138671875e-02 -6.587445735931396484e-01 -1.770942956209182739e-01 -2.473157048225402832e-01 -3.963219821453094482e-01
-6.210662424564361572e-02 3.634003102779388428e-01 2.589134275913238525e-01 1.071617566049098969e-02 -8.193746209144592285e-01 -8.606560295447707176e-04 -3.112493455410003662e-01 -1.693526655435562134e-01
2.525666058063507080e-01 2.416749000549316406e-01 -8.126904815435409546e-02 -2.419890016317367554e-01 -8.066009283065795898e-01 3.841866254806518555e-01 7.636815309524536133e-02 9.275484830141067505e-02
-2.297536581754684448e-01 -1.967920511960983276e-01 -1.646727174520492554e-01 2.002250254154205322e-01 -7.085323929786682129e-01 -5.444812178611755371e-01 -2.065873891115188599e-01 1.107692345976829529e-02
2.653445899486541748e-01 -3.022004365921020508e-01 -2.620375528931617737e-02 -3.984362185001373291e-01 -5.358240008354187012e-01 -3.433154821395874023e-01 -3.939220309257507324e-01 -3.445024788379669189e-01
2.747321426868438721e-01 -2.823979854583740234e-01 2.602193504571914673e-02 -5.212311148643493652e-01 -3.161347210407257080e-01 5.909835174679756165e-02 4.541433602571487427e-02 -6.833142638206481934e-01
1.437893509864807129e-01 -1.045362353324890137e-01 -1.056892275810241699e-01 -6.770340204238891602e-01 -5.644378066062927246e-01 -3.903459310531616211e-01 -1.200132817029953003e-01 -1.161391139030456543e-01
-1.838622242212295532e-01 2.056555449962615967e-01 2.150335013866424561e-01 2.126117199659347534e-01 -7.665971517562866211e-01 4.192305505275726318e-01 1.650364100933074951e-01 -2.044374197721481323e-01
7.238429039716720581e-02 5.418331027030944824e-01 1.235171854496002197e-01 1.314195990562438965e-02 -7.064381837844848633e-01 1.811579763889312744e-01 2.618673741817474365e-01 -2.920624613761901855e-01
-3.292818963527679443e-01 -2.511510252952575684e-01 -1.069225221872329712e-01 2.652484178543090820e-01 -6.394822001457214355e-01 -4.804955422878265381e-01 -3.132620751857757568e-01 -9.359920024871826172e-02
-5.015034601092338562e-02 -4.174067378044128418e-01 3.324000835418701172e-01 7.485979236662387848e-03 -7.259675860404968262e-01 -1.763263791799545288e-01 1.532319188117980957e-01 3.620921075344085693e-01
2.558207213878631592e-01 -1.029029712080955505e-01 2.206962406635284424e-01 -1.965229660272598267e-01 -3.423119187355041504e-01 -2.656561136245727539e-01 -8.362153917551040649e-02 -8.011838793754577637e-01
-2.513672597706317902e-02 -3.853244483470916748e-01 2.470960617065429688e-01 -4.373409450054168701e-01 -3.239595592021942139e-01 -1.737140119075775146e-01 -1.360311657190322876e-01 -6.670373678207397461e-01
1.510937809944152832e-01 2.019375860691070557e-01 -5.892602726817131042e-03 -1.838020235300064087e-01 -8.200119733810424805e-01 4.038713574409484863e-01 1.562130749225616455e-01 2.064942419528961182e-01
2.694246172904968262e-01 6.467761099338531494e-02 5.218706727027893066e-01 4.373381435871124268e-01 -5.473758578300476074e-01 2.714960090816020966e-02 1.517651975154876709e-01 -3.690844774246215820e-01
-2.509545981884002686e-01 -4.083855450153350830e-01 -2.256859689950942993e-01 1.383236199617385864e-01 -6.847870945930480957e-01 -4.559700787067413330e-01 -1.220271736383438110e-01 9.188498556613922119e-02
1.352515816688537598e-01 3.863956928253173828e-01 3.048401772975921631e-01 -1.527879294008016586e-02 -6.989682912826538086e-01 3.945819437503814697e-01 1.668042838573455811e-01 -2.591703236103057861e-01
8.987921476364135742e-02 4.716982245445251465e-01 1.426239758729934692e-01 -2.827107906341552734e-02 -7.800505161285400391e-01 3.030510842800140381e-01 1.634987294673919678e-01 -1.457085907459259033e-01
-1.762930303812026978e-01 3.773967027664184570e-01 2.494293451309204102e-01 -2.019762061536312103e-02 -8.010615706443786621e-01 -1.181517615914344788e-01 -2.673223614692687988e-01 -1.916999667882919312e-01
4.513487219810485840e-02 -3.009047210216522217e-01 4.390603005886077881e-01 -4.246097430586814880e-02 -7.102382779121398926e-01 4.782738909125328064e-02 1.820009350776672363e-01 4.159231483936309814e-01
-2.856276333332061768e-01 -3.490221798419952393e-01 3.972423374652862549e-01 1.383139342069625854e-01 -6.305047869682312012e-01 -2.921264469623565674e-01 2.874769270420074463e-01 2.327038794755935669e-01
1.353341042995452881e-01 -2.220682203769683838e-01 -2.994593679904937744e-01 -5.755153298377990723e-01 -5.619180798530578613e-01 -7.766652107238769531e-02 -3.126229047775268555e-01 -3.032480180263519287e-01
-1.693371310830116272e-02 -3.462806344032287598e-01 4.069196283817291260e-01 2.244226336479187012e-01 -7.582855224609375000e-01 2.847009599208831787e-01 -8.772847801446914673e-02 -1.029962580651044846e-02
8.080281317234039307e-02 -2.215059697628021240e-01 3.965321183204650879e-02 4.876597598195075989e-02 -3.143223226070404053e-01 -3.763117790222167969e-01 1.375826597213745117e-01 -8.252984285354614258e-01
-5.566780567169189453e-01 -6.731878966093063354e-02 8.996326476335525513e-02 -3.363564610481262207e-01 -7.207571864128112793e-01 -8.459953963756561279e-02 -1.889288723468780518e-01 4.479337856173515320e-02
-5.377604812383651733e-02 3.570336401462554932e-01 3.633104264736175537e-01 -2.046629786491394043e-02 -8.121019601821899414e-01 2.236684784293174744e-02 -2.359484732151031494e-01 -1.467653810977935791e-01
1.125188991427421570e-01 -5.219634175300598145e-01 -3.731392025947570801e-01 1.540483720600605011e-02 -5.366492867469787598e-01 4.842076301574707031e-01 -3.343769535422325134e-02 -2.277192175388336182e-01
-1.770830899477005005e-01 -4.601800441741943359e-01 1.138595044612884521e-01 -3.644548058509826660e-01 -4.362967610359191895e-01 -3.910700380802154541e-01 5.168005228042602539e-01 -2.666661888360977173e-02
-2.859259843826293945e-01 3.901526629924774170e-01 3.666568100452423096e-01 3.705864772200584412e-02 -6.985916495323181152e-01 -3.710533026605844498e-03 1.748619675636291504e-01 -3.340598046779632568e-01
-1.366915404796600342e-01 3.333958387374877930e-01 2.198409885168075562e-01 9.460037946701049805e-02 -6.903972029685974121e-01 2.511944174766540527e-01 -1.049745604395866394e-01 -5.119734406471252441e-01
1.975530683994293213e-01 -7.551792263984680176e-02 2.857042551040649414e-01 -1.883992254734039307e-01 -3.286157250404357910e-01 -3.984974920749664307e-01 2.286495268344879150e-01 -7.204716801643371582e-01
2.494272142648696899e-01 -2.972592711448669434e-01 -1.620068252086639404e-01 2.992749512195587158e-01 -7.219769954681396484e-01 -1.487902253866195679e-01 -4.341599345207214355e-01 4.155923426151275635e-02
-3.839504718780517578e-01 -1.614582091569900513e-01 3.823478817939758301e-01 1.768621355295181274e-01 -5.655943751335144043e-01 2.801155149936676025e-01 -1.930026561021804810e-01 -4.619862735271453857e-01
-1.134585216641426086e-01 -5.109657645225524902e-01 5.396160483360290527e-01 1.554251462221145630e-01 -5.958074927330017090e-01 2.329543530941009521e-01 1.225537806749343872e-02 -3.597383946180343628e-02
-6.895478814840316772e-02 3.059690296649932861e-01 4.942525625228881836e-01 1.028036475181579590e-01 -7.563558220863342285e-01 -8.197443932294845581e-02 -1.719645261764526367e-01 -1.959811598062515259e-01
5.340282991528511047e-02 3.571375012397766113e-01 3.861451148986816406e-01 1.883370280265808105e-01 -7.703254222869873047e-01 5.153631418943405151e-02 -2.015261650085449219e-01 -2.198906242847442627e-01
2.255483418703079224e-01 1.026546768844127655e-02 3.436947464942932129e-01 6.021879911422729492e-01 -6.354730129241943359e-01 -1.345605850219726562e-01 1.981640011072158813e-01 -8.405194431543350220e-02
-1.484123766422271729e-01 4.560191631317138672e-01 2.935908176004886627e-02 1.661704480648040771e-01 -7.191489338874816895e-01 -2.145753204822540283e-01 -1.051859632134437561e-01 -4.089791476726531982e-01
2.914091944694519043e-01 -3.564258515834808350e-01 2.249271273612976074e-01 3.444470092654228210e-02 -3.113982081413269043e-01 -5.248340964317321777e-01 2.991339862346649170e-01 -5.237954258918762207e-01
-1.521434783935546875e-01 -3.276553004980087280e-02 -2.975175380706787109e-01 1.396742612123489380e-01 -8.305774331092834473e-01 -3.163205683231353760e-01 -2.539027929306030273e-01 1.156247034668922424e-01
2.755031883716583252e-01 -4.306184053421020508e-01 2.228203117847442627e-01 -1.573402732610702515e-01 -3.520518541336059570e-01 -5.654377937316894531e-01 -2.421954181045293808e-03 -4.696749448776245117e-01
3.100128471851348877e-01 -2.773407399654388428e-01 -7.025498896837234497e-02 4.180131852626800537e-02 -3.496310710906982422e-01 -4.547594487667083740e-01 2.920630872249603271e-01 -6.371359229087829590e-01
-2.140620946884155273e-01 -1.600368171930313110e-01 2.746650576591491699e-02 3.336727619171142578e-01 -6.716185212135314941e-01 2.353083640336990356e-01 -4.286451637744903564e-01 -3.553808629512786865e-01
1.828442960977554321e-01 -4.914336204528808594e-01 -1.989880204200744629e-01 2.123416513204574585e-01 -7.115280628204345703e-01 1.072263792157173157e-01 1.614812463521957397e-01 3.106925487518310547e-01
2.301378399133682251e-01 -7.084440439939498901e-02 2.800455391407012939e-01 5.872979015111923218e-02 -6.766750812530517578e-01 -5.319452881813049316e-01 5.005406215786933899e-02 3.417347371578216553e-01
-2.176326513290405273e-01 7.816095650196075439e-02 -6.512946635484695435e-02 -1.056919693946838379e-01 -5.658553242683410645e-01 -5.025489330291748047e-01 7.448761165142059326e-02 -5.939849019050598145e-01
2.098613977432250977e-01 1.096048876643180847e-01 2.409437745809555054e-01 4.992361962795257568e-01 -4.608220458030700684e-01 -9.764748811721801758e-02 3.432006537914276123e-01 -5.449546575546264648e-01
2.734979093074798584e-01 3.497703969478607178e-01 3.960312306880950928e-01 2.602203786373138428e-01 -5.081595778465270996e-01 -5.425719171762466431e-02 1.321820169687271118e-02 -5.629915595054626465e-01
-6.292675137519836426e-01 -1.490756962448358536e-02 2.140011265873908997e-02 1.031927391886711121e-01 -7.078524827957153320e-01 7.122783362865447998e-02 -1.529039628803730011e-02 -2.938217520713806152e-01
2.290179580450057983e-01 -2.468419075012207031e-01 4.982342477887868881e-03 -5.035904645919799805e-01 -4.646538197994232178e-01 1.083257701247930527e-02 6.400789618492126465e-01 -8.526556193828582764e-02
-2.676309645175933838e-01 -5.248569846153259277e-01 -2.004646696150302887e-02 -1.239324510097503662e-01 -3.734232485294342041e-01 -5.118147134780883789e-01 2.152570933103561401e-01 -4.352045357227325439e-01
7.938855141401290894e-02 -6.271012425422668457e-01 5.637610331177711487e-02 6.601663678884506226e-02 -6.776310801506042480e-01 1.439158618450164795e-01 -2.825444638729095459e-01 1.821486502885818481e-01
2.519312500953674316e-01 -1.402182430028915405e-01 8.592581748962402344e-02 -1.484221220016479492e-01 -3.059937953948974609e-01 -4.579471349716186523e-01 2.361156642436981201e-01 -7.268828749656677246e-01
1.452913731336593628e-01 -3.683973252773284912e-01 -2.136734575033187866e-01 1.760308295488357544e-01 -8.025153875350952148e-01 1.265831291675567627e-01 -2.126596309244632721e-02 3.256133198738098145e-01
4.490140974521636963e-01 -1.796146929264068604e-01 1.367259304970502853e-02 8.673779666423797607e-02 -6.976914405822753906e-01 -3.997770249843597412e-01 -2.710795700550079346e-01 1.957943886518478394e-01
-4.388907253742218018e-01 7.224543392658233643e-02 2.996770739555358887e-01 9.457803517580032349e-02 -5.601379275321960449e-01 -4.043387621641159058e-02 -1.046266406774520874e-01 -6.140585541725158691e-01
6.067778542637825012e-02 -1.180119290947914124e-01 -7.091034948825836182e-02 5.931077003479003906e-01 -6.746898293495178223e-01 -4.085212647914886475e-01 5.565235391259193420e-02 -1.982829347252845764e-02
1.413332968950271606e-01 -1.450391560792922974e-01 3.451679944992065430e-01 5.228716135025024414e-01 -7.162365317344665527e-01 2.052637487649917603e-01 -1.026066914200782776e-01 -2.822994068264961243e-02
2.058435976505279541e-01 -6.307895779609680176e-01 -3.000980019569396973e-01 1.556265950202941895e-01 -6.293185949325561523e-01 -1.061400249600410461e-01 1.087637841701507568e-01 1.622260510921478271e-01
1.495137214660644531e-01 -3.263280987739562988e-01 -1.391550749540328979e-01 -6.858600676059722900e-02 -3.318125009536743164e-01 -3.888006508350372314e-01 4.937101006507873535e-01 -5.848695039749145508e-01
-9.022485464811325073e-02 -4.218412339687347412e-01 -4.712039530277252197e-01 2.874280139803886414e-02 -4.985354542732238770e-01 4.018020927906036377e-01 2.458207309246063232e-01 -3.473325669765472412e-01
-3.239705860614776611e-01 -2.554809153079986572e-01 6.611220240592956543e-01 1.897566169500350952e-01 -5.252489447593688965e-01 4.251329228281974792e-02 2.325565814971923828e-01 -1.578171104192733765e-01
2.808424830436706543e-01 4.612085968255996704e-02 -3.801864385604858398e-02 -4.055400490760803223e-01 -8.171967267990112305e-01 2.714330554008483887e-01 -2.929596789181232452e-02 1.036704033613204956e-01
-6.200820803642272949e-01 -1.949074268341064453e-01 2.991400361061096191e-01 1.697276234626770020e-01 -6.568188667297363281e-01 -1.024584099650382996e-01 1.140503883361816406e-01 -6.558091193437576294e-02
-1.512026786804199219e-01 -8.484564721584320068e-02 5.006710886955261230e-01 -5.983284488320350647e-02 -7.435298562049865723e-01 3.328559100627899170e-01 2.178929047659039497e-03 2.281512320041656494e-01
4.567106366157531738e-01 2.653953433036804199e-01 -1.900215148925781250e-01 1.825475543737411499e-01 -5.754696130752563477e-01 -1.021733134984970093e-02 5.265300273895263672e-01 -2.074740827083587646e-01
-4.182901084423065186e-01 3.748901188373565674e-02 -3.191868066787719727e-01 1.261774301528930664e-01 -6.334565877914428711e-01 -4.316069483757019043e-01 3.407745063304901123e-01 -4.634677246212959290e-02
3.430938720703125000e-01 -5.104720592498779297e-01 7.598867267370223999e-02 -4.635612070560455322e-01 -4.320805370807647705e-01 -6.547324825078248978e-03 -3.232211172580718994e-01 -3.314109742641448975e-01
-1.540248095989227295e-01 -5.467829704284667969e-01 1.848792880773544312e-01 -2.700130343437194824e-01 -2.820101976394653320e-01 -1.902147680521011353e-01 5.384267568588256836e-01 -4.057124853134155273e-01
-5.591980218887329102e-01 -4.775355011224746704e-02 3.428556621074676514e-01 -3.043223917484283447e-01 -6.571956872940063477e-01 1.091819703578948975e-01 -1.032847389578819275e-01 -1.426906436681747437e-01
-3.261010050773620605e-01 -3.045103847980499268e-01 6.669485569000244141e-01 -4.638606309890747070e-02 -4.862439334392547607e-01 9.088268131017684937e-02 3.033109009265899658e-01 -1.314115375280380249e-01
4.250027239322662354e-01 1.584032773971557617e-01 -2.645813226699829102e-01 -1.613222435116767883e-02 -7.437162399291992188e-01 4.058027565479278564e-01 7.795517146587371826e-02 -1.228634174913167953e-02
-5.999292246997356415e-03 2.640026509761810303e-01 1.884277537465095520e-02 7.676031440496444702e-02 -7.185326218605041504e-01 1.467231214046478271e-01 -4.270616769790649414e-01 -4.514653086662292480e-01
2.851057946681976318e-01 -4.153546392917633057e-01 -1.945599168539047241e-01 -5.662534832954406738e-01 -4.642982184886932373e-01 -3.403869867324829102e-01 1.030320301651954651e-01 -2.136515527963638306e-01
2.626108229160308838e-01 -5.907016806304454803e-03 3.973923027515411377e-01 4.725379645824432373e-01 -7.295657992362976074e-01 1.097320616245269775e-01 1.898951083421707153e-02 -7.155331969261169434e-02
-1.645635515451431274e-01 -2.766814827919006348e-01 4.155746698379516602e-01 5.183552950620651245e-02 -6.200233101844787598e-01 -3.759119510650634766e-01 3.382492661476135254e-01 2.842987179756164551e-01
8.879114687442779541e-02 4.103746265172958374e-02 3.875975310802459717e-02 6.203792691230773926e-01 -5.513786077499389648e-01 2.425110936164855957e-01 3.230028450489044189e-01 -3.699982166290283203e-01
-3.035961389541625977e-01 3.545548915863037109e-01 4.686578214168548584e-01 -1.006419286131858826e-01 -6.709904670715332031e-01 -6.437724083662033081e-02 1.028323732316493988e-02 -3.128466308116912842e-01
-1.490391045808792114e-02 -3.399043977260589600e-01 -1.384477913379669189e-01 -2.541222274303436279e-01 -3.758412301540374756e-01 -3.262915313243865967e-01 6.010725498199462891e-01 -4.375913143157958984e-01
-2.685086727142333984e-01 3.239934146404266357e-01 2.960549592971801758e-01 1.832793653011322021e-01 -8.011081814765930176e-01 5.652014166116714478e-02 5.163854360580444336e-02 -2.324998080730438232e-01
8.123084902763366699e-02 1.145995408296585083e-01 -3.805348277091979980e-01 -2.795850336551666260e-01 -4.212740063667297363e-01 -1.134644001722335815e-01 1.170346289873123169e-01 -7.438083887100219727e-01
3.796075582504272461e-01 -4.134849309921264648e-01 -2.031209170818328857e-01 -4.736149013042449951e-01 -5.718815922737121582e-01 -2.717434167861938477e-01 -1.345801204442977905e-01 -1.882596313953399658e-02
2.479951977729797363e-01 -5.327291414141654968e-02 2.242237776517868042e-01 -1.576270908117294312e-01 -3.470476865768432617e-01 -4.239960908889770508e-01 1.308773159980773926e-01 -7.370170950889587402e-01
-2.507387995719909668e-01 -2.382279932498931885e-01 1.652605831623077393e-01 3.910847306251525879e-01 -7.594903707504272461e-01 2.354073077440261841e-01 2.557263374328613281e-01 4.980970174074172974e-02
4.036117792129516602e-01 -2.917920053005218506e-01 -2.216453999280929565e-01 3.571394383907318115e-01 -7.239773273468017578e-01 -6.829889863729476929e-02 -8.382598310708999634e-02 1.986076235771179199e-01
-1.478303074836730957e-01 -1.052557025104761124e-03 5.677107572555541992e-01 -1.508155614137649536e-01 -7.594801187515258789e-01 4.750941321253776550e-02 3.659060597419738770e-02 2.295611351728439331e-01
1.438249349594116211e-01 -4.130446612834930420e-01 -8.904553018510341644e-03 -9.997147321701049805e-02 -3.963349759578704834e-01 -5.930430293083190918e-01 3.100802302360534668e-01 -4.401179552078247070e-01
2.906522452831268311e-01 -2.533279955387115479e-01 -2.436985671520233154e-01 -6.596066355705261230e-01 -5.758101344108581543e-01 -1.013723388314247131e-01 -9.260878711938858032e-02 -8.041290193796157837e-02
1.227349042892456055e-01 -5.225285887718200684e-01 -3.171469867229461670e-01 -5.306895971298217773e-01 -5.036801099777221680e-01 -6.419926881790161133e-02 3.217780031263828278e-03 -2.680686116218566895e-01
-4.341356754302978516e-01 9.201274067163467407e-02 -5.587201192975044250e-02 -3.312486708164215088e-01 -7.649786472320556641e-01 -9.572872519493103027e-02 -3.095063865184783936e-01 7.870312780141830444e-03
6.152437925338745117e-01 -2.414125055074691772e-01 -1.070647686719894409e-01 1.659554094076156616e-01 -6.302817463874816895e-01 -2.800054550170898438e-01 -1.663585603237152100e-01 1.444217860698699951e-01
9.725138545036315918e-02 -4.025975167751312256e-01 -1.656551063060760498e-01 1.421816051006317139e-01 -7.326718568801879883e-01 -8.118342608213424683e-03 -4.772765636444091797e-01 1.270170360803604126e-01
1.317232251167297363e-01 1.180801261216402054e-02 -3.573029637336730957e-01 2.287506610155105591e-01 -5.091773867607116699e-01 -5.035376548767089844e-02 6.034873127937316895e-01 -4.201468527317047119e-01
-1.593992263078689575e-01 -2.692635357379913330e-01 -1.146766543388366699e-01 -4.096603989601135254e-01 -5.198154449462890625e-01 -3.727099001407623291e-01 -3.786350190639495850e-01 -4.106475710868835449e-01
1.868136674165725708e-01 -4.576706588268280029e-01 2.551766932010650635e-01 -5.286577939987182617e-01 -3.957038223743438721e-01 -1.956614106893539429e-01 -3.005007505416870117e-01 -3.547935783863067627e-01
6.681363284587860107e-02 -4.394172504544258118e-02 -5.572516322135925293e-01 -6.143702566623687744e-02 -7.345615029335021973e-01 -3.545941710472106934e-01 -5.752567946910858154e-02 -1.033161580562591553e-01
-1.280065923929214478e-01 -1.652123183012008667e-01 6.016895771026611328e-01 -6.466350704431533813e-02 -7.097439169883728027e-01 1.965907067060470581e-01 -9.813019633293151855e-02 1.951761990785598755e-01
7.133704423904418945e-02 -2.982057929039001465e-01 1.947365552186965942e-01 -1.934427171945571899e-01 -3.751141726970672607e-01 6.901349127292633057e-02 8.123034238815307617e-01 -1.591587513685226440e-01
-1.599145494401454926e-02 -4.749879837036132812e-01 3.076854944229125977e-01 -9.315521270036697388e-02 -7.019430398941040039e-01 8.711192011833190918e-02 -6.562343984842300415e-02 4.076315462589263916e-01
-3.516413271427154541e-01 8.266554772853851318e-02 2.585326693952083588e-02 -3.106111288070678711e-01 -7.688790559768676758e-01 2.171643674373626709e-01 -3.470920026302337646e-01 -1.164428517222404480e-01
2.971894443035125732e-01 -2.331799119710922241e-01 3.590821027755737305e-01 9.098257124423980713e-02 -6.728844046592712402e-01 -3.783309459686279297e-01 -2.542927488684654236e-02 3.514732122421264648e-01
-1.803641319274902344e-01 -3.555498421192169189e-01 -2.528487741947174072e-01 -2.831089794635772705e-01 -4.298962354660034180e-01 -4.984894692897796631e-01 4.066932201385498047e-01 -3.134774267673492432e-01
-3.280878663063049316e-01 -2.371406555175781250e-01 6.528587937355041504e-01 2.402031719684600830e-01 -5.296840667724609375e-01 5.820289999246597290e-02 1.876081526279449463e-01 -1.817991584539413452e-01
-1.870683878660202026e-01 -1.960920542478561401e-02 4.650217592716217041e-01 9.590222686529159546e-02 -6.124336123466491699e-01 1.783199906349182129e-01 -3.843825161457061768e-01 -4.295993745326995850e-01
1.552229225635528564e-01 7.786302268505096436e-02 6.309297084808349609e-01 3.457737565040588379e-01 -5.201511383056640625e-01 -3.582270815968513489e-02 1.929248571395874023e-01 -3.783530890941619873e-01
-2.599735558032989502e-01 8.003234863281250000e-02 1.644729077816009521e-01 1.694897711277008057e-01 -6.923061609268188477e-01 4.162761569023132324e-01 -1.010134071111679077e-01 -4.554702639579772949e-01
-8.504036813974380493e-03 5.326044559478759766e-02 1.800317615270614624e-01 3.773450851440429688e-01 -5.112666487693786621e-01 1.645536869764328003e-01 -3.140580952167510986e-01 -6.596865653991699219e-01
1.453610211610794067e-01 -3.971831202507019043e-01 -1.635502129793167114e-01 -6.032698750495910645e-01 -5.638005137443542480e-01 -3.220757842063903809e-01 -9.394738823175430298e-02 1.651547499932348728e-03
1.578053981065750122e-01 -3.044222295284271240e-01 -1.413556337356567383e-01 1.460643559694290161e-01 -7.392246723175048828e-01 -3.997284471988677979e-01 -3.390855193138122559e-01 1.410444378852844238e-01
1.087553426623344421e-01 -3.428171873092651367e-01 3.485186696052551270e-01 4.722077250480651855e-01 -6.976006627082824707e-01 6.426037289202213287e-03 -1.645316928625106812e-01 1.115555986762046814e-01
2.031243443489074707e-01 -5.430769324302673340e-01 1.472991108894348145e-01 -2.525460720062255859e-01 -3.671934008598327637e-01 -1.196345090866088867e-01 6.272000074386596680e-01 -1.892309933900833130e-01
1.362336277961730957e-01 -1.776980906724929810e-01 -3.448511362075805664e-01 -4.073501229286193848e-01 -5.943392515182495117e-01 -2.332684546709060669e-01 -3.262647390365600586e-01 -3.884651660919189453e-01
3.551514446735382080e-01 5.014522001147270203e-02 5.240892767906188965e-01 3.685035705566406250e-01 -6.144898533821105957e-01 1.120668649673461914e-01 -8.711442351341247559e-02 -2.512823343276977539e-01
2.973490655422210693e-01 2.094326764345169067e-01 -3.736729025840759277e-01 -5.126412585377693176e-02 -7.128025293350219727e-01 -4.159416258335113525e-01 -2.005363404750823975e-01 -6.443876773118972778e-02
5.650516971945762634e-02 -5.400854945182800293e-01 -5.465454235672950745e-02 2.521626949310302734e-01 -7.574106454849243164e-01 3.033183328807353973e-02 -2.213935181498527527e-02 2.519138753414154053e-01
-4.500767216086387634e-03 2.268766909837722778e-01 -3.038702905178070068e-01 -5.939535796642303467e-02 -4.992960393428802490e-01 2.448426932096481323e-01 5.157320499420166016e-01 -5.267046093940734863e-01
-3.172283768653869629e-01 -4.252575337886810303e-01 2.495237737894058228e-01 2.851182818412780762e-01 -6.941086053848266602e-01 -2.470370829105377197e-01 3.571880981326103210e-02 1.757202148437500000e-01
-2.049650996923446655e-01 -1.670121699571609497e-01 -3.935360312461853027e-01 -4.829639196395874023e-02 -7.260046601295471191e-01 -4.661684930324554443e-01 -4.946824163198471069e-02 -1.614001840353012085e-01
-4.001038372516632080e-01 1.604259163141250610e-01 4.766275882720947266e-01 -4.416666924953460693e-02 -6.283925771713256836e-01 1.493730545043945312e-01 4.131538048386573792e-02 -4.076266884803771973e-01
1.772352308034896851e-02 -6.166467815637588501e-02 4.249509871006011963e-01 5.358252525329589844e-01 -7.061385512351989746e-01 1.436730474233627319e-01 6.619913876056671143e-02 -6.734555959701538086e-02
5.064720660448074341e-02 -4.702095389366149902e-01 5.259016752243041992e-01 2.444167733192443848e-01 -5.543669462203979492e-01 3.161774873733520508e-01 -1.522756665945053101e-01 -9.770841151475906372e-02
2.100916504859924316e-01 4.880793094635009766e-01 9.995041787624359131e-02 -5.558368284255266190e-03 -7.117047905921936035e-01 -7.725273072719573975e-02 -2.232386171817779541e-01 -3.811716735363006592e-01
2.070513814687728882e-01 -1.705188006162643433e-01 -2.720636129379272461e-01 -4.233615994453430176e-01 -5.684868097305297852e-01 -3.261038064956665039e-01 -3.025193512439727783e-01 -3.921233117580413818e-01
1.464635431766510010e-01 -5.024757608771324158e-02 1.693588346242904663e-01 6.573866009712219238e-01 -6.528759002685546875e-01 -1.696833074092864990e-01 2.452361136674880981e-01 -1.988315489143133163e-03
3.585196286439895630e-02 -3.378205299377441406e-01 -2.743293642997741699e-01 -4.349481780081987381e-03 -5.231069326400756836e-01 5.910573601722717285e-01 3.750063478946685791e-01 -2.137685716152191162e-01
6.201339513063430786e-02 -5.091977715492248535e-01 -4.387103021144866943e-01 2.077671512961387634e-02 -5.145956277847290039e-01 3.639360964298248291e-01 2.848607301712036133e-01 -2.560662031173706055e-01
1.607595682144165039e-01 -2.571936249732971191e-01 -1.115017458796501160e-01 -1.269311308860778809e-01 -3.452221453189849854e-01 -3.577452898025512695e-01 6.554561853408813477e-01 -4.502008259296417236e-01
2.636022567749023438e-01 -3.605562448501586914e-01 -2.713539898395538330e-01 2.508320473134517670e-02 -5.228996276855468750e-01 4.994380474090576172e-01 4.345215559005737305e-01 -1.207459121942520142e-01
-3.290791064500808716e-02 3.014784753322601318e-01 3.626680076122283936e-01 6.944308429956436157e-02 -6.929279565811157227e-01 4.193503260612487793e-01 2.258264571428298950e-01 -2.543148398399353027e-01
-5.263628065586090088e-02 -1.496453136205673218e-01 1.817111223936080933e-01 3.978778421878814697e-01 -6.162410974502563477e-01 5.038493275642395020e-01 3.578431904315948486e-01 -1.477872431278228760e-01
5.784122943878173828e-01 -1.140023488551378250e-02 -1.968314796686172485e-01 -5.055418610572814941e-01 -5.448349714279174805e-01 -8.940260112285614014e-02 -1.452670097351074219e-01 -2.122583091259002686e-01
5.141347050666809082e-01 -2.471317201852798462e-01 -1.135847643017768860e-01 -7.168539613485336304e-02 -4.416082799434661865e-01 5.376785993576049805e-01 1.289768815040588379e-01 -3.947150707244873047e-01
-4.014020264148712158e-01 1.318904608488082886e-01 4.828801751136779785e-01 9.969136118888854980e-02 -5.126585364341735840e-01 -1.812848448753356934e-02 9.811276942491531372e-02 -5.528075695037841797e-01
1.354472339153289795e-01 1.386076211929321289e-02 -3.207518160343170166e-01 3.625589609146118164e-01 -4.587385356426239014e-01 -9.438213706016540527e-02 5.443506240844726562e-01 -4.811076819896697998e-01
-2.812984026968479156e-02 3.038677871227264404e-01 -1.093716695904731750e-01 -3.001469671726226807e-01 -4.067082107067108154e-01 -4.963916167616844177e-02 4.577322304248809814e-01 -6.537799835205078125e-01
1.850414276123046875e-01 2.273706048727035522e-01 6.768096685409545898e-01 -1.950442194938659668e-01 -6.195347309112548828e-01 4.767870530486106873e-02 1.163773536682128906e-01 -1.353088468313217163e-01
3.581282794475555420e-01 1.179836317896842957e-01 -2.659277319908142090e-01 -1.374992430210113525e-01 -7.903979420661926270e-01 3.505353629589080811e-01 7.877873629331588745e-02 1.199590116739273071e-01
-2.369126081466674805e-01 -4.854007661342620850e-01 5.630612373352050781e-01 2.432184219360351562e-01 -5.738516449928283691e-01 1.766425557434558868e-02 -3.780696168541908264e-02 3.190998733043670654e-02
1.939775645732879639e-01 -4.360853433609008789e-01 1.000526249408721924e-01 -2.957976460456848145e-01 -2.990524470806121826e-01 -3.402910232543945312e-01 4.510755240917205811e-01 -5.157481431961059570e-01
2.542036026716232300e-02 -3.524875342845916748e-01 2.045910507440567017e-01 4.903277158737182617e-01 -6.511722207069396973e-01 -1.097370907664299011e-01 3.070541918277740479e-01 2.499555647373199463e-01
1.208631917834281921e-01 -2.431377023458480835e-01 7.105213403701782227e-02 -5.219554305076599121e-01 -4.958736598491668701e-01 -3.845668733119964600e-01 -3.027644753456115723e-01 -4.041555821895599365e-01
1.171327531337738037e-01 -4.858564138412475586e-01 2.258152812719345093e-01 -6.486720591783523560e-02 -2.903600335121154785e-01 -3.408828973770141602e-01 1.325759589672088623e-01 -6.906059980392456055e-01
2.555559203028678894e-02 1.005853638052940369e-01 -2.622475326061248779e-01 -1.571564376354217529e-01 -4.499571919441223145e-01 3.130660355091094971e-01 5.697461962699890137e-01 -5.202643871307373047e-01
2.128167599439620972e-01 4.222689196467399597e-02 4.698185324668884277e-01 -1.556879654526710510e-02 -6.177155971527099609e-01 -5.430059432983398438e-01 -5.727639049291610718e-02 2.285727113485336304e-01
2.325679361820220947e-01 -3.395539224147796631e-01 3.081052601337432861e-01 -1.369586735963821411e-01 -3.331062197685241699e-01 -4.294071495532989502e-01 -2.632565610110759735e-02 -6.487568616867065430e-01
1.419990658760070801e-01 -5.578382611274719238e-01 -3.815622031688690186e-01 5.618372187018394470e-02 -4.844103157520294189e-01 4.309193491935729980e-01 1.132342070341110229e-01 -2.945157587528228760e-01
-5.386278033256530762e-01 -1.556610614061355591e-01 4.762620627880096436e-01 1.730396039783954620e-02 -6.158006787300109863e-01 -1.959612667560577393e-01 7.114012539386749268e-02 -1.893478631973266602e-01
1.682119667530059814e-01 -4.287943243980407715e-02 -2.144121676683425903e-01 4.468927681446075439e-01 -4.687539637088775635e-01 8.285909146070480347e-02 5.896987915039062500e-01 -3.870915472507476807e-01
1.581672877073287964e-01 -3.793372809886932373e-01 -2.702249772846698761e-02 5.584395676851272583e-02 -3.384098708629608154e-01 -4.776446819305419922e-01 2.128177583217620850e-01 -6.627823114395141602e-01
3.358589112758636475e-01 -2.303547561168670654e-01 -9.005711972713470459e-02 5.145026743412017822e-02 -7.675803303718566895e-01 -2.517750859260559082e-01 -3.569973409175872803e-01 2.082325369119644165e-01
2.595932483673095703e-01 2.428083717823028564e-01 5.532244965434074402e-02 1.737291365861892700e-01 -5.761982798576354980e-01 -1.541425436735153198e-01 6.731571555137634277e-01 -1.775054931640625000e-01
-4.494681581854820251e-02 -4.362952113151550293e-01 -2.274711281061172485e-01 -1.647006869316101074e-01 -5.021163225173950195e-01 -4.921865463256835938e-01 4.826273620128631592e-01 3.820059075951576233e-02
4.034497216343879700e-02 -6.375336647033691406e-01 2.182647436857223511e-01 -2.870002090930938721e-01 -3.521967232227325439e-01 -2.479467391967773438e-01 4.977947771549224854e-01 -1.690998077392578125e-01
2.027051746845245361e-01 -1.914319992065429688e-01 2.159149795770645142e-01 -4.815376400947570801e-01 -3.911972343921661377e-01 -2.908657789230346680e-01 -1.674670428037643433e-01 -6.148847937583923340e-01
-2.214067429304122925e-02 1.504123210906982422e-01 -1.602307409048080444e-01 4.232574105262756348e-01 -5.487298965454101562e-01 -1.742177307605743408e-01 5.799142718315124512e-01 -3.229680359363555908e-01
1.250669453293085098e-02 -3.079392910003662109e-01 4.754311442375183105e-01 1.269307881593704224e-01 -7.054294943809509277e-01 -2.508043050765991211e-01 4.378605633974075317e-02 3.168910145759582520e-01
3.033067286014556885e-01 2.501456141471862793e-01 3.999459370970726013e-02 -2.452291101217269897e-01 -7.840046882629394531e-01 2.657253742218017578e-01 1.841113865375518799e-01 2.540177404880523682e-01
-1.098639070987701416e-01 3.077676594257354736e-01 -2.818963527679443359e-01 -3.660756051540374756e-01 -7.665859460830688477e-01 -5.816122144460678101e-02 -2.892204225063323975e-01 -7.104358077049255371e-02
1.593654006719589233e-01 -6.940851919353008270e-03 4.173965156078338623e-01 5.833886861801147461e-01 -6.468845605850219727e-01 -3.859511017799377441e-02 1.867872029542922974e-01 -7.178872823715209961e-02
8.469866961240768433e-02 -3.015595674514770508e-01 1.794437915086746216e-01 -2.229105234146118164e-01 -4.091908931732177734e-01 7.195309549570083618e-02 7.975629568099975586e-01 -1.061965376138687134e-01
4.204295873641967773e-01 -3.966833278536796570e-02 -1.021306961774826050e-01 -1.785315275192260742e-01 -5.634772181510925293e-01 4.928381443023681641e-01 -2.098904922604560852e-02 -4.674661159515380859e-01
3.994389474391937256e-01 -3.214903175830841064e-01 1.527222990989685059e-01 -5.033965706825256348e-01 -3.397090435028076172e-01 -2.689704895019531250e-01 1.289992928504943848e-01 -5.059366822242736816e-01
5.216169357299804688e-01 -1.017520651221275330e-01 -4.547084867954254150e-02 -1.671105064451694489e-02 -7.415680885314941406e-01 -3.718597292900085449e-01 -1.524457186460494995e-01 6.142272427678108215e-02
-1.197965741157531738e-01 2.891550064086914062e-01 7.354625035077333450e-03 3.108487930148839951e-03 -4.434563815593719482e-01 -4.025593772530555725e-02 6.609991788864135742e-01 -5.165079832077026367e-01
6.424022465944290161e-02 -4.655592739582061768e-01 5.345172435045242310e-02 -1.960118114948272705e-01 -3.024004399776458740e-01 -3.007073700428009033e-01 5.156399607658386230e-01 -5.386043787002563477e-01
1.569329351186752319e-01 7.471111416816711426e-02 3.575508892536163330e-01 4.483330845832824707e-01 -7.901567220687866211e-01 1.192946881055831909e-01 -3.444407135248184204e-02 3.434885293245315552e-02
-4.033051729202270508e-01 1.644927412271499634e-01 -9.698309004306793213e-02 -2.130908966064453125e-01 -8.079555630683898926e-01 1.697510629892349243e-01 -2.523829340934753418e-01 -1.008408442139625549e-01
1.366713047027587891e-01 -5.996385216712951660e-01 -4.469450414180755615e-01 2.484965696930885315e-02 -4.504759907722473145e-01 3.158342540264129639e-01 2.101630121469497681e-01 -2.730000019073486328e-01
-4.777378961443901062e-02 -2.658659219741821289e-02 -2.285634428262710571e-01 1.243974864482879639e-01 -3.827531933784484863e-01 -1.644933521747589111e-01 5.143458247184753418e-01 -7.008460760116577148e-01
2.303034365177154541e-01 -5.265154838562011719e-01 3.781787157058715820e-01 -2.281691506505012512e-02 -6.131875514984130859e-01 -1.251986026763916016e-01 2.656316384673118591e-02 3.658180832862854004e-01
4.512030631303787231e-03 2.034327536821365356e-01 1.710541397333145142e-01 -1.846104562282562256e-01 -7.576902508735656738e-01 -2.032281458377838135e-01 -5.277621746063232422e-01 -3.640305250883102417e-02
8.157941512763500214e-03 -2.223970890045166016e-01 -1.036718189716339111e-01 -1.411333214491605759e-03 -3.912098407745361328e-01 -5.419121384620666504e-01 1.612372249364852905e-01 -6.833826899528503418e-01
1.056793853640556335e-01 3.005529567599296570e-02 3.645774722099304199e-01 5.613751709461212158e-02 -6.418126225471496582e-01 -5.625773668289184570e-01 2.829382121562957764e-01 2.083024233579635620e-01
-1.564552076160907745e-02 -3.795880377292633057e-01 1.519530266523361206e-01 4.216297566890716553e-01 -6.842834949493408203e-01 -1.238859221339225769e-01 2.972527444362640381e-01 2.878470122814178467e-01
4.270775988698005676e-02 2.365072965621948242e-01 -1.246364414691925049e-01 -2.992124855518341064e-01 -4.388034939765930176e-01 -2.408920088782906532e-03 6.350977420806884766e-01 -4.911970198154449463e-01
1.564607024192810059e-01 -1.511574834585189819e-01 1.893613189458847046e-01 -6.000128388404846191e-01 -3.428059518337249756e-01 -1.848732978105545044e-01 4.875841140747070312e-01 -4.091041684150695801e-01
7.200736403465270996e-01 -3.523398935794830322e-01 -1.165021508932113647e-01 1.449598819017410278e-01 -3.666903078556060791e-01 2.250511944293975830e-01 1.749285161495208740e-01 -3.271920084953308105e-01
-3.624283969402313232e-01 -6.949341297149658203e-02 -2.306856065988540649e-01 2.620522677898406982e-01 -5.829788446426391602e-01 1.794917136430740356e-01 -2.211647629737854004e-01 -5.665102601051330566e-01
3.095972537994384766e-01 -4.123641550540924072e-01 -3.150684833526611328e-01 5.199596658349037170e-02 -5.086096525192260742e-01 4.610367417335510254e-01 3.418936729431152344e-01 -2.097705751657485962e-01
6.601896136999130249e-03 -5.538809895515441895e-01 1.062192604877054691e-03 -3.183023929595947266e-01 -3.808840215206146240e-01 -1.407994329929351807e-01 6.149464845657348633e-01 -2.209039777517318726e-01
-3.813417628407478333e-02 -3.371410965919494629e-01 -3.487998545169830322e-01 -4.567781928926706314e-03 -4.640369713306427002e-01 5.020601749420166016e-01 3.825372159481048584e-01 -3.866136670112609863e-01
-4.547892510890960693e-02 3.216888904571533203e-01 7.486711442470550537e-02 1.549094356596469879e-02 -4.216630458831787109e-01 -1.556978970766067505e-01 6.219858527183532715e-01 -5.474439859390258789e-01
-3.088427186012268066e-01 -1.774628460407257080e-01 5.693860054016113281e-01 -1.948009878396987915e-01 -6.398256421089172363e-01 1.704655587673187256e-01 2.669552862644195557e-01 3.570748493075370789e-02
-4.703655838966369629e-01 -6.611204147338867188e-02 9.733176231384277344e-02 -3.721260726451873779e-01 -7.355903387069702148e-01 1.880753487348556519e-01 -2.172100245952606201e-01 5.280588567256927490e-02
-4.568752944469451904e-01 -1.675773859024047852e-01 1.590664833784103394e-01 2.707769870758056641e-01 -5.385449528694152832e-01 3.431029319763183594e-01 9.737569838762283325e-02 -4.973211288452148438e-01
-1.957144588232040405e-01 -1.324600875377655029e-01 5.836551189422607422e-01 2.899851799011230469e-01 -6.873578429222106934e-01 1.198274269700050354e-01 7.738333195447921753e-02 -1.630884259939193726e-01
7.758643478155136108e-02 -2.061050981283187866e-01 5.100557804107666016e-01 3.297628760337829590e-01 -7.354531288146972656e-01 1.536570340394973755e-01 -5.558079108595848083e-02 1.225133016705513000e-01
4.062327146530151367e-01 1.898469328880310059e-01 2.722178101539611816e-01 2.309695333242416382e-01 -7.796975970268249512e-01 2.168211787939071655e-01 -1.254390776157379150e-01 -2.844115346670150757e-02
9.792312234640121460e-02 1.977062821388244629e-01 -4.361779391765594482e-01 -1.710758358240127563e-01 -5.473601818084716797e-01 5.878985393792390823e-03 5.051305294036865234e-01 -4.207263290882110596e-01
-2.504898905754089355e-01 -3.460036814212799072e-01 -1.685923188924789429e-01 -4.723261594772338867e-01 -4.266992211341857910e-01 -4.432749748229980469e-01 2.859728336334228516e-01 -3.250778019428253174e-01
4.607737362384796143e-01 1.086757406592369080e-01 -2.698762714862823486e-01 -2.028472125530242920e-01 -7.635814547538757324e-01 1.659443527460098267e-01 9.453912824392318726e-02 2.058280259370803833e-01
3.782502710819244385e-01 2.502532005310058594e-01 -2.012829035520553589e-01 -2.570399940013885498e-01 -6.635368466377258301e-01 2.440638840198516846e-01 4.101127088069915771e-01 -1.402668952941894531e-01
-2.247662693262100220e-01 -3.855846226215362549e-01 1.032987087965011597e-01 2.253821939229965210e-01 -7.891522049903869629e-01 -1.432022303342819214e-01 1.643268764019012451e-01 2.628028392791748047e-01
4.803488403558731079e-02 -4.123820066452026367e-01 2.300555109977722168e-01 -2.265716791152954102e-01 -3.515069484710693359e-01 -3.868705928325653076e-01 -1.428956985473632812e-01 -6.555365920066833496e-01
1.249532029032707214e-01 1.121552735567092896e-01 -2.523518204689025879e-01 -5.438500642776489258e-01 -7.200999855995178223e-01 7.418320327997207642e-02 -2.117911130189895630e-01 -2.084495425224304199e-01
-2.248690873384475708e-01 -1.901571303606033325e-01 2.272744327783584595e-01 1.162521839141845703e-01 -5.717635154724121094e-01 3.789349198341369629e-01 -3.820993304252624512e-01 -4.812492430210113525e-01
1.489188820123672485e-01 3.403571844100952148e-01 1.705759316682815552e-01 1.338419169187545776e-01 -8.499147295951843262e-01 1.700762361288070679e-01 -2.456062287092208862e-01 -5.802505835890769958e-02
6.694013625383377075e-02 1.151828169822692871e-01 -4.938217997550964355e-01 -2.334623634815216064e-01 -5.293771624565124512e-01 -2.972987890243530273e-01 -1.386245936155319214e-01 -5.440990328788757324e-01
4.966830834746360779e-02 -2.140869945287704468e-01 -2.369632869958877563e-01 -5.769284442067146301e-02 -4.148249328136444092e-01 -4.878677427768707275e-01 2.662801146507263184e-01 -6.412642002105712891e-01
1.965957432985305786e-01 -4.493149518966674805e-01 1.448159813880920410e-01 -5.022047460079193115e-02 -3.107182383537292480e-01 -2.448588907718658447e-01 6.104660630226135254e-01 -4.547548890113830566e-01
6.866636872291564941e-02 -2.195273041725158691e-01 8.246694505214691162e-02 -1.612029522657394409e-01 -2.956318557262420654e-01 -3.224911987781524658e-01 3.702163100242614746e-01 -7.654061317443847656e-01
7.783789187669754028e-02 -4.645782411098480225e-01 1.715390533208847046e-01 4.002407193183898926e-01 -6.595755815505981445e-01 -3.158521279692649841e-02 2.643433511257171631e-01 2.873587906360626221e-01
2.911500036716461182e-01 9.958082437515258789e-02 4.980411231517791748e-01 2.034640014171600342e-01 -7.559193968772888184e-01 -1.568679064512252808e-01 6.701778620481491089e-02 1.239341422915458679e-01
7.031347155570983887e-01 -5.108930170536041260e-02 -1.265281438827514648e-01 -4.449435174465179443e-01 -4.915497899055480957e-01 -8.805498480796813965e-02 3.083522245287895203e-02 -1.966765075922012329e-01
1.501074135303497314e-01 -4.504800438880920410e-01 4.757905751466751099e-02 -2.221767604351043701e-02 -2.925139069557189941e-01 -2.115316689014434814e-01 6.202867627143859863e-01 -5.066682696342468262e-01
4.999727904796600342e-01 -3.977164924144744873e-01 3.646073937416076660e-01 -3.979950249195098877e-01 -3.138284981250762939e-01 -2.331195324659347534e-01 2.583618760108947754e-01 -2.844755053520202637e-01
2.090697437524795532e-01 -5.521801114082336426e-01 8.413654565811157227e-02 -5.474411845207214355e-01 -4.568547606468200684e-01 -2.457993477582931519e-02 -3.267823755741119385e-01 -1.688457876443862915e-01
1.989383846521377563e-01 4.250069856643676758e-01 1.647711917757987976e-02 -9.322433918714523315e-02 -7.534424066543579102e-01 3.965332806110382080e-01 1.769435107707977295e-01 -1.208604574203491211e-01
6.365454196929931641e-02 -6.086744070053100586e-01 1.881268918514251709e-01 -2.887531742453575134e-02 -6.562858819961547852e-01 -1.480657327920198441e-02 8.812320232391357422e-02 3.879975378513336182e-01
-2.186763472855091095e-02 -2.378275841474533081e-01 3.625526428222656250e-01 3.566348552703857422e-01 -5.714717507362365723e-01 5.030651688575744629e-01 2.936432957649230957e-01 -1.358165591955184937e-01
3.842433094978332520e-01 -4.668973982334136963e-01 2.028869539499282837e-01 -5.119495987892150879e-01 -3.308695256710052490e-01 -1.547471527010202408e-02 -9.240014106035232544e-02 -4.613637626171112061e-01
-4.620864689350128174e-01 -3.528583943843841553e-01 5.582951903343200684e-01 4.125556722283363342e-02 -4.264035820960998535e-01 -9.475099295377731323e-02 3.780473172664642334e-01 -1.218767911195755005e-01
-6.402220726013183594e-01 -1.789726912975311279e-01 1.700252443552017212e-01 -6.932137161493301392e-02 -6.203711628913879395e-01 2.322170287370681763e-01 -5.939736217260360718e-02 -2.864567041397094727e-01
5.277345180511474609e-01 -4.401445388793945312e-01 1.151942610740661621e-01 -5.035180449485778809e-01 -4.230611920356750488e-01 -1.084716469049453735e-01 -9.125231206417083740e-02 -2.487875670194625854e-01
1.635804027318954468e-01 -7.407726645469665527e-01 -1.446816474199295044e-01 1.257743984460830688e-01 -5.552185773849487305e-01 -2.274101227521896362e-01 9.204894304275512695e-02 1.388854831457138062e-01
2.947152853012084961e-01 -1.267095059156417847e-01 3.412923514842987061e-01 -3.592051267623901367e-01 -3.309456110000610352e-01 -3.150799870491027832e-01 5.144495889544487000e-02 -6.634244322776794434e-01
3.884416446089744568e-02 6.164868921041488647e-02 2.721567451953887939e-01 5.361915826797485352e-01 -6.527485847473144531e-01 1.279322206974029541e-01 3.598644137382507324e-01 -2.473259121179580688e-01
1.894393712282180786e-01 2.740645706653594971e-01 5.677047744393348694e-02 2.270476967096328735e-01 -5.872721076011657715e-01 -2.132383733987808228e-01 6.313960552215576172e-01 -2.126213312149047852e-01
8.498536795377731323e-02 -2.909279465675354004e-01 1.344129890203475952e-01 -2.403008341789245605e-01 -3.768483400344848633e-01 6.051833182573318481e-02 8.099851012229919434e-01 -1.748548001050949097e-01
1.880770027637481689e-01 -5.458388924598693848e-01 3.164811432361602783e-01 2.308306470513343811e-02 -2.970724403858184814e-01 -4.794664382934570312e-01 4.336434230208396912e-02 -4.959568679332733154e-01
-2.059019356966018677e-01 -1.137165650725364685e-01 5.529459118843078613e-01 -2.798432856798171997e-02 -7.676540017127990723e-01 1.961279809474945068e-01 8.658225648105144501e-03 1.015234887599945068e-01
1.043374165892601013e-01 -5.982642769813537598e-01 -1.112455055117607117e-01 7.975752651691436768e-02 -6.640834808349609375e-01 -6.506039202213287354e-02 2.255578935146331787e-01 3.410876393318176270e-01
1.497113406658172607e-01 -4.848445057868957520e-01 2.169840931892395020e-01 -3.125638663768768311e-01 -3.754468858242034912e-01 -5.171531811356544495e-02 6.533020734786987305e-01 -1.652133613824844360e-01
1.711457073688507080e-01 4.565925523638725281e-02 -1.986165298148989677e-03 -1.919843256473541260e-03 -8.343464136123657227e-01 5.201554894447326660e-01 -4.373025894165039062e-02 -2.966506173834204674e-03
-9.520592540502548218e-02 -1.950546205043792725e-01 -2.947381734848022461e-01 -2.711116075515747070e-01 -6.156251430511474609e-01 -5.295714139938354492e-01 -2.985352277755737305e-01 -2.096521109342575073e-01
-2.320547103881835938e-01 -4.615064263343811035e-01 -4.598881304264068604e-01 -1.168024837970733643e-01 -6.601297855377197266e-01 -7.006116956472396851e-02 1.485684663057327271e-01 2.127673625946044922e-01
1.893859207630157471e-01 -5.795758962631225586e-01 3.889087736606597900e-01 -1.392802447080612183e-01 -5.719593763351440430e-01 -9.989970363676548004e-03 6.947957910597324371e-03 3.609570562839508057e-01
2.331572622060775757e-01 -1.512567847967147827e-01 4.983407258987426758e-01 1.961556822061538696e-02 -6.587990522384643555e-01 -3.384209275245666504e-01 9.748253226280212402e-02 3.405629396438598633e-01
4.883266091346740723e-01 -1.732866913080215454e-01 4.192919656634330750e-02 4.776413366198539734e-02 -7.032796740531921387e-01 -3.484095335006713867e-01 -1.222071126103401184e-01 3.107141554355621338e-01
1.130778118968009949e-01 -2.856709361076354980e-01 2.316193282604217529e-01 4.828248918056488037e-01 -6.839453577995300293e-01 -6.781508028507232666e-02 2.764215171337127686e-01 2.646680176258087158e-01
-5.416124686598777771e-02 -7.418134063482284546e-02 -3.348200023174285889e-01 6.891870498657226562e-02 -7.914732694625854492e-01 -3.402335941791534424e-01 -3.564755916595458984e-01 7.379594445228576660e-02
-3.456391096115112305e-01 -4.769257307052612305e-01 -4.285319745540618896e-01 1.685825884342193604e-01 -6.464288234710693359e-01 -8.402567356824874878e-02 1.248354688286781311e-01 2.238791063427925110e-02
2.785083353519439697e-01 -1.894232928752899170e-01 2.094290703535079956e-01 4.940028488636016846e-01 -7.273810505867004395e-01 -1.309719383716583252e-01 1.404108405113220215e-01 1.808329224586486816e-01
4.401126503944396973e-01 -8.686624467372894287e-02 4.781517684459686279e-01 4.153360128402709961e-01 -6.301631927490234375e-01 9.307809174060821533e-03 -1.503771729767322540e-02 -1.427535340189933777e-02
-5.117622017860412598e-01 -5.556067451834678650e-02 -3.615059852600097656e-01 1.330321654677391052e-02 -6.514401435852050781e-01 -3.684299886226654053e-01 2.094585597515106201e-01 -1.269917469471693039e-02
-2.492106407880783081e-01 -6.272672414779663086e-01 -2.774003148078918457e-01 1.251401007175445557e-01 -6.242218613624572754e-01 -1.412216424942016602e-01 7.991283386945724487e-02 1.893046349287033081e-01
2.821848094463348389e-01 -5.143075063824653625e-02 8.736391365528106689e-02 5.843676924705505371e-01 -5.638617873191833496e-01 -2.093944996595382690e-01 4.331575930118560791e-01 -1.385529637336730957e-01
-8.833148330450057983e-02 -3.545203804969787598e-01 -2.383881062269210815e-01 3.329543396830558777e-02 -7.324702739715576172e-01 -4.248017370700836182e-01 -2.700899839401245117e-01 1.365927308797836304e-01
1.176074594259262085e-01 -3.255100250244140625e-01 -7.466226071119308472e-02 -8.480878919363021851e-02 -8.544149994850158691e-01 7.785870879888534546e-02 -3.187446892261505127e-01 1.725099533796310425e-01
-2.860748767852783203e-01 -2.306855171918869019e-01 4.803618490695953369e-01 1.401445567607879639e-01 -5.962615013122558594e-01 2.786471545696258545e-01 -3.095665872097015381e-01 -2.924956381320953369e-01
-1.786803603172302246e-01 -4.060946106910705566e-01 4.177072048187255859e-01 3.751686215400695801e-01 -5.807021260261535645e-01 -3.671880364418029785e-01 9.549181163311004639e-02 8.227414637804031372e-02
4.227902740240097046e-02 1.893281787633895874e-01 8.183883130550384521e-02 1.425313651561737061e-01 -6.582180857658386230e-01 2.295821458101272583e-01 -4.228463172912597656e-01 -5.201890468597412109e-01
1.342069357633590698e-01 -6.762320548295974731e-02 3.273564279079437256e-01 6.029744148254394531e-01 -6.530969142913818359e-01 1.925383061170578003e-01 1.826086491346359253e-01 -9.860450029373168945e-02
3.772615492343902588e-01 2.600353956222534180e-01 1.215911656618118286e-02 -5.548994243144989014e-02 -8.271444439888000488e-01 2.974317073822021484e-01 7.319834083318710327e-02 9.400547295808792114e-02
1.020843088626861572e-01 -4.024950265884399414e-01 -4.642910063266754150e-01 2.983993291854858398e-01 -4.283724427223205566e-01 2.339719831943511963e-01 3.066661655902862549e-01 -4.366672337055206299e-01
4.322158694267272949e-01 -1.901656687259674072e-01 -1.358191370964050293e-01 7.023934274911880493e-02 -6.869595050811767578e-01 -3.271993696689605713e-01 -4.109646975994110107e-01 7.603397220373153687e-02
-3.280898630619049072e-01 -8.205735683441162109e-02 4.515787959098815918e-01 -3.287360370159149170e-01 -7.058595418930053711e-01 1.120152603834867477e-02 -2.541648745536804199e-01 -1.032941490411758423e-01
1.421291660517454147e-02 -6.220780611038208008e-01 -3.950986862182617188e-01 -2.722916007041931152e-01 -4.784495234489440918e-01 3.470249176025390625e-01 3.387227654457092285e-02 -1.791187971830368042e-01
2.158128619194030762e-01 8.879562467336654663e-02 -2.721724212169647217e-01 -5.481445789337158203e-01 -4.830729067325592041e-01 1.302996091544628143e-02 1.723720133304595947e-01 -5.547599196434020996e-01
5.987512320280075073e-02 -4.072169959545135498e-01 1.928737312555313110e-01 -2.100884318351745605e-01 -3.596883118152618408e-01 6.307358294725418091e-02 7.546465992927551270e-01 -2.154218107461929321e-01
1.248826272785663605e-02 -6.650821566581726074e-01 -1.940377950668334961e-01 -1.506669521331787109e-01 -6.452301740646362305e-01 1.945797950029373169e-01 8.130922168493270874e-02 1.906941384077072144e-01
3.696508109569549561e-01 -4.090634882450103760e-01 -2.892276048660278320e-01 1.573003977537155151e-01 -7.243352532386779785e-01 9.036727994680404663e-02 -2.985259331762790680e-02 2.321856617927551270e-01
3.469930291175842285e-01 -2.391817718744277954e-01 2.496293038129806519e-01 -3.657456934452056885e-01 -3.221779167652130127e-01 -2.636958956718444824e-01 8.605547249317169189e-02 -6.675052642822265625e-01
3.694063425064086914e-02 -3.903887867927551270e-01 2.235867315903306007e-03 -2.331960648298263550e-01 -4.670675694942474365e-01 -2.818689867854118347e-02 7.564660310745239258e-01 2.567034214735031128e-02
-4.388974606990814209e-01 -4.420785307884216309e-01 3.403005599975585938e-01 3.409929201006889343e-02 -5.028285384178161621e-01 -4.735484421253204346e-01 1.227287054061889648e-01 5.311701446771621704e-02
-4.607242345809936523e-02 -4.636748731136322021e-01 -3.752367570996284485e-02 -3.158348202705383301e-01 -4.719689190387725830e-01 3.520093858242034912e-02 6.734945774078369141e-01 6.429997831583023071e-02
-1.581885851919651031e-02 -2.786515057086944580e-01 2.763995826244354248e-01 4.906393885612487793e-01 -6.958101987838745117e-01 -1.157778128981590271e-01 2.521739304065704346e-01 2.093591988086700439e-01
-6.327675282955169678e-02 -4.348874390125274658e-01 -3.278972115367650986e-03 -4.078124463558197021e-02 -2.917714715003967285e-01 -2.551895380020141602e-01 5.203600525856018066e-01 -6.198131442070007324e-01
1.092031374573707581e-01 -5.294604897499084473e-01 2.796750664710998535e-01 -4.234929084777832031e-01 -3.814856112003326416e-01 -1.994763314723968506e-01 4.901435971260070801e-01 -1.569048762321472168e-01
4.933202266693115234e-02 -3.465473949909210205e-01 7.030240446329116821e-02 -2.295938879251480103e-01 -4.225756525993347168e-01 8.125180378556251526e-03 7.941671013832092285e-01 -1.023617759346961975e-01
3.654617071151733398e-01 -4.124267399311065674e-02 7.136088013648986816e-01 1.839396506547927856e-01 -4.906576275825500488e-01 4.012464359402656555e-02 -5.551114305853843689e-02 -2.760960757732391357e-01
4.348836839199066162e-01 2.914673388004302979e-01 3.674539327621459961e-01 2.424837201833724976e-01 -5.765141844749450684e-01 -2.473027259111404419e-01 -2.474317699670791626e-01 -2.781233191490173340e-01
2.666794508695602417e-02 2.629342079162597656e-01 -9.559736400842666626e-02 1.168266385793685913e-01 -5.006135106086730957e-01 -7.788307964801788330e-02 7.020714282989501953e-01 -3.972192406654357910e-01
-2.177368402481079102e-01 1.586481034755706787e-01 -5.217455327510833740e-02 -2.784247696399688721e-01 -7.473515272140502930e-01 1.635460555553436279e-01 -4.497193992137908936e-01 -2.442328780889511108e-01
6.630912423133850098e-01 -3.059026598930358887e-01 -5.431786552071571350e-02 5.811125040054321289e-02 -3.742226362228393555e-01 2.506596148014068604e-01 2.853030860424041748e-01 -4.196851551532745361e-01
2.585963904857635498e-01 2.840432524681091309e-01 -5.481880158185958862e-03 2.086159139871597290e-01 -5.608555674552917480e-01 -9.040634334087371826e-02 6.827294230461120605e-01 -1.415807008743286133e-01
4.742828011512756348e-02 -5.294455289840698242e-01 1.395347416400909424e-01 -1.285760402679443359e-01 -6.840815544128417969e-01 -5.274701863527297974e-02 7.016324251890182495e-02 4.536119699478149414e-01
2.457986176013946533e-01 -4.839296340942382812e-01 -4.273858070373535156e-01 2.744747400283813477e-01 -5.284631252288818359e-01 3.453858196735382080e-01 4.830596223473548889e-02 -2.156431823968887329e-01
1.200034767389297485e-01 -3.044069111347198486e-01 -2.494176924228668213e-01 1.625807434320449829e-01 -7.431191205978393555e-01 -2.130030840635299683e-01 -4.543838798999786377e-01 -1.526145078241825104e-02
3.282448053359985352e-01 -2.703064978122711182e-01 -1.664194464683532715e-01 -1.427902281284332275e-01 -4.520872235298156738e-01 6.219645142555236816e-01 1.555928289890289307e-01 -3.945545852184295654e-01
2.336750477552413940e-01 2.968434393405914307e-01 1.606521010398864746e-01 2.630912065505981445e-01 -5.130344629287719727e-01 -1.130585521459579468e-01 6.608307957649230957e-01 -2.226429432630538940e-01
-4.752554595470428467e-01 1.601726561784744263e-01 -3.978160396218299866e-02 -3.251125514507293701e-01 -7.422368526458740234e-01 -1.672765314579010010e-01 -2.427378445863723755e-01 -5.811733007431030273e-02
3.388288319110870361e-01 2.687122523784637451e-01 -2.969588637351989746e-01 -4.630678892135620117e-01 -5.115023851394653320e-01 -1.908483356237411499e-02 3.291507363319396973e-01 -3.742100298404693604e-01
7.007393054664134979e-03 8.204012364149093628e-02 6.149626970291137695e-01 -7.656650245189666748e-02 -7.311168313026428223e-01 2.233886122703552246e-01 -8.609583228826522827e-02 1.316512078046798706e-01
-4.008097946643829346e-01 -1.850278526544570923e-01 4.673868883401155472e-03 5.028988122940063477e-01 -5.811766982078552246e-01 -2.514599263668060303e-01 3.883959352970123291e-01 -1.836720108985900879e-02
4.582319557666778564e-01 -2.340539544820785522e-02 4.446191340684890747e-02 -1.149398926645517349e-02 -7.798734903335571289e-01 -2.037958204746246338e-01 -1.940654814243316650e-01 3.161803185939788818e-01
1.668543666601181030e-01 -2.223794348537921906e-02 2.280369848012924194e-01 6.444383859634399414e-01 -6.383051276206970215e-01 1.232178658246994019e-01 2.448727935552597046e-01 -1.475959718227386475e-01
3.895191550254821777e-01 9.432171471416950226e-03 -2.151883393526077271e-01 -3.072209656238555908e-01 -6.213089227676391602e-01 4.736728966236114502e-01 -2.402881234884262085e-01 -1.984087526798248291e-01
2.717134654521942139e-01 -5.709287524223327637e-01 1.678803861141204834e-01 -4.913756251335144043e-01 -4.059541523456573486e-01 -1.373805254697799683e-01 3.760706782341003418e-01 -7.400724291801452637e-02
1.775821745395660400e-01 2.235881239175796509e-01 3.390089273452758789e-01 4.762929081916809082e-01 -7.246380448341369629e-01 9.735025465488433838e-02 -6.566177308559417725e-02 -1.944278627634048462e-01
1.638812422752380371e-01 2.807567417621612549e-01 3.993675708770751953e-01 4.436201453208923340e-01 -6.402273178100585938e-01 9.350316599011421204e-03 -9.851375594735145569e-03 -3.577007949352264404e-01
9.893919527530670166e-02 -4.359719753265380859e-01 -1.718382686376571655e-01 -6.540144085884094238e-01 -4.406562745571136475e-01 -1.226482614874839783e-01 2.730153799057006836e-01 -2.431425899267196655e-01
5.658214688301086426e-01 3.051542341709136963e-01 -5.493539571762084961e-02 -3.485661149024963379e-01 -6.629573702812194824e-01 -6.370973587036132812e-02 1.342205554246902466e-01 -2.498147077858448029e-02
1.683076918125152588e-01 -4.917302727699279785e-01 2.332227826118469238e-01 -5.534535050392150879e-01 -4.637472331523895264e-01 -2.285496145486831665e-02 -3.662384748458862305e-01 -1.394845098257064819e-01
-8.008387684822082520e-02 2.568821907043457031e-01 -2.671262621879577637e-01 -3.005831837654113770e-01 -7.529650926589965820e-01 -3.373757004737854004e-01 3.086309693753719330e-02 -2.901038229465484619e-01
-3.298544883728027344e-02 -3.018247783184051514e-01 6.627862900495529175e-02 -5.008562207221984863e-01 -6.595300436019897461e-01 4.313097596168518066e-01 -4.238832741975784302e-02 1.725092679262161255e-01
1.168725118041038513e-01 -1.988171488046646118e-01 -3.165501169860363007e-03 -1.279804855585098267e-01 -3.837438523769378662e-01 -4.070889949798583984e-01 6.530146598815917969e-01 -4.370519220829010010e-01
2.227978408336639404e-01 3.436514735221862793e-01 -3.329180926084518433e-02 1.224895287305116653e-02 -6.246309280395507812e-01 -1.556426435708999634e-01 6.447962522506713867e-01 -2.925278991460800171e-02
3.035901784896850586e-01 3.077608644962310791e-01 2.774823307991027832e-01 2.483611851930618286e-01 -7.457686066627502441e-01 1.801223605871200562e-01 2.705653011798858643e-01 1.123210266232490540e-01
6.349408626556396484e-01 -2.070549875497817993e-01 -7.490013539791107178e-02 -8.427249640226364136e-02 -4.802405834197998047e-01 4.544928371906280518e-01 1.185305714607238770e-01 -3.000371456146240234e-01
-9.906090050935745239e-02 -5.764286518096923828e-01 -2.957835793495178223e-01 6.815314292907714844e-02 -6.504906415939331055e-01 2.344979494810104370e-01 2.646012604236602783e-01 1.328272819519042969e-01
5.279986858367919922e-01 -3.221915066242218018e-01 -2.883530780673027039e-02 -4.474851489067077637e-01 -5.704342126846313477e-01 -1.055268794298171997e-01 -2.820196151733398438e-01 -1.641557551920413971e-02
-1.008490175008773804e-01 -3.244955241680145264e-01 8.281197398900985718e-02 -2.347378879785537720e-01 -7.957040071487426758e-01 -1.900428831577301025e-01 -3.913612365722656250e-01 -1.215366460382938385e-02
9.189666062593460083e-02 -6.629043221473693848e-01 1.173576340079307556e-01 4.007091000676155090e-02 -6.372040510177612305e-01 -6.566225737333297729e-02 1.600582301616668701e-01 3.174512982368469238e-01
1.797769963741302490e-01 -4.525108039379119873e-01 -3.387071490287780762e-01 9.282885491847991943e-02 -7.151154875755310059e-01 -1.290993764996528625e-02 1.564383059740066528e-01 3.217839002609252930e-01
-7.342523336410522461e-02 -4.473707973957061768e-01 -2.393510937690734863e-01 7.538542896509170532e-02 -7.568576931953430176e-01 -1.104583814740180969e-01 -3.477829098701477051e-01 1.597139239311218262e-01
1.437624730169773102e-02 -4.045118689537048340e-01 -2.454361692070960999e-02 -4.054976403713226318e-01 -4.775751233100891113e-01 -9.803825058043003082e-03 6.655258536338806152e-01 5.832833237946033478e-03
-4.866512119770050049e-02 3.398876786231994629e-01 1.366033125668764114e-02 8.055500686168670654e-02 -7.552195191383361816e-01 -1.410753466188907623e-02 5.340923070907592773e-01 -1.400788873434066772e-01
-4.280351996421813965e-01 1.415725350379943848e-01 -3.001081049442291260e-01 1.138990968465805054e-01 -5.986856818199157715e-01 -3.507501780986785889e-01 4.440403878688812256e-01 -1.228132694959640503e-01
2.282521128654479980e-01 -1.279379874467849731e-01 4.500227048993110657e-03 4.986302256584167480e-01 -4.900219142436981201e-01 4.040872752666473389e-01 3.491215705871582031e-01 -3.969718217849731445e-01
3.069118596613407135e-02 -4.346970319747924805e-01 -1.768933385610580444e-01 1.262540370225906372e-01 -8.032378554344177246e-01 -1.252346634864807129e-01 -2.673653885722160339e-02 3.182381689548492432e-01
2.223314791917800903e-01 1.122780293226242065e-01 1.184595823287963867e-01 1.444472223520278931e-01 -7.586248517036437988e-01 3.898059725761413574e-01 3.777866065502166748e-01 1.813332289457321167e-01
3.110851943492889404e-01 1.727894544601440430e-01 -3.987944424152374268e-01 -4.728767871856689453e-01 -5.510719418525695801e-01 -7.643600553274154663e-02 -5.743077397346496582e-02 -4.217813909053802490e-01
7.023612409830093384e-02 -3.436810672283172607e-01 -1.561511959880590439e-02 -1.453660130500793457e-01 -6.989300847053527832e-01 5.683440566062927246e-01 -1.654453277587890625e-01 1.291691064834594727e-01
4.234548658132553101e-03 -4.956123605370521545e-02 5.287003517150878906e-01 3.940285649150609970e-03 -7.525833249092102051e-01 2.868799865245819092e-01 -1.358473300933837891e-01 2.254991382360458374e-01
9.795837104320526123e-02 -1.007319893687963486e-02 -3.454305529594421387e-01 3.051348328590393066e-01 -4.590672254562377930e-01 -1.329383850097656250e-01 5.310776233673095703e-01 -5.171213746070861816e-01
-1.368841379880905151e-01 6.799591239541769028e-03 -1.884791702032089233e-01 -1.197649762034416199e-01 -6.802648901939392090e-01 -6.461025476455688477e-01 -2.258715182542800903e-01 -1.103087700903415680e-02
6.702290475368499756e-02 -3.653112351894378662e-01 -2.861537337303161621e-01 -6.565252318978309631e-03 -8.543739914894104004e-01 -1.464902907609939575e-01 -9.519704431295394897e-02 1.401849240064620972e-01
-2.256352603435516357e-01 -1.961112767457962036e-01 2.686612606048583984e-01 5.003125071525573730e-01 -6.424552798271179199e-01 2.090857177972793579e-01 3.500520884990692139e-01 -9.558025002479553223e-02
-5.687887072563171387e-01 -2.884939014911651611e-01 2.828279435634613037e-01 4.563951492309570312e-02 -5.971115827560424805e-01 -2.828114032745361328e-01 2.482448965311050415e-01 1.141315177083015442e-01
-1.846224218606948853e-01 8.334130048751831055e-02 4.487821087241172791e-02 1.702949702739715576e-01 -6.649250388145446777e-01 6.265405416488647461e-01 1.608619391918182373e-01 -2.596141993999481201e-01
4.045093655586242676e-01 3.209196329116821289e-01 -2.517558261752128601e-02 -2.601687014102935791e-01 -7.505331635475158691e-01 2.128569185733795166e-01 1.914186477661132812e-01 1.407550275325775146e-01
2.350196391344070435e-01 -4.641514122486114502e-01 -3.419561982154846191e-01 2.011449933052062988e-01 -7.227815985679626465e-01 -6.177057325839996338e-02 5.873292218893766403e-03 2.137117981910705566e-01
1.949889808893203735e-01 -4.912216961383819580e-01 3.074162900447845459e-01 2.298116087913513184e-01 -6.076617836952209473e-01 4.074495732784271240e-01 -1.931518167257308960e-01 2.805196493864059448e-02
-1.215616986155509949e-01 -4.310452044010162354e-01 1.840946972370147705e-01 -3.435873612761497498e-02 -7.322331070899963379e-01 1.079702973365783691e-01 1.232679039239883423e-01 4.487020969390869141e-01
1.105986759066581726e-01 3.884834647178649902e-01 3.188664019107818604e-01 -7.989896833896636963e-02 -7.968460917472839355e-01 1.718194782733917236e-01 -2.380681484937667847e-01 -8.733252435922622681e-02
-4.577559828758239746e-01 -8.957774937152862549e-02 -1.746585220098495483e-01 2.347752451896667480e-01 -5.378037095069885254e-01 -3.972322344779968262e-01 4.943855702877044678e-01 -7.325928658246994019e-02
7.207600027322769165e-02 -2.553369700908660889e-01 7.674078643321990967e-02 -4.011010229587554932e-01 -3.205953538417816162e-01 -2.101418673992156982e-01 5.642728805541992188e-01 -5.454283356666564941e-01
1.715336292982101440e-01 -3.508471548557281494e-01 1.002635136246681213e-01 -1.441298127174377441e-01 -3.358151018619537354e-01 3.386873602867126465e-01 7.292925119400024414e-01 -2.393907308578491211e-01
-5.253252387046813965e-01 -2.003501057624816895e-01 -3.485120460391044617e-02 3.881255388259887695e-01 -6.005078554153442383e-01 -9.042437374591827393e-02 3.880381882190704346e-01 -1.125937923789024353e-01
-1.050621829926967621e-02 -2.927001416683197021e-01 9.734331816434860229e-02 -4.559393525123596191e-01 -6.942010521888732910e-01 3.843719661235809326e-01 -1.157289892435073853e-01 2.319693863391876221e-01
-2.372235059738159180e-01 -3.193273842334747314e-01 1.612073928117752075e-01 -3.380921781063079834e-01 -6.892323493957519531e-01 4.606660604476928711e-01 -4.931727424263954163e-02 1.085084676742553711e-01
2.268681526184082031e-01 -2.553744018077850342e-01 1.893882900476455688e-01 -8.430766314268112183e-02 -3.273563086986541748e-01 -4.551827013492584229e-01 -6.182643771171569824e-02 -7.226086258888244629e-01
1.151779014617204666e-02 -7.556739449501037598e-01 4.205635488033294678e-01 1.465770155191421509e-01 -4.115641713142395020e-01 1.307123601436614990e-01 -1.921688914299011230e-01 -8.405997604131698608e-02
1.949112266302108765e-01 -2.841359078884124756e-01 3.705999255180358887e-01 -2.707603275775909424e-01 -3.231547176837921143e-01 -2.803330719470977783e-01 -9.882520884275436401e-02 -6.912589669227600098e-01
-3.484499156475067139e-01 -3.113592863082885742e-01 4.248590469360351562e-01 -1.995641440153121948e-01 -6.756066083908081055e-01 3.196038007736206055e-01 -1.927903108298778534e-02 4.841941967606544495e-02
7.383148767985403538e-04 -3.104013502597808838e-01 4.953638613224029541e-01 -3.898372650146484375e-01 -6.279377937316894531e-01 3.001710176467895508e-01 -3.782564401626586914e-02 1.430136859416961670e-01
-1.045980602502822876e-01 -5.419467017054557800e-02 -2.337351143360137939e-01 -2.161338627338409424e-01 -7.770383954048156738e-01 -2.367132902145385742e-01 -2.353924959897994995e-01 -4.117580056190490723e-01
-2.463220059871673584e-01 -4.956485629081726074e-01 1.633238941431045532e-01 1.181274056434631348e-01 -6.469461321830749512e-01 -2.026577591896057129e-01 3.475833535194396973e-01 2.694540321826934814e-01
-4.114345461130142212e-02 -6.348143517971038818e-02 9.857442229986190796e-02 2.242607027292251587e-01 -6.614432930946350098e-01 3.935295641422271729e-01 -4.565279781818389893e-01 -3.653453588485717773e-01
7.626489549875259399e-02 -6.614639163017272949e-01 1.446170806884765625e-01 -5.285012722015380859e-01 -3.591161072254180908e-01 -9.264299273490905762e-02 -1.137839257717132568e-01 -3.254651129245758057e-01
-3.856828510761260986e-01 -4.130428731441497803e-01 5.881054997444152832e-01 -9.823460131883621216e-02 -5.313848853111267090e-01 1.256938278675079346e-01 1.080992072820663452e-01 -1.235795617103576660e-01
-3.138455450534820557e-01 -2.128169126808643341e-02 -1.865042001008987427e-01 1.739802211523056030e-01 -6.828163266181945801e-01 2.828618586063385010e-01 -3.327527642250061035e-01 -4.231098592281341553e-01
-1.539894044399261475e-01 -4.273573458194732666e-01 5.591125488281250000e-01 -2.627911791205406189e-02 -6.363620162010192871e-01 2.488056719303131104e-01 -1.125640794634819031e-01 2.870567888021469116e-02
2.956508398056030273e-01 -4.469048082828521729e-01 2.445024251937866211e-01 -5.481315255165100098e-01 -4.362954199314117432e-01 -6.148676853626966476e-03 -3.540910780429840088e-01 -1.920026987791061401e-01
-3.151132762432098389e-01 -1.155082359910011292e-01 3.858915567398071289e-01 2.033508121967315674e-01 -6.201744675636291504e-01 2.360803484916687012e-01 -2.274376302957534790e-01 -4.527907967567443848e-01
1.388163864612579346e-01 -6.217076778411865234e-01 2.508040070533752441e-01 -2.045749723911285400e-01 -3.497788906097412109e-01 -2.204298824071884155e-01 5.397803783416748047e-01 -1.647984981536865234e-01
2.619428932666778564e-01 -6.398108601570129395e-01 1.850806772708892822e-01 -3.786274194717407227e-01 -3.477164506912231445e-01 -1.595314033329486847e-02 4.453765451908111572e-01 -1.577747464179992676e-01
3.772589862346649170e-01 -2.512197196483612061e-01 -2.379715293645858765e-01 -1.221926882863044739e-01 -5.077549815177917480e-01 5.919873714447021484e-01 1.470061987638473511e-01 -3.051683008670806885e-01
3.839118182659149170e-01 3.870228528976440430e-01 5.330800637602806091e-02 8.600845187902450562e-02 -6.119126677513122559e-01 -3.441674634814262390e-02 5.557486414909362793e-01 -9.004173427820205688e-02
1.000301912426948547e-01 -4.621134102344512939e-01 9.798089414834976196e-02 2.654289901256561279e-01 -6.853260993957519531e-01 -5.478211864829063416e-02 2.902621030807495117e-01 3.734531104564666748e-01
5.215374231338500977e-01 1.568318605422973633e-01 2.599646449089050293e-01 3.219612240791320801e-01 -5.737391710281372070e-01 -4.309336543083190918e-01 1.306764930486679077e-01 -1.432122942060232162e-02
5.866236612200737000e-02 2.405487559735774994e-02 -6.860876083374023438e-02 4.077925980091094971e-01 -8.257044553756713867e-01 3.773234486579895020e-01 2.627951465547084808e-02 -1.125517673790454865e-02
1.058619245886802673e-01 -4.738572835922241211e-01 1.310544312000274658e-01 -1.387962549924850464e-01 -3.474009335041046143e-01 -2.357095777988433838e-01 6.659592986106872559e-01 -3.287318944931030273e-01
2.939248979091644287e-01 3.990253210067749023e-01 1.168147698044776917e-01 6.048575788736343384e-02 -8.160074353218078613e-01 2.601135671138763428e-01 -3.441428020596504211e-02 -4.869423806667327881e-02
2.189282178878784180e-01 -5.500499010086059570e-01 -3.378316015005111694e-02 -5.185893177986145020e-01 -4.015703201293945312e-01 -2.403747141361236572e-01 3.361745476722717285e-01 -2.176864743232727051e-01
1.243027821183204651e-01 1.655856072902679443e-01 -2.976170182228088379e-01 3.016835637390613556e-02 -5.537638068199157715e-01 2.199359834194183350e-01 6.175976395606994629e-01 -3.622034788131713867e-01
1.074153333902359009e-01 -3.663285970687866211e-01 1.799110770225524902e-01 -4.881577789783477783e-01 -4.153838455677032471e-01 -2.124648392200469971e-01 6.047073602676391602e-01 -1.559608057141304016e-02
1.285942196846008301e-01 2.722388803958892822e-01 1.845397651195526123e-01 1.103742793202400208e-01 -7.375704050064086914e-01 4.482913613319396973e-01 2.714866697788238525e-01 -2.107883542776107788e-01
1.725077182054519653e-01 2.062199711799621582e-01 -4.182408452033996582e-01 4.985596612095832825e-02 -6.043213009834289551e-01 -3.967961370944976807e-01 4.203631579875946045e-01 -2.257137149572372437e-01
2.368005514144897461e-01 -6.896882504224777222e-02 6.100613474845886230e-01 3.557201623916625977e-01 -4.883508980274200439e-01 -2.868539392948150635e-01 -1.148366853594779968e-01 -3.263402581214904785e-01
1.514963656663894653e-01 -2.499520182609558105e-01 4.751828908920288086e-01 3.041301369667053223e-01 -7.352163195610046387e-01 1.014946028590202332e-01 -3.187570348381996155e-02 2.107569277286529541e-01
2.875116169452667236e-01 -2.903841137886047363e-01 6.225176528096199036e-02 -2.254680842161178589e-01 -3.161842823028564453e-01 -3.168669939041137695e-01 6.425138115882873535e-01 -4.063273370265960693e-01
2.123078554868698120e-01 -3.328848779201507568e-01 2.036311775445938110e-01 1.889205724000930786e-01 -3.143602907657623291e-01 -4.715504348278045654e-01 5.842923000454902649e-02 -6.651016473770141602e-01
2.125180512666702271e-01 4.048680067062377930e-01 3.917655348777770996e-02 1.562762260437011719e-01 -6.932362914085388184e-01 8.664636313915252686e-02 5.211533904075622559e-01 -7.263583689928054810e-02
-2.138658016920089722e-01 2.474589645862579346e-01 -9.881012886762619019e-02 1.463114470243453979e-01 -8.736047148704528809e-01 -2.775653898715972900e-01 1.443284004926681519e-01 2.822453714907169342e-02
1.345764100551605225e-01 3.005142211914062500e-01 4.891952872276306152e-01 3.002986907958984375e-01 -5.001625418663024902e-01 7.670455612242221832e-03 2.362145781517028809e-01 -5.060338973999023438e-01
1.515115797519683838e-01 1.136600002646446228e-01 -3.830371201038360596e-01 2.672628164291381836e-01 -6.063157916069030762e-01 -1.724633425474166870e-01 5.606442689895629883e-01 -1.851866543292999268e-01
-3.243783712387084961e-01 -1.849710345268249512e-01 4.760640859603881836e-01 4.265966417733579874e-04 -7.116636037826538086e-01 -3.219612240791320801e-01 7.095524668693542480e-02 1.369981020689010620e-01
-9.671928733587265015e-02 -5.439906120300292969e-01 3.717102408409118652e-01 3.497353494167327881e-01 -6.444241404533386230e-01 -4.336557909846305847e-02 -9.646650403738021851e-02 8.813360333442687988e-02
1.504003256559371948e-01 2.675126194953918457e-01 -3.624432384967803955e-01 -5.988627299666404724e-02 -6.277562379837036133e-01 2.754576504230499268e-01 4.545910954475402832e-01 -3.070135116577148438e-01
-3.086039721965789795e-01 -1.213637664914131165e-01 5.443734526634216309e-01 -1.213209554553031921e-01 -6.422409415245056152e-01 -3.798373043537139893e-01 -2.645866386592388153e-02 1.467085927724838257e-01
1.364876925945281982e-01 2.323288768529891968e-01 -1.072778105735778809e-01 3.748545050621032715e-01 -5.722994804382324219e-01 -2.446761727333068848e-01 5.615979433059692383e-01 -2.694151401519775391e-01
5.350981950759887695e-01 -4.465105533599853516e-01 1.131628546863794327e-02 -3.580824136734008789e-01 -3.642404675483703613e-01 -1.805562525987625122e-02 -1.055027917027473450e-02 -5.028307437896728516e-01
3.989977389574050903e-02 -2.472492605447769165e-01 2.921774089336395264e-01 -3.124001622200012207e-02 -6.064768433570861816e-01 5.462970733642578125e-01 2.860331237316131592e-01 -3.207224309444427490e-01
-1.015115752816200256e-01 -6.416362524032592773e-01 -2.953666746616363525e-01 5.726529657840728760e-02 -6.542899608612060547e-01 3.785094944760203362e-03 9.092173725366592407e-02 2.260555773973464966e-01
1.680992245674133301e-01 3.263967931270599365e-01 -5.844417959451675415e-02 -7.894661277532577515e-02 -8.026673197746276855e-01 -2.126210331916809082e-01 -3.769235312938690186e-01 -1.549380123615264893e-01
-6.192812919616699219e-01 3.613667562603950500e-02 3.542038500308990479e-01 -2.332066446542739868e-01 -5.769158005714416504e-01 2.886634133756160736e-02 9.544868767261505127e-02 -3.042429685592651367e-01
2.392542660236358643e-01 -1.803605109453201294e-01 -1.168590635061264038e-01 -1.424409300088882446e-01 -3.665612637996673584e-01 -4.444675743579864502e-01 2.061247527599334717e-01 -7.084321975708007812e-01
2.116580158472061157e-01 3.737978339195251465e-01 1.431550979614257812e-01 -1.212418824434280396e-01 -7.307091951370239258e-01 4.246523082256317139e-01 2.376687824726104736e-01 -9.762693941593170166e-02
-1.709932833909988403e-02 -5.090470910072326660e-01 -4.156090691685676575e-02 6.073428690433502197e-02 -7.716880440711975098e-01 2.265356294810771942e-02 -3.034621477127075195e-01 2.169279456138610840e-01
4.709574282169342041e-01 -1.453596502542495728e-01 -3.772761821746826172e-01 -3.489502966403961182e-01 -6.724522113800048828e-01 -1.571914255619049072e-01 -1.222415417432785034e-01 3.349729627370834351e-02
-3.249084353446960449e-01 8.405958861112594604e-02 5.713158845901489258e-01 1.548207402229309082e-01 -6.417339444160461426e-01 5.523871630430221558e-02 3.396350741386413574e-01 -8.229032903909683228e-02
-1.339372340589761734e-02 -3.484145104885101318e-01 -7.892349362373352051e-02 -2.043447196483612061e-01 -7.414664030075073242e-01 1.670867949724197388e-01 -4.452702105045318604e-01 2.334230691194534302e-01
-3.557735681533813477e-01 -3.110132813453674316e-01 5.100952386856079102e-01 -7.613130658864974976e-02 -6.578639149665832520e-01 -4.008098319172859192e-02 1.988052129745483398e-01 1.918015927076339722e-01
1.713254898786544800e-01 -4.617908596992492676e-01 4.309172630310058594e-01 1.315615475177764893e-01 -6.442181468009948730e-01 1.686960011720657349e-01 -3.079427182674407959e-01 1.268646419048309326e-01
2.048819810152053833e-01 -5.788137316703796387e-01 -3.069811761379241943e-01 8.705382794141769409e-02 -6.912142038345336914e-01 1.766989007592201233e-02 7.480975240468978882e-03 2.074537128210067749e-01
6.611976027488708496e-02 1.993965357542037964e-01 5.333892703056335449e-01 2.286439388990402222e-01 -7.592230439186096191e-01 1.305762976408004761e-01 -1.373701244592666626e-01 -8.213762938976287842e-02
-1.817163676023483276e-01 -8.707406371831893921e-02 -1.418415158987045288e-01 3.012829720973968506e-01 -3.394078612327575684e-01 1.206224337220191956e-01 5.262501239776611328e-01 -6.646955013275146484e-01
-8.361816406250000000e-03 -4.083953797817230225e-01 -3.118427656590938568e-02 -2.645498812198638916e-01 -5.031552910804748535e-01 -2.084784656763076782e-01 6.551902890205383301e-01 1.904765963554382324e-01
2.799836695194244385e-01 -2.757289111614227295e-01 2.011848539113998413e-01 -5.471207499504089355e-01 -3.525324761867523193e-01 5.152253061532974243e-02 3.418398797512054443e-01 -5.118378400802612305e-01
3.923239409923553467e-01 3.182807266712188721e-01 2.191438972949981689e-01 3.423850536346435547e-01 -5.700377821922302246e-01 -1.004451215267181396e-01 -1.050217822194099426e-01 -4.831830859184265137e-01
1.405487805604934692e-01 -5.200841426849365234e-01 -3.390871584415435791e-01 1.068169027566909790e-01 -4.829620122909545898e-01 4.994492530822753906e-01 2.158727049827575684e-01 -2.325201183557510376e-01
-8.483564853668212891e-02 1.053211390972137451e-01 -5.230656266212463379e-01 1.849647760391235352e-01 -6.369124054908752441e-01 -1.775462180376052856e-01 4.490316510200500488e-01 -1.873269379138946533e-01
-2.336827218532562256e-01 -1.054457202553749084e-01 1.607599258422851562e-01 3.555617034435272217e-01 -3.369859457015991211e-01 2.983798384666442871e-01 4.422563612461090088e-01 -6.195363402366638184e-01
5.431352257728576660e-01 -2.465270012617111206e-01 -2.125616222620010376e-01 -5.090095996856689453e-01 -5.556607246398925781e-01 -1.574540138244628906e-01 -7.807742059230804443e-02 -1.756992936134338379e-02
-2.612817585468292236e-01 -6.074526309967041016e-01 -3.975993990898132324e-01 1.997047811746597290e-01 -5.862492918968200684e-01 2.692515589296817780e-02 1.145075187087059021e-01 -8.509220182895660400e-02
4.105624258518218994e-01 1.341315358877182007e-01 -1.646644920110702515e-01 -2.708666920661926270e-01 -7.398021221160888672e-01 3.341838419437408447e-01 1.754768788814544678e-01 1.522694975137710571e-01
1.323399990797042847e-01 -2.793291509151458740e-01 -1.904388666152954102e-01 1.877662390470504761e-01 -7.459109425544738770e-01 -2.306663691997528076e-01 -4.704064726829528809e-01 4.545108228921890259e-02
4.995520710945129395e-01 -1.663264930248260498e-01 7.598679512739181519e-02 2.738968133926391602e-01 -6.002978682518005371e-01 -4.823275208473205566e-01 1.163823306560516357e-01 1.882749050855636597e-01
6.197048425674438477e-01 -8.070182800292968750e-02 -2.640207530930638313e-03 1.414419561624526978e-01 -6.088114380836486816e-01 -4.030036628246307373e-01 1.835629940032958984e-01 1.506046354770660400e-01
3.359309434890747070e-01 -5.520133376121520996e-01 -1.533460617065429688e-01 7.843535393476486206e-03 -6.487252116203308105e-01 -1.496443450450897217e-01 1.569955199956893921e-01 3.016117513179779053e-01
9.245223551988601685e-02 1.588503569364547729e-01 -3.124826550483703613e-01 2.427467256784439087e-01 -5.037163496017456055e-01 -6.409215182065963745e-02 5.979794263839721680e-01 -4.407159090042114258e-01
4.452561438083648682e-01 -3.540363907814025879e-01 3.390383422374725342e-01 6.475660204887390137e-02 -6.507441401481628418e-01 -2.616383135318756104e-01 -1.399083435535430908e-01 2.139345556497573853e-01
5.789802074432373047e-01 -2.776471376419067383e-01 -7.842448353767395020e-02 -1.289842277765274048e-01 -4.408691525459289551e-01 4.852637350559234619e-01 1.194645389914512634e-01 -3.475462198257446289e-01
-4.245363771915435791e-01 -3.792197406291961670e-01 -4.909537136554718018e-01 -1.559709478169679642e-02 -5.829768180847167969e-01 -1.780673563480377197e-01 2.499686479568481445e-01 2.506407909095287323e-02
3.133472502231597900e-01 3.305284380912780762e-01 -1.062287762761116028e-01 7.939319312572479248e-02 -5.997533798217773438e-01 -2.050952464342117310e-01 6.043809056282043457e-01 -8.906179666519165039e-02
-3.288703560829162598e-01 2.356699556112289429e-01 -3.121640086174011230e-01 9.088547527790069580e-02 -6.826722621917724609e-01 -2.083573043346405029e-01 3.156720399856567383e-01 -3.485606014728546143e-01
-4.797261208295822144e-02 -2.276916503906250000e-01 1.028326600790023804e-01 -5.350545644760131836e-01 -6.275925040245056152e-01 4.778251051902770996e-01 -2.778792567551136017e-02 1.613568067550659180e-01
-1.092370692640542984e-02 -5.508797168731689453e-01 8.432561531662940979e-03 5.193102732300758362e-02 -7.374201416969299316e-01 5.635828711092472076e-03 -2.885353267192840576e-01 2.580143213272094727e-01
-5.629475712776184082e-01 -9.763630479574203491e-02 -1.499929577112197876e-01 1.526909768581390381e-01 -6.138371825218200684e-01 -3.673475682735443115e-01 3.401386737823486328e-01 1.760547235608100891e-02
1.428137719631195068e-01 -6.055757403373718262e-01 -2.845019698143005371e-01 -2.957653813064098358e-02 -6.722559332847595215e-01 1.067540794610977173e-01 7.688651978969573975e-02 2.486569434404373169e-01
-1.062253639101982117e-01 -5.675493478775024414e-01 1.629061251878738403e-01 -2.102370858192443848e-01 -3.927586674690246582e-01 -2.368636280298233032e-01 5.907692909240722656e-01 -1.910334974527359009e-01
2.317755967378616333e-01 -2.469380944967269897e-01 5.065602064132690430e-01 1.602230966091156006e-01 -6.994530558586120605e-01 3.367917239665985107e-01 1.254196744412183762e-02 -1.436704397201538086e-02
1.660666018724441528e-01 -3.908951878547668457e-01 -4.019817113876342773e-01 -3.997320309281349182e-02 -4.120073616504669189e-01 4.082084000110626221e-01 2.961493432521820068e-01 -4.820238947868347168e-01
2.231334745883941650e-01 2.828083634376525879e-01 2.280025929212570190e-02 2.706103026866912842e-01 -6.898416876792907715e-01 2.146798744797706604e-02 5.626441836357116699e-01 5.974996834993362427e-02
9.963284432888031006e-02 -5.094649195671081543e-01 -4.477148950099945068e-01 3.194056451320648193e-01 -5.390070676803588867e-01 2.136573940515518188e-01 2.307209372520446777e-01 -1.965705156326293945e-01
-4.126403853297233582e-02 4.086850285530090332e-01 1.986748427152633667e-01 -1.168413311243057251e-01 -8.423995971679687500e-01 1.021206006407737732e-01 -2.055258005857467651e-01 -1.258721351623535156e-01
2.741189002990722656e-01 -3.725365698337554932e-01 -2.066652029752731323e-01 4.889993667602539062e-01 -6.580046415328979492e-01 -1.219360455870628357e-01 2.061774581670761108e-01 1.178855225443840027e-01
-4.128105938434600830e-01 1.614440083503723145e-01 1.465856581926345825e-01 -2.472521271556615829e-03 -8.721123337745666504e-01 8.872509934008121490e-03 1.081989631056785583e-01 -9.830717742443084717e-02
-1.224290728569030762e-01 -3.773241341114044189e-01 4.415380060672760010e-01 3.130516707897186279e-01 -6.535655856132507324e-01 3.418200314044952393e-01 -1.083077024668455124e-02 -7.466069608926773071e-02
1.836289167404174805e-01 -2.434249073266983032e-01 4.100557789206504822e-02 -3.018606007099151611e-01 -3.801202476024627686e-01 -3.308289647102355957e-01 -2.126168608665466309e-01 -7.176896929740905762e-01
1.798155456781387329e-01 -4.382875263690948486e-01 -2.210022062063217163e-01 3.563056513667106628e-02 -3.928692042827606201e-01 2.553361356258392334e-01 5.342019200325012207e-01 -4.696216285228729248e-01
-6.806755904108285904e-03 -6.177082061767578125e-01 -3.575531244277954102e-01 3.310940861701965332e-01 -5.906411409378051758e-01 -6.597761809825897217e-02 1.656125634908676147e-01 -1.689343899488449097e-02
4.052143990993499756e-01 1.469610333442687988e-01 -1.709046959877014160e-01 -4.382637143135070801e-01 -7.075229883193969727e-01 2.693762183189392090e-01 1.323210299015045166e-01 4.752979055047035217e-02
4.403440356254577637e-01 -3.967755138874053955e-01 -4.905356839299201965e-02 2.168331891298294067e-01 -7.348230481147766113e-01 -6.389624625444412231e-02 -2.115136981010437012e-01 -1.022629141807556152e-01
5.952144041657447815e-02 1.886162757873535156e-01 -1.899846494197845459e-01 -2.907393276691436768e-01 -6.777915954589843750e-01 3.939520418643951416e-01 -1.827284097671508789e-01 -4.384839832782745361e-01
4.418326318264007568e-01 -1.887234002351760864e-01 4.840775430202484131e-01 1.178987324237823486e-01 -6.032068133354187012e-01 -3.076823949813842773e-01 4.222892224788665771e-02 2.462231367826461792e-01
-7.045245915651321411e-02 2.424177899956703186e-02 -3.807073831558227539e-01 -9.647952765226364136e-02 -5.914656519889831543e-01 1.552037149667739868e-01 -1.963963210582733154e-01 -6.539962887763977051e-01
1.953874975442886353e-01 -4.252873361110687256e-02 2.760612368583679199e-01 5.263189077377319336e-01 -7.779809832572937012e-01 -8.414864540100097656e-03 -3.090648539364337921e-02 2.265314571559429169e-02
7.550584618002176285e-03 2.189262658357620239e-01 -4.284270107746124268e-01 1.162629052996635437e-01 -5.820064544677734375e-01 1.732482463121414185e-01 4.475742876529693604e-01 -4.311362206935882568e-01
-1.640985608100891113e-01 3.660441339015960693e-01 3.387365639209747314e-01 -8.618535101413726807e-02 -7.036211490631103516e-01 2.612474858760833740e-01 -1.096488907933235168e-01 -3.762411177158355713e-01
-5.907693505287170410e-01 1.234538629651069641e-01 -1.608459744602441788e-03 -2.914709746837615967e-01 -6.729819774627685547e-01 -1.963454931974411011e-01 -1.051557585597038269e-01 -2.197245359420776367e-01
-1.661418527364730835e-01 2.509954869747161865e-01 2.091272473335266113e-01 8.174584805965423584e-02 -8.112358450889587402e-01 2.134716808795928955e-01 -2.875528633594512939e-01 -2.694832682609558105e-01
-1.624749302864074707e-01 1.016891077160835266e-01 3.577474951744079590e-01 9.309557825326919556e-02 -7.893995046615600586e-01 -8.437721431255340576e-02 -4.395067095756530762e-01 -5.633643269538879395e-02
3.400609195232391357e-01 -3.872518613934516907e-02 -1.795583777129650116e-02 -1.557748019695281982e-01 -6.152575612068176270e-01 6.066688299179077148e-01 2.283121943473815918e-01 -2.440395206212997437e-01
4.138312041759490967e-01 -5.924162268638610840e-01 -2.930442094802856445e-01 -1.944596618413925171e-01 -4.674469232559204102e-01 2.347633987665176392e-01 -5.861957743763923645e-02 -2.775617837905883789e-01
4.940379559993743896e-01 -1.088709160685539246e-01 -1.346435695886611938e-01 1.531413104385137558e-02 -7.534592747688293457e-01 -1.617608517408370972e-01 -3.092867732048034668e-01 1.902225762605667114e-01
1.263205558061599731e-01 -6.234186887741088867e-01 -3.133495450019836426e-01 -3.468314111232757568e-01 -5.388538241386413574e-01 -2.892887890338897705e-01 5.138052254915237427e-02 1.486479025334119797e-02
-2.286216318607330322e-01 1.395670324563980103e-02 6.299743652343750000e-01 -1.073512658476829529e-01 -7.123684883117675781e-01 9.639867395162582397e-02 -1.664037629961967468e-02 1.486842334270477295e-01
1.011376157402992249e-01 -6.422651410102844238e-01 -4.196847379207611084e-01 -1.735205501317977905e-01 -4.553626179695129395e-01 3.003797531127929688e-01 4.088185727596282959e-02 -2.678945958614349365e-01
1.261885464191436768e-01 -3.201966583728790283e-01 6.546865105628967285e-01 -4.229887723922729492e-01 -2.616195082664489746e-01 -3.360409289598464966e-02 1.818070262670516968e-01 -4.139916002750396729e-01
-4.349071979522705078e-01 -2.697500884532928467e-01 4.207937419414520264e-01 4.184025898575782776e-02 -6.426957249641418457e-01 -3.437209427356719971e-01 -1.642845869064331055e-01 -3.288739174604415894e-02
2.870513200759887695e-01 -2.447407692670822144e-01 -4.878149330615997314e-01 -5.503271147608757019e-02 -7.405317425727844238e-01 -1.151402443647384644e-01 -1.770940721035003662e-01 -1.539633125066757202e-01
-4.853029847145080566e-01 -2.887222170829772949e-01 5.367633104324340820e-01 6.636525504291057587e-03 -5.601647496223449707e-01 1.462128758430480957e-01 9.034645557403564453e-02 -2.227922976016998291e-01
6.309379637241363525e-02 2.686187326908111572e-01 -3.140408396720886230e-01 7.757370918989181519e-02 -5.382664799690246582e-01 -1.561400890350341797e-01 5.989109277725219727e-01 -3.826472461223602295e-01
-3.310046792030334473e-01 2.143813520669937134e-01 3.862549960613250732e-01 -4.328121542930603027e-01 -6.853964328765869141e-01 -8.001485466957092285e-02 1.771130561828613281e-01 2.042992599308490753e-02
-6.275920867919921875e-01 -1.735866963863372803e-01 -4.925648495554924011e-02 1.682761758565902710e-01 -5.481265783309936523e-01 -2.091631442308425903e-01 4.479894638061523438e-01 -1.913485303521156311e-02
1.367530971765518188e-01 2.634384036064147949e-01 -3.772062063217163086e-01 2.966521540656685829e-03 -7.271369099617004395e-01 4.438986536115407944e-03 4.387086033821105957e-01 -2.199831306934356689e-01
