# Supplementary material for: Where is your field going? A machine learning approach to study the relative motion of the domains of physics
Source: PLoS One. 2020 Jun 18;15(6):e0233997. doi: 10.1371/journal.pone.0233997 (PMC7302634; doi:10.1371/journal.pone.0233997)
Supplement: S11 Data — (ZIP) [file pone.0233997.s011.zip › 10/Pacs4Run_10_VS_500_embeddings2001-2005ED8.txt]

-3.908511996269226074e-01 2.991641461849212646e-01 1.609112769365310669e-01 -1.081071645021438599e-01 -1.508828848600387573e-01 5.840252041816711426e-01 -4.897989928722381592e-01 -3.411782979965209961e-01
-9.885093569755554199e-02 -1.008058711886405945e-02 -4.666545987129211426e-02 8.434338867664337158e-02 -5.701607465744018555e-01 2.268662601709365845e-01 -7.738833427429199219e-01 7.340569049119949341e-02
-1.305733472108840942e-01 -1.584054678678512573e-01 3.239014446735382080e-01 -2.986441850662231445e-01 -1.737481206655502319e-01 7.221234440803527832e-01 -4.587723612785339355e-01 -4.043623059988021851e-02
-2.954358160495758057e-01 -4.814662933349609375e-01 1.711113154888153076e-01 -2.505458295345306396e-01 -2.338195592164993286e-01 1.619884371757507324e-01 -7.110574841499328613e-01 4.838600009679794312e-02
9.304177947342395782e-03 -2.517639994621276855e-01 2.617645561695098877e-01 -1.670189797878265381e-01 -3.350422680377960205e-01 4.229864180088043213e-01 -7.406283617019653320e-01 -2.027705684304237366e-02
-4.298294782638549805e-01 2.066628485918045044e-01 5.890808105468750000e-01 -4.138580560684204102e-01 -2.364138662815093994e-01 -2.543243169784545898e-01 -3.613370358943939209e-01 -5.572628974914550781e-02
-1.568492054939270020e-01 6.278142333030700684e-01 -3.998542204499244690e-03 -2.210988849401473999e-01 -4.201954901218414307e-01 -2.021102309226989746e-01 -5.604527592658996582e-01 2.875417657196521759e-02
-3.132214844226837158e-01 3.638857603073120117e-01 6.891399621963500977e-01 -1.957806497812271118e-01 -9.655778855085372925e-02 -3.061690628528594971e-01 -3.327247500419616699e-01 -2.060746550559997559e-01
-2.499827416613698006e-03 -2.759063541889190674e-01 -1.350954622030258179e-01 1.285749077796936035e-01 -4.410839080810546875e-01 2.295186072587966919e-01 -7.318370342254638672e-01 -3.259874582290649414e-01
-8.326569944620132446e-02 1.989780664443969727e-01 2.829306125640869141e-01 -4.549086093902587891e-01 -3.928734660148620605e-01 6.560478210449218750e-01 -2.610773146152496338e-01 -1.165040731430053711e-01
-4.092489480972290039e-01 6.736884266138076782e-02 4.120080173015594482e-01 -4.291488230228424072e-01 -6.366966366767883301e-01 -5.762341991066932678e-02 -2.525853812694549561e-01 3.943411260843276978e-02
-3.790964186191558838e-01 2.983402311801910400e-01 5.692731142044067383e-01 -4.088349640369415283e-01 -4.030471444129943848e-01 2.853003442287445068e-01 4.758469387888908386e-02 -1.730715632438659668e-01
-8.472299575805664062e-02 -6.508628278970718384e-02 3.979770839214324951e-01 -6.539242863655090332e-01 -9.834437817335128784e-02 7.038059085607528687e-02 -2.007723152637481689e-01 -5.896173119544982910e-01
-6.947926878929138184e-01 4.412636160850524902e-01 2.246044278144836426e-01 2.623476386070251465e-01 -3.669344186782836914e-01 -4.157535359263420105e-02 -2.498690336942672729e-01 -6.687459349632263184e-02
-1.261154860258102417e-01 -1.884203851222991943e-01 -2.894410789012908936e-01 -4.430919587612152100e-01 -2.231775224208831787e-01 2.729645073413848877e-01 -7.328575253486633301e-01 -8.418946713209152222e-02
-1.759712994098663330e-01 -2.490440905094146729e-01 -1.700038760900497437e-01 -1.947872638702392578e-01 -7.903344631195068359e-01 1.695635467767715454e-01 -4.136587679386138916e-01 -1.251950562000274658e-01
-2.984988503158092499e-02 2.232431024312973022e-01 3.721991479396820068e-01 2.208627946674823761e-02 -5.965694785118103027e-01 -3.049576282501220703e-01 -5.334943532943725586e-01 -2.770212292671203613e-01
-2.537049911916255951e-02 9.187320619821548462e-02 3.067054450511932373e-01 -3.547930121421813965e-01 -2.237667292356491089e-01 -3.362113833427429199e-01 -4.033964574337005615e-01 -6.671813130378723145e-01
-3.206555247306823730e-01 2.008178085088729858e-01 4.421868324279785156e-01 -3.027216792106628418e-01 -4.869920015335083008e-01 5.602824091911315918e-01 1.326153334230184555e-02 -1.357540041208267212e-01
-4.409904778003692627e-01 4.812590181827545166e-01 1.758086234331130981e-01 -6.408265829086303711e-01 -9.369849413633346558e-02 7.268849015235900879e-02 2.782698161900043488e-02 -3.428009450435638428e-01
1.183095201849937439e-01 -4.203838109970092773e-02 2.035353630781173706e-01 -5.393971800804138184e-01 -3.564577400684356689e-01 -1.184416636824607849e-01 -5.582283735275268555e-01 -4.462624192237854004e-01
-7.384925484657287598e-01 -1.093853116035461426e-01 3.778597414493560791e-01 2.545960247516632080e-01 -2.317605167627334595e-01 -1.999293267726898193e-02 -4.110626578330993652e-01 -1.094588562846183777e-01
-6.505352854728698730e-01 8.424405008554458618e-02 3.536618053913116455e-01 2.266332358121871948e-01 -3.930434882640838623e-01 2.404630333185195923e-01 -4.038127958774566650e-01 1.337798833847045898e-01
2.501709163188934326e-01 2.793569266796112061e-01 4.608303308486938477e-01 -4.005924984812736511e-02 -1.721732318401336670e-01 1.923935413360595703e-01 -7.421059608459472656e-01 -1.674062907695770264e-01
1.314256340265274048e-01 3.334907814860343933e-03 2.889115512371063232e-01 -3.341348767280578613e-01 -2.137800157070159912e-01 -8.120617270469665527e-02 -8.288028240203857422e-01 -2.199766486883163452e-01
-1.189339011907577515e-01 1.942902058362960815e-01 3.416153490543365479e-01 -3.125166296958923340e-01 -1.940333694219589233e-01 -4.319539666175842285e-01 -3.589401245117187500e-01 -6.169823408126831055e-01
-4.244196414947509766e-01 1.863109916448593140e-01 6.359864473342895508e-01 3.261530101299285889e-01 1.949730366468429565e-01 2.536248266696929932e-01 -3.889522850513458252e-01 -1.437982767820358276e-01
-5.706982314586639404e-02 4.353564679622650146e-01 5.092021077871322632e-02 -4.597053229808807373e-01 -6.382235884666442871e-01 -1.188229322433471680e-01 -3.686431646347045898e-01 -1.895783394575119019e-01
-3.160190880298614502e-01 3.751146793365478516e-01 7.413617968559265137e-01 -2.377847284078598022e-01 -3.068949580192565918e-01 -9.030727297067642212e-02 -1.870656907558441162e-01 -1.262092441320419312e-01
-6.249835714697837830e-03 -1.557350009679794312e-01 3.966310024261474609e-01 1.113780811429023743e-01 -7.364714145660400391e-01 2.663969695568084717e-01 -3.089174926280975342e-01 -3.117671906948089600e-01
-1.524955034255981445e-01 3.379010856151580811e-01 3.886801004409790039e-01 -9.230871498584747314e-02 -4.612525105476379395e-01 -4.325760602951049805e-01 -4.480304718017578125e-01 -3.199492096900939941e-01
-3.396923840045928955e-01 1.014258265495300293e-01 1.286902278661727905e-01 4.053862094879150391e-01 -3.512878715991973877e-01 3.889536485075950623e-02 -5.086653679609298706e-02 -7.522760629653930664e-01
7.095851004123687744e-02 5.347337722778320312e-01 3.309940993785858154e-01 9.024621546268463135e-02 -6.282273530960083008e-01 -3.833206137642264366e-04 -3.419307172298431396e-01 -2.823774218559265137e-01
-2.461071312427520752e-01 5.668538436293601990e-02 5.925158411264419556e-02 -5.133780241012573242e-01 -3.792541846632957458e-02 -3.394304215908050537e-01 -7.390455603599548340e-01 -7.944113761186599731e-02
-7.342815399169921875e-01 2.127359658479690552e-01 3.862893581390380859e-01 3.345812857151031494e-01 1.438050996512174606e-02 -3.972561284899711609e-02 -3.311247527599334717e-01 -2.073199748992919922e-01
7.879304140806198120e-02 1.697203889489173889e-02 3.547761142253875732e-01 -6.417180895805358887e-01 -1.946342736482620239e-01 8.485858887434005737e-02 -2.875867486000061035e-01 -5.727528929710388184e-01
1.393622010946273804e-01 3.084972202777862549e-01 5.114690661430358887e-01 -1.760045886039733887e-01 -3.568498492240905762e-01 -9.396325796842575073e-02 -6.389760375022888184e-01 -2.199274748563766479e-01
-2.478514015674591064e-01 2.200137637555599213e-02 6.413903832435607910e-01 -5.327761769294738770e-01 -1.256074458360671997e-01 -1.096999347209930420e-01 -4.518509507179260254e-01 -1.042741611599922180e-01
1.273090541362762451e-01 3.863816335797309875e-02 -7.468025200068950653e-03 -2.894518673419952393e-01 1.617539972066879272e-01 -8.588332682847976685e-02 -8.582589626312255859e-01 -3.582076430320739746e-01
-6.789560317993164062e-01 -4.524623230099678040e-02 2.497958391904830933e-01 1.767853200435638428e-01 -5.677742958068847656e-01 2.346710562705993652e-01 -2.566611170768737793e-01 -2.747240243479609489e-03
2.545820176601409912e-01 1.488092541694641113e-01 4.529991745948791504e-01 -2.191547006368637085e-01 -1.113103106617927551e-01 1.469581276178359985e-01 -7.452278733253479004e-01 -2.654345929622650146e-01
2.009835392236709595e-01 1.610248088836669922e-01 5.033690333366394043e-01 -3.200300335884094238e-01 -1.322975158691406250e-01 6.889089196920394897e-02 -7.212014198303222656e-01 -1.884063482284545898e-01
-1.028801593929529190e-02 2.909731566905975342e-01 3.762996494770050049e-01 -2.252513766288757324e-01 -3.543303608894348145e-01 -3.797812163829803467e-01 -5.528472661972045898e-01 -3.840120136737823486e-01
-7.526022940874099731e-02 2.994405329227447510e-01 -1.224423721432685852e-01 4.719968736171722412e-01 -4.226985275745391846e-01 1.604573875665664673e-01 -3.716915547847747803e-01 -5.694935917854309082e-01
-1.437553465366363525e-01 1.938280612230300903e-01 3.543087840080261230e-01 -3.912498950958251953e-01 -3.956993818283081055e-01 6.773582696914672852e-01 -2.022113502025604248e-01 -8.289874345064163208e-02
-1.540953516960144043e-01 2.926233112812042236e-01 6.760194152593612671e-02 -5.039463639259338379e-01 -1.246148720383644104e-02 -2.875048518180847168e-01 -2.885700464248657227e-01 -6.826471686363220215e-01
-4.990453645586967468e-02 5.271784067153930664e-01 -2.316795736551284790e-01 -4.814593195915222168e-01 -1.443363428115844727e-01 -2.011335343122482300e-01 -5.356265902519226074e-01 -2.931390702724456787e-01
-3.069093227386474609e-01 2.950440049171447754e-01 1.750524789094924927e-01 -6.574673056602478027e-01 -1.434013992547988892e-01 -2.211699038743972778e-01 -1.293523609638214111e-01 -5.192658305168151855e-01
-1.910333335399627686e-02 3.950448036193847656e-01 -1.328797340393066406e-01 -5.213469266891479492e-01 -1.181053295731544495e-01 -2.803603112697601318e-01 -5.645257234573364258e-01 -3.779881000518798828e-01
-6.716157197952270508e-01 1.061952933669090271e-01 -5.387432500720024109e-02 2.639194130897521973e-01 -4.418289661407470703e-01 -4.501761123538017273e-02 -5.173441171646118164e-01 -1.464721187949180603e-02
-1.076490208506584167e-01 4.483830332756042480e-01 3.510218858718872070e-02 -4.191794395446777344e-01 -6.196174621582031250e-01 -2.318448424339294434e-01 -3.383118808269500732e-01 -2.414290904998779297e-01
-1.329028308391571045e-01 -3.788546919822692871e-01 4.043380022048950195e-01 9.683386981487274170e-02 -2.641699612140655518e-01 -8.519698679447174072e-02 -3.677475154399871826e-01 -6.735410690307617188e-01
7.210856676101684570e-02 1.904470622539520264e-01 2.323178946971893311e-01 -3.363133668899536133e-01 -4.101437032222747803e-01 -3.188719749450683594e-01 -4.232493340969085693e-01 -5.851621627807617188e-01
-2.337262332439422607e-01 1.973538100719451904e-01 3.334715664386749268e-01 -4.305561780929565430e-01 -2.492859065532684326e-01 6.711040735244750977e-01 -3.011383116245269775e-01 8.144439011812210083e-02
-2.439318150281906128e-01 7.374094426631927490e-02 4.909990727901458740e-01 -1.286373585462570190e-01 -5.739461779594421387e-01 4.250184893608093262e-01 -1.291670203208923340e-01 -3.881919384002685547e-01
-2.631483078002929688e-01 -8.601932972669601440e-02 -1.921648234128952026e-01 -5.001165270805358887e-01 1.322085559368133545e-01 1.640156656503677368e-01 -7.692544460296630859e-01 1.330563798546791077e-02
-1.839433759450912476e-01 1.850003004074096680e-01 4.171127676963806152e-01 -3.147730231285095215e-01 -5.577268004417419434e-01 5.655656456947326660e-01 -7.641751319169998169e-02 -1.486985236406326294e-01
-3.311735987663269043e-01 4.242694377899169922e-01 1.047544106841087341e-01 -6.624819040298461914e-01 -9.160772711038589478e-02 8.369123935699462891e-02 -6.325325928628444672e-03 -4.950025975704193115e-01
2.263204939663410187e-02 -8.020190894603729248e-02 3.281120955944061279e-01 -4.061033725738525391e-01 1.958306729793548584e-01 1.953163184225559235e-02 -3.219504058361053467e-01 -7.603255510330200195e-01
-1.428858041763305664e-01 -4.905886054039001465e-01 -4.049978218972682953e-03 -1.008710116147994995e-01 -4.418736696243286133e-01 1.579723060131072998e-01 -3.141379058361053467e-01 -6.401757597923278809e-01
-2.832046449184417725e-01 1.289093643426895142e-01 2.148680090904235840e-01 -3.994904160499572754e-01 -3.860081732273101807e-01 -4.992811381816864014e-01 -3.904160559177398682e-01 -3.830248117446899414e-01
1.590460091829299927e-01 5.080988407135009766e-01 2.104392349720001221e-01 -3.750436380505561829e-02 -5.154031515121459961e-01 2.164051383733749390e-01 -5.985387563705444336e-01 -1.133813802152872086e-02
-1.069853454828262329e-01 1.694952510297298431e-02 3.543286621570587158e-01 -6.922127604484558105e-01 -3.719441592693328857e-03 4.063351079821586609e-02 -1.818397045135498047e-01 -5.906174778938293457e-01
-2.603185176849365234e-01 -8.109186589717864990e-02 -5.792751535773277283e-02 -6.114417910575866699e-01 1.840810775756835938e-01 1.169092729687690735e-01 -7.074086666107177734e-01 -2.147610113024711609e-02
-6.670002341270446777e-01 1.871626079082489014e-01 3.378806710243225098e-01 1.263026595115661621e-01 -9.931264817714691162e-02 2.950656712055206299e-01 -5.033072829246520996e-01 1.992985308170318604e-01
-5.154701471328735352e-01 9.893258661031723022e-02 3.988253474235534668e-01 4.067749381065368652e-01 -3.243491798639297485e-02 4.537719190120697021e-01 -4.068396389484405518e-01 -1.658186912536621094e-01
-5.304065942764282227e-01 2.750332355499267578e-01 -9.194584190845489502e-02 -6.518207192420959473e-01 6.289078854024410248e-03 3.228466212749481201e-01 1.253441814333200455e-02 -3.244606852531433105e-01
9.950931370258331299e-02 4.242152348160743713e-02 4.811039268970489502e-01 4.386755824089050293e-02 -4.225430488586425781e-01 -7.058713585138320923e-02 -7.331905364990234375e-01 -1.839008778333663940e-01
-3.436968624591827393e-01 1.558304727077484131e-01 5.667905211448669434e-01 -3.346158862113952637e-01 -5.525584220886230469e-01 3.385339975357055664e-01 -4.422675445675849915e-02 -4.987951368093490601e-02
-6.831793487071990967e-02 -2.294854223728179932e-01 2.905860245227813721e-01 -5.746995210647583008e-01 -1.980591118335723877e-01 1.085231155157089233e-01 -1.714917421340942383e-01 -6.689808964729309082e-01
1.936247050762176514e-01 -9.418149292469024658e-02 3.404026329517364502e-01 -2.606634497642517090e-01 2.641206607222557068e-02 -8.817322552204132080e-02 -6.092257499694824219e-01 -6.246533393859863281e-01
-4.205134212970733643e-01 3.376328051090240479e-01 -3.366746306419372559e-01 2.344849556684494019e-01 -5.379807949066162109e-01 2.403347194194793701e-01 -1.269973367452621460e-01 -4.213397204875946045e-01
-6.144387125968933105e-01 5.150553584098815918e-02 4.449657350778579712e-02 4.171966612339019775e-01 1.984737068414688110e-01 4.073878005146980286e-02 -6.031656265258789062e-01 -1.972789764404296875e-01
-2.212288528680801392e-01 3.550115227699279785e-01 5.001749992370605469e-01 3.945611715316772461e-01 -2.066133543848991394e-02 3.930643498897552490e-01 -5.068011879920959473e-01 -8.600666373968124390e-02
-8.076471686363220215e-01 6.424221396446228027e-02 2.324425578117370605e-01 2.656677663326263428e-01 -3.089024685323238373e-02 -1.257707625627517700e-01 -4.007283151149749756e-01 -2.039963752031326294e-01
2.117126882076263428e-01 3.014148175716400146e-01 4.986097514629364014e-01 -1.763873994350433350e-01 -2.273335307836532593e-01 2.655368857085704803e-02 -6.767560839653015137e-01 -2.724304199218750000e-01
-6.374139338731765747e-02 1.479361504316329956e-01 1.375844329595565796e-01 -4.466154873371124268e-01 -1.205479353666305542e-01 -3.777432739734649658e-01 -6.410180926322937012e-01 -4.330486357212066650e-01
-8.395203351974487305e-01 1.346789747476577759e-01 1.255512386560440063e-01 8.639069646596908569e-02 9.537821263074874878e-02 1.123719736933708191e-01 -4.762504398822784424e-01 7.281298935413360596e-02
8.496259152889251709e-02 5.752382427453994751e-02 -1.178723797202110291e-01 -4.626167118549346924e-01 -1.357837021350860596e-01 -1.219532042741775513e-01 -8.195523023605346680e-01 -2.378833144903182983e-01
-2.860202193260192871e-01 3.885794579982757568e-01 3.463293612003326416e-01 -1.911072432994842529e-01 -3.725488781929016113e-01 6.482544541358947754e-01 2.194569632411003113e-02 -2.263281345367431641e-01
9.349158406257629395e-02 2.432192675769329071e-02 -1.052708104252815247e-01 -2.946796715259552002e-01 -1.001919209957122803e-01 -2.525361776351928711e-01 -8.530982732772827148e-01 -3.019273281097412109e-01
2.115341275930404663e-01 2.216968238353729248e-01 3.570929765701293945e-01 -3.717297911643981934e-01 -2.216484248638153076e-01 8.128049224615097046e-02 -7.444020509719848633e-01 -1.747473776340484619e-01
-2.885908260941505432e-02 5.856169387698173523e-02 -3.772099316120147705e-02 -4.888227283954620361e-01 1.278266608715057373e-01 -1.991504281759262085e-01 -7.821151018142700195e-01 -2.960783839225769043e-01
-9.892566502094268799e-02 1.046438142657279968e-01 4.428992271423339844e-01 -1.771251857280731201e-01 -1.371891498565673828e-01 -3.188774585723876953e-01 -7.801727652549743652e-01 -1.501903682947158813e-01
2.806539833545684814e-02 6.797571480274200439e-02 -1.401019990444183350e-01 -4.517835676670074463e-01 3.332514688372612000e-02 -1.925276368856430054e-01 -7.836204171180725098e-01 -3.444074392318725586e-01
-8.842153549194335938e-01 -1.558763533830642700e-01 1.449748501181602478e-02 6.154112517833709717e-02 -2.400350868701934814e-01 -7.060206681489944458e-02 -2.179846614599227905e-01 -2.823995053768157959e-01
-7.896293401718139648e-01 8.645965903997421265e-02 -4.969798028469085693e-02 8.036696910858154297e-02 -3.413017094135284424e-01 -1.758302152156829834e-01 -4.602241814136505127e-01 2.953048050403594971e-02
-6.905825138092041016e-01 -8.348814398050308228e-02 3.642603382468223572e-02 -6.716046929359436035e-01 8.093094825744628906e-02 6.243100389838218689e-02 -6.160224601626396179e-02 -2.224941849708557129e-01
1.225776504725217819e-02 1.624232381582260132e-01 5.211558938026428223e-01 -2.509793043136596680e-01 -7.020403444766998291e-02 5.908424500375986099e-03 -7.961803674697875977e-01 2.780367154628038406e-03
-9.085347503423690796e-02 3.242852091789245605e-01 3.549590408802032471e-01 -5.900540351867675781e-01 1.767886579036712646e-01 1.290040016174316406e-01 -2.668147981166839600e-01 -5.416076779365539551e-01
-4.450958967208862305e-01 3.293021917343139648e-01 3.000909388065338135e-01 1.696431487798690796e-01 -1.834449172019958496e-02 5.414616465568542480e-01 -5.115759968757629395e-01 1.392453759908676147e-01
-5.797209143638610840e-01 3.185388445854187012e-01 -3.559677302837371826e-02 -5.266453623771667480e-01 -2.094252258539199829e-01 3.524609655141830444e-02 1.655933260917663574e-01 -4.596866965293884277e-01
1.455454528331756592e-01 3.247292041778564453e-01 3.791521489620208740e-01 -2.863443791866302490e-01 -6.287027150392532349e-02 -9.647475183010101318e-02 -7.484644055366516113e-01 -2.723215222358703613e-01
-9.722009301185607910e-02 4.812937378883361816e-01 3.772311508655548096e-01 -3.299265205860137939e-01 2.313347160816192627e-01 8.890574425458908081e-02 -1.129734814167022705e-01 -6.584577560424804688e-01
-1.717846691608428955e-01 1.409956365823745728e-01 -3.100793957710266113e-01 -5.347556620836257935e-02 2.444413751363754272e-01 6.271579265594482422e-01 -4.059725105762481689e-01 -4.834347069263458252e-01
-3.118328750133514404e-01 2.873978018760681152e-01 6.114245057106018066e-01 -5.284416675567626953e-01 -1.132221966981887817e-01 2.752123400568962097e-02 -3.838504552841186523e-01 7.845040410757064819e-02
-6.150919795036315918e-01 2.966579608619213104e-02 3.608979880809783936e-01 1.984414011240005493e-01 -4.162603616714477539e-01 1.202938929200172424e-01 -5.051177740097045898e-01 -9.092916548252105713e-02
-4.229288697242736816e-01 3.734844624996185303e-01 5.308229923248291016e-01 -3.296941220760345459e-01 -1.747864484786987305e-01 -3.823469281196594238e-01 -2.849065363407135010e-01 -1.823675483465194702e-01
-2.583247125148773193e-01 1.519408226013183594e-01 -2.835646271705627441e-01 -6.931942701339721680e-01 -4.221403300762176514e-01 3.554008007049560547e-01 -8.340060710906982422e-02 -1.943895965814590454e-01
-2.113710939884185791e-01 4.947698414325714111e-01 2.159567363560199738e-02 3.733001351356506348e-01 -3.480622172355651855e-01 2.829855382442474365e-01 -2.321863733232021332e-02 -6.074029207229614258e-01
1.912642270326614380e-01 2.419666200876235962e-01 3.390541374683380127e-01 -1.739376187324523926e-01 -4.005991518497467041e-01 6.583351492881774902e-01 -3.331060111522674561e-01 -2.341232746839523315e-01
-9.090872481465339661e-03 1.773824840784072876e-01 2.258603274822235107e-01 -1.810694485902786255e-01 -4.526801407337188721e-01 -4.141063988208770752e-01 -5.970987081527709961e-01 -3.895167410373687744e-01
1.625781059265136719e-01 3.759309053421020508e-01 3.421644866466522217e-01 -3.747634887695312500e-01 -1.169988512992858887e-01 -1.114192605018615723e-01 -6.590099334716796875e-01 -3.381167650222778320e-01
-7.759106159210205078e-01 1.928809136152267456e-01 -3.494505584239959717e-01 1.391240656375885010e-01 -2.619320452213287354e-01 -2.809476666152477264e-02 -3.420270681381225586e-01 -1.814060658216476440e-01
1.286877840757369995e-01 -1.802187412977218628e-01 -3.188908565789461136e-03 -1.862523853778839111e-01 -5.425164848566055298e-02 8.712723106145858765e-02 -3.833541870117187500e-01 -8.710715770721435547e-01
-9.255293607711791992e-01 2.280278652906417847e-01 5.387777462601661682e-02 1.231208369135856628e-01 -1.279408931732177734e-01 1.392687708139419556e-01 -1.229301169514656067e-01 -1.498690545558929443e-01
-7.687050700187683105e-01 2.140489220619201660e-01 -1.781488955020904541e-01 1.428551077842712402e-01 -3.642099499702453613e-01 -1.690250784158706665e-01 -3.628879785537719727e-01 -1.349995434284210205e-01
-2.101314216852188110e-01 3.834857046604156494e-01 3.579913377761840820e-01 -3.274272978305816650e-01 1.930103302001953125e-01 6.852039694786071777e-01 -1.181387752294540405e-01 -2.295710593461990356e-01
-3.581552207469940186e-01 3.397531509399414062e-01 3.360597789287567139e-01 -3.882706463336944580e-01 -5.209171772003173828e-01 -2.310740202665328979e-01 -4.095681905746459961e-01 -1.031352765858173370e-02
-3.379405736923217773e-01 -5.663987994194030762e-02 6.555758416652679443e-02 -4.210394620895385742e-01 1.162558495998382568e-01 7.067161202430725098e-01 -7.696714997291564941e-02 -4.267658293247222900e-01
-4.514265358448028564e-01 -6.963302381336688995e-03 -1.644831746816635132e-01 -5.311301946640014648e-01 1.417281627655029297e-01 9.986693412065505981e-02 -6.711715459823608398e-01 8.049992471933364868e-02
-1.503008604049682617e-01 3.733770251274108887e-01 5.933271050453186035e-01 -3.830803930759429932e-01 -9.362293034791946411e-02 -2.045978456735610962e-01 -5.229089856147766113e-01 -1.230943128466606140e-01
-3.050903975963592529e-01 1.013114769011735916e-02 -2.055519074201583862e-01 3.824582099914550781e-01 -1.417264044284820557e-01 2.231204509735107422e-01 -2.746339738368988037e-01 -7.569665908813476562e-01
-3.924706280231475830e-01 4.187266230583190918e-01 2.014011144638061523e-01 -6.301308274269104004e-01 -3.376776278018951416e-01 -2.299225628376007080e-01 -1.332932114601135254e-01 -2.198858112096786499e-01
-6.088258028030395508e-01 3.361948728561401367e-01 -1.450783759355545044e-01 2.466239631175994873e-01 -5.270456671714782715e-01 3.422571122646331787e-01 -1.366238594055175781e-01 -1.443946361541748047e-01
-3.387639522552490234e-01 4.351256787776947021e-01 3.236875236034393311e-01 -3.646238446235656738e-01 -1.156303915195167065e-03 -2.799741327762603760e-01 -1.965270936489105225e-02 -6.159605383872985840e-01
-9.688806533813476562e-02 -4.260005056858062744e-01 -3.251613974571228027e-01 -1.713938564062118530e-01 -3.475756347179412842e-01 5.424177646636962891e-02 -6.040585637092590332e-01 -4.305726289749145508e-01
-4.286033511161804199e-01 4.007948338985443115e-01 1.815788000822067261e-01 -6.038347482681274414e-01 3.051039576530456543e-01 -9.088692069053649902e-02 -3.640573620796203613e-01 -1.555278152227401733e-01
-2.323554307222366333e-01 -4.005614668130874634e-02 7.371171712875366211e-01 -3.151133656501770020e-01 4.099579527974128723e-03 -1.586759239435195923e-01 -4.963893294334411621e-01 -1.736983954906463623e-01
1.712696850299835205e-01 1.430641561746597290e-01 3.986921012401580811e-01 -4.005363285541534424e-01 -9.641663730144500732e-02 -8.695460855960845947e-02 -6.656473875045776367e-01 -4.133655726909637451e-01
-2.223517149686813354e-01 2.821910083293914795e-01 5.394108891487121582e-01 -2.074619978666305542e-01 -4.224631190299987793e-01 -3.385215699672698975e-01 -4.468918442726135254e-01 -2.100930064916610718e-01
-2.653757929801940918e-01 2.549233138561248779e-01 -7.476475089788436890e-02 -5.441757440567016602e-01 -3.436687588691711426e-01 6.231586337089538574e-01 -2.340521067380905151e-01 4.071243107318878174e-02
-9.877930581569671631e-02 9.310512244701385498e-02 3.737739920616149902e-01 -7.363699674606323242e-01 -2.444344386458396912e-02 1.816872507333755493e-01 -1.859986335039138794e-01 -4.810645878314971924e-01
-7.927302718162536621e-01 1.007711421698331833e-02 -9.267544746398925781e-02 2.791789174079895020e-01 -2.467922866344451904e-01 -1.238080710172653198e-01 -3.975841701030731201e-01 -2.250322401523590088e-01
-3.312854170799255371e-01 4.336632415652275085e-02 2.070196717977523804e-02 -1.720847934484481812e-01 -1.148336753249168396e-01 8.125329017639160156e-01 -7.503665518015623093e-03 -4.299706518650054932e-01
-3.098153769969940186e-01 -9.009435027837753296e-02 1.680654287338256836e-01 -4.544925391674041748e-01 1.512823700904846191e-01 7.249069213867187500e-01 -2.049803882837295532e-01 -2.658845484256744385e-01
1.042853742837905884e-01 7.395937293767929077e-02 2.145558893680572510e-01 -6.410269141197204590e-01 1.362179871648550034e-02 1.390710175037384033e-01 -4.489890933036804199e-01 -5.527997612953186035e-01
-6.212091445922851562e-01 2.052724808454513550e-01 -9.846223890781402588e-02 3.184505999088287354e-01 -4.916019737720489502e-01 -1.842621266841888428e-01 -2.578006386756896973e-01 -3.446310162544250488e-01
-5.446432232856750488e-01 1.782310158014297485e-01 1.364330053329467773e-01 3.235827386379241943e-01 2.883022427558898926e-01 4.892385601997375488e-01 -4.027079939842224121e-01 -2.522526681423187256e-01
-1.333074551075696945e-02 -2.099241614341735840e-01 2.446326911449432373e-01 1.645633578300476074e-02 -7.046594619750976562e-01 4.029297828674316406e-01 -1.527554243803024292e-01 -4.619593024253845215e-01
-5.849904567003250122e-02 7.464138865470886230e-01 1.605110168457031250e-01 -1.528285741806030273e-01 -5.418714880943298340e-01 8.023968338966369629e-02 -2.778265178203582764e-01 -1.143373325467109680e-01
-5.186656489968299866e-02 -1.055789068341255188e-01 -2.154461741447448730e-01 6.642572581768035889e-02 1.499845236539840698e-01 5.826726555824279785e-01 -4.192512333393096924e-01 -6.305230259895324707e-01
1.710167825222015381e-01 1.450522691011428833e-01 1.756884753704071045e-01 -5.786548852920532227e-01 1.258922517299652100e-01 1.553451716899871826e-01 -4.330725967884063721e-01 -5.970530509948730469e-01
-3.611986935138702393e-01 4.891357123851776123e-01 4.961225390434265137e-02 -3.694184124469757080e-01 3.915327414870262146e-02 -3.955112099647521973e-01 -1.516321003437042236e-01 -5.571318864822387695e-01
-4.291484877467155457e-02 -1.196593940258026123e-01 1.761033982038497925e-01 -4.995695650577545166e-01 -4.858902096748352051e-01 5.023294687271118164e-01 -1.449428945779800415e-01 -4.402554929256439209e-01
-1.201606616377830505e-01 7.390218973159790039e-01 1.363786458969116211e-01 -2.164348363876342773e-01 -4.331897497177124023e-01 -1.887158900499343872e-01 -3.145632445812225342e-01 -2.274817675352096558e-01
-4.647351503372192383e-01 4.465975761413574219e-01 1.681464910507202148e-02 -6.091910600662231445e-01 1.828765571117401123e-01 -1.453175544738769531e-01 -3.379305005073547363e-01 -2.107542604207992554e-01
-3.896710276603698730e-01 4.414171278476715088e-01 7.171223405748605728e-03 -5.874522328376770020e-01 2.113662511110305786e-01 4.080005288124084473e-01 -2.996520511806011200e-02 -3.100288510322570801e-01
-4.630300402641296387e-01 4.692428410053253174e-01 -6.502439081668853760e-02 3.297296762466430664e-01 -3.205820620059967041e-01 -9.501462429761886597e-02 -1.634747087955474854e-01 -5.603033304214477539e-01
-3.685692697763442993e-02 -1.091299131512641907e-01 -2.010114789009094238e-01 -3.739611208438873291e-01 1.440587639808654785e-01 3.791948258876800537e-01 -7.904901504516601562e-01 -1.306267529726028442e-01
-3.721778988838195801e-01 2.374382466077804565e-01 -6.471549719572067261e-02 4.048022627830505371e-01 -5.960808396339416504e-01 -3.047992475330829620e-02 -2.719397842884063721e-01 -4.548196792602539062e-01
-9.701430052518844604e-02 -2.109776884317398071e-01 -1.918080002069473267e-01 -4.336889088153839111e-01 -2.693727910518646240e-01 -1.820729523897171021e-01 -3.118285238742828369e-01 -7.198965549468994141e-01
-2.257875539362430573e-02 -1.266412995755672455e-02 -1.244493015110492706e-02 -4.788463413715362549e-01 -1.406784653663635254e-01 7.631621360778808594e-01 -2.184922099113464355e-01 -3.463168442249298096e-01
-1.670880019664764404e-01 2.765150368213653564e-01 2.402639389038085938e-01 4.075694382190704346e-01 1.990724727511405945e-02 5.790427923202514648e-01 -5.591479539871215820e-01 -1.531274467706680298e-01
1.648185402154922485e-02 3.697179555892944336e-01 1.540871560573577881e-01 -3.372526466846466064e-01 -2.490814924240112305e-01 -3.510239124298095703e-01 -6.825551986694335938e-01 -2.727890908718109131e-01
-3.809652030467987061e-01 4.509032964706420898e-01 3.338516876101493835e-02 4.907841682434082031e-01 -1.587742269039154053e-01 4.237735569477081299e-01 -4.462576806545257568e-01 -7.502748817205429077e-02
-9.065503478050231934e-01 -1.332285404205322266e-01 9.364692866802215576e-02 4.922515526413917542e-02 -2.246464639902114868e-01 -8.788404613733291626e-02 -1.856132298707962036e-01 -2.378698736429214478e-01
-3.825581371784210205e-01 2.105381190776824951e-01 -2.110887169837951660e-01 -4.318559765815734863e-01 -1.931398957967758179e-01 6.956607103347778320e-01 -2.265217751264572144e-01 7.553753256797790527e-02
-2.891221344470977783e-01 4.926218986511230469e-01 1.472745686769485474e-01 2.691216766834259033e-01 9.774532169103622437e-02 5.002450942993164062e-01 -5.568301081657409668e-01 9.877710044384002686e-02
-6.819689869880676270e-01 1.648223698139190674e-01 2.757507562637329102e-01 2.533308565616607666e-01 2.686675786972045898e-01 3.858360648155212402e-01 -3.206469118595123291e-01 -2.089755237102508545e-01
-1.634532064199447632e-01 2.535757124423980713e-01 1.052059680223464966e-01 -6.341228485107421875e-01 -2.673016190528869629e-01 4.115351662039756775e-02 -1.386771053075790405e-01 -6.351594328880310059e-01
-5.110545754432678223e-01 2.795411944389343262e-01 -1.663114428520202637e-01 -6.222067475318908691e-01 -2.677744030952453613e-01 6.435675919055938721e-02 1.216007694602012634e-01 -3.940147161483764648e-01
3.059873543679714203e-02 2.931022346019744873e-01 3.401999473571777344e-01 -3.584499061107635498e-01 -2.280711829662322998e-01 -2.598244249820709229e-01 -5.408839583396911621e-01 -5.068055391311645508e-01
-2.570734322071075439e-01 1.630466580390930176e-01 -1.304593980312347412e-01 -7.338137626647949219e-01 -2.346658110618591309e-01 4.790574312210083008e-01 -7.586656510829925537e-02 -2.480056136846542358e-01
-3.731043636798858643e-01 2.818604409694671631e-01 1.336669474840164185e-01 4.080445766448974609e-01 3.640405461192131042e-02 6.150894165039062500e-01 -4.067920148372650146e-01 -2.276854366064071655e-01
-3.222549557685852051e-01 4.817675352096557617e-01 3.002244532108306885e-01 -3.709812462329864502e-01 -8.258107304573059082e-02 -3.590496778488159180e-01 -5.544687807559967041e-02 -5.454167127609252930e-01
-1.322300136089324951e-01 2.912011742591857910e-01 2.497665286064147949e-01 -3.982774317264556885e-01 -2.278102003037929535e-02 7.724553942680358887e-01 -2.578229904174804688e-01 -1.141488701105117798e-01
1.266297101974487305e-01 6.355804800987243652e-01 2.540578842163085938e-01 -5.088052898645401001e-02 -5.044410824775695801e-01 2.071341574192047119e-01 -4.601369500160217285e-01 -6.145678088068962097e-02
-4.904162287712097168e-01 3.788846135139465332e-01 1.959771662950515747e-01 -5.405741333961486816e-01 3.073906898498535156e-01 -2.433554679155349731e-01 -3.294063508510589600e-01 -1.519586443901062012e-01
2.231795042753219604e-01 4.291131719946861267e-02 4.427528083324432373e-01 -1.347091346979141235e-01 -1.001475229859352112e-01 1.745580881834030151e-01 -8.204799294471740723e-01 -1.431273519992828369e-01
-3.917931914329528809e-01 -2.317135334014892578e-01 2.540860511362552643e-02 3.635267615318298340e-01 -2.845945656299591064e-01 -3.574722632765769958e-02 -7.567775845527648926e-01 -7.089089602231979370e-02
-3.067017793655395508e-01 -5.749351978302001953e-01 -8.470633998513221741e-03 -2.331015095114707947e-02 -2.075650840997695923e-01 1.039552986621856689e-01 -4.039719998836517334e-01 -5.980677604675292969e-01
9.447449445724487305e-02 5.607212185859680176e-01 3.026721477508544922e-01 -3.034041523933410645e-01 -5.058442950248718262e-01 1.104348450899124146e-01 -4.597092270851135254e-01 -1.165969222784042358e-01
-3.511895537376403809e-01 1.470404118299484253e-01 1.461101472377777100e-01 -4.915959537029266357e-01 -3.457126319408416748e-01 6.637803912162780762e-01 -1.720284819602966309e-01 4.811302945017814636e-02
-2.515496313571929932e-01 -5.270253121852874756e-02 1.342081576585769653e-01 -1.176710724830627441e-01 -4.846653044223785400e-01 6.797940731048583984e-01 -4.508698284626007080e-01 4.222423955798149109e-02
-7.087856531143188477e-01 3.317643105983734131e-01 -1.949117034673690796e-01 2.123473137617111206e-01 -4.569535553455352783e-01 1.312735676765441895e-01 -2.589880824089050293e-01 -1.065799891948699951e-01
-2.792684137821197510e-01 -1.005389615893363953e-01 -2.063670456409454346e-01 -2.902735956013202667e-02 2.454198300838470459e-01 5.524042844772338867e-01 -3.255654573440551758e-01 -6.301562786102294922e-01
-1.092611774802207947e-01 -1.466674655675888062e-01 1.719283908605575562e-01 -6.370824575424194336e-01 -2.047523558139801025e-01 1.984713412821292877e-02 -1.743829101324081421e-01 -6.770452857017517090e-01
-2.635928690433502197e-01 -2.485064566135406494e-01 -2.141457200050354004e-01 -1.418577581644058228e-01 4.038172066211700439e-01 3.462845087051391602e-01 -4.440833032131195068e-01 -5.679700970649719238e-01
-3.619635403156280518e-01 3.535120189189910889e-01 -1.729572890326380730e-03 4.201947152614593506e-01 -6.424366235733032227e-01 1.478180885314941406e-01 -2.291714251041412354e-01 -2.834616005420684814e-01
-1.343940347433090210e-01 2.133070230484008789e-01 -1.913644671440124512e-01 2.650079429149627686e-01 -2.953683733940124512e-01 -9.521802514791488647e-02 -2.601551711559295654e-01 -8.158425092697143555e-01
-6.091699600219726562e-01 1.381022632122039795e-01 4.448069334030151367e-01 2.941259741783142090e-01 -1.955836713314056396e-01 4.319692850112915039e-01 -3.170841336250305176e-01 -9.143889881670475006e-03
-3.612545728683471680e-01 1.226455904543399811e-02 1.363390386104583740e-01 -6.050674319267272949e-01 -9.356369078159332275e-02 2.872655689716339111e-01 1.235648915171623230e-01 -6.149032115936279297e-01
-2.594944238662719727e-01 1.541794538497924805e-01 4.512065052986145020e-01 -4.207091033458709717e-01 -1.941498517990112305e-01 -3.723158836364746094e-01 -5.626620650291442871e-01 -1.881646513938903809e-01
-2.229327112436294556e-01 3.707948029041290283e-01 3.848818838596343994e-01 4.114939272403717041e-01 -1.390421949326992035e-02 5.528185963630676270e-01 -4.064997434616088867e-01 -1.559075415134429932e-01
-1.385231912136077881e-01 1.951253414154052734e-01 4.231310188770294189e-01 -6.380037069320678711e-01 -8.500141650438308716e-02 2.895150184631347656e-01 -1.039331220090389252e-02 -5.152636170387268066e-01
-2.421018332242965698e-01 1.361364275217056274e-01 2.111741751432418823e-01 -3.713648617267608643e-01 7.999103516340255737e-02 6.729662418365478516e-01 -5.604966077953577042e-03 -5.301262140274047852e-01
-3.728596726432442665e-03 2.747747004032135010e-01 1.769706606864929199e-01 -1.920872628688812256e-01 -4.693025052547454834e-01 2.951252162456512451e-01 -7.032523751258850098e-01 2.331550419330596924e-01
-4.479628428816795349e-02 3.975817561149597168e-01 2.205676287412643433e-01 -9.008565545082092285e-02 -3.590922951698303223e-01 -4.756062924861907959e-01 -4.970428049564361572e-01 -4.253897964954376221e-01
-3.219429254531860352e-01 4.241146147251129150e-01 -2.285694330930709839e-01 2.888256311416625977e-01 -1.881645172834396362e-01 -7.178259640932083130e-02 -2.252781540155410767e-01 -6.996473073959350586e-01
-2.372853308916091919e-01 2.598918378353118896e-01 8.309023827314376831e-02 2.710962295532226562e-01 1.958205848932266235e-01 3.189259469509124756e-01 -7.991075515747070312e-01 1.308521330356597900e-01
-3.965542018413543701e-01 -1.528825424611568451e-02 -5.661486983299255371e-01 -1.664835214614868164e-01 2.574754357337951660e-01 1.133747547864913940e-01 -4.754035472869873047e-01 -4.348722994327545166e-01
-3.417179882526397705e-01 -5.157809704542160034e-02 1.628600507974624634e-01 -2.753067910671234131e-01 -5.043331980705261230e-01 4.046960175037384033e-01 -5.163147449493408203e-01 3.058425784111022949e-01
-3.814398646354675293e-01 1.597297638654708862e-01 -1.905837357044219971e-01 3.274229764938354492e-01 -5.265313982963562012e-01 -1.835848093032836914e-01 -3.796182572841644287e-01 -4.800138771533966064e-01
-4.156905114650726318e-01 3.834263384342193604e-01 3.829473257064819336e-01 -5.528646707534790039e-01 -1.840607672929763794e-01 2.757831215858459473e-01 9.064444154500961304e-02 -3.312499821186065674e-01
-1.589324176311492920e-01 2.582125663757324219e-01 -2.427113801240921021e-01 -7.474533915519714355e-01 -3.904738128185272217e-01 2.920240163803100586e-01 -1.723285168409347534e-01 -1.517444550991058350e-01
-2.608576714992523193e-01 7.580791413784027100e-02 5.003082156181335449e-01 -1.369642317295074463e-01 -3.088912665843963623e-01 6.327344179153442383e-01 -3.968115746974945068e-01 -6.255223602056503296e-02
2.472387850284576416e-01 4.187076389789581299e-01 -2.320258766412734985e-01 -4.643084108829498291e-01 5.511916708201169968e-03 3.622538223862648010e-02 -4.658512175083160400e-01 -5.251463055610656738e-01
4.522813484072685242e-02 9.331354498863220215e-02 3.228783309459686279e-01 -2.975689470767974854e-01 1.583065837621688843e-01 -1.165758520364761353e-01 -3.042830228805541992e-01 -8.156040310859680176e-01
-9.936708956956863403e-02 3.287830948829650879e-02 2.498933225870132446e-01 -6.996531486511230469e-01 -2.441758513450622559e-01 -1.189805269241333008e-01 -2.401310801506042480e-01 -5.528497695922851562e-01
-4.648585319519042969e-01 3.633528947830200195e-02 2.939916551113128662e-01 2.762270867824554443e-01 -1.816702634096145630e-01 5.161014795303344727e-01 -5.649012923240661621e-01 3.709097579121589661e-02
-8.100689202547073364e-02 1.397433578968048096e-01 -1.762710213661193848e-01 -5.237046480178833008e-01 -7.708497345447540283e-02 -1.908171623945236206e-01 -2.460992336273193359e-01 -7.520993947982788086e-01
-4.623362720012664795e-01 9.310306049883365631e-03 3.507144153118133545e-01 2.491079866886138916e-01 -1.841534525156021118e-01 4.907902777194976807e-01 -5.690532922744750977e-01 4.994096979498863220e-02
-1.383217126131057739e-01 4.007348716259002686e-01 4.544497132301330566e-01 -5.048907995223999023e-01 2.394612133502960205e-01 1.624013483524322510e-01 -1.102653965353965759e-01 -5.128011703491210938e-01
-1.790428608655929565e-01 -4.813052415847778320e-01 -9.295904636383056641e-02 1.934376358985900879e-01 -4.327382892370223999e-02 9.864839166402816772e-02 -6.488243341445922852e-01 -5.075945854187011719e-01
-5.409145355224609375e-02 -1.362712532281875610e-01 -2.139043062925338745e-01 -8.464292436838150024e-02 3.109902441501617432e-01 3.399083912372589111e-01 -4.409950077533721924e-01 -7.203162908554077148e-01
-6.413017511367797852e-01 3.360595703125000000e-01 -7.272923737764358521e-02 4.143008291721343994e-01 -2.096260935068130493e-01 -8.452100306749343872e-02 -3.017538785934448242e-01 -3.958775103092193604e-01
-4.133445322513580322e-01 3.759275078773498535e-01 4.883139133453369141e-01 -4.240142703056335449e-01 -7.658140733838081360e-03 -1.541545335203409195e-02 1.068787127733230591e-01 -5.078061223030090332e-01
-1.950400620698928833e-01 2.626395225524902344e-01 3.743044734001159668e-01 -1.316141039133071899e-01 -2.797121405601501465e-01 -5.455165505409240723e-01 -4.231782257556915283e-01 -4.250257015228271484e-01
-2.990579605102539062e-01 5.406944155693054199e-01 3.804959952831268311e-01 -4.727297127246856689e-01 -2.726555168628692627e-01 -1.930587142705917358e-01 -1.684720218181610107e-01 -3.316140174865722656e-01
-2.756900191307067871e-01 -4.784167706966400146e-01 -8.019825816154479980e-02 -2.463237382471561432e-02 -4.255361855030059814e-01 9.589030593633651733e-02 -2.628051042556762695e-01 -6.547757983207702637e-01
-3.785961866378784180e-01 -4.019373953342437744e-01 2.413658499717712402e-01 3.429944217205047607e-01 -1.389488577842712402e-01 -1.633012890815734863e-01 -5.351311564445495605e-01 -4.322835206985473633e-01
-1.365252733230590820e-01 2.086049318313598633e-02 -7.591648399829864502e-02 -5.269312858581542969e-01 -7.095913589000701904e-02 -3.649880290031433105e-01 -6.649217605590820312e-01 -3.422475457191467285e-01
-2.995775043964385986e-01 -1.586858481168746948e-01 -7.353095710277557373e-02 -5.813471674919128418e-01 7.049450278282165527e-02 1.112394258379936218e-01 -7.197797894477844238e-01 7.920987904071807861e-02
-8.276906013488769531e-01 2.333260476589202881e-01 -2.666852176189422607e-01 8.653645962476730347e-02 -1.134290173649787903e-01 -8.514872193336486816e-02 -4.011400640010833740e-01 -2.911874279379844666e-02
-2.256517857313156128e-01 2.901556529104709625e-02 -2.982108592987060547e-01 -4.726087674498558044e-02 2.384950518608093262e-01 5.528410673141479492e-01 -3.423501253128051758e-01 -6.142958998680114746e-01
-9.501944780349731445e-01 1.360434442758560181e-01 1.375675783492624760e-03 4.578133113682270050e-03 -1.170828714966773987e-01 1.271077152341604233e-02 -2.414400726556777954e-01 -8.022650331258773804e-02
-6.083495616912841797e-01 8.582495152950286865e-03 5.548767447471618652e-01 2.782117724418640137e-01 -2.424145862460136414e-02 2.855386137962341309e-01 -3.922231197357177734e-01 -9.267469495534896851e-02
-1.251235008239746094e-01 -2.619596123695373535e-01 -1.697201430797576904e-01 -3.968064486980438232e-01 4.942334815859794617e-02 4.071032404899597168e-01 -7.392035722732543945e-01 -1.219151765108108521e-01
-1.753196567296981812e-01 -5.167863965034484863e-01 1.473750025033950806e-01 -1.016284525394439697e-01 -4.695358872413635254e-01 7.631420344114303589e-02 -3.152542412281036377e-01 -5.869190692901611328e-01
-2.581032812595367432e-01 -4.940703213214874268e-01 -4.144909232854843140e-02 1.487044095993041992e-01 1.622702553868293762e-02 8.732792735099792480e-02 -6.202476620674133301e-01 -5.223501324653625488e-01
-3.634172976016998291e-01 3.560273945331573486e-01 -8.373913168907165527e-02 -5.647510886192321777e-01 1.109800636768341064e-01 4.670674204826354980e-01 1.098523498512804508e-03 -4.298214316368103027e-01
-3.860128223896026611e-01 1.205808445811271667e-01 -2.525756368413567543e-03 -4.622241854667663574e-01 -2.714605629444122314e-01 6.848682165145874023e-01 -2.607523202896118164e-01 1.098619997501373291e-01
1.897774338722229004e-01 3.598761856555938721e-01 4.554175436496734619e-01 -3.482371866703033447e-01 -1.868869364261627197e-01 3.476335704326629639e-01 -5.916278362274169922e-01 3.848112828563898802e-04
-4.611784815788269043e-01 -1.070606932044029236e-01 1.578505933284759521e-01 -5.761936902999877930e-01 -9.158707410097122192e-02 2.517820298671722412e-01 1.587662994861602783e-01 -5.674040317535400391e-01
-6.343880295753479004e-01 -8.525846153497695923e-02 -5.302235484123229980e-01 -1.372809112071990967e-01 1.596323847770690918e-01 2.082882374525070190e-01 -2.875306606292724609e-01 -3.725041151046752930e-01
-4.669888913631439209e-01 -3.632984589785337448e-03 -5.009486675262451172e-01 -1.187297776341438293e-01 1.718615740537643433e-01 4.002921655774116516e-02 -6.755703091621398926e-01 -1.712541580200195312e-01
6.225182116031646729e-02 5.790542960166931152e-01 1.232469305396080017e-01 -3.909695446491241455e-01 -4.308428168296813965e-01 6.279030442237854004e-02 -5.506004095077514648e-01 -6.695102900266647339e-03
-4.159146845340728760e-01 5.127876400947570801e-01 -2.005964219570159912e-01 2.626800537109375000e-01 -1.706745624542236328e-01 1.573586314916610718e-01 -6.228907778859138489e-02 -6.301210522651672363e-01
-7.505079507827758789e-01 -8.892130851745605469e-02 4.111751019954681396e-01 2.514565885066986084e-01 6.543168425559997559e-02 1.361088901758193970e-01 -3.802917897701263428e-01 -1.706071496009826660e-01
-7.769258022308349609e-01 2.741222083568572998e-01 -1.307570002973079681e-02 1.923442929983139038e-01 -4.327877759933471680e-01 -5.085371434688568115e-02 -2.886836826801300049e-01 -1.041466966271400452e-01
-2.001410126686096191e-01 -4.921237826347351074e-01 3.445256650447845459e-01 1.323753744363784790e-01 -1.366142183542251587e-01 -1.714901328086853027e-01 -4.472540915012359619e-01 -5.774323344230651855e-01
-2.900201827287673950e-02 2.157687991857528687e-01 5.502530932426452637e-01 -3.164870440959930420e-01 1.306274905800819397e-02 3.759979829192161560e-02 -7.403081655502319336e-01 -4.431182518601417542e-03
-5.130106806755065918e-01 -8.684729225933551788e-03 6.319224834442138672e-02 4.947426319122314453e-01 -8.644609153270721436e-02 1.114978268742561340e-01 -2.066060304641723633e-01 -6.522195935249328613e-01
-7.010279893875122070e-01 2.140375971794128418e-01 1.411825511604547501e-02 4.163669049739837646e-01 1.349808275699615479e-01 5.513862520456314087e-02 -4.357227385044097900e-01 -2.794147729873657227e-01
-1.188748106360435486e-01 4.117830097675323486e-01 -2.196616232395172119e-01 1.533463895320892334e-01 -6.189455389976501465e-01 4.492213428020477295e-01 -8.355581760406494141e-02 -3.907201588153839111e-01
-1.538935601711273193e-01 -4.950471520423889160e-01 -3.181888163089752197e-02 -2.349456995725631714e-01 -1.962458938360214233e-01 -4.330679029226303101e-02 -5.100891590118408203e-01 -6.119267344474792480e-01
-5.018072724342346191e-01 -4.052146375179290771e-01 -9.625598788261413574e-02 1.035005226731300354e-01 -3.526157438755035400e-01 -1.844863593578338623e-01 -2.685797214508056641e-01 -5.774986743927001953e-01
-4.093045592308044434e-01 3.101520240306854248e-01 -1.979092881083488464e-02 -2.659613490104675293e-01 -1.819895952939987183e-01 6.118114590644836426e-01 -4.740946590900421143e-01 1.815192848443984985e-01
-1.937320530414581299e-01 -4.490895271301269531e-01 -1.877173185348510742e-01 -1.281043142080307007e-01 -2.314371019601821899e-01 6.659996509552001953e-02 -2.862840294837951660e-01 -7.544405460357666016e-01
-3.847357928752899170e-01 2.955976128578186035e-01 -8.855507522821426392e-02 -7.616688013076782227e-01 -1.858889311552047729e-01 2.224987745285034180e-01 1.567675359547138214e-02 -3.038304746150970459e-01
-1.108812093734741211e-01 2.222485989332199097e-01 -2.092129588127136230e-01 2.631025612354278564e-01 -3.139617145061492920e-01 -1.604943349957466125e-02 -2.760413587093353271e-01 -8.064053654670715332e-01
-2.962940633296966553e-01 1.240861490368843079e-01 -2.291161417961120605e-01 -7.443892359733581543e-01 -4.084310233592987061e-01 1.602593511343002319e-01 -1.415135264396667480e-01 -2.787074744701385498e-01
-2.729774415493011475e-01 -4.046592712402343750e-01 5.400838702917098999e-02 3.213830292224884033e-01 -4.797852039337158203e-02 -1.710180193185806274e-02 -6.075637936592102051e-01 -5.327308773994445801e-01
-2.127074748277664185e-01 -4.025012552738189697e-01 3.957059085369110107e-01 2.040302902460098267e-01 -1.180528402328491211e-01 -1.499498188495635986e-01 -3.983426690101623535e-01 -6.320115327835083008e-01
-5.712879300117492676e-01 3.040894269943237305e-01 -2.017428576946258545e-01 4.061460793018341064e-01 -2.911529242992401123e-01 -8.972445130348205566e-02 -2.822995781898498535e-01 -4.505456089973449707e-01
-4.181579649448394775e-01 -4.179836437106132507e-02 6.416687965393066406e-01 -3.239266872406005859e-01 -3.303842842578887939e-01 -1.145225092768669128e-01 -4.244644343852996826e-01 6.550058722496032715e-02
-2.283971309661865234e-01 -3.384948708117008209e-03 -7.875156402587890625e-02 9.761255234479904175e-02 3.535222113132476807e-01 6.011366844177246094e-01 -3.788845837116241455e-01 -5.497240424156188965e-01
-5.011204257607460022e-02 -2.964445948600769043e-01 2.042629271745681763e-01 -5.077204108238220215e-01 -3.291971683502197266e-01 1.928247362375259399e-01 -1.076145023107528687e-01 -6.730326414108276367e-01
-7.117712497711181641e-01 1.056459248065948486e-01 -1.422292087227106094e-02 2.816837430000305176e-01 -4.886673390865325928e-01 -9.545692242681980133e-03 -4.032746553421020508e-01 -3.398754820227622986e-02
-2.966631650924682617e-01 2.395894825458526611e-01 -2.250308841466903687e-01 -7.808743119239807129e-01 -2.153904139995574951e-01 2.511968314647674561e-01 -8.751248568296432495e-02 -2.775483429431915283e-01
-3.286654353141784668e-01 4.430419802665710449e-01 -1.580918878316879272e-01 4.101049602031707764e-01 -4.803561568260192871e-01 3.091662526130676270e-01 -4.065199196338653564e-01 -1.045443266630172729e-01
-7.733009010553359985e-02 -1.359494924545288086e-01 -2.316131442785263062e-01 9.004467725753784180e-02 2.453080862760543823e-01 3.844531774520874023e-01 -5.293546915054321289e-01 -6.523713469505310059e-01
-3.880883157253265381e-01 2.190243601799011230e-01 -2.139699012041091919e-01 3.112980127334594727e-01 -3.898779451847076416e-01 1.761333942413330078e-01 -1.032606065273284912e-01 -6.819351911544799805e-01
4.944985732436180115e-03 5.694199353456497192e-02 2.041625231504440308e-01 -7.519721388816833496e-01 3.304765000939369202e-02 2.137309908866882324e-01 -3.027016818523406982e-01 -5.011859536170959473e-01
-1.281819939613342285e-01 3.588151037693023682e-01 2.693448662757873535e-01 -6.103251576423645020e-01 -1.645479500293731689e-01 -1.712112426757812500e-01 -1.591118872165679932e-01 -5.727755427360534668e-01
-2.889917790889739990e-01 -2.249212563037872314e-01 -1.139087080955505371e-01 -4.232657253742218018e-01 4.382419213652610779e-02 4.622616171836853027e-01 -6.715232133865356445e-01 8.494272828102111816e-02
-6.136939525604248047e-01 1.633699536323547363e-01 -6.379815936088562012e-02 3.291843235492706299e-01 -5.407221317291259766e-01 -7.409121096134185791e-02 -4.166968762874603271e-01 -1.129215434193611145e-01
-1.450827270746231079e-01 2.492854446172714233e-01 2.040223777294158936e-01 -8.019123077392578125e-01 1.259152032434940338e-02 1.363885402679443359e-01 -1.907482743263244629e-01 -4.206827878952026367e-01
-4.775129258632659912e-01 1.751226037740707397e-01 4.142911434173583984e-01 -4.466232359409332275e-01 -1.445896178483963013e-01 -4.346084594726562500e-01 -3.481588065624237061e-01 -1.979874819517135620e-01
3.932352736592292786e-02 -6.723048537969589233e-02 2.160803079605102539e-01 -7.174168825149536133e-01 4.053939599543809891e-03 1.707296222448348999e-01 -5.807023048400878906e-01 -2.572470009326934814e-01
7.076827436685562134e-02 5.299663543701171875e-01 3.142809569835662842e-01 -2.715466916561126709e-01 -3.154120445251464844e-01 1.287716776132583618e-01 -6.511728167533874512e-01 3.904569894075393677e-02
-3.718624711036682129e-01 2.892108261585235596e-01 -9.511173516511917114e-02 2.726066410541534424e-01 2.471131384372711182e-01 1.930951923131942749e-01 -7.710260152816772461e-01 4.339456185698509216e-02
-3.206045627593994141e-01 2.240737974643707275e-01 5.548031926155090332e-01 -4.932232201099395752e-01 -6.682355701923370361e-02 -1.037544161081314087e-01 -5.203634500503540039e-01 9.959553182125091553e-02
-2.285110801458358765e-01 -5.062686800956726074e-01 4.319538921117782593e-02 2.070794105529785156e-01 -1.789095252752304077e-01 2.182009667158126831e-01 -6.147640943527221680e-01 -4.349389374256134033e-01
-3.440482616424560547e-01 -1.759403198957443237e-01 2.598027288913726807e-01 3.019751906394958496e-01 -3.817893266677856445e-01 2.928969860076904297e-01 -6.753022074699401855e-01 6.636738032102584839e-02
-3.833729922771453857e-01 4.273604452610015869e-01 -4.520745482295751572e-03 -5.200512409210205078e-01 1.970543265342712402e-01 4.688973426818847656e-01 2.511372044682502747e-02 -3.749517798423767090e-01
-4.790502488613128662e-01 2.067597955465316772e-01 2.337715178728103638e-01 2.894090712070465088e-01 3.304825723171234131e-01 5.143345594406127930e-01 -3.928360641002655029e-01 -2.475390732288360596e-01
-4.521663784980773926e-01 3.400097787380218506e-01 -3.514669835567474365e-01 2.026925981044769287e-01 -3.890954554080963135e-01 -2.220084220170974731e-01 -3.428542017936706543e-01 -4.439523518085479736e-01
-2.215151339769363403e-01 -3.434054553508758545e-01 -1.629920452833175659e-01 -6.272660195827484131e-02 6.755200773477554321e-02 1.779765188694000244e-01 -8.390913009643554688e-01 -2.493782639503479004e-01
-2.654588818550109863e-01 3.268614709377288818e-01 -6.315152347087860107e-02 -6.382017731666564941e-01 -1.965107470750808716e-01 3.271746635437011719e-01 -2.877570316195487976e-02 -5.146994590759277344e-01
-4.332144558429718018e-02 -1.035825312137603760e-01 -1.509363204240798950e-01 -4.729449450969696045e-01 2.155538648366928101e-02 -3.266515955328941345e-02 -8.412851095199584961e-01 -1.778848916292190552e-01
-1.052283868193626404e-01 6.496011018753051758e-01 -2.651693522930145264e-01 -5.407059192657470703e-01 -3.368715569376945496e-02 -8.730635046958923340e-02 -2.678229510784149170e-01 -3.518257439136505127e-01
-2.099262773990631104e-01 2.413791045546531677e-02 -1.850015670061111450e-01 -8.102687597274780273e-01 -3.071459233760833740e-01 5.770858749747276306e-02 -3.178837001323699951e-01 -2.566483616828918457e-01
-6.939970850944519043e-01 3.500180551782250404e-03 -1.769564300775527954e-01 3.163031935691833496e-01 -3.156328201293945312e-01 -1.263657510280609131e-01 -4.613755643367767334e-01 -2.419394105672836304e-01
-9.172224998474121094e-01 1.931905150413513184e-01 6.311868131160736084e-02 4.192718770354986191e-03 -8.403813093900680542e-02 1.069658026099205017e-01 -3.099341392517089844e-01 5.306074395775794983e-02
-2.792907059192657471e-01 7.776805758476257324e-02 4.164400100708007812e-01 -4.393225014209747314e-01 -2.987897396087646484e-01 5.955675244331359863e-01 -3.048392832279205322e-01 1.123352721333503723e-01
-5.160189270973205566e-01 2.933256626129150391e-01 3.580907359719276428e-02 3.483561277389526367e-01 3.733566701412200928e-01 2.721449136734008789e-01 -5.359641909599304199e-01 -1.559948027133941650e-01
-3.655571937561035156e-01 1.090270429849624634e-01 2.301838546991348267e-01 -1.465718001127243042e-01 7.692183367908000946e-03 6.794791221618652344e-01 1.377702802419662476e-01 -5.470660924911499023e-01
-4.606040716171264648e-01 -1.355568468570709229e-01 1.192902028560638428e-01 -6.018373370170593262e-01 7.448557764291763306e-02 3.275425434112548828e-01 7.690244913101196289e-02 -5.237210988998413086e-01
-4.062912464141845703e-01 3.801841437816619873e-01 -1.484866486862301826e-03 -4.530674219131469727e-01 1.816967129707336426e-01 5.012195110321044922e-01 6.788288801908493042e-02 -4.430263340473175049e-01
-2.657687962055206299e-01 -4.996557831764221191e-01 3.466978669166564941e-02 -1.595847904682159424e-01 -2.888870835304260254e-01 -2.986292541027069092e-02 -5.531415939331054688e-01 -5.125706195831298828e-01
-4.262337088584899902e-01 -2.794452011585235596e-02 2.250116020441055298e-01 -9.603601694107055664e-02 1.358013004064559937e-01 4.247971177101135254e-01 -7.090662121772766113e-01 2.366884201765060425e-01
-6.135138273239135742e-01 3.648604452610015869e-01 5.610180646181106567e-02 2.848066091537475586e-01 3.345265090465545654e-01 1.343043893575668335e-01 -5.074495673179626465e-01 -1.369841992855072021e-01
2.060155719518661499e-01 2.671078145503997803e-01 1.566293388605117798e-01 -3.388608098030090332e-01 2.201105207204818726e-01 1.507690101861953735e-01 -3.494491577148437500e-01 -7.440140247344970703e-01
-4.822582304477691650e-01 4.077391624450683594e-01 -2.788647711277008057e-01 2.288721799850463867e-01 -3.516187965869903564e-01 -1.902374327182769775e-01 -2.892532944679260254e-01 -4.770053327083587646e-01
-1.062895953655242920e-01 1.497838646173477173e-01 -1.832654625177383423e-01 -4.727927744388580322e-01 3.697379305958747864e-02 -2.396935969591140747e-01 -2.386796325445175171e-01 -7.702986598014831543e-01
-3.547439277172088623e-01 5.795341730117797852e-01 1.551132351160049438e-01 -2.009323984384536743e-01 -9.364417195320129395e-02 -2.256398946046829224e-01 1.093465685844421387e-01 -6.342110037803649902e-01
-2.923372089862823486e-01 5.468727946281433105e-01 3.090623915195465088e-01 -3.593922257423400879e-01 -5.147752165794372559e-01 -2.441852390766143799e-01 -2.358722537755966187e-01 -1.026210859417915344e-01
2.364918030798435211e-02 5.608047842979431152e-01 2.630577087402343750e-01 -1.208526715636253357e-01 -6.209185123443603516e-01 1.392481327056884766e-01 -4.413048326969146729e-01 -3.813144937157630920e-02
-3.206405043601989746e-01 -1.297435909509658813e-01 -9.863954782485961914e-02 -6.198328733444213867e-01 3.332756459712982178e-03 5.589251220226287842e-02 -6.946573257446289062e-01 2.738675847649574280e-02
-4.061136841773986816e-01 3.746411800384521484e-01 5.752764940261840820e-01 -3.972429633140563965e-01 1.384409368038177490e-01 -2.329504042863845825e-01 -3.520208597183227539e-01 -9.284465014934539795e-02
-4.631364643573760986e-01 4.780769348144531250e-02 -2.861305605620145798e-03 -3.914597332477569580e-01 8.240046352148056030e-02 6.134064197540283203e-01 5.846526473760604858e-02 -4.934521317481994629e-01
-4.057688415050506592e-01 -5.613021925091743469e-02 5.444353222846984863e-01 5.890954658389091492e-02 -3.762144446372985840e-01 5.359286069869995117e-01 -3.216910958290100098e-01 8.888413198292255402e-03
-3.137928247451782227e-01 1.389138102531433105e-01 -2.313127219676971436e-01 -5.868092179298400879e-01 -2.887687981128692627e-01 5.938804149627685547e-01 -2.125479578971862793e-01 -5.593373626470565796e-02
-6.292252540588378906e-01 3.143718838691711426e-01 3.997359424829483032e-02 3.944391310214996338e-01 1.759745925664901733e-01 5.274447612464427948e-03 -1.910194903612136841e-01 -5.297002792358398438e-01
-2.467182725667953491e-01 3.795415759086608887e-01 -2.100688815116882324e-01 3.360735774040222168e-01 -2.299023121595382690e-01 -4.031931981444358826e-03 -2.204654663801193237e-01 -7.324804663658142090e-01
-2.783919870853424072e-01 -1.749174445867538452e-01 1.466835588216781616e-01 -7.172877341508865356e-02 -2.851382791996002197e-01 7.504005432128906250e-01 -2.768949605524539948e-02 -4.691154658794403076e-01
-5.890651792287826538e-02 -2.005364000797271729e-01 2.502166628837585449e-01 -6.906833052635192871e-01 -1.419243216514587402e-01 2.704241573810577393e-01 -1.973878890275955200e-01 -5.333196520805358887e-01
1.261680480092763901e-02 7.143659591674804688e-01 -9.805539622902870178e-03 -3.194535374641418457e-01 -4.926947653293609619e-01 1.110104098916053772e-01 -3.317338824272155762e-01 -1.491864472627639771e-01
-3.006290197372436523e-01 -2.770296633243560791e-01 2.526947259902954102e-01 -3.891546428203582764e-01 -1.475007236003875732e-01 -3.012987971305847168e-01 -2.661352753639221191e-01 -6.589500904083251953e-01
-8.025568127632141113e-01 1.164712198078632355e-02 1.338525414466857910e-01 3.215641677379608154e-01 1.151473745703697205e-01 8.501082658767700195e-03 -3.538477122783660889e-01 -3.096892237663269043e-01
-1.967070251703262329e-01 2.997963428497314453e-01 3.152601122856140137e-01 -3.192851543426513672e-01 -3.944939672946929932e-01 7.049961090087890625e-01 -8.562570065259933472e-02 -1.005975753068923950e-01
-1.607571244239807129e-01 -2.497597932815551758e-01 -2.906256318092346191e-01 6.790440529584884644e-02 -2.396726235747337341e-02 4.698621332645416260e-01 -3.478509187698364258e-01 -6.930786967277526855e-01
-5.872629117220640182e-03 -2.562715113162994385e-01 -1.277013868093490601e-01 -4.993985295295715332e-01 -2.972601652145385742e-01 1.845508217811584473e-01 -1.673900187015533447e-01 -7.198209166526794434e-01
-4.457741677761077881e-01 4.017952382564544678e-01 1.207199320197105408e-01 -7.188735604286193848e-01 5.093882232904434204e-02 -1.129640266299247742e-01 -2.701850831508636475e-01 -1.419081091880798340e-01
-1.299442946910858154e-01 1.826254725456237793e-01 -1.682501733303070068e-01 3.451045751571655273e-01 -3.233051598072052002e-01 3.529087826609611511e-02 -3.274821639060974121e-01 -7.676854729652404785e-01
-8.991177678108215332e-01 2.785891890525817871e-01 -2.295317798852920532e-01 -5.791842564940452576e-02 -1.400335133075714111e-01 7.136225700378417969e-02 -1.704027205705642700e-01 -6.478307396173477173e-02
-3.091075420379638672e-01 -8.367236703634262085e-02 -3.315616250038146973e-01 -5.619142577052116394e-02 3.086650967597961426e-01 3.541768789291381836e-01 -4.523790478706359863e-01 -5.991650819778442383e-01
-4.091346561908721924e-01 2.946304902434349060e-02 2.758194804191589355e-01 -1.405405402183532715e-01 -1.074547097086906433e-01 6.702574491500854492e-01 1.172979846596717834e-01 -5.112358927726745605e-01
-2.070120275020599365e-01 1.890897154808044434e-01 2.998140752315521240e-01 -4.283803701400756836e-01 -2.870123386383056641e-01 6.929876804351806641e-01 -2.893577218055725098e-01 4.070626571774482727e-02
3.345905542373657227e-01 1.099162399768829346e-01 4.492318034172058105e-01 -1.956596672534942627e-01 -8.191825449466705322e-02 2.272034436464309692e-01 -6.359308362007141113e-01 -4.160955846309661865e-01
2.820881269872188568e-02 3.213939666748046875e-01 2.608630061149597168e-01 3.917934373021125793e-02 -1.325356513261795044e-01 7.207681536674499512e-01 -3.834921494126319885e-02 -5.364537835121154785e-01
-5.344946384429931641e-01 1.084320992231369019e-02 -4.475912153720855713e-01 -1.944028213620185852e-02 2.816449105739593506e-01 5.378568917512893677e-02 -4.670344293117523193e-01 -4.616754055023193359e-01
-1.233663707971572876e-01 -2.312403172254562378e-01 1.032700538635253906e-01 -5.763633847236633301e-01 -3.201056420803070068e-01 -1.173409000039100647e-01 -1.926092058420181274e-01 -6.596320271492004395e-01
-3.437420725822448730e-01 2.640461921691894531e-01 3.471310436725616455e-01 -5.296877026557922363e-01 -2.836681604385375977e-01 1.882871687412261963e-01 1.316995024681091309e-01 -5.270555615425109863e-01
-3.757684826850891113e-01 -2.434171549975872040e-02 -4.430477917194366455e-01 -4.947020113468170166e-02 3.786158859729766846e-01 1.715788841247558594e-01 -5.825697779655456543e-01 -3.837836086750030518e-01
-1.131455153226852417e-01 -1.711459755897521973e-01 1.484513729810714722e-01 -6.061551570892333984e-01 -1.576732397079467773e-01 -6.142743304371833801e-02 -1.988671272993087769e-01 -7.072927355766296387e-01
-2.760986983776092529e-01 9.708792716264724731e-02 -2.477946281433105469e-01 -6.325938105583190918e-01 -2.346919775009155273e-01 5.355285406112670898e-01 -3.319688439369201660e-01 2.630428411066532135e-02
-3.696982264518737793e-01 -3.217396140098571777e-01 2.373374551534652710e-01 3.853283524513244629e-01 6.401897966861724854e-02 2.574254572391510010e-01 -6.504549980163574219e-01 -2.480759471654891968e-01
-1.827591508626937866e-01 7.644085586071014404e-02 -4.361002892255783081e-02 -3.068907260894775391e-01 9.561602771282196045e-02 8.459580540657043457e-01 -2.583214640617370605e-01 -2.704710960388183594e-01
1.085237227380275726e-02 6.876785308122634888e-02 1.465790569782257080e-01 -4.289598762989044189e-01 4.253664612770080566e-01 1.244253590703010559e-01 -6.710888147354125977e-01 -3.779980540275573730e-01
2.138207852840423584e-01 7.514493465423583984e-01 2.301261015236377716e-02 -3.465076982975006104e-01 -5.545233190059661865e-02 2.317761629819869995e-01 -3.540042340755462646e-01 -2.947768270969390869e-01
-1.297094523906707764e-01 -3.643204867839813232e-01 1.212244629859924316e-01 -6.180747151374816895e-01 -3.888576850295066833e-02 -6.185336783528327942e-02 -5.604327321052551270e-01 -3.664852082729339600e-01
8.607664704322814941e-02 7.459667511284351349e-03 1.748025268316268921e-01 -2.229847479611635208e-03 -7.705768942832946777e-01 4.245164394378662109e-01 -1.629342138767242432e-01 -4.017757177352905273e-01
-4.393748044967651367e-01 5.260198116302490234e-01 3.277630805969238281e-01 -2.635622620582580566e-01 -3.739815652370452881e-01 1.139034181833267212e-01 2.306993752717971802e-01 -3.837981820106506348e-01
3.675440326333045959e-02 3.066402375698089600e-01 2.046079039573669434e-01 -3.217936158180236816e-01 3.946534544229507446e-02 7.462200522422790527e-01 -3.774184286594390869e-01 -2.415757030248641968e-01
-2.558606863021850586e-01 1.861521899700164795e-01 -2.119495719671249390e-01 3.183366954326629639e-01 -3.007145524024963379e-01 -2.171397954225540161e-02 -2.411486655473709106e-01 -7.775400280952453613e-01
-1.956591755151748657e-01 2.095767259597778320e-01 -1.594245284795761108e-01 1.867050975561141968e-01 2.485632896423339844e-01 6.500946879386901855e-01 -3.608030378818511963e-01 -4.928836524486541748e-01
-1.671904772520065308e-01 1.673362404108047485e-01 -1.841752827167510986e-01 2.451970875263214111e-01 -2.927008867263793945e-01 2.978760600090026855e-01 -9.790326654911041260e-02 -8.160973191261291504e-01
-4.766892194747924805e-01 1.084915995597839355e-01 5.121411755681037903e-02 -1.643359959125518799e-01 2.599940001964569092e-01 6.885409951210021973e-01 -5.867782980203628540e-02 -4.315541386604309082e-01
-4.959678053855895996e-01 -3.187009319663047791e-02 -4.683532416820526123e-01 -1.279980540275573730e-01 3.108036220073699951e-01 1.169193014502525330e-01 -5.631027221679687500e-01 -2.998475134372711182e-01
-3.490380644798278809e-01 2.667608857154846191e-01 -4.404732212424278259e-02 -4.026706814765930176e-01 -2.510856091976165771e-01 6.506397128105163574e-01 -3.413293659687042236e-01 2.001129686832427979e-01
-9.489536881446838379e-01 9.995440393686294556e-02 1.057626903057098389e-01 4.040509834885597229e-02 -1.242776885628700256e-01 -5.444235354661941528e-02 -2.336304336786270142e-01 -6.070957332849502563e-02
-2.498940080404281616e-01 4.222413897514343262e-01 1.860128790140151978e-01 -5.204621553421020508e-01 4.099828302860260010e-01 -1.592500656843185425e-01 -4.892741441726684570e-01 -1.447335630655288696e-01
-4.391898512840270996e-01 3.147874474525451660e-01 -3.452443517744541168e-03 -4.027070701122283936e-01 1.805275976657867432e-01 6.088249683380126953e-01 -3.576953196898102760e-03 -3.775784969329833984e-01
-9.083952009677886963e-02 -1.149631515145301819e-01 -1.650925427675247192e-01 -8.221791684627532959e-02 2.593505680561065674e-01 6.296807527542114258e-01 -3.898223042488098145e-01 -5.734059810638427734e-01
-1.855886355042457581e-02 -5.088397264480590820e-01 6.762573122978210449e-02 -1.797162145376205444e-01 -1.521063745021820068e-01 -4.742578044533729553e-02 -5.011950731277465820e-01 -6.536700725555419922e-01
-5.641927719116210938e-01 2.566989362239837646e-01 2.708995342254638672e-01 1.164620891213417053e-01 3.745497763156890869e-01 5.082388520240783691e-01 -3.186858296394348145e-01 -1.693732589483261108e-01
-6.179189682006835938e-01 2.181857973337173462e-01 -9.468196332454681396e-02 2.722706496715545654e-01 -4.849902093410491943e-01 -1.595882624387741089e-01 -1.895625740289688110e-01 -4.368721544742584229e-01
-1.926310807466506958e-01 1.573444306850433350e-01 -2.036213874816894531e-01 2.958437204360961914e-01 -3.102175593376159668e-01 8.581445366144180298e-02 -2.314182519912719727e-01 -8.074636459350585938e-01
-3.283473551273345947e-01 -3.874928653240203857e-01 1.116853803396224976e-01 1.695690453052520752e-01 -2.229871414601802826e-02 2.113267034292221069e-01 -8.050904273986816406e-01 -8.650607615709304810e-02
1.895276457071304321e-01 1.669349963776767254e-03 2.839373946189880371e-01 -4.598413109779357910e-01 -2.089035660028457642e-01 -1.011736616492271423e-01 -5.714555978775024414e-01 -5.399666428565979004e-01
-3.767047449946403503e-02 5.251251459121704102e-01 -1.829348504543304443e-01 -3.291797637939453125e-01 3.229904472827911377e-01 3.822897374629974365e-01 -5.720201134681701660e-01 -5.766186863183975220e-02
-3.449768424034118652e-01 4.750193655490875244e-01 -3.104809299111366272e-02 4.082572460174560547e-01 -1.075525581836700439e-01 2.446543611586093903e-02 -1.536861658096313477e-01 -6.722529530525207520e-01
-8.422801643610000610e-02 -4.319548308849334717e-01 -1.667962670326232910e-01 -1.890598982572555542e-01 -2.892260551452636719e-01 -8.967277593910694122e-03 -5.458188056945800781e-01 -6.009207367897033691e-01
-1.663032323122024536e-01 1.535669714212417603e-01 -2.666635513305664062e-01 2.304082959890365601e-01 -4.651768207550048828e-01 1.743671745061874390e-01 -1.814229339361190796e-01 -7.381432056427001953e-01
-2.245648503303527832e-01 -1.013905927538871765e-01 6.975848227739334106e-02 -6.675595790147781372e-02 7.201386243104934692e-02 2.328509241342544556e-01 -9.283072352409362793e-01 9.385116398334503174e-02
1.276646554470062256e-01 1.857315748929977417e-01 4.255858659744262695e-01 -3.978020250797271729e-01 1.083607599139213562e-01 1.990768462419509888e-01 -7.321870326995849609e-01 -1.495469361543655396e-01
1.592272073030471802e-01 -5.929373577237129211e-02 4.869236052036285400e-01 -4.483588039875030518e-01 -1.488242596387863159e-01 2.708050124056171626e-05 -4.957714378833770752e-01 -5.148521065711975098e-01
-5.696602463722229004e-01 2.184302806854248047e-01 4.159367084503173828e-02 -4.590181708335876465e-01 8.553024381399154663e-02 4.874867200851440430e-01 1.144943833351135254e-01 -3.965855836868286133e-01
2.500964403152465820e-01 3.398994803428649902e-01 2.616501450538635254e-01 -2.864327728748321533e-01 6.988279521465301514e-02 1.686454266309738159e-01 -2.526133656501770020e-01 -7.578108310699462891e-01
2.658529877662658691e-01 6.396796107292175293e-01 1.005452424287796021e-01 -8.558783680200576782e-02 -1.940353810787200928e-01 5.532772541046142578e-01 -1.590573787689208984e-01 -3.655585348606109619e-01
-1.777327656745910645e-01 -4.938895106315612793e-01 2.059669941663742065e-01 2.043878659605979919e-02 -2.609678506851196289e-01 2.383736707270145416e-02 -3.264882266521453857e-01 -7.116018533706665039e-01
1.037211343646049500e-01 -8.725485205650329590e-02 -1.529371887445449829e-01 -6.520208716392517090e-01 -3.945010602474212646e-01 3.107964694499969482e-01 -3.390519320964813232e-01 -4.073398411273956299e-01
-4.053240120410919189e-01 -2.398463664576411247e-03 -3.506833314895629883e-01 -1.966017633676528931e-01 2.685641050338745117e-01 2.889853119850158691e-01 -7.199578285217285156e-01 -9.851198643445968628e-03
-2.935431897640228271e-01 -5.580555200576782227e-01 -4.163981601595878601e-02 -2.863205075263977051e-01 -2.608435153961181641e-01 -4.125849157571792603e-02 -6.240186691284179688e-01 -2.440334558486938477e-01
-4.169217348098754883e-01 2.839261889457702637e-01 1.451512426137924194e-01 1.071468833833932877e-02 2.547628879547119141e-01 6.475173234939575195e-01 -4.896574914455413818e-01 -2.076829038560390472e-02
-4.678019881248474121e-01 -1.876213103532791138e-01 1.600269079208374023e-01 1.124467626214027405e-01 -4.963674768805503845e-02 2.290097326040267944e-01 -7.820386886596679688e-01 2.030091583728790283e-01
-2.892188727855682373e-01 2.111708521842956543e-01 2.548225820064544678e-01 -6.519932746887207031e-01 3.835058212280273438e-01 -1.150972768664360046e-01 -3.962441384792327881e-01 -2.537635266780853271e-01
-2.133434116840362549e-01 4.093195796012878418e-01 1.826014667749404907e-01 5.804349780082702637e-01 -1.728966087102890015e-02 3.560161888599395752e-01 -3.361255824565887451e-01 -4.203182160854339600e-01
-3.872556090354919434e-01 4.759051501750946045e-01 -1.446768939495086670e-01 4.367467164993286133e-01 5.619517341256141663e-02 2.509882152080535889e-01 -2.307539433240890503e-01 -5.408031344413757324e-01
-2.927151322364807129e-01 -3.649332523345947266e-01 -2.823390997946262360e-02 -3.499473333358764648e-01 -2.369809150695800781e-01 -2.036216706037521362e-01 -6.091014146804809570e-01 -4.350343346595764160e-01
-4.874844104051589966e-03 5.430728793144226074e-01 1.711104214191436768e-01 -2.705615460872650146e-01 7.449862360954284668e-02 4.134362936019897461e-01 8.045175671577453613e-02 -6.477760076522827148e-01
1.211685016751289368e-01 5.907481908798217773e-01 -1.362939924001693726e-01 -4.324678182601928711e-01 2.260811924934387207e-01 2.549865543842315674e-01 -3.962083458900451660e-01 -3.970116674900054932e-01
-4.226006269454956055e-01 -1.738164573907852173e-01 1.140382883022539318e-04 -2.607526257634162903e-02 -4.644854664802551270e-01 2.605690658092498779e-01 -7.098036408424377441e-01 5.524936318397521973e-02
-3.011402785778045654e-01 -2.730963528156280518e-01 -1.791210025548934937e-01 -4.086044132709503174e-01 -1.784149184823036194e-02 1.374742686748504639e-01 -7.849358916282653809e-01 1.868717186152935028e-02
-7.919839769601821899e-02 1.285249739885330200e-01 1.387532055377960205e-01 -2.789342701435089111e-01 -7.269215583801269531e-01 9.877344965934753418e-02 1.847009547054767609e-02 -5.844997167587280273e-01
-3.455057442188262939e-01 1.041673794388771057e-01 3.530314266681671143e-01 -2.378106862306594849e-01 -5.399385094642639160e-01 5.521511435508728027e-01 -2.641909718513488770e-01 1.496282815933227539e-01
6.500139087438583374e-02 4.964107275009155273e-01 4.134249466005712748e-04 -3.234210610389709473e-01 2.946002483367919922e-01 5.398666262626647949e-01 -4.040224254131317139e-01 -3.213572204113006592e-01
-4.111072719097137451e-01 1.958475112915039062e-01 -2.383876293897628784e-01 3.257407546043395996e-01 -5.536358356475830078e-01 -2.005706280469894409e-01 -3.481547236442565918e-01 -4.021763801574707031e-01
4.188867285847663879e-02 -1.272653639316558838e-01 1.018438562750816345e-01 2.812459133565425873e-02 -8.162388801574707031e-01 1.420769691467285156e-01 -3.137893676757812500e-01 -4.312658905982971191e-01
-8.885996043682098389e-02 -2.730650454759597778e-02 2.923489809036254883e-01 -2.472518533468246460e-01 -6.289229989051818848e-01 1.437149047851562500e-01 7.152500748634338379e-02 -6.507248878479003906e-01
-1.047368422150611877e-01 3.417834937572479248e-01 3.586400747299194336e-01 -2.351374775171279907e-01 -1.146192997694015503e-01 7.952638864517211914e-01 -1.276527196168899536e-01 -1.625559329986572266e-01
-2.134263813495635986e-01 -4.675792064517736435e-03 2.176769971847534180e-01 -3.020739555358886719e-01 1.242487430572509766e-01 8.082028627395629883e-01 -1.918358355760574341e-01 -3.322117924690246582e-01
-1.385415531694889069e-02 5.762336850166320801e-01 -1.617444902658462524e-01 -3.354886472225189209e-01 3.251473605632781982e-01 4.474328160285949707e-01 -4.569847583770751953e-01 -1.195701062679290771e-01
2.728698849678039551e-01 6.988760828971862793e-02 3.478068113327026367e-01 -1.978219300508499146e-01 -5.791191756725311279e-02 5.507667064666748047e-01 -6.336218118667602539e-01 -2.288674414157867432e-01
-1.785428524017333984e-01 1.403081566095352173e-01 7.923088967800140381e-03 -3.957291543483734131e-01 -1.735883951187133789e-01 7.882756590843200684e-01 -1.061271354556083679e-01 -3.591622412204742432e-01
-2.346152365207672119e-01 -1.918123289942741394e-02 1.134545803070068359e-01 -1.172916367650032043e-01 1.658825874328613281e-01 7.128089070320129395e-01 -1.690224111080169678e-01 -5.947909951210021973e-01
-1.491894274950027466e-01 1.279613226652145386e-01 -1.560163050889968872e-01 3.259305059909820557e-01 -2.973495423793792725e-01 2.707756459712982178e-01 -1.645963340997695923e-01 -8.012291789054870605e-01
-8.182926476001739502e-02 6.200877428054809570e-01 -5.682643968611955643e-03 -3.423941135406494141e-01 2.329017072916030884e-01 3.206290602684020996e-01 -5.652968883514404297e-01 -1.221573352813720703e-01
2.977599389851093292e-03 3.309632539749145508e-01 3.414015769958496094e-01 -3.708412349224090576e-01 3.311108648777008057e-01 3.900935351848602295e-01 -9.770125895738601685e-02 -6.041713953018188477e-01
-4.502421915531158447e-01 5.770605802536010742e-01 2.360663563013076782e-01 -4.186010956764221191e-01 -2.917946875095367432e-01 -1.175790966954082251e-04 6.004181504249572754e-02 -3.802362978458404541e-01
-5.666254162788391113e-01 -6.004472076892852783e-02 1.592710241675376892e-02 -6.298053860664367676e-01 -6.675154715776443481e-02 3.127872049808502197e-01 7.944024354219436646e-02 -4.120913147926330566e-01
-1.890442669391632080e-01 -2.472680956125259399e-01 -3.149999678134918213e-01 -3.954039514064788818e-01 -1.130790859460830688e-01 -1.197258830070495605e-01 -2.276850789785385132e-01 -7.540490031242370605e-01
-4.368640482425689697e-01 -2.460927516222000122e-02 4.930902644991874695e-02 -5.957276225090026855e-01 -4.971359670162200928e-01 -3.468196140602231026e-03 -4.413935244083404541e-01 9.610859304666519165e-02
-4.928757846355438232e-01 -1.998026072978973389e-01 2.531160414218902588e-02 -2.667138874530792236e-01 -3.130039945244789124e-02 7.290112376213073730e-01 -8.959700912237167358e-02 -3.238993287086486816e-01
-1.191538199782371521e-02 -2.523549795150756836e-01 -3.063478469848632812e-01 -5.022535920143127441e-01 -3.265587091445922852e-01 -1.741597428917884827e-02 -5.810799598693847656e-01 -3.814046978950500488e-01
-8.140583634376525879e-01 4.681623727083206177e-02 4.441671445965766907e-02 2.864316105842590332e-01 1.117242053151130676e-01 -3.122295439243316650e-02 -3.861951529979705811e-01 -2.974851727485656738e-01
-1.113936752080917358e-01 1.987891793251037598e-01 2.661096751689910889e-01 -2.339050322771072388e-01 6.840530782938003540e-02 7.791426181793212891e-01 -2.842258810997009277e-01 -3.605849146842956543e-01
-3.116982579231262207e-01 1.476045250892639160e-01 5.455727502703666687e-02 -6.105582714080810547e-01 -2.380005419254302979e-01 -3.355990052223205566e-01 -1.008876040577888489e-01 -5.708329677581787109e-01
-2.405700646340847015e-02 6.432200670242309570e-01 1.631235778331756592e-01 -4.555195271968841553e-01 1.530284881591796875e-01 1.545343995094299316e-01 -2.114160656929016113e-01 -5.094962716102600098e-01
-4.383409023284912109e-01 3.797005414962768555e-01 4.619019106030464172e-02 -3.917120993137359619e-01 -6.125313416123390198e-02 3.633773028850555420e-01 1.924174427986145020e-01 -5.790454745292663574e-01
-5.964054465293884277e-01 3.639754951000213623e-01 2.215773165225982666e-01 1.934706121683120728e-01 3.764400780200958252e-01 4.034701883792877197e-01 -2.529836595058441162e-01 -2.383260577917098999e-01
-4.662550985813140869e-01 -4.846569597721099854e-01 -8.479083329439163208e-02 4.469234030693769455e-03 -4.904762506484985352e-01 -1.800214312970638275e-02 -2.579865753650665283e-01 -4.827590584754943848e-01
-8.326738327741622925e-02 7.035428285598754883e-02 -8.540292829275131226e-02 -5.233562588691711426e-01 -2.077318727970123291e-01 -3.283642530441284180e-01 -7.047077417373657227e-01 -2.435834556818008423e-01
-2.446103543043136597e-01 6.216013059020042419e-02 6.031839251518249512e-01 -4.116126596927642822e-01 -2.577188313007354736e-01 2.759809419512748718e-02 -5.684201121330261230e-01 1.129775866866111755e-01
-1.399555057287216187e-01 -1.597802853211760521e-03 -1.529101729393005371e-01 -6.222644448280334473e-01 -3.361565768718719482e-01 5.751783847808837891e-01 -1.472406536340713501e-01 -3.229615092277526855e-01
1.359321475028991699e-01 3.100351691246032715e-01 2.923886477947235107e-01 -2.762633860111236572e-01 7.951456308364868164e-02 -3.670515120029449463e-02 -8.352409601211547852e-01 -1.352439373731613159e-01
-7.674906402826309204e-02 -6.586641818284988403e-02 1.355478614568710327e-01 1.473135594278573990e-02 -8.431004285812377930e-01 2.175709009170532227e-01 -7.318495213985443115e-02 -4.557078480720520020e-01
-4.583840370178222656e-01 -3.116354346275329590e-01 -8.527942001819610596e-02 -7.078161835670471191e-01 -2.693355642259120941e-02 -2.405929751694202423e-02 -4.026942551136016846e-01 -1.449967473745346069e-01
-2.078222930431365967e-01 1.707729999907314777e-03 6.702257990837097168e-01 -4.937141835689544678e-01 -1.418194035068154335e-03 8.559224754571914673e-02 -5.062370896339416504e-01 1.570757105946540833e-02
-6.483834236860275269e-02 -4.061856269836425781e-01 -2.382146194577217102e-02 -7.803081721067428589e-02 -6.655105352401733398e-01 2.993910908699035645e-01 -4.135552942752838135e-01 -3.472545444965362549e-01
-8.509293943643569946e-02 6.892155408859252930e-01 -5.800865218043327332e-02 -5.074980854988098145e-01 1.745949536561965942e-01 6.607127934694290161e-02 -3.629650473594665527e-01 -3.003821969032287598e-01
-2.611979544162750244e-01 6.472116112709045410e-01 2.996721565723419189e-01 -4.067369997501373291e-01 1.363665759563446045e-01 8.024192415177822113e-03 -2.630624771118164062e-01 -4.120585024356842041e-01
-4.137576371431350708e-02 -3.306325674057006836e-01 1.300356686115264893e-01 2.331873923540115356e-01 -5.691453814506530762e-01 3.330264687538146973e-01 -5.313562750816345215e-01 -3.170364797115325928e-01
-5.443604588508605957e-01 1.330582797527313232e-01 5.725853145122528076e-02 4.764970242977142334e-01 1.170141994953155518e-01 4.229902327060699463e-01 -2.790459692478179932e-01 -4.303018450736999512e-01
-3.646514415740966797e-01 5.804431438446044922e-01 -1.959147155284881592e-01 2.633708119392395020e-01 -2.298463135957717896e-01 7.600335869938135147e-03 -8.342119306325912476e-02 -6.020981073379516602e-01
-4.214677512645721436e-01 4.710458219051361084e-01 -2.224734425544738770e-01 2.805202603340148926e-01 2.152600698173046112e-02 7.785401493310928345e-02 -1.695384085178375244e-01 -6.610800623893737793e-01
-2.423919737339019775e-02 -2.669752538204193115e-01 -2.861816883087158203e-01 -4.067896306514739990e-01 -2.270703613758087158e-01 1.966644078493118286e-02 -6.818810105323791504e-01 -4.047830998897552490e-01
1.399838626384735107e-01 -2.057455293834209442e-02 2.289604209363460541e-02 -3.508749902248382568e-01 6.797046214342117310e-02 1.748675107955932617e-01 -8.889893293380737305e-01 -1.756222397089004517e-01
-3.344884514808654785e-01 5.237345695495605469e-01 -1.844811998307704926e-02 5.166548490524291992e-01 -2.094815373420715332e-01 2.120957821607589722e-01 -2.991603314876556396e-01 -4.101012051105499268e-01
-1.480005234479904175e-01 5.475718975067138672e-01 2.398867756128311157e-01 -2.484297566115856171e-02 -5.791430473327636719e-01 -3.253540992736816406e-01 -3.032981157302856445e-01 -2.946969866752624512e-01
-5.363638401031494141e-01 -3.025676123797893524e-02 -1.331501752138137817e-01 4.247275888919830322e-01 -3.144541978836059570e-01 -6.461194902658462524e-02 -3.683760464191436768e-01 -5.239455103874206543e-01
-4.829384982585906982e-01 5.891116708517074585e-02 2.033406868577003479e-02 -3.047420680522918701e-01 1.034963056445121765e-01 7.380142211914062500e-01 -5.022691935300827026e-02 -3.348425626754760742e-01
-3.037587404251098633e-01 -5.066249147057533264e-02 6.873919814825057983e-02 -7.886508703231811523e-01 7.796278805471956730e-04 2.092532217502593994e-01 -6.821674108505249023e-02 -4.796118736267089844e-01
-3.203810751438140869e-01 2.999877929687500000e-01 4.019319117069244385e-01 -5.787253975868225098e-01 -1.073982864618301392e-01 -2.809048593044281006e-01 -4.578043222427368164e-01 -1.042321026325225830e-01
-1.418709903955459595e-01 4.409528970718383789e-01 2.841325104236602783e-01 -4.411233365535736084e-01 1.117375493049621582e-01 6.253036856651306152e-01 -3.264074325561523438e-01 -8.950822986662387848e-03
-2.517159283161163330e-01 -6.910199671983718872e-02 -2.782494723796844482e-01 -1.262944340705871582e-01 3.117142319679260254e-01 5.218520164489746094e-01 -3.216812908649444580e-01 -6.045800447463989258e-01
-1.787377148866653442e-01 -9.990270435810089111e-02 -2.049316316843032837e-01 -4.627040624618530273e-01 -1.274866461753845215e-01 -2.451057136058807373e-01 -7.709178328514099121e-01 -1.770208626985549927e-01
-2.297751605510711670e-01 -4.899640679359436035e-01 -1.894682794809341431e-01 -1.479451656341552734e-01 -4.174103140830993652e-01 9.079656004905700684e-02 -5.048781037330627441e-01 -4.604077339172363281e-01
-7.150147110223770142e-02 3.703978955745697021e-01 2.233379185199737549e-01 -3.849203884601593018e-01 7.077335612848401070e-04 7.383518218994140625e-01 -2.109900116920471191e-01 -2.645159959793090820e-01
-2.720437347888946533e-01 7.010340690612792969e-01 -2.063002251088619232e-02 -5.202274322509765625e-01 -6.714484095573425293e-02 -3.660146519541740417e-02 -5.594690144062042236e-02 -3.930687010288238525e-01
-4.333115816116333008e-01 2.729299366474151611e-01 4.931402504444122314e-01 5.887572839856147766e-02 -3.487043082714080811e-01 2.564420700073242188e-01 -5.511190295219421387e-01 2.667540451511740685e-03
-9.267547726631164551e-01 1.763594150543212891e-01 1.538963168859481812e-01 3.536213934421539307e-02 9.925098717212677002e-02 -3.553672134876251221e-02 -2.595817446708679199e-01 -8.119229972362518311e-02
-4.629245102405548096e-01 3.105171918869018555e-01 -1.393750011920928955e-01 3.365231752395629883e-01 -3.009483516216278076e-01 -5.390737578272819519e-02 -1.246776431798934937e-01 -6.690189242362976074e-01
-2.438107430934906006e-01 1.376207172870635986e-01 -3.667288720607757568e-01 1.998299062252044678e-01 -1.023008301854133606e-01 -8.880632370710372925e-02 -2.590288519859313965e-01 -8.134782314300537109e-01
-1.777673363685607910e-01 -5.020540356636047363e-01 -1.289189904928207397e-01 -1.068719327449798584e-01 -5.789511278271675110e-02 1.180417835712432861e-01 -5.841653347015380859e-01 -5.742509961128234863e-01
-1.915473788976669312e-01 3.063717782497406006e-01 -1.870276629924774170e-01 3.769388496875762939e-01 -1.975297182798385620e-01 1.214910745620727539e-01 -2.639854848384857178e-01 -7.542661428451538086e-01
7.925242930650711060e-02 8.949769288301467896e-02 -7.684569805860519409e-02 -6.781037449836730957e-01 -2.071636766195297241e-01 1.168151497840881348e-01 -5.248769521713256836e-01 -4.334983825683593750e-01
-3.990103006362915039e-01 -5.607265979051589966e-02 1.673256754875183105e-01 -1.531405150890350342e-01 -2.170016802847385406e-02 7.304733991622924805e-01 4.967645183205604553e-02 -4.996665418148040771e-01
-4.416877627372741699e-01 3.446021378040313721e-01 -2.674438357353210449e-01 3.462949097156524658e-01 -3.245335817337036133e-01 -1.307305842638015747e-01 -3.010638356208801270e-01 -5.307193398475646973e-01
-4.590636491775512695e-01 -4.308948218822479248e-01 -8.478035777807235718e-02 -1.830625906586647034e-02 -3.927299380302429199e-01 -3.003985285758972168e-01 -2.846077978610992432e-01 -5.201822519302368164e-01
-6.316802501678466797e-01 1.149256303906440735e-01 -7.853007316589355469e-02 3.095715939998626709e-01 2.925314903259277344e-01 3.496133983135223389e-01 -2.658592760562896729e-01 -4.552857875823974609e-01
-3.703289628028869629e-01 6.053253635764122009e-02 -3.251653909683227539e-01 -1.119499504566192627e-01 5.342076420783996582e-01 1.040920391678810120e-01 -5.641920566558837891e-01 -3.555295467376708984e-01
-3.046558499336242676e-01 -1.754854321479797363e-01 -3.547225892543792725e-01 -5.994831919670104980e-01 -3.733594119548797607e-01 3.800729513168334961e-01 -2.506258189678192139e-01 -2.109871059656143188e-01
-6.094194650650024414e-01 -1.743173897266387939e-01 -1.595131158828735352e-01 -2.757781147956848145e-01 2.331237494945526123e-01 -3.031894564628601074e-01 -4.814769029617309570e-01 -3.444313704967498779e-01
-1.490329504013061523e-01 3.329087793827056885e-01 3.953008353710174561e-01 -5.796931385993957520e-01 2.189509421586990356e-01 4.148503541946411133e-01 -1.591339707374572754e-01 -3.595692515373229980e-01
-2.690870463848114014e-01 -3.756800591945648193e-01 2.439083307981491089e-01 -3.763758540153503418e-01 -5.257616192102432251e-02 5.387216210365295410e-01 -1.171265840530395508e-01 -5.278283953666687012e-01
-3.093197345733642578e-01 2.630378007888793945e-01 5.361526012420654297e-01 -4.751608371734619141e-01 1.000042483210563660e-01 2.645382583141326904e-01 6.370467692613601685e-02 -4.877042174339294434e-01
-3.146075904369354248e-01 7.104671001434326172e-01 2.093941345810890198e-02 -5.807626247406005859e-01 -1.265941709280014038e-01 4.393730312585830688e-02 -1.543625593185424805e-01 -1.294225901365280151e-01
-9.054964780807495117e-02 -4.883111119270324707e-01 1.255451291799545288e-01 -2.812575697898864746e-01 -3.616822957992553711e-01 1.290987581014633179e-01 -4.356088042259216309e-01 -5.667893886566162109e-01
8.405350893735885620e-02 1.170042529702186584e-02 3.498437404632568359e-01 -5.165951848030090332e-01 -2.035797834396362305e-01 -1.535027176141738892e-01 -5.100411176681518555e-01 -5.276238918304443359e-01
-4.726666212081909180e-01 5.365384817123413086e-01 -6.012242287397384644e-02 -4.738524556159973145e-01 -2.933879494667053223e-01 6.596839427947998047e-02 -2.262636832892894745e-02 -4.118513166904449463e-01
-6.899105906486511230e-01 3.304472193121910095e-02 4.748320206999778748e-02 3.823798000812530518e-01 -3.453939557075500488e-01 -1.114190146327018738e-01 -4.347631037235260010e-01 -2.318024039268493652e-01
-1.322417706251144409e-02 -1.170499473810195923e-01 -1.606553196907043457e-01 -5.635992884635925293e-01 -6.957382429391145706e-03 -7.568282540887594223e-03 -7.587278485298156738e-01 -2.586435675621032715e-01
-2.276071608066558838e-01 1.055358648300170898e-01 8.077190816402435303e-02 -7.306030020117759705e-03 4.372896999120712280e-02 7.961502075195312500e-01 -5.426533222198486328e-01 1.548281311988830566e-02
2.093662470579147339e-01 -1.328522861003875732e-01 4.632812142372131348e-01 -1.085510700941085815e-01 1.493849754333496094e-01 1.494204401969909668e-01 -5.544641017913818359e-01 -6.000253558158874512e-01
-3.382083177566528320e-01 -1.580289006233215332e-01 -3.839951753616333008e-01 6.709539145231246948e-02 2.259529381990432739e-01 3.932667076587677002e-01 -5.051577091217041016e-01 -4.977853894233703613e-01
-7.148817926645278931e-02 -4.545751214027404785e-01 -2.274167537689208984e-01 -1.609677821397781372e-01 -1.847709268331527710e-01 2.274865061044692993e-01 -7.019295096397399902e-01 -3.633544147014617920e-01
-4.194895625114440918e-01 2.775049209594726562e-01 -7.880677282810211182e-02 3.861673474311828613e-01 2.359922528266906738e-01 -1.208308115601539612e-01 -5.664475560188293457e-01 -4.478042721748352051e-01
5.394614301621913910e-03 1.919569820165634155e-01 2.220523655414581299e-01 1.124722212553024292e-01 -1.947951465845108032e-01 7.314916253089904785e-01 -5.687657743692398071e-02 -5.700054168701171875e-01
-5.766361020505428314e-03 6.304747462272644043e-01 -1.618230789899826050e-01 -3.118019104003906250e-01 2.996392548084259033e-01 3.579815030097961426e-01 -5.033772587776184082e-01 -8.796600997447967529e-02
-4.760971963405609131e-01 4.901155233383178711e-01 -1.317945122718811035e-01 2.012327313423156738e-01 -2.716718614101409912e-01 -5.504834279417991638e-02 -8.684724569320678711e-03 -6.311438679695129395e-01
-1.234267503023147583e-01 2.569377422332763672e-01 -2.428760379552841187e-01 1.604838520288467407e-01 -4.576316475868225098e-01 3.670043945312500000e-01 -4.102388024330139160e-02 -6.987153887748718262e-01
-4.921467974781990051e-02 3.025255203247070312e-01 3.655171766877174377e-02 -6.064405441284179688e-01 -4.834616556763648987e-02 5.589959025382995605e-01 -1.344854384660720825e-01 -4.517191648483276367e-01
-9.274916350841522217e-02 -3.706054389476776123e-01 -2.297754138708114624e-01 -5.411816239356994629e-01 -3.313206136226654053e-01 5.023846030235290527e-02 -4.831832647323608398e-01 -4.032511115074157715e-01
-3.523940443992614746e-01 4.612891003489494324e-02 9.243023581802845001e-03 -1.932088881731033325e-01 9.892410039901733398e-02 8.316276669502258301e-01 -2.718939185142517090e-01 -2.468979507684707642e-01
-4.354916214942932129e-01 -3.796101212501525879e-01 1.477189064025878906e-01 -1.890167295932769775e-01 -4.884676933288574219e-01 -1.460874173790216446e-02 -5.714724063873291016e-01 -2.080872505903244019e-01
-1.810348331928253174e-01 -8.459834009408950806e-02 -6.560596637427806854e-03 3.924548160284757614e-03 -6.891415119171142578e-01 5.754989385604858398e-01 -3.009841777384281158e-02 -3.911395967006683350e-01
-3.825322091579437256e-01 1.079711094498634338e-01 9.229310601949691772e-02 -1.106609255075454712e-01 9.611622244119644165e-02 7.776038646697998047e-01 -6.538652628660202026e-02 -4.506283104419708252e-01
-1.894715279340744019e-01 -5.552731752395629883e-01 -7.132631540298461914e-02 -2.524611167609691620e-02 -3.088470101356506348e-01 7.023067772388458252e-02 -4.647230803966522217e-01 -5.777206420898437500e-01
-3.298831880092620850e-01 3.599399328231811523e-01 2.189362645149230957e-01 -5.079562067985534668e-01 -1.807273179292678833e-01 -4.159495830535888672e-01 -2.552839517593383789e-01 -4.299085438251495361e-01
1.599227637052536011e-01 3.045099675655364990e-01 2.663695514202117920e-01 -1.875617653131484985e-01 -9.212111681699752808e-02 -5.428532138466835022e-02 -8.529813289642333984e-01 -1.911966055631637573e-01
-1.844888478517532349e-01 -1.395300775766372681e-01 -1.795496344566345215e-01 -4.071706235408782959e-01 2.146486639976501465e-01 4.221923053264617920e-01 -7.214139103889465332e-01 -6.091636419296264648e-02
-1.633974760770797729e-01 1.414357721805572510e-01 -1.559035181999206543e-01 -7.763221859931945801e-01 -8.750712126493453979e-02 3.263294696807861328e-01 -1.493862569332122803e-01 -4.357183277606964111e-01
-3.249449729919433594e-01 1.875523030757904053e-01 -2.647716104984283447e-01 1.402508467435836792e-01 2.838841080665588379e-01 6.345855593681335449e-01 -4.207322597503662109e-01 -3.303878605365753174e-01
1.836749613285064697e-01 5.385984778404235840e-01 1.259696781635284424e-01 -3.327836096286773682e-01 -3.517469763755798340e-01 6.578196585178375244e-02 -4.599549770355224609e-01 -4.582029879093170166e-01
-3.958433270454406738e-01 -1.087603941559791565e-01 -4.509570822119712830e-02 -2.297111600637435913e-01 -2.984547019004821777e-01 -5.662232637405395508e-01 -1.857308000326156616e-01 -5.766268372535705566e-01
-2.004695832729339600e-01 1.769208908081054688e-01 3.236570358276367188e-01 -3.974145650863647461e-01 -2.847352027893066406e-01 7.251834869384765625e-01 -2.425968199968338013e-01 2.683795755729079247e-04
-5.196039378643035889e-02 2.158545702695846558e-01 2.630682289600372314e-01 -9.364861994981765747e-02 -7.679827511310577393e-02 7.112123966217041016e-01 1.208010222762823105e-02 -6.007203459739685059e-01
-2.138970494270324707e-01 2.860573530197143555e-01 3.747351467609405518e-01 -3.257387578487396240e-01 8.454609662294387817e-02 7.143697142601013184e-01 -9.392901510000228882e-02 -3.155825138092041016e-01
-2.415427714586257935e-01 5.217983126640319824e-01 6.970994919538497925e-02 2.882238328456878662e-01 1.124817281961441040e-01 4.325474202632904053e-01 -6.172317862510681152e-01 2.695867978036403656e-02
-5.015990510582923889e-02 1.343728154897689819e-01 -2.165959158446639776e-04 -2.127759754657745361e-01 -8.143792152404785156e-01 2.209513187408447266e-01 -2.082483470439910889e-02 -4.708373248577117920e-01
-4.062437266111373901e-02 3.042007088661193848e-01 -1.804364919662475586e-01 -2.535178065299987793e-01 -3.153675794601440430e-02 1.311868727207183838e-01 -8.860166668891906738e-01 7.584951817989349365e-02
-3.765476942062377930e-01 9.102152287960052490e-02 -6.253931522369384766e-01 3.035515360534191132e-02 -4.033930227160453796e-02 4.934663884341716766e-03 -3.886300623416900635e-01 -5.524527430534362793e-01
-4.523684084415435791e-02 3.539873659610748291e-01 1.540094316005706787e-01 -5.665822029113769531e-01 2.553934752941131592e-01 2.018857896327972412e-01 -3.935133814811706543e-01 -5.167937874794006348e-01
-4.127649962902069092e-02 4.565111100673675537e-01 1.559139192104339600e-01 4.664388671517372131e-02 -7.292688488960266113e-01 -9.331315755844116211e-02 -4.610210955142974854e-01 -1.016273647546768188e-01
-1.054049730300903320e-01 -9.634619206190109253e-02 -1.913595348596572876e-01 -1.097857356071472168e-01 3.299720957875251770e-02 6.992356181144714355e-01 -2.750377953052520752e-01 -6.043763756752014160e-01
-3.803689181804656982e-01 -1.444980055093765259e-01 -1.898779869079589844e-01 -2.678734958171844482e-01 2.202130258083343506e-01 2.584150433540344238e-01 -7.750321626663208008e-01 1.033588796854019165e-01
-4.260440170764923096e-01 -1.551802009344100952e-01 2.788890004158020020e-01 -3.484158515930175781e-01 -3.416266441345214844e-01 6.817350536584854126e-02 -6.695154905319213867e-01 1.600802540779113770e-01
-9.042520523071289062e-01 8.062696456909179688e-02 1.527517475187778473e-02 -1.065423479303717613e-03 -2.959337234497070312e-01 -1.689901500940322876e-01 -2.289200276136398315e-01 -8.399023860692977905e-02
-2.791657745838165283e-01 3.265827000141143799e-01 1.077982038259506226e-01 -3.494875431060791016e-01 3.502945974469184875e-02 7.102266550064086914e-01 -3.775020241737365723e-01 -1.830068081617355347e-01
-8.316578716039657593e-02 -5.225024223327636719e-01 -1.132637783885002136e-01 -2.215765565633773804e-01 -3.736432790756225586e-01 9.233137220144271851e-02 -5.951040387153625488e-01 -3.947996497154235840e-01
-4.004390239715576172e-01 -1.577710807323455811e-01 -3.527484834194183350e-01 -3.299498558044433594e-01 2.390711456537246704e-01 -3.033558651804924011e-02 -6.819337010383605957e-01 -2.415564060211181641e-01
-2.505936324596405029e-01 4.665395021438598633e-01 4.044701159000396729e-01 -5.727872252464294434e-01 1.109710484743118286e-01 1.492902263998985291e-02 -1.215178817510604858e-01 -4.478373825550079346e-01
-2.994645535945892334e-01 -4.294774681329727173e-02 -4.047836959362030029e-01 -8.284013718366622925e-02 3.639476299285888672e-01 3.217082917690277100e-01 -5.616544485092163086e-01 -4.316878020763397217e-01
-2.643667757511138916e-01 -5.526309832930564880e-02 -1.010260358452796936e-01 -5.228276252746582031e-01 -2.738941013813018799e-01 6.492834687232971191e-01 -3.799814879894256592e-01 5.028150230646133423e-02
-3.573757708072662354e-01 -1.276322752237319946e-01 1.387313902378082275e-01 -1.273202151060104370e-01 -6.377609819173812866e-02 7.415611147880554199e-01 -5.147871971130371094e-01 -3.936321288347244263e-02
-3.985333740711212158e-01 4.478767216205596924e-01 2.184841930866241455e-01 -5.183302164077758789e-01 3.297471106052398682e-01 -2.139990478754043579e-01 -3.771588802337646484e-01 -1.655245721340179443e-01
-8.237318396568298340e-01 8.655429631471633911e-02 2.477694153785705566e-01 2.075972259044647217e-01 -7.653295248746871948e-02 1.206876486539840698e-01 -4.347756505012512207e-01 5.939016584306955338e-03
-4.054610729217529297e-01 1.124733239412307739e-01 -1.190949678421020508e-01 1.246094852685928345e-01 3.742420375347137451e-01 6.046206951141357422e-01 -4.074913859367370605e-01 -3.486651480197906494e-01
3.160623088479042053e-02 5.476428866386413574e-01 5.605989098548889160e-01 -3.193014860153198242e-01 -7.575734052807092667e-03 6.301087141036987305e-02 -5.093460083007812500e-01 -1.392932981252670288e-01
-4.929469525814056396e-02 -4.896144848316907883e-03 3.430120348930358887e-01 -6.376107335090637207e-01 -2.402162253856658936e-01 2.206257581710815430e-01 -1.943815648555755615e-01 -5.737397670745849609e-01
2.365837991237640381e-02 1.852533221244812012e-01 1.979826837778091431e-01 -2.333341538906097412e-01 -3.074414730072021484e-01 -3.297880291938781738e-01 -7.953567504882812500e-01 -1.886977851390838623e-01
7.311186939477920532e-02 3.715803027153015137e-01 4.573102593421936035e-01 -3.119781017303466797e-01 -1.789908260107040405e-01 -7.822369225323200226e-03 -7.124518156051635742e-01 -1.021432355046272278e-01
-4.102277457714080811e-01 4.457070827484130859e-01 8.015670627355575562e-02 -4.536571800708770752e-01 -2.501998655498027802e-02 -3.273763358592987061e-01 -9.295617043972015381e-02 -5.517123937606811523e-01
-4.642233625054359436e-02 4.519905149936676025e-01 4.051651656627655029e-01 -1.708251088857650757e-01 -1.278610806912183762e-02 5.398301482200622559e-01 -5.955238267779350281e-02 -5.523432493209838867e-01
-4.214758574962615967e-01 3.911603987216949463e-01 1.500175297260284424e-01 2.465315014123916626e-01 -6.500444561243057251e-02 7.148356437683105469e-01 -1.203982532024383545e-01 -2.373968809843063354e-01
2.396373078227043152e-02 3.503423929214477539e-01 3.115052878856658936e-01 -4.012496173381805420e-01 -2.384702563285827637e-01 7.062251865863800049e-02 -1.065007522702217102e-01 -7.385465502738952637e-01
-2.127210050821304321e-01 1.611833721399307251e-01 2.698294520378112793e-01 -5.845568776130676270e-01 2.052057087421417236e-01 4.405313134193420410e-01 -7.199194282293319702e-02 -5.223937034606933594e-01
-5.942673236131668091e-02 -4.578499794006347656e-01 -4.154708608984947205e-02 6.649481505155563354e-02 -2.761261761188507080e-01 2.604859471321105957e-01 -6.857053637504577637e-01 -4.079262912273406982e-01
1.663513183593750000e-01 6.567705869674682617e-01 -1.635083407163619995e-01 -4.345587790012359619e-01 -1.565558016300201416e-01 2.416387200355529785e-01 -4.521219134330749512e-01 -1.951667815446853638e-01
-4.747771620750427246e-01 -3.089669719338417053e-02 4.034499228000640869e-01 -2.409589141607284546e-01 9.705501794815063477e-02 5.883389711380004883e-01 6.341944634914398193e-02 -4.395619928836822510e-01
1.321409735828638077e-02 -3.278845250606536865e-01 1.742050647735595703e-01 1.859188675880432129e-01 -5.096001029014587402e-01 1.641704291105270386e-01 -3.837863206863403320e-01 -6.272701025009155273e-01
-2.750599086284637451e-01 -5.805522799491882324e-01 6.794968992471694946e-02 -4.783328622579574585e-03 -1.920992881059646606e-01 7.835663110017776489e-02 -5.941817760467529297e-01 -4.319343268871307373e-01
-4.767700731754302979e-01 5.046039819717407227e-01 2.059950083494186401e-01 2.784923017024993896e-01 1.774698197841644287e-01 -2.010220736265182495e-01 -1.594188362360000610e-01 -5.484098792076110840e-01
2.063115984201431274e-01 5.825516581535339355e-01 2.422888427972793579e-01 -1.028913259506225586e-01 -1.045647859573364258e-01 5.996900200843811035e-01 -2.001439630985260010e-01 -3.716977238655090332e-01
-3.222163021564483643e-01 2.630422711372375488e-01 5.186580121517181396e-02 -3.123320937156677246e-01 -7.626587748527526855e-01 -4.709424823522567749e-02 7.877629995346069336e-02 -3.696915507316589355e-01
-8.873447030782699585e-02 -4.224483370780944824e-01 -9.643716365098953247e-02 -1.543166339397430420e-01 -3.070191144943237305e-01 2.224793136119842529e-01 -7.326756715774536133e-01 -3.161936402320861816e-01
