# Supplementary material for: Where is your field going? A machine learning approach to study the relative motion of the domains of physics
Source: PLoS One. 2020 Jun 18;15(6):e0233997. doi: 10.1371/journal.pone.0233997 (PMC7302634; doi:10.1371/journal.pone.0233997)
Supplement: S11 Data — (ZIP) [file pone.0233997.s011.zip › 10/Pacs4Run_10_VS_500_embeddings2002-2006ED8.txt]

-1.518309265375137329e-01 5.067280679941177368e-02 2.558543384075164795e-01 -2.421312183141708374e-01 -4.263523817062377930e-01 5.867629051208496094e-01 4.752255082130432129e-01 3.136627972126007080e-01
-3.741368055343627930e-01 6.094865798950195312e-01 6.153994426131248474e-02 -1.604464501142501831e-01 3.059592656791210175e-02 3.367328643798828125e-01 5.855002403259277344e-01 4.338137805461883545e-02
-6.426133215427398682e-02 3.005327284336090088e-01 -2.708913385868072510e-01 -5.979105234146118164e-01 2.778210118412971497e-02 3.957396149635314941e-01 5.549386143684387207e-01 -9.660708904266357422e-02
9.656105190515518188e-02 4.565231800079345703e-01 1.703181266784667969e-01 -2.017988711595535278e-01 -1.890428513288497925e-01 3.164325654506683350e-01 6.287977099418640137e-01 -4.257678687572479248e-01
2.199123427271842957e-02 9.297710657119750977e-02 1.780941784381866455e-01 -3.771216869354248047e-01 -1.171442680060863495e-02 1.861348599195480347e-01 8.821336030960083008e-01 -6.317004561424255371e-02
1.948586553335189819e-01 2.595895230770111084e-01 6.762799620628356934e-02 -4.430159628391265869e-01 -6.784256696701049805e-01 -1.280080527067184448e-01 4.573465585708618164e-01 8.940693736076354980e-02
-3.846117258071899414e-01 1.883460581302642822e-01 2.841790020465850830e-01 5.648560822010040283e-02 -7.391518354415893555e-01 -2.569686472415924072e-01 3.438004553318023682e-01 4.554362595081329346e-02
-4.868649691343307495e-02 3.247438967227935791e-01 -5.053392052650451660e-02 -5.167964696884155273e-01 -6.628603935241699219e-01 -1.948234289884567261e-01 3.782148063182830811e-01 4.639147594571113586e-02
-5.502626895904541016e-01 1.555831879377365112e-01 -1.820006370544433594e-01 -2.000893205404281616e-01 2.137550897896289825e-02 4.842975437641143799e-01 5.478322505950927734e-01 -2.544083893299102783e-01
6.849178671836853027e-02 4.775832891464233398e-01 3.439449071884155273e-01 -4.018282294273376465e-01 -4.732988476753234863e-01 -1.751089841127395630e-01 4.494417309761047363e-01 1.754597276449203491e-01
-1.917394548654556274e-01 1.067803520709276199e-02 3.324397504329681396e-01 -1.146433800458908081e-01 -8.593136072158813477e-02 8.318445831537246704e-02 8.288832902908325195e-01 3.716333210468292236e-01
-3.158422410488128662e-01 3.397032916545867920e-01 2.602027952671051025e-01 -3.769402503967285156e-01 -1.974855959415435791e-01 2.107505053281784058e-01 4.885944724082946777e-01 -5.029065012931823730e-01
-5.698111653327941895e-01 4.655753076076507568e-02 5.817653536796569824e-01 -2.953565716743469238e-01 -3.111847117543220520e-02 3.856771290302276611e-01 2.786395251750946045e-01 1.417952626943588257e-01
9.497205913066864014e-02 2.777509689331054688e-01 -2.635149657726287842e-01 -3.291142284870147705e-01 -4.131031408905982971e-02 5.094816088676452637e-01 6.871370673179626465e-01 -5.140942335128784180e-02
-2.436909079551696777e-01 2.673361599445343018e-01 -3.592657446861267090e-01 -3.397117257118225098e-01 -6.705678105354309082e-01 -2.098398283123970032e-02 1.888723671436309814e-01 3.726872503757476807e-01
-4.822313413023948669e-02 4.984480515122413635e-02 4.292463362216949463e-01 -4.292077422142028809e-01 -3.401172161102294922e-01 -2.567909657955169678e-01 5.719859600067138672e-01 3.434080779552459717e-01
-3.540857434272766113e-01 6.179938316345214844e-01 5.927720107138156891e-03 -2.031650394201278687e-01 -5.977658629417419434e-01 -1.191271618008613586e-01 2.699345350265502930e-01 8.375896513462066650e-02
-2.094962149858474731e-01 -1.427514106035232544e-01 -1.889106035232543945e-01 -2.037616074085235596e-01 -5.149461030960083008e-01 -8.272825181484222412e-02 5.010190010070800781e-01 5.792183876037597656e-01
1.717694848775863647e-01 -3.430721461772918701e-01 1.435427218675613403e-01 -4.181527793407440186e-01 -7.126852273941040039e-01 -7.603633403778076172e-02 2.965181469917297363e-01 2.360412478446960449e-01
-3.389606773853302002e-01 3.428601324558258057e-01 -4.809850454330444336e-01 -1.734335571527481079e-01 -4.782068729400634766e-01 6.982074677944183350e-02 4.705207049846649170e-01 2.262311428785324097e-01
-1.752267181873321533e-01 3.367526829242706299e-02 5.004335641860961914e-01 -3.978128731250762939e-01 -1.700683534145355225e-01 -1.230177655816078186e-01 6.168181300163269043e-01 3.673575520515441895e-01
-1.337455362081527710e-01 4.851665496826171875e-01 -6.280608940869569778e-03 2.711826860904693604e-01 -4.959453940391540527e-01 1.176004335284233093e-01 6.367653012275695801e-01 8.879487216472625732e-02
-2.063832283020019531e-01 4.559113085269927979e-01 -4.273282885551452637e-01 -1.154412403702735901e-01 -4.734044075012207031e-01 1.642474234104156494e-01 5.432681441307067871e-01 8.593802899122238159e-02
-5.008925795555114746e-01 2.385511696338653564e-01 3.896611034870147705e-01 -5.258622169494628906e-01 -2.234726399183273315e-01 4.588933289051055908e-01 -5.204943194985389709e-02 -2.451319992542266846e-02
-1.084818169474601746e-01 2.867696881294250488e-01 -2.785232663154602051e-01 -2.961417138576507568e-01 -8.155212998390197754e-01 -1.217984873801469803e-02 3.431539610028266907e-02 2.726149559020996094e-01
1.276485174894332886e-01 3.418485820293426514e-01 3.312265276908874512e-01 -5.411588549613952637e-01 -3.509455621242523193e-01 5.712446570396423340e-01 -1.157365590333938599e-01 -3.746180236339569092e-02
-2.940656244754791260e-01 4.193943440914154053e-01 5.584873557090759277e-01 -5.814639329910278320e-01 -1.870090663433074951e-01 1.885730475187301636e-01 1.081021577119827271e-01 7.353477925062179565e-02
3.607115894556045532e-02 3.313902616500854492e-01 -5.023667216300964355e-01 -1.129549648612737656e-02 -4.857088625431060791e-01 4.553875327110290527e-01 4.342053830623626709e-01 6.748483330011367798e-02
-2.552971243858337402e-01 3.739418089389801025e-01 -2.270441055297851562e-01 1.719560176134109497e-01 -5.017343759536743164e-01 5.182916671037673950e-02 6.613316535949707031e-01 1.486262977123260498e-01
-4.663353413343429565e-02 2.880344092845916748e-01 2.277691662311553955e-01 -6.052597761154174805e-01 -4.868155419826507568e-01 -2.489691525697708130e-01 4.334314167499542236e-01 9.902370721101760864e-02
-5.421709418296813965e-01 2.748577296733856201e-01 1.715109050273895264e-01 -5.120784640312194824e-01 -1.216476485133171082e-01 -1.083981841802597046e-01 5.205068588256835938e-01 -2.034399360418319702e-01
-1.228011175990104675e-01 5.518348217010498047e-01 5.158026888966560364e-02 -1.897819042205810547e-01 -7.900581955909729004e-01 -3.839088976383209229e-02 1.118982434272766113e-01 5.944441258907318115e-02
2.486441135406494141e-01 4.140949249267578125e-01 -3.307090997695922852e-01 -3.922956585884094238e-01 -5.962288379669189453e-01 2.288482189178466797e-01 3.065592050552368164e-01 -3.997774049639701843e-02
-3.025362826883792877e-02 2.275815457105636597e-01 1.525448560714721680e-01 8.807731792330741882e-03 -8.657966852188110352e-01 -2.829288877546787262e-02 2.608729004859924316e-01 -3.247844576835632324e-01
-2.604845762252807617e-01 -8.425281941890716553e-02 -3.991273641586303711e-01 -2.387485951185226440e-01 -4.365403354167938232e-01 -4.769133520312607288e-04 5.398049354553222656e-01 4.762234091758728027e-01
-3.528870642185211182e-01 5.642857402563095093e-02 4.349698126316070557e-01 2.471707016229629517e-01 -4.673640131950378418e-01 5.510391592979431152e-01 1.855680644512176514e-01 -2.559015452861785889e-01
-4.712861478328704834e-01 2.523210942745208740e-01 2.358512580394744873e-01 -2.444357573986053467e-01 -6.004695296287536621e-01 -1.632923185825347900e-01 2.700892090797424316e-01 -3.723874688148498535e-01
-4.089558124542236328e-01 4.813407063484191895e-01 4.492533504962921143e-01 -4.984460175037384033e-01 -2.854115366935729980e-01 1.335377097129821777e-01 2.970750629901885986e-02 2.249771654605865479e-01
-4.426963627338409424e-01 9.412395209074020386e-02 2.001113444566726685e-01 -5.353623032569885254e-01 -1.142260432243347168e-01 6.590414047241210938e-01 -5.994549766182899475e-02 1.323885917663574219e-01
-1.969419717788696289e-01 5.412383675575256348e-01 -1.947145326994359493e-03 -6.880611646920442581e-03 -5.888397693634033203e-01 -1.189395114779472351e-01 5.124463438987731934e-01 2.115270197391510010e-01
1.360753774642944336e-01 1.609315574169158936e-01 -8.004346489906311035e-02 -2.010706365108489990e-01 -6.917898654937744141e-01 -1.369933336973190308e-01 6.041354537010192871e-01 2.154718190431594849e-01
-1.874691545963287354e-01 5.019617676734924316e-01 -6.681615114212036133e-02 -2.141661196947097778e-01 -7.617375254631042480e-01 -9.604983776807785034e-02 2.066220343112945557e-01 1.743439435958862305e-01
-1.865877360105514526e-01 4.641391336917877197e-01 4.341787695884704590e-01 2.248523682355880737e-01 -4.795110225677490234e-01 5.183356404304504395e-01 9.967480599880218506e-02 -4.639207944273948669e-02
1.968895196914672852e-01 -3.022888302803039551e-02 4.720207750797271729e-01 -1.479795277118682861e-01 -1.749892979860305786e-01 1.522150486707687378e-01 7.905695438385009766e-01 1.919068545103073120e-01
2.807011306285858154e-01 2.411681562662124634e-01 -1.624320596456527710e-01 3.589023370295763016e-03 -8.451477885246276855e-01 2.197200357913970947e-01 2.344637662172317505e-01 1.382860392332077026e-01
1.012505032122135162e-02 2.127479016780853271e-01 -2.514200806617736816e-01 -3.796797692775726318e-01 -5.281772017478942871e-01 1.809996962547302246e-01 7.618905603885650635e-02 6.555383205413818359e-01
-9.497973322868347168e-02 5.611639469861984253e-03 4.293595552444458008e-01 -2.304493933916091919e-01 -4.901019483804702759e-02 -7.069043815135955811e-03 8.430904150009155273e-01 2.005921304225921631e-01
-2.765173614025115967e-01 3.833473026752471924e-01 -2.063478231430053711e-01 7.462217658758163452e-02 -5.277404785156250000e-01 -2.573863230645656586e-02 6.631514430046081543e-01 9.743155539035797119e-02
-1.641195826232433319e-02 -2.213393598794937134e-01 -1.932929158210754395e-01 -4.559766352176666260e-01 -7.671792507171630859e-01 -1.461391448974609375e-01 2.679392695426940918e-01 1.541122198104858398e-01
-7.080467939376831055e-01 2.674899101257324219e-01 3.637596368789672852e-01 -2.053353637456893921e-01 -3.633962869644165039e-01 3.014018833637237549e-01 -5.963559076189994812e-02 1.617981642484664917e-01
1.323225051164627075e-01 1.295049041509628296e-01 -3.473659157752990723e-01 -1.366375088691711426e-01 -8.715387582778930664e-01 1.295309364795684814e-01 2.232349812984466553e-01 -1.394389010965824127e-02
3.661228716373443604e-01 2.388229072093963623e-01 -1.891380548477172852e-01 -3.046782612800598145e-01 -2.482228130102157593e-01 4.886332452297210693e-01 5.960744619369506836e-01 -1.569513678550720215e-01
-6.705886125564575195e-01 3.138547539710998535e-01 -3.518307805061340332e-01 -3.246820569038391113e-01 -3.433816730976104736e-01 3.090589046478271484e-01 5.479707941412925720e-02 7.856125384569168091e-02
-2.004716731607913971e-02 2.721905708312988281e-01 1.389108151197433472e-01 -4.722479498013854027e-04 -9.171785712242126465e-01 -2.693173848092556000e-02 1.116361916065216064e-01 -2.276174426078796387e-01
9.747073054313659668e-04 4.293795824050903320e-01 -1.931557506322860718e-01 -8.160017430782318115e-02 -5.339547395706176758e-01 1.273287087678909302e-02 6.957505941390991211e-01 4.822631925344467163e-02
-2.656343877315521240e-01 1.210990920662879944e-01 -5.199099183082580566e-01 -1.907502487301826477e-02 -6.499464511871337891e-01 1.024166867136955261e-01 4.594557881355285645e-01 -9.163203649222850800e-03
-1.485978960990905762e-01 8.611938357353210449e-02 4.725247323513031006e-01 -3.028787076473236084e-01 -1.630976051092147827e-01 -1.231930926442146301e-01 7.607661485671997070e-01 1.869340986013412476e-01
-4.453447759151458740e-01 1.902461349964141846e-01 -4.348829984664916992e-01 -3.233968913555145264e-01 -6.376324892044067383e-01 -7.891726493835449219e-02 2.233267128467559814e-01 9.532929956912994385e-02
-2.813148498535156250e-01 1.879422813653945923e-01 2.994876205921173096e-01 -3.659020662307739258e-01 -2.732738554477691650e-01 -3.351324424147605896e-02 6.501408219337463379e-01 4.043236374855041504e-01
-2.348615527153015137e-01 -2.671184539794921875e-01 -4.672695994377136230e-01 -7.204809784889221191e-02 -7.029205560684204102e-01 9.441218525171279907e-02 3.644498586654663086e-01 1.188328042626380920e-01
3.433894515037536621e-01 5.811275914311408997e-02 -3.583410084247589111e-01 -2.734407782554626465e-01 -3.502429723739624023e-01 5.149009227752685547e-01 5.260391831398010254e-01 -1.049680188298225403e-01
-5.063287615776062012e-01 -1.793288588523864746e-01 -3.412147760391235352e-01 -1.953136473894119263e-01 -3.818002939224243164e-01 -2.921383641660213470e-02 3.988464176654815674e-01 5.011925697326660156e-01
-2.493820339441299438e-01 6.668816208839416504e-01 -7.124765217304229736e-02 -1.682694554328918457e-01 -4.444118738174438477e-01 5.926712881773710251e-03 5.116805434226989746e-01 1.824037544429302216e-02
-1.927388161420822144e-01 2.433847337961196899e-01 4.971171915531158447e-01 -7.017942667007446289e-01 -6.363864988088607788e-02 3.171969354152679443e-01 1.438534259796142578e-01 1.965128630399703979e-01
-9.506757557392120361e-02 2.294734418392181396e-01 -2.794723212718963623e-01 -5.376949310302734375e-01 -7.370839715003967285e-01 -1.070037335157394409e-01 1.274422705173492432e-01 9.970504790544509888e-03
1.687667220830917358e-01 -5.628071427345275879e-01 1.180690005421638489e-01 -2.735961675643920898e-01 -5.178035497665405273e-01 6.125434488058090210e-02 5.355509519577026367e-01 8.534260839223861694e-02
-2.660347148776054382e-02 3.989669978618621826e-01 2.889998555183410645e-01 -4.978757202625274658e-01 -1.498274207115173340e-01 5.359749794006347656e-01 4.025138542056083679e-02 4.442734122276306152e-01
-6.866325736045837402e-01 -1.259221974760293961e-02 -2.685829699039459229e-01 -5.019532442092895508e-01 -1.270525753498077393e-01 2.635403275489807129e-01 2.747876942157745361e-01 -2.077959030866622925e-01
1.268970817327499390e-01 -2.195400744676589966e-01 1.746873743832111359e-02 -2.599514722824096680e-01 -6.856778264045715332e-01 2.707474678754806519e-02 2.911423742771148682e-01 5.587202310562133789e-01
-7.465101033449172974e-02 -1.716070622205734253e-01 -3.227057456970214844e-01 -2.984489798545837402e-01 -4.971474111080169678e-01 -8.372143842279911041e-03 4.687618315219879150e-01 5.520907640457153320e-01
-4.153452068567276001e-02 6.072568893432617188e-01 -2.521637082099914551e-01 -2.555733621120452881e-01 -5.580510497093200684e-01 6.694798916578292847e-02 4.179340600967407227e-01 1.001885756850242615e-01
-5.372160673141479492e-01 2.562483847141265869e-01 1.315629482269287109e-01 4.326579347252845764e-02 -3.871873319149017334e-01 -1.486455649137496948e-01 6.343442797660827637e-01 -2.283697128295898438e-01
2.011294215917587280e-01 4.091302156448364258e-01 5.238621234893798828e-01 -4.638781249523162842e-01 -1.966315656900405884e-01 4.859380424022674561e-01 1.655391305685043335e-01 -1.849828660488128662e-02
-1.535428315401077271e-01 2.126650661230087280e-01 3.989690542221069336e-01 -5.629091858863830566e-01 -1.369235366582870483e-01 -2.310032099485397339e-01 5.704499483108520508e-01 2.400656491518020630e-01
-3.680640161037445068e-01 6.511072814464569092e-02 6.079576015472412109e-01 2.758545577526092529e-01 -4.384813308715820312e-01 3.595531284809112549e-01 1.500235795974731445e-01 2.655744254589080811e-01
-2.128886878490447998e-01 5.214487314224243164e-01 -6.638891249895095825e-02 1.415002197027206421e-01 -5.755131244659423828e-01 8.658415637910366058e-03 5.309064388275146484e-01 2.125746309757232666e-01
-5.593801140785217285e-01 9.484321624040603638e-02 1.815309524536132812e-01 -4.870868027210235596e-01 -2.624819874763488770e-01 5.611906051635742188e-01 -1.443224847316741943e-01 5.684336647391319275e-02
-5.295827388763427734e-01 -1.345495283603668213e-01 3.702847063541412354e-01 -4.605869650840759277e-01 -5.069481134414672852e-01 2.702466249465942383e-01 -1.277122199535369873e-01 -7.646837830543518066e-02
-2.412215322256088257e-01 -8.146201819181442261e-02 3.978658914566040039e-01 -3.724704086780548096e-01 -1.352791041135787964e-01 7.853329181671142578e-01 -1.372586749494075775e-02 -5.392674356698989868e-02
7.619217038154602051e-02 5.135002732276916504e-01 -2.846731841564178467e-01 -3.292375504970550537e-01 -4.495800137519836426e-01 1.869219094514846802e-01 1.537673771381378174e-01 5.294994115829467773e-01
1.231475397944450378e-01 2.859244048595428467e-01 -5.029687657952308655e-02 -1.197296380996704102e-01 -7.662457227706909180e-01 -1.005355343222618103e-01 5.036509633064270020e-01 1.879172474145889282e-01
6.143472343683242798e-02 2.853044867515563965e-01 -5.042181611061096191e-01 -1.972726285457611084e-01 -5.663120150566101074e-01 3.026258051395416260e-01 4.319378137588500977e-01 -1.510398834943771362e-01
8.262303471565246582e-02 -1.478493660688400269e-01 -1.091033443808555603e-01 -8.694086968898773193e-02 -6.711844205856323242e-01 7.984707504510879517e-02 4.366266131401062012e-01 5.516748428344726562e-01
-7.970708012580871582e-01 1.120834723114967346e-01 2.772880196571350098e-01 -3.037651777267456055e-01 -3.016729056835174561e-01 2.830126285552978516e-01 -3.309803828597068787e-02 1.037090793251991272e-01
-1.166943367570638657e-02 -1.791029721498489380e-01 5.536724999547004700e-02 3.541212901473045349e-02 -6.641281247138977051e-01 5.978737026453018188e-02 1.779641211032867432e-01 6.979646086692810059e-01
3.013390898704528809e-01 -3.974506556987762451e-01 -5.627160891890525818e-02 -5.721852779388427734e-01 -4.249534904956817627e-01 1.365231871604919434e-01 4.578050374984741211e-01 1.088847965002059937e-01
-2.966881394386291504e-01 -2.162021026015281677e-02 3.658795058727264404e-01 -6.338545680046081543e-01 -2.564703822135925293e-01 4.794178009033203125e-01 -1.609565168619155884e-01 2.331176996231079102e-01
1.086484342813491821e-01 1.556116938591003418e-01 -5.270900577306747437e-02 -3.916682600975036621e-01 -6.036172509193420410e-01 -1.874089837074279785e-01 6.387271285057067871e-01 -1.870709843933582306e-02
9.695632010698318481e-02 2.984179258346557617e-01 -5.615648627281188965e-01 -1.590282917022705078e-01 -5.137047171592712402e-01 4.025807976722717285e-01 3.348161876201629639e-01 1.511131525039672852e-01
-4.389087259769439697e-01 5.911761522293090820e-01 3.174933791160583496e-01 -4.161202907562255859e-01 -2.195153534412384033e-01 1.586553007364273071e-01 1.333901137113571167e-01 3.045658469200134277e-01
-3.161014020442962646e-01 -5.380392670631408691e-01 1.167674809694290161e-01 8.280439674854278564e-02 -4.489634633064270020e-01 -4.794570431113243103e-02 6.213254332542419434e-01 1.379537582397460938e-02
1.373645067214965820e-01 1.718834042549133301e-01 5.480150580406188965e-01 -4.922107458114624023e-01 -3.095253184437751770e-02 5.387352705001831055e-01 3.052274286746978760e-01 1.569638550281524658e-01
4.851293924730271101e-04 4.683847427368164062e-01 -5.129496455192565918e-01 -2.771600484848022461e-01 -4.711035490036010742e-01 3.528505563735961914e-01 3.051034808158874512e-01 -3.391370549798011780e-02
1.091005578637123108e-01 1.351275146007537842e-01 -1.391047090291976929e-01 -1.367284357547760010e-01 -7.150197029113769531e-01 -1.046771928668022156e-01 6.378549337387084961e-01 5.218664929270744324e-02
2.907017245888710022e-02 -4.991021752357482910e-01 2.464187294244766235e-01 -4.478044211864471436e-01 -6.347262859344482422e-01 -8.560194820165634155e-02 2.709263265132904053e-01 7.207485288381576538e-02
-9.671589732170104980e-02 -1.643172800540924072e-01 5.846461653709411621e-01 -3.803937733173370361e-01 -2.020532041788101196e-01 -3.076481446623802185e-02 6.130296587944030762e-01 2.440454959869384766e-01
2.794795110821723938e-02 5.205548405647277832e-01 -9.035887569189071655e-02 1.020199880003929138e-01 -5.343259572982788086e-01 8.595357090234756470e-02 5.407444238662719727e-01 3.526639938354492188e-01
-2.102402597665786743e-01 4.338352680206298828e-01 -1.897841244935989380e-01 7.082398235797882080e-02 -5.195667147636413574e-01 -6.035062018781900406e-03 6.411378979682922363e-01 2.133267670869827271e-01
5.049956217408180237e-02 1.730968952178955078e-01 8.080276660621166229e-03 -4.542380571365356445e-01 -7.937274575233459473e-01 -2.176006883382797241e-01 2.879686951637268066e-01 2.846490778028964996e-02
-7.131329178810119629e-02 -4.671073853969573975e-01 1.676105335354804993e-02 -3.524746894836425781e-01 -1.288122832775115967e-01 7.512325644493103027e-01 2.500309646129608154e-01 -9.352556616067886353e-02
-1.737266033887863159e-01 1.999662816524505615e-01 3.142968416213989258e-01 -1.675840280950069427e-02 -1.575512290000915527e-01 3.600885719060897827e-02 8.780458569526672363e-01 1.835364699363708496e-01
1.984571218490600586e-01 2.513518631458282471e-01 -5.117528438568115234e-01 -1.218266487121582031e-01 -5.171275734901428223e-01 4.339423775672912598e-01 3.856566548347473145e-01 1.274612396955490112e-01
-4.080508053302764893e-01 -2.825552225112915039e-01 -5.455245375633239746e-01 -1.588458269834518433e-01 -5.546312928199768066e-01 2.361626625061035156e-01 2.351454794406890869e-01 -1.102101430296897888e-01
-6.398362517356872559e-01 -5.291080474853515625e-02 3.139646351337432861e-01 -1.783348172903060913e-01 -4.415414035320281982e-01 3.918435573577880859e-01 -1.849766075611114502e-01 2.733430862426757812e-01
-6.698203086853027344e-02 4.300467669963836670e-01 -2.124415338039398193e-01 1.082167476415634155e-01 -6.294712424278259277e-01 4.041883721947669983e-02 4.579555094242095947e-01 3.822824954986572266e-01
-1.665837913751602173e-01 1.841118186712265015e-01 5.551177263259887695e-01 3.706291615962982178e-01 -3.459735512733459473e-01 5.316010713577270508e-01 2.384083569049835205e-01 1.835622489452362061e-01
-7.183800339698791504e-01 -6.817200779914855957e-02 4.124211370944976807e-01 -1.712232083082199097e-01 -3.951132297515869141e-01 3.471283316612243652e-01 -3.363721072673797607e-02 4.615365713834762573e-02
-4.921582341194152832e-01 -6.524755060672760010e-02 3.516056239604949951e-01 -3.789520263671875000e-01 -2.340871095657348633e-01 4.372356235980987549e-01 -1.377027481794357300e-01 4.704872965812683105e-01
4.793667495250701904e-01 1.276622712612152100e-01 -1.794664412736892700e-01 -3.492362201213836670e-01 -3.178450167179107666e-01 5.496973991394042969e-01 4.399124383926391602e-01 -5.495489388704299927e-02
-9.093869477510452271e-02 -1.109103187918663025e-01 -4.269026219844818115e-01 3.160278126597404480e-02 -6.207816600799560547e-01 4.579250141978263855e-02 5.912538766860961914e-01 2.431802451610565186e-01
1.866410672664642334e-02 -1.683721542358398438e-01 -7.787482440471649170e-02 -3.450133800506591797e-01 -8.519195914268493652e-01 -3.301406651735305786e-02 -5.415651481598615646e-03 3.454238474369049072e-01
-1.985854506492614746e-01 4.795148074626922607e-01 -2.131121754646301270e-01 -2.186310142278671265e-01 -7.774364948272705078e-01 -1.426540128886699677e-02 1.523515433073043823e-01 9.793439507484436035e-02
2.886421978473663330e-01 -3.207925558090209961e-01 4.064263403415679932e-01 -1.800739392638206482e-02 -3.336358964443206787e-01 2.525604665279388428e-01 5.056008100509643555e-01 4.664108753204345703e-01
-1.637384295463562012e-02 4.979106485843658447e-01 3.129432722926139832e-02 -5.684428811073303223e-01 -4.625003337860107422e-01 -1.336279958486557007e-01 4.304410815238952637e-01 1.032849773764610291e-01
4.854555428028106689e-01 -1.486037224531173706e-01 -1.940708011388778687e-01 -3.193047344684600830e-01 -6.822476983070373535e-01 1.717430949211120605e-01 3.048036694526672363e-01 1.215238869190216064e-01
-4.060994684696197510e-01 4.440430551767349243e-02 -3.893449604511260986e-01 -1.640523672103881836e-01 -3.023431301116943359e-01 3.955664634704589844e-01 4.112614393234252930e-01 -4.874306023120880127e-01
5.987821519374847412e-02 -4.920543432235717773e-01 6.943738460540771484e-02 -3.693020343780517578e-01 -9.933059662580490112e-02 4.124638140201568604e-01 5.145251750946044922e-01 4.103199243545532227e-01
1.010234206914901733e-01 -1.578228622674942017e-01 6.118974462151527405e-02 -4.557816088199615479e-01 -7.845336198806762695e-01 -2.107753753662109375e-01 3.025684654712677002e-01 -4.402511566877365112e-02
-5.180987119674682617e-01 3.303183913230895996e-01 4.479578137397766113e-01 1.733423583209514618e-02 -2.039485722780227661e-01 1.965236812829971313e-01 1.294862180948257446e-01 5.696606636047363281e-01
-2.922098636627197266e-01 8.189167827367782593e-02 -7.755632395856082439e-04 2.448244392871856689e-02 -6.851058006286621094e-01 -1.429305970668792725e-01 5.386727452278137207e-01 -3.568468987941741943e-01
-6.733200699090957642e-02 2.477935105562210083e-01 2.464323639869689941e-01 3.257758915424346924e-01 -6.811097860336303711e-01 5.313200354576110840e-01 4.559953138232231140e-02 -1.375323534011840820e-01
-1.426576822996139526e-01 4.991998374462127686e-01 3.631522879004478455e-02 -2.597058117389678955e-01 -6.993277072906494141e-01 -1.840749979019165039e-01 3.332787454128265381e-01 1.663274317979812622e-01
-1.306987851858139038e-01 -1.033459305763244629e-01 -4.519511461257934570e-01 -2.326288446784019470e-02 -6.090422272682189941e-01 6.182824075222015381e-02 5.405389666557312012e-01 3.170156180858612061e-01
-6.185176372528076172e-01 3.779840469360351562e-02 3.809919655323028564e-01 -2.916202545166015625e-01 -3.898425102233886719e-01 4.606242477893829346e-01 -1.364019811153411865e-01 5.525185167789459229e-02
-8.451334387063980103e-02 -1.091228872537612915e-01 -2.438073903322219849e-01 -2.453815639019012451e-01 -4.405339658260345459e-01 -1.008717417716979980e-01 6.054979562759399414e-01 5.389086604118347168e-01
-7.131292819976806641e-01 1.061177477240562439e-01 4.332203269004821777e-01 -4.429923370480537415e-02 -4.071456789970397949e-01 3.498102426528930664e-01 1.509285438805818558e-02 -4.669963195919990540e-02
1.298255175352096558e-01 -3.401511311531066895e-01 4.685826599597930908e-02 -3.336510956287384033e-01 3.356083529070019722e-03 3.674925267696380615e-01 6.667320132255554199e-01 4.175289571285247803e-01
4.513130709528923035e-02 -1.912243664264678955e-02 1.472934037446975708e-01 -5.221847295761108398e-01 -1.037338972091674805e-01 7.400936484336853027e-01 -1.621167361736297607e-02 3.800831437110900879e-01
-1.010762229561805725e-01 -2.858456969261169434e-01 2.410686016082763672e-01 -4.006808623671531677e-02 -1.673306077718734741e-01 1.173644140362739563e-01 8.980973958969116211e-01 1.892831642180681229e-03
4.354576468467712402e-01 -5.055373162031173706e-02 -1.038202792406082153e-01 -5.108681321144104004e-01 -6.280174851417541504e-01 1.814732849597930908e-01 2.706652879714965820e-01 1.883023679256439209e-01
-3.947184383869171143e-01 1.217567361891269684e-02 2.090605944395065308e-01 -7.062628269195556641e-01 -1.812538504600524902e-01 -1.233395338058471680e-01 4.417031109333038330e-01 -2.415952980518341064e-01
1.127294376492500305e-01 2.552572824060916901e-02 -3.852798044681549072e-01 -1.061963587999343872e-01 -1.142126917839050293e-01 6.259206533432006836e-01 6.440882682800292969e-01 -8.515518158674240112e-02
1.532608270645141602e-01 -1.640536934137344360e-01 6.417683511972427368e-02 -3.223973810672760010e-01 -8.839154839515686035e-01 8.913878351449966431e-02 -1.137066558003425598e-01 1.983869671821594238e-01
-2.180705666542053223e-01 3.884476125240325928e-01 -3.737769424915313721e-01 1.905475184321403503e-02 -5.171189308166503906e-01 1.161614060401916504e-01 4.684616029262542725e-01 4.013971686363220215e-01
2.831747233867645264e-01 2.890576422214508057e-01 4.291778802871704102e-01 -2.765408158302307129e-01 -1.575673967599868774e-01 6.298851370811462402e-01 1.845491826534271240e-01 3.463350236415863037e-01
-5.854122340679168701e-03 -4.905506670475006104e-01 4.407145380973815918e-01 -3.323080241680145264e-01 -2.190146408975124359e-02 4.002731442451477051e-01 5.050242543220520020e-01 1.972817629575729370e-01
-4.585775136947631836e-01 1.932118237018585205e-01 4.992707371711730957e-01 2.015583366155624390e-01 -5.646678805351257324e-01 3.740434050559997559e-01 5.921062827110290527e-02 -1.465743500739336014e-02
-1.005255505442619324e-01 -5.370329022407531738e-01 9.647892415523529053e-02 -9.847951121628284454e-03 -3.753442764282226562e-01 4.701527208089828491e-02 7.353385686874389648e-01 9.093153476715087891e-02
-2.634540572762489319e-02 1.981510594487190247e-02 2.739117145538330078e-01 -5.898571014404296875e-01 -2.226488292217254639e-01 6.364627480506896973e-01 -1.280872076749801636e-01 3.238678574562072754e-01
3.123746812343597412e-01 -5.330185890197753906e-01 1.516681313514709473e-01 -1.465274095535278320e-01 -5.447023510932922363e-01 1.583061367273330688e-01 4.470257163047790527e-01 2.285741567611694336e-01
-2.289127707481384277e-01 6.490475684404373169e-02 1.496364772319793701e-01 -3.598758205771446228e-02 -8.710784316062927246e-01 -2.253056019544601440e-01 2.798087596893310547e-01 -1.785130947828292847e-01
-3.683293461799621582e-01 -1.843815743923187256e-01 -4.301227331161499023e-01 -3.484731614589691162e-01 -3.794112205505371094e-01 5.945308599621057510e-03 4.263456463813781738e-01 4.451281428337097168e-01
-4.953223168849945068e-01 -1.860585659742355347e-01 4.837191104888916016e-02 -3.213718831539154053e-01 -1.128508523106575012e-01 -1.261156499385833740e-01 6.820644140243530273e-01 3.472263216972351074e-01
2.163310647010803223e-01 1.768326610326766968e-01 5.094971656799316406e-01 -2.865358591079711914e-01 -4.598601907491683960e-02 6.913460493087768555e-01 2.821436524391174316e-01 1.433944106101989746e-01
-3.283621668815612793e-01 1.096967235207557678e-01 4.009502828121185303e-01 2.086113691329956055e-01 -5.797058939933776855e-01 5.072875618934631348e-01 -1.006987318396568298e-01 2.689335942268371582e-01
-5.232204794883728027e-01 -1.148717626929283142e-01 3.800300359725952148e-01 -4.830950498580932617e-01 -4.787158370018005371e-01 2.864971756935119629e-01 -1.455351859331130981e-01 -5.302121490240097046e-02
-1.818550080060958862e-01 -3.212598264217376709e-01 2.640113532543182373e-01 1.438471376895904541e-01 -3.338561579585075378e-02 3.567292392253875732e-01 7.930249571800231934e-01 1.267590671777725220e-01
-1.815711259841918945e-01 -5.259873270988464355e-01 1.489081978797912598e-02 -4.151639342308044434e-01 -1.691904067993164062e-01 6.023640036582946777e-01 2.452211380004882812e-01 -2.572650313377380371e-01
-5.008227229118347168e-01 -2.042569220066070557e-02 -5.418484807014465332e-01 -4.158686995506286621e-01 -4.866834580898284912e-01 8.960901200771331787e-02 1.193963438272476196e-01 1.518776863813400269e-01
4.532457888126373291e-02 2.971884906291961670e-01 6.282064914703369141e-01 -1.623568832874298096e-01 -2.614688575267791748e-01 5.694057941436767578e-01 1.803393103182315826e-02 3.093660175800323486e-01
3.922435343265533447e-01 -5.038839951157569885e-02 -1.568763852119445801e-01 -4.707742035388946533e-01 -7.145637273788452148e-01 8.816195279359817505e-02 2.394815534353256226e-01 1.471126675605773926e-01
-3.409967198967933655e-02 4.773603677749633789e-01 -1.457073092460632324e-01 -4.184317588806152344e-02 -8.231679201126098633e-01 7.939674705266952515e-02 2.530861496925354004e-01 -4.589774180203676224e-03
-2.439413368701934814e-01 -2.596815526485443115e-01 4.657920077443122864e-02 -9.721640497446060181e-02 9.452386200428009033e-02 3.622687160968780518e-01 7.342381477355957031e-01 4.268001019954681396e-01
2.005027532577514648e-01 -6.622279435396194458e-02 3.218321204185485840e-01 -1.470513194799423218e-01 -1.398046016693115234e-01 1.504635661840438843e-01 7.978236079216003418e-01 3.892378211021423340e-01
-4.653489589691162109e-01 4.895975589752197266e-01 8.201214671134948730e-02 -3.376644253730773926e-01 -2.943208441138267517e-02 6.302964091300964355e-01 1.399751901626586914e-01 -7.258478552103042603e-02
-2.003344148397445679e-02 -4.020652547478675842e-02 -7.122604642063379288e-03 -3.586040139198303223e-01 -7.903353571891784668e-01 -1.365734636783599854e-01 -1.423319801688194275e-02 4.752365350723266602e-01
-2.133176177740097046e-01 -1.103265583515167236e-01 4.209880530834197998e-01 -9.215128421783447266e-02 -6.106332689523696899e-02 8.358688652515411377e-02 8.039982318878173828e-01 3.153921961784362793e-01
1.171009466052055359e-01 6.345403939485549927e-02 4.891683757305145264e-01 -4.140477776527404785e-01 -1.255516260862350464e-01 7.235057353973388672e-01 5.545422062277793884e-02 1.709991991519927979e-01
-7.151629775762557983e-02 -5.543198585510253906e-01 7.833806425333023071e-02 -3.769382238388061523e-01 -6.526744961738586426e-01 -1.289574801921844482e-01 3.107125163078308105e-01 1.547531876713037491e-02
-5.299185216426849365e-02 1.358496099710464478e-01 -7.550380378961563110e-02 -3.477780818939208984e-01 -4.318436682224273682e-01 -2.877543680369853973e-03 2.984038293361663818e-01 7.593050599098205566e-01
-9.811718016862869263e-02 5.422209501266479492e-01 -1.377386301755905151e-01 -1.486588716506958008e-01 -5.940963625907897949e-01 8.516210317611694336e-02 2.485996782779693604e-01 4.830040633678436279e-01
-3.339329659938812256e-01 4.896275103092193604e-01 3.054604828357696533e-01 9.729302674531936646e-02 -2.180691957473754883e-01 3.951837867498397827e-02 6.841006875038146973e-01 -1.699177622795104980e-01
-2.865203917026519775e-01 4.639880657196044922e-01 -2.302325665950775146e-01 9.741708636283874512e-02 -3.271799683570861816e-01 1.785572767257690430e-01 6.964443325996398926e-01 1.271222829818725586e-01
-1.472998261451721191e-01 2.688703238964080811e-01 3.313648104667663574e-01 -3.878901004791259766e-01 9.732220321893692017e-02 3.381114900112152100e-01 7.212519645690917969e-01 -4.189032688736915588e-02
7.953084260225296021e-02 -3.984486460685729980e-01 -1.762510240077972412e-01 -3.468830287456512451e-01 -3.612363934516906738e-01 5.519444346427917480e-01 2.890107929706573486e-01 -4.060289561748504639e-01
-3.930045664310455322e-01 1.494369357824325562e-01 1.901411414146423340e-01 7.315407693386077881e-02 -6.090968251228332520e-01 -1.599922627210617065e-01 5.551751852035522461e-01 -2.772990167140960693e-01
-6.588956117630004883e-01 -5.552856996655464172e-02 -2.712215781211853027e-01 -3.338686227798461914e-01 -2.449665218591690063e-01 4.411205947399139404e-01 1.857111901044845581e-01 -2.977571785449981689e-01
-1.571547687053680420e-01 -5.440079569816589355e-01 -3.396278247237205505e-02 -4.795682728290557861e-01 -3.153653144836425781e-01 5.137463286519050598e-02 3.745881319046020508e-01 4.536602795124053955e-01
1.504189521074295044e-01 5.049703121185302734e-01 -1.322229951620101929e-01 -5.074056386947631836e-01 -4.123132228851318359e-01 -1.403342583216726780e-03 3.690362870693206787e-01 3.758240342140197754e-01
-1.437453273683786392e-02 -3.157453238964080811e-01 -2.856056094169616699e-01 9.339308738708496094e-02 -4.200944006443023682e-01 7.276740074157714844e-01 2.369259893894195557e-01 -2.183635234832763672e-01
-5.051745846867561340e-02 3.282289803028106689e-01 -1.532956510782241821e-01 -4.895918816328048706e-02 -5.310614705085754395e-01 -1.093314401805400848e-02 7.617090940475463867e-01 3.834987804293632507e-02
-4.685428738594055176e-01 4.118758440017700195e-01 5.901023745536804199e-01 1.288532465696334839e-01 -3.056920766830444336e-01 3.184958398342132568e-01 2.002385705709457397e-01 1.049716174602508545e-01
-1.344205439090728760e-01 3.283050060272216797e-01 4.470574259757995605e-01 -7.026597261428833008e-01 -8.112055808305740356e-02 3.040150105953216553e-01 1.480071842670440674e-01 2.442214339971542358e-01
-2.796123176813125610e-02 -4.776506125926971436e-01 1.936471462249755859e-01 -4.188363254070281982e-01 -4.085205197334289551e-01 4.669528007507324219e-01 1.314744204282760620e-01 -3.948742449283599854e-01
-3.612857758998870850e-01 2.024431377649307251e-01 6.369231641292572021e-02 3.627715408802032471e-01 -4.208515882492065430e-01 6.953190565109252930e-01 1.655555963516235352e-01 -6.954170018434524536e-02
-4.914591908454895020e-01 4.798131063580513000e-02 6.037358045578002930e-01 -1.038415729999542236e-01 -4.488411247730255127e-01 2.836297452449798584e-01 -1.229344028979539871e-02 3.143731355667114258e-01
-1.493275314569473267e-01 -4.056961238384246826e-01 1.360218040645122528e-02 -1.033105403184890747e-01 -4.514006674289703369e-01 -1.067885681986808777e-01 7.589822411537170410e-01 -1.050406694412231445e-01
1.260372102260589600e-01 2.445016354322433472e-01 2.652482688426971436e-01 -2.397402375936508179e-01 2.534279227256774902e-02 8.335629701614379883e-01 3.087727427482604980e-01 -7.544068992137908936e-02
2.673640847206115723e-01 3.256191313266754150e-01 5.696253180503845215e-01 -2.749903798103332520e-01 -2.500903308391571045e-01 5.293423533439636230e-01 1.289932131767272949e-01 2.510142624378204346e-01
-4.803228378295898438e-02 4.259327054023742676e-01 3.921900391578674316e-01 -5.746144652366638184e-01 -8.352614939212799072e-03 4.672816991806030273e-01 2.972136139869689941e-01 1.597541719675064087e-01
1.769220381975173950e-01 1.630907058715820312e-01 2.537912130355834961e-01 -2.471718192100524902e-01 -8.612489104270935059e-01 -8.835185319185256958e-02 1.316603869199752808e-01 2.229483723640441895e-01
4.763378947973251343e-02 -4.370438754558563232e-01 1.955587118864059448e-01 -2.477533668279647827e-01 -1.593147218227386475e-01 3.566386997699737549e-01 4.589538872241973877e-01 5.864194035530090332e-01
-4.020997509360313416e-02 -2.530184984207153320e-01 -1.718425936996936798e-02 -3.732649683952331543e-01 -3.928215503692626953e-01 -6.583664566278457642e-02 5.419513583183288574e-01 5.851395726203918457e-01
1.332526504993438721e-01 -4.124005511403083801e-02 -3.123942017555236816e-01 2.231599688529968262e-01 -7.947996258735656738e-01 2.423313856124877930e-01 3.768589794635772705e-01 2.643878199160099030e-02
-3.614250719547271729e-01 7.326739281415939331e-02 1.561590582132339478e-01 3.665657043457031250e-01 -4.443053901195526123e-01 6.932850480079650879e-01 7.689818739891052246e-02 1.458870917558670044e-01
-3.371113538742065430e-01 4.068639576435089111e-01 -1.236825734376907349e-01 -1.443363279104232788e-01 -8.094090819358825684e-01 -7.068578153848648071e-02 1.358142495155334473e-01 7.811754941940307617e-02
-7.751028239727020264e-02 3.798543810844421387e-01 2.862216532230377197e-01 -6.235401630401611328e-01 3.008262440562248230e-02 4.951118826866149902e-01 2.772904634475708008e-01 2.367419898509979248e-01
7.435022294521331787e-02 -1.922366619110107422e-01 2.735437750816345215e-01 -3.524920344352722168e-01 -5.838239789009094238e-01 -1.798130869865417480e-01 4.542265236377716064e-01 4.230076372623443604e-01
2.588869929313659668e-01 1.578896194696426392e-01 -3.998959064483642578e-01 -3.627774417400360107e-01 -1.220577731728553772e-01 5.146053433418273926e-01 5.698277354240417480e-01 1.100172251462936401e-01
-7.653072476387023926e-01 1.842526048421859741e-01 2.044164091348648071e-01 2.150780707597732544e-01 -3.473289310932159424e-01 3.883458375930786133e-01 1.290459632873535156e-01 -6.487262994050979614e-02
-5.534293651580810547e-01 8.591841906309127808e-02 3.495720028877258301e-01 5.449325591325759888e-02 -2.812384366989135742e-01 6.737625002861022949e-01 -2.218238450586795807e-02 1.661955863237380981e-01
-1.633297801017761230e-01 -3.816849589347839355e-01 8.410193026065826416e-03 1.235337108373641968e-01 -4.616158902645111084e-01 5.554818511009216309e-01 2.878470718860626221e-01 -4.558544456958770752e-01
-2.671290040016174316e-01 -1.290368437767028809e-01 -3.832854032516479492e-01 -3.737554252147674561e-01 -5.856441259384155273e-01 -1.234304159879684448e-01 3.332143127918243408e-01 3.951517939567565918e-01
-1.834046095609664917e-01 -3.536722064018249512e-02 -4.833589792251586914e-01 -3.918559551239013672e-01 -4.412881731986999512e-01 2.437165528535842896e-01 5.102422460913658142e-02 5.667348504066467285e-01
2.776986360549926758e-02 3.634392619132995605e-01 3.499912023544311523e-01 -4.751938581466674805e-01 -2.468811161816120148e-02 1.807809323072433472e-01 6.833197474479675293e-01 1.364572495222091675e-01
-7.719555497169494629e-01 -5.234955251216888428e-02 -2.052945792675018311e-01 -2.296360731124877930e-01 -1.985573023557662964e-01 3.013799786567687988e-01 3.092401921749114990e-01 -2.838683724403381348e-01
1.236449703574180603e-01 2.609821036458015442e-02 -2.446527630090713501e-01 -2.011906057596206665e-01 -1.526520587503910065e-02 6.631954312324523926e-01 6.593921780586242676e-01 -9.401678293943405151e-02
1.069531068205833435e-01 -1.191234588623046875e-01 1.533348858356475830e-02 -5.317334458231925964e-02 -6.182982921600341797e-01 1.912668533623218536e-02 3.189927339553833008e-01 6.977772712707519531e-01
-1.655592173337936401e-01 3.906542658805847168e-01 -7.239042967557907104e-02 -2.712057232856750488e-01 -8.384430408477783203e-01 -7.907219231128692627e-02 4.017876088619232178e-02 1.741643846035003662e-01
-3.571719229221343994e-01 1.519879102706909180e-01 -3.504677414894104004e-01 -4.071935117244720459e-01 -2.465222179889678955e-01 6.250372529029846191e-01 6.406899541616439819e-02 -3.242594599723815918e-01
-9.870144724845886230e-02 -5.463923215866088867e-01 4.236998781561851501e-02 -1.167931780219078064e-01 -5.449127554893493652e-01 -9.443061053752899170e-02 6.080598831176757812e-01 2.634261734783649445e-02
-1.074634641408920288e-01 4.178228676319122314e-01 2.727140486240386963e-01 -1.846405267715454102e-01 8.636172115802764893e-02 2.677053511142730713e-01 7.913472652435302734e-01 7.451995741575956345e-03
1.156429275870323181e-01 2.865967452526092529e-01 -5.348751544952392578e-01 -3.782149553298950195e-01 -5.636600255966186523e-01 3.092079162597656250e-01 2.076888531446456909e-01 1.374559402465820312e-01
-3.174132853746414185e-02 -4.476264715194702148e-01 -2.859704494476318359e-01 -4.453914761543273926e-01 -3.414440155029296875e-01 5.916599631309509277e-01 1.197142750024795532e-01 -1.936318874359130859e-01
-4.792083501815795898e-01 4.017780423164367676e-01 -3.119262754917144775e-01 -3.774379491806030273e-01 -2.846355438232421875e-01 5.187011361122131348e-01 -1.350049674510955811e-01 -2.969327569007873535e-02
1.869441866874694824e-01 -1.273834705352783203e-01 1.967699378728866577e-01 -4.522812664508819580e-01 -5.771507024765014648e-01 -8.910141140222549438e-02 2.572629153728485107e-01 5.461890697479248047e-01
-4.940807819366455078e-01 -1.771399676799774170e-01 3.639239370822906494e-01 -5.411002635955810547e-01 -3.305564522743225098e-01 3.312915265560150146e-01 -1.456425189971923828e-01 2.429862767457962036e-01
8.945516496896743774e-02 -6.368358135223388672e-01 1.737591028213500977e-01 -4.259422793984413147e-02 -5.073866844177246094e-01 1.242941245436668396e-01 4.647597670555114746e-01 2.560069262981414795e-01
-2.209931015968322754e-01 3.116149604320526123e-01 8.941175788640975952e-02 1.865004301071166992e-01 -3.451600670814514160e-01 -2.564620599150657654e-02 8.281434774398803711e-01 7.527755200862884521e-02
-3.109021782875061035e-01 2.162764072418212891e-01 1.038223952054977417e-01 9.595857560634613037e-02 -5.781151652336120605e-01 -1.431812644004821777e-01 6.688653826713562012e-01 -1.856831908226013184e-01
1.770675331354141235e-01 -1.271366234868764877e-02 -9.103384613990783691e-02 -7.816882431507110596e-02 -4.234530031681060791e-01 8.160604238510131836e-01 1.570942848920822144e-01 -2.900728583335876465e-01
-6.383013725280761719e-01 6.041625887155532837e-02 -2.715054154396057129e-01 -6.282008290290832520e-01 -1.888819783926010132e-01 1.613382101058959961e-01 2.173539400100708008e-01 -1.077986434102058411e-01
-4.449878633022308350e-02 -5.108454823493957520e-01 -3.043769858777523041e-03 -3.583176434040069580e-01 -2.551816999912261963e-01 6.719021201133728027e-01 1.937102973461151123e-01 -2.335854321718215942e-01
-2.148865312337875366e-01 -1.817403882741928101e-01 -4.264347851276397705e-01 -4.553190991282463074e-02 -7.905615568161010742e-01 1.146728768944740295e-01 1.458924561738967896e-01 2.783026993274688721e-01
-6.226828694343566895e-01 -1.570742130279541016e-01 2.553150355815887451e-01 -2.839975059032440186e-01 -3.706843852996826172e-01 3.986954987049102783e-01 -1.574600934982299805e-01 3.472675383090972900e-01
-3.586745560169219971e-01 6.003621220588684082e-02 -3.517452180385589600e-01 -4.431059062480926514e-01 -2.120064198970794678e-01 6.636524200439453125e-01 2.430341206490993500e-02 -2.484123706817626953e-01
-1.118873059749603271e-01 -3.433154225349426270e-01 -4.219353795051574707e-01 -1.096407249569892883e-01 -4.695934653282165527e-01 8.632969856262207031e-02 6.177985072135925293e-01 2.644225955009460449e-01
-2.387877106666564941e-01 9.795203059911727905e-02 3.457648456096649170e-01 3.567149639129638672e-01 -3.626458346843719482e-01 6.594706773757934570e-01 1.698719114065170288e-01 3.021869361400604248e-01
-1.432747393846511841e-01 -1.898764520883560181e-01 2.870809435844421387e-01 -1.189951151609420776e-01 1.532173715531826019e-02 2.325449883937835693e-01 8.838655352592468262e-01 1.063655391335487366e-01
-5.018296241760253906e-01 3.263419568538665771e-01 -4.076463282108306885e-01 -4.149439632892608643e-01 -3.292251229286193848e-01 4.305213391780853271e-01 -8.029919117689132690e-02 -5.592877790331840515e-02
-5.415632203221321106e-02 2.684767544269561768e-01 3.949057757854461670e-01 -6.911067366600036621e-01 -2.662080526351928711e-01 4.062956869602203369e-01 -3.383917361497879028e-02 2.330670505762100220e-01
-2.235196381807327271e-01 1.416708379983901978e-01 3.206349015235900879e-01 -6.513490080833435059e-01 -2.841901481151580811e-01 5.445920228958129883e-01 -1.578757017850875854e-01 2.523226477205753326e-02
-4.210843145847320557e-01 -5.742484331130981445e-02 2.665859460830688477e-01 -6.777928769588470459e-02 -7.263185977935791016e-01 -2.555209398269653320e-01 3.014146089553833008e-01 -2.450465708971023560e-01
-6.951749324798583984e-01 -8.434675633907318115e-03 5.265190601348876953e-01 -2.281022816896438599e-01 -3.193984329700469971e-01 2.671266496181488037e-01 7.591852545738220215e-02 9.095119684934616089e-02
-2.543981075286865234e-01 1.582645922899246216e-01 3.855887353420257568e-01 -3.511737287044525146e-02 -4.185980260372161865e-01 7.251057624816894531e-01 -1.074955388903617859e-01 -2.185501754283905029e-01
-7.625147104263305664e-01 3.527864580973982811e-03 -9.094015508890151978e-02 -2.421685010194778442e-01 -4.148436784744262695e-01 3.456507325172424316e-01 -7.786651700735092163e-02 -2.324013859033584595e-01
-4.673802852630615234e-01 3.107302784919738770e-01 -2.979184091091156006e-01 -3.461705744266510010e-01 -2.723721265792846680e-01 6.059659719467163086e-01 -8.311531692743301392e-02 -1.677000224590301514e-01
-3.046427965164184570e-01 5.724490806460380554e-02 4.472961723804473877e-01 -2.527309954166412354e-01 -2.532143592834472656e-01 7.442367076873779297e-01 -1.083796024322509766e-01 1.010800972580909729e-01
-2.502954900264739990e-01 2.069319039583206177e-01 5.621181055903434753e-02 3.607550263404846191e-01 -4.827195107936859131e-01 7.135673165321350098e-01 1.334897428750991821e-01 -3.480720520019531250e-02
-3.791572153568267822e-01 2.047450989484786987e-01 5.734603404998779297e-01 2.998540699481964111e-01 -2.195006459951400757e-01 3.412973284721374512e-01 4.013990759849548340e-01 2.641297280788421631e-01
-4.300160706043243408e-01 2.644966728985309601e-02 -5.473411083221435547e-01 -4.698283970355987549e-01 -2.843420207500457764e-01 3.301923871040344238e-01 2.789962589740753174e-01 -1.623251140117645264e-01
-4.815984517335891724e-02 3.299178183078765869e-01 7.192354798316955566e-01 -2.488960884511470795e-02 -5.039895772933959961e-01 3.055952489376068115e-01 -7.828108221292495728e-02 1.318859308958053589e-01
-8.526617288589477539e-02 1.678186804056167603e-01 2.197926640510559082e-01 -2.136747837066650391e-01 1.103278249502182007e-01 5.010908842086791992e-01 6.340045928955078125e-01 4.531827867031097412e-01
-1.406002491712570190e-01 -5.484697222709655762e-01 -6.847538799047470093e-02 -5.482570528984069824e-01 -3.452917337417602539e-01 9.189517796039581299e-02 3.492585420608520508e-01 3.528244197368621826e-01
-1.011611446738243103e-01 -5.568557977676391602e-01 4.656185507774353027e-01 -2.936667203903198242e-01 -2.090784609317779541e-01 3.252154290676116943e-01 3.798934817314147949e-01 2.878184020519256592e-01
2.623163722455501556e-02 2.286918461322784424e-01 1.126807108521461487e-01 -1.529457867145538330e-01 1.542975474148988724e-02 9.308831095695495605e-01 1.581063121557235718e-01 1.383601427078247070e-01
-5.700418949127197266e-01 2.951913177967071533e-01 -4.606496095657348633e-01 -2.867750525474548340e-01 -2.887800037860870361e-01 4.317049086093902588e-01 -5.652979388833045959e-02 1.432399004697799683e-01
-1.567410975694656372e-01 -4.358140230178833008e-01 -1.116373762488365173e-01 -2.075697183609008789e-01 -5.395958423614501953e-01 -9.407936036586761475e-02 6.467138528823852539e-01 -1.081533282995223999e-01
-5.868401527404785156e-01 -1.849388331174850464e-02 4.176857769489288330e-01 1.121228188276290894e-01 -3.484836518764495850e-01 5.884674787521362305e-01 2.239347994327545166e-02 2.728644292801618576e-03
1.867309510707855225e-01 3.867091238498687744e-01 1.644039601087570190e-01 -5.168650746345520020e-01 -4.541996717453002930e-01 -7.173939794301986694e-02 5.448084473609924316e-01 -1.146708205342292786e-01
-3.274014294147491455e-01 2.098708152770996094e-01 2.534663677215576172e-01 -4.053131118416786194e-02 -5.689788460731506348e-01 -2.020745724439620972e-01 5.736095905303955078e-01 -2.987905442714691162e-01
-1.019970700144767761e-01 -2.415308058261871338e-01 -3.238939642906188965e-01 2.532391250133514404e-01 -6.228399276733398438e-01 2.496689856052398682e-01 3.315930962562561035e-01 4.494483172893524170e-01
8.886338770389556885e-02 -4.261983931064605713e-01 1.816813349723815918e-01 -5.122610926628112793e-01 -3.073972165584564209e-01 5.091564059257507324e-01 1.770820021629333496e-01 -3.604820966720581055e-01
7.273013144731521606e-02 -4.715743064880371094e-01 7.273153215646743774e-02 -2.212342172861099243e-01 -6.284521818161010742e-01 -8.891575038433074951e-02 5.254140496253967285e-01 1.979278177022933960e-01
2.853994369506835938e-01 1.908030062913894653e-01 -6.339250504970550537e-02 -2.664749026298522949e-01 -6.343547701835632324e-01 -5.370859801769256592e-02 6.329333782196044922e-01 -3.490674868226051331e-02
1.236598640680313110e-01 3.461332619190216064e-01 -4.621698856353759766e-01 -1.730219721794128418e-01 -3.232892751693725586e-01 5.679384469985961914e-01 4.356997609138488770e-01 -6.677060574293136597e-02
-6.790283918380737305e-01 2.941285669803619385e-01 4.318380653858184814e-01 -2.834958434104919434e-01 -2.450653910636901855e-01 2.944064140319824219e-01 5.331700295209884644e-02 1.896836608648300171e-01
1.793611943721771240e-01 -6.357546448707580566e-01 1.682927310466766357e-01 -2.963002584874629974e-02 -5.058344006538391113e-01 2.265169024467468262e-01 3.748516440391540527e-01 2.945389747619628906e-01
-2.706382274627685547e-01 6.021990776062011719e-01 3.015001416206359863e-01 -4.062875509262084961e-01 7.967989891767501831e-03 4.197113513946533203e-01 3.448610603809356689e-01 -1.139687076210975647e-01
-6.776299476623535156e-01 -1.609306931495666504e-01 -3.752493858337402344e-01 -3.308106362819671631e-01 -3.022838234901428223e-01 2.965206503868103027e-01 1.539930254220962524e-01 -2.483091056346893311e-01
-3.992765396833419800e-02 1.003291308879852295e-01 -7.500061392784118652e-02 -3.021987676620483398e-01 -6.792511343955993652e-01 -1.303951442241668701e-01 2.111873775720596313e-01 6.069642901420593262e-01
1.498270314186811447e-02 -1.408961042761802673e-02 2.083269357681274414e-01 -2.511330842971801758e-01 -1.788526773452758789e-01 8.619338870048522949e-01 -7.097111642360687256e-02 3.363836705684661865e-01
-4.328444302082061768e-01 2.420550286769866943e-01 -2.408072650432586670e-01 -4.939160943031311035e-01 -1.074362695217132568e-01 5.759385824203491211e-01 1.578989028930664062e-01 -2.897133827209472656e-01
1.523180156946182251e-01 5.279101058840751648e-02 -2.108792364597320557e-01 -2.193345129489898682e-01 3.135752677917480469e-02 5.901173353195190430e-01 7.284825444221496582e-01 -3.906567394733428955e-02
-1.346693634986877441e-01 -3.984400928020477295e-01 -1.489342898130416870e-01 -3.299923539161682129e-01 -2.638272047042846680e-01 7.376141548156738281e-01 1.144785061478614807e-01 -2.554377913475036621e-01
-5.789689421653747559e-01 -1.920998096466064453e-01 -3.265363872051239014e-01 -3.337223529815673828e-01 -1.650123149156570435e-01 -2.153954282402992249e-02 4.460570216178894043e-01 4.280609488487243652e-01
-8.293389528989791870e-02 1.655434668064117432e-01 -2.972289025783538818e-01 -2.884948253631591797e-01 -1.541872173547744751e-01 7.614886760711669922e-01 3.569509685039520264e-01 -2.511777281761169434e-01
-5.663565918803215027e-02 -3.528175652027130127e-01 -2.308325767517089844e-01 -1.476180553436279297e-01 -6.035227775573730469e-01 -5.765576660633087158e-02 5.646721124649047852e-01 3.328946828842163086e-01
-7.194754481315612793e-01 2.758277654647827148e-01 3.678006529808044434e-01 -2.300226241350173950e-01 -3.029882907867431641e-01 3.109504878520965576e-01 6.294033676385879517e-02 1.601028591394424438e-01
2.047667205333709717e-01 1.162634603679180145e-02 1.655863523483276367e-01 -5.351334214210510254e-01 -1.779666841030120850e-01 6.680403947830200195e-01 -2.854474261403083801e-02 4.066742956638336182e-01
-4.602956771850585938e-02 -3.817633092403411865e-01 1.447214931249618530e-01 -3.850441873073577881e-01 -5.457748770713806152e-01 -2.330260351300239563e-02 4.510191380977630615e-01 4.255624413490295410e-01
-4.951897859573364258e-01 -4.660801589488983154e-02 -4.908544719219207764e-01 -5.050964951515197754e-01 -2.836021780967712402e-01 2.628299593925476074e-01 3.059637546539306641e-01 -1.158905997872352600e-01
-5.612699314951896667e-02 -3.706568479537963867e-02 -5.173028111457824707e-01 -1.884304285049438477e-01 -3.483618795871734619e-01 1.876910179853439331e-01 6.983535289764404297e-01 2.192856669425964355e-01
1.225139051675796509e-01 -6.289150118827819824e-01 2.836415469646453857e-01 -7.118793576955795288e-02 -4.743253290653228760e-01 2.179326117038726807e-01 4.029307067394256592e-01 2.628756761550903320e-01
-3.227031826972961426e-01 8.195839822292327881e-02 4.115782976150512695e-01 3.529576957225799561e-01 -5.668290257453918457e-01 5.100579261779785156e-01 1.067408174276351929e-01 4.818544164299964905e-02
-5.348075926303863525e-02 -4.921625833958387375e-03 3.419741988182067871e-01 -3.168721199035644531e-01 -3.557936474680900574e-02 5.932828411459922791e-02 8.301488161087036133e-01 2.929650843143463135e-01
-4.688584804534912109e-02 -3.638889789581298828e-01 -3.025543987751007080e-01 -6.789272278547286987e-02 -5.531416535377502441e-01 4.405523464083671570e-02 6.720309257507324219e-01 -9.851928800344467163e-02
2.711971700191497803e-01 1.150659099221229553e-01 -1.002553030848503113e-01 -4.551374316215515137e-01 -7.298539280891418457e-01 -6.809698045253753662e-02 3.838345706462860107e-01 1.065726578235626221e-01
1.980203837156295776e-01 3.408214747905731201e-01 -4.513739421963691711e-02 -5.172255635261535645e-01 -7.241996526718139648e-01 -3.896268829703330994e-02 2.141251266002655029e-01 5.688840895891189575e-02
3.046760261058807373e-01 1.878323554992675781e-01 -3.606903553009033203e-01 -3.312295973300933838e-01 -2.393081039190292358e-01 4.958934485912322998e-01 5.708861351013183594e-01 5.469249188899993896e-02
3.696830868721008301e-01 3.879818618297576904e-01 2.465435266494750977e-01 -3.609777987003326416e-01 -1.582805961370468140e-01 5.546154379844665527e-01 4.254543781280517578e-01 -8.974125236272811890e-02
-3.273237496614456177e-03 3.044987320899963379e-01 1.926954835653305054e-01 -3.870506286621093750e-01 -7.885687351226806641e-01 -2.067163735628128052e-01 2.121351063251495361e-01 -1.037137284874916077e-01
-6.245714426040649414e-01 3.070389293134212494e-02 3.463105857372283936e-01 -2.178334146738052368e-01 -4.846980273723602295e-01 4.039537906646728516e-01 -1.641224771738052368e-01 -1.286019533872604370e-01
-4.807001054286956787e-01 -6.745031476020812988e-02 2.755759954452514648e-01 -6.241363286972045898e-01 -2.458894848823547363e-01 3.173654973506927490e-01 -1.163413971662521362e-01 3.523801267147064209e-01
3.775471150875091553e-01 -1.161299645900726318e-01 5.283841118216514587e-02 2.554180473089218140e-02 -8.603054285049438477e-01 2.125032693147659302e-01 1.342806220054626465e-01 1.929076164960861206e-01
-2.036776095628738403e-01 -4.991694986820220947e-01 8.218177407979965210e-02 7.235369086265563965e-02 -1.765616536140441895e-01 1.949872076511383057e-01 7.892759442329406738e-01 7.215204834938049316e-02
-3.219080567359924316e-01 -2.677338123321533203e-01 -2.800723612308502197e-01 -2.537194490432739258e-01 -2.488992661237716675e-01 3.225922212004661560e-02 6.321266293525695801e-01 4.682989418506622314e-01
-5.695346593856811523e-01 -3.707174211740493774e-02 2.667388319969177246e-01 2.137707918882369995e-01 -5.942578315734863281e-01 3.752263784408569336e-01 -1.139151975512504578e-01 2.247096300125122070e-01
-6.879793852567672729e-02 -5.085915327072143555e-02 4.791888892650604248e-01 -2.321062237024307251e-01 -4.286185652017593384e-02 1.322323977947235107e-01 7.953526377677917480e-01 2.393249720335006714e-01
-4.148889482021331787e-01 1.855067163705825806e-01 -2.807732224464416504e-01 2.780402600765228271e-01 -4.172527194023132324e-01 6.284562498331069946e-02 6.341111660003662109e-01 2.390987128019332886e-01
-2.083307877182960510e-02 -6.236204504966735840e-01 1.689331680536270142e-01 -2.292591780424118042e-01 -1.553103923797607422e-01 4.181714951992034912e-01 4.340356886386871338e-01 3.770801723003387451e-01
-6.029623746871948242e-01 -6.316032260656356812e-02 3.017392158508300781e-01 -5.129417777061462402e-01 -3.231255710124969482e-01 3.879160881042480469e-01 -1.165426075458526611e-01 9.909606724977493286e-02
-2.833952009677886963e-01 1.474604904651641846e-01 2.009696364402770996e-01 3.087719082832336426e-01 -4.003570675849914551e-01 7.604574561119079590e-01 7.709673792123794556e-02 1.329980492591857910e-01
-3.877917304635047913e-02 -6.184908747673034668e-01 -7.548325508832931519e-02 -4.266475737094879150e-01 -3.145254552364349365e-01 2.020132988691329956e-01 3.707918822765350342e-01 3.886091709136962891e-01
-4.425248876214027405e-02 3.579506874084472656e-01 4.484116733074188232e-01 -6.120759248733520508e-01 2.293068356812000275e-02 1.603593826293945312e-01 4.740950167179107666e-01 2.078368812799453735e-01
-1.707935482263565063e-01 -4.080382287502288818e-01 3.085083663463592529e-01 -6.654412150382995605e-01 3.230002522468566895e-02 2.132529765367507935e-01 4.677574336528778076e-01 -3.206295520067214966e-02
-5.511530488729476929e-02 2.308950573205947876e-02 -3.706386089324951172e-01 -3.176404535770416260e-01 -4.165569245815277100e-01 2.921987771987915039e-01 -1.604257524013519287e-02 7.064019441604614258e-01
-5.730072259902954102e-01 1.921687275171279907e-02 2.503604888916015625e-01 2.450507581233978271e-01 -5.496698617935180664e-01 4.350038468837738037e-01 -5.105447024106979370e-02 2.336479127407073975e-01
-2.152913995087146759e-02 -2.404679805040359497e-01 2.057540416717529297e-01 -4.179764986038208008e-01 -8.033856153488159180e-01 -1.927561126649379730e-02 -1.967347115278244019e-01 2.004194110631942749e-01
-7.710878551006317139e-02 2.630436234176158905e-02 5.509791374206542969e-01 -3.626386523246765137e-01 -9.394983947277069092e-02 4.231225326657295227e-02 6.921352744102478027e-01 2.619339525699615479e-01
-3.442228436470031738e-01 -4.018869102001190186e-01 -9.843190759420394897e-02 1.424462944269180298e-01 -2.654555439949035645e-01 7.022933363914489746e-01 2.763998210430145264e-01 -2.234686315059661865e-01
1.328037958592176437e-02 -3.344802558422088623e-01 -1.558635234832763672e-01 -7.877527177333831787e-02 -4.327560365200042725e-01 7.241054177284240723e-01 1.294793486595153809e-01 -3.592719137668609619e-01
-1.983922161161899567e-02 5.277721583843231201e-02 -6.273249387741088867e-01 -4.211075007915496826e-01 -2.980787158012390137e-01 3.460080921649932861e-01 4.204269051551818848e-01 2.015480548143386841e-01
-4.588167369365692139e-02 -2.704308032989501953e-01 -1.769760996103286743e-01 1.476110070943832397e-01 -3.313259780406951904e-01 7.085236310958862305e-01 4.217250347137451172e-01 -2.863874137401580811e-01
-4.955317676067352295e-01 -1.375417113304138184e-01 -4.674402773380279541e-01 -4.734734594821929932e-01 -3.635993897914886475e-01 -1.378164719790220261e-02 2.550468146800994873e-01 3.088846504688262939e-01
-4.999398887157440186e-01 -4.577772915363311768e-01 -4.020697623491287231e-02 -2.808423042297363281e-01 -6.546954810619354248e-02 5.552228093147277832e-01 2.515884041786193848e-01 -2.900957763195037842e-01
-1.104488819837570190e-01 -1.500349938869476318e-01 2.649369537830352783e-01 -3.214125931262969971e-01 -1.826888769865036011e-01 8.349528312683105469e-01 -8.486356586217880249e-02 2.325284779071807861e-01
-5.786924958229064941e-01 -3.286601603031158447e-01 -3.690705597400665283e-01 -3.542693257331848145e-01 -3.057670593261718750e-01 3.955126181244850159e-02 4.337087869644165039e-01 1.105291172862052917e-01
-9.613554924726486206e-02 -4.973837137222290039e-01 -1.839884323999285698e-03 -2.690461575984954834e-01 -3.795261681079864502e-01 5.557551383972167969e-01 1.933725923299789429e-01 -4.250662326812744141e-01
-5.403132438659667969e-01 -2.426381409168243408e-01 3.360179662704467773e-01 -3.214110732078552246e-01 -3.633210361003875732e-01 2.650350034236907959e-01 -1.025331243872642517e-01 4.692721664905548096e-01
-6.099267303943634033e-02 -4.739089012145996094e-01 4.228841662406921387e-01 -5.567923784255981445e-01 -8.085907995700836182e-02 2.415822595357894897e-01 3.853039443492889404e-01 2.635950446128845215e-01
4.103836119174957275e-01 -1.215577945113182068e-01 -1.316552907228469849e-01 -2.815197408199310303e-01 -6.941674947738647461e-01 6.412264704704284668e-02 4.828913211822509766e-01 3.253092244267463684e-02
-3.572880029678344727e-01 1.367859095335006714e-01 1.467559337615966797e-01 3.417254686355590820e-01 -4.379433989524841309e-01 7.151478528976440430e-01 9.567185491323471069e-02 -5.419900640845298767e-02
-3.684735596179962158e-01 -4.046134650707244873e-02 -5.029453039169311523e-01 -4.671232998371124268e-01 -5.133332014083862305e-01 1.103814467787742615e-01 1.574497967958450317e-01 3.015733659267425537e-01
-4.237297177314758301e-01 -3.399384021759033203e-01 -2.581530809402465820e-01 -3.924696892499923706e-02 -3.057681024074554443e-01 -8.556412532925605774e-03 7.353925704956054688e-01 -4.839396104216575623e-02
-2.947233617305755615e-01 2.851633727550506592e-01 1.805959194898605347e-01 3.238056302070617676e-01 -3.372422158718109131e-01 7.444741725921630859e-01 1.592431664466857910e-01 -3.197582066059112549e-02
-2.994169890880584717e-01 4.323279857635498047e-01 -9.612166881561279297e-02 -3.832288682460784912e-01 -9.433283470571041107e-03 7.415370345115661621e-01 5.337734147906303406e-02 1.205111667513847351e-01
-3.591296076774597168e-01 3.594136238098144531e-02 2.339554280042648315e-01 -4.447704553604125977e-01 -3.028471469879150391e-01 6.928426027297973633e-01 -2.003492116928100586e-01 7.274061441421508789e-02
-2.463643550872802734e-01 1.949397176504135132e-01 1.437711119651794434e-01 1.974075883626937866e-01 -7.306488156318664551e-01 -1.049029976129531860e-01 4.925197362899780273e-01 -2.328847497701644897e-01
1.660267412662506104e-01 -6.971863657236099243e-02 6.559299677610397339e-02 -6.151305437088012695e-01 -1.577222496271133423e-01 6.632006168365478516e-01 -1.971942000091075897e-02 3.461015224456787109e-01
1.230830699205398560e-01 -2.867342531681060791e-01 3.197569400072097778e-02 -4.117915779352188110e-02 -1.803138703107833862e-01 2.682873010635375977e-01 8.868384957313537598e-01 -9.456323087215423584e-02
1.820544898509979248e-02 -3.283305764198303223e-01 6.499451398849487305e-01 -2.797176837921142578e-01 -3.067008256912231445e-01 2.024924010038375854e-01 5.060868859291076660e-01 2.158127026632428169e-03
-8.362054824829101562e-02 -3.544705510139465332e-01 1.455474942922592163e-01 -4.143252372741699219e-01 -5.582141280174255371e-01 -1.593176573514938354e-01 4.363685846328735352e-01 3.835441470146179199e-01
3.129594027996063232e-01 -4.508368968963623047e-01 2.750939726829528809e-01 -4.958560764789581299e-01 -1.905814558267593384e-01 4.663252234458923340e-01 3.019082546234130859e-01 1.797877550125122070e-01
1.403364092111587524e-01 2.540335953235626221e-01 -3.522033393383026123e-01 1.281403452157974243e-01 -2.159761041402816772e-01 5.740899443626403809e-01 3.924887478351593018e-01 4.950082004070281982e-01
5.571542978286743164e-01 5.959694460034370422e-02 1.049355939030647278e-01 1.309461742639541626e-01 -3.535433411598205566e-01 5.627232193946838379e-01 3.931998312473297119e-01 2.482185512781143188e-01
3.418403863906860352e-02 -4.536070227622985840e-01 3.192883431911468506e-01 -4.371366202831268311e-01 -1.484117358922958374e-01 6.583456993103027344e-01 1.659328937530517578e-01 -1.306138336658477783e-01
-2.500198781490325928e-01 -4.265947267413139343e-02 2.257241904735565186e-01 5.045232828706502914e-03 -2.634975314140319824e-01 8.665210008621215820e-01 -1.235202550888061523e-01 2.216905802488327026e-01
2.789430916309356689e-01 9.846583008766174316e-02 2.491520345211029053e-01 2.387845069169998169e-01 -7.728890180587768555e-01 3.485315293073654175e-02 4.182164967060089111e-01 1.411492675542831421e-01
-8.951631933450698853e-02 -2.535386979579925537e-01 4.463738799095153809e-01 -3.810411691665649414e-01 -6.577210426330566406e-01 -2.094553411006927490e-01 1.598531603813171387e-01 2.850287854671478271e-01
-7.924815267324447632e-02 1.289982348680496216e-01 3.448771238327026367e-01 4.568216204643249512e-01 -4.228025674819946289e-01 6.176559925079345703e-01 2.959959805011749268e-01 3.972946107387542725e-02
-3.336579799652099609e-01 3.138365447521209717e-01 -1.608527600765228271e-01 -4.536802768707275391e-01 1.521183922886848450e-02 7.165373563766479492e-01 1.616525352001190186e-01 -1.367142349481582642e-01
2.112934738397598267e-02 -3.318107426166534424e-01 1.029176115989685059e-01 -5.746066197752952576e-02 9.266670048236846924e-02 6.131108999252319336e-01 5.608574748039245605e-01 4.201288223266601562e-01
6.637731194496154785e-02 3.423618376255035400e-01 -2.162404656410217285e-01 -3.948185145854949951e-01 2.040633186697959900e-02 6.644244790077209473e-01 4.830874502658843994e-01 2.215764671564102173e-02
2.350619286298751831e-01 1.474824547767639160e-01 -3.566255271434783936e-01 -3.304652273654937744e-01 -2.531678676605224609e-01 5.018659830093383789e-01 5.763747692108154297e-01 -1.960469037294387817e-01
-1.558102518320083618e-01 -3.361251652240753174e-01 -2.494265735149383545e-01 1.521749198436737061e-01 -7.475363016128540039e-01 6.757560372352600098e-02 4.302340149879455566e-01 1.699816137552261353e-01
-2.428483814001083374e-01 2.928110957145690918e-01 2.068663984537124634e-01 4.502083361148834229e-01 -3.764929175376892090e-01 5.914023518562316895e-01 3.301157951354980469e-01 9.656587243080139160e-02
-4.664553999900817871e-01 2.275537326931953430e-02 -5.796110033988952637e-01 -4.252441823482513428e-01 -3.681782186031341553e-01 2.452994734048843384e-01 1.773276478052139282e-01 -1.948019117116928101e-01
4.388115406036376953e-01 4.380014538764953613e-02 -2.485679686069488525e-01 -5.681859701871871948e-02 -6.754101514816284180e-01 1.915617436170578003e-01 4.405724704265594482e-01 2.313716113567352295e-01
-2.692220509052276611e-01 1.783874072134494781e-02 -5.188996791839599609e-01 -4.805444777011871338e-01 -2.146717011928558350e-01 3.428851962089538574e-01 4.558891355991363525e-01 -2.356527298688888550e-01
-1.628807038068771362e-01 -5.606359839439392090e-01 3.506000153720378876e-03 -3.045964241027832031e-01 -1.342455893754959106e-01 5.788847804069519043e-01 4.053640961647033691e-01 -2.211707830429077148e-01
-3.308654725551605225e-01 -6.912562996149063110e-02 -4.464493989944458008e-01 -3.647632896900177002e-01 -3.578346967697143555e-01 4.729340225458145142e-02 3.084265291690826416e-01 5.726876854896545410e-01
-1.400258094072341919e-01 1.368265151977539062e-01 4.244358539581298828e-01 2.690332233905792236e-01 -5.371400117874145508e-01 6.076194643974304199e-01 -3.522023931145668030e-02 2.240207493305206299e-01
1.798132658004760742e-01 -5.710093975067138672e-01 2.472045868635177612e-01 -2.108877301216125488e-01 -4.534764885902404785e-01 2.187422811985015869e-01 4.814078509807586670e-01 2.253642678260803223e-01
-3.875898569822311401e-02 -1.394041180610656738e-01 3.012683093547821045e-01 -9.469913691282272339e-02 3.990240767598152161e-02 3.165520727634429932e-01 8.798474669456481934e-01 5.835168063640594482e-02
-2.757871150970458984e-01 1.805754937231540680e-02 1.165516451001167297e-01 -7.767803072929382324e-01 -4.518944919109344482e-01 -1.876964271068572998e-01 2.456917166709899902e-01 -8.270715922117233276e-02
-2.667921185493469238e-01 3.257613480091094971e-01 -4.744274169206619263e-02 1.713994294404983521e-01 -2.073493748903274536e-01 1.744736582040786743e-01 8.469932079315185547e-01 1.550797373056411743e-02
-2.454060316085815430e-01 1.140314340591430664e-01 -5.925232172012329102e-01 -4.527865052223205566e-01 -1.971341073513031006e-01 3.699293434619903564e-01 4.345283210277557373e-01 -7.841479033231735229e-02
1.376985460519790649e-01 6.739787757396697998e-03 4.542531967163085938e-01 2.904883623123168945e-01 -4.979252517223358154e-01 1.140621379017829895e-01 6.327128410339355469e-01 1.702906042337417603e-01
-3.928496241569519043e-01 1.366001665592193604e-01 2.863816022872924805e-01 -4.871118068695068359e-01 -2.362878322601318359e-01 -1.160621345043182373e-01 5.574448704719543457e-01 -3.573096096515655518e-01
1.320452690124511719e-01 3.657287359237670898e-01 1.462444383651018143e-02 -6.509820818901062012e-01 -1.878476440906524658e-01 2.413322217762470245e-02 5.298618078231811523e-01 3.289258182048797607e-01
4.887358248233795166e-01 -5.119070038199424744e-02 8.401576429605484009e-02 1.510569602251052856e-01 -4.046273529529571533e-01 5.088525414466857910e-01 4.534035027027130127e-01 3.168770968914031982e-01
-1.752650886774063110e-01 2.578544020652770996e-01 4.404625594615936279e-01 -4.556394815444946289e-01 8.918008767068386078e-03 -3.611667826771736145e-02 6.594419479370117188e-01 2.548157274723052979e-01
-3.797888755798339844e-01 1.492608487606048584e-01 -4.708965420722961426e-01 -5.439023301005363464e-02 -5.656726360321044922e-01 8.269635029137134552e-03 4.456060826778411865e-01 3.002685606479644775e-01
-4.261290132999420166e-01 -4.524222910404205322e-01 5.053158476948738098e-02 -9.386818856000900269e-02 -1.446178108453750610e-01 4.671158641576766968e-02 7.510426044464111328e-01 1.232968419790267944e-01
-4.714582115411758423e-02 3.370606899261474609e-01 -1.848139464855194092e-01 1.757908798754215240e-02 -3.465158343315124512e-01 8.680790662765502930e-02 6.509981155395507812e-01 5.461637377738952637e-01
-2.148031443357467651e-01 1.897591203451156616e-01 2.276554107666015625e-01 3.908935189247131348e-01 -4.647894501686096191e-01 6.784695982933044434e-01 1.866603642702102661e-01 -4.509856551885604858e-02
3.123103380203247070e-01 -9.585922211408615112e-02 -5.664838477969169617e-02 3.057812750339508057e-01 -6.433364748954772949e-01 3.657821714878082275e-01 3.141381740570068359e-01 3.875575959682464600e-01
-3.370204865932464600e-01 1.418178975582122803e-01 -4.627595245838165283e-01 -6.317591667175292969e-02 -5.081096887588500977e-01 2.147814631462097168e-02 4.906039834022521973e-01 3.857955932617187500e-01
2.970162034034729004e-01 -8.861836791038513184e-02 -3.958641588687896729e-01 -3.852655887603759766e-01 -5.931800603866577148e-01 1.844976246356964111e-01 3.520124852657318115e-01 2.982873618602752686e-01
5.351784229278564453e-01 2.240143418312072754e-01 1.299676001071929932e-01 -1.064493134617805481e-01 -4.119412600994110107e-01 4.795894324779510498e-01 3.957687318325042725e-01 2.807917892932891846e-01
1.768470369279384613e-02 1.032106950879096985e-01 3.817080855369567871e-01 1.937334835529327393e-01 -5.191358923912048340e-01 6.869367361068725586e-01 -1.136533990502357483e-01 2.269355356693267822e-01
5.072234943509101868e-02 -2.018269598484039307e-01 2.642302811145782471e-01 -2.852419391274452209e-02 -3.159343004226684570e-01 1.881840080022811890e-01 1.895123273134231567e-01 8.455289602279663086e-01
-7.145070433616638184e-01 2.822373993694782257e-02 3.912937641143798828e-01 8.299031108617782593e-02 -4.708220362663269043e-01 3.234481215476989746e-01 -3.407557308673858643e-02 3.509606048464775085e-02
2.203818708658218384e-01 -6.223726272583007812e-02 3.284837901592254639e-01 3.773770853877067566e-02 -2.412275522947311401e-01 3.859156370162963867e-01 7.266774177551269531e-01 3.210155069828033447e-01
1.607210785150527954e-01 -6.139519214630126953e-01 2.984984219074249268e-01 -5.414621531963348389e-02 -3.545608222484588623e-01 3.198374807834625244e-01 4.197743535041809082e-01 3.177715837955474854e-01
-6.416173577308654785e-01 1.154604256153106689e-01 -4.431257247924804688e-01 -4.171803295612335205e-01 -1.588356792926788330e-01 3.718221485614776611e-01 1.757035702466964722e-01 1.012130826711654663e-01
-4.601931571960449219e-01 9.968210756778717041e-02 1.704639047384262085e-01 -6.419159173965454102e-01 -2.671756148338317871e-01 -1.411865353584289551e-01 3.431124091148376465e-01 -3.579512238502502441e-01
-4.598455727100372314e-01 1.272109001874923706e-01 -6.144965067505836487e-02 -5.675558447837829590e-01 -5.471528694033622742e-02 1.727109700441360474e-01 5.312656164169311523e-01 -3.624881803989410400e-01
-6.563623249530792236e-02 3.131512403488159180e-01 4.161886274814605713e-01 3.499061465263366699e-01 -3.848750293254852295e-01 6.148645877838134766e-01 2.753012180328369141e-01 -1.745574641972780228e-03
-4.192797243595123291e-01 -4.289177246391773224e-03 -5.841621160507202148e-01 -4.080375134944915771e-01 -2.523697912693023682e-01 3.457244932651519775e-01 3.055332005023956299e-01 -1.996987313032150269e-01
1.978812664747238159e-01 5.100645124912261963e-02 2.269731462001800537e-01 -4.227248728275299072e-01 9.934386238455772400e-03 6.973182559013366699e-01 2.884331047534942627e-01 3.980993628501892090e-01
-1.592878401279449463e-01 4.373071789741516113e-01 3.162552714347839355e-01 -4.438377320766448975e-01 3.955087810754776001e-02 6.071924567222595215e-01 2.795043885707855225e-01 -1.949637830257415771e-01
3.503754138946533203e-01 2.512433566153049469e-02 5.409747827798128128e-04 -6.087553873658180237e-02 -3.585406541824340820e-01 6.065307259559631348e-01 4.745952188968658447e-01 -3.888803720474243164e-01
2.271198779344558716e-01 2.136313021183013916e-01 5.075536966323852539e-01 -5.139096081256866455e-02 -3.952288031578063965e-01 6.483659148216247559e-01 -6.550100445747375488e-02 2.482980787754058838e-01
-5.367465019226074219e-01 2.150860428810119629e-01 3.760963082313537598e-01 1.589026153087615967e-01 -6.003893613815307617e-01 3.551082015037536621e-01 -8.306225389242172241e-02 -7.398805022239685059e-02
-2.533398801460862160e-03 -3.357929289340972900e-01 4.347523450851440430e-01 -4.810132086277008057e-02 -2.149796336889266968e-01 5.106028914451599121e-01 6.064803004264831543e-01 1.454769223928451538e-01
1.447207629680633545e-01 -4.333916306495666504e-01 1.331954449415206909e-01 -4.585263133049011230e-01 -1.194447427988052368e-01 5.676095485687255859e-01 2.741993367671966553e-01 3.893677592277526855e-01
-2.676140666007995605e-01 -4.121252521872520447e-02 2.079891115427017212e-01 9.785335510969161987e-02 -8.123470544815063477e-01 -1.559539735317230225e-01 3.559315800666809082e-01 -2.508641183376312256e-01
-3.455548882484436035e-01 1.873077303171157837e-01 -5.106969475746154785e-01 -5.664517879486083984e-01 -3.487663567066192627e-01 3.074809908866882324e-01 2.143988460302352905e-01 4.097766801714897156e-02
3.226571902632713318e-02 -2.871869504451751709e-01 1.449881792068481445e-01 -4.601568877696990967e-01 9.133891761302947998e-02 5.032191872596740723e-01 5.432777404785156250e-01 3.563617467880249023e-01
-2.083093672990798950e-01 6.163265705108642578e-01 3.812984526157379150e-01 -2.932818830013275146e-01 -9.965182095766067505e-02 3.639963269233703613e-01 4.431120157241821289e-01 8.107881247997283936e-02
2.173269093036651611e-01 1.062130779027938843e-01 -1.132198199629783630e-01 -2.300354093313217163e-01 -5.129008889198303223e-01 -6.407707929611206055e-02 7.741427421569824219e-01 -9.634672850370407104e-02
5.988177657127380371e-02 -3.619355857372283936e-01 2.653382420539855957e-01 -1.983670741319656372e-01 -1.149894576519727707e-02 4.829908013343811035e-01 5.963671207427978516e-01 4.081628322601318359e-01
5.614320188760757446e-02 -6.155236959457397461e-01 1.673684309935197234e-04 -4.708794355392456055e-01 -3.017562627792358398e-01 2.029688358306884766e-01 4.111790955066680908e-01 3.081065118312835693e-01
-1.586986929178237915e-01 -1.162063851952552795e-01 -2.155570387840270996e-01 -5.089849829673767090e-01 -7.486364841461181641e-01 -6.790208816528320312e-02 3.966338932514190674e-02 2.985628545284271240e-01
2.298687212169170380e-02 -2.676706612110137939e-01 -9.423150680959224701e-03 4.840064048767089844e-02 -3.366500735282897949e-01 1.911429315805435181e-01 4.339199066162109375e-01 7.663140892982482910e-01
-3.937326371669769287e-01 -3.439567983150482178e-01 -9.654331952333450317e-02 -6.307178735733032227e-01 -4.217237830162048340e-01 -1.919046640396118164e-01 3.214971423149108887e-01 3.878036513924598694e-02
1.707487106323242188e-01 -4.992431774735450745e-02 4.719841182231903076e-01 -6.787694990634918213e-02 -1.031185910105705261e-01 1.883205622434616089e-01 6.750113368034362793e-01 4.891192317008972168e-01
-6.298568844795227051e-02 -4.181952178478240967e-01 -2.078202068805694580e-01 -4.722591638565063477e-01 -4.549167752265930176e-01 -3.790907189249992371e-02 4.821155071258544922e-01 3.377956748008728027e-01
1.505176424980163574e-01 5.008693933486938477e-01 -3.557162582874298096e-01 -3.484211862087249756e-01 -2.672609090805053711e-01 3.562645614147186279e-01 2.283342629671096802e-01 4.775492846965789795e-01
-5.550720095634460449e-01 1.176071092486381531e-01 1.287933904677629471e-02 -4.388824105262756348e-01 3.849732503294944763e-02 2.770480513572692871e-01 5.427563786506652832e-01 -3.353473246097564697e-01
3.801516592502593994e-01 3.531503677368164062e-02 3.000342547893524170e-01 -9.488292038440704346e-02 -1.422373056411743164e-01 2.891937494277954102e-01 6.363591551780700684e-01 4.963836073875427246e-01
2.113168835639953613e-01 -7.472493499517440796e-02 2.962389029562473297e-02 3.558864817023277283e-02 -6.771886944770812988e-01 1.135055050253868103e-01 2.377938032150268555e-01 6.477679014205932617e-01
3.558246791362762451e-01 -5.269584804773330688e-02 2.744331024587154388e-02 1.049803197383880615e-01 -2.418038249015808105e-01 5.513185262680053711e-01 3.721303045749664307e-01 5.982773900032043457e-01
-9.071803092956542969e-02 -3.447529673576354980e-01 1.939875185489654541e-01 -2.235140204429626465e-01 3.356023132801055908e-02 3.850007653236389160e-01 6.464138031005859375e-01 4.670367836952209473e-01
3.359473496675491333e-02 2.747232913970947266e-01 -4.529722929000854492e-01 1.027178764343261719e-01 -2.740603387355804443e-01 5.158851146697998047e-01 5.476178526878356934e-01 2.579374313354492188e-01
-6.816209107637405396e-02 1.289437562227249146e-01 5.796336531639099121e-01 1.325120180845260620e-01 -4.586311578750610352e-01 5.831975936889648438e-01 -7.728624343872070312e-02 2.622169554233551025e-01
2.359679490327835083e-01 1.103570163249969482e-01 1.000482141971588135e-01 -2.321747094392776489e-01 -7.928898334503173828e-01 8.168964087963104248e-02 1.648651808500289917e-01 4.535391330718994141e-01
1.106996238231658936e-01 -1.360778212547302246e-01 2.371663153171539307e-01 -4.648863077163696289e-01 -2.205414026975631714e-01 7.277494072914123535e-01 -1.152795851230621338e-01 3.245214521884918213e-01
-5.789332985877990723e-01 -2.298547029495239258e-01 -4.824657738208770752e-01 -3.378827571868896484e-01 -4.292951524257659912e-01 2.197688966989517212e-01 -4.708653315901756287e-03 1.801385879516601562e-01
1.821166276931762695e-01 -1.115977838635444641e-01 3.671244978904724121e-01 3.126921132206916809e-02 -2.820807397365570068e-01 2.142008841037750244e-01 6.169530749320983887e-01 5.590515732765197754e-01
-5.523386597633361816e-01 2.067987248301506042e-02 3.184019327163696289e-01 -5.524612069129943848e-01 -2.877358794212341309e-01 -2.101061642169952393e-01 2.908812761306762695e-01 -2.763201296329498291e-01
-3.397303819656372070e-02 -5.609525442123413086e-01 3.911289572715759277e-01 -2.766615152359008789e-01 -5.882619619369506836e-01 1.693766377866268158e-02 2.069097012281417847e-01 2.559372782707214355e-01
3.822419419884681702e-02 -5.395303964614868164e-01 -1.145989075303077698e-01 -3.664436936378479004e-01 -2.788862586021423340e-01 6.406934261322021484e-01 2.198459357023239136e-01 -1.530816704034805298e-01
-2.661042511463165283e-01 3.245868086814880371e-01 2.226647436618804932e-01 -1.184907630085945129e-01 -8.575192689895629883e-01 -1.452578455209732056e-01 2.529881149530410767e-02 -5.597431957721710205e-02
-3.592305779457092285e-01 1.171227246522903442e-01 2.926899790763854980e-01 2.962153851985931396e-01 -4.219992756843566895e-01 6.337771415710449219e-01 1.276714447885751724e-02 3.223425447940826416e-01
-4.566892087459564209e-01 -1.167595088481903076e-01 -3.417139947414398193e-01 -4.518108963966369629e-01 -2.029193788766860962e-01 3.154996037483215332e-01 4.186286926269531250e-01 -3.754122257232666016e-01
2.073894590139389038e-01 -2.686069309711456299e-01 4.415987432003021240e-01 -4.055605828762054443e-01 -6.866770386695861816e-01 -6.887373328208923340e-02 2.117993831634521484e-01 6.498584896326065063e-02
-3.709058463573455811e-02 -6.223078444600105286e-02 3.089141845703125000e-01 2.469373345375061035e-01 -4.780232310295104980e-01 7.165056467056274414e-01 -7.293305546045303345e-02 3.018938302993774414e-01
2.339640259742736816e-01 3.776561915874481201e-01 6.328281015157699585e-02 -2.532121539115905762e-01 -4.347375631332397461e-01 2.187195234000682831e-02 7.278799414634704590e-01 -1.234158128499984741e-01
-2.724763453006744385e-01 -3.143199486657977104e-03 -6.080954074859619141e-01 -2.691299915313720703e-01 -2.618032693862915039e-01 3.734650611877441406e-01 5.248882770538330078e-01 -3.329717786982655525e-03
-8.102449774742126465e-01 2.375237084925174713e-02 -1.113198921084403992e-01 -3.505973219871520996e-01 -1.637863069772720337e-01 2.403180450201034546e-01 2.691234350204467773e-01 -2.249941825866699219e-01
3.103830516338348389e-01 -1.951799094676971436e-01 2.526770830154418945e-01 -1.151497587561607361e-01 -8.120093941688537598e-01 3.239029273390769958e-02 1.430650502443313599e-01 3.280030190944671631e-01
-1.926371306180953979e-01 2.743806540966033936e-01 1.335065364837646484e-01 -1.804217100143432617e-01 -1.222395002841949463e-01 7.200037240982055664e-01 -1.263706535100936890e-01 5.365750789642333984e-01
-2.150615490972995758e-02 -5.827257633209228516e-01 2.194087803363800049e-01 -1.842052787542343140e-01 -1.770991086959838867e-01 4.560924768447875977e-01 5.237957835197448730e-01 2.532782852649688721e-01
4.692949354648590088e-01 -6.020475178956985474e-03 1.076721325516700745e-01 -8.705426007509231567e-03 -7.487291693687438965e-01 2.360752224922180176e-01 2.248995900154113770e-01 3.180411458015441895e-01
2.575850784778594971e-01 -4.391239210963249207e-02 -3.710085153579711914e-01 -5.462720990180969238e-01 -3.204113543033599854e-01 2.729245722293853760e-01 5.643493533134460449e-01 -4.433581139892339706e-03
5.325835570693016052e-02 4.309512674808502197e-01 -2.063631862401962280e-01 1.568085551261901855e-01 -5.537905097007751465e-01 1.845785081386566162e-01 5.990393757820129395e-01 2.113492339849472046e-01
-3.080636262893676758e-01 6.739569455385208130e-02 -4.960093498229980469e-01 -5.021286010742187500e-01 -1.308406740427017212e-01 5.659785866737365723e-01 2.011146247386932373e-01 -1.565186083316802979e-01
-2.744169533252716064e-01 -2.999752573668956757e-02 8.134344220161437988e-02 2.334693372249603271e-01 -4.650436639785766602e-01 7.694110870361328125e-01 1.272660400718450546e-02 -2.329158931970596313e-01
2.492962032556533813e-01 2.234786301851272583e-01 -1.496530771255493164e-01 -3.682515919208526611e-01 -7.374244928359985352e-01 -4.441670700907707214e-02 4.244716167449951172e-01 6.292490661144256592e-02
-1.969016492366790771e-01 1.655944138765335083e-01 3.424553275108337402e-01 3.774546682834625244e-01 -5.086031556129455566e-01 5.461820960044860840e-01 4.760758951306343079e-02 3.388242721557617188e-01
-2.486987411975860596e-01 6.673403084278106689e-02 2.231555432081222534e-01 3.663192391395568848e-01 -5.293720960617065430e-01 5.351759791374206543e-01 1.419840846210718155e-02 4.276185333728790283e-01
-3.161380589008331299e-01 -3.836082220077514648e-01 -1.835008859634399414e-01 -4.943427443504333496e-01 5.243165045976638794e-02 2.448132932186126709e-01 5.821981430053710938e-01 2.705859243869781494e-01
-8.512639999389648438e-02 -3.534525632858276367e-01 -1.141103506088256836e-01 1.958107948303222656e-01 -4.324257671833038330e-01 6.239778399467468262e-01 3.256931602954864502e-01 -3.661219775676727295e-01
5.625106766819953918e-02 1.020788848400115967e-01 1.322485953569412231e-01 -6.756001114845275879e-01 -1.121056601405143738e-01 5.990639328956604004e-01 -1.616048812866210938e-02 3.752121925354003906e-01
1.885779947042465210e-01 -8.819419890642166138e-02 3.226042389869689941e-01 -3.011736273765563965e-01 -7.485770583152770996e-01 -1.334422230720520020e-01 2.746007442474365234e-01 3.290912210941314697e-01
4.957090318202972412e-01 7.357961684465408325e-02 7.568725198507308960e-02 1.706585139036178589e-01 -4.137270152568817139e-01 5.361419320106506348e-01 3.377396166324615479e-01 3.759250342845916748e-01
-2.593187987804412842e-01 1.600335724651813507e-02 -5.784171223640441895e-01 -5.250164270401000977e-01 -1.514542251825332642e-01 2.707902193069458008e-01 4.678617715835571289e-01 8.443224430084228516e-02
-3.524102969095110893e-03 -2.586831152439117432e-01 2.503361105918884277e-01 -4.264916479587554932e-01 -2.008086442947387695e-01 8.048955202102661133e-01 -1.764399930834770203e-02 3.895713714882731438e-03
-7.465789318084716797e-01 -4.583853855729103088e-02 -2.142271399497985840e-01 -3.019124865531921387e-01 -3.993829488754272461e-01 2.285488992929458618e-01 7.676991820335388184e-02 -2.929836511611938477e-01
-3.819885551929473877e-01 1.270113140344619751e-01 -5.043526887893676758e-01 -1.872320026159286499e-01 -5.676631927490234375e-01 -7.056747563183307648e-03 4.171171784400939941e-01 2.285771369934082031e-01
1.363638341426849365e-01 3.799550831317901611e-01 -4.531817436218261719e-01 -4.280685484409332275e-01 -5.148872137069702148e-01 2.816637456417083740e-01 3.180570900440216064e-01 -5.309452489018440247e-02
-5.443539619445800781e-01 2.778210639953613281e-01 2.615920901298522949e-01 1.648739725351333618e-02 -3.930086493492126465e-01 5.932193398475646973e-01 -3.544301912188529968e-02 -2.239883244037628174e-01
9.520954638719558716e-02 -2.824857831001281738e-01 1.334616169333457947e-02 -2.929846048355102539e-01 -4.564985930919647217e-01 3.998005390167236328e-02 3.918428122997283936e-01 6.794031262397766113e-01
6.214163079857826233e-02 -3.118614852428436279e-01 -6.997437775135040283e-02 4.005015268921852112e-02 -4.474135935306549072e-01 1.328641474246978760e-01 4.522534310817718506e-01 6.855766177177429199e-01
-8.658683300018310547e-02 3.412525951862335205e-01 -2.515171170234680176e-01 -1.911031156778335571e-01 -1.361647993326187134e-01 2.332617342472076416e-01 3.496561348438262939e-01 7.622708678245544434e-01
1.298549771308898926e-01 1.345456838607788086e-01 3.211131989955902100e-01 -3.856185078620910645e-01 1.187198758125305176e-01 6.618687510490417480e-01 4.676678478717803955e-01 2.057723402976989746e-01
-5.142909884452819824e-01 2.208054065704345703e-02 -3.908985853195190430e-01 -5.707484483718872070e-01 -2.662416398525238037e-01 1.587318032979965210e-01 3.398177921772003174e-01 -2.119089812040328979e-01
-3.200030624866485596e-01 -1.577305644750595093e-01 4.906062781810760498e-01 -5.928649306297302246e-01 -6.351258605718612671e-02 6.927161663770675659e-02 4.357075393199920654e-01 -2.861157357692718506e-01
-6.285564303398132324e-01 7.725588232278823853e-02 -3.960575163364410400e-01 -4.198839962482452393e-01 -1.277201324701309204e-01 3.995645344257354736e-01 2.444564551115036011e-01 -1.733807623386383057e-01
-5.254058167338371277e-02 -3.468824625015258789e-01 3.420907855033874512e-01 -2.513632178306579590e-01 -7.597171068191528320e-01 -6.841140985488891602e-02 2.460875511169433594e-01 2.330088019371032715e-01
-1.513025909662246704e-01 -5.903069376945495605e-01 -9.132897853851318359e-02 -3.222248633392155170e-04 -4.026862382888793945e-01 3.288786485791206360e-02 6.558780074119567871e-01 1.639825552701950073e-01
-3.931797444820404053e-01 1.115332543849945068e-01 -5.039295554161071777e-01 2.001118212938308716e-01 -4.830695092678070068e-01 2.435840070247650146e-01 4.475002586841583252e-01 2.145564407110214233e-01
1.675114631652832031e-01 2.026551216840744019e-02 -1.471349000930786133e-01 -2.957520484924316406e-01 -7.421588301658630371e-01 4.338580071926116943e-01 -1.395518779754638672e-01 -3.223416507244110107e-01
1.926717013120651245e-01 2.305485010147094727e-01 -5.033707022666931152e-01 -1.573912799358367920e-01 -3.867187201976776123e-01 4.807640016078948975e-01 5.007994771003723145e-01 -9.250299073755741119e-03
-1.780991554260253906e-01 -2.560058832168579102e-01 4.001354873180389404e-01 -2.596369981765747070e-01 7.635809015482664108e-03 8.071951270103454590e-01 1.462259441614151001e-01 4.708974435925483704e-02
-7.499261945486068726e-02 -5.537651181221008301e-01 4.822442531585693359e-01 -1.856032162904739380e-01 -3.121898174285888672e-01 3.121639788150787354e-01 4.157348275184631348e-01 2.301473468542098999e-01
-5.330387353897094727e-01 7.212094962596893311e-02 3.210607469081878662e-01 1.734068393707275391e-01 -5.409169197082519531e-01 5.146541595458984375e-01 -1.010142117738723755e-01 9.927032142877578735e-02
-4.602040052413940430e-01 -1.679837703704833984e-01 2.463975399732589722e-01 -6.141086220741271973e-01 -2.063084244728088379e-01 4.566982984542846680e-01 -1.084937751293182373e-01 2.434029430150985718e-01
-2.164057940244674683e-01 -3.814618587493896484e-01 4.229930415749549866e-02 2.415439337491989136e-01 -4.233779609203338623e-01 1.087437663227319717e-02 5.936626791954040527e-01 4.644569158554077148e-01
-4.398125708103179932e-01 -4.419783651828765869e-01 -1.733739227056503296e-01 -1.015325635671615601e-01 -1.544121950864791870e-01 1.866897940635681152e-01 7.095949053764343262e-01 -9.290522336959838867e-02
2.188302129507064819e-01 -4.809842258691787720e-02 -3.078624308109283447e-01 -2.080940455198287964e-01 -4.437527060508728027e-01 7.165156602859497070e-01 1.116983368992805481e-01 -2.982109487056732178e-01
3.874806761741638184e-01 2.276802510023117065e-01 -2.962337061762809753e-02 -2.161043733358383179e-01 -9.638406336307525635e-02 6.432296633720397949e-01 5.663548707962036133e-01 -8.154608309268951416e-02
-4.038305580615997314e-01 -2.397782057523727417e-01 -7.098922133445739746e-02 2.087169736623764038e-01 -4.215883314609527588e-01 7.328566312789916992e-01 3.516631200909614563e-02 -1.215433552861213684e-01
-6.347197890281677246e-01 1.598621606826782227e-01 4.173154234886169434e-01 -2.777706086635589600e-01 -3.262851238250732422e-01 4.605132341384887695e-01 -2.226566150784492493e-02 -3.515757620334625244e-02
1.134020388126373291e-01 -3.962734937667846680e-01 3.443149924278259277e-01 -2.657038867473602295e-01 -5.058409273624420166e-02 5.263813734054565430e-01 4.046828746795654297e-01 4.444676935672760010e-01
-1.681879311800003052e-01 8.351068943738937378e-02 2.770498096942901611e-01 -1.278152316808700562e-01 -3.331991136074066162e-01 8.585253357887268066e-01 -1.466035246849060059e-01 4.544975236058235168e-02
2.119582742452621460e-01 -1.042600348591804504e-01 -2.587624192237854004e-01 -2.603264451026916504e-01 -1.139639541506767273e-01 6.621859669685363770e-01 5.858950614929199219e-01 -1.213457360863685608e-01
6.375102698802947998e-02 -2.976173162460327148e-01 2.616163790225982666e-01 -3.161118030548095703e-01 4.436797276139259338e-02 5.735471844673156738e-01 5.632150769233703613e-01 3.014197051525115967e-01
1.577740758657455444e-01 4.466780424118041992e-01 6.447180360555648804e-02 -4.574621617794036865e-01 -3.466833531856536865e-01 2.721697092056274414e-01 4.762790501117706299e-01 -3.755668103694915771e-01
-3.930446505546569824e-02 2.591170556843280792e-02 2.935203313827514648e-01 -2.767150402069091797e-01 1.003434136509895325e-01 7.010049819946289062e-01 5.764020085334777832e-01 3.663593158125877380e-02
2.248537540435791016e-02 -4.687358438968658447e-01 3.841235339641571045e-01 -4.386130571365356445e-01 -4.323851317167282104e-02 3.976578414440155029e-01 4.138875305652618408e-01 3.294612169265747070e-01
-1.080234572291374207e-01 2.241833657026290894e-01 4.168568849563598633e-01 4.612043499946594238e-01 -3.501967489719390869e-01 4.871499538421630859e-01 4.149741232395172119e-01 1.394176036119461060e-01
1.551853269338607788e-01 -1.245226934552192688e-01 -2.258292138576507568e-01 7.950551807880401611e-02 -5.280171036720275879e-01 3.389513492584228516e-01 3.575135767459869385e-01 6.177260875701904297e-01
-1.623034626245498657e-01 -3.982976377010345459e-01 -9.141467511653900146e-02 -2.478686571121215820e-01 -3.512486815452575684e-01 6.328964233398437500e-01 1.133825629949569702e-01 -4.565438032150268555e-01
-1.070639193058013916e-01 3.604392707347869873e-01 3.848046064376831055e-01 2.958171069622039795e-01 -5.120274424552917480e-01 5.878623723983764648e-01 1.235676705837249756e-01 -3.927259705960750580e-03
-1.582636088132858276e-01 -4.085974991321563721e-01 6.796845197677612305e-01 -2.093804925680160522e-01 -3.670313656330108643e-01 2.330459356307983398e-01 3.253195583820343018e-01 -8.563978970050811768e-02
-1.520529389381408691e-01 4.030766189098358154e-01 -1.071175858378410339e-01 -7.452431917190551758e-01 -1.739117354154586792e-01 2.028770297765731812e-01 4.138952493667602539e-01 -6.952570378780364990e-02
5.463486164808273315e-02 8.374360948801040649e-02 -1.165625825524330139e-01 -5.460659861564636230e-01 -7.380908131599426270e-01 -4.021389409899711609e-02 -1.542502921074628830e-02 3.627589941024780273e-01
1.245717927813529968e-01 3.511050641536712646e-01 1.561087667942047119e-01 -2.974108457565307617e-01 -7.415969967842102051e-01 -3.243799880146980286e-02 3.641415536403656006e-01 2.544929087162017822e-01
-4.437373206019401550e-02 -3.870683908462524414e-01 -6.478092074394226074e-02 9.803232550621032715e-02 -3.656013906002044678e-01 1.479967534542083740e-01 5.443508625030517578e-01 6.184795498847961426e-01
-4.139085710048675537e-01 4.832707345485687256e-01 2.909603118896484375e-01 -2.022623866796493530e-01 -6.136454939842224121e-01 -1.326809972524642944e-01 1.568980813026428223e-01 -2.253420352935791016e-01
-2.803431153297424316e-01 4.899717271327972412e-01 5.118430256843566895e-01 -4.544067084789276123e-01 -3.141545057296752930e-01 1.847096830606460571e-01 2.827182710170745850e-01 1.125378627330064774e-02
-1.552223563194274902e-01 -2.676412463188171387e-01 2.544947862625122070e-01 4.279515147209167480e-02 -2.737081348896026611e-01 3.925907611846923828e-01 6.863631010055541992e-01 3.708600103855133057e-01
-4.368517696857452393e-01 1.145595386624336243e-01 -3.104635775089263916e-01 -5.285543799400329590e-01 -6.166676282882690430e-01 3.766142204403877258e-02 -1.899419724941253662e-01 5.003967136144638062e-02
-1.090657785534858704e-01 4.385274052619934082e-01 -2.728706896305084229e-01 1.159475594758987427e-01 -5.742013454437255859e-01 1.328749954700469971e-01 5.982747077941894531e-01 5.099623277783393860e-02
1.034498587250709534e-01 -3.179959654808044434e-01 3.538006544113159180e-01 -4.503802359104156494e-01 -2.365456074476242065e-01 6.262644529342651367e-01 1.349875032901763916e-01 -3.062298297882080078e-01
9.061831235885620117e-02 -5.312410593032836914e-01 2.670330107212066650e-01 -2.197928428649902344e-01 -2.226405590772628784e-01 4.473480284214019775e-01 3.857489526271820068e-01 4.375665187835693359e-01
-6.062630098313093185e-03 -3.787129744887351990e-02 -1.542987972497940063e-01 2.099573463201522827e-01 -5.431877374649047852e-01 3.358340263366699219e-01 5.837647914886474609e-01 -4.266381263732910156e-01
-2.083401232957839966e-01 1.792024970054626465e-01 -4.821968376636505127e-01 -3.981609344482421875e-01 -1.781449466943740845e-01 5.128735303878784180e-01 4.038255512714385986e-01 -2.749272584915161133e-01
-4.269797503948211670e-01 1.229106411337852478e-01 3.402674794197082520e-01 -6.256642937660217285e-01 -1.989562213420867920e-01 4.982512593269348145e-01 -7.358735799789428711e-02 4.572392627596855164e-02
-8.281509578227996826e-02 1.073209382593631744e-02 5.047398209571838379e-01 -1.822223812341690063e-01 -2.962652593851089478e-02 9.013405442237854004e-02 8.009986281394958496e-01 2.333631068468093872e-01
4.241797029972076416e-01 -7.860392332077026367e-02 -2.317321002483367920e-01 -4.652762115001678467e-01 -6.599924564361572266e-01 1.825572699308395386e-01 1.894750744104385376e-01 1.972133517265319824e-01
-4.327148497104644775e-01 -5.823462828993797302e-02 3.903032243251800537e-01 -3.668908774852752686e-01 -3.571140468120574951e-01 5.871821641921997070e-01 -2.150928378105163574e-01 6.199045851826667786e-02
-1.388683468103408813e-01 -1.977498382329940796e-01 8.595071732997894287e-03 4.269456490874290466e-03 -1.928293891251087189e-02 3.536207079887390137e-01 9.033811688423156738e-01 1.251593115739524364e-03
2.114537507295608521e-01 2.462071627378463745e-01 4.927909374237060547e-01 -1.866590827703475952e-01 -1.467732787132263184e-01 6.576613187789916992e-01 1.481412202119827271e-01 3.754706084728240967e-01
2.699193060398101807e-01 -2.603646516799926758e-01 1.128361895680427551e-01 -7.505246996879577637e-02 -6.887817978858947754e-01 2.089653164148330688e-02 3.574344813823699951e-01 4.882339537143707275e-01
-4.317532181739807129e-01 7.086758315563201904e-02 -4.538500607013702393e-01 -5.174255967140197754e-01 -1.384886205196380615e-01 2.869672477245330811e-01 4.357610344886779785e-01 -2.084247171878814697e-01
-3.134053647518157959e-01 -9.064535051584243774e-02 -3.164489865303039551e-01 -2.866805195808410645e-01 -4.232066571712493896e-01 -1.309114843606948853e-01 6.034345626831054688e-01 3.884065747261047363e-01
2.037302851676940918e-01 -1.731359213590621948e-01 6.457260251045227051e-02 -4.875874221324920654e-01 -7.848123908042907715e-01 8.909174799919128418e-02 -1.381795704364776611e-01 2.089144140481948853e-01
-2.127727270126342773e-01 -1.545918583869934082e-01 2.073051780462265015e-01 -3.065187484025955200e-02 -2.276017814874649048e-01 2.621808350086212158e-01 2.881685793399810791e-01 8.266388773918151855e-01
2.252571880817413330e-01 -1.635988503694534302e-01 2.977805435657501221e-01 -2.040032297372817993e-01 -8.319154381752014160e-02 3.221009671688079834e-01 5.461615324020385742e-01 6.190652251243591309e-01
-3.748095631599426270e-01 -2.261680513620376587e-01 3.186658024787902832e-01 -5.183380246162414551e-01 -5.058775544166564941e-01 -1.966637521982192993e-01 3.111158013343811035e-01 -2.162449359893798828e-01
-2.020940929651260376e-01 -5.421701073646545410e-01 2.632497549057006836e-01 -3.358089625835418701e-01 -2.350150793790817261e-01 4.557409584522247314e-01 3.321340084075927734e-01 -3.315064907073974609e-01
-1.400655508041381836e-01 -7.103534787893295288e-02 5.949929356575012207e-02 -1.298639178276062012e-01 -5.135388374328613281e-01 -8.036997914314270020e-02 4.020121991634368896e-01 7.232810854911804199e-01
-2.350965142250061035e-02 2.210696637630462646e-01 6.309268623590469360e-02 9.730096161365509033e-02 -5.846372246742248535e-01 -1.602149158716201782e-01 5.903104543685913086e-01 4.703098237514495850e-01
2.821189910173416138e-02 -4.901447594165802002e-01 3.143032491207122803e-01 -1.917654424905776978e-01 -2.418577224016189575e-01 3.258839845657348633e-01 5.457891821861267090e-01 4.010243713855743408e-01
3.316879272460937500e-01 1.778708398342132568e-01 2.598883211612701416e-01 2.288819551467895508e-01 -6.942214369773864746e-01 1.832891702651977539e-01 4.714344739913940430e-01 2.504950948059558868e-02
-1.517000198364257812e-01 4.307102262973785400e-01 -1.050170958042144775e-01 1.629086881875991821e-01 -5.761302709579467773e-01 7.142784446477890015e-02 6.427149176597595215e-01 -6.162348389625549316e-02
3.659276366233825684e-01 -2.486159652471542358e-01 3.243575990200042725e-01 -6.471244096755981445e-01 -2.038835436105728149e-01 3.573952615261077881e-01 3.278861939907073975e-01 5.916035547852516174e-02
-7.017187029123306274e-02 -9.823718108236789703e-03 6.694610714912414551e-01 -3.086495697498321533e-01 1.600942946970462799e-02 4.717411994934082031e-01 2.866478562355041504e-01 3.828494846820831299e-01
-8.763060718774795532e-02 -2.378410696983337402e-01 2.267092466354370117e-01 -5.501158237457275391e-01 -6.297841668128967285e-01 -1.647267490625381470e-01 1.985687911510467529e-01 -3.442896008491516113e-01
-1.886636465787887573e-01 5.426871776580810547e-01 -2.928282320499420166e-01 -1.261026710271835327e-01 -6.734787225723266602e-01 6.417713314294815063e-02 3.324730396270751953e-01 3.985162824392318726e-03
1.340009719133377075e-01 -4.092122316360473633e-01 2.396260797977447510e-01 -4.071683585643768311e-01 -2.856698930263519287e-01 6.484801173210144043e-01 1.302290111780166626e-01 -2.688662707805633545e-01
1.623107194900512695e-01 -5.311807394027709961e-01 1.860542744398117065e-01 -2.383318841457366943e-01 -2.280324846506118774e-01 3.895712792873382568e-01 4.011558592319488525e-01 4.851735830307006836e-01
-1.100550871342420578e-02 -2.993728816509246826e-01 -6.589776277542114258e-02 -1.289127767086029053e-01 -3.644966781139373779e-01 6.781037449836730957e-01 2.303040474653244019e-01 -4.935295283794403076e-01
-7.329478859901428223e-02 -1.238991245627403259e-01 2.002293914556503296e-01 2.199642658233642578e-01 -1.907282322645187378e-01 4.632644653320312500e-01 7.946248054504394531e-01 -9.154814481735229492e-02
2.001769542694091797e-01 4.233110249042510986e-01 3.800012171268463135e-02 -3.985600173473358154e-01 -4.927446842193603516e-01 -7.120805978775024414e-02 6.103890538215637207e-01 -2.475637011229991913e-04
