# Supplementary material for: Where is your field going? A machine learning approach to study the relative motion of the domains of physics
Source: PLoS One. 2020 Jun 18;15(6):e0233997. doi: 10.1371/journal.pone.0233997 (PMC7302634; doi:10.1371/journal.pone.0233997)
Supplement: S11 Data — (ZIP) [file pone.0233997.s011.zip › 10/Pacs4Run_10_VS_500_embeddings2003-2007ED8.txt]

-3.394087553024291992e-01 -1.699167937040328979e-01 3.381052911281585693e-01 6.051517724990844727e-01 3.465774059295654297e-01 2.261084318161010742e-01 3.706256747245788574e-01 2.584601938724517822e-01
8.522778004407882690e-02 -2.560332119464874268e-01 6.033778190612792969e-01 6.398508548736572266e-01 2.217523753643035889e-01 -2.027017772197723389e-01 8.817666769027709961e-02 -2.359493523836135864e-01
-1.037961840629577637e-01 -2.960895001888275146e-01 5.993849039077758789e-01 5.675223469734191895e-01 2.666809856891632080e-01 8.385968953371047974e-02 -2.420412003993988037e-01 -2.889261841773986816e-01
2.089232504367828369e-01 -4.963504523038864136e-02 6.359857916831970215e-01 5.214550495147705078e-01 1.241447404026985168e-01 2.884001135826110840e-01 3.481438755989074707e-01 -2.402149140834808350e-01
-7.911433279514312744e-02 -6.831336617469787598e-01 4.402306675910949707e-01 3.696499764919281006e-01 2.425861656665802002e-01 3.211415112018585205e-01 1.185585781931877136e-01 -1.434896290302276611e-01
-5.470320582389831543e-01 1.824835315346717834e-02 4.403951391577720642e-02 2.611984312534332275e-01 6.605011820793151855e-01 -1.102560609579086304e-01 5.710071325302124023e-02 -4.225875139236450195e-01
-4.720688164234161377e-01 8.404208719730377197e-02 3.846833109855651855e-01 1.402390897274017334e-01 2.631754577159881592e-01 1.181083992123603821e-01 5.433226227760314941e-01 -4.733172655105590820e-01
-5.416011810302734375e-01 2.010269016027450562e-01 -1.655679568648338318e-02 3.655417263507843018e-01 5.402446389198303223e-01 -2.083915472030639648e-01 8.343508094549179077e-02 -4.360146820545196533e-01
8.820251375436782837e-02 -6.382060796022415161e-02 4.642741978168487549e-01 8.505145311355590820e-01 -5.176470056176185608e-02 1.480143964290618896e-01 5.993326194584369659e-03 -1.568373143672943115e-01
-2.138793282210826874e-02 -4.460567533969879150e-01 3.920527994632720947e-01 7.280821800231933594e-01 -1.172321513295173645e-01 -2.088809311389923096e-01 -4.733619838953018188e-02 -2.390643060207366943e-01
-5.195620059967041016e-01 -3.754154145717620850e-01 2.059079706668853760e-01 3.282549977302551270e-01 3.976514041423797607e-01 -3.372830152511596680e-01 -6.368774175643920898e-02 -4.037653505802154541e-01
-2.186779528856277466e-01 2.461399510502815247e-02 -3.202629983425140381e-01 5.997986793518066406e-01 2.045852690935134888e-01 4.358253255486488342e-02 2.533594965934753418e-01 -6.174962520599365234e-01
-1.990236043930053711e-01 -8.224011063575744629e-01 1.995476484298706055e-01 2.432568073272705078e-01 3.276695311069488525e-01 1.016922369599342346e-01 1.986078768968582153e-01 -1.670312732458114624e-01
1.704125106334686279e-01 -1.023677438497543335e-01 4.516331553459167480e-01 6.078956127166748047e-01 3.439176678657531738e-01 5.021880865097045898e-01 -1.107222493737936020e-02 -1.279694437980651855e-01
-3.852082192897796631e-01 -2.718750759959220886e-02 2.905410826206207275e-01 3.666014969348907471e-01 4.521941840648651123e-01 -5.608176589012145996e-01 2.851673364639282227e-01 1.781809329986572266e-01
-2.931466996669769287e-01 6.726896762847900391e-02 1.925091743469238281e-01 5.108097195625305176e-01 1.708200871944427490e-01 -1.750940233469009399e-01 2.374367564916610718e-01 -7.038038372993469238e-01
1.687929332256317139e-01 9.483985602855682373e-02 -9.876471012830734253e-02 4.013987481594085693e-01 5.275524854660034180e-01 2.019857764244079590e-01 4.974989295005798340e-01 -4.743668437004089355e-01
1.156633496284484863e-01 -4.025868475437164307e-01 1.337488740682601929e-01 4.318942427635192871e-01 4.951204061508178711e-01 -1.235727816820144653e-01 1.794555485248565674e-01 -5.722813010215759277e-01
-7.840961217880249023e-01 -1.681407839059829712e-01 -2.039910256862640381e-01 2.694417238235473633e-01 2.384531497955322266e-01 4.104732275009155273e-01 7.460154592990875244e-02 -1.086153388023376465e-01
-6.451479196548461914e-01 -5.505263209342956543e-01 2.406842075288295746e-02 2.083821892738342285e-01 3.644657433032989502e-01 4.598397016525268555e-02 8.155310899019241333e-02 -3.083861768245697021e-01
2.383359521627426147e-01 4.496964439749717712e-02 1.268394738435745239e-01 5.851923823356628418e-01 5.159134268760681152e-01 -3.883839398622512817e-02 2.005622088909149170e-01 -5.241515636444091797e-01
-5.315138697624206543e-01 -7.212164998054504395e-01 1.679352223873138428e-01 2.480536848306655884e-01 2.244751602411270142e-01 2.016588672995567322e-02 1.607417166233062744e-01 -1.759923100471496582e-01
-1.298615634441375732e-01 -2.845461368560791016e-01 -4.139954149723052979e-01 2.426454722881317139e-01 4.036954343318939209e-01 2.655387818813323975e-01 5.673829317092895508e-01 -3.413155078887939453e-01
2.111013978719711304e-01 -2.103504538536071777e-01 -9.733223915100097656e-02 5.057709813117980957e-01 5.130775570869445801e-01 -2.913341522216796875e-01 2.734469771385192871e-01 -4.722433686256408691e-01
1.724144369363784790e-01 1.404285728931427002e-01 -3.592049330472946167e-02 6.521372795104980469e-01 6.028789877891540527e-01 1.730778217315673828e-01 -6.118929013609886169e-02 -3.561130464076995850e-01
-3.754531741142272949e-01 2.372579723596572876e-01 -2.268867939710617065e-01 5.297462344169616699e-01 2.592809200286865234e-01 1.437288895249366760e-02 2.564666569232940674e-01 -5.808842778205871582e-01
-3.191371262073516846e-01 2.035154104232788086e-01 5.027208328247070312e-01 5.598432421684265137e-01 4.038318395614624023e-01 -2.808384597301483154e-01 5.879225209355354309e-02 2.125405073165893555e-01
-2.923936843872070312e-01 -1.098326668143272400e-01 4.976074695587158203e-01 1.408290416002273560e-01 4.879068434238433838e-01 2.685808390378952026e-02 4.635184109210968018e-01 4.258789718151092529e-01
-4.484255313873291016e-01 -8.459607511758804321e-02 6.298139095306396484e-01 4.714563190937042236e-01 2.452142238616943359e-01 -3.039171397686004639e-01 4.892819002270698547e-02 1.339097917079925537e-01
-6.617063283920288086e-01 -7.703632861375808716e-02 2.133248746395111084e-01 2.970325052738189697e-01 4.988924264907836914e-01 -1.154463514685630798e-01 -6.295257061719894409e-02 -3.953349590301513672e-01
-3.960749506950378418e-01 -3.203747570514678955e-01 4.720104634761810303e-01 5.519466400146484375e-01 -2.148926854133605957e-01 -9.509661048650741577e-02 6.074704602360725403e-02 -3.925984203815460205e-01
-4.702644944190979004e-01 1.080517563968896866e-02 -3.068386949598789215e-02 4.753473103046417236e-01 2.329384237527847290e-01 -6.075962260365486145e-02 2.355921417474746704e-01 -6.621044278144836426e-01
-2.183385193347930908e-01 3.293231427669525146e-01 2.229412347078323364e-01 4.290749728679656982e-01 5.364665389060974121e-01 4.333033263683319092e-01 2.180488407611846924e-02 -3.661184310913085938e-01
-1.109186187386512756e-02 -1.079738587141036987e-01 -3.141105175018310547e-01 2.423854023218154907e-01 5.615307092666625977e-01 2.890046834945678711e-01 5.282935500144958496e-01 -3.909832835197448730e-01
-4.748425781726837158e-01 -5.848566070199012756e-02 7.957576215267181396e-02 1.547450721263885498e-01 2.417511343955993652e-01 -2.456801980733871460e-01 6.391853690147399902e-01 -4.620233774185180664e-01
-3.479894995689392090e-01 -9.095898270606994629e-02 -2.131012380123138428e-01 6.766515970230102539e-01 -2.470073848962783813e-01 -2.106584459543228149e-01 4.721606671810150146e-01 1.975723356008529663e-01
-2.230724543333053589e-01 -6.598120331764221191e-01 1.990704536437988281e-01 5.147298797965049744e-02 6.427803039550781250e-01 1.736519485712051392e-01 1.424342542886734009e-01 9.486371278762817383e-02
-4.295222163200378418e-01 3.455848395824432373e-01 3.313907682895660400e-01 2.896855473518371582e-01 4.813124239444732666e-01 -2.455960214138031006e-01 4.028664827346801758e-01 2.192347794771194458e-01
-4.735336005687713623e-01 -9.940284490585327148e-02 4.930162131786346436e-01 5.501706600189208984e-01 2.575702071189880371e-01 -3.395996093750000000e-01 -1.175204068422317505e-01 1.570056527853012085e-01
-1.720425784587860107e-01 -1.814947873353958130e-01 1.174997091293334961e-01 4.157158136367797852e-01 3.970173001289367676e-01 -8.559667319059371948e-02 2.828485667705535889e-01 -7.112538814544677734e-01
-4.862296581268310547e-01 -2.028371840715408325e-01 3.079335391521453857e-01 2.533974945545196533e-01 -1.048911921679973602e-02 -6.858278810977935791e-02 5.173840522766113281e-01 -5.393556356430053711e-01
-2.213085442781448364e-02 -2.103188186883926392e-01 1.426374912261962891e-01 6.205122470855712891e-01 -1.239706277847290039e-01 -3.867796659469604492e-01 6.165654659271240234e-01 6.910151988267898560e-02
-4.078738093376159668e-01 6.154990568757057190e-02 -4.844679310917854309e-02 4.767140746116638184e-01 2.282224893569946289e-01 6.249900907278060913e-03 2.365921884775161743e-01 -7.015315890312194824e-01
-3.475050628185272217e-01 3.875297959893941879e-03 -5.392134562134742737e-02 1.236533969640731812e-01 8.181542158126831055e-01 5.451780161820352077e-04 2.378976345062255859e-01 -3.674991726875305176e-01
-3.459162116050720215e-01 6.147599965333938599e-02 -4.374122321605682373e-01 5.415269136428833008e-01 2.538959980010986328e-01 3.140147328376770020e-01 2.754298746585845947e-01 -3.912185728549957275e-01
-3.043139278888702393e-01 -9.783670306205749512e-02 -1.314089447259902954e-01 5.733306407928466797e-01 3.640143275260925293e-01 3.329508900642395020e-01 -1.476480215787887573e-01 -5.354271531105041504e-01
2.269703708589076996e-02 1.852949571912176907e-05 1.207975223660469055e-01 3.995326757431030273e-01 7.169781923294067383e-01 -2.881192266941070557e-01 1.621353924274444580e-01 -4.493422210216522217e-01
-2.183192223310470581e-02 1.129960194230079651e-01 4.187325537204742432e-01 3.734080791473388672e-01 5.401001572608947754e-01 6.009936928749084473e-01 3.977419435977935791e-02 -1.322923898696899414e-01
-5.941103696823120117e-01 5.428030341863632202e-02 -2.688557505607604980e-01 2.828100025653839111e-01 3.863884806632995605e-01 3.887259066104888916e-01 2.479475885629653931e-01 -3.604715764522552490e-01
-3.004446327686309814e-01 -7.977633476257324219e-01 2.779556214809417725e-01 1.811672151088714600e-01 3.328228294849395752e-01 9.336714446544647217e-02 1.789560019969940186e-01 -1.082227751612663269e-01
-8.895630389451980591e-02 1.308697462081909180e-01 -1.251639276742935181e-01 8.923487663269042969e-01 -1.562225818634033203e-01 3.856686502695083618e-02 1.756457984447479248e-01 -3.259804844856262207e-01
9.343869984149932861e-02 -2.286183685064315796e-01 1.146491020917892456e-01 3.515196740627288818e-01 5.810833573341369629e-01 -1.757029257714748383e-02 3.466892838478088379e-01 -5.866280794143676758e-01
-9.745819866657257080e-02 -1.472578495740890503e-01 2.173533737659454346e-01 5.844206809997558594e-01 3.306092321872711182e-01 -1.471011340618133545e-01 4.411596804857254028e-02 -6.686849594116210938e-01
-1.409137994050979614e-01 -3.804782778024673462e-02 3.160537481307983398e-01 6.843791604042053223e-01 3.636732101440429688e-01 -3.889476954936981201e-01 4.683745279908180237e-02 3.531269729137420654e-01
1.608253270387649536e-01 -7.677645981311798096e-02 -3.241502642631530762e-01 6.547033786773681641e-01 3.807674646377563477e-01 1.390952169895172119e-01 1.207451969385147095e-01 -5.055888295173645020e-01
-4.503247737884521484e-01 -7.348718643188476562e-01 2.594121992588043213e-01 2.369137853384017944e-01 2.700600922107696533e-01 3.295511007308959961e-02 1.400450170040130615e-01 -2.002928406000137329e-01
-3.412848711013793945e-01 -1.285385515075176954e-04 -1.245870664715766907e-01 5.408909916877746582e-01 3.115097582340240479e-01 3.853630721569061279e-01 -8.477269113063812256e-02 -5.680758953094482422e-01
-4.761003553867340088e-01 -5.849065184593200684e-01 7.835152000188827515e-02 5.155351758003234863e-01 5.059279501438140869e-02 -1.180239673703908920e-02 1.221432685852050781e-01 -3.764032125473022461e-01
-1.435472071170806885e-02 -2.548870444297790527e-01 -5.466971993446350098e-01 5.754675865173339844e-01 3.487869501113891602e-01 3.038000762462615967e-01 6.158681213855743408e-02 -2.950360774993896484e-01
4.566868767142295837e-02 -2.847464978694915771e-01 -3.864124715328216553e-01 2.951155006885528564e-01 2.954570651054382324e-01 3.470966517925262451e-01 6.089121699333190918e-01 -3.191883862018585205e-01
-1.113928407430648804e-01 1.149718463420867920e-01 3.013981580734252930e-01 3.812179267406463623e-01 5.086699724197387695e-01 6.725273728370666504e-01 2.553944662213325500e-02 -1.628336161375045776e-01
-3.501974344253540039e-01 -3.909809514880180359e-02 -5.277032032608985901e-02 2.891320884227752686e-01 6.779148578643798828e-01 -4.359726235270500183e-02 1.700472980737686157e-01 -5.468690991401672363e-01
-5.097798109054565430e-01 -1.489333529025316238e-02 1.389013323932886124e-02 2.159672528505325317e-01 1.937533915042877197e-01 -2.510182857513427734e-01 6.046367287635803223e-01 -4.763735532760620117e-01
-1.837037801742553711e-01 1.037396267056465149e-01 -8.988504856824874878e-02 3.203990459442138672e-01 1.866022497415542603e-01 2.081736922264099121e-01 5.985357165336608887e-01 -6.390261650085449219e-01
-6.148924231529235840e-01 2.325602248311042786e-02 5.824312567710876465e-01 3.289050757884979248e-01 3.160521686077117920e-01 -1.559970676898956299e-01 1.741079539060592651e-01 1.393699049949645996e-01
-1.827508807182312012e-01 1.389373540878295898e-01 8.590297400951385498e-02 5.444288849830627441e-01 5.503684878349304199e-01 -5.442251265048980713e-02 1.176405325531959534e-02 -5.809565782546997070e-01
-5.605633854866027832e-01 2.750742137432098389e-01 -5.173688754439353943e-02 3.753879070281982422e-01 3.769180178642272949e-01 1.366788297891616821e-01 2.285795956850051880e-01 -5.035009384155273438e-01
-4.826831221580505371e-01 -6.097420677542686462e-02 6.070106625556945801e-01 2.635937929153442383e-01 3.041687607765197754e-01 2.006858736276626587e-01 2.729970514774322510e-01 3.435617089271545410e-01
-5.236226916313171387e-01 -3.867757022380828857e-01 -2.109799832105636597e-01 3.194691836833953857e-01 2.578935921192169189e-01 6.016914844512939453e-01 1.071915030479431152e-02 3.152655437588691711e-02
1.944224722683429718e-02 -5.260065197944641113e-02 2.167588621377944946e-01 6.314548850059509277e-01 -3.596535325050354004e-01 3.247213959693908691e-01 4.816865921020507812e-01 -2.903770208358764648e-01
-6.150842308998107910e-01 -2.845950722694396973e-01 -3.294354975223541260e-01 4.591068327426910400e-01 2.049414813518524170e-01 3.560861349105834961e-01 5.771513655781745911e-02 -2.219030112028121948e-01
1.809947937726974487e-02 -3.336291611194610596e-01 6.667067296802997589e-03 4.605822861194610596e-01 4.420662820339202881e-01 -1.221759840846061707e-01 2.349687814712524414e-01 -6.407992839813232422e-01
-1.869683712720870972e-01 -3.100752532482147217e-01 -4.495537579059600830e-01 4.884200692176818848e-01 4.487220942974090576e-01 1.559378951787948608e-01 7.763856649398803711e-02 -4.433370530605316162e-01
-1.828954666852951050e-01 -2.475901246070861816e-01 6.528142094612121582e-01 2.848956584930419922e-01 2.295221388339996338e-01 -1.646802760660648346e-02 5.263174176216125488e-01 2.606813013553619385e-01
-2.053782641887664795e-01 -8.187651634216308594e-02 -4.412524104118347168e-01 1.072457507252693176e-01 6.497976779937744141e-01 1.952355653047561646e-01 4.958275556564331055e-01 -1.967530995607376099e-01
-1.705119907855987549e-01 -1.405122410506010056e-02 -1.076109185814857483e-01 2.982187569141387939e-01 8.502280116081237793e-01 -1.218490675091743469e-01 1.872842200100421906e-02 -3.634942471981048584e-01
-3.532597124576568604e-01 3.200623691082000732e-01 1.454161852598190308e-01 7.222166061401367188e-01 3.703370690345764160e-01 -1.741060316562652588e-01 -6.547242403030395508e-02 2.414038330316543579e-01
-1.652309000492095947e-01 -2.469685822725296021e-01 4.783647656440734863e-01 1.744449436664581299e-01 3.170051276683807373e-01 1.913020573556423187e-02 5.274931192398071289e-01 -5.228136777877807617e-01
-2.726240754127502441e-01 -3.222389221191406250e-01 -1.371394395828247070e-01 5.532306432723999023e-01 7.677099108695983887e-02 -5.449116230010986328e-01 4.002669155597686768e-01 1.842029392719268799e-01
-4.102659821510314941e-01 -2.829528152942657471e-01 -6.258181929588317871e-01 4.826332628726959229e-01 3.516480028629302979e-01 5.101492255926132202e-02 4.145424347370862961e-03 -2.757172845304012299e-02
-2.028974890708923340e-01 -5.876452326774597168e-01 -3.918450698256492615e-02 3.494617342948913574e-01 1.914756447076797485e-01 6.301984190940856934e-01 1.030121520161628723e-01 -2.131254523992538452e-01
-2.073698937892913818e-01 2.594951689243316650e-01 -2.094912528991699219e-01 5.897946357727050781e-01 4.709328711032867432e-01 5.048825219273567200e-02 1.164546087384223938e-01 -5.099284648895263672e-01
-2.072401791810989380e-01 2.630432844161987305e-01 3.192845880985260010e-01 5.389286875724792480e-01 4.523246586322784424e-01 -2.018778771162033081e-01 2.742664217948913574e-01 4.182088375091552734e-01
-4.998855590820312500e-01 2.073198854923248291e-01 3.028918802738189697e-01 3.997229933738708496e-01 4.339942932128906250e-01 -5.152477324008941650e-02 1.672674864530563354e-01 4.864427149295806885e-01
-1.078867539763450623e-02 9.559395909309387207e-02 1.176817938685417175e-01 5.852227807044982910e-01 5.023599863052368164e-01 3.882692456245422363e-01 -6.433727592229843140e-02 -4.766054451465606689e-01
-5.337920784950256348e-01 -6.061676740646362305e-01 3.512466847896575928e-01 1.870737075805664062e-01 3.654800653457641602e-01 -1.255721300840377808e-01 -5.425554141402244568e-02 -1.922719776630401611e-01
-1.358070075511932373e-01 6.418467313051223755e-02 2.181559652090072632e-01 6.436955332756042480e-01 5.307263731956481934e-01 -3.203907310962677002e-01 1.467931736260652542e-02 3.618904352188110352e-01
-4.778844714164733887e-01 4.101548194885253906e-01 2.422982901334762573e-01 4.729065597057342529e-01 1.438429802656173706e-01 -7.102226465940475464e-02 4.149821996688842773e-01 3.508635163307189941e-01
-3.519136309623718262e-01 -1.052975952625274658e-01 -7.557240128517150879e-02 1.506066620349884033e-01 8.486281037330627441e-01 -1.958256810903549194e-01 8.019214123487472534e-02 -2.678200006484985352e-01
-5.113445520401000977e-01 -2.985314838588237762e-02 5.004357695579528809e-01 5.229551196098327637e-01 3.670142590999603271e-01 -2.609941661357879639e-01 9.736334532499313354e-02 -3.769028186798095703e-02
6.853389739990234375e-02 1.346902996301651001e-01 -6.141235679388046265e-02 6.404798626899719238e-01 4.764405190944671631e-01 3.999617695808410645e-01 -1.539746206253767014e-02 -4.194921851158142090e-01
-4.577138423919677734e-01 -1.084420830011367798e-01 -1.193336471915245056e-01 3.139642179012298584e-01 4.167244732379913330e-01 6.960586309432983398e-01 -7.698751240968704224e-02 4.290036484599113464e-02
-4.860408604145050049e-01 -2.576331198215484619e-01 6.181111335754394531e-01 2.103567123413085938e-01 1.519863903522491455e-01 4.991035908460617065e-02 4.396679699420928955e-01 2.284274995326995850e-01
1.029186621308326721e-01 -1.510998755693435669e-01 6.514316052198410034e-02 3.614147603511810303e-01 6.047874689102172852e-01 -6.088477000594139099e-02 3.452111780643463135e-01 -5.857188105583190918e-01
3.866774588823318481e-02 1.910124421119689941e-01 1.570473015308380127e-01 6.706649065017700195e-01 3.668780922889709473e-01 2.507357001304626465e-01 4.810013249516487122e-02 -5.364532470703125000e-01
-7.018146514892578125e-01 -2.948248982429504395e-01 -2.019658535718917847e-01 4.071459770202636719e-01 -2.030137926340103149e-02 4.461423456668853760e-01 1.356916222721338272e-02 -1.197387129068374634e-01
-2.498576492071151733e-01 -2.766041159629821777e-01 2.544741928577423096e-01 7.210183143615722656e-02 3.536825180053710938e-01 -1.180422902107238770e-01 6.542592644691467285e-01 -4.733127653598785400e-01
-4.303286969661712646e-02 -2.414003610610961914e-01 1.928914710879325867e-02 4.466076493263244629e-01 4.820287525653839111e-01 2.956709591671824455e-03 1.948378831148147583e-01 -6.853621006011962891e-01
-5.755710005760192871e-01 -7.131573557853698730e-01 1.562128663063049316e-01 3.469808995723724365e-01 4.839680343866348267e-02 9.150032699108123779e-02 3.304802253842353821e-02 5.932650715112686157e-02
-6.615917086601257324e-01 2.293757051229476929e-01 7.476495113223791122e-03 2.460241019725799561e-01 5.313529968261718750e-01 -1.075240038335323334e-02 1.193718910217285156e-01 -3.903821706771850586e-01
-1.344059258699417114e-01 -1.629510074853897095e-01 -9.356097877025604248e-02 4.170934259891510010e-01 5.061646699905395508e-01 1.480685621500015259e-01 2.116230875253677368e-01 -6.706340909004211426e-01
-2.765050716698169708e-02 -7.508144378662109375e-01 1.995086222887039185e-01 4.337317049503326416e-01 2.246397435665130615e-01 6.699466146528720856e-03 4.540572687983512878e-02 -3.937216699123382568e-01
3.075677156448364258e-02 -7.494371384382247925e-02 2.618834562599658966e-02 6.244976520538330078e-01 2.697289288043975830e-01 3.739989399909973145e-01 7.981644570827484131e-02 6.194793581962585449e-01
-7.901705801486968994e-02 1.722414642572402954e-01 3.636080026626586914e-01 2.821905910968780518e-01 5.835403800010681152e-01 6.129922270774841309e-01 1.330797076225280762e-01 -1.351212412118911743e-01
-6.126801967620849609e-01 -2.991135977208614349e-02 -4.839546680450439453e-01 4.434869885444641113e-01 1.935272067785263062e-01 1.506696641445159912e-01 1.567665338516235352e-01 -3.287942707538604736e-01
7.737721502780914307e-02 -2.482312470674514771e-01 -4.928961694240570068e-01 4.604195654392242432e-01 5.379146337509155273e-01 2.511781752109527588e-01 1.617104262113571167e-01 -3.144329786300659180e-01
2.144473344087600708e-01 -1.743466258049011230e-01 9.593867510557174683e-02 9.001358151435852051e-01 -2.454661764204502106e-02 2.493268996477127075e-01 -1.488792002201080322e-01 -1.386918425559997559e-01
-4.749968349933624268e-01 5.294236540794372559e-02 7.684732973575592041e-02 4.212391674518585205e-01 5.287572741508483887e-01 -2.434250116348266602e-01 9.174224734306335449e-02 4.908875226974487305e-01
-2.459331601858139038e-01 9.451369196176528931e-02 -7.936822623014450073e-02 6.947700977325439453e-01 3.416396677494049072e-01 -3.193683922290802002e-01 6.779694557189941406e-02 4.671926498413085938e-01
2.086979895830154419e-01 -1.313545405864715576e-01 -4.279659092426300049e-01 8.030031919479370117e-01 1.049275323748588562e-01 2.848476469516754150e-01 6.427586078643798828e-02 -1.222408637404441833e-01
-1.340344846248626709e-01 -4.476705491542816162e-01 -4.077951982617378235e-02 4.504103362560272217e-01 -9.027487598359584808e-03 -4.140194356441497803e-01 6.117920875549316406e-01 1.769475340843200684e-01
-4.702263474464416504e-01 1.971301585435867310e-01 -2.162445783615112305e-01 3.200242817401885986e-01 6.068391203880310059e-01 4.519059658050537109e-01 -5.708221718668937683e-02 -1.229576990008354187e-01
-2.560097277164459229e-01 1.377416998147964478e-01 1.909798756241798401e-02 7.205166220664978027e-01 3.180061578750610352e-01 -4.211360514163970947e-01 7.963967323303222656e-02 3.333936035633087158e-01
-2.165219336748123169e-01 -4.275142252445220947e-01 1.553632020950317383e-01 4.944532215595245361e-01 2.528620660305023193e-01 -4.037038981914520264e-01 1.864540576934814453e-01 4.899456799030303955e-01
-6.001114845275878906e-01 -4.530105434241704643e-05 2.698139548301696777e-01 3.423367440700531006e-01 4.382920861244201660e-01 -3.053818270564079285e-02 2.818289771676063538e-02 -5.060091614723205566e-01
7.026410102844238281e-02 2.391960024833679199e-01 -1.839108951389789581e-02 5.476658344268798828e-01 5.534166693687438965e-01 4.390831887722015381e-01 4.576655849814414978e-02 -3.693420588970184326e-01
-2.575289905071258545e-01 1.121219918131828308e-01 4.112365096807479858e-02 4.995102882385253906e-01 2.410063594579696655e-01 1.742793470621109009e-01 3.026121258735656738e-01 -6.999102234840393066e-01
-3.026915788650512695e-01 -6.545907258987426758e-01 -2.098075300455093384e-01 3.355023264884948730e-01 4.826501011848449707e-01 1.149573102593421936e-01 -1.118039861321449280e-01 2.542466223239898682e-01
-7.586411833763122559e-01 -1.060343235731124878e-01 -1.270228475332260132e-01 2.181846350431442261e-01 3.562464416027069092e-01 2.173873335123062134e-01 9.806352108716964722e-02 -4.070575833320617676e-01
-7.703048735857009888e-02 -5.755925774574279785e-01 -1.611535400152206421e-01 3.860093355178833008e-01 4.061379432678222656e-01 3.540814220905303955e-01 1.334767192602157593e-01 4.238491356372833252e-01
1.219132915139198303e-01 -2.925146222114562988e-01 -4.509516358375549316e-01 4.638675153255462646e-01 5.600172281265258789e-01 2.062304615974426270e-01 1.585302054882049561e-01 -3.158474564552307129e-01
-8.080364763736724854e-02 -6.216609105467796326e-02 -1.526163071393966675e-01 6.798194050788879395e-01 -1.804798394441604614e-01 -1.716391444206237793e-01 6.469702720642089844e-01 1.534822434186935425e-01
-2.530125975608825684e-01 -5.720890760421752930e-01 -6.979994475841522217e-03 1.815741360187530518e-01 2.707123458385467529e-01 6.379836797714233398e-01 3.029027283191680908e-01 -6.018546596169471741e-02
-5.645076632499694824e-01 1.992215514183044434e-01 3.048476576805114746e-01 2.634805738925933838e-01 3.301499783992767334e-01 1.148058325052261353e-01 4.224723279476165771e-01 4.226410984992980957e-01
-4.661560431122779846e-02 -1.807012706995010376e-01 -3.553522527217864990e-01 1.942972093820571899e-01 3.733429014682769775e-01 3.422918617725372314e-01 6.882761716842651367e-01 -2.662231922149658203e-01
-2.013783156871795654e-01 -2.911425232887268066e-01 -3.310549259185791016e-01 8.959100395441055298e-02 6.839252114295959473e-01 2.769816815853118896e-01 4.045965969562530518e-01 -2.211062163114547729e-01
-1.857589930295944214e-01 1.721070706844329834e-01 2.040490657091140747e-01 7.220110297203063965e-01 2.949444353580474854e-01 -3.376311957836151123e-01 1.487374752759933472e-01 3.870749771595001221e-01
-4.297698736190795898e-01 5.971166770905256271e-03 2.057910524308681488e-02 4.580337107181549072e-01 3.811425864696502686e-01 -2.537623345851898193e-01 1.596103310585021973e-01 -6.081967949867248535e-01
-3.568700253963470459e-01 -2.649257183074951172e-01 5.539164543151855469e-01 2.110639810562133789e-01 -3.201144048944115639e-03 1.698229759931564331e-01 6.151126623153686523e-01 2.094587683677673340e-01
2.301726862788200378e-02 5.376699846237897873e-03 -1.171850487589836121e-01 4.119831323623657227e-01 5.970860719680786133e-01 7.894962280988693237e-02 3.439330160617828369e-01 -5.787436366081237793e-01
-2.689904272556304932e-01 -2.347088158130645752e-01 5.302208065986633301e-01 3.539646267890930176e-01 4.833279177546501160e-03 1.916769295930862427e-01 5.228011012077331543e-01 3.950273096561431885e-01
-6.127992272377014160e-01 -3.123192349448800087e-03 -4.007217884063720703e-01 5.639857649803161621e-01 8.351904898881912231e-02 2.509130537509918213e-01 -7.545810937881469727e-02 -2.649206519126892090e-01
-4.924318492412567139e-01 4.667731374502182007e-02 -1.452875882387161255e-01 4.257449507713317871e-01 4.562263488769531250e-01 5.301858186721801758e-01 -1.974975168704986572e-01 -1.572267860174179077e-01
-1.732267588376998901e-01 -1.702754497528076172e-01 3.994488343596458435e-02 7.432823777198791504e-01 -9.027156978845596313e-02 -4.980388581752777100e-01 3.374717235565185547e-01 1.298286318778991699e-01
-4.228495359420776367e-01 -4.371575415134429932e-01 -2.975502908229827881e-01 3.590562939643859863e-01 3.460125327110290527e-01 5.155164599418640137e-01 -8.277769386768341064e-02 1.424779444932937622e-01
-1.282561719417572021e-01 2.799216099083423615e-02 1.400817930698394775e-01 7.495067715644836426e-01 1.835794597864151001e-01 -5.685632228851318359e-01 1.701298803091049194e-01 1.243934780359268188e-01
-6.251944899559020996e-01 1.743673235177993774e-01 2.407142519950866699e-01 2.406834065914154053e-01 1.120162457227706909e-01 2.305141836404800415e-01 4.962702691555023193e-01 3.884420096874237061e-01
-1.294707506895065308e-01 -6.681020855903625488e-01 2.471281290054321289e-01 1.437253952026367188e-01 3.951414227485656738e-01 4.575090110301971436e-01 2.793636023998260498e-01 -1.079458966851234436e-01
3.631992638111114502e-01 -1.175903603434562683e-01 2.921923100948333740e-01 5.760737657546997070e-01 4.887035787105560303e-01 4.444353878498077393e-01 7.752746809273958206e-03 2.464198879897594452e-02
-2.189848013222217560e-02 -1.112366244196891785e-01 9.885866194963455200e-02 2.987489998340606689e-01 8.156193494796752930e-01 -1.333262622356414795e-01 1.224161684513092041e-01 -4.360345602035522461e-01
-4.299936294555664062e-01 -4.254105687141418457e-01 2.868213653564453125e-01 5.507462620735168457e-01 -3.381443917751312256e-01 1.212865710258483887e-01 9.515864402055740356e-02 -3.323197364807128906e-01
1.162061374634504318e-02 -6.786485910415649414e-01 -1.044462770223617554e-01 3.292129933834075928e-01 4.596595466136932373e-01 2.758663892745971680e-01 1.587083935737609863e-01 3.277702033519744873e-01
-3.506349623203277588e-01 2.723216116428375244e-01 1.656060814857482910e-01 6.487575173377990723e-01 4.679957032203674316e-01 -2.331476509571075439e-01 -1.386681944131851196e-01 2.489537894725799561e-01
-5.327488780021667480e-01 1.852740198373794556e-01 -2.077116519212722778e-01 3.153343796730041504e-01 6.591258645057678223e-01 2.939252555370330811e-01 -1.116145625710487366e-01 -7.730130106210708618e-02
-8.636596798896789551e-02 -7.459655404090881348e-01 -8.070243895053863525e-02 2.902069687843322754e-01 8.151363581418991089e-02 2.585524022579193115e-01 4.622024297714233398e-01 -2.412851303815841675e-01
-1.563931107521057129e-01 -7.192305326461791992e-01 2.276685461401939392e-02 4.209957420825958252e-01 6.353015452623367310e-02 2.106626033782958984e-01 2.158551067113876343e-01 4.306792616844177246e-01
-1.363595668226480484e-02 -6.889306306838989258e-01 2.320976555347442627e-01 2.392838448286056519e-01 3.803665339946746826e-01 4.441633820533752441e-01 2.217280864715576172e-01 1.514575183391571045e-01
-5.717478990554809570e-01 -9.680140763521194458e-02 1.646216362714767456e-01 1.082158312201499939e-01 1.791317462921142578e-01 5.340065807104110718e-02 6.100715398788452148e-01 -4.666858613491058350e-01
-7.178752869367599487e-02 -1.064861267805099487e-01 -1.642097830772399902e-01 5.269472002983093262e-01 2.590368986129760742e-01 -5.217332243919372559e-01 5.604161024093627930e-01 1.596782803535461426e-01
2.922380156815052032e-02 -3.360594809055328369e-01 6.048865914344787598e-01 2.526033818721771240e-01 2.844015359878540039e-01 -1.600536145269870758e-02 4.628950357437133789e-01 -4.013743996620178223e-01
-4.618479013442993164e-01 -1.303355544805526733e-01 3.805280029773712158e-01 4.181309938430786133e-01 -5.659270659089088440e-02 -1.187612861394882202e-01 5.296916365623474121e-01 3.901205360889434814e-01
1.624148488044738770e-01 -7.548324465751647949e-01 -3.079898841679096222e-02 3.294917643070220947e-01 4.018723666667938232e-01 2.551448643207550049e-01 2.005648016929626465e-01 1.658595353364944458e-01
1.283210217952728271e-01 2.923780865967273712e-02 -1.808986961841583252e-01 5.508862733840942383e-01 3.735659876838326454e-03 2.518597245216369629e-01 6.358386874198913574e-01 -4.227774739265441895e-01
-6.301398873329162598e-01 2.300505340099334717e-02 -4.216368496417999268e-01 3.422043025493621826e-01 1.985045373439788818e-01 1.685329526662826538e-01 2.647381424903869629e-01 -4.118486642837524414e-01
-1.335920691490173340e-01 3.027967810630798340e-01 4.593443572521209717e-01 8.030384778976440430e-01 7.513245940208435059e-02 -1.318802982568740845e-01 2.227165363729000092e-02 1.051944121718406677e-01
-3.203378021717071533e-01 -1.001701727509498596e-01 3.665760159492492676e-01 4.894885420799255371e-01 -7.819303870201110840e-02 1.287839710712432861e-01 5.022901296615600586e-01 4.882393181324005127e-01
-2.039752714335918427e-02 -5.169136524200439453e-01 6.062599420547485352e-01 5.590457916259765625e-01 2.221335917711257935e-01 4.871741309762001038e-02 2.227845368906855583e-03 2.407077513635158539e-02
-3.687730431556701660e-02 -2.293308079242706299e-02 -2.535445988178253174e-02 7.277542352676391602e-01 -2.546553872525691986e-02 5.072178840637207031e-01 9.584490209817886353e-02 4.480407834053039551e-01
-2.460422068834304810e-01 -1.133622415363788605e-02 4.612188786268234253e-02 5.680122375488281250e-01 2.405920028686523438e-01 1.623183786869049072e-01 1.167952343821525574e-01 -7.188162207603454590e-01
-3.988278210163116455e-01 -2.119514793157577515e-01 -4.560923576354980469e-01 4.329250156879425049e-01 1.955092549324035645e-01 1.912211775779724121e-01 4.466241002082824707e-01 -3.553960025310516357e-01
-2.886138260364532471e-01 -7.176994681358337402e-01 2.827561795711517334e-01 2.230204045772552490e-01 4.354768693447113037e-01 2.830292582511901855e-01 -3.273827582597732544e-02 3.321178257465362549e-02
-6.281943321228027344e-01 -2.620189487934112549e-01 -2.468741536140441895e-01 3.813087642192840576e-01 -4.914969578385353088e-02 5.412225127220153809e-01 1.388469040393829346e-01 -1.255344897508621216e-01
-1.429183185100555420e-01 -6.813929677009582520e-01 4.483568668365478516e-02 2.768727242946624756e-01 6.131163239479064941e-01 2.101186662912368774e-01 -9.073780477046966553e-02 9.118397533893585205e-02
3.015002906322479248e-01 -2.376103848218917847e-01 2.229424715042114258e-01 4.924738407135009766e-01 5.705344080924987793e-01 -1.351284086704254150e-01 1.573070287704467773e-01 -4.380531311035156250e-01
-2.264030426740646362e-01 -5.426154732704162598e-01 1.221851911395788193e-02 3.053635656833648682e-01 1.093856915831565857e-01 5.756169557571411133e-01 2.462565600872039795e-01 -3.961965739727020264e-01
-2.322748005390167236e-01 -6.676389835774898529e-03 6.167062520980834961e-01 2.733178436756134033e-01 2.371892333030700684e-02 3.365851044654846191e-01 5.988253951072692871e-01 1.361278146505355835e-01
1.996999084949493408e-01 1.871705055236816406e-02 -5.289649218320846558e-02 6.274253726005554199e-01 1.561679095029830933e-01 6.500784158706665039e-01 2.236760854721069336e-01 2.574638724327087402e-01
3.248986899852752686e-01 1.868031322956085205e-01 6.357936561107635498e-02 5.027694702148437500e-01 3.958061933517456055e-01 3.225986659526824951e-01 5.058265924453735352e-01 2.934839725494384766e-01
-3.463357090950012207e-01 -7.491355389356613159e-02 -1.346081495285034180e-01 5.676460862159729004e-01 2.837756574153900146e-01 8.456201851367950439e-02 9.610117226839065552e-02 -6.611984968185424805e-01
-4.605145156383514404e-01 -3.762739598751068115e-01 -3.804747462272644043e-01 1.395105123519897461e-01 2.662344276905059814e-01 4.116285145282745361e-01 4.554937481880187988e-01 1.852742284536361694e-01
-1.101255193352699280e-01 -2.051734924316406250e-01 3.708506822586059570e-01 1.662263274192810059e-01 5.377313494682312012e-01 -7.267927378416061401e-02 5.105609893798828125e-01 -4.748737812042236328e-01
-2.094387412071228027e-01 -5.525630116462707520e-01 -2.772629559040069580e-01 3.589604794979095459e-01 3.601111769676208496e-01 3.050832450389862061e-01 2.206991612911224365e-01 4.166752099990844727e-01
-3.753804266452789307e-01 -2.670367956161499023e-01 1.645895093679428101e-01 5.844461321830749512e-01 -6.631863117218017578e-02 -5.627374053001403809e-01 3.026226460933685303e-01 8.038566261529922485e-02
-2.698605954647064209e-01 1.853002905845642090e-01 1.839412376284599304e-02 5.263691544532775879e-01 5.994206666946411133e-01 -1.071229279041290283e-01 2.587685734033584595e-02 -4.939497709274291992e-01
-6.125259995460510254e-01 -2.194049358367919922e-01 -1.420364379882812500e-01 5.111611485481262207e-01 1.546386182308197021e-01 4.543726146221160889e-02 -5.178476870059967041e-02 -5.162886977195739746e-01
1.335370689630508423e-01 4.525491222739219666e-02 1.249127015471458435e-01 8.108987808227539062e-01 -2.666746675968170166e-01 2.844229042530059814e-01 3.917428851127624512e-01 -3.854300454258918762e-02
-4.086395800113677979e-01 -1.908553838729858398e-01 1.406269799917936325e-02 5.981442332267761230e-01 2.223453819751739502e-01 -4.962990880012512207e-01 1.242638751864433289e-01 3.569621443748474121e-01
-2.253610193729400635e-01 8.112139999866485596e-02 -2.277954071760177612e-01 5.756755471229553223e-01 -1.735465228557586670e-02 -3.505732119083404541e-01 6.602984070777893066e-01 -1.191454660147428513e-02
7.836286723613739014e-02 7.365931570529937744e-02 3.547356426715850830e-01 2.667831480503082275e-01 5.812801122665405273e-01 6.273934841156005859e-01 1.798086911439895630e-01 -1.660801321268081665e-01
-4.346499443054199219e-01 -3.743660822510719299e-02 7.416293621063232422e-01 3.904388248920440674e-01 1.634409129619598389e-01 2.061817940557375550e-04 2.430198341608047485e-01 1.464569419622421265e-01
-2.503883466124534607e-02 -2.400084435939788818e-01 -3.294481337070465088e-01 6.535682678222656250e-01 3.074793815612792969e-01 3.429651856422424316e-01 -1.505491584539413452e-01 -4.138206839561462402e-01
-1.994823962450027466e-01 -3.778064250946044922e-01 4.023553431034088135e-01 1.297564208507537842e-01 2.528260350227355957e-01 4.808010999113321304e-03 5.714262127876281738e-01 -4.982674419879913330e-01
-1.063566878437995911e-01 -7.713022828102111816e-02 -8.570428192615509033e-02 6.801715493202209473e-01 -9.680443257093429565e-02 5.625391602516174316e-01 1.788983792066574097e-01 3.936174213886260986e-01
-3.129145503044128418e-01 -4.402873218059539795e-01 -1.650617122650146484e-01 3.395364582538604736e-01 1.851697117090225220e-01 6.659762263298034668e-01 1.411173939704895020e-01 -2.607201933860778809e-01
-3.965016007423400879e-01 1.733154207468032837e-01 1.544345915317535400e-02 3.895646929740905762e-01 2.213175594806671143e-01 4.165690764784812927e-02 4.419179558753967285e-01 -6.440038681030273438e-01
-4.756647348403930664e-01 -1.078379005193710327e-01 7.260680794715881348e-01 3.886544406414031982e-01 1.364885121583938599e-01 4.533394053578376770e-02 2.225851565599441528e-01 1.168702691793441772e-01
-3.103652894496917725e-01 -3.336314857006072998e-01 4.871654510498046875e-01 3.019354641437530518e-01 7.459603250026702881e-02 3.490320965647697449e-02 5.365924239158630371e-01 4.112834334373474121e-01
-5.769307613372802734e-01 -1.773506589233875275e-02 6.339194178581237793e-01 3.430839180946350098e-01 2.723053097724914551e-01 -9.980507194995880127e-02 2.177373617887496948e-01 1.255190074443817139e-01
-1.516034901142120361e-01 5.159400869160890579e-03 -2.709777057170867920e-01 5.360375642776489258e-01 1.264511197805404663e-01 -4.708255231380462646e-01 6.068357825279235840e-01 1.015310361981391907e-01
-1.308046579360961914e-01 6.858596950769424438e-02 4.889156296849250793e-02 6.363987922668457031e-01 1.801199764013290405e-01 -4.040042459964752197e-01 4.689317345619201660e-01 3.939957618713378906e-01
3.123343288898468018e-01 5.027502402663230896e-02 7.801364362239837646e-02 3.962972164154052734e-01 2.856694757938385010e-01 2.885551452636718750e-01 6.815629005432128906e-01 3.276932537555694580e-01
-1.016475185751914978e-01 -3.177128136157989502e-01 -3.843016922473907471e-01 2.121006548404693604e-01 5.719307661056518555e-01 4.513141512870788574e-01 3.220193088054656982e-01 -2.481257617473602295e-01
-3.610404431819915771e-01 -4.053915143013000488e-01 -3.891509473323822021e-01 3.832571581006050110e-02 5.496039986610412598e-01 2.266088873147964478e-01 4.343232810497283936e-01 -1.017222627997398376e-01
-1.859672963619232178e-01 2.763025164604187012e-01 -8.000761270523071289e-03 5.191782712936401367e-01 4.058024585247039795e-01 4.872191846370697021e-01 7.675475627183914185e-02 -4.599060416221618652e-01
-6.279432177543640137e-01 -5.304902791976928711e-01 -1.866503804922103882e-01 2.537302672863006592e-01 2.753093242645263672e-01 3.018722534179687500e-01 1.665689498186111450e-01 -1.743062287569046021e-01
2.597048133611679077e-02 -1.189176887273788452e-01 1.664735004305839539e-02 8.168229460716247559e-01 2.791512385010719299e-02 -5.401847958564758301e-01 1.416039019823074341e-01 7.125225663185119629e-02
-6.155037879943847656e-02 1.669654548168182373e-01 1.703219562768936157e-01 9.142355918884277344e-01 -1.773987561464309692e-01 2.621924579143524170e-01 -4.810325801372528076e-02 3.112593851983547211e-02
-5.133496224880218506e-02 2.963164746761322021e-01 2.118227183818817139e-01 8.466566801071166992e-01 -2.070474475622177124e-01 2.914588749408721924e-01 1.415876150131225586e-01 -7.588766748085618019e-04
-4.020652174949645996e-01 -3.279769420623779297e-01 -5.872371792793273926e-01 3.623703718185424805e-01 4.656896591186523438e-01 3.778512775897979736e-02 1.357342749834060669e-01 -1.337779611349105835e-01
-6.076593324542045593e-02 4.269253611564636230e-01 1.987552791833877563e-01 8.195542097091674805e-01 -1.422733515501022339e-01 -8.921077847480773926e-02 2.186326533555984497e-01 -1.639173775911331177e-01
-2.457857578992843628e-01 1.243722513318061829e-01 -4.676616191864013672e-01 5.228742957115173340e-01 1.107511818408966064e-01 3.540675044059753418e-01 4.519038796424865723e-01 -3.002818822860717773e-01
1.088627129793167114e-01 -5.585572719573974609e-01 1.534670144319534302e-01 2.926002442836761475e-01 4.940692484378814697e-01 -1.195326521992683411e-01 3.094448149204254150e-01 -4.613534808158874512e-01
-3.209665417671203613e-01 -6.163070201873779297e-01 5.020657181739807129e-01 3.597604930400848389e-01 3.413663804531097412e-01 5.727760493755340576e-02 1.018735095858573914e-01 -7.388392835855484009e-02
-3.687157630920410156e-01 -5.142733454704284668e-01 -3.272278904914855957e-01 3.957063853740692139e-01 2.109820097684860229e-01 5.275126695632934570e-01 -7.923545199446380138e-04 1.145700663328170776e-01
-5.106887593865394592e-02 -8.559285104274749756e-02 1.302320510149002075e-01 8.163474202156066895e-01 -3.546657264232635498e-01 1.911812126636505127e-01 2.644034624099731445e-01 -2.728274762630462646e-01
-2.408097386360168457e-01 2.890792116522789001e-02 -3.334695100784301758e-01 1.673186570405960083e-01 4.592647850513458252e-01 3.160382509231567383e-01 6.280367374420166016e-01 -3.110353648662567139e-01
1.648468375205993652e-01 -2.587689459323883057e-01 1.227882429957389832e-01 8.014004826545715332e-01 -2.894933521747589111e-01 1.142573505640029907e-01 3.440828919410705566e-01 -1.824564933776855469e-01
1.832439452409744263e-01 3.220660090446472168e-01 2.650843560695648193e-01 4.528236985206604004e-01 4.263260662555694580e-01 3.948340117931365967e-01 4.721729755401611328e-01 1.636490374803543091e-01
-1.142040244303643703e-03 -3.160911798477172852e-01 -2.677335739135742188e-01 5.119442343711853027e-01 1.022236868739128113e-01 -3.250552117824554443e-01 5.938362479209899902e-01 3.123539090156555176e-01
-1.062438040971755981e-01 3.122653365135192871e-01 2.385599166154861450e-01 8.570500016212463379e-01 -2.114445418119430542e-01 6.554955244064331055e-02 2.193392068147659302e-01 -5.140050128102302551e-02
1.699539422988891602e-01 -9.751011431217193604e-02 4.380977153778076172e-01 5.652719736099243164e-01 3.715912103652954102e-01 5.520123243331909180e-01 -2.221450395882129669e-02 8.278955519199371338e-02
-1.847522407770156860e-01 -6.432315707206726074e-01 3.714496195316314697e-01 1.525683552026748657e-01 4.107072055339813232e-01 4.244354665279388428e-01 1.929828971624374390e-01 6.927765905857086182e-02
-3.573263883590698242e-01 -3.170409798622131348e-01 4.037364423274993896e-01 1.107059121131896973e-01 2.216417640447616577e-01 -5.480197817087173462e-02 5.377374887466430664e-01 -5.052267313003540039e-01
-4.850520789623260498e-01 1.967154443264007568e-01 9.493031352758407593e-02 5.023415684700012207e-01 4.999781250953674316e-01 -2.459122687578201294e-01 1.229765452444553375e-02 3.925128877162933350e-01
-2.075319178402423859e-02 8.560498803853988647e-02 -1.783894002437591553e-01 6.940996050834655762e-01 3.043529391288757324e-02 6.326705813407897949e-01 9.697911888360977173e-02 2.608458995819091797e-01
-4.572072327136993408e-01 2.096170037984848022e-01 -1.502005308866500854e-01 4.636525213718414307e-01 2.564617097377777100e-01 -2.311386342626065016e-04 2.834701240062713623e-01 -6.027938723564147949e-01
1.072582453489303589e-01 -4.259994626045227051e-02 -8.501673489809036255e-02 6.907134056091308594e-01 1.595503091812133789e-01 4.528107345104217529e-01 2.202602773904800415e-01 4.726093709468841553e-01
-1.171114742755889893e-01 2.281250655651092529e-01 9.792596101760864258e-03 9.037732481956481934e-01 -2.441563010215759277e-01 2.742516621947288513e-02 9.461784362792968750e-02 -2.191455066204071045e-01
-4.090266227722167969e-01 -6.385534405708312988e-01 -1.631617695093154907e-01 3.860923051834106445e-01 -5.195433273911476135e-02 2.894656956195831299e-01 2.743775844573974609e-01 2.957789897918701172e-01
-3.088338673114776611e-01 2.574952840805053711e-01 5.263810977339744568e-02 6.374675035476684570e-01 -1.284319162368774414e-01 -2.146677672863006592e-01 5.531970262527465820e-01 2.461265921592712402e-01
9.022506326436996460e-02 -5.352551937103271484e-01 6.437274813652038574e-01 3.587777912616729736e-01 3.770644664764404297e-01 -6.133196130394935608e-02 7.663874328136444092e-02 -1.021866276860237122e-01
-6.757969856262207031e-01 -3.100568056106567383e-01 -3.899331390857696533e-01 2.845540940761566162e-01 3.650972545146942139e-01 1.247146576642990112e-01 6.295188516378402710e-02 -2.476521730422973633e-01
-2.935051918029785156e-01 9.448135644197463989e-02 -2.883829548954963684e-02 5.618082880973815918e-01 4.716618657112121582e-01 -2.683171927928924561e-01 1.232106089591979980e-01 5.280414223670959473e-01
-4.694570302963256836e-01 -1.129321195185184479e-02 5.581114888191223145e-01 2.855966091156005859e-01 4.565799236297607422e-01 4.533785860985517502e-03 2.447997182607650757e-01 3.435348272323608398e-01
-5.970922112464904785e-02 -1.660116463899612427e-01 -5.512079000473022461e-01 6.738518476486206055e-01 1.245007812976837158e-01 1.756496429443359375e-01 1.358376741409301758e-01 -3.823131620883941650e-01
-4.581364095211029053e-01 -3.204286098480224609e-01 -3.615079820156097412e-01 1.846703588962554932e-01 3.067943155765533447e-01 4.987114965915679932e-01 3.850911259651184082e-01 1.775227487087249756e-01
-2.755034863948822021e-01 -1.636972278356552124e-02 9.670051187276840210e-02 5.992152094841003418e-01 4.344967007637023926e-01 -5.424263477325439453e-01 6.372135877609252930e-02 2.614303529262542725e-01
-4.588235020637512207e-01 -2.798900902271270752e-01 2.375384271144866943e-01 5.329460501670837402e-01 -1.359072923660278320e-01 -3.421759903430938721e-01 3.645296990871429443e-01 3.197650611400604248e-01
-1.978086680173873901e-01 9.313577413558959961e-02 5.081182122230529785e-01 3.360876739025115967e-01 1.839921064674854279e-02 3.084319531917572021e-01 6.373882293701171875e-01 2.816486358642578125e-01
-2.570379525423049927e-02 -3.283330500125885010e-01 -6.387456655502319336e-01 5.446994304656982422e-01 3.716249465942382812e-01 1.092798858880996704e-01 3.823960572481155396e-02 -1.879731416702270508e-01
5.218852311372756958e-02 4.745903890579938889e-03 -3.766069188714027405e-02 8.474730849266052246e-01 -1.476408541202545166e-01 4.115500748157501221e-01 2.964013814926147461e-02 -2.925322949886322021e-01
-3.867458403110504150e-01 2.455402910709381104e-02 9.407168626785278320e-02 2.167394906282424927e-01 8.314899802207946777e-01 3.325177356600761414e-03 -2.602965570986270905e-02 -3.192729353904724121e-01
-3.495821356773376465e-01 2.729980647563934326e-01 4.871128201484680176e-01 4.582672417163848877e-01 4.234708547592163086e-01 1.383870840072631836e-02 2.201966196298599243e-01 3.577304482460021973e-01
9.781657159328460693e-02 2.104865461587905884e-01 1.841805502772331238e-02 9.368515014648437500e-01 -1.455211937427520752e-01 -1.000915318727493286e-01 1.904745399951934814e-01 -2.494479343295097351e-02
-3.203050196170806885e-01 2.828534543514251709e-01 1.798803657293319702e-01 5.682950019836425781e-01 1.283276528120040894e-01 -1.776969879865646362e-01 4.560106396675109863e-01 4.539744257926940918e-01
4.761944711208343506e-02 1.681143939495086670e-01 3.113508820533752441e-01 5.823360085487365723e-01 4.699763953685760498e-01 4.760791957378387451e-01 -4.183590784668922424e-02 -2.900615036487579346e-01
-3.967880010604858398e-01 -3.613887131214141846e-01 4.302649497985839844e-01 1.377081423997879028e-01 1.627341657876968384e-01 4.061940014362335205e-01 5.618106722831726074e-01 2.754940465092658997e-02
-1.698758751153945923e-01 4.687788337469100952e-02 -2.191087305545806885e-01 5.484747290611267090e-01 -3.975745290517807007e-02 -3.215082883834838867e-01 7.173414230346679688e-01 2.418269030749797821e-02
-1.759119182825088501e-01 -5.742667317390441895e-01 -8.065350353717803955e-02 4.334323704242706299e-01 9.651863574981689453e-02 -5.215969681739807129e-01 3.972711861133575439e-01 7.550062239170074463e-02
-3.624872267246246338e-01 2.478211522102355957e-01 2.098422795534133911e-01 2.758787572383880615e-01 1.330465823411941528e-01 1.602098345756530762e-01 7.083906531333923340e-01 3.766416311264038086e-01
-3.678603172302246094e-01 -4.683207571506500244e-01 -3.706153929233551025e-01 3.721833527088165283e-01 2.409426420927047729e-01 5.087736248970031738e-01 -3.579987911507487297e-03 2.292631268501281738e-01
-3.682825863361358643e-01 1.953462958335876465e-01 2.279941141605377197e-01 5.369659066200256348e-01 5.449164509773254395e-01 -2.399399280548095703e-01 5.306876730173826218e-03 3.624375760555267334e-01
-8.348534815013408661e-03 1.175220832228660583e-01 2.741099298000335693e-01 8.897000551223754883e-01 -2.410178631544113159e-01 2.240600734949111938e-01 1.040136367082595825e-01 -1.747347041964530945e-02
-1.037396565079689026e-01 2.876853644847869873e-01 -2.081817761063575745e-02 8.944385051727294922e-01 -2.145784944295883179e-01 1.186412665992975235e-02 1.182930320501327515e-01 -2.141113430261611938e-01
-5.686421990394592285e-01 1.543156802654266357e-01 -1.445277333259582520e-01 3.477497994899749756e-01 6.487808227539062500e-01 4.935782030224800110e-02 -1.254933476448059082e-01 -2.681665420532226562e-01
-5.976622700691223145e-01 -5.410819873213768005e-02 3.450429439544677734e-01 1.962756812572479248e-01 1.388548165559768677e-01 2.537143826484680176e-01 4.715224504470825195e-01 4.198907315731048584e-01
4.091804102063179016e-02 -7.901216298341751099e-02 2.300658635795116425e-02 8.734204769134521484e-01 -1.462831050157546997e-01 3.140077292919158936e-01 6.264206022024154663e-02 -3.236763477325439453e-01
1.272860448807477951e-02 -2.041740864515304565e-01 7.165338099002838135e-02 6.299398541450500488e-01 4.000893980264663696e-02 4.119070470333099365e-01 2.780185341835021973e-01 5.546441078186035156e-01
-3.621271252632141113e-01 -5.331130027770996094e-01 -3.389904797077178955e-01 3.454133570194244385e-01 2.564222216606140137e-01 4.530698359012603760e-01 1.048644855618476868e-01 2.615502178668975830e-01
-2.023937106132507324e-01 -1.073384806513786316e-01 4.123595058917999268e-01 6.532988548278808594e-01 2.910808622837066650e-01 -4.566902816295623779e-01 2.401128783822059631e-02 2.383382171392440796e-01
-3.301089107990264893e-01 -4.411036670207977295e-01 -9.175887703895568848e-02 4.188430905342102051e-01 1.182906143367290497e-02 6.290897130966186523e-01 1.067622825503349304e-01 -3.245217800140380859e-01
2.942567467689514160e-01 -1.937547773122787476e-01 5.155777335166931152e-01 4.521640539169311523e-01 4.705285727977752686e-01 4.211566746234893799e-01 7.452868670225143433e-02 3.570318222045898438e-02
-1.658798381686210632e-02 6.452922523021697998e-02 -5.234671011567115784e-02 6.727919578552246094e-01 2.555848956108093262e-01 -4.578653275966644287e-01 4.090469777584075928e-01 3.128702938556671143e-01
-1.451940834522247314e-01 1.606637686491012573e-01 3.719902038574218750e-01 3.411676883697509766e-01 4.802206456661224365e-01 6.570665836334228516e-01 1.093038022518157959e-01 -1.550416648387908936e-01
-6.703435629606246948e-02 1.999502331018447876e-01 4.304844439029693604e-01 7.478926777839660645e-01 7.271098345518112183e-02 4.512412250041961670e-01 -3.763374686241149902e-02 -2.332755178213119507e-02
-5.199112892150878906e-01 -5.057147145271301270e-01 -2.467746436595916748e-01 3.262128531932830811e-01 -1.613982766866683960e-02 4.484074115753173828e-01 2.726354598999023438e-01 -1.759903281927108765e-01
-8.292666822671890259e-02 -6.125008463859558105e-01 3.869827836751937866e-02 1.811710745096206665e-01 3.547511398792266846e-01 5.931311845779418945e-01 3.210354149341583252e-01 5.411655083298683167e-02
-4.153065979480743408e-01 -5.340445414185523987e-02 2.708235979080200195e-01 4.123685956001281738e-01 5.756293535232543945e-01 -2.469931244850158691e-01 -2.633433938026428223e-01 -3.457898795604705811e-01
-2.844932973384857178e-01 -3.255160897970199585e-02 7.782713770866394043e-01 5.285174846649169922e-01 1.729210168123245239e-01 -1.482685469090938568e-02 -4.581961408257484436e-02 -2.731137722730636597e-02
2.059735357761383057e-01 -3.905979692935943604e-01 -1.291736513376235962e-01 4.781196117401123047e-01 4.162073135375976562e-01 -2.475150302052497864e-02 2.842428088188171387e-01 -5.523484349250793457e-01
-1.921139955520629883e-01 -2.539034187793731689e-01 2.000113390386104584e-02 3.059531748294830322e-01 2.149392813444137573e-01 7.164771556854248047e-01 3.227080106735229492e-01 -3.754185736179351807e-01
-5.211754441261291504e-01 -3.568013608455657959e-01 -2.665258646011352539e-01 2.306089997291564941e-01 3.332741856575012207e-01 5.783734321594238281e-01 8.549424260854721069e-02 -1.547761261463165283e-01
1.556548923254013062e-01 -1.101908683776855469e-01 -4.555929079651832581e-02 7.473354935646057129e-01 -3.133296668529510498e-01 2.582250535488128662e-01 4.486337304115295410e-01 -1.921343505382537842e-01
-2.738608419895172119e-01 -5.574007034301757812e-01 -2.086622118949890137e-01 3.357813060283660889e-01 2.062351852655410767e-01 3.580358922481536865e-01 2.692761421203613281e-01 4.634474217891693115e-01
-4.680328965187072754e-01 -2.753107436001300812e-02 -3.728651404380798340e-01 3.271846473217010498e-01 2.988651990890502930e-01 2.890710532665252686e-01 4.091895520687103271e-01 -4.402163624763488770e-01
-1.998919397592544556e-01 -7.247905135154724121e-01 2.064781039953231812e-01 1.859609782695770264e-01 5.859218239784240723e-01 1.038993075489997864e-01 -4.703479818999767303e-03 5.818822234869003296e-02
-2.358125150203704834e-01 -2.454082369804382324e-01 -3.196215033531188965e-01 1.279267221689224243e-01 6.473806500434875488e-01 4.493471682071685791e-01 3.134256303310394287e-01 -2.153926193714141846e-01
1.010473370552062988e-01 1.440323293209075928e-01 -8.058390021324157715e-02 7.523526549339294434e-01 8.635850995779037476e-02 4.324333071708679199e-01 1.573190093040466309e-01 4.210824370384216309e-01
-2.605660259723663330e-01 -7.093304991722106934e-01 2.798459231853485107e-01 3.130939602851867676e-01 4.400141537189483643e-01 1.681622117757797241e-01 -1.624397337436676025e-01 -6.584998220205307007e-02
-3.295741602778434753e-02 -8.734113723039627075e-02 2.764387726783752441e-01 7.164664864540100098e-01 2.941746115684509277e-01 -5.191763639450073242e-01 6.320013105869293213e-02 2.036307752132415771e-01
1.408879458904266357e-01 -3.858028650283813477e-01 -3.338879942893981934e-01 3.275984227657318115e-01 1.543075889348983765e-01 3.121452629566192627e-01 6.548483371734619141e-01 -2.498657554388046265e-01
-2.906629741191864014e-01 1.569927036762237549e-01 -4.668143391609191895e-01 5.688180327415466309e-01 1.126440018415451050e-01 3.186596035957336426e-01 3.868996500968933105e-01 -2.923611104488372803e-01
-1.984256803989410400e-01 6.591647118330001831e-02 -2.393268048763275146e-01 5.249801278114318848e-01 3.843149170279502869e-02 -3.688858747482299805e-01 6.860994100570678711e-01 1.229416728019714355e-01
-1.662395596504211426e-01 -4.443714618682861328e-01 -2.301567047834396362e-01 2.316505759954452515e-01 2.700322866439819336e-01 5.066624283790588379e-01 5.290551781654357910e-01 -2.423651516437530518e-01
-9.947384148836135864e-02 2.267068326473236084e-01 1.948860287666320801e-01 7.766081094741821289e-01 2.760557830333709717e-01 -3.373766839504241943e-01 1.011198237538337708e-01 3.120147585868835449e-01
-1.741817891597747803e-01 -1.780985742807388306e-01 -1.676120311021804810e-01 6.848260164260864258e-01 -2.643494307994842529e-02 -4.196503758430480957e-01 4.572544097900390625e-01 2.344663292169570923e-01
-1.029290333390235901e-01 3.173274174332618713e-02 6.465514302253723145e-01 3.151347637176513672e-01 5.674970746040344238e-01 3.367904424667358398e-01 9.309097379446029663e-02 1.640528589487075806e-01
-5.214756727218627930e-01 1.405754089355468750e-01 1.582366824150085449e-01 4.118999838829040527e-01 5.301359891891479492e-01 -1.517965942621231079e-01 7.918952405452728271e-02 4.508259892463684082e-01
1.397823989391326904e-01 -1.651689708232879639e-01 1.277345139533281326e-02 2.527677416801452637e-01 6.142508983612060547e-01 4.400954544544219971e-01 4.205546379089355469e-01 -3.758603930473327637e-01
-7.325569391250610352e-01 2.708727493882179260e-02 5.304875597357749939e-02 1.963414698839187622e-01 3.088380098342895508e-01 -1.489572823047637939e-01 3.119629621505737305e-01 -4.542821347713470459e-01
1.151045560836791992e-01 -1.070073843002319336e-01 -2.280698567628860474e-01 7.461102008819580078e-01 2.052345126867294312e-01 -4.355646371841430664e-01 1.895170360803604126e-01 3.144037723541259766e-01
-4.386638998985290527e-01 -1.116300225257873535e-01 -2.848675549030303955e-01 5.715795755386352539e-01 2.080813944339752197e-01 4.720000326633453369e-01 -1.881323605775833130e-01 -2.928893566131591797e-01
-3.093426525592803955e-01 -3.579219877719879150e-01 -4.008057117462158203e-01 1.886363327503204346e-01 3.659646213054656982e-01 5.097874999046325684e-01 3.472977280616760254e-01 2.560096383094787598e-01
-4.402130544185638428e-01 -3.676119744777679443e-01 6.917585730552673340e-01 3.109284937381744385e-01 2.746789157390594482e-01 2.231645770370960236e-02 6.547934561967849731e-02 1.250340044498443604e-01
-5.780388712882995605e-01 2.774319946765899658e-01 -6.906032562255859375e-02 3.986029624938964844e-01 5.035889148712158203e-01 -5.105461180210113525e-02 4.133495315909385681e-02 -4.090622067451477051e-01
2.205961197614669800e-02 -5.308392047882080078e-01 -6.361826509237289429e-02 3.796903491020202637e-01 8.760053664445877075e-02 5.435269474983215332e-01 3.499785661697387695e-01 -3.793817460536956787e-01
3.627156615257263184e-01 7.344425469636917114e-02 2.424001991748809814e-01 3.875132501125335693e-01 4.398615956306457520e-01 3.238694965839385986e-01 5.351455211639404297e-01 2.633790075778961182e-01
-6.984325647354125977e-01 -9.820902347564697266e-02 -4.006551802158355713e-01 5.459387898445129395e-01 -1.305250674486160278e-01 6.996381282806396484e-02 6.504322867840528488e-03 -1.483209431171417236e-01
-2.438050955533981323e-01 -6.689319610595703125e-01 1.447142660617828369e-01 5.012931823730468750e-01 -1.189229637384414673e-01 2.416754215955734253e-01 1.627395898103713989e-01 3.490249812602996826e-01
1.299834847450256348e-01 -1.560708135366439819e-01 -3.749611973762512207e-01 3.649599552154541016e-01 1.425038278102874756e-01 2.896703779697418213e-01 7.046276926994323730e-01 -2.902379333972930908e-01
4.419729411602020264e-01 -1.750702038407325745e-02 1.778214871883392334e-01 4.676196575164794922e-01 3.432165980339050293e-01 1.433617174625396729e-01 5.753551721572875977e-01 2.909998595714569092e-01
1.649103164672851562e-01 -1.244745552539825439e-01 -1.500681191682815552e-01 6.884538531303405762e-01 2.510911226272583008e-01 -3.435240685939788818e-01 2.784156799316406250e-01 4.497229754924774170e-01
5.663958936929702759e-02 8.015646040439605713e-02 5.916392058134078979e-02 3.379864692687988281e-01 4.292260110378265381e-01 6.634764075279235840e-01 3.920276165008544922e-01 -3.074247241020202637e-01
-3.141503930091857910e-01 2.973519861698150635e-01 5.252367258071899414e-01 6.653694510459899902e-01 -1.527944356203079224e-01 1.128888353705406189e-01 2.412467151880264282e-01 -3.388090757653117180e-03
-2.787218093872070312e-01 1.798263564705848694e-02 -1.391569525003433228e-01 5.276934504508972168e-01 -2.614594809710979462e-02 -3.852097690105438232e-01 6.886525154113769531e-01 2.920979820191860199e-02
-1.268400996923446655e-01 -4.841018915176391602e-01 2.712070941925048828e-01 2.678309679031372070e-01 3.784658014774322510e-01 6.682420969009399414e-01 1.203254461288452148e-01 -2.870347118005156517e-03
2.324250340461730957e-01 -4.968910217285156250e-01 2.646974623203277588e-01 4.878515303134918213e-01 5.181017518043518066e-01 -6.370942294597625732e-02 -6.678502541035413742e-03 -3.442110419273376465e-01
-2.156454771757125854e-01 1.169284880161285400e-01 -2.379704713821411133e-01 6.100722551345825195e-01 -1.936530927196145058e-03 -3.406912386417388916e-01 6.260153055191040039e-01 5.511310696601867676e-02
-4.043841958045959473e-01 4.563803225755691528e-02 -1.109958887100219727e-01 4.956439137458801270e-01 5.636718869209289551e-01 -2.655004262924194336e-01 -4.277719184756278992e-02 4.316957294940948486e-01
-4.106295704841613770e-01 -8.128127455711364746e-01 2.472748458385467529e-01 2.389566302299499512e-01 1.367171257734298706e-01 6.539100408554077148e-02 1.595647037029266357e-01 -6.360119581222534180e-02
-6.428229212760925293e-01 8.568898774683475494e-03 3.738449811935424805e-01 1.302345246076583862e-01 2.026912122964859009e-01 1.546288579702377319e-01 5.454174876213073730e-01 2.598271369934082031e-01
5.366563424468040466e-02 -3.724024593830108643e-01 -2.668351531028747559e-01 5.428475141525268555e-01 -9.135225415229797363e-02 4.575143754482269287e-01 4.340703189373016357e-01 -2.940582036972045898e-01
2.462207674980163574e-01 2.263139784336090088e-01 5.446605384349822998e-02 5.563152432441711426e-01 2.888638079166412354e-01 4.491515159606933594e-01 4.171527326107025146e-01 3.413332402706146240e-01
-3.379592001438140869e-01 -3.797470033168792725e-01 -6.668916344642639160e-02 3.586420714855194092e-01 2.339362055063247681e-01 4.104774892330169678e-01 2.097435146570205688e-01 5.842036604881286621e-01
-6.733739376068115234e-01 1.323243230581283569e-02 1.892147064208984375e-01 1.222722604870796204e-01 2.190197855234146118e-01 1.766200065612792969e-01 5.299739837646484375e-01 3.682430088520050049e-01
1.880849599838256836e-01 -1.398101449012756348e-01 2.016460895538330078e-02 8.032473325729370117e-01 -1.521631777286529541e-01 3.047507703304290771e-01 2.711879611015319824e-01 3.315037190914154053e-01
-5.586854219436645508e-01 -5.373731255531311035e-01 -3.770230412483215332e-01 2.896397113800048828e-01 2.241820544004440308e-01 2.417752295732498169e-01 1.658347696065902710e-01 -1.919611096382141113e-01
-1.280330717563629150e-01 9.444538503885269165e-02 6.348652839660644531e-01 3.436928093433380127e-01 1.006496325135231018e-01 5.616284012794494629e-01 3.318830728530883789e-01 -1.334387809038162231e-01
9.974415600299835205e-02 9.325593709945678711e-02 4.791235625743865967e-01 4.513234794139862061e-01 3.797536194324493408e-01 5.950635075569152832e-01 1.456711143255233765e-01 -1.690230220556259155e-01
-1.187525987625122070e-01 -6.790869832038879395e-01 -2.996238321065902710e-02 2.807274162769317627e-01 5.922063812613487244e-02 5.364186763763427734e-01 3.673868179321289062e-01 -1.371422260999679565e-01
-4.967455938458442688e-02 -4.617740213871002197e-01 -4.959087073802947998e-01 5.963343381881713867e-01 2.802232801914215088e-01 5.955975130200386047e-02 -1.195512562990188599e-01 -2.939254641532897949e-01
-7.022842764854431152e-02 -1.049074605107307434e-01 -4.425035417079925537e-02 4.734386503696441650e-01 7.169417142868041992e-01 2.817934453487396240e-01 -3.472887873649597168e-01 2.096135169267654419e-01
-1.122540235519409180e-01 2.744598686695098877e-01 6.088544130325317383e-01 6.702286601066589355e-01 -4.197582229971885681e-02 2.322619408369064331e-01 1.869129538536071777e-01 3.894370049238204956e-02
-4.751812219619750977e-01 -6.256677508354187012e-01 -2.088263444602489471e-02 3.553410470485687256e-01 2.714966889470815659e-03 1.845231652259826660e-01 2.400468140840530396e-01 4.054143428802490234e-01
1.761877685785293579e-01 4.125917702913284302e-02 -9.134999476373195648e-03 5.734156966209411621e-01 1.467154324054718018e-01 5.810135602951049805e-01 3.351849019527435303e-01 4.085529744625091553e-01
-1.001688167452812195e-01 -3.896707892417907715e-01 -2.051461338996887207e-01 4.845222234725952148e-01 -6.823872774839401245e-02 -2.570570707321166992e-01 6.964955329895019531e-01 7.372410595417022705e-02
1.441842466592788696e-01 -6.346620321273803711e-01 -5.892795324325561523e-02 3.766688704490661621e-01 4.236892163753509521e-01 1.599809676408767700e-01 1.968187689781188965e-01 4.326881468296051025e-01
-6.304298341274261475e-02 -3.155866563320159912e-01 4.598767757415771484e-01 6.648637056350708008e-01 -3.073633313179016113e-01 1.631550490856170654e-01 1.874248087406158447e-01 -2.944155037403106689e-01
-2.931612432003021240e-01 -4.730689525604248047e-01 -1.632373183965682983e-01 5.703189969062805176e-01 2.075141370296478271e-01 1.215669363737106323e-01 -2.322693765163421631e-01 -4.759855568408966064e-01
-5.689762532711029053e-02 -1.180202215909957886e-01 -1.687202304601669312e-01 5.412193536758422852e-01 6.040742248296737671e-02 -2.763936817646026611e-01 6.965605616569519043e-01 3.101773560047149658e-01
-4.197106957435607910e-01 -1.027280464768409729e-01 -9.944117814302444458e-02 4.301431477069854736e-01 5.296302437782287598e-01 4.226991534233093262e-01 -2.461454123258590698e-01 -3.140187561511993408e-01
2.373564392328262329e-01 -2.150622010231018066e-02 -1.913690119981765747e-01 6.411783099174499512e-01 6.278525590896606445e-01 2.376309782266616821e-01 -8.446097373962402344e-02 -1.940789073705673218e-01
-2.802818417549133301e-01 3.527843058109283447e-01 2.643398344516754150e-01 5.371752381324768066e-01 3.224647939205169678e-01 -5.253504216670989990e-02 3.538839817047119141e-01 4.545054435729980469e-01
-2.209341973066329956e-01 6.983124464750289917e-02 -2.628259062767028809e-01 4.544169008731842041e-01 7.286723256111145020e-01 2.507630586624145508e-01 -1.759516447782516479e-01 -2.143247723579406738e-01
-2.556545138359069824e-01 -8.723726123571395874e-02 1.010972261428833008e-01 4.692528545856475830e-01 3.602932021021842957e-02 4.589392840862274170e-01 3.141024410724639893e-01 6.213114857673645020e-01
-2.370038330554962158e-01 -3.151619806885719299e-02 5.189055576920509338e-02 5.378111004829406738e-01 6.702304482460021973e-01 2.531086802482604980e-01 -3.687090575695037842e-01 -4.102992266416549683e-02
-1.625265479087829590e-01 1.852861493825912476e-01 -2.594003975391387939e-01 5.696793794631958008e-01 4.430413246154785156e-02 3.522035479545593262e-01 4.945563673973083496e-01 -4.205170273780822754e-01
-3.291393816471099854e-01 -6.056740880012512207e-01 5.465012788772583008e-01 3.226177990436553955e-01 2.924904227256774902e-01 -8.373129181563854218e-03 -1.760224401950836182e-01 -7.399668544530868530e-02
-7.652351856231689453e-01 -3.943373560905456543e-01 -2.205261737108230591e-01 4.106374979019165039e-01 -1.513586044311523438e-01 9.780308604240417480e-02 3.869424387812614441e-02 -8.767120540142059326e-02
1.592026501893997192e-01 9.519876539707183838e-02 1.730086505413055420e-01 8.721206784248352051e-01 -8.302201516926288605e-03 3.424514234066009521e-01 5.585357174277305603e-02 -2.336739748716354370e-01
-1.645022332668304443e-01 -2.978191077709197998e-01 -2.050505280494689941e-01 4.974599778652191162e-01 -9.178124368190765381e-02 -3.906817734241485596e-01 6.530597805976867676e-01 -8.477920293807983398e-02
-3.013594262301921844e-02 -2.517305910587310791e-01 -1.862250864505767822e-01 5.194174647331237793e-01 6.160902976989746094e-01 2.994098067283630371e-01 -3.712809085845947266e-01 1.555192470550537109e-01
2.017039507627487183e-01 -2.150682546198368073e-02 1.689553558826446533e-01 7.234780788421630859e-01 2.440536022186279297e-02 5.608514547348022461e-01 1.213189288973808289e-01 -2.775219976902008057e-01
-4.817806482315063477e-01 -3.112507462501525879e-01 2.492724508047103882e-01 5.787697434425354004e-01 -3.836970329284667969e-01 3.949946537613868713e-02 3.799636289477348328e-02 -3.516700863838195801e-01
-5.004907250404357910e-01 -3.106135129928588867e-01 -1.750825941562652588e-01 6.633373498916625977e-01 -2.422777563333511353e-01 -4.197970405220985413e-02 -5.268567427992820740e-02 -3.451394438743591309e-01
-7.773329317569732666e-02 -2.567179799079895020e-01 -1.018253266811370850e-01 5.486965775489807129e-01 -1.311943978071212769e-01 -2.205925583839416504e-01 7.329296469688415527e-01 1.164401471614837646e-01
1.960363686084747314e-01 3.098325058817863464e-02 -9.003361314535140991e-02 8.386004567146301270e-01 -9.399387985467910767e-02 3.427271246910095215e-01 1.997438669204711914e-01 -2.881988883018493652e-01
-1.715417057275772095e-01 -1.498453970998525620e-02 -2.133422493934631348e-01 5.980443954467773438e-01 -8.314301818609237671e-02 -3.003275692462921143e-01 6.839022040367126465e-01 4.842809960246086121e-02
-1.292688846588134766e-01 -6.896134018898010254e-01 -7.793632894754409790e-02 5.383828282356262207e-01 2.140697538852691650e-01 -1.143002733588218689e-01 -2.375473529100418091e-01 -3.106019794940948486e-01
-1.469713002443313599e-01 1.307961791753768921e-01 7.688398361206054688e-01 5.254935026168823242e-01 2.440048903226852417e-01 8.267334848642349243e-02 1.253485828638076782e-01 1.093088760972023010e-01
-2.180975526571273804e-01 -2.970267832279205322e-02 -1.466136574745178223e-01 4.617955088615417480e-01 3.833862021565437317e-02 -1.930408924818038940e-01 7.117354869842529297e-01 4.141240119934082031e-01
-4.083943665027618408e-01 -5.432251691818237305e-01 2.945393323898315430e-01 5.666039586067199707e-01 -2.916771769523620605e-01 -9.409174323081970215e-02 3.817765787243843079e-02 -1.869241297245025635e-01
-3.548869192600250244e-01 -5.943705439567565918e-01 -3.481904789805412292e-02 6.230205893516540527e-01 -2.640439867973327637e-01 1.800584942102432251e-01 -3.640636429190635681e-02 1.671717315912246704e-01
1.534993946552276611e-01 -4.377366043627262115e-03 -2.029442936182022095e-01 2.920835912227630615e-01 5.803400278091430664e-01 1.306449770927429199e-01 5.633605122566223145e-01 -4.227075576782226562e-01
-3.906081020832061768e-01 -4.998742341995239258e-01 -1.777370870113372803e-01 4.015179276466369629e-01 2.351206392049789429e-01 5.727297067642211914e-01 -2.809491939842700958e-03 1.464068144559860229e-01
-3.591921031475067139e-01 2.341760545969009399e-01 9.621965140104293823e-02 3.637093901634216309e-01 2.100750952959060669e-01 3.890756890177726746e-02 5.664075016975402832e-01 5.551009178161621094e-01
-2.593010962009429932e-01 -6.429779529571533203e-01 -5.777390003204345703e-01 3.523567914962768555e-01 1.595408171415328979e-01 7.595936302095651627e-03 1.867728084325790405e-01 3.177754953503608704e-02
1.854225993156433105e-01 -2.198719084262847900e-01 3.025784390047192574e-03 3.690025508403778076e-01 6.580405235290527344e-01 8.697081357240676880e-03 2.913099527359008789e-01 -5.129797458648681641e-01
-4.217855930328369141e-01 -1.672548800706863403e-01 3.760262727737426758e-01 5.127549171447753906e-01 3.834293782711029053e-01 9.077218174934387207e-02 1.075396463274955750e-01 -4.722149074077606201e-01
3.276769816875457764e-02 1.200063340365886688e-02 -2.991463840007781982e-01 3.777535557746887207e-01 5.497701764106750488e-01 3.550814837217330933e-02 4.514282047748565674e-01 -5.092155337333679199e-01
-2.038087695837020874e-01 -6.364914774894714355e-01 4.384987354278564453e-01 1.942047178745269775e-01 3.866441845893859863e-01 3.858393728733062744e-01 1.038336232304573059e-01 1.191495954990386963e-01
1.811998933553695679e-01 -2.607737481594085693e-01 -6.540319323539733887e-02 6.379491686820983887e-01 1.775682568550109863e-01 4.695019721984863281e-01 1.726745814085006714e-01 4.540128409862518311e-01
-1.613566130399703979e-01 1.544234156608581543e-01 -9.744505584239959717e-02 4.155097007751464844e-01 2.074382901191711426e-01 -1.431368589401245117e-01 6.718454360961914062e-01 5.030690431594848633e-01
-3.934040069580078125e-01 -1.552197188138961792e-01 5.395326018333435059e-01 2.058895677328109741e-01 2.349921166896820068e-01 3.689140975475311279e-01 4.693418443202972412e-01 2.757778465747833252e-01
-4.174252599477767944e-02 -5.904322266578674316e-01 6.249989196658134460e-02 5.111860632896423340e-01 2.932386994361877441e-01 2.929323315620422363e-01 3.418558463454246521e-02 4.598508477210998535e-01
-4.023760557174682617e-01 -2.712056338787078857e-01 -3.572995960712432861e-01 2.640109360218048096e-01 4.218509197235107422e-01 5.165453553199768066e-01 3.452448248863220215e-01 -5.661585554480552673e-02
-7.746453583240509033e-02 -3.084544241428375244e-01 -3.629307448863983154e-01 6.364285349845886230e-01 4.712475538253784180e-01 1.326805800199508667e-01 -3.438120782375335693e-01 -6.488396972417831421e-02
-1.588231767527759075e-03 -1.051958426833152771e-01 -4.113877713680267334e-01 2.450495362281799316e-01 4.174501299858093262e-01 2.700524032115936279e-01 6.673224568367004395e-01 -2.590947151184082031e-01
1.517432630062103271e-01 1.058180630207061768e-02 -1.895966008305549622e-02 8.697072267532348633e-01 -9.252591431140899658e-02 3.921293616294860840e-01 3.913030400872230530e-02 -2.371796816587448120e-01
-3.463937640190124512e-01 -5.197016596794128418e-01 -2.360431998968124390e-01 3.837218582630157471e-01 1.961170583963394165e-01 4.746699929237365723e-01 5.916829779744148254e-02 3.737489581108093262e-01
-2.935693562030792236e-01 2.428918927907943726e-01 -3.176418542861938477e-01 3.036188185214996338e-01 6.896147727966308594e-01 4.232644736766815186e-01 6.697715073823928833e-02 -5.032409727573394775e-02
1.626398563385009766e-01 1.372288614511489868e-01 4.645910859107971191e-01 2.732466161251068115e-01 5.379574894905090332e-01 4.902963638305664062e-01 3.644579648971557617e-01 3.986953198909759521e-02
-1.374834477901458740e-01 -7.453219592571258545e-02 1.710247844457626343e-01 6.725050508975982666e-02 9.525974392890930176e-01 -5.930093303322792053e-02 9.002046287059783936e-02 -1.506952196359634399e-01
-7.524461299180984497e-02 1.591761782765388489e-02 -7.296388596296310425e-02 8.329174518585205078e-01 -1.994406878948211670e-01 2.927409708499908447e-01 6.216485425829887390e-02 -4.070273637771606445e-01
-4.065435826778411865e-01 -8.326025307178497314e-02 1.609522849321365356e-01 4.437063336372375488e-01 -1.976422220468521118e-01 -4.186302423477172852e-02 6.382655501365661621e-01 3.959940671920776367e-01
-3.977660238742828369e-01 -3.206996619701385498e-01 -2.894829809665679932e-01 2.938953042030334473e-01 3.138052225112915039e-01 5.960623621940612793e-01 1.697887331247329712e-01 2.935417890548706055e-01
-2.247872650623321533e-01 -9.861274808645248413e-02 6.203724741935729980e-01 5.811894536018371582e-01 -2.643572390079498291e-01 2.255271971225738525e-01 2.094542682170867920e-01 -2.290953099727630615e-01
-4.313935041427612305e-01 -4.707575216889381409e-02 -3.446725383400917053e-02 4.658397436141967773e-01 -3.876755014061927795e-02 -2.938744723796844482e-01 5.983574390411376953e-01 3.841772079467773438e-01
-2.516869306564331055e-01 -4.590869843959808350e-01 -1.302239745855331421e-01 6.004290580749511719e-01 6.556501239538192749e-02 3.603458106517791748e-01 1.381281465291976929e-01 4.418055415153503418e-01
-4.654083400964736938e-02 -2.608508616685867310e-02 -1.062285453081130981e-01 9.067342877388000488e-01 -2.822195887565612793e-01 1.650973409414291382e-01 5.605760961771011353e-02 -2.316341102123260498e-01
-5.998632907867431641e-01 -2.159114331007003784e-01 -3.493873775005340576e-01 5.870841145515441895e-01 3.121690452098846436e-01 1.053439676761627197e-01 -6.525070220232009888e-02 -1.183326244354248047e-01
-4.272098243236541748e-01 -4.590196311473846436e-01 -2.533630132675170898e-01 3.790978491306304932e-01 2.456377744674682617e-01 4.396536350250244141e-01 -1.871379464864730835e-02 3.806591331958770752e-01
-1.234862953424453735e-01 -6.782619357109069824e-01 8.654904365539550781e-02 6.380693912506103516e-01 1.313896328210830688e-01 1.862519979476928711e-01 -4.849800467491149902e-02 2.361850142478942871e-01
-5.596270784735679626e-02 1.306409668177366257e-02 -3.068748116493225098e-02 8.370075225830078125e-01 1.119922250509262085e-01 -4.384390413761138916e-01 1.589547991752624512e-01 2.552191019058227539e-01
3.166390061378479004e-01 -9.449031203985214233e-02 7.160826772451400757e-02 5.098805427551269531e-01 6.420754194259643555e-01 2.636362016201019287e-01 8.914561569690704346e-02 -3.687729537487030029e-01
-2.722799479961395264e-01 -4.870075285434722900e-01 -5.662500262260437012e-01 2.153094410896301270e-01 4.570903778076171875e-01 2.539552189409732819e-02 3.077720999717712402e-01 1.318713426589965820e-01
-4.122871533036231995e-02 -7.217139005661010742e-01 -3.856127709150314331e-02 5.696005225181579590e-01 3.444713056087493896e-01 6.758729368448257446e-02 -1.588442325592041016e-01 5.511377379298210144e-02
-1.946805715560913086e-01 1.739210635423660278e-02 -2.957212626934051514e-01 4.532062113285064697e-01 9.080969542264938354e-02 -1.599704921245574951e-01 6.522203683853149414e-01 4.579538404941558838e-01
-5.717865824699401855e-01 9.320703148841857910e-02 -2.885034382343292236e-01 3.512101471424102783e-01 2.711090147495269775e-01 3.719262778759002686e-01 3.612456917762756348e-01 -3.397971987724304199e-01
1.450322121381759644e-01 1.658982038497924805e-01 -2.088060975074768066e-01 4.966342151165008545e-01 -7.225283235311508179e-02 3.290858268737792969e-01 7.233054041862487793e-01 -1.565545350313186646e-01
2.306726202368736267e-02 -7.525162696838378906e-01 -7.167577743530273438e-02 3.515236377716064453e-01 2.262554466724395752e-01 2.249696850776672363e-01 2.974465489387512207e-01 3.379404842853546143e-01
5.758231878280639648e-02 -3.010650277137756348e-01 -2.034403383731842041e-01 5.204697251319885254e-01 6.555834412574768066e-01 8.142014592885971069e-02 -2.910423278808593750e-01 2.695233821868896484e-01
-2.525392472743988037e-01 -7.513160705566406250e-01 -1.020488291978836060e-01 2.912758886814117432e-01 4.635113477706909180e-01 2.277860790491104126e-01 3.452369943261146545e-02 9.258238971233367920e-02
1.093545109033584595e-01 -1.686128079891204834e-01 -1.688984334468841553e-01 6.190209984779357910e-01 2.180260121822357178e-01 -4.421005547046661377e-01 4.880668818950653076e-01 2.582639753818511963e-01
-4.008800089359283447e-01 -1.649521142244338989e-01 6.855040788650512695e-01 4.639025032520294189e-01 3.243016600608825684e-01 -1.380778998136520386e-01 -2.889042347669601440e-02 -4.350982606410980225e-02
-2.851899564266204834e-01 -5.327207446098327637e-01 -3.078428208827972412e-01 3.681278526782989502e-01 1.412888169288635254e-01 3.237456679344177246e-01 2.903379201889038086e-01 4.421765506267547607e-01
-2.786243259906768799e-01 -7.044822573661804199e-01 2.210358344018459320e-02 2.845924794673919678e-01 5.397975444793701172e-01 1.658783853054046631e-01 -1.423260122537612915e-01 7.374428212642669678e-02
-6.654305458068847656e-01 -4.006600677967071533e-01 -2.534787058830261230e-01 3.913241326808929443e-01 -1.462398767471313477e-01 3.568011820316314697e-01 1.540314704179763794e-01 8.287742733955383301e-02
-1.568976491689682007e-01 -8.084347248077392578e-01 6.118316575884819031e-02 3.700231909751892090e-01 4.020040631294250488e-01 4.889833182096481323e-02 -8.179769665002822876e-02 1.023061871528625488e-01
-5.775370597839355469e-01 9.000737220048904419e-02 1.424036920070648193e-01 2.894896864891052246e-01 8.101437240839004517e-02 -1.380623877048492432e-01 4.951047599315643311e-01 -5.324596166610717773e-01
-5.185566544532775879e-01 -2.542705833911895752e-01 -5.264208316802978516e-01 3.950268328189849854e-01 3.845977485179901123e-01 1.921725124120712280e-01 1.349623650312423706e-01 -1.738385856151580811e-01
2.260513454675674438e-01 6.473675603047013283e-04 1.908663660287857056e-01 8.508960008621215820e-01 -1.735432744026184082e-01 3.014139831066131592e-01 2.253159284591674805e-01 -1.292720586061477661e-01
-5.440095439553260803e-02 3.586603701114654541e-01 -2.769836038351058960e-02 6.481648087501525879e-01 5.184406042098999023e-01 9.407487511634826660e-02 -4.066015407443046570e-02 -4.101638793945312500e-01
-6.655242294073104858e-03 1.911269128322601318e-01 2.214869260787963867e-01 7.773011922836303711e-01 -1.075069159269332886e-01 5.062430500984191895e-01 1.217930540442466736e-01 -1.658293157815933228e-01
1.240619346499443054e-01 -1.040226873010396957e-02 -2.504370734095573425e-02 7.240390777587890625e-01 1.041750013828277588e-01 5.804249644279479980e-01 1.900453865528106689e-02 -3.339673280715942383e-01
-1.768271252512931824e-02 -1.084247902035713196e-01 4.790041595697402954e-02 8.119443655014038086e-01 2.283147163689136505e-02 -4.988299012184143066e-01 2.218073457479476929e-01 1.668300777673721313e-01
1.691935658454895020e-01 -6.207433715462684631e-02 -1.390892565250396729e-01 6.590049266815185547e-01 2.085900008678436279e-01 4.373902380466461182e-01 2.020123898983001709e-01 4.881166815757751465e-01
1.649986207485198975e-02 -2.233371436595916748e-01 -2.768346071243286133e-01 5.322815775871276855e-01 1.637140363454818726e-01 -4.530632495880126953e-01 5.603570938110351562e-01 2.093286812305450439e-01
-5.486681461334228516e-01 1.453007161617279053e-01 1.574412435293197632e-01 1.993108987808227539e-01 2.566586732864379883e-01 1.467980593442916870e-01 5.619875192642211914e-01 4.583503603935241699e-01
-1.598491519689559937e-01 -2.201021015644073486e-01 2.280626147985458374e-01 3.870344161987304688e-01 7.002939581871032715e-01 -2.517482042312622070e-01 -1.514196693897247314e-01 -3.840293586254119873e-01
7.220499683171510696e-03 -1.943117827177047729e-01 2.882101833820343018e-01 8.215134143829345703e-01 -3.132851123809814453e-01 -1.235363632440567017e-01 1.893276870250701904e-01 -2.344941794872283936e-01
1.773315668106079102e-01 1.291090697050094604e-01 -1.811596751213073730e-01 5.895079374313354492e-01 -1.298911776393651962e-02 -6.589403841644525528e-03 7.118258476257324219e-01 2.542395889759063721e-01
-2.094643115997314453e-01 -1.240929402410984039e-02 1.164701879024505615e-01 4.057989716529846191e-01 2.910676896572113037e-01 2.499379813671112061e-01 3.823626339435577393e-01 6.959469318389892578e-01
-7.315614819526672363e-01 -2.714233994483947754e-01 -1.513281762599945068e-01 5.023258924484252930e-01 -2.935105375945568085e-02 2.160741090774536133e-01 -1.926508843898773193e-01 -1.767816692590713501e-01
-4.586072266101837158e-01 -5.345759391784667969e-01 -2.488851696252822876e-01 5.243309736251831055e-01 -9.795284271240234375e-02 1.065936312079429626e-01 1.836616545915603638e-01 -3.351908028125762939e-01
-6.678275465965270996e-01 2.212366461753845215e-01 2.017724364995956421e-01 3.435227572917938232e-01 4.425458982586860657e-02 -1.338358074426651001e-01 5.166004300117492676e-01 2.441194355487823486e-01
-2.148138731718063354e-01 -6.402975916862487793e-01 -6.446354836225509644e-02 4.496370255947113037e-01 9.153107553720474243e-02 4.874435961246490479e-01 7.034765183925628662e-02 2.943078279495239258e-01
6.122788786888122559e-02 -2.973006665706634521e-01 5.092549324035644531e-02 4.392841756343841553e-01 5.170106291770935059e-01 1.730349063873291016e-01 1.820677220821380615e-01 -6.179884076118469238e-01
-6.128872036933898926e-01 -2.417661845684051514e-01 -3.100929856300354004e-01 5.196130871772766113e-01 7.840228825807571411e-02 3.298176527023315430e-01 -1.589169502258300781e-01 -2.440940886735916138e-01
-3.845898061990737915e-02 -7.658112049102783203e-01 5.037178471684455872e-02 2.849653959274291992e-01 2.946216762065887451e-01 2.586738467216491699e-01 2.943093180656433105e-01 2.966133356094360352e-01
8.520459383726119995e-02 -6.256656050682067871e-01 -2.149912267923355103e-01 5.216546654701232910e-01 9.466200321912765503e-02 4.073394238948822021e-01 3.265622556209564209e-01 3.753484413027763367e-02
-2.485664561390876770e-02 -2.367719709873199463e-01 -3.607450425624847412e-01 5.050153732299804688e-01 1.960295140743255615e-01 -3.833523094654083252e-01 5.580204725265502930e-01 2.477306127548217773e-01
-2.887236773967742920e-01 5.420937538146972656e-01 2.741554193198680878e-02 3.063835501670837402e-01 4.863106906414031982e-01 3.468932807445526123e-01 4.119123518466949463e-01 4.056664183735847473e-02
6.458767503499984741e-02 7.654479891061782837e-02 -8.638855814933776855e-02 2.783842384815216064e-01 5.222598314285278320e-01 2.578442096710205078e-01 5.891562700271606445e-01 -4.676158130168914795e-01
-4.981659352779388428e-01 -1.881417632102966309e-01 -3.229461610317230225e-01 5.649038553237915039e-01 3.828065395355224609e-01 1.977233290672302246e-01 -3.020156919956207275e-01 -1.271773129701614380e-01
3.480360805988311768e-01 7.816800475120544434e-02 2.217628657817840576e-01 3.383302092552185059e-01 3.972083032131195068e-01 3.198123872280120850e-01 6.439747214317321777e-01 1.853559911251068115e-01
2.119838893413543701e-01 -3.454814851284027100e-02 1.220280975103378296e-01 8.699147105216979980e-01 -2.339464128017425537e-01 1.368709653615951538e-01 2.991614341735839844e-01 -1.387963443994522095e-01
2.112829387187957764e-01 -1.811269670724868774e-01 7.680610753595829010e-03 6.402291059494018555e-01 -2.113690786063671112e-02 5.670108199119567871e-01 2.524282634258270264e-01 -3.562755584716796875e-01
-2.724755406379699707e-01 4.007450640201568604e-01 1.110734567046165466e-01 4.722364544868469238e-01 6.391164660453796387e-02 -1.391827911138534546e-01 6.849920749664306641e-01 1.927315741777420044e-01
-1.189837977290153503e-01 -8.589908480644226074e-02 -6.769067794084548950e-02 4.812061190605163574e-01 6.744085550308227539e-01 3.919929265975952148e-01 -3.519095182418823242e-01 9.998576343059539795e-02
-6.307757496833801270e-01 -2.103935927152633667e-01 -6.723851710557937622e-02 4.497611820697784424e-01 2.100688219070434570e-01 3.620755076408386230e-01 -2.504706680774688721e-01 -3.362842202186584473e-01
-2.405358850955963135e-01 5.393844097852706909e-02 4.384452011436223984e-03 4.743782579898834229e-01 1.335445195436477661e-01 2.147009074687957764e-01 4.997566640377044678e-01 6.328442692756652832e-01
-5.131990313529968262e-01 -3.477597832679748535e-01 1.351920217275619507e-01 5.798695683479309082e-01 -4.171965122222900391e-01 2.548705786466598511e-02 1.038249805569648743e-01 -2.751038968563079834e-01
-3.132087290287017822e-01 -2.890600562095642090e-01 4.977288246154785156e-01 2.716592252254486084e-01 -2.064629644155502319e-02 4.170410335063934326e-01 4.703293144702911377e-01 3.182021081447601318e-01
4.057389497756958008e-01 1.619005054235458374e-01 -1.393033415079116821e-01 5.903093814849853516e-01 3.175317049026489258e-01 1.306218653917312622e-02 5.413787961006164551e-01 2.172688990831375122e-01
-4.001938104629516602e-01 -5.540096163749694824e-01 2.731748521327972412e-01 5.675835013389587402e-01 -3.553618192672729492e-01 -4.359303042292594910e-02 7.298546284437179565e-02 5.131766572594642639e-02
-1.512615084648132324e-01 -6.386551260948181152e-01 -3.227787017822265625e-01 2.220679521560668945e-01 5.155091881752014160e-01 3.221410512924194336e-01 2.136356532573699951e-01 -2.396967448294162750e-02
-1.563431322574615479e-01 2.346183061599731445e-01 5.153170824050903320e-01 7.140719294548034668e-01 3.478245735168457031e-01 4.952524229884147644e-02 -7.438797503709793091e-02 -1.268549561500549316e-01
-1.050525829195976257e-01 -5.355906486511230469e-01 -3.555697798728942871e-01 1.532116234302520752e-01 6.070370078086853027e-01 3.549284934997558594e-01 2.367168068885803223e-01 4.123109206557273865e-02
-2.384669035673141479e-01 -4.928892850875854492e-01 -5.217874050140380859e-01 1.864996701478958130e-01 5.473697781562805176e-01 2.155377417802810669e-01 2.090745121240615845e-01 -5.802685767412185669e-02
-7.750250399112701416e-02 4.854209721088409424e-01 1.353094577789306641e-01 4.101735949516296387e-01 3.916214704513549805e-01 5.618978738784790039e-01 3.032340705394744873e-01 1.037378832697868347e-01
-3.749932944774627686e-01 -6.407245397567749023e-01 -2.039783447980880737e-01 4.777047932147979736e-01 -8.648965507745742798e-02 1.992863118648529053e-01 2.240195721387863159e-01 2.857668399810791016e-01
-3.993355482816696167e-02 2.516631036996841431e-02 -1.451907306909561157e-01 7.878183722496032715e-01 7.949977368116378784e-02 -4.910995662212371826e-01 2.772467434406280518e-01 1.779572367668151855e-01
-3.090520501136779785e-01 -5.801151394844055176e-01 -1.941355913877487183e-01 3.602228462696075439e-01 1.713670343160629272e-01 2.834870219230651855e-01 2.733669281005859375e-01 4.648045003414154053e-01
-1.718439459800720215e-01 -5.428958535194396973e-01 -1.905061006546020508e-01 2.233474254608154297e-01 2.834776937961578369e-01 6.349747776985168457e-01 3.219351470470428467e-01 -4.860360547900199890e-02
1.801781058311462402e-01 1.497379094362258911e-01 7.925343513488769531e-02 8.291076421737670898e-01 -1.968428790569305420e-01 4.219539090991020203e-02 4.305559396743774414e-01 -1.597125530242919922e-01
9.749484062194824219e-02 -6.266388297080993652e-02 5.636326670646667480e-01 2.984319031238555908e-01 5.081207156181335449e-01 5.185971260070800781e-01 2.172614634037017822e-01 7.411166280508041382e-02
-1.396023333072662354e-01 -5.373321771621704102e-01 9.289920330047607422e-02 3.250549435615539551e-01 4.493412077426910400e-01 2.486153692007064819e-01 1.662303954362869263e-01 5.349248647689819336e-01
-2.171186804771423340e-01 4.463643580675125122e-02 2.205762118101119995e-01 2.775010764598846436e-01 5.452468991279602051e-01 6.953953504562377930e-01 1.637206524610519409e-01 -1.324117928743362427e-01
1.210858076810836792e-01 -2.334050983190536499e-01 -6.381302326917648315e-02 8.768523335456848145e-01 -1.407986432313919067e-01 2.674974501132965088e-01 -6.029906496405601501e-02 -2.508051395416259766e-01
2.824644185602664948e-02 4.027642309665679932e-02 3.767537474632263184e-01 4.975924491882324219e-01 3.268358111381530762e-01 6.955315470695495605e-01 8.245658129453659058e-02 1.032161042094230652e-01
3.592102229595184326e-02 2.517496943473815918e-01 2.168762981891632080e-01 5.709706544876098633e-01 4.026416838169097900e-01 4.669451713562011719e-01 1.484686434268951416e-01 -4.001099169254302979e-01
-5.078899860382080078e-02 -4.967648983001708984e-01 5.024770498275756836e-01 5.002117156982421875e-01 2.348909229040145874e-01 2.341163754463195801e-01 1.214160621166229248e-01 3.510327637195587158e-01
7.582738995552062988e-03 -1.252203285694122314e-01 -6.839663535356521606e-02 6.224960088729858398e-01 -8.700719475746154785e-02 -2.749665379524230957e-01 6.981624364852905273e-01 1.465449929237365723e-01
-2.075667530298233032e-01 -4.750331044197082520e-01 -2.457981407642364502e-01 4.393317997455596924e-01 -3.049460239708423615e-02 -3.383588492870330811e-01 5.857000946998596191e-01 1.391733884811401367e-01
-4.562390744686126709e-01 7.500512152910232544e-02 -1.576221734285354614e-01 4.330202639102935791e-01 6.129247546195983887e-01 8.758983574807643890e-03 -1.075801998376846313e-01 -4.319049715995788574e-01
-8.546208590269088745e-02 -1.165850758552551270e-01 -2.709980905055999756e-01 6.925134062767028809e-01 3.119570314884185791e-01 2.503255605697631836e-01 2.692497372627258301e-01 -4.400157928466796875e-01
-5.883272290229797363e-01 -3.119735419750213623e-01 -2.137568444013595581e-01 3.894884884357452393e-01 2.265937179327011108e-01 4.856821298599243164e-01 -2.800360135734081268e-02 -2.667101025581359863e-01
-4.316995739936828613e-01 -6.365625262260437012e-01 -3.293370008468627930e-01 4.243856072425842285e-01 1.854980438947677612e-01 1.692890971899032593e-01 1.414957493543624878e-01 1.917504519224166870e-01
-4.203654825687408447e-01 -4.470819830894470215e-01 -4.898751974105834961e-01 1.714488118886947632e-01 5.644075870513916016e-01 1.120743229985237122e-01 1.506425291299819946e-01 -1.511669810861349106e-02
1.508914828300476074e-01 9.726423025131225586e-02 1.070113256573677063e-01 5.990495085716247559e-01 4.746527075767517090e-01 4.843891859054565430e-01 2.679699659347534180e-02 -3.698832392692565918e-01
1.848529726266860962e-01 1.470001339912414551e-01 4.147306084632873535e-01 2.883473336696624756e-01 5.794016122817993164e-01 2.456967234611511230e-01 4.688750207424163818e-01 -2.704770267009735107e-01
-5.318528786301612854e-02 -6.666656136512756348e-01 -3.518289700150489807e-02 4.549532234668731689e-01 2.396338880062103271e-01 1.427996456623077393e-01 2.546299993991851807e-01 4.492834210395812988e-01
1.256197541952133179e-01 -4.559061229228973389e-01 1.165992543101310730e-01 3.728022575378417969e-01 2.755411714315414429e-02 6.501350998878479004e-01 4.237221181392669678e-01 -1.442809849977493286e-01
-6.575667858123779297e-02 8.870566636323928833e-02 1.435981541872024536e-01 7.570392489433288574e-01 -4.453345760703086853e-02 -4.003464877605438232e-01 4.420304000377655029e-01 1.908586323261260986e-01
-1.851423084735870361e-01 -9.872800856828689575e-02 1.663964092731475830e-01 5.053769946098327637e-01 -7.304354012012481689e-02 5.207453370094299316e-01 3.875624835491180420e-01 4.961509704589843750e-01
3.493620827794075012e-02 -1.755239218473434448e-01 2.003600895404815674e-01 3.723767995834350586e-01 5.026015639305114746e-01 7.845329493284225464e-02 3.494145572185516357e-01 -6.389902234077453613e-01
6.087276712059974670e-02 -6.630086302757263184e-01 9.884490072727203369e-02 3.196820616722106934e-01 5.216645598411560059e-01 1.930460184812545776e-01 3.373069763183593750e-01 1.468692421913146973e-01
-4.424955546855926514e-01 -6.222947966307401657e-03 3.649201989173889160e-01 2.651929259300231934e-01 5.875890702009201050e-02 -2.420748621225357056e-01 5.510925054550170898e-01 -4.846744239330291748e-01
4.398684203624725342e-01 -7.803446799516677856e-02 -1.467368751764297485e-01 5.348148345947265625e-01 5.160588622093200684e-01 4.882828891277313232e-02 3.564197719097137451e-01 -3.116599321365356445e-01
-1.422788351774215698e-01 -2.747092843055725098e-01 -4.528028368949890137e-01 6.006029248237609863e-01 4.888112843036651611e-01 2.300582379102706909e-01 2.842632494866847992e-02 -2.141630947589874268e-01
2.651995718479156494e-01 6.927419453859329224e-02 1.254922524094581604e-02 6.564685702323913574e-01 6.218166649341583252e-02 4.103893041610717773e-01 4.273580908775329590e-01 3.726137280464172363e-01
-2.406560182571411133e-01 1.754580885171890259e-01 1.994616091251373291e-01 6.990508437156677246e-01 2.422677874565124512e-01 -4.267396926879882812e-01 2.096860259771347046e-01 3.131668269634246826e-01
-1.502239853143692017e-01 -6.562779545783996582e-01 -2.196131646633148193e-02 4.093571007251739502e-01 2.096924334764480591e-01 1.600714325904846191e-01 1.665911823511123657e-01 5.304056406021118164e-01
-3.314790427684783936e-01 -4.449070245027542114e-02 4.318236708641052246e-01 7.336766719818115234e-01 6.638714671134948730e-02 8.536085486412048340e-02 -1.277969330549240112e-01 -3.679176568984985352e-01
-4.126465916633605957e-01 2.866241633892059326e-01 -3.019970953464508057e-01 4.719376564025878906e-01 5.681669116020202637e-01 2.684472203254699707e-01 -1.914845108985900879e-01 -4.580458998680114746e-02
-4.919084906578063965e-01 -4.963461756706237793e-01 1.157420948147773743e-01 6.477255821228027344e-01 -1.488552838563919067e-01 6.661999970674514771e-02 -9.873691946268081665e-02 2.058560997247695923e-01
-4.207892715930938721e-01 -3.506566882133483887e-01 -3.737941384315490723e-01 4.634068012237548828e-01 2.651219069957733154e-02 2.238898724317550659e-01 2.421936690807342529e-01 -4.858198165893554688e-01
-6.899796128273010254e-01 1.890613436698913574e-01 -3.114958703517913818e-01 4.898243248462677002e-01 3.578427806496620178e-02 3.391093015670776367e-01 4.461240395903587341e-02 -1.815504282712936401e-01
-1.895199180580675602e-03 1.935182325541973114e-02 1.691282242536544800e-01 7.886369228363037109e-01 -2.373170806095004082e-03 4.933955669403076172e-01 -1.212651804089546204e-01 -3.015284240245819092e-01
-6.108286976814270020e-01 -4.399629533290863037e-01 1.128731667995452881e-02 5.176963806152343750e-01 -3.302910029888153076e-01 8.311259746551513672e-02 1.033364832401275635e-01 -1.962286680936813354e-01
-4.695415794849395752e-01 -6.074411869049072266e-01 -3.993496000766754150e-01 3.988578617572784424e-01 1.058338209986686707e-01 6.867484626127406955e-05 2.769924104213714600e-01 6.365916132926940918e-02
-5.601566433906555176e-01 1.633814722299575806e-01 1.294585019350051880e-01 3.206796348094940186e-01 5.610294342041015625e-01 -2.456241697072982788e-01 1.607187837362289429e-01 3.728541135787963867e-01
-5.369918346405029297e-01 2.225602976977825165e-02 -2.761071026325225830e-01 5.275927186012268066e-01 6.125501170754432678e-02 3.164614439010620117e-01 6.812428683042526245e-02 -4.980104565620422363e-01
-4.107163846492767334e-01 -2.988065779209136963e-01 -1.193486433476209641e-02 6.144700646400451660e-01 -5.943907424807548523e-02 8.661713451147079468e-02 1.321955397725105286e-02 -5.942225456237792969e-01
-3.232970237731933594e-01 -3.705104887485504150e-01 5.254370626062154770e-03 4.235527217388153076e-01 2.007633447647094727e-01 2.644883096218109131e-01 1.829022914171218872e-01 6.595934033393859863e-01
-4.765531420707702637e-01 2.046825438737869263e-01 4.020327627658843994e-01 5.463700294494628906e-01 3.364500105381011963e-01 -1.400982439517974854e-01 1.417988091707229614e-01 3.433929085731506348e-01
-2.686136066913604736e-01 -5.436797142028808594e-01 -4.244238510727882385e-02 5.511142611503601074e-01 2.410700470209121704e-01 1.939088553190231323e-01 -1.732712388038635254e-01 -4.483218193054199219e-01
-3.082424402236938477e-01 4.319244325160980225e-01 -1.160039231181144714e-01 5.200684666633605957e-01 -1.014878600835800171e-02 8.780692517757415771e-02 5.206730961799621582e-01 -3.944441378116607666e-01
-7.215762734413146973e-01 -1.966409087181091309e-01 1.521784998476505280e-02 4.684615135192871094e-01 -2.749104499816894531e-01 2.001677751541137695e-01 8.261584490537643433e-02 -3.138536214828491211e-01
-4.598011076450347900e-01 -5.625849366188049316e-01 2.865895628929138184e-01 2.923751771450042725e-01 3.693915903568267822e-02 -2.021078467369079590e-01 3.303881585597991943e-01 3.912749588489532471e-01
-2.711999714374542236e-01 -3.723927736282348633e-01 -1.108188778162002563e-01 4.202617406845092773e-01 4.810211360454559326e-01 2.781930938363075256e-02 7.448374759405851364e-03 -6.055266857147216797e-01
-4.131380319595336914e-01 -3.151632845401763916e-01 -5.303390622138977051e-01 3.835918903350830078e-01 5.156225562095642090e-01 1.755768358707427979e-01 -5.735990032553672791e-02 -4.003549739718437195e-02
1.721342056989669800e-01 -2.227333337068557739e-01 1.995707154273986816e-01 8.458471894264221191e-01 -8.111815899610519409e-02 3.015977442264556885e-01 -4.773561283946037292e-02 -2.562295198440551758e-01
-5.694512128829956055e-01 -5.384160876274108887e-01 -4.219087362289428711e-01 2.658778727054595947e-01 1.298507153987884521e-01 2.338877618312835693e-01 2.560363709926605225e-01 4.009599331766366959e-03
2.866313047707080841e-02 -4.559909403324127197e-01 -1.888047158718109131e-01 3.830830454826354980e-01 3.971101343631744385e-01 1.691635996103286743e-01 4.499228298664093018e-01 -4.691560268402099609e-01
7.245426625013351440e-02 -3.232996165752410889e-01 -4.082367122173309326e-01 5.498687624931335449e-01 3.915913999080657959e-01 2.315662354230880737e-01 2.998465299606323242e-01 -3.526189327239990234e-01
-4.895212054252624512e-01 -2.529391944408416748e-01 5.600551962852478027e-01 3.881393074989318848e-01 3.309120237827301025e-01 -1.131911575794219971e-01 2.945808470249176025e-01 -1.516044288873672485e-01
-1.340162158012390137e-01 -8.398170769214630127e-02 1.137517094612121582e-01 5.742705464363098145e-01 8.191631175577640533e-03 4.941352605819702148e-01 2.918652892112731934e-01 5.503076314926147461e-01
-2.365258634090423584e-01 -1.610945016145706177e-01 4.898163378238677979e-01 2.293969988822937012e-01 -4.598649393301457167e-04 8.290155231952667236e-02 7.489716410636901855e-01 2.402702867984771729e-01
-4.039962887763977051e-01 -5.792688131332397461e-01 7.243049144744873047e-02 6.283889412879943848e-01 -2.600222229957580566e-01 2.851024828851222992e-02 1.469583716243505478e-03 -1.808018237352371216e-01
-3.587884902954101562e-01 -1.087922677397727966e-01 2.703474462032318115e-01 3.953866660594940186e-01 6.094049215316772461e-01 -1.963122189044952393e-01 -1.098309904336929321e-01 -4.561151564121246338e-01
-1.994710415601730347e-02 -2.653091251850128174e-01 -4.892496857792139053e-03 7.320202589035034180e-01 -3.356450004503130913e-03 4.586061537265777588e-01 8.569831401109695435e-02 4.191188514232635498e-01
2.500250563025474548e-02 -6.108021736145019531e-01 3.399918079376220703e-01 3.117431104183197021e-01 3.844921886920928955e-01 4.993734359741210938e-01 1.232280433177947998e-01 -3.353059664368629456e-02
-2.731626629829406738e-01 -7.745413780212402344e-01 7.706926017999649048e-02 3.589265942573547363e-01 2.652195990085601807e-01 2.362040132284164429e-01 3.493058681488037109e-02 2.516868412494659424e-01
-2.320773452520370483e-01 -6.066544651985168457e-01 -4.567148908972740173e-02 2.874640822410583496e-01 2.144386917352676392e-01 4.971902668476104736e-01 2.658194601535797119e-01 3.599262833595275879e-01
-3.463014066219329834e-01 2.545028692111372948e-03 -3.938596248626708984e-01 4.576411843299865723e-01 2.865076661109924316e-01 2.438221722841262817e-01 3.618157207965850830e-01 -4.930126368999481201e-01
-1.279556844383478165e-02 -2.165952175855636597e-01 2.206937819719314575e-01 4.249065220355987549e-01 4.720132648944854736e-01 -8.018472790718078613e-02 2.294580042362213135e-01 -6.646761894226074219e-01
-4.382877051830291748e-01 -5.179262757301330566e-01 -4.851287603378295898e-01 4.029552936553955078e-01 2.710764408111572266e-01 2.315707355737686157e-01 7.246018946170806885e-02 9.785453975200653076e-02
-2.798375189304351807e-01 -6.797502040863037109e-01 3.665364384651184082e-01 2.147909104824066162e-01 5.220227241516113281e-01 7.931769639253616333e-02 -1.844882406294345856e-02 -2.697863616049289703e-03
