# Supplementary material for: Where is your field going? A machine learning approach to study the relative motion of the domains of physics
Source: PLoS One. 2020 Jun 18;15(6):e0233997. doi: 10.1371/journal.pone.0233997 (PMC7302634; doi:10.1371/journal.pone.0233997)
Supplement: S11 Data — (ZIP) [file pone.0233997.s011.zip › 10/Pacs4Run_10_VS_500_embeddings2004-2008ED8.txt]

1.848918497562408447e-01 4.460169076919555664e-01 4.734891951084136963e-01 5.781379342079162598e-01 1.466306149959564209e-01 5.742296949028968811e-02 2.417968809604644775e-01 3.538143336772918701e-01
4.632617831230163574e-01 6.062881946563720703e-01 1.724140197038650513e-01 4.010949730873107910e-01 -2.246845364570617676e-01 -1.435552537441253662e-01 3.616421222686767578e-01 1.591322571039199829e-01
6.685383915901184082e-01 5.035129189491271973e-01 2.080122567713260651e-02 5.193654894828796387e-01 4.661328345537185669e-02 4.002299532294273376e-02 -1.063463985919952393e-01 1.194734051823616028e-01
1.301402896642684937e-01 7.262864112854003906e-01 9.098569862544536591e-03 4.401789605617523193e-01 3.098265826702117920e-01 5.655395984649658203e-02 3.964169323444366455e-01 7.344463467597961426e-02
4.553427398204803467e-01 4.679005742073059082e-01 3.151354491710662842e-01 3.372611999511718750e-01 8.510047942399978638e-02 5.991155281662940979e-02 2.455933392047882080e-01 5.380790829658508301e-01
3.618139922618865967e-01 1.540752500295639038e-01 3.132852017879486084e-01 4.150373041629791260e-01 -7.194842398166656494e-02 6.693103909492492676e-01 -3.310113251209259033e-01 -1.105727627873420715e-01
2.229932248592376709e-01 8.736705780029296875e-01 1.776507645845413208e-01 3.093802928924560547e-01 4.130002483725547791e-02 -1.318829413503408432e-02 -1.846527457237243652e-01 1.540180891752243042e-01
2.670729160308837891e-01 1.490129828453063965e-01 4.284247756004333496e-01 3.999878764152526855e-01 -1.203090026974678040e-01 6.109098196029663086e-01 -3.296216726303100586e-01 -2.580573260784149170e-01
2.423813790082931519e-01 2.197235524654388428e-01 8.086405992507934570e-01 8.987594395875930786e-02 1.425262242555618286e-01 2.861520349979400635e-01 -5.764263123273849487e-02 -3.542260825634002686e-01
-1.318255215883255005e-01 3.085451424121856689e-01 2.917213439941406250e-01 3.728424310684204102e-01 -4.404154121875762939e-01 5.951917171478271484e-01 2.599999308586120605e-01 -2.179228365421295166e-01
3.104605376720428467e-01 5.954200625419616699e-01 4.265497028827667236e-01 1.649354398250579834e-01 -1.543709039688110352e-01 4.993725419044494629e-01 -6.913378089666366577e-02 2.489135861396789551e-01
1.651240885257720947e-01 5.575010180473327637e-01 -1.683021336793899536e-01 7.052893042564392090e-01 -1.468344479799270630e-01 4.162595793604850769e-02 1.903752684593200684e-01 2.768252193927764893e-01
2.364982366561889648e-01 5.658410787582397461e-01 -8.748240768909454346e-02 5.028613209724426270e-01 4.154651463031768799e-01 2.409714013338088989e-01 2.929317057132720947e-01 2.165229171514511108e-01
5.222318172454833984e-01 1.098907217383384705e-01 4.797324538230895996e-01 3.364183604717254639e-01 -1.443077921867370605e-01 8.078698068857192993e-02 2.850297093391418457e-01 5.131122469902038574e-01
2.034370899200439453e-01 6.419359445571899414e-01 3.482741415500640869e-01 2.644872963428497314e-01 -2.937340438365936279e-01 3.439344763755798340e-01 6.743345409631729126e-02 -3.823159039020538330e-01
-2.953535616397857666e-01 1.889688670635223389e-01 8.502658009529113770e-01 2.581497728824615479e-01 -1.687657088041305542e-01 -2.324650734663009644e-01 -6.796482205390930176e-02 -1.797015592455863953e-02
1.922213286161422729e-01 1.369610577821731567e-01 1.772078424692153931e-01 4.745388329029083252e-01 1.137208342552185059e-01 3.929829895496368408e-01 4.883861243724822998e-01 -5.308611989021301270e-01
6.537405252456665039e-01 2.443218231201171875e-01 3.206912577152252197e-01 3.863621950149536133e-01 -4.116312600672245026e-03 2.778863012790679932e-01 3.730062246322631836e-01 -2.108088284730911255e-01
5.408390164375305176e-01 1.832437813282012939e-01 2.607695460319519043e-01 4.661044776439666748e-01 -2.269815802574157715e-01 2.596874237060546875e-01 3.676206767559051514e-01 -3.668207824230194092e-01
3.603398799896240234e-01 4.145979583263397217e-01 1.691710352897644043e-01 4.374521672725677490e-01 -3.813009336590766907e-02 4.457243978977203369e-01 3.934375643730163574e-01 -3.512310683727264404e-01
-1.900827288627624512e-01 8.794690668582916260e-02 4.782294929027557373e-01 2.498516291379928589e-01 -6.879620254039764404e-02 7.185617089271545410e-01 -3.301094099879264832e-02 3.779562115669250488e-01
2.842728495597839355e-01 2.272233664989471436e-01 6.296710371971130371e-01 1.680655181407928467e-01 -3.285631239414215088e-01 2.438488155603408813e-01 1.360350847244262695e-01 5.068581700325012207e-01
2.278873622417449951e-01 3.662118911743164062e-01 -5.176839977502822876e-02 5.259519219398498535e-01 1.663865298032760620e-01 5.531237721443176270e-01 4.268932342529296875e-01 -1.370501816272735596e-01
1.146063581109046936e-01 -1.050057560205459595e-01 4.104349017143249512e-01 6.194884777069091797e-01 8.657586574554443359e-02 -4.223141670227050781e-01 4.304121136665344238e-01 2.291665822267532349e-01
2.402148246765136719e-01 1.829602420330047607e-01 6.221929788589477539e-01 1.553500741720199585e-01 -3.875105977058410645e-01 3.990823030471801758e-01 -1.482785679399967194e-02 4.334899187088012695e-01
-1.357169896364212036e-01 3.262886404991149902e-01 3.370522558689117432e-01 3.657135069370269775e-01 -1.862511932849884033e-01 6.421626210212707520e-01 2.960571786388754845e-03 -4.250821769237518311e-01
7.880663871765136719e-02 2.110941261053085327e-01 5.868005156517028809e-01 4.764624834060668945e-01 -2.089650630950927734e-01 -4.163544476032257080e-01 3.311181962490081787e-01 -2.263198494911193848e-01
-5.889526754617691040e-02 -2.136355042457580566e-01 5.031568408012390137e-01 3.738234043121337891e-01 -2.014008462429046631e-01 5.190858840942382812e-01 4.794543683528900146e-01 -1.345048397779464722e-01
1.729336231946945190e-01 7.578931450843811035e-01 3.341805338859558105e-01 2.341105639934539795e-01 -4.366242885589599609e-01 7.781911641359329224e-02 -5.254730582237243652e-02 1.724812984466552734e-01
1.703936159610748291e-01 4.659826755523681641e-01 6.065249443054199219e-01 3.923617005348205566e-01 -8.372019976377487183e-02 -4.465433061122894287e-01 1.439905762672424316e-01 -6.973261386156082153e-02
1.633899360895156860e-01 3.599355816841125488e-01 1.372939944267272949e-01 3.882765769958496094e-01 5.050849914550781250e-01 5.674186944961547852e-01 1.545873284339904785e-01 -2.704990208148956299e-01
6.216826289892196655e-02 4.936149120330810547e-01 4.713550508022308350e-01 2.715638875961303711e-01 -1.907275766134262085e-01 4.914036989212036133e-01 -7.021516561508178711e-02 -4.168599545955657959e-01
3.320496976375579834e-01 3.142168819904327393e-01 5.124152302742004395e-01 2.894635498523712158e-01 -2.648056149482727051e-01 5.165513753890991211e-01 -3.253891170024871826e-01 -4.274109005928039551e-02
1.198489367961883545e-01 -1.847359687089920044e-01 4.162609875202178955e-01 3.836556375026702881e-01 -9.251249581575393677e-02 4.973152577877044678e-01 5.082274079322814941e-01 -3.418594598770141602e-01
-3.712986409664154053e-01 8.036883547902107239e-03 6.651695370674133301e-01 4.566957056522369385e-01 -2.233460545539855957e-02 -3.171750605106353760e-01 3.144896030426025391e-01 -1.051118224859237671e-01
1.267388761043548584e-01 7.672181725502014160e-02 4.612938687205314636e-02 8.570285439491271973e-01 -2.355298697948455811e-01 -4.125312343239784241e-02 -3.523071408271789551e-01 -2.452112436294555664e-01
4.571064412593841553e-01 1.411208063364028931e-01 5.362595319747924805e-01 2.780811190605163574e-01 2.161682695150375366e-01 1.610433459281921387e-01 -5.568381026387214661e-02 5.748658180236816406e-01
6.593773365020751953e-01 1.650504320859909058e-01 1.716109812259674072e-01 5.360060930252075195e-01 -3.735063225030899048e-02 3.145010769367218018e-01 2.778439782559871674e-02 -3.466250896453857422e-01
1.754659116268157959e-01 4.076165258884429932e-01 5.144915580749511719e-01 2.223214805126190186e-01 3.671440780162811279e-01 3.301547169685363770e-01 -3.242690563201904297e-01 -3.741453289985656738e-01
3.272960782051086426e-01 3.305630683898925781e-01 6.223064064979553223e-01 4.107982814311981201e-01 -1.385103464126586914e-01 -4.177583456039428711e-01 1.529652625322341919e-01 -1.023693829774856567e-01
2.562536895275115967e-01 3.134556412696838379e-01 1.201687455177307129e-01 4.202790856361389160e-01 6.294074654579162598e-01 2.456763684749603271e-01 4.338413774967193604e-01 -1.659625768661499023e-02
4.809547662734985352e-01 4.162520468235015869e-01 4.697452783584594727e-01 2.790507972240447998e-01 -1.512527018785476685e-01 3.421342372894287109e-01 2.691904306411743164e-01 -2.906717658042907715e-01
-1.125586181879043579e-01 6.896035373210906982e-02 2.977220714092254639e-01 6.933587193489074707e-01 -5.654289722442626953e-01 5.294866487383842468e-02 -3.007671535015106201e-01 1.469350047409534454e-02
1.403331011533737183e-01 7.010069489479064941e-01 6.547745466232299805e-01 1.980485580861568451e-02 3.032580949366092682e-02 1.864376217126846313e-01 3.463361179456114769e-03 -1.551882326602935791e-01
-1.599513739347457886e-01 3.952715992927551270e-01 5.364121496677398682e-02 5.751832723617553711e-01 -5.318601131439208984e-01 3.012948036193847656e-01 3.079744875431060791e-01 -1.263361722230911255e-01
-7.436602562665939331e-02 5.734488368034362793e-01 3.677091002464294434e-01 1.277942806482315063e-01 2.216178625822067261e-01 6.105082631111145020e-01 3.004421889781951904e-01 4.454846307635307312e-02
1.037307828664779663e-01 4.209821522235870361e-01 4.176296293735504150e-01 3.286233842372894287e-01 -1.093648821115493774e-01 5.419916510581970215e-01 -6.185856834053993225e-02 -4.691100418567657471e-01
4.237311482429504395e-01 5.863717794418334961e-01 3.319574296474456787e-01 3.531960546970367432e-01 -2.467324733734130859e-01 2.317772060632705688e-01 2.140041589736938477e-01 -2.850995957851409912e-01
3.290819525718688965e-01 -1.168118342757225037e-01 4.225396513938903809e-01 3.845999240875244141e-01 5.765912309288978577e-02 6.996569037437438965e-01 -9.653585404157638550e-02 -2.223502546548843384e-01
5.292211771011352539e-01 5.809357017278671265e-02 5.054172277450561523e-01 3.515314161777496338e-01 -1.018468663096427917e-01 2.869624271988868713e-02 1.055755764245986938e-01 5.614148378372192383e-01
-2.563537359237670898e-01 2.022046446800231934e-01 3.204653561115264893e-01 3.754054903984069824e-01 -1.492836177349090576e-01 7.286680936813354492e-01 2.238225489854812622e-01 -2.154745757579803467e-01
1.464229673147201538e-01 2.162535041570663452e-01 6.220915541052818298e-02 5.322517752647399902e-01 -1.897626370191574097e-01 6.036279797554016113e-01 4.428928792476654053e-01 -2.193218916654586792e-01
5.490033421665430069e-03 2.695524096488952637e-01 6.856449246406555176e-01 4.582037329673767090e-01 -1.678361147642135620e-01 -3.029602169990539551e-01 -1.267105489969253540e-01 -3.335301280021667480e-01
4.692922532558441162e-01 2.426475584506988525e-01 4.961267113685607910e-01 2.544091939926147461e-01 -2.767859995365142822e-01 1.395461410284042358e-01 8.854990452527999878e-02 5.532599091529846191e-01
1.291753202676773071e-01 4.587922990322113037e-01 5.261873006820678711e-01 1.607831418514251709e-01 3.856070041656494141e-01 2.936957478523254395e-01 -2.428283095359802246e-01 -4.197422862052917480e-01
3.909330368041992188e-01 1.539987921714782715e-01 4.235364496707916260e-01 3.499853610992431641e-01 -9.495992213487625122e-03 6.751864552497863770e-01 -1.135773733258247375e-01 -2.296000868082046509e-01
3.997836112976074219e-01 4.615591764450073242e-01 2.099541425704956055e-01 4.331155717372894287e-01 -1.111162528395652771e-01 5.767087340354919434e-01 4.397901147603988647e-02 -2.204370200634002686e-01
-5.589885637164115906e-02 4.303886294364929199e-01 6.185851693153381348e-01 3.744596242904663086e-01 1.992535144090652466e-01 -4.530850648880004883e-01 2.082863450050354004e-01 -2.005169168114662170e-02
5.188578367233276367e-01 8.231991529464721680e-02 3.113220632076263428e-01 4.370120167732238770e-01 -1.779279299080371857e-02 4.181685447692871094e-01 3.491126596927642822e-01 -3.728913366794586182e-01
-4.696461558341979980e-02 2.216199487447738647e-01 4.343273043632507324e-01 3.060850501060485840e-01 4.406971856951713562e-03 4.317615330219268799e-01 3.007246553897857666e-01 -6.240816116333007812e-01
-9.432289749383926392e-02 -2.258536964654922485e-01 2.422918975353240967e-01 5.261392593383789062e-01 -2.722507417201995850e-01 4.035432934761047363e-01 5.785521864891052246e-01 -1.813149899244308472e-01
-1.109797358512878418e-01 7.171899080276489258e-02 1.446767598390579224e-01 4.529837369918823242e-01 -2.560986280441284180e-01 6.862218379974365234e-01 4.606521129608154297e-01 8.790289610624313354e-02
1.666129827499389648e-01 4.447107315063476562e-01 3.936486244201660156e-01 3.322044014930725098e-01 -4.862944483757019043e-01 1.519378572702407837e-01 2.911233305931091309e-01 4.059966504573822021e-01
-2.528591081500053406e-02 4.785895645618438721e-01 3.280296623706817627e-01 2.186712473630905151e-01 2.133196741342544556e-01 7.087209820747375488e-01 2.119428068399429321e-01 -1.489352881908416748e-01
2.004671245813369751e-01 2.108184546232223511e-01 -9.784789755940437317e-03 4.738771617412567139e-01 5.988377928733825684e-01 4.653536379337310791e-01 3.292552232742309570e-01 8.452033251523971558e-02
-1.797965914011001587e-02 3.402758836746215820e-01 3.298366069793701172e-01 3.603429794311523438e-01 9.376845508813858032e-02 6.928510665893554688e-01 -2.444592118263244629e-01 -3.108930587768554688e-01
6.969719380140304565e-02 1.786229163408279419e-01 4.795044362545013428e-01 2.563740909099578857e-01 -1.187763214111328125e-01 7.024787068367004395e-01 3.913836777210235596e-01 -8.257421106100082397e-02
-2.383867055177688599e-01 3.150994777679443359e-01 5.580065250396728516e-01 4.148263335227966309e-01 3.147429525852203369e-01 -3.573533296585083008e-01 2.513926029205322266e-01 2.654605507850646973e-01
-1.363857239484786987e-01 -5.536649003624916077e-02 4.606202542781829834e-01 3.330596387386322021e-01 3.991967812180519104e-02 7.990545630455017090e-01 9.748262912034988403e-02 -7.516112923622131348e-02
-4.084954857826232910e-01 7.155141234397888184e-01 1.529239397495985031e-02 4.722826778888702393e-01 -1.704209595918655396e-01 1.121955439448356628e-01 2.312532067298889160e-01 -5.269603058695793152e-02
5.312591791152954102e-02 2.379526495933532715e-01 3.585883677005767822e-01 6.211072802543640137e-01 3.076799586415290833e-02 -4.618973135948181152e-01 2.319987267255783081e-01 3.975892961025238037e-01
5.190165042877197266e-01 6.527687609195709229e-02 2.700733244419097900e-01 4.242537021636962891e-01 -2.706032060086727142e-02 6.860059499740600586e-01 -7.537848316133022308e-03 4.513129964470863342e-02
-9.369970113039016724e-02 -1.796894073486328125e-01 4.368675053119659424e-01 3.720020651817321777e-01 1.937434673309326172e-01 5.902672410011291504e-01 8.505848050117492676e-02 4.863194525241851807e-01
5.079649090766906738e-01 2.502361536026000977e-01 4.059982001781463623e-01 3.552027940750122070e-01 -1.695268750190734863e-01 3.462942242622375488e-01 3.230449855327606201e-01 -3.678763806819915771e-01
-5.734619125723838806e-02 7.877414673566818237e-02 5.525479316711425781e-01 5.775432586669921875e-01 2.734831273555755615e-01 -3.724400997161865234e-01 1.520366817712783813e-01 -3.391474783420562744e-01
-2.593599259853363037e-01 9.532764554023742676e-02 4.511057436466217041e-01 2.854847311973571777e-01 -3.658051788806915283e-02 7.427505850791931152e-01 1.842038482427597046e-01 2.273757755756378174e-01
2.587389945983886719e-01 4.712707921862602234e-02 3.863229155540466309e-01 6.934133768081665039e-01 -3.101880550384521484e-01 -2.609937787055969238e-01 -3.101012706756591797e-01 2.006707042455673218e-01
3.430764377117156982e-01 -5.035667419433593750e-01 3.790659606456756592e-01 5.079695582389831543e-01 3.688056766986846924e-02 3.175147473812103271e-01 6.813009083271026611e-02 3.466666340827941895e-01
-3.592271208763122559e-01 2.231881767511367798e-01 5.904462933540344238e-01 8.110384643077850342e-02 -2.709971927106380463e-02 5.726104974746704102e-01 3.573359251022338867e-01 9.814372658729553223e-02
2.236754298210144043e-01 -1.848498433828353882e-01 5.767961144447326660e-01 6.077338457107543945e-01 -2.209816426038742065e-01 -2.238948345184326172e-01 1.144495382905006409e-01 -3.189124763011932373e-01
-1.727374643087387085e-01 6.805107742547988892e-02 6.395155191421508789e-01 5.332997441291809082e-01 -2.408719621598720551e-02 -2.947482466697692871e-01 1.621398478746414185e-01 -3.979899883270263672e-01
4.923435151576995850e-01 4.742358326911926270e-01 6.216915249824523926e-01 6.792807579040527344e-02 1.600858718156814575e-01 1.370014697313308716e-01 2.900903820991516113e-01 -1.141683161258697510e-01
5.021001771092414856e-02 1.295917034149169922e-01 7.053888440132141113e-01 4.481198191642761230e-01 -1.418551355600357056e-01 -1.762723475694656372e-01 -1.322004385292530060e-02 -4.805521965026855469e-01
-2.344228886067867279e-02 -2.886312603950500488e-01 4.328218102455139160e-01 4.281832873821258545e-01 -2.409786283969879150e-01 5.849745273590087891e-01 3.457722961902618408e-01 -1.601323038339614868e-01
2.172303199768066406e-02 4.164768159389495850e-01 1.624186038970947266e-01 4.343226552009582520e-01 -1.590636521577835083e-01 6.729010343551635742e-01 2.368477880954742432e-01 -2.772459983825683594e-01
1.880203783512115479e-01 4.031845033168792725e-01 -1.118766237050294876e-02 4.833841919898986816e-01 2.578375041484832764e-01 6.374322175979614258e-01 2.419012486934661865e-01 -1.923253685235977173e-01
-2.738366425037384033e-01 1.111359521746635437e-02 3.405835628509521484e-01 7.389466166496276855e-01 -9.046530351042747498e-03 -3.910665214061737061e-01 2.143345624208450317e-01 -2.527777850627899170e-01
5.105026960372924805e-01 -4.388997331261634827e-02 3.968755304813385010e-01 4.036693274974822998e-01 -3.266081959009170532e-02 6.128857731819152832e-01 -1.990256756544113159e-01 -2.635741233825683594e-02
2.896599471569061279e-01 4.222868680953979492e-01 6.255175471305847168e-01 2.788993716239929199e-01 -2.437804639339447021e-01 -1.738943606615066528e-01 3.461140692234039307e-01 -2.434147894382476807e-01
3.618498444557189941e-01 2.652081847190856934e-01 5.714033246040344238e-01 1.486661136150360107e-01 -5.281499028205871582e-01 1.570351123809814453e-01 5.264453962445259094e-02 3.791467547416687012e-01
1.266115903854370117e-01 5.219314694404602051e-01 -4.426506906747817993e-02 4.963199198246002197e-01 1.690425127744674683e-01 5.053354501724243164e-01 3.508831560611724854e-01 -2.370781302452087402e-01
4.607967436313629150e-01 3.740777969360351562e-01 5.790438055992126465e-01 1.255004405975341797e-01 3.928910195827484131e-01 2.167159765958786011e-01 1.059929728507995605e-01 -2.900458276271820068e-01
1.150534860789775848e-02 3.910930454730987549e-01 4.011170268058776855e-01 5.179890394210815430e-01 3.524843752384185791e-01 -4.416433870792388916e-01 1.374800503253936768e-01 2.819777727127075195e-01
1.340976357460021973e-01 3.480060398578643799e-01 -1.155366823077201843e-01 5.582658052444458008e-01 2.209273725748062134e-01 5.985820889472961426e-01 3.089334964752197266e-01 -1.826222836971282959e-01
5.597066879272460938e-01 1.906158179044723511e-01 2.979249954223632812e-01 4.238736033439636230e-01 -4.915920272469520569e-02 3.558519184589385986e-01 3.143358528614044189e-01 -3.925707042217254639e-01
1.134062409400939941e-01 9.639254212379455566e-02 4.911796152591705322e-01 3.261201977729797363e-01 -6.508729606866836548e-02 6.171064376831054688e-01 -4.350477159023284912e-01 -2.364581227302551270e-01
-2.742976546287536621e-01 -1.003841981291770935e-01 4.756556749343872070e-01 3.278369903564453125e-01 -1.274256557226181030e-01 5.999273657798767090e-01 -1.274801492691040039e-01 4.342316687107086182e-01
-1.343271136283874512e-01 -2.559356950223445892e-02 2.929496169090270996e-01 3.274069726467132568e-01 3.739374577999114990e-01 6.714153885841369629e-01 1.765749007463455200e-01 4.080196321010589600e-01
1.946257501840591431e-01 -2.671811580657958984e-01 7.696382999420166016e-01 4.284820556640625000e-01 9.026801586151123047e-02 -2.842941284179687500e-01 -5.228117574006319046e-03 -1.606123745441436768e-01
1.829468160867691040e-01 2.375503480434417725e-01 1.450648903846740723e-01 3.758138120174407959e-01 7.515038847923278809e-01 2.152052372694015503e-01 3.395700156688690186e-01 -1.464277356863021851e-01
4.692172110080718994e-01 2.651740610599517822e-01 3.063740432262420654e-01 4.256071150302886963e-01 -8.030182123184204102e-02 4.896032214164733887e-01 2.395565509796142578e-01 -3.618901371955871582e-01
9.937819838523864746e-02 1.426631361246109009e-01 6.738135814666748047e-01 1.866285353899002075e-01 -2.680911123752593994e-01 1.602629423141479492e-01 -3.949930518865585327e-02 6.178990602493286133e-01
1.301842276006937027e-02 3.853007256984710693e-01 -2.987487018108367920e-01 7.842113971710205078e-01 -5.984530970454216003e-02 2.162802219390869141e-01 2.129827886819839478e-01 2.267494201660156250e-01
3.552218377590179443e-01 2.003262490034103394e-01 3.309644758701324463e-01 4.306341111660003662e-01 -1.219530180096626282e-01 5.499331951141357422e-01 1.994957029819488525e-01 -4.261525869369506836e-01
5.404310226440429688e-01 3.313844203948974609e-01 5.053715109825134277e-01 2.363279312849044800e-01 -1.580001562833786011e-01 3.711669147014617920e-02 3.610053360462188721e-01 3.608338534832000732e-01
-3.203518092632293701e-01 2.469242215156555176e-01 4.205608367919921875e-01 2.390430420637130737e-01 -1.418347507715225220e-01 7.597345709800720215e-01 6.909470260143280029e-02 -1.739054732024669647e-02
1.290047913789749146e-01 -3.661795705556869507e-02 1.931768655776977539e-01 4.350529611110687256e-01 -7.625608891248703003e-02 6.773355007171630859e-01 5.387517213821411133e-01 -2.401742897927761078e-02
-2.020148187875747681e-01 3.337743580341339111e-01 2.166493535041809082e-01 4.486467540264129639e-01 5.604496002197265625e-01 1.190382316708564758e-01 -3.322236239910125732e-01 4.011451601982116699e-01
-2.668057195842266083e-02 -6.131887435913085938e-02 3.047601878643035889e-01 7.013154625892639160e-01 -2.955225110054016113e-01 1.357233673334121704e-01 -5.456618666648864746e-01 8.546824008226394653e-02
-4.604552686214447021e-02 5.897075310349464417e-02 2.852719426155090332e-01 2.984452247619628906e-01 4.146017432212829590e-01 8.033638596534729004e-01 3.962622582912445068e-02 7.137497514486312866e-02
-3.501870902255177498e-03 5.795735120773315430e-02 6.319242715835571289e-01 5.759870409965515137e-01 -6.094856653362512589e-04 -2.552076280117034912e-01 -3.090818524360656738e-01 -3.238460719585418701e-01
-9.245006367564201355e-03 5.097935721278190613e-02 6.334095597267150879e-01 5.708061456680297852e-01 -2.122972905635833740e-01 -2.835758328437805176e-01 -1.642836034297943115e-01 -3.432404696941375732e-01
-2.805212140083312988e-01 4.431981965899467468e-02 3.892458975315093994e-01 6.037580966949462891e-01 3.372702896595001221e-01 -3.999853134155273438e-01 3.585073351860046387e-01 -3.225332498550415039e-02
1.625729948282241821e-01 2.474350035190582275e-01 6.676862239837646484e-01 4.036602973937988281e-01 7.575908303260803223e-02 -3.036757111549377441e-01 -4.398153424263000488e-01 1.104698181152343750e-01
6.541382074356079102e-01 9.276039898395538330e-02 2.560995817184448242e-01 4.520460367202758789e-01 8.184411376714706421e-02 4.980919659137725830e-01 7.310742884874343872e-02 -1.828314810991287231e-01
-2.998989261686801910e-02 5.443700551986694336e-01 3.444382548332214355e-01 3.040831983089447021e-01 1.504061277955770493e-02 4.312445521354675293e-01 1.498408168554306030e-01 -5.319843292236328125e-01
2.965879440307617188e-01 -3.434508144855499268e-01 5.216032266616821289e-01 3.853548765182495117e-01 2.502616941928863525e-01 2.670223414897918701e-01 2.999015152454376221e-01 3.868283033370971680e-01
3.339264988899230957e-01 5.199734568595886230e-01 2.975921034812927246e-01 3.034208118915557861e-01 -1.294938772916793823e-01 6.346282958984375000e-01 -1.340087354183197021e-01 3.930127248167991638e-03
-2.153272181749343872e-02 9.351319074630737305e-02 7.410650849342346191e-01 7.816982269287109375e-02 2.794163227081298828e-01 2.756725549697875977e-01 2.138577848672866821e-01 4.854888617992401123e-01
-1.015319377183914185e-01 1.656830310821533203e-01 -1.766755729913711548e-01 6.231691837310791016e-01 -2.868905663490295410e-01 6.148428320884704590e-01 1.511438786983489990e-01 2.439342141151428223e-01
1.731271892786026001e-01 -1.262731701135635376e-01 3.804012015461921692e-02 9.016650915145874023e-01 -3.570157289505004883e-01 -4.934376478195190430e-02 -9.778323769569396973e-02 -1.337176002562046051e-02
-3.523850813508033752e-02 2.154577225446701050e-01 2.195409685373306274e-01 6.980352401733398438e-01 4.203618466854095459e-01 -3.916356861591339111e-01 -8.991939947009086609e-03 2.944849133491516113e-01
-2.187977582216262817e-01 3.015076518058776855e-01 2.626817524433135986e-01 6.305672526359558105e-01 1.404608190059661865e-01 -3.542352020740509033e-01 1.488669514656066895e-01 4.766871333122253418e-01
-1.380297094583511353e-01 -3.019505739212036133e-01 3.048129379749298096e-01 5.127555131912231445e-01 -1.756446212530136108e-01 3.974799513816833496e-01 4.952244758605957031e-01 -3.159994482994079590e-01
-2.826029062271118164e-01 1.939086318016052246e-01 3.289719521999359131e-01 3.291411995887756348e-01 3.353966176509857178e-01 2.110149562358856201e-01 2.845242023468017578e-01 6.542220711708068848e-01
3.348894417285919189e-02 2.749991789460182190e-02 3.229942023754119873e-01 3.115562200546264648e-01 3.724759519100189209e-01 7.982941269874572754e-01 -1.389713436365127563e-01 -3.748322278261184692e-02
-4.710418581962585449e-01 1.178810000419616699e-01 2.970380187034606934e-01 6.492957472801208496e-01 2.915583550930023193e-01 -3.039145469665527344e-01 2.763004601001739502e-01 2.635866217315196991e-02
3.906711563467979431e-02 2.916163392364978790e-02 2.580003440380096436e-01 3.809374272823333740e-01 -1.528552472591400146e-01 6.092807650566101074e-01 6.243430972099304199e-01 -3.941861167550086975e-02
1.356687396764755249e-01 2.344255596399307251e-01 9.883224964141845703e-03 4.767220020294189453e-01 4.306027293205261230e-01 5.874387025833129883e-01 3.567749261856079102e-01 -2.036809921264648438e-01
-7.294020056724548340e-02 1.568403244018554688e-01 5.931742191314697266e-01 5.569292902946472168e-01 -1.447654664516448975e-01 -3.172967433929443359e-01 -4.056727886199951172e-02 -4.298544526100158691e-01
2.630466520786285400e-01 -1.546567082405090332e-01 6.539334654808044434e-01 5.055483579635620117e-01 -1.902391910552978516e-01 -2.639132440090179443e-01 1.412921547889709473e-01 -3.128500878810882568e-01
2.598991692066192627e-01 3.461251258850097656e-01 4.995872080326080322e-01 2.863839268684387207e-01 -2.803352475166320801e-01 5.269868969917297363e-01 -9.858671575784683228e-02 -3.391525745391845703e-01
9.471444785594940186e-02 2.614323496818542480e-01 3.284669518470764160e-01 6.734616756439208984e-01 -4.390246868133544922e-01 -2.046301811933517456e-01 -3.545043170452117920e-01 -3.084868565201759338e-02
3.336156010627746582e-01 8.781258761882781982e-02 2.283480316400527954e-01 5.090412497520446777e-01 -7.613554596900939941e-02 4.689753949642181396e-01 3.352087140083312988e-01 -4.812736809253692627e-01
-4.578331112861633301e-01 3.854894638061523438e-01 3.592417836189270020e-01 2.236322760581970215e-01 3.695815801620483398e-02 6.742340326309204102e-01 2.790832519531250000e-02 7.735966145992279053e-02
1.481365319341421127e-02 1.656288802623748779e-01 1.781439483165740967e-01 3.642808496952056885e-01 4.033588171005249023e-01 7.926508784294128418e-01 3.696232661604881287e-02 1.247075200080871582e-01
-9.104224294424057007e-02 -2.096711546182632446e-01 6.316370964050292969e-01 1.814633905887603760e-01 4.204680025577545166e-01 4.525020122528076172e-01 1.357270181179046631e-01 3.404138386249542236e-01
1.418228745460510254e-01 -3.142258226871490479e-01 5.168130397796630859e-01 3.499520719051361084e-01 -1.602517217397689819e-01 6.174210906028747559e-01 2.785976827144622803e-01 -8.414342254400253296e-02
-1.628748625516891479e-01 2.336986958980560303e-01 6.048980355262756348e-01 4.871707260608673096e-01 -3.616973459720611572e-01 -1.972149014472961426e-01 -2.860181033611297607e-01 -2.531698346138000488e-01
2.848432064056396484e-01 2.988718152046203613e-01 -1.207810044288635254e-01 5.703973174095153809e-01 5.269700884819030762e-01 2.926498651504516602e-01 1.779383569955825806e-01 3.075633347034454346e-01
6.033917143940925598e-02 3.454314172267913818e-01 7.628671526908874512e-01 4.778055101633071899e-02 2.534853219985961914e-01 3.685651421546936035e-01 -6.368739902973175049e-02 -2.977178096771240234e-01
5.904091596603393555e-01 5.460639595985412598e-01 3.939132392406463623e-01 2.088100910186767578e-01 2.706183493137359619e-01 -1.022588927298784256e-03 2.848444879055023193e-01 -9.491086937487125397e-03
3.928632140159606934e-01 -1.079350188374519348e-01 4.821796119213104248e-01 3.560490906238555908e-01 3.199847638607025146e-01 2.270191162824630737e-02 3.132293820381164551e-01 5.231845378875732422e-01
5.275198221206665039e-01 -1.669258326292037964e-01 4.509718418121337891e-01 4.081138074398040771e-01 2.185647934675216675e-01 1.250733435153961182e-01 2.225608378648757935e-01 4.593242406845092773e-01
-1.832757145166397095e-01 2.206957787275314331e-01 3.751367926597595215e-01 6.864861249923706055e-01 1.034736782312393188e-01 -4.549730718135833740e-01 -1.583814620971679688e-01 2.508400082588195801e-01
-2.794703701511025429e-03 4.560998827219009399e-02 5.439726710319519043e-01 2.250028997659683228e-01 1.440264433622360229e-01 7.353955507278442383e-01 -2.970266938209533691e-01 4.005205258727073669e-02
2.577008605003356934e-01 -6.637104321271181107e-03 3.115364611148834229e-01 4.167249202728271484e-01 -4.376671016216278076e-01 2.549808621406555176e-01 4.225789308547973633e-01 4.771696627140045166e-01
-2.156042605638504028e-01 1.739316284656524658e-01 4.929424524307250977e-01 3.072700798511505127e-01 3.698136508464813232e-01 3.809614852070808411e-02 5.921006202697753906e-02 6.664353609085083008e-01
1.692829430103302002e-01 4.744701087474822998e-01 1.010699570178985596e-01 6.066985130310058594e-01 -1.585153639316558838e-01 -3.886399567127227783e-01 3.625564575195312500e-01 -2.455764859914779663e-01
-4.086507484316825867e-02 -1.360543966293334961e-01 4.665032327175140381e-01 6.758295893669128418e-01 -1.683302968740463257e-01 -1.136457733809947968e-02 -5.186340212821960449e-01 -8.945810794830322266e-02
-2.703527808189392090e-01 2.268257141113281250e-01 3.504995107650756836e-01 6.482939124107360840e-01 1.686578989028930664e-01 -3.851306438446044922e-01 1.686160638928413391e-02 3.940421938896179199e-01
4.218622446060180664e-01 5.840418338775634766e-01 3.421113193035125732e-01 3.120236694812774658e-01 3.890093043446540833e-02 -1.736997812986373901e-01 2.556397020816802979e-01 4.116939008235931396e-01
-1.012576147913932800e-01 1.945488452911376953e-01 3.588059246540069580e-01 2.845306992530822754e-01 3.603202104568481445e-01 2.132942527532577515e-01 3.265343308448791504e-01 6.784162521362304688e-01
-3.259864747524261475e-01 2.047199457883834839e-01 4.919525608420372009e-02 5.978829860687255859e-01 -8.700803667306900024e-02 4.416152238845825195e-01 1.896094977855682373e-01 -5.033806562423706055e-01
1.556058675050735474e-01 5.631919205188751221e-02 3.397678732872009277e-01 3.957574963569641113e-01 2.142436206340789795e-01 1.621371358633041382e-01 3.976073563098907471e-01 6.857611536979675293e-01
-5.336385220289230347e-02 5.591115951538085938e-01 4.055256247520446777e-01 4.449813663959503174e-01 2.579249143600463867e-01 -3.958069682121276855e-01 2.942004799842834473e-01 1.111067235469818115e-01
3.546938300132751465e-01 -7.094957679510116577e-02 3.595295846462249756e-01 4.754701852798461914e-01 -3.903880715370178223e-02 1.240107789635658264e-01 8.575853705406188965e-02 6.996913552284240723e-01
-2.384389936923980713e-01 3.081228137016296387e-01 2.712332643568515778e-02 5.964948534965515137e-01 2.893035113811492920e-01 2.655453681945800781e-01 -3.565992712974548340e-01 4.585755467414855957e-01
7.648546993732452393e-02 1.482234150171279907e-01 2.587419934570789337e-02 7.690862417221069336e-01 5.602703988552093506e-02 -3.434645831584930420e-01 3.613201975822448730e-01 3.582701981067657471e-01
-3.375426828861236572e-01 1.508805900812149048e-01 5.390467047691345215e-01 2.144983261823654175e-01 -1.990002840757369995e-01 6.835091114044189453e-01 -1.418136898428201675e-02 -1.404715031385421753e-01
1.641538590192794800e-01 5.044991374015808105e-01 3.708574473857879639e-01 2.448425441980361938e-01 7.322169095277786255e-02 5.666952729225158691e-01 2.573828101158142090e-01 -3.581898510456085205e-01
6.408280730247497559e-01 1.871669590473175049e-01 6.250088810920715332e-01 1.923691332340240479e-01 1.559671461582183838e-01 1.718328446149826050e-01 9.487010538578033447e-02 -2.526132166385650635e-01
-3.353406786918640137e-01 3.460990265011787415e-02 4.890294671058654785e-01 2.470899671316146851e-01 2.969855070114135742e-01 1.971356719732284546e-01 4.082716703414916992e-01 5.407373309135437012e-01
3.061331510543823242e-01 1.854708790779113770e-01 6.155304312705993652e-01 1.271907091140747070e-01 2.441741526126861572e-01 2.609247863292694092e-01 1.708442866802215576e-01 5.656301379203796387e-01
4.943164587020874023e-01 -3.150189816951751709e-01 2.811797857284545898e-01 5.140522122383117676e-01 1.155696138739585876e-01 4.127998054027557373e-01 2.110966145992279053e-01 2.911714911460876465e-01
-9.764294326305389404e-02 3.887880966067314148e-02 -1.571295857429504395e-01 7.329989075660705566e-01 4.765191376209259033e-01 2.959801852703094482e-01 -1.342196017503738403e-01 3.070625364780426025e-01
6.019393205642700195e-01 2.610087394714355469e-01 1.327102929353713989e-01 5.026956200599670410e-01 -1.524061560630798340e-01 2.501460611820220947e-01 4.389662444591522217e-01 -1.440023332834243774e-01
-1.323139965534210205e-01 4.852474480867385864e-02 4.799785912036895752e-01 3.553121089935302734e-01 -4.207060039043426514e-01 6.245121955871582031e-01 2.323472797870635986e-01 5.017857253551483154e-02
-8.869639784097671509e-02 4.538288116455078125e-01 4.949564039707183838e-01 1.356847882270812988e-01 -5.207377672195434570e-02 7.134295105934143066e-01 -1.576728746294975281e-02 1.041069999337196350e-01
8.282202482223510742e-02 4.746265113353729248e-01 4.437847733497619629e-01 2.524576783180236816e-01 -2.302889227867126465e-01 5.308498740196228027e-01 2.036230564117431641e-01 -3.617921173572540283e-01
-3.285662233829498291e-01 5.213572978973388672e-01 -1.484832763671875000e-01 7.502644658088684082e-01 -1.378243267536163330e-01 1.266191452741622925e-01 1.357114221900701523e-02 8.632470853626728058e-03
-2.002791613340377808e-01 7.973701357841491699e-01 3.652050793170928955e-01 1.244410201907157898e-01 -9.463509917259216309e-02 1.871700435876846313e-01 2.540997974574565887e-02 3.613787889480590820e-01
3.123029135167598724e-02 3.572856187820434570e-01 2.978116869926452637e-01 2.078554481267929077e-01 1.342511773109436035e-01 6.416416168212890625e-01 5.558470487594604492e-01 2.797574922442436218e-02
-1.685048937797546387e-01 8.318156003952026367e-02 7.243130356073379517e-02 8.908087611198425293e-01 -1.802186965942382812e-01 -3.878412023186683655e-02 -3.631983995437622070e-01 2.060822676867246628e-03
-6.917614489793777466e-02 4.170132577419281006e-01 4.488298594951629639e-01 5.316321849822998047e-01 -3.676042258739471436e-01 -2.367597073316574097e-01 -3.647585809230804443e-01 1.140048652887344360e-01
2.096360921859741211e-01 1.758249849081039429e-01 -1.428670901805162430e-02 4.911447763442993164e-01 6.074122190475463867e-01 2.990994453430175781e-01 4.745588302612304688e-01 9.737714193761348724e-03
-2.087616622447967529e-01 -2.419906109571456909e-01 3.560260236263275146e-01 4.614218473434448242e-01 -1.941904798150062561e-02 6.280710101127624512e-01 -1.404675692319869995e-01 3.789631724357604980e-01
-1.105480566620826721e-01 6.564762443304061890e-02 4.477042555809020996e-01 2.909222245216369629e-01 -3.158581256866455078e-02 8.343809247016906738e-01 2.180207148194313049e-02 -2.702400460839271545e-02
6.842134892940521240e-02 9.190104156732559204e-02 7.005916833877563477e-01 5.350065231323242188e-01 -1.530930399894714355e-01 -3.073808252811431885e-01 -2.965535819530487061e-01 -6.282927840948104858e-02
-4.005903005599975586e-01 -1.973894834518432617e-01 4.853482544422149658e-01 3.367064893245697021e-01 -5.174217373132705688e-02 3.775800168514251709e-01 4.546338319778442383e-01 3.157449066638946533e-01
1.617200076580047607e-01 -4.314393997192382812e-01 3.319551348686218262e-01 4.574468433856964111e-01 1.219953820109367371e-01 5.553904175758361816e-01 1.351496577262878418e-01 3.558764457702636719e-01
3.073174357414245605e-01 4.764128625392913818e-01 1.490827351808547974e-01 3.972605168819427490e-01 -1.469388306140899658e-01 6.899423599243164062e-01 -3.055231459438800812e-02 6.607196992263197899e-04
-1.202579960227012634e-01 5.794774889945983887e-01 4.000887274742126465e-01 4.441771805286407471e-01 2.210118472576141357e-01 -3.562445938587188721e-01 3.235070407390594482e-01 1.093903928995132446e-01
-8.814479410648345947e-02 1.350965797901153564e-01 2.965735271573066711e-02 6.951748132705688477e-01 6.208893656730651855e-01 1.463069468736648560e-01 -2.832553982734680176e-01 -5.185527354478836060e-02
-1.153541281819343567e-01 2.650499045848846436e-01 3.870090246200561523e-01 6.161051988601684570e-01 1.146562471985816956e-01 -4.023790359497070312e-01 8.120436966419219971e-02 4.532452821731567383e-01
4.304869472980499268e-02 3.767984509468078613e-01 5.119558572769165039e-01 2.755404114723205566e-01 -2.262183278799057007e-02 4.043771028518676758e-01 7.542350795120000839e-03 -5.950285792350769043e-01
9.317281842231750488e-02 -2.925016582012176514e-01 2.831699848175048828e-01 4.847543835639953613e-01 -1.001049205660820007e-01 6.100182533264160156e-01 4.548156559467315674e-01 3.986246138811111450e-02
-8.903087675571441650e-02 4.642728567123413086e-01 5.915791392326354980e-01 3.879855275154113770e-01 8.493530750274658203e-02 -4.271288514137268066e-01 2.926897704601287842e-01 2.655501849949359894e-02
-9.679517894983291626e-02 7.083524763584136963e-02 1.541308909654617310e-01 8.698696494102478027e-01 -2.402029782533645630e-01 -8.740729838609695435e-02 -3.738817572593688965e-01 7.657715585082769394e-03
-3.206240236759185791e-01 1.912241131067276001e-01 1.008831411600112915e-01 6.594670414924621582e-01 2.670920789241790771e-01 2.501353323459625244e-01 -3.209464550018310547e-01 4.226664304733276367e-01
4.620222747325897217e-01 4.334727823734283447e-01 6.619717478752136230e-01 5.942604318261146545e-02 2.476327866315841675e-01 1.880397349596023560e-01 2.004051059484481812e-01 -1.416177004575729370e-01
-2.939940989017486572e-01 1.965751200914382935e-01 7.408336549997329712e-02 5.846499204635620117e-01 4.640400111675262451e-01 2.065576910972595215e-01 -2.844255268573760986e-01 4.344247281551361084e-01
-1.948416233062744141e-01 1.124025434255599976e-01 4.085407853126525879e-01 7.262711524963378906e-01 -1.304243803024291992e-01 -2.765035033226013184e-01 -3.660400807857513428e-01 -1.660623997449874878e-01
-1.118747591972351074e-01 4.143169224262237549e-01 -4.021851718425750732e-02 6.762614250183105469e-01 -4.173088371753692627e-01 -1.203503832221031189e-01 2.586221396923065186e-01 -3.183742165565490723e-01
2.322753369808197021e-01 -1.444722563028335571e-01 4.970068484544754028e-02 7.512552738189697266e-01 5.176267623901367188e-01 4.158712550997734070e-02 -2.973683774471282959e-01 1.504672039300203323e-02
8.732543792575597763e-04 -1.760992705821990967e-01 6.321591734886169434e-01 2.165414839982986450e-01 -3.547761440277099609e-01 5.038919448852539062e-01 3.523090779781341553e-01 1.363006234169006348e-01
-9.919802844524383545e-02 4.184996485710144043e-01 -2.850536406040191650e-01 8.376953601837158203e-01 -8.808156102895736694e-02 6.671652197837829590e-02 1.358605176210403442e-01 3.689185902476310730e-02
-2.870751321315765381e-01 6.485263109207153320e-01 -2.762929163873195648e-02 5.590819120407104492e-01 -3.119824230670928955e-01 1.473308205604553223e-01 2.470517307519912720e-01 5.992887914180755615e-02
-4.691793397068977356e-02 3.255609869956970215e-01 7.046030461788177490e-02 4.505380392074584961e-01 3.677032291889190674e-01 6.374514698982238770e-01 2.739024162292480469e-01 -2.593971490859985352e-01
-1.626015156507492065e-01 4.702842235565185547e-01 -2.489668577909469604e-01 8.201555013656616211e-01 -5.291032418608665466e-02 7.425095885992050171e-02 6.687879562377929688e-02 -7.048650830984115601e-02
7.922454923391342163e-02 3.119939267635345459e-01 3.583703041076660156e-01 6.240430474281311035e-01 -4.531908631324768066e-01 -2.158971577882766724e-01 -3.096964657306671143e-01 -1.749823242425918579e-01
-1.760180145502090454e-01 3.880796730518341064e-01 -1.847447901964187622e-01 7.934308648109436035e-01 -2.720061838626861572e-01 -5.156189948320388794e-02 2.289925217628479004e-01 -1.602037101984024048e-01
-4.002113640308380127e-01 2.811116911470890045e-02 5.647738575935363770e-01 3.066867589950561523e-01 1.561822649091482162e-02 1.069858297705650330e-01 2.353748381137847900e-01 5.991019606590270996e-01
3.428755104541778564e-01 5.501289367675781250e-01 6.860659718513488770e-01 1.823322661221027374e-02 2.189766466617584229e-01 2.045934796333312988e-01 1.052075475454330444e-01 -8.886866271495819092e-02
-9.504701942205429077e-03 6.117547303438186646e-02 6.501341462135314941e-01 1.804357469081878662e-01 -1.894374936819076538e-01 5.492436885833740234e-01 1.196066513657569885e-01 4.348274171352386475e-01
-4.256812036037445068e-01 1.456511169672012329e-01 2.516720890998840332e-01 4.403393864631652832e-01 -1.473772078752517700e-01 6.586325168609619141e-01 2.423575967550277710e-01 -1.615234464406967163e-01
4.476506710052490234e-01 -5.415000766515731812e-02 4.998661875724792480e-01 2.872495353221893311e-01 2.646572291851043701e-01 5.188181251287460327e-02 3.204821050167083740e-01 5.374516248703002930e-01
2.494140118360519409e-01 2.990665733814239502e-01 -1.086430475115776062e-01 6.074324250221252441e-01 5.163577198982238770e-01 1.929507702589035034e-01 2.839292585849761963e-01 2.882766723632812500e-01
-2.092586308717727661e-01 5.726476013660430908e-02 6.520450115203857422e-01 1.009629368782043457e-01 2.740160748362541199e-02 4.628019630908966064e-01 5.480980277061462402e-01 4.719609022140502930e-02
-2.189357765018939972e-03 -3.158499598503112793e-01 6.281840205192565918e-01 2.384562641382217407e-01 2.709573209285736084e-01 4.421208798885345459e-01 1.560695320367813110e-01 3.943485319614410400e-01
1.192358136177062988e-01 -6.690482050180435181e-02 2.353103607892990112e-01 7.886791825294494629e-01 -1.757588535547256470e-01 -5.505097284913063049e-02 -4.888166785240173340e-01 1.762314736843109131e-01
7.705579400062561035e-01 8.601991832256317139e-02 4.513650238513946533e-01 3.006355762481689453e-01 -7.580426335334777832e-02 8.202696591615676880e-02 2.880263030529022217e-01 -9.641016274690628052e-02
1.004444137215614319e-01 2.442753165960311890e-01 2.253024838864803314e-02 6.565065383911132812e-01 6.725412011146545410e-01 -7.094164378941059113e-03 -1.601063013076782227e-01 -1.440001577138900757e-01
-1.054590195417404175e-02 -1.124017983675003052e-01 1.208733990788459778e-01 8.816646337509155273e-01 -2.573464810848236084e-01 -1.946557164192199707e-01 -4.625767841935157776e-02 -2.984188497066497803e-01
5.094913840293884277e-01 5.032140016555786133e-01 3.455140292644500732e-01 3.973797559738159180e-01 -1.442142724990844727e-01 -1.166997402906417847e-01 1.413749009370803833e-01 3.943350017070770264e-01
1.568286865949630737e-01 1.806212961673736572e-01 2.890522778034210205e-01 3.476930856704711914e-01 2.386159300804138184e-01 7.910891771316528320e-01 -2.347719818353652954e-01 -2.148106507956981659e-02
1.260983794927597046e-01 -1.739193201065063477e-01 7.539146542549133301e-01 4.631306827068328857e-01 8.886129409074783325e-02 -2.815653085708618164e-01 1.205764338374137878e-01 -2.631725966930389404e-01
-3.503864109516143799e-01 1.474660336971282959e-01 -1.333146095275878906e-01 6.567190289497375488e-01 3.377924263477325439e-01 3.692908585071563721e-01 -1.687212288379669189e-01 3.570492565631866455e-01
-8.275324106216430664e-02 3.567129969596862793e-01 4.174942672252655029e-01 3.036243617534637451e-01 -1.688243448734283447e-01 5.124342441558837891e-01 -1.406517475843429565e-01 -5.371637940406799316e-01
-3.027071654796600342e-01 6.727260351181030273e-01 -3.091217763721942902e-02 6.111378073692321777e-01 -2.606561779975891113e-01 8.353447169065475464e-02 3.988393023610115051e-02 6.966037303209304810e-02
8.889518678188323975e-03 -7.915586233139038086e-02 6.732327342033386230e-01 5.376871228218078613e-01 8.212196826934814453e-02 -2.588688135147094727e-01 -1.501107811927795410e-01 -3.937199413776397705e-01
2.180341929197311401e-01 4.638243913650512695e-01 -1.039930880069732666e-01 5.533949136734008789e-01 3.792963922023773193e-01 3.957745730876922607e-01 3.402661979198455811e-01 -6.311243772506713867e-02
-1.266616284847259521e-01 9.095344692468643188e-02 3.810063600540161133e-01 2.139459997415542603e-01 -9.890799224376678467e-02 5.572547316551208496e-01 6.681725978851318359e-01 1.340723633766174316e-01
-2.127597779035568237e-01 3.707731068134307861e-01 -2.021134495735168457e-01 6.942012310028076172e-01 -6.153966486454010010e-02 1.943393647670745850e-01 4.881412088871002197e-01 1.210728362202644348e-01
7.507989555597305298e-02 7.469821572303771973e-01 -1.901653595268726349e-02 5.419517159461975098e-01 -2.172262221574783325e-01 -3.698637709021568298e-03 2.611412405967712402e-01 1.640482693910598755e-01
-1.569216698408126831e-01 8.562494814395904541e-02 6.081620454788208008e-01 1.379975974559783936e-01 -2.159425765275955200e-01 6.977152824401855469e-01 9.829229116439819336e-02 1.898427307605743408e-01
-1.039613857865333557e-01 4.349460899829864502e-01 3.861921131610870361e-01 6.011098623275756836e-01 -4.990407079458236694e-02 -3.175084292888641357e-01 -4.158859550952911377e-01 1.152096539735794067e-01
4.729212820529937744e-01 7.171066105365753174e-02 2.712880969047546387e-01 4.239334464073181152e-01 2.183272540569305420e-01 6.494941711425781250e-01 -1.982271671295166016e-01 -9.530263394117355347e-02
-3.875189423561096191e-01 -1.965864151716232300e-01 3.632984459400177002e-01 4.107704460620880127e-01 -7.676256448030471802e-02 4.357816278934478760e-01 3.780373334884643555e-01 4.144325256347656250e-01
-2.310513108968734741e-01 -1.437994092702865601e-01 2.068312913179397583e-01 8.156995177268981934e-01 1.799938529729843140e-01 -3.588819503784179688e-01 1.953708678483963013e-01 1.357510536909103394e-01
-2.948078140616416931e-02 -6.240434199571609497e-02 5.510882288217544556e-02 8.581570982933044434e-01 7.394500821828842163e-02 -3.594915568828582764e-01 2.587316334247589111e-01 2.326415926218032837e-01
-1.095668226480484009e-01 -8.360867202281951904e-02 3.694737851619720459e-01 8.036341071128845215e-01 -3.710560873150825500e-02 -4.130882918834686279e-01 -3.200963139533996582e-02 -1.600711494684219360e-01
5.955331921577453613e-01 3.261764943599700928e-01 2.225245982408523560e-01 4.344619214534759521e-01 -6.808853894472122192e-02 -2.783442847430706024e-02 3.017262518405914307e-01 4.519127905368804932e-01
1.979000493884086609e-02 1.060904562473297119e-01 7.891115546226501465e-01 4.185633361339569092e-01 -2.475118041038513184e-01 -2.660482525825500488e-01 -1.797779053449630737e-01 -1.615458875894546509e-01
-4.137863218784332275e-01 1.513379812240600586e-01 3.043795824050903320e-01 6.016535758972167969e-01 3.742795586585998535e-01 -3.139350414276123047e-01 2.927056252956390381e-01 1.640934497117996216e-01
-6.308522075414657593e-02 2.365204691886901855e-01 6.309488415718078613e-01 4.239343702793121338e-01 3.510133326053619385e-01 -3.777141869068145752e-01 3.086961805820465088e-01 3.301107883453369141e-02
1.475980579853057861e-01 -1.070294007658958435e-01 7.695964574813842773e-01 4.421732723712921143e-01 -7.499136030673980713e-02 -2.611155807971954346e-01 1.331208944320678711e-01 -2.956982851028442383e-01
-1.571389734745025635e-01 4.045106172561645508e-01 -1.699020713567733765e-01 6.429750323295593262e-01 -2.358417510986328125e-01 3.388643860816955566e-01 3.683290779590606689e-01 2.515514791011810303e-01
-3.858928680419921875e-01 1.718165129423141479e-01 3.283151090145111084e-01 5.891984105110168457e-01 3.245557248592376709e-01 -3.006151914596557617e-01 4.025813341140747070e-01 9.403454512357711792e-02
2.230508066713809967e-02 3.391600400209426880e-02 5.512945055961608887e-01 5.568283796310424805e-01 2.623208053410053253e-02 -3.966491222381591797e-01 4.256864786148071289e-01 -2.124640494585037231e-01
3.013968169689178467e-01 5.900291800498962402e-01 2.389333248138427734e-01 4.955618679523468018e-01 -4.221389815211296082e-02 -3.967505991458892822e-01 3.135277032852172852e-01 -2.936147339642047882e-02
3.054909706115722656e-01 -1.368494238704442978e-02 3.010832667350769043e-01 6.661642789840698242e-01 -2.758323550224304199e-01 -1.600215137004852295e-01 -3.914518356323242188e-01 3.422528803348541260e-01
-1.392769217491149902e-01 -2.325204610824584961e-01 4.041902720928192139e-01 4.236236214637756348e-01 -7.098182290792465210e-02 5.768191218376159668e-01 2.932904064655303955e-01 -3.999141454696655273e-01
-1.272892653942108154e-01 1.379595100879669189e-01 1.232683882117271423e-01 4.625388085842132568e-01 -3.267720341682434082e-01 6.378668546676635742e-01 4.697526097297668457e-01 -3.613348677754402161e-02
-1.493450999259948730e-01 -1.930190324783325195e-01 6.704026460647583008e-01 1.592724770307540894e-01 4.014317393302917480e-01 3.516116738319396973e-01 1.554738134145736694e-01 3.958305716514587402e-01
-3.341581225395202637e-01 4.865017831325531006e-01 1.074773892760276794e-01 6.521471142768859863e-01 -3.747586011886596680e-01 -1.228929609060287476e-01 4.034102335572242737e-02 -2.400685697793960571e-01
1.394924074411392212e-01 1.262100189924240112e-01 3.243564441800117493e-02 5.698765516281127930e-01 5.887884497642517090e-01 3.009770810604095459e-01 4.416855871677398682e-01 -8.035051822662353516e-02
-2.298148572444915771e-01 -1.995330005884170532e-01 6.841471195220947266e-01 1.930873095989227295e-01 3.209713399410247803e-01 3.060472011566162109e-01 2.498429715633392334e-01 3.780512511730194092e-01
1.760405898094177246e-01 2.897312939167022705e-01 6.333578228950500488e-01 4.855936169624328613e-01 -2.257476449012756348e-01 -3.889268636703491211e-01 -4.639004543423652649e-02 -2.091511785984039307e-01
-1.599214076995849609e-01 4.489056020975112915e-02 7.540791761130094528e-03 8.967007398605346680e-01 -2.243902385234832764e-01 3.419275581836700439e-02 -3.415277004241943359e-01 1.094218716025352478e-02
-1.832733601331710815e-01 4.711715281009674072e-01 -1.343342214822769165e-01 6.875345706939697266e-01 -4.071837961673736572e-01 1.633215397596359253e-01 1.828725486993789673e-01 -1.665649116039276123e-01
1.700467318296432495e-01 -1.927780918776988983e-02 3.853754401206970215e-01 6.585435271263122559e-01 -1.580509692430496216e-01 -1.385538280010223389e-01 3.541620969772338867e-01 4.678786695003509521e-01
2.349917441606521606e-01 3.715265095233917236e-01 -6.260589230805635452e-03 4.737254381179809570e-01 5.141658186912536621e-01 1.523125767707824707e-01 4.056098163127899170e-01 3.608418703079223633e-01
3.463814854621887207e-01 -3.522935807704925537e-01 5.646166205406188965e-01 3.272412121295928955e-01 2.840141057968139648e-01 1.046407520771026611e-01 2.993963658809661865e-01 3.857182860374450684e-01
-1.148125901818275452e-01 6.148734688758850098e-01 -1.852029412984848022e-01 7.314807176589965820e-01 -7.038216292858123779e-02 -7.262985408306121826e-02 1.699922531843185425e-01 -1.607259921729564667e-02
-1.584333032369613647e-01 -2.467709593474864960e-03 4.270896315574645996e-02 7.056745886802673340e-01 2.470036000013351440e-01 1.141119301319122314e-01 -2.243726104497909546e-01 5.922136306762695312e-01
5.348919034004211426e-01 -9.234299510717391968e-02 2.364271581172943115e-01 4.737179577350616455e-01 -2.797702848911285400e-01 3.142538964748382568e-01 4.640325903892517090e-01 -1.808421760797500610e-01
8.387415111064910889e-02 3.288104832172393799e-01 -2.760089635848999023e-01 8.052783608436584473e-01 1.663477569818496704e-01 5.069691687822341919e-02 3.598313033580780029e-01 -2.178425341844558716e-02
-2.787284255027770996e-01 -1.780651276931166649e-03 4.992666840553283691e-01 3.074007928371429443e-01 3.270677924156188965e-01 6.586347520351409912e-02 4.109494090080261230e-01 5.462178587913513184e-01
-1.674436330795288086e-01 3.853120505809783936e-01 -1.095849201083183289e-01 6.549490690231323242e-01 -5.041223168373107910e-01 2.390417456626892090e-01 2.293508797883987427e-01 -1.365573555231094360e-01
-1.048970967531204224e-01 -1.113657504320144653e-01 5.283847451210021973e-01 3.804157078266143799e-01 -1.421418488025665283e-01 5.662018656730651855e-01 1.193312928080558777e-01 4.445882439613342285e-01
7.583168148994445801e-02 -3.763774782419204712e-02 7.718117833137512207e-01 4.068419635295867920e-01 2.602185308933258057e-01 -2.981033921241760254e-01 1.188870891928672791e-01 -2.467909157276153564e-01
2.990476787090301514e-01 -5.370955914258956909e-03 3.761100471019744873e-01 4.787001311779022217e-01 7.015003357082605362e-03 8.267819881439208984e-02 3.905521705746650696e-02 7.290534973144531250e-01
-6.357268989086151123e-02 -8.507877588272094727e-02 4.978203773498535156e-01 6.545056700706481934e-01 -2.218576967716217041e-01 -7.348717004060745239e-02 -3.808625340461730957e-01 -3.359163701534271240e-01
2.391280233860015869e-01 -2.609269917011260986e-01 1.747618168592453003e-01 5.433443188667297363e-01 -2.963638305664062500e-02 5.769633650779724121e-01 2.007418721914291382e-01 4.182198941707611084e-01
1.043732240796089172e-01 3.781789243221282959e-01 6.286870241165161133e-01 1.693202853202819824e-01 9.457570314407348633e-02 5.072110891342163086e-01 -3.444109857082366943e-01 -1.932452023029327393e-01
-4.800259470939636230e-01 1.790903508663177490e-01 2.204800546169281006e-01 4.123017787933349609e-01 -1.352900713682174683e-01 6.749273538589477539e-01 1.829510331153869629e-01 -1.076852083206176758e-01
4.609970152378082275e-01 4.751368761062622070e-01 2.012507766485214233e-01 4.126867353916168213e-01 -5.803425610065460205e-02 4.681066572666168213e-01 -3.399843275547027588e-01 1.132849678397178650e-01
-2.099673449993133545e-01 2.673178315162658691e-01 -1.057356446981430054e-01 7.335940599441528320e-01 2.974456548690795898e-01 2.576989531517028809e-01 -3.281511962413787842e-01 2.693488001823425293e-01
2.739246189594268799e-01 4.386439919471740723e-01 2.774422168731689453e-01 3.994352817535400391e-01 5.725327134132385254e-01 -2.501004040241241455e-01 3.238709867000579834e-01 2.824076637625694275e-02
3.929788768291473389e-01 1.484678834676742554e-01 2.637293338775634766e-01 4.264905750751495361e-01 -2.293240278959274292e-01 2.156135439872741699e-01 1.671072691679000854e-01 6.671388149261474609e-01
3.185359537601470947e-01 -2.793246209621429443e-01 1.793311238288879395e-01 5.406719446182250977e-01 3.342711031436920166e-01 4.914471209049224854e-01 3.563751876354217529e-01 1.255638748407363892e-01
-1.611854732036590576e-01 2.607807982712984085e-04 1.162781193852424622e-01 8.982264399528503418e-01 -1.580226421356201172e-01 -6.397835910320281982e-02 -3.529471158981323242e-01 7.194912061095237732e-03
6.313773393630981445e-01 3.133818209171295166e-01 2.576007544994354248e-01 3.603486418724060059e-01 6.683991849422454834e-02 -8.986338973045349121e-03 5.495766997337341309e-01 -1.903319358825683594e-02
3.258145749568939209e-01 -3.430344164371490479e-01 1.304841134697198868e-02 6.306881308555603027e-01 -4.567350819706916809e-02 3.048840463161468506e-01 4.640576243400573730e-01 2.604699134826660156e-01
2.748606726527214050e-02 -3.079577684402465820e-01 3.929725587368011475e-01 4.455681741237640381e-01 -1.446498334407806396e-01 4.100705981254577637e-01 5.622223019599914551e-01 2.151111364364624023e-01
3.070087432861328125e-01 3.839815855026245117e-01 4.539885520935058594e-01 2.981825470924377441e-01 -4.158676415681838989e-02 -2.910295426845550537e-01 5.634082555770874023e-01 2.437804937362670898e-01
-8.622805029153823853e-02 1.245629191398620605e-01 5.442557334899902344e-01 5.802122950553894043e-01 -2.200300842523574829e-01 -2.029108852148056030e-01 -1.353196054697036743e-01 -4.860975146293640137e-01
-4.614776968955993652e-01 4.996848106384277344e-01 -1.452196836471557617e-01 6.894174218177795410e-01 -1.140893548727035522e-01 1.632894724607467651e-01 3.117602132260799408e-02 1.779308542609214783e-02
1.163215041160583496e-01 3.238406777381896973e-01 6.052574515342712402e-01 4.857779145240783691e-01 -2.352314442396163940e-01 -3.459322750568389893e-01 -5.585427954792976379e-02 -3.180521130561828613e-01
1.044940128922462463e-01 -5.244824290275573730e-02 2.495229095220565796e-01 8.328294754028320312e-01 -2.236813455820083618e-01 -1.134888082742691040e-01 -4.040804803371429443e-01 -6.534177809953689575e-02
-9.380051866173744202e-03 -2.691794335842132568e-01 4.969163537025451660e-01 3.022651374340057373e-01 1.872593760490417480e-01 6.596666574478149414e-01 1.545978188514709473e-01 3.082819581031799316e-01
2.303092479705810547e-01 4.242272116243839264e-04 3.060551285743713379e-01 3.230453431606292725e-01 2.551285922527313232e-01 3.072234392166137695e-01 7.397450804710388184e-01 -2.054986059665679932e-01
-3.684773147106170654e-01 -2.193776071071624756e-01 4.092763364315032959e-01 3.566407263278961182e-01 1.076370924711227417e-01 4.142280220985412598e-01 4.398297965526580811e-01 3.804965317249298096e-01
-1.379313915967941284e-01 -2.347783446311950684e-01 1.493520736694335938e-01 5.829942822456359863e-01 -2.756516337394714355e-01 2.991163432598114014e-01 6.264435052871704102e-01 -7.602655142545700073e-02
1.660297513008117676e-01 -2.149363905191421509e-01 8.160572052001953125e-01 4.155183732509613037e-01 6.450069695711135864e-02 -1.834414899349212646e-01 -1.270734816789627075e-01 -1.835012882947921753e-01
-2.187175154685974121e-01 5.381811875849962234e-03 5.602160096168518066e-01 2.776619493961334229e-01 -8.326824754476547241e-03 6.208117008209228516e-01 3.062281012535095215e-01 -2.862576544284820557e-01
1.077043116092681885e-01 1.428640633821487427e-01 3.357413411140441895e-02 6.715701222419738770e-01 6.782265305519104004e-01 4.993258044123649597e-02 -1.979807764291763306e-01 -1.190600320696830750e-01
-2.355033904314041138e-01 3.256309926509857178e-01 3.906704485416412354e-01 1.955297142267227173e-01 1.910959333181381226e-01 7.321987152099609375e-01 2.206783294677734375e-01 1.622212678194046021e-01
-4.515061676502227783e-01 2.924897149205207825e-02 4.142571985721588135e-01 3.635846376419067383e-01 4.329672753810882568e-01 1.335733234882354736e-01 5.833587422966957092e-02 5.317689776420593262e-01
-2.984762787818908691e-01 -8.912824839353561401e-02 6.055667996406555176e-01 2.215334475040435791e-01 3.161740899085998535e-01 2.695399522781372070e-01 2.684400379657745361e-01 4.924450516700744629e-01
-2.514613792300224304e-02 -1.348940730094909668e-01 5.605853796005249023e-01 2.186010628938674927e-01 2.617122232913970947e-01 5.949112772941589355e-01 4.431318342685699463e-01 -1.871673762798309326e-02
2.333276346325874329e-02 2.517388463020324707e-01 2.693603038787841797e-01 4.069240093231201172e-01 -7.408203184604644775e-02 7.328862547874450684e-01 -3.584203422069549561e-01 -1.639069467782974243e-01
5.755843594670295715e-02 1.304444372653961182e-01 4.155512154102325439e-01 6.664643287658691406e-01 -1.159855052828788757e-01 -1.556604951620101929e-01 -5.036804676055908203e-01 -2.672770917415618896e-01
-5.473930388689041138e-02 2.211381345987319946e-01 9.990513324737548828e-02 7.037760019302368164e-01 4.877816438674926758e-01 -4.756952077150344849e-02 -3.950520753860473633e-01 -2.157769948244094849e-01
-4.797569289803504944e-02 3.773829638957977295e-01 -3.961892798542976379e-02 7.330181002616882324e-01 -2.182327210903167725e-01 -2.999185323715209961e-01 4.149713218212127686e-01 -8.134718239307403564e-02
-4.117460548877716064e-01 8.795713633298873901e-02 2.825813889503479004e-01 6.029657721519470215e-01 3.973076045513153076e-01 -2.827594876289367676e-01 3.587319850921630859e-01 1.131990775465965271e-01
-1.513797044754028320e-01 2.251861058175563812e-02 7.873266935348510742e-02 9.069569110870361328e-01 -2.256428897380828857e-01 -8.252640068531036377e-02 -2.998886108398437500e-01 -1.221364364027976990e-02
2.063432782888412476e-01 3.763492405414581299e-01 -3.623473271727561951e-02 5.115520954132080078e-01 6.068736910820007324e-01 2.133781462907791138e-01 3.725543320178985596e-01 -1.274579390883445740e-02
3.909914791584014893e-01 -1.444450318813323975e-01 1.791313737630844116e-01 5.408954620361328125e-01 4.384610950946807861e-01 2.172593772411346436e-01 3.483480513095855713e-01 3.752457797527313232e-01
2.793964445590972900e-01 -3.584306240081787109e-01 3.646926581859588623e-01 4.723257720470428467e-01 1.640537753701210022e-03 1.546968221664428711e-01 4.493297934532165527e-01 4.599366188049316406e-01
-3.323205411434173584e-01 -9.768958389759063721e-02 1.403855532407760620e-01 5.815989375114440918e-01 -1.668604016304016113e-01 3.121415674686431885e-01 4.720049202442169189e-01 -4.171221256256103516e-01
-3.916549384593963623e-01 -1.004513576626777649e-01 4.906776547431945801e-01 3.246017396450042725e-01 1.578677296638488770e-01 8.976631611585617065e-02 4.881126880645751953e-01 4.681353569030761719e-01
-1.250552088022232056e-01 4.129122942686080933e-02 1.147636622190475464e-01 8.952655792236328125e-01 -2.107166498899459839e-01 -6.569273024797439575e-02 -3.397113978862762451e-01 -6.216209009289741516e-02
-5.528059005737304688e-01 3.393821120262145996e-01 5.256389379501342773e-01 1.397148668766021729e-01 -1.262663453817367554e-01 4.966138303279876709e-01 -1.120733767747879028e-01 9.099407494068145752e-02
5.100173354148864746e-01 2.674978971481323242e-01 4.439467191696166992e-01 3.147670924663543701e-01 -3.313034474849700928e-01 -3.615158051252365112e-02 1.963526606559753418e-01 4.717383980751037598e-01
-2.701813578605651855e-01 5.131397247314453125e-01 4.458409547805786133e-01 1.801987886428833008e-01 2.348046898841857910e-01 6.899204850196838379e-02 7.775243371725082397e-02 6.053969264030456543e-01
3.061543591320514679e-02 2.501128613948822021e-01 2.964627146720886230e-01 2.495308667421340942e-01 -2.249478995800018311e-01 6.313505172729492188e-01 5.412084460258483887e-01 2.103301137685775757e-01
-6.580437719821929932e-02 1.466373950242996216e-01 -1.896786130964756012e-02 7.071422338485717773e-01 5.731568336486816406e-01 1.727051287889480591e-01 -3.331457674503326416e-01 6.659854948520660400e-02
2.880228161811828613e-01 1.284251660108566284e-01 6.048633456230163574e-01 2.196186333894729614e-01 -2.114566266536712646e-01 3.543455153703689575e-02 2.081263065338134766e-01 6.302156448364257812e-01
-4.845696035772562027e-03 7.124539464712142944e-02 2.822617813944816589e-02 4.851199686527252197e-01 4.581759274005889893e-01 3.945479989051818848e-01 5.973603129386901855e-01 -1.906038522720336914e-01
3.947840631008148193e-02 7.380690425634384155e-02 4.191973805427551270e-01 6.746312379837036133e-01 -4.884609207510948181e-02 -1.463897824287414551e-01 -4.976168274879455566e-01 -3.011675477027893066e-01
-1.443962007761001587e-01 1.420690864324569702e-01 1.923508942127227783e-02 6.761541962623596191e-01 5.272256135940551758e-01 2.481433004140853882e-01 -3.044596910476684570e-01 2.630096375942230225e-01
-3.634546399116516113e-01 1.640298068523406982e-01 2.562691867351531982e-01 5.283932685852050781e-01 4.081327915191650391e-01 2.169085294008255005e-02 -2.466735392808914185e-01 5.179100632667541504e-01
-1.140441093593835831e-02 1.175862699747085571e-01 -1.505896542221307755e-02 8.487254381179809570e-01 -2.478613704442977905e-01 7.927741855382919312e-02 -4.150685369968414307e-01 1.596239209175109863e-01
-1.506408303976058960e-01 4.204279780387878418e-01 4.597540199756622314e-01 7.061932235956192017e-02 6.382061839103698730e-01 1.786583811044692993e-01 3.796098828315734863e-01 2.928384207189083099e-02
-4.599434435367584229e-01 3.727730810642242432e-01 -5.929949879646301270e-02 6.868059635162353516e-01 9.401770681142807007e-02 1.178326755762100220e-01 -2.322439551353454590e-01 3.124296069145202637e-01
-2.114183306694030762e-01 -1.078699976205825806e-01 -2.115634456276893616e-02 6.752701997756958008e-01 -3.762335777282714844e-01 3.611601293087005615e-01 3.827226459980010986e-01 2.622289657592773438e-01
9.613119065761566162e-03 3.777841925621032715e-01 -1.604040861129760742e-01 8.015214204788208008e-01 1.990794762969017029e-02 -2.377119660377502441e-01 3.633432090282440186e-01 9.952589869499206543e-03
5.857592076063156128e-02 -1.273603588342666626e-01 1.317698210477828979e-01 7.974394559860229492e-01 -2.594424188137054443e-01 2.079573422670364380e-01 -4.470047354698181152e-01 1.292497664690017700e-01
-7.261796295642852783e-02 -2.091820724308490753e-02 3.239487707614898682e-01 3.850988149642944336e-01 -4.403657317161560059e-01 5.912383198738098145e-01 1.807375550270080566e-01 4.060718119144439697e-01
-4.116875231266021729e-01 6.331403851509094238e-01 4.209552109241485596e-01 1.247739344835281372e-01 -2.770250439643859863e-01 3.347329199314117432e-01 -4.006949439644813538e-02 2.155928313732147217e-01
-1.011769548058509827e-01 1.565047800540924072e-01 4.224456548690795898e-01 2.903480827808380127e-01 4.228444397449493408e-01 6.639128178358078003e-02 3.410180211067199707e-01 6.348297595977783203e-01
-2.685134112834930420e-01 1.000502929091453552e-01 7.012216448783874512e-01 2.367487102746963501e-01 2.226311014965176582e-03 1.124827773310244083e-03 2.227892875671386719e-01 5.661162734031677246e-01
2.687946856021881104e-01 1.764157414436340332e-01 -3.141611814498901367e-02 6.750794649124145508e-01 3.407372534275054932e-01 -1.798986643552780151e-01 5.341485738754272461e-01 7.827887684106826782e-02
-1.589688807725906372e-01 5.077663064002990723e-01 3.983256816864013672e-01 9.892154484987258911e-02 5.617260336875915527e-01 2.921049594879150391e-01 3.820962309837341309e-01 3.993213921785354614e-02
2.465474046766757965e-02 -2.225076556205749512e-01 2.709200382232666016e-01 8.329704999923706055e-01 -2.052340954542160034e-01 -2.478416636586189270e-02 -3.728637397289276123e-01 -2.970686741173267365e-02
-1.091939806938171387e-01 3.658922016620635986e-01 -1.922055631875991821e-01 6.213949918746948242e-01 1.296919137239456177e-01 4.187806844711303711e-01 4.814554154872894287e-01 8.442893624305725098e-02
-1.113474816083908081e-01 3.543082475662231445e-01 5.071433782577514648e-01 -1.312215696088969707e-03 5.764518380165100098e-01 2.063011527061462402e-01 4.529314637184143066e-01 1.576942950487136841e-01
-1.952666640281677246e-01 -3.489026799798011780e-03 4.347147643566131592e-01 7.024388909339904785e-01 -3.461255505681037903e-02 -3.391213119029998779e-01 1.770269721746444702e-01 -3.632102012634277344e-01
1.834193766117095947e-01 4.496154487133026123e-01 4.776144623756408691e-01 5.219069123268127441e-02 1.536609604954719543e-02 5.663741230964660645e-01 4.160537123680114746e-01 1.981096118688583374e-01
-1.349722594022750854e-01 6.218616664409637451e-02 4.935658723115921021e-02 8.863255381584167480e-01 -2.222681939601898193e-01 4.782288148999214172e-02 -3.650881350040435791e-01 -7.019373029470443726e-02
-2.042095214128494263e-01 8.177474737167358398e-01 3.776329457759857178e-01 1.385129243135452271e-01 -1.736317425966262817e-01 2.085445821285247803e-01 -1.088478267192840576e-01 2.056900411844253540e-01
1.388657838106155396e-01 2.500210423022508621e-03 -3.285492584109306335e-02 8.900152444839477539e-01 -2.929039597511291504e-01 3.209711983799934387e-02 -2.992514967918395996e-01 1.054943203926086426e-01
1.829511970281600952e-01 3.674136102199554443e-01 3.595794737339019775e-02 4.938521683216094971e-01 3.049565255641937256e-01 4.856760501861572266e-01 4.801008701324462891e-01 -1.642463207244873047e-01
2.413269579410552979e-01 6.494235247373580933e-02 2.957042157649993896e-01 2.591217160224914551e-01 3.754280805587768555e-01 7.677417397499084473e-01 2.275763452053070068e-01 2.818188443779945374e-02
2.939877510070800781e-01 4.040683209896087646e-01 5.808952450752258301e-01 5.406125634908676147e-02 -7.352934777736663818e-02 3.852780163288116455e-01 3.670552968978881836e-01 3.483718931674957275e-01
-2.657919228076934814e-01 4.812371451407670975e-03 6.813540309667587280e-02 6.527035236358642578e-01 -1.699748784303665161e-01 5.980682969093322754e-01 3.153557330369949341e-02 -3.333105742931365967e-01
-1.140985861420631409e-01 -1.708889901638031006e-01 1.891724020242691040e-01 8.981422185897827148e-01 -1.512300223112106323e-01 -1.510569602251052856e-01 -2.635151743888854980e-01 1.428289245814085007e-02
-2.672009468078613281e-01 1.649832278490066528e-01 6.834920644760131836e-01 1.698064268566668034e-03 5.254362896084785461e-02 3.405624032020568848e-01 5.120467543601989746e-01 2.308342903852462769e-01
9.141198545694351196e-02 2.407354116439819336e-01 2.130253612995147705e-01 3.081429302692413330e-01 3.485665023326873779e-01 7.796081304550170898e-01 1.151889041066169739e-01 2.253939360380172729e-01
-7.493244111537933350e-02 9.777783602476119995e-02 1.035128310322761536e-01 6.241229176521301270e-01 3.912084400653839111e-01 2.547606825828552246e-01 -1.224661841988563538e-01 5.929884314537048340e-01
6.415268778800964355e-01 2.222532033920288086e-02 2.212179303169250488e-01 4.704239070415496826e-01 -5.514718964695930481e-02 2.923570573329925537e-01 3.642716705799102783e-01 -3.106532394886016846e-01
-5.222344771027565002e-02 8.803334236145019531e-01 8.653242886066436768e-02 3.994396328926086426e-01 -3.378864750266075134e-02 3.143486008048057556e-02 1.112712472677230835e-01 2.018285840749740601e-01
-2.823738753795623779e-01 2.809939086437225342e-01 4.066817760467529297e-01 2.758129835128784180e-01 3.909970521926879883e-01 9.338416159152984619e-02 3.504142761230468750e-01 5.616537332534790039e-01
-2.810765802860260010e-01 9.898684173822402954e-02 5.845085978507995605e-01 2.331615090370178223e-01 -4.592167139053344727e-01 3.935219347476959229e-01 -1.363008171319961548e-01 3.617535531520843506e-01
1.871208101511001587e-01 -1.892054527997970581e-01 2.548875510692596436e-01 5.042710900306701660e-01 2.162057720124721527e-02 4.506373703479766846e-01 4.178994596004486084e-01 -4.814028739929199219e-01
-3.542216718196868896e-01 3.903489112854003906e-01 -2.238085716962814331e-01 6.586136817932128906e-01 -1.684515736997127533e-02 2.780687808990478516e-01 3.797827363014221191e-01 1.282632946968078613e-01
-1.546663343906402588e-01 2.646261453628540039e-01 6.416212916374206543e-01 1.997420191764831543e-01 -2.053285688161849976e-01 4.308055713772773743e-02 7.364628463983535767e-02 6.364252567291259766e-01
2.369255721569061279e-01 5.596942901611328125e-01 2.046902775764465332e-01 3.198273777961730957e-01 -1.751445978879928589e-01 5.314698815345764160e-01 2.461772263050079346e-01 3.356808722019195557e-01
-2.041665464639663696e-01 5.532562136650085449e-01 -7.639289647340774536e-02 5.755249857902526855e-01 -3.148897886276245117e-01 3.847146034240722656e-01 2.590304911136627197e-01 3.001492656767368317e-02
-3.444577455520629883e-01 3.836314082145690918e-01 -2.088412344455718994e-01 6.235310435295104980e-01 -5.260831862688064575e-02 3.281931579113006592e-01 4.360996782779693604e-01 3.329961746931076050e-02
-1.584274470806121826e-01 3.939836919307708740e-01 4.223604202270507812e-01 8.982346206903457642e-02 3.417634963989257812e-01 4.204577803611755371e-01 5.790497064590454102e-01 6.584425270557403564e-02
-2.899782359600067139e-01 -6.149873882532119751e-02 6.252825856208801270e-01 2.054730206727981567e-01 3.406736850738525391e-01 1.660774499177932739e-01 2.399221211671829224e-01 5.270010232925415039e-01
-1.892074197530746460e-01 1.402973979711532593e-01 1.858083605766296387e-01 8.169036507606506348e-01 -9.903708100318908691e-02 -3.579799830913543701e-01 -1.011705026030540466e-01 3.073555231094360352e-01
7.630465086549520493e-03 8.500837683677673340e-01 2.825544774532318115e-01 2.630026042461395264e-01 -3.055403828620910645e-01 2.732009068131446838e-02 -9.586334228515625000e-02 1.581171900033950806e-01
-3.706544339656829834e-01 -9.305132925510406494e-02 2.945962250232696533e-01 4.222534298896789551e-01 2.176075726747512817e-01 4.450011253356933594e-01 3.738981783390045166e-01 4.513236284255981445e-01
-1.982706934213638306e-01 4.566276073455810547e-01 -2.405012995004653931e-01 6.779352426528930664e-01 9.915186092257499695e-03 2.679513394832611084e-01 4.002245068550109863e-01 5.164515972137451172e-02
-3.737976849079132080e-01 2.883153259754180908e-01 7.001806497573852539e-01 1.326077729463577271e-01 6.346913985908031464e-03 4.875804781913757324e-01 1.229970753192901611e-01 1.280962377786636353e-01
-9.267012774944305420e-02 -2.102397233247756958e-01 4.620735347270965576e-01 6.449562907218933105e-01 4.448154568672180176e-01 -2.710278630256652832e-01 -4.638839885592460632e-02 2.103861272335052490e-01
-1.261343508958816528e-01 2.028933912515640259e-02 2.726751565933227539e-01 8.336963653564453125e-01 -1.518558710813522339e-01 -2.786013782024383545e-01 -3.196776509284973145e-01 1.067906841635704041e-01
5.528766196221113205e-03 -1.186404973268508911e-01 2.080922722816467285e-01 4.024665057659149170e-01 4.132686555385589600e-01 7.626029849052429199e-01 1.218161359429359436e-01 -1.158394515514373779e-01
6.210761666297912598e-01 -1.027977764606475830e-01 2.134093195199966431e-01 4.649229645729064941e-01 2.973186373710632324e-01 4.467901587486267090e-01 -2.227591723203659058e-01 -6.601977348327636719e-02
-4.850845634937286377e-01 3.444345593452453613e-01 3.942810595035552979e-01 3.463487029075622559e-01 2.187329232692718506e-01 1.007075905799865723e-01 2.014840394258499146e-01 5.215945243835449219e-01
-6.024713069200515747e-02 4.634933471679687500e-01 6.966643333435058594e-01 1.005860790610313416e-01 1.113558858633041382e-01 2.911544144153594971e-01 -1.383591741323471069e-01 -4.120331108570098877e-01
8.820471912622451782e-02 6.176818162202835083e-02 2.220142632722854614e-01 4.731182754039764404e-01 -1.170537248253822327e-01 5.885738134384155273e-01 4.256126582622528076e-01 -4.171410202980041504e-01
4.422713816165924072e-02 -1.619244813919067383e-01 6.820623278617858887e-01 1.597122848033905029e-01 3.931130170822143555e-01 4.951250255107879639e-01 4.671780019998550415e-02 2.814927101135253906e-01
3.649408221244812012e-01 8.385244756937026978e-02 5.821733921766281128e-02 5.612584948539733887e-01 7.050365805625915527e-01 1.273321360349655151e-01 9.336717426776885986e-02 -1.392092108726501465e-01
2.491730153560638428e-01 4.136509299278259277e-01 2.491174042224884033e-01 5.399635434150695801e-01 5.520266667008399963e-02 -4.367176890373229980e-01 4.584307968616485596e-01 -9.621424227952957153e-02
-1.917352378368377686e-01 -2.081663757562637329e-01 3.709144890308380127e-01 4.545698463916778564e-01 -1.282859295606613159e-01 6.319277286529541016e-01 3.515405058860778809e-01 1.905844956636428833e-01
-1.034188121557235718e-01 -3.003203868865966797e-01 3.340171277523040771e-01 5.301991701126098633e-01 -1.975296884775161743e-01 4.487101137638092041e-01 4.344591200351715088e-01 -2.780645787715911865e-01
-6.789828091859817505e-02 8.423640727996826172e-01 4.149150848388671875e-01 9.725538641214370728e-02 4.525939933955669403e-03 1.489916741847991943e-01 4.346170648932456970e-02 2.830045223236083984e-01
4.614793360233306885e-01 4.360682517290115356e-02 4.400787949562072754e-01 3.965470492839813232e-01 2.632959485054016113e-01 -9.483865462243556976e-03 1.717368364334106445e-01 5.790578126907348633e-01
3.889555111527442932e-02 -3.475569561123847961e-02 1.960112750530242920e-01 7.420880198478698730e-01 2.049545645713806152e-01 -2.829149961471557617e-01 2.910509109497070312e-01 4.487829804420471191e-01
1.572233624756336212e-02 3.090957105159759521e-01 5.892909765243530273e-01 2.604936361312866211e-01 1.913282126188278198e-01 1.338569223880767822e-01 1.523680239915847778e-01 6.413670182228088379e-01
-2.704637646675109863e-01 3.209264278411865234e-01 -6.140483170747756958e-02 6.206986308097839355e-01 -4.609303772449493408e-01 1.978026181459426880e-01 4.129691421985626221e-01 1.126590147614479065e-01
-4.280730616301298141e-03 -2.000037729740142822e-01 1.845196783542633057e-01 8.816878795623779297e-01 -1.806134916841983795e-02 -1.015302017331123352e-01 -3.684348762035369873e-01 -4.669414833188056946e-02
-1.049827709794044495e-01 -9.797094017267227173e-02 6.644393801689147949e-01 1.349926292896270752e-01 2.903910726308822632e-02 2.351337969303131104e-01 6.806980967521667480e-01 -1.402117498219013214e-02
-7.291866093873977661e-02 2.194785922765731812e-01 4.580807387828826904e-01 2.346075773239135742e-01 3.141978383064270020e-01 1.749811619520187378e-01 3.282438814640045166e-01 6.667464375495910645e-01
1.053908374160528183e-03 -8.312210440635681152e-02 3.912393450736999512e-01 7.556621432304382324e-01 -2.499273866415023804e-01 -8.173339068889617920e-02 -4.458425045013427734e-01 -3.281022235751152039e-02
-4.050483703613281250e-01 -6.144127249717712402e-02 5.888172984123229980e-01 2.733681201934814453e-01 -8.196732401847839355e-02 4.374415874481201172e-01 -1.126810237765312195e-01 4.471621215343475342e-01
-4.110088348388671875e-01 5.661015957593917847e-02 -3.144837543368339539e-02 7.007058858871459961e-01 1.688397228717803955e-01 3.179788887500762939e-01 2.946298010647296906e-02 -4.532150626182556152e-01
1.787425279617309570e-01 2.719535231590270996e-01 5.902358889579772949e-01 1.111512258648872375e-01 2.044154554605484009e-01 2.647433280944824219e-01 3.081705272197723389e-01 5.714154243469238281e-01
1.429403722286224365e-01 4.076081514358520508e-01 -1.384241282939910889e-01 5.988810658454895020e-01 -5.035558342933654785e-02 6.473730206489562988e-01 6.192059814929962158e-02 -1.007082611322402954e-01
-8.081363886594772339e-02 3.167517185211181641e-01 4.203694462776184082e-01 5.644593834877014160e-01 -2.648833394050598145e-01 -1.650147289037704468e-01 -3.851070404052734375e-01 -3.900156319141387939e-01
-2.866342365741729736e-01 1.663483232259750366e-01 6.004327535629272461e-01 1.829923540353775024e-01 9.091640263795852661e-02 1.781122982501983643e-01 4.526928067207336426e-01 5.012413263320922852e-01
2.320549786090850830e-01 9.323006123304367065e-02 7.340399622917175293e-01 8.622698485851287842e-02 2.388101518154144287e-01 2.287886142730712891e-01 3.950763940811157227e-01 3.546111583709716797e-01
-5.974071845412254333e-02 -3.292711079120635986e-01 2.610963284969329834e-01 8.621432185173034668e-01 -5.890531465411186218e-02 -2.686845660209655762e-01 -2.946551330387592316e-02 4.461919888854026794e-03
6.974845379590988159e-02 -1.319720447063446045e-01 3.515651822090148926e-01 7.315712571144104004e-01 -1.413573324680328369e-01 -1.435546390712261200e-02 -5.425209999084472656e-01 6.638390570878982544e-02
4.870949387550354004e-01 1.126708537340164185e-01 -2.009525522589683533e-02 5.912554860115051270e-01 1.771227419376373291e-01 3.331830203533172607e-01 4.515525996685028076e-01 -2.318916618824005127e-01
-1.129285693168640137e-01 -4.631706699728965759e-02 -2.302766032516956329e-02 8.906138539314270020e-01 1.205575186759233475e-03 1.254021525382995605e-01 -3.493135273456573486e-01 -2.315848916769027710e-01
4.482840299606323242e-01 5.012118816375732422e-01 3.964402973651885986e-01 3.659029901027679443e-01 -2.674788534641265869e-01 -3.052954375743865967e-01 2.972184121608734131e-01 6.073862314224243164e-02
-2.643124461174011230e-01 2.055002599954605103e-01 5.696519017219543457e-01 1.424580365419387817e-01 4.646256193518638611e-02 6.270374059677124023e-01 3.743861615657806396e-01 8.724214136600494385e-02
-8.537750691175460815e-03 7.082933783531188965e-01 1.545612141489982605e-02 5.731510519981384277e-01 -2.104641050100326538e-01 -1.140741109848022461e-01 8.742488175630569458e-02 3.233503997325897217e-01
-3.786075413227081299e-01 -1.121232584118843079e-01 4.192622601985931396e-01 6.585115194320678711e-01 2.776403129100799561e-01 -3.370690047740936279e-01 1.899024397134780884e-01 8.890388906002044678e-02
-1.952506154775619507e-01 1.396459490060806274e-01 2.850229619070887566e-03 6.469843983650207520e-01 4.598511159420013428e-01 2.916797101497650146e-01 -2.079528719186782837e-01 4.289461076259613037e-01
-1.906391382217407227e-01 4.389286935329437256e-01 4.483992755413055420e-01 8.606817573308944702e-02 5.384290218353271484e-01 2.467824667692184448e-01 3.674158155918121338e-01 2.769959270954132080e-01
1.096757594496011734e-02 2.602063119411468506e-01 4.294861853122711182e-01 6.136037707328796387e-01 -4.885085225105285645e-01 -1.350263208150863647e-01 -3.039495050907135010e-01 -1.481437981128692627e-01
-3.417871296405792236e-01 6.482499837875366211e-01 4.401605427265167236e-01 1.916206777095794678e-01 1.194749400019645691e-02 -9.450803510844707489e-03 -1.122352182865142822e-01 4.686841666698455811e-01
6.170883029699325562e-02 5.812018737196922302e-02 6.102113798260688782e-02 7.624606490135192871e-01 2.913668751716613770e-01 7.312101870775222778e-02 -4.807417690753936768e-01 -2.939220964908599854e-01
1.169471815228462219e-01 4.339514374732971191e-01 5.828653573989868164e-01 1.149910613894462585e-01 2.736497819423675537e-01 1.578661203384399414e-01 2.989801764488220215e-01 5.058256983757019043e-01
-4.588096141815185547e-01 1.832429021596908569e-01 3.037636578083038330e-01 7.021479010581970215e-01 7.989060133695602417e-02 -3.635593056678771973e-01 6.255213916301727295e-02 -1.678126752376556396e-01
-3.306452631950378418e-01 -6.848338991403579712e-02 5.983797311782836914e-01 2.585907876491546631e-01 2.295259386301040649e-01 9.668494760990142822e-02 3.753490149974822998e-01 5.080739855766296387e-01
6.719012260437011719e-01 3.325202465057373047e-01 8.909594267606735229e-02 4.647183418273925781e-01 -3.150106221437454224e-02 4.312498867511749268e-01 -9.670060127973556519e-02 1.332591623067855835e-01
5.177041292190551758e-01 2.127567529678344727e-01 1.964299976825714111e-01 4.303206205368041992e-01 1.325462665408849716e-02 5.081549882888793945e-01 3.758281171321868896e-01 -2.516196966171264648e-01
1.622529178857803345e-01 2.092510759830474854e-01 5.727547407150268555e-01 2.051531970500946045e-01 -2.722591906785964966e-02 1.125409528613090515e-01 1.222624555230140686e-01 7.289699316024780273e-01
-2.244572192430496216e-01 -1.820378601551055908e-01 3.786888122558593750e-01 7.827646136283874512e-01 1.965335756540298462e-01 -3.356417715549468994e-01 9.523800015449523926e-02 -2.072219736874103546e-03
-8.336887694895267487e-03 3.569611907005310059e-02 1.163245737552642822e-01 5.153182744979858398e-01 -1.480554938316345215e-01 4.954259395599365234e-01 3.599237799644470215e-01 5.680313706398010254e-01
-4.386245906352996826e-01 6.178475916385650635e-02 6.032407283782958984e-01 2.772198319435119629e-01 -1.800267100334167480e-01 1.542208623141050339e-02 2.952855527400970459e-01 4.931531548500061035e-01
-2.064948081970214844e-01 1.924878507852554321e-01 5.053860545158386230e-01 1.830641031265258789e-01 -1.572271883487701416e-01 6.186017990112304688e-01 -5.714135989546775818e-02 4.698159992694854736e-01
1.979498118162155151e-01 -1.415522396564483643e-01 3.564350306987762451e-01 6.999328732490539551e-01 5.319408699870109558e-02 1.111966446042060852e-01 -5.373960137367248535e-01 -1.408475786447525024e-01
-3.837158083915710449e-01 5.865772962570190430e-01 -1.816074252128601074e-01 6.063842177391052246e-01 8.639121800661087036e-02 1.812826991081237793e-01 2.151487469673156738e-01 1.462532877922058105e-01
1.026515811681747437e-01 4.630608856678009033e-01 2.502595484256744385e-01 4.379064440727233887e-01 2.763586044311523438e-01 -1.819763779640197754e-01 2.749770581722259521e-01 5.792612433433532715e-01
-1.623929738998413086e-01 2.868578732013702393e-01 -1.799836307764053345e-01 6.225104331970214844e-01 9.968576580286026001e-02 3.214887380599975586e-01 5.977900028228759766e-01 2.797315455973148346e-02
-1.554187983274459839e-01 -1.765281334519386292e-02 5.722199678421020508e-01 3.050774633884429932e-01 2.922492027282714844e-01 5.607011914253234863e-02 4.299795627593994141e-01 5.306501984596252441e-01
-7.990011572837829590e-02 1.553588174283504486e-02 2.297926843166351318e-01 5.932471752166748047e-01 5.809638500213623047e-01 2.814360260963439941e-01 -2.062392979860305786e-01 -3.596773743629455566e-01
1.210661605000495911e-01 -1.295412518084049225e-02 3.595755696296691895e-01 3.636987507343292236e-01 1.325552910566329956e-01 4.196048676967620850e-01 5.083252787590026855e-01 -5.211239457130432129e-01
-2.781241536140441895e-01 7.982494831085205078e-01 1.659614443778991699e-01 4.399639666080474854e-01 -2.457301765680313110e-01 -4.151970893144607544e-02 -2.502386830747127533e-02 -3.999878093600273132e-02
-2.312776297330856323e-01 2.262291014194488525e-01 5.547109246253967285e-01 1.341842710971832275e-01 1.559937596321105957e-01 6.729165911674499512e-01 9.081442654132843018e-02 2.902128696441650391e-01
-1.116373315453529358e-01 2.618525624275207520e-01 -1.913584619760513306e-01 6.415388584136962891e-01 5.644311755895614624e-02 3.059936165809631348e-01 6.115188002586364746e-01 2.661196282133460045e-03
-3.458260893821716309e-01 3.142039477825164795e-02 3.787228167057037354e-01 3.776503503322601318e-01 -6.852600723505020142e-02 7.452201843261718750e-01 8.287899941205978394e-02 -1.626299470663070679e-01
1.011981442570686340e-01 -1.940141469240188599e-01 5.631835460662841797e-01 2.034361511468887329e-01 2.564272582530975342e-01 3.931910693645477295e-01 5.836396813392639160e-01 1.804602891206741333e-01
-1.343067735433578491e-01 4.110705852508544922e-01 -2.813185453414916992e-01 7.942523956298828125e-01 1.091053038835525513e-01 9.665319323539733887e-02 2.858950495719909668e-01 4.898191429674625397e-03
-2.060448825359344482e-01 -1.885176151990890503e-01 1.991093903779983521e-01 8.520376086235046387e-01 -5.701699410565197468e-04 -1.928306818008422852e-01 1.501771211624145508e-01 -3.108968138694763184e-01
-5.810549482703208923e-03 8.071757853031158447e-02 1.574216037988662720e-02 6.664006710052490234e-01 6.775394678115844727e-01 2.146327495574951172e-01 1.297531998716294765e-03 -2.097252905368804932e-01
-2.175482660531997681e-01 3.992772698402404785e-01 4.667493700981140137e-01 5.191436409950256348e-02 5.959591865539550781e-01 2.362868636846542358e-01 4.015977978706359863e-01 2.051222883164882660e-02
3.424599021673202515e-02 1.141495630145072937e-01 4.206395447254180908e-01 4.024852514266967773e-01 2.264897823333740234e-01 2.365059219300746918e-02 3.473082184791564941e-01 6.887561678886413574e-01
-3.261835575103759766e-01 7.045188546180725098e-01 4.923315942287445068e-01 1.263561546802520752e-01 -5.666363984346389771e-02 6.351918727159500122e-02 4.036431759595870972e-02 3.605918288230895996e-01
1.127210035920143127e-01 -2.423724830150604248e-01 6.319673657417297363e-01 1.761177480220794678e-01 2.316109836101531982e-01 3.584215939044952393e-01 5.511028766632080078e-01 1.110191196203231812e-01
-2.424674183130264282e-01 -2.511105239391326904e-01 3.937574625015258789e-01 6.943390965461730957e-01 2.930675148963928223e-01 -2.128767967224121094e-01 -1.035002693533897400e-01 3.147759437561035156e-01
8.182941377162933350e-02 5.017593502998352051e-01 -2.855187654495239258e-02 4.700458645820617676e-01 3.747144639492034912e-01 4.660727083683013916e-01 3.684408366680145264e-01 -1.624802947044372559e-01
3.890024498105049133e-02 2.174814194440841675e-01 3.626812100410461426e-01 7.050919532775878906e-01 -3.250055015087127686e-01 -1.835158616304397583e-01 -3.705276846885681152e-01 -2.142405211925506592e-01
4.284504652023315430e-01 5.898506045341491699e-01 3.118591383099555969e-02 6.479600667953491211e-01 1.436532735824584961e-01 -5.544599890708923340e-02 -1.227202415466308594e-01 -9.439715743064880371e-02
-4.308835044503211975e-02 1.333734393119812012e-01 3.060912489891052246e-01 5.914463400840759277e-01 3.379997611045837402e-01 -2.240715175867080688e-01 2.625000774860382080e-01 5.509049892425537109e-01
-3.545142412185668945e-01 3.874194025993347168e-01 4.914175271987915039e-01 8.689700812101364136e-02 2.924317419528961182e-01 5.601780414581298828e-01 2.571539580821990967e-01 9.869048744440078735e-02
-5.607430357486009598e-03 3.379651904106140137e-01 5.716106295585632324e-01 9.636893123388290405e-02 1.828012615442276001e-02 6.622651815414428711e-01 -9.583839215338230133e-03 3.327181339263916016e-01
1.446920484304428101e-01 -3.416102007031440735e-02 1.101652309298515320e-01 8.181605339050292969e-01 -1.818802803754806519e-01 5.111589282751083374e-02 -4.649011492729187012e-01 2.110632658004760742e-01
-8.968275785446166992e-02 -1.445562988519668579e-01 5.108574628829956055e-01 2.758414149284362793e-01 -3.365646302700042725e-01 5.865764021873474121e-01 2.663627862930297852e-01 3.251150846481323242e-01
8.752052485942840576e-02 5.217761546373367310e-02 6.821125745773315430e-02 5.015050768852233887e-01 5.967298746109008789e-01 4.563607275485992432e-01 3.995409905910491943e-01 9.732795506715774536e-02
-7.954112440347671509e-02 -7.969888299703598022e-02 1.495448648929595947e-01 7.226824760437011719e-01 3.115578591823577881e-01 -4.788758233189582825e-02 -2.220020741224288940e-01 5.422556996345520020e-01
3.402576446533203125e-01 1.897654086351394653e-01 7.545328140258789062e-02 5.326310992240905762e-01 6.498845815658569336e-01 9.296735376119613647e-02 3.029511570930480957e-01 1.898750811815261841e-01
4.648423194885253906e-02 3.131387531757354736e-01 -3.943907842040061951e-02 5.400682091712951660e-01 6.239644289016723633e-01 2.399591505527496338e-01 2.224234193563461304e-01 3.319190740585327148e-01
-2.595217823982238770e-01 6.265890598297119141e-01 -1.747365295886993408e-01 6.566467881202697754e-01 -1.826403290033340454e-01 1.330438256263732910e-01 1.635670065879821777e-01 2.245904691517353058e-02
-6.249846890568733215e-02 -5.871461331844329834e-02 1.871592998504638672e-01 8.070712685585021973e-01 -4.289417266845703125e-01 1.310342103242874146e-01 -3.144567906856536865e-01 -7.880243659019470215e-02
-3.517589867115020752e-01 7.326300144195556641e-01 3.809108436107635498e-01 1.690534949302673340e-01 -2.971248626708984375e-01 1.699728816747665405e-01 -4.303300753235816956e-02 2.163818627595901489e-01
-8.771537989377975464e-02 1.830617636442184448e-01 4.098286032676696777e-01 4.544979929924011230e-01 2.991036474704742432e-01 1.908504031598567963e-02 1.959851086139678955e-01 6.752994060516357422e-01
-3.666272759437561035e-02 -2.340024858713150024e-01 6.324201822280883789e-01 2.009318470954895020e-01 1.824263334274291992e-01 4.606364369392395020e-01 4.993546009063720703e-01 9.353850036859512329e-02
1.156834419816732407e-03 -2.199367880821228027e-01 7.592374682426452637e-01 4.270294010639190674e-01 2.338529974222183228e-01 -2.474693208932876587e-01 9.115241467952728271e-02 -2.619042098522186279e-01
2.353800386190414429e-01 4.225355088710784912e-01 -9.590631723403930664e-02 5.327865481376647949e-01 3.720082938671112061e-01 5.030804872512817383e-01 2.686775326728820801e-01 -9.660554677248001099e-02
4.869897365570068359e-01 2.929448783397674561e-01 5.422987788915634155e-02 5.409889221191406250e-01 5.411886572837829590e-01 1.714869290590286255e-01 3.750893473625183105e-02 -2.402382940053939819e-01
2.248730212450027466e-01 1.795623600482940674e-01 1.510771214962005615e-01 5.394722223281860352e-01 6.908032298088073730e-01 6.317849457263946533e-02 -3.333335816860198975e-01 -1.049908697605133057e-01
4.154814183712005615e-01 -4.940245344187133014e-05 8.313810452818870544e-03 6.822283864021301270e-01 -3.680475801229476929e-02 3.309639692306518555e-01 3.808321058750152588e-01 -3.254929184913635254e-01
6.389472633600234985e-02 -3.908401727676391602e-02 1.858516186475753784e-01 5.267175436019897461e-01 -4.240697622299194336e-01 6.455577611923217773e-01 2.928141653537750244e-01 -9.889584966003894806e-03
-3.354578614234924316e-01 3.809137642383575439e-01 5.932416319847106934e-01 1.785406470298767090e-01 -2.876714468002319336e-01 4.020275473594665527e-01 8.428988605737686157e-02 3.272225856781005859e-01
1.459649354219436646e-01 2.429719418287277222e-01 4.727225899696350098e-01 3.691017031669616699e-01 3.429224789142608643e-01 8.326375484466552734e-02 2.192427515983581543e-01 6.223826408386230469e-01
2.836197912693023682e-01 6.462213397026062012e-01 3.013850003480911255e-02 5.366375446319580078e-01 -2.050193697214126587e-01 3.106432855129241943e-01 2.833458408713340759e-02 2.715408205986022949e-01
9.164416044950485229e-02 6.787247657775878906e-01 6.103203892707824707e-01 1.295700669288635254e-01 7.841791957616806030e-02 1.083441451191902161e-01 -5.208972841501235962e-02 -3.479276597499847412e-01
1.966447681188583374e-01 -4.260370135307312012e-01 5.576355457305908203e-01 2.986305952072143555e-01 2.459838092327117920e-01 3.309643268585205078e-01 3.907489776611328125e-01 2.386539131402969360e-01
-1.276749372482299805e-01 1.606349050998687744e-01 5.042007565498352051e-01 2.142035514116287231e-01 1.653408557176589966e-01 5.543668866157531738e-01 5.684334635734558105e-01 -4.131507128477096558e-03
-7.993795722723007202e-02 -1.723462343215942383e-01 5.664436221122741699e-01 3.365048170089721680e-01 2.596380710601806641e-01 2.334527485072612762e-02 4.534456431865692139e-01 5.062044262886047363e-01
-1.538109779357910156e-02 -2.053627967834472656e-01 5.052555203437805176e-01 3.928315341472625732e-01 -1.544460002332925797e-02 6.323934793472290039e-01 -5.086148530244827271e-02 3.811075091361999512e-01
5.228658765554428101e-02 4.584878981113433838e-01 -2.969925701618194580e-01 7.336829900741577148e-01 1.490941494703292847e-01 2.519190609455108643e-01 2.705643177032470703e-01 4.077368602156639099e-02
-1.533304750919342041e-01 5.274968147277832031e-01 -1.720616817474365234e-01 6.186887025833129883e-01 -1.899963170289993286e-01 3.603911995887756348e-01 2.633444368839263916e-01 2.247779369354248047e-01
-5.677805542945861816e-01 1.999858468770980835e-01 2.951867282390594482e-01 3.253154456615447998e-01 1.267000883817672729e-01 6.355649828910827637e-01 -1.556819677352905273e-01 2.081072703003883362e-02
-4.034153744578361511e-02 -9.558662713970988989e-05 1.489446908235549927e-01 4.449940621852874756e-01 4.127842187881469727e-01 7.734133005142211914e-01 -9.458612650632858276e-02 2.574677020311355591e-02
-1.605275422334671021e-01 1.210648044943809509e-01 2.025045007467269897e-01 8.073737025260925293e-01 -3.918565213680267334e-01 -1.609156578779220581e-01 -1.500558108091354370e-01 -2.544639110565185547e-01
-2.116159200668334961e-01 1.716580092906951904e-01 6.961475014686584473e-01 1.270491331815719604e-01 -1.214501708745956421e-01 6.038951277732849121e-01 1.748015582561492920e-01 -1.224515065550804138e-01
-1.895246952772140503e-01 1.050618514418601990e-01 -3.417203575372695923e-02 7.291356921195983887e-01 4.759549498558044434e-01 2.066029608249664307e-01 -3.095984756946563721e-01 2.348762452602386475e-01
1.503991484642028809e-01 -4.167634248733520508e-02 6.620612740516662598e-02 6.479421257972717285e-01 -2.035158276557922363e-01 5.133007764816284180e-01 4.716958701610565186e-01 -1.550403982400894165e-01
-3.890500217676162720e-02 2.412123680114746094e-01 5.930417776107788086e-01 4.094994068145751953e-01 1.103642061352729797e-01 -3.544849455356597900e-01 -2.389229983091354370e-01 4.753848910331726074e-01
-3.495575189590454102e-01 6.229134798049926758e-01 9.159010834991931915e-03 6.211764216423034668e-01 -2.611896395683288574e-01 -2.351771853864192963e-02 -2.050369791686534882e-02 -1.861472725868225098e-01
-9.872491657733917236e-02 3.119150400161743164e-01 -6.697002053260803223e-02 7.348187565803527832e-01 -1.949660927057266235e-01 4.517241939902305603e-02 4.694088995456695557e-01 -2.968530356884002686e-01
2.062509357929229736e-01 1.914335638284683228e-01 3.018200695514678955e-01 4.098426699638366699e-01 -9.788497351109981537e-03 7.997901439666748047e-01 -1.330845803022384644e-01 -6.539011001586914062e-02
-2.359544485807418823e-01 2.996256053447723389e-01 4.325335919857025146e-01 3.262473344802856445e-01 2.752279639244079590e-01 -1.755945757031440735e-02 3.003056347370147705e-01 6.283193826675415039e-01
4.144516289234161377e-01 1.285838615149259567e-02 2.131139785051345825e-01 4.791767299175262451e-01 2.230793535709381104e-01 -9.465117007493972778e-02 6.387591958045959473e-01 2.937687635421752930e-01
-2.461546212434768677e-01 1.623826324939727783e-01 6.115388274192810059e-01 1.372964382171630859e-01 -1.957491785287857056e-01 2.153632193803787231e-01 5.922560691833496094e-01 2.911076247692108154e-01
6.239672303199768066e-01 2.120299190282821655e-01 2.727672457695007324e-01 4.235063195228576660e-01 9.487101435661315918e-02 2.860991358757019043e-01 2.552268803119659424e-01 -3.949109315872192383e-01
3.615921363234519958e-02 4.543111026287078857e-01 6.967543959617614746e-01 2.267305701971054077e-01 -1.707858592271804810e-01 -6.235972419381141663e-02 -1.352393776178359985e-01 4.517458677291870117e-01
-2.785329520702362061e-01 2.355826944112777710e-01 4.192633032798767090e-01 3.173759281635284424e-01 2.441023737192153931e-01 8.943153917789459229e-02 2.489753812551498413e-01 6.788505911827087402e-01
-2.113626338541507721e-03 1.319802701473236084e-01 5.687397718429565430e-01 5.927506089210510254e-01 -5.428128689527511597e-02 -4.466035068035125732e-01 2.264087945222854614e-01 -2.325866222381591797e-01
-8.049607276916503906e-02 1.897513121366500854e-01 5.883250832557678223e-01 5.856274962425231934e-01 -2.569581568241119385e-01 -3.545785844326019287e-01 -7.532922923564910889e-02 -2.664599418640136719e-01
3.848128616809844971e-01 -1.868353486061096191e-01 1.298562288284301758e-01 7.290587425231933594e-01 1.277041882276535034e-01 1.244647353887557983e-01 3.692868947982788086e-01 3.169377446174621582e-01
-4.631366133689880371e-01 6.678888946771621704e-02 3.162695467472076416e-01 4.933142364025115967e-01 2.909727692604064941e-01 8.285737782716751099e-02 -1.792387850582599640e-02 5.880531072616577148e-01
-1.695297658443450928e-01 2.392581403255462646e-01 3.259688317775726318e-01 3.607472181320190430e-01 -2.057764083147048950e-01 7.926599979400634766e-01 -6.235184893012046814e-02 -5.549207702279090881e-02
-2.425574809312820435e-01 -8.014812134206295013e-03 7.871403694152832031e-01 6.157238781452178955e-02 1.913779526948928833e-01 2.995160222053527832e-01 3.593045175075531006e-01 2.495703250169754028e-01
-2.471541613340377808e-01 4.770840108394622803e-01 3.734856843948364258e-01 2.937056124210357666e-01 -4.641720652580261230e-01 1.620284765958786011e-01 4.946328699588775635e-02 4.913204014301300049e-01
-4.127058386802673340e-01 5.968583822250366211e-01 5.217435956001281738e-01 1.072264313697814941e-01 -1.575241982936859131e-01 2.475235015153884888e-01 -2.294863201677799225e-02 3.211100995540618896e-01
-1.080779284238815308e-01 6.059218049049377441e-01 4.675474464893341064e-01 1.534128487110137939e-01 -3.451082706451416016e-01 4.221528470516204834e-01 2.858738601207733154e-01 -2.227576216682791710e-03
3.275569379329681396e-01 2.291313558816909790e-01 1.335110515356063843e-01 4.537007510662078857e-01 4.743205606937408447e-01 2.108674794435501099e-01 5.801532268524169922e-01 -1.025323271751403809e-01
-1.869596689939498901e-01 7.361810654401779175e-02 4.043280184268951416e-01 4.567755758762359619e-01 -1.877803057432174683e-01 6.418437361717224121e-01 2.506902217864990234e-01 -2.782642543315887451e-01
-2.491620928049087524e-01 5.377304181456565857e-02 1.444701850414276123e-01 6.830796003341674805e-01 3.614312708377838135e-01 1.292633544653654099e-02 -2.015804350376129150e-01 5.254743099212646484e-01
-1.199539452791213989e-01 5.901214480400085449e-01 -1.592743396759033203e-01 5.565803647041320801e-01 3.855483233928680420e-02 1.462906152009963989e-01 4.480415284633636475e-01 2.803370952606201172e-01
1.840022802352905273e-01 7.439497709274291992e-01 4.875199198722839355e-01 2.112288177013397217e-01 -1.760533004999160767e-01 3.096407651901245117e-01 4.424289986491203308e-02 -3.948330506682395935e-02
-6.441173702478408813e-02 8.422006368637084961e-01 1.170020923018455505e-01 4.181360602378845215e-01 -1.673809736967086792e-01 -1.521473675966262817e-01 1.952925175428390503e-01 9.336754679679870605e-02
3.936398029327392578e-02 5.150049328804016113e-01 5.224857330322265625e-01 3.361067501828074455e-03 2.682238817214965820e-01 5.077016353607177734e-01 2.145814746618270874e-01 2.906332314014434814e-01
-2.601896524429321289e-01 1.172903701663017273e-01 5.063802003860473633e-01 3.418480753898620605e-01 1.432049274444580078e-01 -3.230736777186393738e-02 2.910898029804229736e-01 6.625545620918273926e-01
5.982683300971984863e-01 1.795509904623031616e-01 3.795920312404632568e-01 3.870182335376739502e-01 -6.803733855485916138e-02 2.297017723321914673e-01 2.538928389549255371e-01 -4.405790269374847412e-01
-6.403014063835144043e-02 4.480892047286033630e-02 5.442761778831481934e-01 2.265024334192276001e-01 -1.576484143733978271e-01 7.019715309143066406e-01 2.626677155494689941e-01 2.444198131561279297e-01
-1.418643891811370850e-01 1.396876722574234009e-01 2.265104055404663086e-01 7.660212516784667969e-01 7.857377082109451294e-02 -4.307529330253601074e-01 -1.283953897655010223e-02 3.610812723636627197e-01
4.757750332355499268e-01 8.608866482973098755e-02 3.344423472881317139e-01 3.781177401542663574e-01 -1.100979745388031006e-01 6.676643490791320801e-01 2.187734842300415039e-01 -7.512022554874420166e-02
