# Supplementary material for: Where is your field going? A machine learning approach to study the relative motion of the domains of physics
Source: PLoS One. 2020 Jun 18;15(6):e0233997. doi: 10.1371/journal.pone.0233997 (PMC7302634; doi:10.1371/journal.pone.0233997)
Supplement: S11 Data — (ZIP) [file pone.0233997.s011.zip › 10/Pacs4Run_10_VS_500_embeddings2005-2009ED8.txt]

-2.553650140762329102e-01 -1.158209443092346191e-01 2.619724869728088379e-01 -6.142835021018981934e-01 2.902396209537982941e-02 -2.636116556823253632e-02 1.743018031120300293e-01 6.659443974494934082e-01
8.618488162755966187e-02 -9.610988199710845947e-03 -1.561677008867263794e-01 -4.861457049846649170e-01 1.576045006513595581e-01 1.065934300422668457e-01 -1.303565688431262970e-02 8.338960409164428711e-01
-1.660770364105701447e-02 1.469129920005798340e-01 -2.919594347476959229e-01 -1.842545866966247559e-01 -2.256589382886886597e-01 2.894671857357025146e-01 8.890191465616226196e-02 8.463651537895202637e-01
-3.850994110107421875e-01 1.940740495920181274e-01 -1.269414126873016357e-01 -6.970709562301635742e-01 -5.062205344438552856e-02 1.532644499093294144e-02 -2.001462131738662720e-01 5.188023447990417480e-01
-2.134025394916534424e-01 9.727620333433151245e-02 3.123374283313751221e-01 -2.392620146274566650e-01 -1.798005551099777222e-01 2.594712376594543457e-01 -9.203917533159255981e-02 8.258759975433349609e-01
2.506472170352935791e-01 2.610039412975311279e-01 5.162986740469932556e-02 -1.998501718044281006e-01 -2.125149220228195190e-01 5.757850036025047302e-02 7.575163841247558594e-01 4.518168568611145020e-01
1.818323433399200439e-01 -1.149738132953643799e-01 -2.458639889955520630e-01 -2.912829816341400146e-01 -3.769422769546508789e-01 5.688522383570671082e-02 -1.596231944859027863e-02 8.141541481018066406e-01
1.458515226840972900e-01 4.129741340875625610e-02 7.476538885384798050e-03 -4.244017004966735840e-01 4.605160653591156006e-01 2.767602503299713135e-01 5.895834565162658691e-01 4.007109105587005615e-01
3.166266679763793945e-01 2.039283812046051025e-01 5.872207880020141602e-02 -3.505382835865020752e-01 -2.740289866924285889e-01 1.416265815496444702e-01 6.982031464576721191e-01 3.862613439559936523e-01
2.073987573385238647e-01 1.288395822048187256e-01 1.250534206628799438e-01 -7.572986483573913574e-01 -2.828691005706787109e-01 -1.758806556463241577e-01 4.850532412528991699e-01 7.085851579904556274e-02
2.980783879756927490e-01 2.064919918775558472e-01 2.775233089923858643e-01 -2.591705620288848877e-01 -6.205640733242034912e-02 -4.127879068255424500e-02 3.884259462356567383e-01 7.535861730575561523e-01
4.958657324314117432e-01 -8.020184189081192017e-02 -1.176645308732986450e-01 -6.713840365409851074e-01 -1.838509440422058105e-01 4.895064979791641235e-02 3.212588429450988770e-01 3.790499866008758545e-01
1.299228668212890625e-01 -7.440594434738159180e-01 8.551794290542602539e-02 -1.743663698434829712e-01 -2.626386284828186035e-01 3.666971027851104736e-01 3.690527379512786865e-01 2.283263802528381348e-01
-4.175792336463928223e-01 4.100004732608795166e-01 6.958130747079849243e-03 -3.179632127285003662e-01 1.727472543716430664e-01 -2.206975072622299194e-01 1.942323595285415649e-01 6.634026765823364258e-01
-4.592466726899147034e-02 2.362151592969894409e-01 -2.221690267324447632e-01 -7.407366633415222168e-01 -2.258377820253372192e-01 3.534848690032958984e-01 4.029971361160278320e-01 7.538368552923202515e-02
-9.508682787418365479e-02 4.327692091464996338e-03 5.011656880378723145e-01 -3.694427311420440674e-01 -2.427335232496261597e-01 2.061475217342376709e-01 -8.589034527540206909e-02 7.032006382942199707e-01
-2.110074907541275024e-01 6.926310062408447266e-02 -3.269177377223968506e-01 -5.765966176986694336e-01 -1.169317737221717834e-01 -2.698511183261871338e-01 2.846825309097766876e-02 6.511808633804321289e-01
2.566074579954147339e-02 3.263182342052459717e-01 1.580689698457717896e-01 -6.658163070678710938e-01 -2.715748548507690430e-01 4.369538128376007080e-01 1.876547038555145264e-01 3.530792593955993652e-01
1.374120265245437622e-01 1.109628081321716309e-01 -1.336020678281784058e-01 -6.174870729446411133e-01 -3.328979313373565674e-01 5.424888134002685547e-01 1.007518246769905090e-01 3.929370045661926270e-01
1.237149257212877274e-02 3.435867428779602051e-01 -1.140226796269416809e-01 -7.793147563934326172e-01 -2.252744585275650024e-01 2.295050621032714844e-01 2.034892886877059937e-01 3.415161967277526855e-01
-2.324590981006622314e-01 4.598106443881988525e-01 -2.642614841461181641e-01 -6.783967018127441406e-01 -8.403844386339187622e-02 1.079090163111686707e-01 3.189837634563446045e-01 2.898676991462707520e-01
1.904906332492828369e-02 1.728061139583587646e-01 5.888937115669250488e-01 -2.791412472724914551e-01 -2.798783183097839355e-01 -2.460232526063919067e-01 4.960473477840423584e-01 4.001716673374176025e-01
-5.794069170951843262e-01 -5.755699276924133301e-01 1.428987830877304077e-01 -3.367431163787841797e-01 8.700240403413772583e-02 2.489532381296157837e-01 -4.162207245826721191e-02 3.576471209526062012e-01
1.747636198997497559e-01 -1.767942011356353760e-01 5.760892629623413086e-01 -2.214693576097488403e-01 -3.004574775695800781e-01 8.525703847408294678e-02 7.670468091964721680e-02 6.736816763877868652e-01
2.277444899082183838e-01 1.523628681898117065e-01 9.302492439746856689e-02 -6.654735803604125977e-01 -1.350315064191818237e-01 -3.312462195754051208e-02 6.718782782554626465e-01 5.155568942427635193e-02
2.633145153522491455e-01 -6.140324845910072327e-02 6.140504479408264160e-01 -1.726272553205490112e-01 -2.662416994571685791e-01 -2.229712530970573425e-02 3.175394833087921143e-01 5.897659659385681152e-01
-1.472368240356445312e-01 -6.105389595031738281e-01 -2.629533112049102783e-01 -4.587767720222473145e-01 -2.940925657749176025e-01 3.809908926486968994e-01 4.262104257941246033e-02 3.041085898876190186e-01
3.612534999847412109e-01 -1.549767851829528809e-01 7.650361396372318268e-03 -3.645808696746826172e-01 -1.092425137758255005e-01 -1.640021204948425293e-01 1.129874587059020996e-01 8.129597306251525879e-01
-5.905432626605033875e-02 1.781685836613178253e-02 3.262053728103637695e-01 -5.358499288558959961e-01 -5.596053004264831543e-01 2.798898518085479736e-01 4.496857821941375732e-01 -9.453263133764266968e-02
-2.608966529369354248e-01 4.961995780467987061e-01 -6.127440184354782104e-02 -5.327963829040527344e-01 1.535515040159225464e-01 8.775930851697921753e-02 5.559002757072448730e-01 2.403903752565383911e-01
4.186209663748741150e-02 -5.360453724861145020e-01 -1.114447861909866333e-01 -4.556058645248413086e-01 -1.161646321415901184e-01 3.923880457878112793e-01 -6.984968483448028564e-02 5.644153356552124023e-01
3.845511376857757568e-01 2.699560113251209259e-02 4.932908341288566589e-03 -6.674686074256896973e-01 -6.839525420218706131e-03 3.840069100260734558e-02 5.945341587066650391e-01 2.255231142044067383e-01
3.734940588474273682e-01 1.167680099606513977e-01 1.197067052125930786e-01 -1.713403761386871338e-01 -2.880083918571472168e-01 1.324093937873840332e-01 6.256073713302612305e-01 5.579556226730346680e-01
-7.745093107223510742e-02 1.269554942846298218e-01 1.162284240126609802e-01 -5.777627825736999512e-01 -5.418507456779479980e-01 3.545213341712951660e-01 4.536663889884948730e-01 -7.391849160194396973e-02
-2.242474555969238281e-01 -7.820027470588684082e-01 1.050843372941017151e-01 -3.765803575515747070e-01 -2.478616833686828613e-01 2.668335139751434326e-01 2.292848825454711914e-01 1.105770468711853027e-02
7.875089347362518311e-02 -4.685592949390411377e-01 -1.473905146121978760e-01 -2.573550641536712646e-01 -5.111420992761850357e-03 -3.631204664707183838e-01 7.214229702949523926e-01 1.842859685420989990e-01
5.087700486183166504e-02 3.480974137783050537e-01 -1.533322632312774658e-01 -4.655358195304870605e-01 -2.774099409580230713e-01 4.555728137493133545e-01 4.088917970657348633e-01 4.293135404586791992e-01
-1.716127693653106689e-01 -1.722132787108421326e-02 4.945768415927886963e-01 -1.751519739627838135e-02 -1.328778862953186035e-01 4.893879294395446777e-01 1.590270251035690308e-01 6.655018329620361328e-01
3.456418812274932861e-01 1.012768000364303589e-01 -1.054739281535148621e-01 -6.735656857490539551e-01 -2.125344574451446533e-01 2.976189255714416504e-01 2.078126370906829834e-01 4.780432879924774170e-01
-5.388267040252685547e-01 3.626570105552673340e-01 -1.350574195384979248e-01 -4.473837018013000488e-01 2.247904837131500244e-01 3.049277067184448242e-01 2.566479742527008057e-01 3.877795934677124023e-01
7.064653187990188599e-02 -6.610439717769622803e-02 -2.310220301151275635e-01 -7.739225029945373535e-01 -2.457642257213592529e-01 -4.393703341484069824e-01 1.776364147663116455e-01 2.308921217918395996e-01
2.764147706329822540e-02 -5.200146436691284180e-01 -1.864754706621170044e-01 -4.160522520542144775e-01 4.241696372628211975e-02 4.502182304859161377e-01 1.251765340566635132e-01 5.484372377395629883e-01
4.151610136032104492e-01 -2.365163713693618774e-01 2.769663035869598389e-01 -5.386180281639099121e-01 2.841801345348358154e-01 2.227440774440765381e-01 3.245682716369628906e-01 4.112953245639801025e-01
2.691829204559326172e-01 1.714788675308227539e-01 1.502950638532638550e-01 -7.063766717910766602e-01 -6.327386945486068726e-02 3.857029676437377930e-01 2.743735611438751221e-01 3.853927552700042725e-01
3.162494897842407227e-01 -1.532701700925827026e-01 9.381590783596038818e-02 -4.086777567863464355e-01 1.151536107063293457e-01 4.762927591800689697e-01 6.577316522598266602e-01 1.671807616949081421e-01
-2.582969702780246735e-02 -5.611605048179626465e-01 -9.666432440280914307e-02 -5.919511243700981140e-02 -3.076584935188293457e-01 -3.980622291564941406e-01 4.972687363624572754e-01 4.137634336948394775e-01
3.389515280723571777e-01 5.747609212994575500e-02 1.382227241992950439e-01 -7.263359427452087402e-01 -6.746476888656616211e-02 -3.303924342617392540e-03 5.409647822380065918e-01 1.947651654481887817e-01
-7.619585841894149780e-02 3.067704439163208008e-01 4.363206923007965088e-01 -5.860417485237121582e-01 2.031613141298294067e-01 -4.443638399243354797e-02 5.198577046394348145e-01 2.297046482563018799e-01
-2.425900846719741821e-02 -1.636983007192611694e-01 5.209726095199584961e-01 -2.527128458023071289e-01 -2.402263283729553223e-01 2.825973629951477051e-01 -8.438627421855926514e-02 7.018883824348449707e-01
3.246904909610748291e-01 -1.693634688854217529e-01 1.579678207635879517e-01 -4.157745242118835449e-01 1.305122077465057373e-01 3.706470429897308350e-01 7.125118374824523926e-01 7.735629379749298096e-02
8.378393948078155518e-02 2.750934362411499023e-01 2.582342736423015594e-02 -2.073241174221038818e-01 -2.942923307418823242e-01 4.210336804389953613e-01 7.456018328666687012e-01 2.320651262998580933e-01
-8.732182532548904419e-02 3.682546913623809814e-01 -1.976083405315876007e-02 -6.737872958183288574e-01 -5.371478199958801270e-01 3.482213988900184631e-02 2.973547279834747314e-01 1.556386351585388184e-01
3.575308248400688171e-02 1.249142065644264221e-01 2.983595728874206543e-01 -6.953590512275695801e-01 -1.982409209012985229e-01 -1.293496638536453247e-01 5.954036116600036621e-01 -6.269935052841901779e-03
2.142284363508224487e-01 -1.881041079759597778e-01 5.355253219604492188e-01 -2.638131380081176758e-01 -3.099569380283355713e-01 1.231231912970542908e-01 8.898346126079559326e-02 6.657233834266662598e-01
2.008746266365051270e-01 3.500214219093322754e-01 -9.046240895986557007e-02 -6.489506363868713379e-01 -1.143325194716453552e-01 1.813172847032546997e-01 4.694618582725524902e-01 3.761273026466369629e-01
-6.533563882112503052e-02 -6.119315028190612793e-01 -3.555549681186676025e-01 -1.274646520614624023e-01 -2.353431433439254761e-01 3.112159073352813721e-01 3.904974758625030518e-01 4.169825613498687744e-01
1.040838584303855896e-01 -6.220554709434509277e-01 3.358337283134460449e-02 -5.661987066268920898e-01 2.348372526466846466e-02 3.633031845092773438e-01 -1.226978283375501633e-02 3.844653964042663574e-01
1.234918385744094849e-01 2.043324857950210571e-01 3.572565019130706787e-01 -6.655875444412231445e-01 -3.411695957183837891e-01 1.439408063888549805e-01 4.443742334842681885e-01 1.943580657243728638e-01
1.642837375402450562e-01 3.055366575717926025e-01 1.123343929648399353e-01 -4.095232486724853516e-01 -1.784155666828155518e-01 3.815124928951263428e-01 6.600972414016723633e-01 2.936286628246307373e-01
2.403317093849182129e-01 8.728224784135818481e-03 -8.043448626995086670e-02 -7.407528162002563477e-01 -8.865520358085632324e-02 2.354952841997146606e-01 5.649867653846740723e-01 -6.672525405883789062e-02
-9.848088026046752930e-02 -3.181372582912445068e-02 1.581749320030212402e-01 -6.168913245201110840e-01 -6.803246140480041504e-01 1.666226983070373535e-01 2.770826518535614014e-01 -1.278111487627029419e-01
4.361831396818161011e-02 2.647427916526794434e-01 -7.295508682727813721e-02 -6.337048411369323730e-01 -2.870887815952301025e-01 5.369441509246826172e-01 2.837441861629486084e-01 2.643192410469055176e-01
-6.166251003742218018e-02 4.183934330940246582e-01 2.574078738689422607e-01 -6.475518941879272461e-01 1.231506615877151489e-01 -6.929683685302734375e-02 5.250121355056762695e-01 1.998919099569320679e-01
1.726205945014953613e-01 -1.732130646705627441e-01 3.531083464622497559e-01 -5.010622739791870117e-01 -1.984370648860931396e-01 -5.215588212013244629e-02 3.694553300738334656e-02 7.217949628829956055e-01
-1.763772517442703247e-01 2.581695318222045898e-01 2.695048749446868896e-01 -5.330862402915954590e-01 -6.315655112266540527e-01 -9.986057877540588379e-02 3.656138777732849121e-01 5.389753356575965881e-02
-5.757114291191101074e-01 5.136856436729431152e-01 -7.445144653320312500e-02 -2.725321352481842041e-01 -6.073483824729919434e-02 2.494348436594009399e-01 3.844330608844757080e-01 3.334234654903411865e-01
2.590326368808746338e-01 1.973181813955307007e-01 -1.026574335992336273e-02 -4.820354282855987549e-01 -3.436522558331489563e-02 -1.175260823220014572e-02 7.682663798332214355e-01 2.644842267036437988e-01
6.685134768486022949e-02 4.114229977130889893e-01 -1.887668110430240631e-02 -1.904033273458480835e-01 -3.569120466709136963e-01 3.418568074703216553e-01 5.782477259635925293e-01 4.593795835971832275e-01
1.482593864202499390e-01 2.256907522678375244e-01 1.706351190805435181e-01 -7.351015210151672363e-01 -2.143984436988830566e-01 4.136841595172882080e-01 2.471740692853927612e-01 2.817728221416473389e-01
-4.143492877483367920e-01 -6.107899546623229980e-01 -1.181798279285430908e-01 -4.619042277336120605e-01 3.784896805882453918e-02 4.131357967853546143e-01 1.825837939977645874e-01 1.499255895614624023e-01
-1.609925627708435059e-01 -5.164310336112976074e-01 2.543773651123046875e-01 -5.722298026084899902e-01 3.246850967407226562e-01 3.389791250228881836e-01 5.168394744396209717e-02 3.036892712116241455e-01
-2.935348153114318848e-01 -5.377103090286254883e-01 1.567199677228927612e-01 -3.450355231761932373e-01 2.552927732467651367e-01 1.206183135509490967e-01 -3.723507747054100037e-02 6.324434280395507812e-01
-1.531597822904586792e-01 -1.733595728874206543e-01 -2.238405942916870117e-01 -5.929799675941467285e-01 -4.807710349559783936e-01 -4.100039899349212646e-01 -4.207422956824302673e-02 3.791362345218658447e-01
-4.062660336494445801e-01 1.774538606405258179e-01 5.905262827873229980e-01 -1.845214068889617920e-01 -4.781311750411987305e-01 -3.919791802763938904e-02 3.127416968345642090e-01 3.045246601104736328e-01
1.984219625592231750e-02 -5.104779601097106934e-01 -8.239278197288513184e-02 4.685597121715545654e-02 1.213894635438919067e-01 -1.514110267162322998e-01 5.751325488090515137e-01 6.013290286064147949e-01
-3.764201104640960693e-01 2.396772056818008423e-02 6.718896627426147461e-01 -5.065557956695556641e-01 -2.287507951259613037e-01 2.314001917839050293e-01 -2.872259356081485748e-03 2.093271166086196899e-01
-3.094298243522644043e-01 -5.219625234603881836e-01 -3.248402774333953857e-01 -8.682678639888763428e-02 -3.850256800651550293e-01 3.725001215934753418e-01 3.256230652332305908e-01 3.545657098293304443e-01
-1.052828431129455566e-01 -1.443758606910705566e-01 7.005929946899414062e-01 -5.051283240318298340e-01 -2.425360307097434998e-02 -2.049357630312442780e-03 4.631819427013397217e-01 -8.340170234441757202e-02
-7.561890780925750732e-02 1.324096918106079102e-01 6.834288835525512695e-01 -4.135299921035766602e-01 -2.248549759387969971e-01 -1.623953133821487427e-01 4.782600700855255127e-01 1.816668808460235596e-01
1.446358263492584229e-01 6.770532578229904175e-02 3.979315236210823059e-02 -5.089987516403198242e-01 3.112693130970001221e-01 5.092079639434814453e-01 2.788925468921661377e-01 5.290284156799316406e-01
1.234658733010292053e-01 2.650118768215179443e-01 5.567852035164833069e-02 -5.900092795491218567e-02 -4.114975631237030029e-01 3.732810020446777344e-01 6.660012602806091309e-01 3.946098983287811279e-01
9.274479746818542480e-02 3.117505311965942383e-01 9.584961086511611938e-02 -7.805224061012268066e-01 -9.840293973684310913e-02 -2.562783472239971161e-02 4.861089885234832764e-01 1.707797199487686157e-01
-2.314566224813461304e-01 5.236668586730957031e-01 -1.640429198741912842e-01 -5.953035354614257812e-01 -2.280584536492824554e-02 7.866100966930389404e-02 4.239742457866668701e-01 3.231759667396545410e-01
-3.704775571823120117e-01 -6.810990571975708008e-01 -1.847238242626190186e-01 -3.216946721076965332e-01 -2.909173667430877686e-01 3.001981377601623535e-01 2.338605374097824097e-01 1.783185154199600220e-01
-3.001216948032379150e-01 -6.084924936294555664e-01 -2.791408300399780273e-01 -5.856308937072753906e-01 1.241051554679870605e-01 8.706923574209213257e-02 3.095037937164306641e-01 2.246022224426269531e-03
-1.679116934537887573e-01 -3.822583854198455811e-01 -4.389059543609619141e-01 -3.542659282684326172e-01 -2.504177093505859375e-01 5.012509226799011230e-01 4.158515334129333496e-01 1.436919122934341431e-01
-1.001864522695541382e-01 7.407250255346298218e-02 2.172653526067733765e-01 -3.666009902954101562e-01 -5.890972614288330078e-01 3.379139006137847900e-01 5.663218498229980469e-01 -1.446839720010757446e-01
2.272065132856369019e-01 -6.272613257169723511e-02 1.901732385158538818e-01 -4.213804006576538086e-01 1.820823401212692261e-01 6.426359415054321289e-01 4.169256091117858887e-01 3.327966332435607910e-01
-1.800268590450286865e-01 4.750225543975830078e-01 -1.730526834726333618e-01 -7.014554142951965332e-01 -5.301486328244209290e-02 -3.298489376902580261e-02 3.156161606311798096e-01 3.412403762340545654e-01
3.815890848636627197e-01 -7.661408931016921997e-02 4.218395352363586426e-01 -2.090746909379959106e-01 -2.209487408399581909e-01 1.201139613986015320e-01 1.846116632223129272e-01 7.276895046234130859e-01
-3.295621275901794434e-01 -5.436596870422363281e-01 -1.017686426639556885e-01 -1.562220305204391479e-01 3.286280483007431030e-02 5.887662768363952637e-01 4.185986220836639404e-01 1.952188760042190552e-01
2.366039901971817017e-01 1.189930588006973267e-01 8.588717877864837646e-02 -1.608389914035797119e-01 -7.690860331058502197e-02 6.720621883869171143e-02 9.068686366081237793e-01 2.525293827056884766e-01
2.524492517113685608e-02 2.263319194316864014e-01 3.269512355327606201e-01 -4.263418316841125488e-01 -3.059634268283843994e-01 -1.046837419271469116e-01 7.390154004096984863e-01 9.357389807701110840e-02
2.823561131954193115e-01 -3.430222570896148682e-01 -1.539078205823898315e-01 -6.774149537086486816e-01 -8.284758776426315308e-03 2.578521668910980225e-01 6.383787840604782104e-02 4.994001090526580811e-01
5.119781196117401123e-02 2.886756062507629395e-01 5.248689278960227966e-02 -6.470313668251037598e-01 -2.084422707557678223e-01 5.630347728729248047e-01 2.413644343614578247e-01 2.718960940837860107e-01
-2.125906050205230713e-01 -6.242758631706237793e-01 2.463542073965072632e-01 -5.042544603347778320e-01 1.050311103463172913e-01 -2.053433097898960114e-02 -7.452701777219772339e-02 4.828191995620727539e-01
-5.447790622711181641e-01 2.780049145221710205e-01 -1.692857407033443451e-02 -4.721758067607879639e-01 3.170365989208221436e-01 3.604655563831329346e-01 3.229444324970245361e-01 2.606754601001739502e-01
-2.315564155578613281e-01 5.192908048629760742e-01 -1.150264889001846313e-01 -6.281005144119262695e-01 -1.349224299192428589e-01 -3.965060412883758545e-02 4.316910505294799805e-01 2.506872117519378662e-01
4.563732817769050598e-02 -3.285963088274002075e-02 3.233059644699096680e-01 -3.414730131626129150e-01 -2.973391413688659668e-01 2.635244429111480713e-01 -1.154163852334022522e-01 7.775154709815979004e-01
-4.952041804790496826e-01 -5.544521808624267578e-01 4.307760670781135559e-02 -6.188388466835021973e-01 8.450083434581756592e-02 2.277380377054214478e-01 5.097339302301406860e-02 3.058268688619136810e-02
1.046741828322410583e-01 6.474764645099639893e-02 5.392168760299682617e-01 -4.684235155582427979e-01 -1.499655097723007202e-01 -2.641763687133789062e-01 6.155534386634826660e-01 5.908130109310150146e-02
1.229129657149314880e-01 3.007621765136718750e-01 2.308426201343536377e-01 -6.997712850570678711e-01 -1.967690438032150269e-01 3.498554825782775879e-01 3.655961751937866211e-01 2.380944788455963135e-01
-3.096624016761779785e-01 2.121803611516952515e-01 -3.560974001884460449e-01 -3.169898688793182373e-01 -3.739630877971649170e-01 -3.780490458011627197e-01 2.188349664211273193e-01 5.487648248672485352e-01
-1.872986406087875366e-01 1.534867042209953070e-04 6.459673047065734863e-01 -2.085191160440444946e-01 -4.049786925315856934e-01 -3.488118648529052734e-01 4.008983075618743896e-01 2.403503060340881348e-01
8.563533425331115723e-02 3.162259757518768311e-01 2.341877371072769165e-01 -7.466882467269897461e-01 -1.292483210563659668e-01 3.040228486061096191e-01 3.702909052371978760e-01 1.844724565744400024e-01
-1.979966163635253906e-01 -5.258343219757080078e-01 -4.126958549022674561e-02 1.062392890453338623e-01 1.045342236757278442e-01 2.750741839408874512e-01 3.930321335792541504e-01 6.559255123138427734e-01
-2.817571628838777542e-03 -2.316800802946090698e-01 6.327927112579345703e-01 -1.474030762910842896e-01 -3.558379411697387695e-01 -7.217673212289810181e-02 1.433077901601791382e-01 6.097498536109924316e-01
-4.938329569995403290e-03 3.877491652965545654e-01 -9.627734543755650520e-04 -3.356845080852508545e-01 -2.592616975307464600e-01 5.344941020011901855e-01 4.629943966865539551e-01 4.119182527065277100e-01
5.352602899074554443e-02 1.936381757259368896e-01 4.389820694923400879e-01 -4.062362611293792725e-01 -2.158343940973281860e-01 -5.164690315723419189e-02 7.319237589836120605e-01 1.301612406969070435e-01
-8.760900236666202545e-03 -4.468419849872589111e-01 4.582067579030990601e-02 1.130917221307754517e-01 -1.264055222272872925e-01 -2.891483306884765625e-01 6.847923994064331055e-01 4.656614661216735840e-01
-2.704183757305145264e-01 3.734304010868072510e-01 2.710251510143280029e-01 -2.172678560018539429e-01 -1.131890714168548584e-01 4.077989142388105392e-03 8.075898885726928711e-01 4.163953289389610291e-02
-4.828783571720123291e-01 3.714844584465026855e-01 4.836788773536682129e-01 -6.454560905694961548e-02 -2.370254546403884888e-01 -8.248730003833770752e-02 4.957258701324462891e-01 2.863337695598602295e-01
-2.346263676881790161e-01 -4.334573745727539062e-01 -3.466888368129730225e-01 -1.298806071281433105e-01 5.852784588932991028e-02 4.265275597572326660e-01 6.029033064842224121e-01 2.667574584484100342e-01
-2.098789960145950317e-01 3.831909894943237305e-01 2.198272347450256348e-01 -5.288645625114440918e-01 -5.739635825157165527e-01 1.463164836168289185e-01 3.444121778011322021e-01 1.078486517071723938e-01
-4.374478459358215332e-01 -7.042390760034322739e-03 6.519708633422851562e-01 -3.762018084526062012e-01 -3.185173869132995605e-01 2.922450006008148193e-01 1.959467492997646332e-02 2.339904159307479858e-01
-7.526053190231323242e-01 -1.769857108592987061e-01 2.386270761489868164e-01 -2.451117485761642456e-01 -1.968922466039657593e-02 -3.824720382690429688e-01 1.927659809589385986e-01 3.184452652931213379e-01
-2.898884713649749756e-01 -5.094319581985473633e-01 -4.062242209911346436e-01 -4.666898772120475769e-02 -2.154207229614257812e-01 2.884561121463775635e-01 4.904347360134124756e-01 3.451209068298339844e-01
-1.870112717151641846e-01 3.818770945072174072e-01 1.908903270959854126e-01 -8.527724444866180420e-02 -7.745505869388580322e-02 7.204085588455200195e-02 8.665185570716857910e-01 1.159380748867988586e-01
-2.229978442192077637e-01 -5.138353705406188965e-01 3.664116561412811279e-01 -4.900083541870117188e-01 4.198313951492309570e-01 -6.063168868422508240e-02 1.154832094907760620e-01 3.443958759307861328e-01
-7.580444216728210449e-02 -5.375828146934509277e-01 -8.677744120359420776e-02 -2.557998001575469971e-01 -5.273817852139472961e-02 -4.873345792293548584e-01 5.663728713989257812e-01 2.669078111648559570e-01
3.226402997970581055e-01 2.389815896749496460e-01 1.255258470773696899e-01 -3.871222734451293945e-01 2.001543529331684113e-02 4.267672449350357056e-02 5.522313117980957031e-01 6.049706339836120605e-01
-2.592543661594390869e-01 -1.801769435405731201e-01 6.944800019264221191e-01 3.892704844474792480e-02 -1.701810956001281738e-01 1.824355572462081909e-01 4.250250458717346191e-01 4.166713356971740723e-01
-3.409929573535919189e-01 -4.961305856704711914e-01 1.551179438829421997e-01 -4.917345941066741943e-01 3.622049093246459961e-01 -1.622910350561141968e-01 6.024120002985000610e-02 4.588615894317626953e-01
2.064821124076843262e-01 1.273511946201324463e-01 -1.047445684671401978e-01 -8.057041168212890625e-01 5.245105177164077759e-02 -1.325819734483957291e-02 5.110421180725097656e-01 1.300970464944839478e-01
-4.240546822547912598e-01 -5.675043463706970215e-01 1.350586712360382080e-01 -6.697116494178771973e-01 1.296479105949401855e-01 -4.994683340191841125e-02 1.086375787854194641e-01 1.601685769855976105e-02
-5.512677431106567383e-01 -1.395560652017593384e-01 2.906437218189239502e-01 1.829026788473129272e-01 -4.429106712341308594e-01 6.751234829425811768e-02 3.221062123775482178e-01 5.042030215263366699e-01
1.211413368582725525e-01 -5.138781666755676270e-01 -3.507498800754547119e-01 -1.728683114051818848e-01 3.512744093313813210e-03 -1.381085216999053955e-01 5.195078253746032715e-01 5.285547971725463867e-01
2.772924900054931641e-01 -1.200331598520278931e-01 3.229928314685821533e-01 -4.381590187549591064e-01 2.960920631885528564e-01 2.878994643688201904e-01 6.366760134696960449e-01 1.909975707530975342e-01
-1.591356545686721802e-01 2.577538788318634033e-01 5.476506426930427551e-02 -4.656850993633270264e-01 -6.480619311332702637e-01 -3.824125230312347412e-01 2.480819970369338989e-01 2.461884021759033203e-01
3.825995326042175293e-01 1.610712856054306030e-01 1.421926319599151611e-01 -5.994876623153686523e-01 -1.451920270919799805e-01 1.346506774425506592e-01 5.173755288124084473e-01 3.757398724555969238e-01
-2.063434123992919922e-01 -3.729815185070037842e-01 -3.817270994186401367e-01 -2.653506994247436523e-01 -2.728960216045379639e-01 5.851990580558776855e-01 3.517485260963439941e-01 2.480393350124359131e-01
-1.446491032838821411e-01 -1.122772768139839172e-01 1.198800951242446899e-01 -5.478721857070922852e-01 -6.745607852935791016e-01 1.871693581342697144e-01 3.411282598972320557e-01 -2.133122086524963379e-01
4.015317931771278381e-02 6.503894925117492676e-02 -2.754457062110304832e-03 -4.518843293190002441e-01 2.934902310371398926e-01 4.508398771286010742e-01 1.142209917306900024e-01 6.982198357582092285e-01
-1.371199935674667358e-01 -5.401709079742431641e-01 -4.720959365367889404e-01 -2.738982439041137695e-01 -1.474482566118240356e-01 3.251674473285675049e-01 4.308692216873168945e-01 2.799920141696929932e-01
1.680208370089530945e-02 8.450444787740707397e-02 4.901343882083892822e-01 -4.243956804275512695e-01 2.302566915750503540e-02 -4.046386480331420898e-01 6.216733455657958984e-01 1.466046124696731567e-01
-1.386512964963912964e-01 3.381568491458892822e-01 1.660494506359100342e-01 -5.710421800613403320e-01 -6.172205805778503418e-01 2.072593867778778076e-01 2.676417231559753418e-01 1.312037557363510132e-01
4.845861345529556274e-02 2.692668139934539795e-01 2.373371459543704987e-02 -7.475984096527099609e-01 -2.522651255130767822e-01 3.835377097129821777e-01 3.881618380546569824e-01 6.535983085632324219e-02
-5.263922810554504395e-01 8.085430413484573364e-02 6.510977149009704590e-01 -6.601128727197647095e-02 -2.965138256549835205e-01 8.482471108436584473e-02 4.236543178558349609e-01 1.161441579461097717e-01
-2.029947638511657715e-01 -2.422826588153839111e-01 -5.666681528091430664e-01 -5.669764280319213867e-01 -1.210846677422523499e-01 1.632888466119766235e-01 -1.724332384765148163e-02 4.646450281143188477e-01
-5.972215533256530762e-01 3.902092278003692627e-01 -1.165618598461151123e-01 -3.294968307018280029e-01 1.399010699242353439e-02 5.493485555052757263e-02 1.224445030093193054e-01 5.922010540962219238e-01
-5.822998285293579102e-01 -1.139123551547527313e-02 5.230396986007690430e-01 -1.788051128387451172e-01 -2.769355103373527527e-02 3.311854600906372070e-01 -2.229704707860946655e-02 4.942746162414550781e-01
-3.906154632568359375e-01 4.633089900016784668e-01 -1.421218514442443848e-01 -6.308695077896118164e-01 -3.363139182329177856e-02 1.111178249120712280e-01 4.292390048503875732e-01 1.297886967658996582e-01
2.506532706320285797e-02 -1.123148277401924133e-01 -2.702583968639373779e-01 -5.198196172714233398e-01 -1.044588461518287659e-01 -2.960763871669769287e-01 4.961766675114631653e-02 7.365257740020751953e-01
-1.829977333545684814e-01 -7.023538947105407715e-01 3.400921821594238281e-02 -3.925974071025848389e-01 2.931039929389953613e-01 -4.252439364790916443e-02 2.336718142032623291e-01 4.190474450588226318e-01
-2.108174860477447510e-01 4.421997368335723877e-01 2.737168073654174805e-01 -2.757806777954101562e-01 -6.658133864402770996e-02 -1.054679006338119507e-01 7.406516075134277344e-01 2.119392752647399902e-01
6.709733605384826660e-02 -5.514400601387023926e-01 -3.996550738811492920e-01 -1.591599136590957642e-01 -2.772873640060424805e-01 1.150547936558723450e-01 5.454432368278503418e-01 3.445598185062408447e-01
-4.081950187683105469e-01 -9.858253411948680878e-03 6.207549571990966797e-01 -3.451706767082214355e-01 -1.403007507324218750e-01 3.787921965122222900e-01 -9.140267968177795410e-02 3.965827524662017822e-01
-8.919864147901535034e-02 -5.247752070426940918e-01 7.155687361955642700e-02 -6.925479173660278320e-01 9.746677428483963013e-02 1.559452265501022339e-01 -1.409407109022140503e-01 4.221712946891784668e-01
-1.218145946040749550e-03 6.330708414316177368e-02 3.577766120433807373e-01 -3.448548018932342529e-01 -6.126869320869445801e-01 3.840091824531555176e-01 4.755780398845672607e-01 -6.246434990316629410e-03
-1.286552846431732178e-01 -5.595413967967033386e-02 7.324615865945816040e-02 -3.205094635486602783e-01 3.761732578277587891e-02 1.364300251007080078e-01 -7.912132889032363892e-02 9.197484254837036133e-01
-4.870302677154541016e-01 -3.731030821800231934e-01 2.376500368118286133e-01 1.511215567588806152e-01 -4.210223853588104248e-01 -2.299989573657512665e-02 1.651614755392074585e-01 5.824202895164489746e-01
-5.030439794063568115e-02 -5.236957669258117676e-01 -1.247921288013458252e-01 4.026426747441291809e-02 2.004753984510898590e-02 -6.650847941637039185e-02 7.965758442878723145e-01 2.581848204135894775e-01
-3.827286660671234131e-01 -6.691241264343261719e-01 1.562239974737167358e-01 -4.212360978126525879e-01 9.234499931335449219e-02 -1.626612097024917603e-01 2.180197089910507202e-02 4.104683697223663330e-01
8.952649682760238647e-02 1.191575005650520325e-01 5.971415340900421143e-02 -4.504455924034118652e-01 2.335935682058334351e-01 6.127280592918395996e-01 3.584213852882385254e-01 4.613586962223052979e-01
-1.029425710439682007e-01 -7.602732628583908081e-02 3.239758014678955078e-01 -4.969759285449981689e-01 -7.111886143684387207e-01 3.331783413887023926e-02 -1.320237517356872559e-01 3.276399970054626465e-01
-4.872541725635528564e-01 -1.397257000207901001e-01 3.013716340065002441e-01 1.740027666091918945e-01 -5.518370270729064941e-01 1.980417072772979736e-01 3.933216631412506104e-01 3.514424860477447510e-01
1.767476201057434082e-01 2.509551867842674255e-02 4.774342179298400879e-01 -4.570525586605072021e-01 -1.684086620807647705e-01 -2.088954895734786987e-01 6.775060296058654785e-01 1.663832180202007294e-02
-6.814832091331481934e-01 -2.268599122762680054e-01 1.511215120553970337e-01 -2.681932747364044189e-01 -2.321350276470184326e-01 -4.689957201480865479e-01 1.337007284164428711e-01 3.124585449695587158e-01
-4.017310738563537598e-01 -3.899544775485992432e-01 -1.648041652515530586e-03 -5.250123143196105957e-01 4.249406754970550537e-01 -7.119733840227127075e-02 8.906119619496166706e-04 4.746184051036834717e-01
2.195233255624771118e-01 -5.885972380638122559e-01 -1.814446598291397095e-01 -1.848462373018264771e-01 1.058817058801651001e-01 -6.153204664587974548e-02 4.503088593482971191e-01 5.661248564720153809e-01
-4.802789688110351562e-01 7.440033555030822754e-02 4.777868986129760742e-01 -6.191174313426017761e-02 -2.430064827203750610e-01 1.749134510755538940e-01 5.327844992280006409e-02 6.627200245857238770e-01
-2.628135979175567627e-01 -1.539953202009201050e-01 6.833884119987487793e-01 -2.256679981946945190e-01 6.105602160096168518e-02 1.455371826887130737e-01 4.354840889573097229e-02 6.020493507385253906e-01
-8.137286901473999023e-01 7.213868200778961182e-02 -1.677921563386917114e-01 -1.757121086120605469e-01 -3.766644597053527832e-01 -1.631004959344863892e-01 3.004378974437713623e-01 1.219499036669731140e-01
-5.999198555946350098e-01 3.548199534416198730e-01 -1.583599150180816650e-01 -4.980021417140960693e-01 1.145796328783035278e-01 2.391505390405654907e-01 1.596851348876953125e-01 3.811744451522827148e-01
1.585498452186584473e-01 2.443823963403701782e-01 1.818585395812988281e-01 -8.244457840919494629e-01 3.057445399463176727e-02 1.156711056828498840e-01 3.735909759998321533e-01 2.201613187789916992e-01
-2.178530097007751465e-01 4.790922403335571289e-01 4.351337850093841553e-01 -6.089297533035278320e-01 -1.542477011680603027e-01 1.737598031759262085e-01 2.608873546123504639e-01 2.020562738180160522e-01
1.622288227081298828e-01 1.668998897075653076e-01 5.709789395332336426e-01 -4.529329836368560791e-01 8.364023268222808838e-02 -1.352644711732864380e-01 4.944614768028259277e-01 3.806270658969879150e-01
-2.793751657009124756e-01 9.227465838193893433e-02 6.178535223007202148e-01 -6.367645263671875000e-01 -2.800210714340209961e-01 6.504754722118377686e-02 -3.114203363656997681e-02 2.064226418733596802e-01
-5.058147311210632324e-01 5.437553301453590393e-02 3.914673626422882080e-01 1.165810748934745789e-01 -3.013910055160522461e-01 1.757521629333496094e-01 2.158607244491577148e-01 6.372093558311462402e-01
-1.565258502960205078e-01 2.422780171036720276e-02 -2.682903707027435303e-01 -6.045808196067810059e-01 -5.084580183029174805e-01 -1.483422070741653442e-01 4.860922992229461670e-01 -1.435078978538513184e-01
-2.315388619899749756e-01 -3.572838902473449707e-01 -2.879522442817687988e-01 -2.065454423427581787e-01 3.262839838862419128e-02 -4.183974862098693848e-01 6.767858266830444336e-01 2.428996115922927856e-01
-2.921473681926727295e-01 -1.843854784965515137e-01 -2.352790385484695435e-01 -5.276584029197692871e-01 -4.598819017410278320e-01 -4.715706706047058105e-01 4.318186640739440918e-02 3.333728313446044922e-01
-2.598394639790058136e-02 2.988692522048950195e-01 -7.235353440046310425e-02 -6.872618198394775391e-01 -2.182298004627227783e-01 3.827613592147827148e-01 1.563672721385955811e-02 4.879170656204223633e-01
2.284465432167053223e-01 1.934191733598709106e-01 2.375103682279586792e-01 -7.811035513877868652e-01 -9.198371320962905884e-02 3.197039244696497917e-03 4.449419677257537842e-01 1.934496611356735229e-01
-3.804364502429962158e-01 1.243056952953338623e-01 6.603686809539794922e-01 -4.467927217483520508e-01 -3.986141681671142578e-01 4.132802784442901611e-02 1.738010644912719727e-01 1.153152212500572205e-01
1.813536435365676880e-01 4.091688096523284912e-01 -3.044019918888807297e-03 -4.908103644847869873e-01 -5.299298837780952454e-02 -7.044968754053115845e-02 4.909683465957641602e-01 5.567461848258972168e-01
-2.818601131439208984e-01 -1.040778215974569321e-02 6.350298523902893066e-01 -1.199312694370746613e-02 -5.140865594148635864e-02 2.485839873552322388e-01 1.582094579935073853e-01 6.538906693458557129e-01
-5.690550431609153748e-02 -6.110519170761108398e-01 -1.959892511367797852e-01 -1.970527507364749908e-02 2.748141996562480927e-03 2.832208871841430664e-01 4.966237246990203857e-01 5.076617598533630371e-01
-2.301363497972488403e-01 -5.806953907012939453e-01 2.125910967588424683e-01 -3.871667683124542236e-01 3.785885274410247803e-01 6.926076486706733704e-03 1.088435500860214233e-01 5.094239711761474609e-01
-2.894493937492370605e-01 2.311827242374420166e-01 3.476243615150451660e-01 -4.281894266605377197e-01 -6.581894159317016602e-01 1.803104728460311890e-01 3.006068766117095947e-01 4.995021969079971313e-02
2.197812497615814209e-01 1.902455240488052368e-01 4.945886135101318359e-01 -2.748579084873199463e-01 -5.084212496876716614e-02 -2.276807650923728943e-02 6.843602061271667480e-01 3.519742488861083984e-01
7.067184150218963623e-02 -4.008411895483732224e-03 5.304573178291320801e-01 -6.177434921264648438e-01 -3.379172086715698242e-01 -6.568858027458190918e-02 4.456914365291595459e-01 1.218746080994606018e-01
-3.921431303024291992e-01 -6.035656929016113281e-01 2.986080646514892578e-01 -6.127122044563293457e-01 -5.085847154259681702e-02 4.294445971027016640e-04 -3.897333145141601562e-02 1.150799840688705444e-01
-5.686946958303451538e-02 -4.754166007041931152e-01 -2.471532300114631653e-02 -6.991784572601318359e-01 8.551732450723648071e-02 1.240724995732307434e-01 -1.906679123640060425e-01 4.714043736457824707e-01
-7.559498548507690430e-01 2.112295478582382202e-02 -1.263867169618606567e-01 -1.886899173259735107e-01 2.132735252380371094e-01 -2.179324775934219360e-01 4.771553874015808105e-01 2.363443076610565186e-01
4.427017644047737122e-02 -6.048346757888793945e-01 6.882087886333465576e-02 -5.794146656990051270e-01 -9.408711642026901245e-02 2.793488502502441406e-01 -8.672271668910980225e-02 4.442393779754638672e-01
2.814927101135253906e-01 -2.630368433892726898e-02 4.004972800612449646e-02 -7.405564785003662109e-01 1.713368743658065796e-01 1.642405390739440918e-01 5.574781894683837891e-01 5.412034317851066589e-02
-7.484654188156127930e-01 -1.063190475106239319e-01 1.618769764900207520e-01 -1.930686235427856445e-01 -1.610291451215744019e-01 -4.092337191104888916e-01 2.585698962211608887e-01 3.236588835716247559e-01
2.639955580234527588e-01 -1.880551874637603760e-01 -4.138141125440597534e-02 -3.837287127971649170e-01 -2.737863957881927490e-01 -3.606477379798889160e-01 1.036324352025985718e-01 7.281593084335327148e-01
-2.899161577224731445e-01 2.103643491864204407e-02 6.034857630729675293e-01 -1.926026493310928345e-01 -4.882780909538269043e-01 -2.664548158645629883e-01 4.217152893543243408e-01 1.641891151666641235e-01
-2.660908997058868408e-01 -4.460660368204116821e-02 4.398595988750457764e-01 -6.648822128772735596e-02 -7.261222600936889648e-01 4.354412108659744263e-02 4.293137788772583008e-01 1.258922964334487915e-01
-5.820085294544696808e-03 3.508113324642181396e-01 1.485940068960189819e-01 -1.603631079196929932e-01 -1.224430464208126068e-02 1.193302124738693237e-01 8.626301884651184082e-01 2.656704783439636230e-01
2.199700474739074707e-01 -5.742643773555755615e-02 3.008819520473480225e-01 -4.893481731414794922e-01 2.881134152412414551e-01 5.253605842590332031e-01 2.776161730289459229e-01 4.268957078456878662e-01
-9.233684279024600983e-03 -2.703643143177032471e-01 -4.993624985218048096e-01 -7.086215019226074219e-01 -1.555990725755691528e-01 -2.901739478111267090e-01 1.613576859235763550e-01 2.021440416574478149e-01
-3.263896405696868896e-01 -1.202722340822219849e-01 -3.905587196350097656e-01 -6.050505042076110840e-01 -1.210208535194396973e-01 -4.645101130008697510e-01 1.360556185245513916e-01 3.338493406772613525e-01
-3.068465888500213623e-01 -4.277057349681854248e-01 4.842976331710815430e-01 4.330358654260635376e-02 -5.369594693183898926e-01 2.082936093211174011e-02 2.625529468059539795e-01 3.588876426219940186e-01
-2.223622202873229980e-01 -3.572337925434112549e-01 -3.444055020809173584e-01 -1.116606593132019043e-01 6.114673614501953125e-02 -2.881139814853668213e-01 7.092221975326538086e-01 3.195481598377227783e-01
-2.036838978528976440e-01 -5.574758648872375488e-01 -3.229045569896697998e-01 -2.396749705076217651e-01 2.375316917896270752e-01 4.248889163136482239e-02 6.238055229187011719e-01 1.966274380683898926e-01
-7.356897592544555664e-01 -1.096817106008529663e-01 -1.731549352407455444e-01 -3.657608851790428162e-02 2.355349808931350708e-01 -8.059951663017272949e-02 4.966730475425720215e-01 3.267305493354797363e-01
-3.351730704307556152e-01 7.379398681223392487e-03 -3.900852501392364502e-01 -5.046489834785461426e-01 -1.209563612937927246e-01 -4.935664534568786621e-01 2.382954210042953491e-01 4.071174561977386475e-01
-1.317243427038192749e-01 -2.430331259965896606e-01 -4.547291398048400879e-01 -5.675465464591979980e-01 -1.814326494932174683e-01 -4.663573801517486572e-01 2.617837786674499512e-01 2.752418816089630127e-01
-6.383227109909057617e-01 2.388397902250289917e-01 -1.332230418920516968e-01 -3.335200846195220947e-01 1.418188512325286865e-01 3.480050712823867798e-02 2.607010677456855774e-02 6.200906038284301758e-01
-2.164778299629688263e-02 -1.381570547819137573e-01 -1.799208819866180420e-01 -6.285308599472045898e-01 -4.855155646800994873e-01 -4.072134494781494141e-01 3.253696858882904053e-02 3.878333568572998047e-01
-6.634508967399597168e-01 -2.066588401794433594e-01 1.181537359952926636e-01 -2.690122723579406738e-01 -3.019140660762786865e-01 -4.598044157028198242e-01 1.999262422323226929e-01 2.970762848854064941e-01
-5.146891474723815918e-01 -4.301558807492256165e-02 5.663321614265441895e-01 -2.152133584022521973e-01 -6.781272590160369873e-02 3.765089511871337891e-01 -2.608816139400005341e-02 4.681428968906402588e-01
-8.165419101715087891e-02 -6.580237150192260742e-01 -2.581277787685394287e-01 -3.582987487316131592e-01 -1.022861823439598083e-01 -2.561621963977813721e-01 5.328978300094604492e-01 7.257970422506332397e-02
-1.772059500217437744e-01 -3.810355961322784424e-01 -1.375013291835784912e-01 5.449316278100013733e-02 8.926691859960556030e-02 -2.812476754188537598e-01 6.989647150039672852e-01 4.753034412860870361e-01
-7.506127953529357910e-01 6.528910249471664429e-02 -3.103075027465820312e-01 -3.724042177200317383e-01 7.287767529487609863e-02 -4.061148036271333694e-03 3.205998539924621582e-01 2.987144291400909424e-01
1.080643236637115479e-01 2.959599718451499939e-02 6.258389353752136230e-01 -2.493073493242263794e-01 -4.933660924434661865e-01 -1.804705522954463959e-02 3.924018740653991699e-01 3.686496615409851074e-01
2.990173995494842529e-01 -1.572905331850051880e-01 2.541173100471496582e-01 -4.327953457832336426e-01 2.987255156040191650e-01 4.609327018260955811e-01 3.142205476760864258e-01 4.832499027252197266e-01
4.431883245706558228e-02 -3.798395097255706787e-01 -5.056189298629760742e-01 -9.145064651966094971e-02 -2.914119064807891846e-01 -8.167918771505355835e-02 4.700616598129272461e-01 5.264919400215148926e-01
7.837438583374023438e-02 -4.739959165453910828e-02 5.532217025756835938e-01 -2.634397149085998535e-01 -6.325178146362304688e-01 1.335615962743759155e-01 4.308304786682128906e-01 1.123558804392814636e-01
-4.633057713508605957e-01 4.534915089607238770e-03 7.100547552108764648e-01 -2.015104889869689941e-01 -3.464846909046173096e-01 8.017844706773757935e-02 3.117007017135620117e-01 1.300212144851684570e-01
-2.959676980972290039e-01 -4.864056408405303955e-01 -1.770988106727600098e-01 -2.819330692291259766e-01 -8.945480734109878540e-02 6.408515572547912598e-01 3.626823425292968750e-01 1.213712692260742188e-01
-2.668812572956085205e-01 4.590984880924224854e-01 -8.486466482281684875e-03 -6.298860907554626465e-01 1.195335090160369873e-01 -1.532764267176389694e-02 5.311720371246337891e-01 1.565494537353515625e-01
-3.084060549736022949e-01 4.499565660953521729e-01 -2.622353434562683105e-01 -6.290171146392822266e-01 3.523864969611167908e-02 6.418675929307937622e-02 3.088720142841339111e-01 3.704472780227661133e-01
-1.600450128316879272e-01 -8.893468976020812988e-02 6.376014947891235352e-01 -4.250796139240264893e-01 -6.624777615070343018e-02 1.732933521270751953e-01 5.654646158218383789e-01 -1.583609580993652344e-01
2.139771431684494019e-01 -2.233731597661972046e-01 1.673992127180099487e-01 -2.503095567226409912e-01 -3.502165675163269043e-01 -4.225406944751739502e-01 6.238985806703567505e-02 7.131311893463134766e-01
-2.788517177104949951e-01 1.616077870130538940e-01 5.368319749832153320e-01 -6.065631508827209473e-01 -3.008923828601837158e-01 1.214520037174224854e-01 3.561905324459075928e-01 -8.865033090114593506e-02
-2.014853805303573608e-01 3.398231789469718933e-02 2.071773707866668701e-01 -6.167635321617126465e-01 -3.552654981613159180e-01 -2.568827867507934570e-01 5.537092089653015137e-01 -1.900862753391265869e-01
-2.731773257255554199e-01 1.842769682407379150e-01 -1.280509084463119507e-01 -6.634220480918884277e-01 -3.295676708221435547e-01 -4.441721737384796143e-01 9.137951582670211792e-02 3.473271727561950684e-01
5.639993771910667419e-02 -1.894925683736801147e-01 3.057315051555633545e-01 -3.522804677486419678e-01 -1.115864701569080353e-02 4.161278158426284790e-02 3.124077245593070984e-02 8.605266213417053223e-01
2.615506760776042938e-02 -6.090319156646728516e-01 -1.006763428449630737e-01 -2.035005986690521240e-01 2.994670569896697998e-01 -2.287145704030990601e-02 3.715162277221679688e-01 5.904403924942016602e-01
-5.159870386123657227e-01 -5.467969775199890137e-01 1.061712205410003662e-01 -4.711231291294097900e-01 3.359840214252471924e-01 3.534347983077168465e-03 2.975314557552337646e-01 1.087346952408552170e-02
-2.766843326389789581e-02 2.621164321899414062e-01 1.812423914670944214e-01 -4.642640054225921631e-01 -2.321393936872482300e-01 6.238344311714172363e-01 6.070464849472045898e-02 4.851765334606170654e-01
-1.058713719248771667e-01 -2.351581603288650513e-01 -3.865302503108978271e-01 -5.439902544021606445e-01 5.398736894130706787e-02 1.969521045684814453e-01 -1.409827172756195068e-01 6.531308293342590332e-01
-4.073283076286315918e-01 -6.675266623497009277e-01 -2.800739705562591553e-01 -3.524672985076904297e-01 1.044642552733421326e-01 1.543500088155269623e-02 3.625325858592987061e-01 2.079343497753143311e-01
-1.929781399667263031e-02 3.971201479434967041e-01 -9.080215543508529663e-02 -1.018313169479370117e-01 -1.186091750860214233e-01 3.122123777866363525e-01 7.078844904899597168e-01 4.589806795120239258e-01
1.410953551530838013e-01 5.475974828004837036e-02 6.361243724822998047e-01 -2.817943692207336426e-01 -2.518810033798217773e-01 -1.458322256803512573e-02 6.304636001586914062e-01 1.785780936479568481e-01
-7.000228762626647949e-01 6.329300999641418457e-02 -1.563229365274310112e-03 -2.413229942321777344e-01 -2.753169536590576172e-01 -4.609650075435638428e-01 3.283434212207794189e-01 2.272116094827651978e-01
-1.466995924711227417e-01 -2.095205336809158325e-01 -2.568446993827819824e-01 -4.513056874275207520e-01 -6.172549128532409668e-01 -3.649527430534362793e-01 -5.449897609651088715e-03 3.882145285606384277e-01
-5.291979312896728516e-01 3.039872348308563232e-01 -9.340979158878326416e-02 -5.112465023994445801e-01 2.931770980358123779e-01 1.650325357913970947e-01 3.023682236671447754e-01 3.909319341182708740e-01
-4.579746127128601074e-01 -3.785437941551208496e-01 1.643468067049980164e-02 -5.461632609367370605e-01 5.155950188636779785e-01 2.502776496112346649e-02 2.133399695158004761e-01 1.908425092697143555e-01
-3.954045772552490234e-01 -4.882529973983764648e-01 -2.634103596210479736e-01 -8.845607191324234009e-02 -4.357419535517692566e-02 4.760838449001312256e-01 5.081284046173095703e-01 2.032387703657150269e-01
3.157314360141754150e-01 6.088849157094955444e-02 -3.791137784719467163e-02 -5.922916531562805176e-01 -5.951375886797904968e-02 1.724044233560562134e-02 7.262062430381774902e-01 1.146511435508728027e-01
-1.876209527254104614e-01 2.082417756319046021e-01 2.226131968200206757e-02 -5.899927616119384766e-01 -3.835338354110717773e-01 -4.587010741233825684e-01 9.503293782472610474e-02 4.542141258716583252e-01
-8.636347949504852295e-02 2.771972119808197021e-01 2.129407972097396851e-01 -6.489464044570922852e-01 -5.353738665580749512e-01 -1.859643608331680298e-01 3.483931720256805420e-01 8.149979263544082642e-02
-2.523791193962097168e-01 -5.835919976234436035e-01 1.319292634725570679e-01 -5.666692256927490234e-01 6.570270657539367676e-02 3.726276159286499023e-01 -1.515172142535448074e-02 3.373543024063110352e-01
-4.863666892051696777e-01 -5.335151553153991699e-01 2.413732111454010010e-01 -6.342226862907409668e-01 1.159275993704795837e-01 -2.634225599467754364e-02 1.484168926253914833e-03 6.460925936698913574e-02
-5.491321682929992676e-01 -7.960795611143112183e-02 5.256304740905761719e-01 5.257339030504226685e-02 -4.405346214771270752e-01 1.661365777254104614e-01 3.449221551418304443e-01 2.691126167774200439e-01
3.470805706456303596e-03 -6.125352978706359863e-01 -2.102692276239395142e-01 -9.679269045591354370e-02 -2.240792363882064819e-01 3.712924718856811523e-01 4.484153091907501221e-01 4.266857206821441650e-01
-2.593722045421600342e-01 -2.899953164160251617e-02 3.706819713115692139e-01 -2.096038125455379486e-02 -7.688454985618591309e-01 -2.533207461237907410e-02 4.231936037540435791e-01 1.522589176893234253e-01
-7.940065115690231323e-02 9.210529923439025879e-02 3.084362745285034180e-01 -3.084364831447601318e-01 1.161819845438003540e-01 1.509145498275756836e-01 -5.071677640080451965e-02 8.695405125617980957e-01
-2.962371110916137695e-01 -4.745198786258697510e-01 -2.880625128746032715e-01 -2.126994729042053223e-01 -2.647193372249603271e-01 5.887427330017089844e-01 3.047454059123992920e-01 2.220119982957839966e-01
-7.201339118182659149e-03 -5.836514830589294434e-01 -3.181591928005218506e-01 -2.114990502595901489e-01 -2.039568424224853516e-01 4.000670909881591797e-01 3.101626932621002197e-01 4.642079770565032959e-01
2.348167635500431061e-02 -4.299350678920745850e-01 7.948349416255950928e-02 9.792941063642501831e-02 1.356599330902099609e-01 -1.564363241195678711e-01 5.051264166831970215e-01 7.075789570808410645e-01
-3.432281017303466797e-01 -6.242381334304809570e-01 -7.521077990531921387e-02 -5.355553030967712402e-01 -1.643432229757308960e-01 3.577877581119537354e-01 2.048500254750251770e-02 2.111983895301818848e-01
-5.105400681495666504e-01 -2.559010870754718781e-02 5.841112732887268066e-01 -2.269756197929382324e-01 -2.751367390155792236e-01 4.519191086292266846e-01 1.047127693891525269e-02 2.568058371543884277e-01
-4.893023967742919922e-01 -1.374209821224212646e-01 6.116365790367126465e-01 -3.945455700159072876e-02 -4.065872430801391602e-01 1.683541685342788696e-01 4.009639918804168701e-01 1.077696457505226135e-01
-3.583983182907104492e-01 -4.996749758720397949e-01 -8.544050902128219604e-02 -2.631013691425323486e-01 1.758684217929840088e-02 6.468711495399475098e-01 2.988966703414916992e-01 1.930344700813293457e-01
-5.518997907638549805e-01 -3.716471791267395020e-02 6.800637245178222656e-01 -4.542264342308044434e-02 -2.431393265724182129e-01 1.249184682965278625e-01 3.787143528461456299e-01 1.064399853348731995e-01
-2.523327767848968506e-01 -2.871762216091156006e-01 4.732764959335327148e-01 -5.194215178489685059e-01 2.865372896194458008e-01 8.387723006308078766e-03 8.083523809909820557e-02 5.209226012229919434e-01
-5.273249745368957520e-01 -2.223601341247558594e-01 3.505130112171173096e-01 1.228255927562713623e-01 -5.331568717956542969e-01 2.787036895751953125e-01 2.631966769695281982e-01 3.214567303657531738e-01
-3.097666203975677490e-01 -6.597942858934402466e-02 -3.535938858985900879e-01 -5.544022917747497559e-01 -2.261842340230941772e-01 -4.084453582763671875e-01 8.680611103773117065e-02 4.917099773883819580e-01
-2.533356249332427979e-01 -3.348540067672729492e-01 -1.712586879730224609e-01 -2.036233991384506226e-01 7.012070715427398682e-02 -4.934009611606597900e-01 6.744862794876098633e-01 2.227303385734558105e-01
-1.803934276103973389e-01 4.594800621271133423e-02 6.407848596572875977e-01 -2.499313652515411377e-01 -5.389651656150817871e-01 -1.237111464142799377e-01 3.218089640140533447e-01 2.879705429077148438e-01
-5.695329308509826660e-01 3.206461071968078613e-01 -1.226297765970230103e-02 -2.888444364070892334e-01 1.033978462219238281e-01 1.426754146814346313e-01 2.694303169846534729e-02 6.763605475425720215e-01
-1.248099431395530701e-01 -3.802458345890045166e-01 -5.298612713813781738e-01 -4.207102060317993164e-01 -4.658137559890747070e-01 -2.294373214244842529e-01 2.607528865337371826e-01 2.108787298202514648e-01
-1.817615926265716553e-01 2.256335318088531494e-01 -6.486912816762924194e-02 -4.826065897941589355e-01 -1.981478482484817505e-01 5.387767553329467773e-01 -4.089214652776718140e-02 5.896778106689453125e-01
-2.995646595954895020e-01 -6.319791078567504883e-02 6.192454695701599121e-01 -1.307337135076522827e-01 9.892468899488449097e-02 1.695986986160278320e-01 1.246300041675567627e-01 6.720330119132995605e-01
2.213856764137744904e-02 2.159765362739562988e-01 1.145091429352760315e-01 -7.123522758483886719e-01 -5.134169459342956543e-01 3.251279294490814209e-01 3.981668129563331604e-02 2.478213012218475342e-01
-4.607804119586944580e-01 5.297650024294853210e-02 -3.836493492126464844e-01 -6.112029552459716797e-01 4.663660749793052673e-02 -1.914733350276947021e-01 6.281841546297073364e-02 4.704635739326477051e-01
-4.861517846584320068e-01 -1.971306651830673218e-01 3.295385837554931641e-01 3.268561512231826782e-02 -6.360111236572265625e-01 3.061651587486267090e-01 2.498514652252197266e-01 2.333639413118362427e-01
-1.549371704459190369e-02 -1.110922247171401978e-01 -2.278504967689514160e-01 -7.750543355941772461e-01 -3.305407166481018066e-01 -4.348170459270477295e-01 1.517901718616485596e-01 1.158890575170516968e-01
-2.914326190948486328e-01 -3.718248605728149414e-01 -2.744931876659393311e-01 -1.931174546480178833e-01 1.150873452425003052e-01 -3.853677809238433838e-01 6.727001667022705078e-01 2.233683466911315918e-01
-8.059868812561035156e-01 -2.042521387338638306e-01 1.022497713565826416e-01 -2.464448213577270508e-01 -3.473331034183502197e-01 -2.313651740550994873e-01 4.109552130103111267e-02 2.482281774282455444e-01
-3.365927934646606445e-02 -2.822235226631164551e-01 1.953229606151580811e-01 -5.881367325782775879e-01 -2.263256758451461792e-01 2.747772634029388428e-01 -3.171042799949645996e-01 5.548694133758544922e-01
-1.343012452125549316e-01 -6.010354161262512207e-01 -2.165749371051788330e-01 -5.645864084362983704e-02 -2.492290586233139038e-01 2.897672355175018311e-02 7.050116062164306641e-01 1.031073853373527527e-01
3.740096688270568848e-01 1.205813419073820114e-02 2.322440743446350098e-01 -2.919196188449859619e-01 1.276048123836517334e-01 1.733090430498123169e-01 7.517151236534118652e-01 3.307904005050659180e-01
2.277238070964813232e-01 2.467950135469436646e-01 -2.640090137720108032e-02 -1.239038333296775818e-01 -9.136176854372024536e-02 6.473428010940551758e-02 4.916233718395233154e-01 7.854639887809753418e-01
-6.258821114897727966e-03 -5.193575620651245117e-01 -4.090031683444976807e-01 -1.985561847686767578e-01 -2.321325838565826416e-01 3.762405812740325928e-01 2.930371165275573730e-01 4.921454191207885742e-01
-8.036643266677856445e-02 -5.707677006721496582e-01 -4.191753864288330078e-01 -2.701089382171630859e-01 -2.650655210018157959e-01 3.003774881362915039e-01 4.783649742603302002e-01 1.725668609142303467e-01
-5.709997192025184631e-02 -4.996630251407623291e-01 -2.078523039817810059e-01 -1.450251638889312744e-01 3.612866252660751343e-02 -2.411114722490310669e-01 6.947931647300720215e-01 3.750519156455993652e-01
-3.405254185199737549e-01 9.852007776498794556e-02 3.293499350547790527e-01 -7.159588336944580078e-01 -4.518898725509643555e-01 -1.816469058394432068e-02 -1.843367666006088257e-01 1.214635074138641357e-01
-7.779834866523742676e-01 1.776462979614734650e-02 -2.559598386287689209e-01 -1.902114301919937134e-01 1.655195355415344238e-01 1.851817220449447632e-02 4.342685937881469727e-01 2.764083147048950195e-01
-9.080057591199874878e-02 4.325685650110244751e-02 2.937582433223724365e-01 -6.053973436355590820e-01 -2.154497355222702026e-01 -3.118498027324676514e-01 6.128082275390625000e-01 -1.337207704782485962e-01
-3.223989605903625488e-01 1.185037121176719666e-01 5.564338564872741699e-01 -6.304323077201843262e-01 -3.528454899787902832e-01 -1.419132500886917114e-01 -1.385595090687274933e-02 1.735534816980361938e-01
-1.290536820888519287e-01 -2.662958204746246338e-02 6.823061108589172363e-01 -2.274250239133834839e-01 8.201842755079269409e-02 6.627386808395385742e-02 8.145773410797119141e-02 6.690423488616943359e-01
-3.144977986812591553e-01 -4.360734820365905762e-01 -1.026703119277954102e-01 -4.064892977476119995e-02 -2.647211961448192596e-02 6.332612037658691406e-01 4.677344262599945068e-01 2.797167599201202393e-01
-3.027479350566864014e-02 3.115826472640037537e-02 8.769266307353973389e-02 -4.333250224590301514e-01 -5.687635540962219238e-01 1.004026085138320923e-01 6.457948684692382812e-01 -2.280969917774200439e-01
-9.231732226908206940e-03 -1.375217586755752563e-01 -2.651873528957366943e-01 -7.427697181701660156e-01 -2.529292106628417969e-01 -4.841638505458831787e-01 1.582469940185546875e-01 1.885248422622680664e-01
-2.322644591331481934e-01 -4.239605963230133057e-01 -2.449484318494796753e-01 -2.376811206340789795e-01 8.876840770244598389e-02 -4.002788066864013672e-01 6.549391746520996094e-01 2.297178804874420166e-01
-7.406824231147766113e-01 -5.505192279815673828e-02 2.413672773400321603e-04 -3.169876635074615479e-01 -1.760846227407455444e-01 -4.566364586353302002e-01 2.974685728549957275e-01 1.409517228603363037e-01
-2.627165615558624268e-01 6.175294518470764160e-02 3.810168802738189697e-01 -3.562520146369934082e-01 -7.471553087234497070e-01 2.186219841241836548e-01 1.424313783645629883e-01 1.695699393749237061e-01
-1.706733703613281250e-01 2.450311928987503052e-01 6.351601481437683105e-01 -4.580871462821960449e-01 1.339991390705108643e-01 -1.295837312936782837e-01 4.736521542072296143e-01 1.961220204830169678e-01
-4.546595215797424316e-01 2.465019077062606812e-01 4.351410567760467529e-01 -6.870587468147277832e-01 -2.003163248300552368e-01 1.082742735743522644e-01 4.420195892453193665e-02 1.316061466932296753e-01
-3.631204962730407715e-01 -3.712423518300056458e-02 5.732079148292541504e-01 -4.518044888973236084e-01 -4.409551918506622314e-01 2.000110447406768799e-01 -1.444870531558990479e-01 2.806213200092315674e-01
-6.197998523712158203e-01 -3.126297593116760254e-01 3.478752970695495605e-01 9.968861937522888184e-02 -4.051043689250946045e-01 -9.811282902956008911e-02 3.000427186489105225e-01 3.512754738330841064e-01
-3.410977423191070557e-01 2.080417871475219727e-01 1.632548421621322632e-01 -6.572660803794860840e-01 -2.463381588459014893e-01 5.413207411766052246e-01 1.665077060461044312e-01 1.687578298151493073e-02
-5.952110886573791504e-01 3.555614948272705078e-01 -2.055119425058364868e-01 -5.481914281845092773e-01 9.202703833580017090e-02 1.426397264003753662e-01 1.001234203577041626e-01 3.710941374301910400e-01
-4.766297638416290283e-01 -6.966198980808258057e-02 -9.679184108972549438e-02 -4.383368194103240967e-01 2.776361107826232910e-01 4.264431297779083252e-01 -2.733323909342288971e-02 5.538780689239501953e-01
-3.785288631916046143e-01 -3.085844963788986206e-02 3.851468861103057861e-01 1.117012090981006622e-02 -7.072651982307434082e-01 1.062863692641258240e-01 4.324077963829040527e-01 9.382667392492294312e-02
-2.644292712211608887e-01 -1.879610121250152588e-01 -2.820955514907836914e-01 -4.782288372516632080e-01 -6.442294716835021973e-01 -3.115939199924468994e-01 4.694687947630882263e-02 2.685900926589965820e-01
7.851380109786987305e-02 1.711810827255249023e-01 4.126562774181365967e-01 -6.526265144348144531e-01 -3.075364232063293457e-01 6.264612823724746704e-02 5.180378556251525879e-01 3.820460289716720581e-02
-7.333834767341613770e-01 -8.829658478498458862e-02 -3.163777887821197510e-01 -1.236886903643608093e-01 9.653498232364654541e-02 -1.313116680830717087e-02 5.209918022155761719e-01 2.409041225910186768e-01
-2.150082886219024658e-01 -3.752770125865936279e-01 -3.222090601921081543e-01 -2.098274081945419312e-01 2.912307158112525940e-02 -3.756114244461059570e-01 6.643006801605224609e-01 2.861205637454986572e-01
-8.558928966522216797e-02 3.731493353843688965e-01 4.457008540630340576e-01 -5.490620732307434082e-01 -4.599072635173797607e-01 6.579226255416870117e-02 2.607238292694091797e-01 2.636198401451110840e-01
-1.578227430582046509e-01 -1.452690064907073975e-01 2.015554010868072510e-01 -6.223276257514953613e-01 -7.069380283355712891e-01 4.386416077613830566e-02 9.648849070072174072e-02 -1.227904707193374634e-01
-4.962666630744934082e-01 -5.374736189842224121e-01 3.409835398197174072e-01 -5.878512263298034668e-01 -2.979016862809658051e-02 4.187821876257658005e-03 -2.566979825496673584e-02 3.793318569660186768e-02
-1.625579297542572021e-01 -2.427512854337692261e-01 -1.276672631502151489e-01 -1.051661744713783264e-01 9.745047986507415771e-02 -5.311166644096374512e-01 6.283245682716369629e-01 4.482350945472717285e-01
-1.318676173686981201e-01 -2.897743582725524902e-01 -4.052560627460479736e-01 -7.281172871589660645e-01 1.051689460873603821e-01 -2.414427846670150757e-01 1.967004500329494476e-02 3.667592108249664307e-01
-1.575210988521575928e-01 -2.855989933013916016e-01 -4.714168012142181396e-01 2.476260624825954437e-02 -9.477511048316955566e-02 7.398200780153274536e-02 6.933520436286926270e-01 4.190233647823333740e-01
5.545689910650253296e-02 -1.799116730690002441e-01 3.629545867443084717e-01 -2.740668058395385742e-01 2.342906966805458069e-02 1.830230802297592163e-01 -9.376113116741180420e-02 8.454999327659606934e-01
3.389093279838562012e-01 -1.724617630243301392e-01 2.098993510007858276e-01 -3.567333519458770752e-01 -4.576948583126068115e-01 -3.989603817462921143e-01 3.009031713008880615e-01 4.742196202278137207e-01
-5.385265350341796875e-01 3.317760825157165527e-01 -1.317988336086273193e-01 -6.677699089050292969e-01 -9.486801922321319580e-02 2.595904469490051270e-01 2.429388165473937988e-01 -3.492658212780952454e-02
-1.386386007070541382e-01 -7.469660043716430664e-02 -1.743831485509872437e-01 -6.035332679748535156e-01 -6.883861422538757324e-01 -5.652316659688949585e-02 2.776710093021392822e-01 -1.623776555061340332e-01
-2.592195570468902588e-01 -2.732808291912078857e-01 1.167515814304351807e-01 9.194707870483398438e-02 -5.014765262603759766e-01 -8.881703764200210571e-02 6.302584707736968994e-02 7.567681670188903809e-01
-2.758392989635467529e-01 1.719661056995391846e-01 7.051384449005126953e-01 -2.886481583118438721e-01 -3.613740801811218262e-01 1.824739505536854267e-03 4.029573500156402588e-01 1.443378776311874390e-01
-1.612678319215774536e-01 8.392067998647689819e-02 5.747559070587158203e-01 -3.066097795963287354e-01 -3.428517878055572510e-01 3.781422078609466553e-01 5.310778021812438965e-01 3.662536619231104851e-03
2.003761529922485352e-01 1.906860619783401489e-01 -1.660341583192348480e-02 -3.180392682552337646e-01 1.282512396574020386e-02 -4.064858704805374146e-02 8.587310314178466797e-01 2.877981662750244141e-01
-8.450329899787902832e-01 4.008271265774965286e-03 2.697207406163215637e-02 -3.001970648765563965e-01 -2.056609690189361572e-01 -2.946931719779968262e-01 2.428030818700790405e-01 8.344730734825134277e-02
-7.267465591430664062e-01 -3.682152330875396729e-01 2.465859353542327881e-01 -1.776383370161056519e-01 -1.663872003555297852e-01 -3.353471755981445312e-01 5.008998513221740723e-02 3.181912302970886230e-01
-6.128184795379638672e-01 2.510134279727935791e-01 3.922821283340454102e-01 -3.711283802986145020e-01 -2.481382489204406738e-01 1.991364359855651855e-01 -8.293501101434230804e-03 4.105211496353149414e-01
-8.046730160713195801e-01 7.816759869456291199e-03 -1.012618541717529297e-01 -2.358969897031784058e-01 6.880343705415725708e-02 -2.777683138847351074e-01 4.117308855056762695e-01 1.874226182699203491e-01
1.346570402383804321e-01 -1.305399239063262939e-01 5.787085890769958496e-01 -3.898864984512329102e-01 -1.227764226496219635e-02 -4.334501326084136963e-01 5.155048370361328125e-01 1.553597301244735718e-01
-2.085837721824645996e-02 -2.855623960494995117e-01 6.275915503501892090e-01 -1.581262946128845215e-01 -1.681638658046722412e-01 1.602866202592849731e-01 6.387367099523544312e-02 6.641485691070556641e-01
-4.961265325546264648e-01 9.423778206110000610e-02 4.471413493156433105e-01 -5.776423960924148560e-02 3.100972175598144531e-01 4.404657781124114990e-01 4.181556999683380127e-01 2.769133448600769043e-01
-5.784974098205566406e-01 -2.469775676727294922e-01 -1.694564521312713623e-01 -3.448272049427032471e-01 -4.666723012924194336e-01 -4.161067008972167969e-01 8.170233666896820068e-02 2.431425154209136963e-01
-3.301850855350494385e-01 -1.691790670156478882e-01 -4.115925431251525879e-01 -6.609130501747131348e-01 4.050561785697937012e-02 -2.245393544435501099e-01 -2.731961756944656372e-02 4.509287178516387939e-01
-2.285411804914474487e-01 -6.646875739097595215e-01 -4.275354370474815369e-02 -2.044548690319061279e-01 5.914449691772460938e-02 -3.110312223434448242e-01 5.585892200469970703e-01 2.237619012594223022e-01
-1.485723406076431274e-01 -3.962078094482421875e-01 -4.351277351379394531e-01 1.549686212092638016e-02 -3.705044835805892944e-02 6.400550156831741333e-02 7.188544273376464844e-01 3.303757309913635254e-01
-1.083977296948432922e-01 -3.451068103313446045e-01 9.493421018123626709e-02 1.011315733194351196e-02 4.035177174955606461e-03 -4.885472655296325684e-01 6.663362383842468262e-01 4.211148917675018311e-01
-1.983202248811721802e-01 -3.771145045757293701e-01 -1.488550305366516113e-01 -1.773784011602401733e-01 3.071914985775947571e-02 -4.768786132335662842e-01 6.713847517967224121e-01 2.927771210670471191e-01
-1.777913570404052734e-01 -5.263870358467102051e-01 -6.799666583538055420e-02 -2.515695430338382721e-02 -1.291922479867935181e-02 -2.270223945379257202e-01 7.608392238616943359e-01 2.355168312788009644e-01
-2.928059995174407959e-01 -5.188328027725219727e-01 3.975381851196289062e-01 5.566108971834182739e-02 -4.768927991390228271e-01 7.820391654968261719e-02 1.147358268499374390e-01 4.870682656764984131e-01
-7.745329737663269043e-01 -5.367045998573303223e-01 5.326286330819129944e-02 -1.413780301809310913e-01 -1.670654863119125366e-02 1.465187966823577881e-01 1.696828156709671021e-01 1.966802179813385010e-01
-9.840112179517745972e-02 -4.105053246021270752e-01 -1.822843961417675018e-02 -1.592746078968048096e-01 -2.149084024131298065e-02 -5.706081390380859375e-01 5.540141463279724121e-01 4.038745164871215820e-01
-4.128571450710296631e-01 2.905082404613494873e-01 -7.675606012344360352e-02 -7.379943728446960449e-01 -3.077222704887390137e-01 -1.957941353321075439e-01 8.139197714626789093e-03 2.480567693710327148e-01
-3.886437714099884033e-01 2.320411503314971924e-01 3.254263401031494141e-01 -2.063988894224166870e-01 4.497572481632232666e-01 2.396982759237289429e-01 4.901899993419647217e-01 3.828667402267456055e-01
-1.032139454036951065e-02 8.929647505283355713e-02 6.039616465568542480e-01 -3.152429163455963135e-01 -6.084880828857421875e-01 -1.193556040525436401e-01 2.620406448841094971e-01 2.731356918811798096e-01
-1.551522761583328247e-01 -5.927405133843421936e-02 2.219462543725967407e-01 -6.147388815879821777e-01 -6.765782237052917480e-01 -2.701738178730010986e-01 -2.210349775850772858e-02 1.183632910251617432e-01
-7.148549705743789673e-02 4.142325520515441895e-01 5.934126973152160645e-01 -4.151757657527923584e-01 -6.705903448164463043e-03 1.934000700712203979e-01 3.325009047985076904e-01 3.883121311664581299e-01
-2.994562387466430664e-01 4.972241222858428955e-01 1.950763463973999023e-01 -2.417757809162139893e-01 -1.453798562288284302e-01 2.955626249313354492e-01 6.628056764602661133e-01 1.370402276515960693e-01
-4.448528960347175598e-02 3.322861492633819580e-01 5.694231390953063965e-01 -4.005566239356994629e-01 -1.794559061527252197e-01 2.571545541286468506e-01 1.486125886440277100e-01 5.315073728561401367e-01
-4.639132022857666016e-01 1.041807755827903748e-01 3.470330834388732910e-01 -1.134008616209030151e-01 3.631768822669982910e-01 4.693759977817535400e-01 4.891869723796844482e-01 2.216391712427139282e-01
-5.041460990905761719e-01 2.230764925479888916e-02 -1.307661086320877075e-01 -6.511390805244445801e-01 2.694210410118103027e-01 8.199598640203475952e-02 -1.127000674605369568e-01 4.607004225254058838e-01
-5.917975902557373047e-01 -7.170057296752929688e-02 2.463463097810745239e-01 1.880772113800048828e-01 -2.942400872707366943e-01 2.407834529876708984e-01 1.721765697002410889e-01 6.118631958961486816e-01
-5.408490300178527832e-01 -3.356332182884216309e-01 3.806931078433990479e-01 7.140957564115524292e-02 -2.568882703781127930e-01 1.403053551912307739e-01 1.268701106309890747e-01 5.856900811195373535e-01
-5.668964982032775879e-02 1.518275588750839233e-01 -1.271227896213531494e-01 -7.221312522888183594e-01 -4.656159579753875732e-01 -3.730818033218383789e-01 1.284740120172500610e-01 2.522043883800506592e-01
-4.274487495422363281e-01 -6.678274869918823242e-01 -3.027397096157073975e-01 -4.073114991188049316e-01 -1.604706346988677979e-01 1.344896554946899414e-01 2.288065254688262939e-01 1.324740201234817505e-01
-2.629237174987792969e-01 -3.111336231231689453e-01 7.930227518081665039e-01 -2.633293569087982178e-01 6.328146904706954956e-02 8.661042153835296631e-02 3.524450361728668213e-01 -1.076552085578441620e-02
4.069317281246185303e-01 -2.065345048904418945e-01 1.527263224124908447e-01 -3.686939179897308350e-01 -3.499939143657684326e-01 -3.835130035877227783e-01 1.665822267532348633e-01 5.789316892623901367e-01
6.771378964185714722e-02 2.613597512245178223e-01 7.984503358602523804e-02 -7.159000039100646973e-01 -2.507257163524627686e-01 4.929608702659606934e-01 1.882347613573074341e-01 2.586728036403656006e-01
-2.735626697540283203e-01 -1.457315981388092041e-01 4.764440357685089111e-01 1.029789671301841736e-01 -4.779164493083953857e-01 3.231867849826812744e-01 3.701148033142089844e-01 4.432645440101623535e-01
-1.822350770235061646e-01 -6.813734769821166992e-01 -1.005508098751306534e-02 -2.017606943845748901e-01 1.942740976810455322e-01 -2.279179543256759644e-01 5.446274280548095703e-01 2.745979428291320801e-01
-7.406719923019409180e-01 -2.842436730861663818e-02 1.382168680429458618e-01 -9.609042853116989136e-02 -1.587549299001693726e-01 -3.877764642238616943e-01 2.311154305934906006e-01 4.396269619464874268e-01
-1.573463678359985352e-01 -6.908552050590515137e-01 1.905686408281326294e-01 -2.622109949588775635e-01 2.042861580848693848e-01 -3.473553955554962158e-01 3.898886144161224365e-01 2.801578938961029053e-01
-3.886709511280059814e-01 5.163078308105468750e-01 -9.860789775848388672e-02 -4.925611913204193115e-01 -1.259870678186416626e-01 1.129313930869102478e-01 5.110017061233520508e-01 2.006787359714508057e-01
1.974195241928100586e-01 -2.257547080516815186e-01 5.745330452919006348e-01 -2.264214903116226196e-01 -3.773984313011169434e-01 -3.846706449985504150e-01 3.441861867904663086e-01 3.461794555187225342e-01
-1.177811473608016968e-01 -4.947638511657714844e-01 5.186480879783630371e-01 -2.270527929067611694e-02 -4.280779361724853516e-01 -1.260052472352981567e-01 9.646458178758621216e-02 5.132169723510742188e-01
-9.786830842494964600e-02 3.210773169994354248e-01 -1.457298249006271362e-01 5.886563449166715145e-04 -2.189928293228149414e-01 5.063012242317199707e-01 5.909286141395568848e-01 4.610839188098907471e-01
3.654183447360992432e-01 -1.895416378974914551e-01 2.826304137706756592e-01 -4.682500958442687988e-01 2.455772608518600464e-01 1.872648000717163086e-01 6.421731114387512207e-01 1.537611037492752075e-01
-1.097584217786788940e-01 1.468993723392486572e-01 -5.432220920920372009e-02 -6.796148419380187988e-01 -4.516650736331939697e-01 3.664714694023132324e-01 3.733560442924499512e-01 -1.544317752122879028e-01
1.156331896781921387e-01 -1.317080706357955933e-01 6.076419353485107422e-01 -2.464759647846221924e-01 4.600957408547401428e-02 -1.076292693614959717e-01 6.727339625358581543e-01 2.702420353889465332e-01
-6.003738641738891602e-01 -1.533258557319641113e-01 5.262461304664611816e-01 8.076249808073043823e-02 -3.348823487758636475e-01 2.072106152772903442e-01 3.650451898574829102e-01 2.103437781333923340e-01
-2.640944421291351318e-01 5.255972146987915039e-01 3.312427103519439697e-01 -1.303763240575790405e-01 -8.404258638620376587e-02 1.897014677524566650e-02 5.780935287475585938e-01 4.308908581733703613e-01
9.887608885765075684e-02 2.957755029201507568e-01 2.876432836055755615e-01 -4.902868866920471191e-01 2.108506858348846436e-02 -1.461356878280639648e-01 2.333702296018600464e-01 7.094777226448059082e-01
-3.862481415271759033e-01 1.376677155494689941e-01 -1.651515066623687744e-01 -6.777985692024230957e-01 -2.036958783864974976e-01 -4.798534214496612549e-01 1.390872001647949219e-01 2.325458079576492310e-01
-2.846939563751220703e-01 2.201931774616241455e-01 -1.229186281561851501e-01 -6.528584957122802734e-01 -2.825311422348022461e-01 -4.902256727218627930e-01 1.484906822443008423e-01 2.948500216007232666e-01
-4.767543673515319824e-01 2.053555399179458618e-01 5.550457239151000977e-01 -3.552067279815673828e-01 2.231580317020416260e-01 2.816296517848968506e-01 4.014696776866912842e-01 7.742185145616531372e-02
3.540024161338806152e-02 -3.543646633625030518e-02 -1.319098323583602905e-01 -6.178570985794067383e-01 -3.710042238235473633e-01 -2.637130618095397949e-01 6.169764399528503418e-01 -1.024449393153190613e-01
-9.318157285451889038e-02 -8.314312249422073364e-02 3.707752795889973640e-03 -6.713904738426208496e-01 -4.167851805686950684e-01 -5.469307899475097656e-01 1.297735422849655151e-01 2.096217572689056396e-01
-4.107812643051147461e-01 6.644994951784610748e-03 4.087594449520111084e-01 -5.955649074167013168e-03 -6.621823906898498535e-01 4.879080504179000854e-02 4.060839116573333740e-01 2.415053397417068481e-01
-3.219560682773590088e-01 3.169094622135162354e-01 6.056636199355125427e-02 -1.946101784706115723e-01 -2.287060022354125977e-01 1.938499659299850464e-01 8.062161803245544434e-01 -1.204267367720603943e-01
2.049055844545364380e-01 -3.709402084350585938e-01 1.637709587812423706e-01 -2.964100539684295654e-01 -4.053625166416168213e-01 -3.746202290058135986e-01 6.778796762228012085e-02 6.296688914299011230e-01
-1.467514485120773315e-01 -7.552371174097061157e-02 -4.640684425830841064e-01 -7.147004008293151855e-01 -4.434888362884521484e-01 4.486171063035726547e-03 2.222139947116374969e-02 2.222781777381896973e-01
-5.230439901351928711e-01 1.771895438432693481e-01 -1.767884045839309692e-01 -5.173133611679077148e-01 2.854573726654052734e-01 3.593388497829437256e-01 1.953778266906738281e-01 3.838994503021240234e-01
-2.790544368326663971e-02 -8.957067131996154785e-02 -1.541957408189773560e-01 -4.363539814949035645e-01 -3.439139127731323242e-01 -3.530413806438446045e-01 -5.042665451765060425e-02 7.290812730789184570e-01
-4.737665355205535889e-01 1.646057069301605225e-01 6.470936536788940430e-01 -5.925329029560089111e-02 -2.472291886806488037e-01 3.070796430110931396e-01 3.636693954467773438e-01 1.962997913360595703e-01
-1.198828965425491333e-01 1.281537115573883057e-01 2.755743563175201416e-01 -1.682913303375244141e-01 -7.931322455406188965e-01 -2.739212103188037872e-02 4.408298134803771973e-01 2.019937634468078613e-01
-1.818440407514572144e-01 -3.277095556259155273e-01 -1.304294168949127197e-01 1.162365376949310303e-01 1.088216826319694519e-01 -1.964983493089675903e-01 7.859545350074768066e-01 4.010462760925292969e-01
-2.187318950891494751e-01 -1.134877726435661316e-01 6.794307231903076172e-01 -1.209902241826057434e-01 -3.776668608188629150e-01 -3.256156444549560547e-01 4.027704298496246338e-01 2.283201962709426880e-01
-2.823465764522552490e-01 -1.924354881048202515e-01 4.984310269355773926e-01 -1.402393132448196411e-01 -6.418145447969436646e-02 -1.357038319110870361e-01 1.279645264148712158e-01 7.591038942337036133e-01
-4.826267063617706299e-01 1.352059654891490936e-02 2.560536861419677734e-01 1.740609854459762573e-01 -3.933905959129333496e-01 1.228134408593177795e-01 2.410898804664611816e-01 6.656308770179748535e-01
-2.736542522907257080e-01 -3.566187024116516113e-01 -2.158086299896240234e-01 -6.152864098548889160e-01 8.019616454839706421e-02 2.070490717887878418e-01 -1.570392698049545288e-01 5.466476678848266602e-01
-7.760757803916931152e-01 -3.803170472383499146e-02 1.336171925067901611e-01 -1.614228188991546631e-01 -1.447054445743560791e-01 -3.999346494674682617e-01 3.181300759315490723e-01 2.650564610958099365e-01
-4.621136784553527832e-01 -3.563896119594573975e-01 3.321490287780761719e-01 -1.892900839447975159e-02 -4.763601720333099365e-01 -1.026673987507820129e-01 1.319477856159210205e-01 5.421127676963806152e-01
-2.838630378246307373e-01 3.388899203855544329e-04 6.646018028259277344e-01 -1.471348702907562256e-01 -1.317212358117103577e-02 4.281793832778930664e-01 2.632104158401489258e-01 4.508729875087738037e-01
-2.036241888999938965e-01 -3.066803216934204102e-01 -2.712773382663726807e-01 1.342612802982330322e-01 -8.432871103286743164e-02 -2.188655585050582886e-01 7.276017069816589355e-01 4.341073930263519287e-01
-4.615087807178497314e-02 -4.194752573966979980e-01 -4.736647307872772217e-01 -4.273080825805664062e-02 -2.607482075691223145e-01 1.279214918613433838e-01 6.144911050796508789e-01 3.657506108283996582e-01
-5.176442861557006836e-01 -2.178870290517807007e-01 3.717094361782073975e-01 -4.756853580474853516e-01 3.934137523174285889e-01 -7.472843863070011139e-03 3.150302544236183167e-02 4.053424596786499023e-01
-1.137313712388277054e-02 1.948937028646469116e-01 -5.165927112102508545e-02 -7.551859617233276367e-01 -3.727625608444213867e-01 2.541482150554656982e-01 4.218791723251342773e-01 -8.594949543476104736e-02
-5.909273624420166016e-01 -7.273930311203002930e-02 -3.329901099205017090e-01 -1.517765223979949951e-01 4.430733621120452881e-02 -1.273216307163238525e-01 6.902318000793457031e-01 1.303897649049758911e-01
2.798784151673316956e-02 4.073334038257598877e-01 -2.204796373844146729e-01 -6.342459917068481445e-01 -3.795829415321350098e-02 -1.085050851106643677e-01 4.693546295166015625e-01 3.858870863914489746e-01
-2.878706455230712891e-01 -5.356836318969726562e-01 -6.713547627441585064e-04 -7.938464730978012085e-02 9.761450439691543579e-02 -2.747718095779418945e-01 7.011807560920715332e-01 2.172290384769439697e-01
-2.723235189914703369e-01 -2.610651850700378418e-01 5.364770889282226562e-01 -3.934358358383178711e-01 -2.358661741018295288e-01 3.989575803279876709e-01 4.038558900356292725e-01 -1.928369402885437012e-01
-5.496175885200500488e-01 -2.231004536151885986e-01 4.365117549896240234e-01 -8.075118064880371094e-02 -4.090165495872497559e-01 4.647057652473449707e-01 8.757865428924560547e-02 2.452904284000396729e-01
-1.229069828987121582e-01 -1.271051615476608276e-01 1.471392661333084106e-01 -6.236672401428222656e-01 -6.529932618141174316e-01 1.142704859375953674e-01 2.637933790683746338e-01 -2.215458005666732788e-01
2.853434160351753235e-02 -4.529207646846771240e-01 1.143904849886894226e-01 -7.556404173374176025e-02 -3.557283580303192139e-01 -3.185503780841827393e-01 2.379076555371284485e-02 7.393717169761657715e-01
-2.882330715656280518e-01 2.231669127941131592e-01 -1.986277550458908081e-01 -5.082175135612487793e-01 -8.324150741100311279e-02 -5.574336647987365723e-01 2.283038496971130371e-01 4.467618465423583984e-01
-2.150827348232269287e-01 -1.989305466413497925e-01 7.223300933837890625e-01 -1.291190981864929199e-01 2.900194525718688965e-01 7.417023181915283203e-02 2.352934926748275757e-01 4.803727269172668457e-01
-3.467992246150970459e-01 -8.696916699409484863e-02 4.633714556694030762e-01 -1.424920111894607544e-01 1.000276114791631699e-02 4.148754775524139404e-01 -1.304793078452348709e-02 6.817313432693481445e-01
-2.137920409440994263e-01 3.258843123912811279e-01 -2.199659049510955811e-01 -6.814127564430236816e-01 -1.059937477111816406e-01 4.334525763988494873e-01 1.587096303701400757e-01 3.332858681678771973e-01
-9.110537916421890259e-02 -2.613252401351928711e-01 -1.358217746019363403e-01 4.156745225191116333e-02 1.943499594926834106e-01 -8.105176687240600586e-02 8.450611233711242676e-01 3.804788291454315186e-01
-8.859150856733322144e-02 3.817047178745269775e-01 1.091900318861007690e-01 -7.180004715919494629e-01 -1.229518800973892212e-01 4.126502275466918945e-01 2.816634774208068848e-01 2.329685986042022705e-01
-4.924962520599365234e-01 -1.963139027357101440e-01 2.651608884334564209e-01 -2.704901099205017090e-01 -7.259757257997989655e-03 -4.833694547414779663e-02 -1.268977522850036621e-01 7.462847232818603516e-01
9.236513823270797729e-02 -2.988437116146087646e-01 -1.541505455970764160e-01 -4.554716646671295166e-01 8.460742421448230743e-03 1.931081712245941162e-01 -1.077900230884552002e-01 7.886464595794677734e-01
7.708975672721862793e-02 3.749026060104370117e-01 -8.714943379163742065e-02 -1.160407513380050659e-01 -2.683644592761993408e-01 2.892554700374603271e-01 3.642572462558746338e-01 7.376132011413574219e-01
-4.561787247657775879e-01 5.767062678933143616e-02 3.282085955142974854e-01 1.493561565876007080e-01 2.025445401668548584e-01 2.953040897846221924e-01 5.541393160820007324e-01 4.724909365177154541e-01
-3.335524201393127441e-01 -3.294661045074462891e-01 -9.090337157249450684e-02 -1.278052031993865967e-01 5.630008876323699951e-03 -4.512604475021362305e-01 7.320486307144165039e-01 1.266267001628875732e-01
-1.954790055751800537e-01 -4.738973081111907959e-01 3.792653083801269531e-01 6.288631260395050049e-02 -6.194117069244384766e-01 -7.083252421580255032e-04 2.683533728122711182e-01 3.656875789165496826e-01
-5.645682811737060547e-01 -5.845696330070495605e-01 1.165995150804519653e-01 -5.063697695732116699e-01 1.665093004703521729e-01 3.622390329837799072e-02 1.996483802795410156e-01 -2.526287548243999481e-02
-3.466603457927703857e-01 4.348456114530563354e-02 2.255662381649017334e-01 -3.051376938819885254e-01 -7.529286146163940430e-01 -1.356780380010604858e-01 8.627688139677047729e-02 3.757562339305877686e-01
-8.726562559604644775e-02 1.223266422748565674e-01 -1.584863811731338501e-01 -7.788711786270141602e-01 -2.085186243057250977e-01 4.285801053047180176e-01 3.328392505645751953e-01 -8.786247670650482178e-02
-5.450718998908996582e-01 -2.242540866136550903e-01 3.204281628131866455e-01 1.214777603745460510e-01 -5.674471259117126465e-01 2.870321869850158691e-01 2.843315899372100830e-01 2.234893888235092163e-01
-2.974698543548583984e-01 -9.644642472267150879e-02 -3.768720924854278564e-01 -5.443287491798400879e-01 -4.187449514865875244e-01 -2.207025140523910522e-01 4.683051109313964844e-01 -1.432365030050277710e-01
-3.134319484233856201e-01 2.473376989364624023e-01 -2.433985657989978790e-02 -7.892613410949707031e-01 -3.288314044475555420e-01 -2.303039133548736572e-01 2.162788249552249908e-02 2.354164272546768188e-01
-1.402350366115570068e-01 -7.573596835136413574e-01 -2.525853551924228668e-02 -5.848727226257324219e-01 3.533402457833290100e-03 -7.278786599636077881e-02 2.422625273466110229e-01 -4.957005381584167480e-03
-1.219218671321868896e-01 1.277460604906082153e-01 2.446752786636352539e-01 -8.102197051048278809e-01 -4.178684651851654053e-01 1.761838793754577637e-01 2.160940170288085938e-01 1.193983387202024460e-02
-2.007702589035034180e-01 7.737281173467636108e-02 6.576727032661437988e-01 -4.456886053085327148e-01 7.522768527269363403e-02 7.426257431507110596e-02 5.574972629547119141e-01 2.357546798884868622e-02
-1.744284629821777344e-01 -1.976115107536315918e-01 5.882128477096557617e-01 1.094132661819458008e-01 -4.928312450647354126e-02 1.090749725699424744e-01 2.130807638168334961e-01 7.161208987236022949e-01
-6.434032320976257324e-01 1.907409578561782837e-01 -1.656313687562942505e-01 -3.347400426864624023e-01 2.805372178554534912e-01 -5.168775469064712524e-02 5.475932359695434570e-01 1.701009273529052734e-01
-4.644014835357666016e-01 -1.913520991802215576e-01 3.336020410060882568e-01 5.257236585021018982e-02 -6.050868630409240723e-01 3.050615489482879639e-01 1.845085173845291138e-01 3.747338056564331055e-01
-8.019796758890151978e-02 7.339428365230560303e-02 6.685295701026916504e-01 -1.683122068643569946e-01 -2.932961583137512207e-01 -2.417878210544586182e-01 4.541360437870025635e-01 4.027372598648071289e-01
-4.297383129596710205e-01 -4.782657697796821594e-02 6.743980050086975098e-01 -4.090899825096130371e-01 -1.362678706645965576e-01 3.634121119976043701e-01 1.994146257638931274e-01 -2.161034755408763885e-02
-7.460287213325500488e-01 -5.222281813621520996e-01 2.206988334655761719e-01 -1.820254772901535034e-01 -7.777997851371765137e-02 -1.084978431463241577e-01 1.722060590982437134e-01 2.034728229045867920e-01
-3.820600509643554688e-01 2.957395911216735840e-01 -6.460650265216827393e-02 -7.630855441093444824e-01 -2.147926390171051025e-01 -2.870728969573974609e-01 7.830339670181274414e-02 2.131114602088928223e-01
-5.100902915000915527e-01 2.294343151152133942e-02 -6.582035124301910400e-02 -4.812318384647369385e-01 3.646189868450164795e-01 -1.242127153091132641e-03 5.978785753250122070e-01 1.138321682810783386e-01
2.834370434284210205e-01 -2.651977241039276123e-01 9.304707497358322144e-02 -2.881784141063690186e-01 -3.060593008995056152e-01 -1.999309360980987549e-01 5.076958611607551575e-02 7.882937192916870117e-01
-3.871203958988189697e-02 -2.327673882246017456e-01 -1.590038388967514038e-01 -4.141555428504943848e-01 -1.173731684684753418e-02 -3.686568140983581543e-01 -5.832542199641466141e-03 7.819426059722900391e-01
4.870900511741638184e-02 -4.494402110576629639e-01 -4.567857086658477783e-01 -1.132426559925079346e-01 -2.049198150634765625e-01 -7.267285883426666260e-02 5.481486320495605469e-01 4.758291542530059814e-01
-3.231643438339233398e-01 -1.393703669309616089e-01 6.770925521850585938e-01 -3.397518396377563477e-01 -1.983080506324768066e-01 4.220974445343017578e-01 2.720157206058502197e-01 -1.037790551781654358e-01
-4.382007718086242676e-01 -6.840273141860961914e-01 -1.194607466459274292e-01 -2.887963056564331055e-01 6.224013492465019226e-02 -1.162546873092651367e-01 4.731443226337432861e-01 3.403077274560928345e-02
-3.002305030822753906e-01 -6.166403889656066895e-01 -1.752772629261016846e-01 -5.372692346572875977e-01 -2.745215222239494324e-02 -6.957771629095077515e-02 4.358935356140136719e-01 -1.209886521100997925e-01
-2.324269264936447144e-01 9.466544538736343384e-02 -4.668491184711456299e-01 -2.621433436870574951e-01 -9.713900834321975708e-02 -7.372562773525714874e-03 3.527326285839080811e-01 7.186364531517028809e-01
-4.122249782085418701e-01 5.239278078079223633e-02 4.615198820829391479e-02 -4.384756684303283691e-01 -1.833291649818420410e-01 4.032288193702697754e-01 -2.138533592224121094e-01 6.252985596656799316e-01
3.016283512115478516e-01 -2.778685390949249268e-01 1.049031540751457214e-01 -3.264955878257751465e-01 -4.679145514965057373e-01 -4.345514476299285889e-01 1.310009211301803589e-01 5.378336906433105469e-01
-2.819306589663028717e-02 -2.859445810317993164e-01 1.990197598934173584e-02 -1.994823478162288666e-02 1.377354562282562256e-01 -4.299841821193695068e-01 6.273876428604125977e-01 5.649550557136535645e-01
1.920855417847633362e-02 -2.217050939798355103e-01 -1.826171129941940308e-01 -4.786720275878906250e-01 -1.172588169574737549e-01 -3.383689820766448975e-01 -6.820759922266006470e-02 7.450544834136962891e-01
-4.208973646163940430e-01 9.627005201764404774e-04 6.027386188507080078e-01 -4.105026423931121826e-01 -2.059202790260314941e-01 4.229129254817962646e-01 -3.858337551355361938e-02 2.613254189491271973e-01
-8.243139386177062988e-01 -3.578655719757080078e-01 1.239504143595695496e-01 -2.503852844238281250e-01 -2.131486088037490845e-01 -5.583867803215980530e-02 -2.553268708288669586e-02 2.553043067455291748e-01
-5.429078340530395508e-01 7.997836172580718994e-02 -2.537169121205806732e-02 -3.754331171512603760e-01 3.603344261646270752e-01 2.064286172389984131e-01 4.716385900974273682e-02 6.185329556465148926e-01
-3.504295349121093750e-01 -5.144262909889221191e-01 1.435685250908136368e-02 -2.800819575786590576e-01 -9.293130040168762207e-02 6.419017910957336426e-01 3.329819440841674805e-01 4.859536513686180115e-02
4.760875701904296875e-01 -2.338606715202331543e-01 7.225097715854644775e-02 -5.321760773658752441e-01 1.022462025284767151e-01 3.541401028633117676e-01 3.946059346199035645e-01 3.723369836807250977e-01
-2.327122837305068970e-01 -6.527041643857955933e-02 5.669381618499755859e-01 -1.382743120193481445e-01 1.207333132624626160e-01 1.331891864538192749e-01 2.397948056459426880e-01 7.150024771690368652e-01
-2.337180078029632568e-01 3.853114843368530273e-01 2.308048456907272339e-01 -4.592410922050476074e-01 -6.023114919662475586e-01 1.200705543160438538e-01 3.670910000801086426e-01 1.441732197999954224e-01
-2.891405522823333740e-01 2.104749530553817749e-01 5.500625967979431152e-01 -3.218137025833129883e-01 2.788147330284118652e-01 1.540105938911437988e-01 5.953258275985717773e-01 1.004763916134834290e-01
5.283306539058685303e-02 -3.344759941101074219e-01 -2.833073437213897705e-01 -4.513378143310546875e-01 -3.663742542266845703e-01 -3.047508001327514648e-01 -3.071859106421470642e-02 6.109982728958129883e-01
-2.093335688114166260e-01 2.698511481285095215e-01 6.790069341659545898e-01 -3.301395773887634277e-01 9.847895056009292603e-02 -4.163682088255882263e-02 5.180311203002929688e-01 1.831101924180984497e-01
-9.701470285654067993e-02 -4.149229228496551514e-01 -2.067595422267913818e-01 -9.616345912218093872e-02 -2.390828132629394531e-01 -3.942418396472930908e-01 6.895914673805236816e-01 2.798332273960113525e-01
-3.337011933326721191e-01 6.610772758722305298e-02 -1.779782027006149292e-01 -5.279744267463684082e-01 -3.517144620418548584e-01 -4.973348379135131836e-01 5.543639883399009705e-02 4.469028413295745850e-01
-4.171018898487091064e-01 1.071889251470565796e-01 4.129980802536010742e-01 -1.785140633583068848e-01 3.882335722446441650e-01 4.532322585582733154e-01 4.839285016059875488e-01 1.475476324558258057e-01
-1.421821564435958862e-01 4.499591290950775146e-01 -1.343748569488525391e-01 -6.164589524269104004e-01 1.590669304132461548e-01 -4.764662683010101318e-02 3.709186315536499023e-01 4.626981019973754883e-01
-1.022403091192245483e-01 -3.556987643241882324e-01 -4.818814992904663086e-01 -1.030764877796173096e-01 -1.385796517133712769e-01 -9.293338656425476074e-02 6.796156764030456543e-01 3.612094521522521973e-01
-7.509053945541381836e-01 3.032923042774200439e-01 -2.921424433588981628e-02 -1.991557329893112183e-01 -1.124036610126495361e-01 3.768198937177658081e-02 1.627832949161529541e-01 5.129187107086181641e-01
-4.546867311000823975e-01 -3.650819063186645508e-01 3.712492585182189941e-01 -4.615527689456939697e-01 2.534548044204711914e-01 -1.040284931659698486e-01 -4.823242500424385071e-02 4.813840687274932861e-01
-3.560644388198852539e-01 5.191891789436340332e-01 -2.040502727031707764e-01 -5.960796475410461426e-01 -1.616988889873027802e-02 5.504829809069633484e-02 3.698813319206237793e-01 2.580877244472503662e-01
-4.169438779354095459e-01 1.748698800802230835e-01 -2.769561111927032471e-01 -5.856706500053405762e-01 3.618277609348297119e-01 1.056074202060699463e-01 2.997906208038330078e-01 3.793636560440063477e-01
5.194031000137329102e-01 -1.069590896368026733e-01 9.904538840055465698e-02 -4.309654533863067627e-01 -2.256585359573364258e-01 7.420819252729415894e-02 3.092297911643981934e-01 6.092514991760253906e-01
-1.382904499769210815e-01 -6.236112713813781738e-01 2.362017333507537842e-01 -1.811277307569980621e-02 1.581417024135589600e-01 1.431868970394134521e-01 1.765375286340713501e-01 6.776345968246459961e-01
-4.314149022102355957e-01 6.659092009067535400e-02 -3.815982937812805176e-01 -6.669433712959289551e-01 -1.622688770294189453e-01 -2.716072797775268555e-01 4.680231213569641113e-02 3.416486382484436035e-01
9.706778824329376221e-02 -5.109201669692993164e-01 2.215625345706939697e-01 -7.382809370756149292e-02 -3.491484820842742920e-01 1.143617630004882812e-01 8.476879447698593140e-02 7.299512624740600586e-01
6.269695609807968140e-02 1.462153494358062744e-01 6.802273988723754883e-01 -2.688395678997039795e-01 2.180832810699939728e-02 -3.867512941360473633e-02 5.545927882194519043e-01 3.607793450355529785e-01
-6.391714215278625488e-01 -2.337650507688522339e-01 2.776943743228912354e-01 -3.355331718921661377e-02 -1.294404268264770508e-01 1.219078898429870605e-01 9.643812477588653564e-02 6.462639570236206055e-01
-6.109036207199096680e-01 -1.270791590213775635e-01 3.787887990474700928e-01 -1.039435714483261108e-02 -2.674703299999237061e-01 1.232388243079185486e-01 2.052704989910125732e-02 6.163676977157592773e-01
5.900866910815238953e-02 1.736016422510147095e-01 5.468280315399169922e-01 -6.136063933372497559e-01 -4.218947887420654297e-02 -5.282660573720932007e-02 5.171571969985961914e-01 1.372028887271881104e-01
-3.000074028968811035e-01 -6.693069338798522949e-01 -2.283208072185516357e-01 -3.911584317684173584e-01 -5.956290662288665771e-02 3.611387610435485840e-01 2.054755985736846924e-01 2.840762734413146973e-01
-5.231803655624389648e-01 4.398297667503356934e-01 7.488345354795455933e-02 -3.424927592277526855e-01 -9.047175198793411255e-02 1.977868229150772095e-01 3.340468406677246094e-01 5.010299682617187500e-01
-2.121787965297698975e-01 2.179070562124252319e-01 -3.451409041881561279e-01 -6.628612875938415527e-01 -4.101369678974151611e-01 3.390123248100280762e-01 1.674714088439941406e-01 1.944246590137481689e-01
-3.630043864250183105e-01 -2.966281473636627197e-01 6.075261235237121582e-01 -3.606224358081817627e-01 1.769265346229076385e-02 -5.445995926856994629e-02 -1.001139357686042786e-02 5.269949436187744141e-01
-3.408484756946563721e-01 1.142600476741790771e-01 5.151056051254272461e-01 -5.710350275039672852e-01 -1.896221749484539032e-02 2.470734715461730957e-01 4.668348133563995361e-01 3.537158947438001633e-03
2.911156276240944862e-03 1.371162831783294678e-01 1.426467895507812500e-01 -7.806933522224426270e-01 -2.981706261634826660e-01 -2.769881673157215118e-02 5.077595710754394531e-01 6.219275668263435364e-02
-3.089247643947601318e-01 3.927363753318786621e-01 1.169091686606407166e-01 -1.488926559686660767e-01 -7.204743474721908569e-02 1.508319005370140076e-02 8.353046178817749023e-01 1.064644455909729004e-01
-1.466329097747802734e-01 -5.434463620185852051e-01 -4.638179242610931396e-01 -3.224026560783386230e-01 -2.358652949333190918e-01 -2.929341495037078857e-01 3.506839871406555176e-01 3.157089650630950928e-01
-2.490884363651275635e-01 -1.277439296245574951e-01 7.247011661529541016e-01 -3.688426017761230469e-01 -1.835815906524658203e-01 2.466976493597030640e-01 4.001454710960388184e-01 -7.564068585634231567e-02
3.162502348423004150e-01 -2.738414108753204346e-01 1.763077527284622192e-01 -3.689752519130706787e-01 -3.797029852867126465e-01 -2.683482170104980469e-01 -2.445235662162303925e-02 6.640680432319641113e-01
8.671663701534271240e-02 1.703797280788421631e-02 3.528704941272735596e-01 -4.914798140525817871e-01 -1.829464882612228394e-01 -2.324869930744171143e-01 7.338365316390991211e-01 9.179499000310897827e-03
-7.907758466899394989e-03 2.391590625047683716e-01 -8.699003607034683228e-02 -3.446021378040313721e-01 -1.407884359359741211e-01 -2.529252171516418457e-01 1.831026971340179443e-01 8.361240029335021973e-01
4.159769043326377869e-03 2.520841918885707855e-02 5.643063783645629883e-01 -2.282033860683441162e-01 -6.227409243583679199e-01 1.630843728780746460e-01 4.263382852077484131e-01 1.807254999876022339e-01
-5.222778916358947754e-01 -2.772139608860015869e-01 2.504553794860839844e-01 1.589062660932540894e-01 -4.495378434658050537e-01 1.751211355440318584e-03 1.514700949192047119e-01 5.808343887329101562e-01
-4.202663898468017578e-01 2.986575961112976074e-01 -3.690792322158813477e-01 -6.301646232604980469e-01 -7.014393061399459839e-02 -2.117888480424880981e-01 1.746843904256820679e-01 3.472228646278381348e-01
8.788417279720306396e-02 2.059544809162616730e-02 4.531988799571990967e-01 -4.986096024513244629e-01 -5.176221132278442383e-01 9.295117110013961792e-03 5.061591863632202148e-01 1.167708933353424072e-01
-8.271309733390808105e-01 -6.406285613775253296e-02 3.204819222446531057e-04 -2.020412981510162354e-01 -1.036851406097412109e-01 -2.893877625465393066e-01 4.008471965789794922e-01 1.255194097757339478e-01
-1.152055338025093079e-01 5.380675569176673889e-02 4.769862294197082520e-01 -3.646917939186096191e-01 1.906740367412567139e-01 -4.542151987552642822e-01 6.054489016532897949e-01 1.186599060893058777e-01
-1.924448609352111816e-01 -3.677778840065002441e-01 7.593876123428344727e-01 -3.140242993831634521e-01 -1.868962943553924561e-01 1.252319812774658203e-01 2.717053890228271484e-01 1.672916710376739502e-01
-4.612186849117279053e-01 3.130291104316711426e-01 5.677512288093566895e-02 -6.483808159828186035e-01 1.845674216747283936e-01 3.896720409393310547e-01 1.033250316977500916e-01 2.628371715545654297e-01
8.072421886026859283e-03 -3.245404660701751709e-01 2.997001409530639648e-01 -2.291447073221206665e-01 -4.207972288131713867e-01 -4.715946614742279053e-01 5.667041614651679993e-02 5.912678241729736328e-01
-6.366593241691589355e-01 -5.037238001823425293e-01 2.453749030828475952e-01 -1.432021427899599075e-02 -3.439843356609344482e-01 -1.387053579092025757e-01 1.995206773281097412e-01 3.211547732353210449e-01
-7.109318375587463379e-01 -1.392754726111888885e-02 -1.792926788330078125e-01 -1.631813347339630127e-01 2.818905115127563477e-01 1.237543299794197083e-01 5.556228160858154297e-01 1.792038083076477051e-01
-8.191970586776733398e-01 -2.708461582660675049e-01 2.520008981227874756e-01 -2.802294492721557617e-01 -9.806672483682632446e-02 -1.641613543033599854e-01 4.781987145543098450e-02 2.732632458209991455e-01
-5.930814146995544434e-02 -6.239198446273803711e-01 -3.641277849674224854e-01 -2.443332374095916748e-01 -1.160190775990486145e-01 2.903366684913635254e-01 4.063459038734436035e-01 3.899309039115905762e-01
3.518224880099296570e-02 2.922652959823608398e-01 3.197992742061614990e-01 -5.593514442443847656e-01 -1.562804132699966431e-01 -3.731700778007507324e-01 5.175169110298156738e-01 2.582524418830871582e-01
1.219133264385163784e-03 2.515825331211090088e-01 -5.606221780180931091e-02 -6.176444292068481445e-01 -4.143044725060462952e-02 6.152220368385314941e-01 2.522740066051483154e-01 3.289684057235717773e-01
-1.960941404104232788e-01 -9.669177234172821045e-02 -2.714155614376068115e-01 -6.257109642028808594e-01 -4.031237065792083740e-01 -4.266289472579956055e-01 8.796287700533866882e-03 3.773842751979827881e-01
-2.427021265029907227e-01 1.545964926481246948e-01 6.499723792076110840e-01 -4.673413038253784180e-01 -2.547765374183654785e-01 -2.559610009193420410e-01 3.334612548351287842e-01 1.862797141075134277e-01
-4.081017374992370605e-01 2.271826565265655518e-02 4.308651685714721680e-01 -5.747774839401245117e-01 -3.562943637371063232e-01 2.674082219600677490e-01 -1.637070178985595703e-01 3.027706742286682129e-01
-4.623360931873321533e-02 -4.608898162841796875e-01 3.096693567931652069e-02 -1.488358825445175171e-01 -1.867408901453018188e-01 -4.876820743083953857e-01 6.467863917350769043e-01 2.670079171657562256e-01
-7.815008759498596191e-01 -2.734227180480957031e-01 1.589900106191635132e-01 -2.285212129354476929e-01 -2.422748506069183350e-01 -3.031589388847351074e-01 1.656382232904434204e-01 2.428129315376281738e-01
1.809251606464385986e-01 3.271501362323760986e-01 2.352807857096195221e-02 -2.930835187435150146e-01 -2.537508308887481689e-01 2.667490951716899872e-02 7.296233773231506348e-01 4.199240207672119141e-01
2.206011116504669189e-01 -1.594081372022628784e-01 1.697765439748764038e-01 -1.682692170143127441e-01 -7.966253757476806641e-01 -1.195867955684661865e-01 3.412989377975463867e-01 3.215395510196685791e-01
-5.998059511184692383e-01 -3.140999078750610352e-01 4.285031259059906006e-01 5.453550722450017929e-03 -8.933944255113601685e-02 -3.698942810297012329e-02 1.631509214639663696e-01 5.674164295196533203e-01
-4.946959316730499268e-01 -9.049387648701667786e-03 6.026058197021484375e-01 -3.664737045764923096e-01 -3.457511365413665771e-01 3.561580777168273926e-01 7.056593149900436401e-02 7.990726828575134277e-02
-5.936498641967773438e-01 -6.375257372856140137e-01 -7.811741530895233154e-02 -3.748901486396789551e-01 9.197360277175903320e-02 5.043038725852966309e-02 2.809043228626251221e-01 6.772180646657943726e-02
-4.770673513412475586e-01 -2.210304141044616699e-01 1.568706631660461426e-01 8.885499089956283569e-02 -6.780849099159240723e-01 9.168017655611038208e-02 1.753894537687301636e-01 4.382724761962890625e-01
-3.482738733291625977e-01 -2.297819703817367554e-01 7.370539307594299316e-01 -1.058407276868820190e-01 -6.944151967763900757e-02 3.760174661874771118e-02 5.083526372909545898e-01 8.244138211011886597e-02
-1.787313371896743774e-01 -5.398753881454467773e-01 1.234694346785545349e-01 -4.605999588966369629e-01 5.079872012138366699e-01 -1.740985661745071411e-01 3.463618755340576172e-01 2.021504193544387817e-01
-1.361321210861206055e-01 -5.428706407546997070e-01 -3.238506615161895752e-01 -3.685254156589508057e-01 -2.265730351209640503e-01 -4.646922647953033447e-01 3.598241209983825684e-01 2.220846861600875854e-01
9.939160197973251343e-02 -3.944383934140205383e-02 2.183527499437332153e-01 -4.387110769748687744e-01 -3.729710876941680908e-01 2.128217369318008423e-01 7.216562330722808838e-02 7.475371360778808594e-01
-1.403725892305374146e-01 2.258405089378356934e-01 -5.092708766460418701e-02 -5.944517254829406738e-01 -3.419405221939086914e-01 -4.127224087715148926e-01 1.360960006713867188e-01 5.172427296638488770e-01
2.105530649423599243e-01 -2.732232511043548584e-01 1.645745486021041870e-01 -1.365559995174407959e-01 -6.311711668968200684e-01 -2.244794517755508423e-01 1.939490437507629395e-01 5.906774997711181641e-01
