# Supplementary material for: Where is your field going? A machine learning approach to study the relative motion of the domains of physics
Source: PLoS One. 2020 Jun 18;15(6):e0233997. doi: 10.1371/journal.pone.0233997 (PMC7302634; doi:10.1371/journal.pone.0233997)
Supplement: S12 Data — (ZIP) [file pone.0233997.s012.zip › 11/Pacs4Run_11_VS_500_embeddings1985-1989ED8.txt]

-8.132731914520263672e-02 1.282522976398468018e-01 8.790744543075561523e-01 1.083456352353096008e-01 8.854465186595916748e-02 -1.251937597990036011e-01 -3.939864039421081543e-01 1.169941574335098267e-01
-7.796808332204818726e-02 1.815697550773620605e-01 4.211932122707366943e-01 -2.035792022943496704e-01 1.529230624437332153e-01 8.254317045211791992e-01 -9.017158299684524536e-02 1.710302829742431641e-01
-2.513088583946228027e-01 4.043439030647277832e-01 4.576052129268646240e-01 1.249777600169181824e-01 2.937825322151184082e-01 5.546374320983886719e-01 -2.543529123067855835e-02 3.921096920967102051e-01
2.129535079002380371e-01 -1.468227803707122803e-01 3.537540733814239502e-01 5.075851082801818848e-01 3.289221823215484619e-01 2.898960709571838379e-01 -5.950474739074707031e-01 -6.323146820068359375e-02
1.604442894458770752e-01 4.213752597570419312e-02 3.182453811168670654e-01 3.561655879020690918e-01 2.355741560459136963e-01 4.133425354957580566e-01 -7.060961127281188965e-01 1.393881589174270630e-01
1.668807715177536011e-01 2.939808964729309082e-01 1.921158581972122192e-01 3.035030066967010498e-01 9.367420524358749390e-02 5.534017086029052734e-01 -6.182839870452880859e-01 -2.437214702367782593e-01
-2.444694340229034424e-01 2.520084679126739502e-01 3.270357549190521240e-01 2.154905498027801514e-01 3.796816766262054443e-01 2.755698263645172119e-01 -4.407994449138641357e-01 -5.558208227157592773e-01
7.240038365125656128e-02 -2.649150788784027100e-01 5.900804400444030762e-01 -4.527117013931274414e-01 4.319286905229091644e-03 2.809694111347198486e-01 -3.262620270252227783e-01 -4.313074648380279541e-01
-2.109097838401794434e-01 1.559509038925170898e-01 5.517263412475585938e-01 -3.660453259944915771e-01 2.392534911632537842e-01 6.562734246253967285e-01 -2.419156581163406372e-02 6.544440984725952148e-02
-2.763819098472595215e-01 -2.576903998851776123e-01 6.610327959060668945e-01 -2.777126729488372803e-01 3.609577417373657227e-01 4.558714032173156738e-01 -6.965547800064086914e-02 -1.260473951697349548e-02
1.558717042207717896e-01 6.291171908378601074e-02 6.294898986816406250e-01 -9.258936345577239990e-02 -1.730017960071563721e-01 3.388160169124603271e-01 1.380568146705627441e-01 -6.349254846572875977e-01
2.825402319431304932e-01 2.920320034027099609e-01 4.855386912822723389e-01 -3.103357851505279541e-01 3.757022321224212646e-01 5.555456280708312988e-01 -1.742294579744338989e-01 -1.506433784961700439e-01
3.014483451843261719e-01 2.513407468795776367e-01 1.876576989889144897e-01 4.913472533226013184e-01 9.686676412820816040e-02 7.414194941520690918e-01 -1.006236821413040161e-01 1.039278600364923477e-02
1.651224792003631592e-01 1.407026201486587524e-01 5.495213866233825684e-01 -2.698863148689270020e-01 -4.779788851737976074e-01 4.513349533081054688e-01 1.802428252995014191e-02 -3.816190659999847412e-01
-1.883421540260314941e-01 3.322949111461639404e-01 4.276328980922698975e-01 1.054131835699081421e-01 2.813239097595214844e-01 3.373205959796905518e-01 -5.738279819488525391e-01 3.713737428188323975e-01
-2.126485109329223633e-01 3.533816039562225342e-01 2.425238788127899170e-01 4.648441672325134277e-01 1.407186836004257202e-01 6.325312256813049316e-01 -3.674162924289703369e-01 1.056919898837804794e-02
5.008921399712562561e-02 1.810404658317565918e-01 2.808348834514617920e-01 8.565303869545459747e-03 2.138665914535522461e-01 5.516721606254577637e-01 -6.803705096244812012e-01 -2.697939276695251465e-01
1.139208376407623291e-01 2.147033810615539551e-02 4.131689071655273438e-01 2.506593465805053711e-01 5.403633713722229004e-01 5.092447996139526367e-01 -2.817903161048889160e-01 -3.497055470943450928e-01
-1.571030169725418091e-01 -3.486965224146842957e-02 5.901324748992919922e-01 -7.775610685348510742e-02 -2.072900086641311646e-01 -1.287741959095001221e-01 -6.979169845581054688e-01 -2.704818248748779297e-01
-2.479504644870758057e-01 -2.417997568845748901e-01 3.850327432155609131e-01 2.371373474597930908e-01 3.710924685001373291e-01 4.807058870792388916e-01 -3.768795132637023926e-01 -4.058860242366790771e-01
2.632027566432952881e-01 -2.084359824657440186e-01 5.252639055252075195e-01 -9.086040407419204712e-02 -2.056351155042648315e-01 5.927796959877014160e-01 2.746400423347949982e-02 -4.568296074867248535e-01
2.629385292530059814e-01 2.078050822019577026e-01 4.687687158584594727e-01 -2.385525964200496674e-02 4.678233265876770020e-01 1.489730477333068848e-01 -6.523781418800354004e-01 2.680480852723121643e-02
2.775538861751556396e-01 6.021677851676940918e-01 2.861532270908355713e-01 -1.087082177400588989e-02 1.870054453611373901e-01 6.049944162368774414e-01 -6.430435180664062500e-02 -2.706137895584106445e-01
1.242363154888153076e-01 6.032152771949768066e-01 1.865659058094024658e-01 1.483638733625411987e-01 8.696135133504867554e-02 6.881816387176513672e-01 -1.241829991340637207e-01 -2.594233155250549316e-01
-6.838355958461761475e-02 -2.701144516468048096e-01 3.656460344791412354e-01 -4.690507426857948303e-02 -4.871097803115844727e-01 4.307314753532409668e-01 -6.023200750350952148e-01 2.949224039912223816e-02
-3.157322406768798828e-01 2.429153919219970703e-01 2.049163132905960083e-01 2.589837312698364258e-01 7.351326942443847656e-02 4.948390126228332520e-01 -6.180931329727172852e-01 -3.161215186119079590e-01
-1.714493334293365479e-01 3.402047976851463318e-02 7.310096025466918945e-01 2.288001477718353271e-01 -1.254141032695770264e-01 -9.921805933117866516e-03 2.403781265020370483e-01 -5.559806227684020996e-01
-4.173184335231781006e-01 -1.664788126945495605e-01 4.642774760723114014e-01 1.652457565069198608e-01 -1.842959225177764893e-01 1.657894253730773926e-01 -6.940666437149047852e-01 -1.099574938416481018e-01
-3.916922211647033691e-01 2.569345235824584961e-01 2.768385410308837891e-01 3.747204840183258057e-01 2.056746333837509155e-01 5.318554639816284180e-01 -4.842166602611541748e-01 -6.219850108027458191e-02
-3.253389000892639160e-01 4.124888479709625244e-01 3.525404334068298340e-01 -1.171180978417396545e-01 2.240273803472518921e-01 5.644599795341491699e-01 -4.343411326408386230e-01 1.689694225788116455e-01
-2.679372429847717285e-01 5.309639573097229004e-01 4.089782536029815674e-01 4.357813000679016113e-01 3.898508548736572266e-01 1.002068147063255310e-01 -3.483071327209472656e-01 7.599698007106781006e-02
3.112837374210357666e-01 -2.965357005596160889e-01 8.292247653007507324e-01 2.327996939420700073e-01 1.392876505851745605e-01 -2.874747291207313538e-02 7.663173973560333252e-02 -2.173933833837509155e-01
5.908050537109375000e-01 -4.368129745125770569e-02 6.098736524581909180e-01 4.167004823684692383e-01 -2.256743460893630981e-01 1.576876044273376465e-01 -1.052477285265922546e-01 1.287813037633895874e-01
-1.068892851471900940e-01 2.758665978908538818e-01 5.537667870521545410e-01 -4.118759334087371826e-01 3.231298327445983887e-01 5.322027802467346191e-01 1.621415913105010986e-01 -1.490985155105590820e-01
2.083711624145507812e-01 3.399940729141235352e-01 4.430166780948638916e-01 7.481637597084045410e-02 3.122152090072631836e-01 1.258048508316278458e-02 -7.120370268821716309e-01 1.857171505689620972e-01
5.120354890823364258e-01 -1.724348217248916626e-01 7.370621562004089355e-01 3.098423182964324951e-01 -9.888868778944015503e-02 4.187142476439476013e-03 -1.947268098592758179e-01 -1.452856510877609253e-01
4.043538868427276611e-01 -7.605338096618652344e-02 8.177743554115295410e-01 2.821757495403289795e-01 2.413170784711837769e-01 -1.177703589200973511e-01 4.593890532851219177e-02 -9.012010693550109863e-02
2.863355875015258789e-01 1.456570774316787720e-01 7.848081588745117188e-01 -4.907554946839809418e-03 3.638366237282752991e-02 1.108666360378265381e-01 2.512861490249633789e-01 -4.517612755298614502e-01
1.816534399986267090e-01 4.126890599727630615e-01 3.718262910842895508e-01 -2.671387493610382080e-01 -2.489770501852035522e-01 1.489529758691787720e-01 -6.046836972236633301e-01 -3.704765141010284424e-01
2.453543841838836670e-01 -2.022563964128494263e-01 4.628223776817321777e-01 -3.687510490417480469e-01 3.475842252373695374e-02 5.713998675346374512e-01 -2.755190730094909668e-01 -3.809134066104888916e-01
-2.704331278800964355e-02 -3.769378960132598877e-01 5.849837064743041992e-01 -3.868758082389831543e-01 4.178717359900474548e-02 5.417817831039428711e-01 -2.618369758129119873e-01 3.840956836938858032e-02
1.094568222761154175e-01 4.547364115715026855e-01 4.766925573348999023e-01 -1.528851538896560669e-01 3.905569911003112793e-01 5.746982693672180176e-01 1.759429723024368286e-01 -1.298294216394424438e-01
1.718474030494689941e-01 3.224582076072692871e-01 6.249808669090270996e-01 -1.166926771402359009e-01 -1.233882755041122437e-01 -2.656174004077911377e-01 -5.903999805450439453e-01 1.670972853899002075e-01
1.461709290742874146e-01 -1.639272272586822510e-01 3.345144093036651611e-01 4.577350318431854248e-01 3.448142707347869873e-01 5.002968311309814453e-01 -5.106775164604187012e-01 1.884858496487140656e-02
-1.943679153919219971e-01 -3.615802153944969177e-02 4.123268425464630127e-01 3.499225676059722900e-01 4.659889936447143555e-01 3.148853480815887451e-01 -4.258159697055816650e-01 -4.133239090442657471e-01
-3.543208539485931396e-01 5.140495300292968750e-01 3.723345994949340820e-01 2.339503765106201172e-01 3.216643035411834717e-01 5.077938437461853027e-01 -1.886640638113021851e-01 1.411643177270889282e-01
-1.189736500382423401e-01 1.550390273332595825e-01 3.838233351707458496e-01 1.923563182353973389e-01 2.458873689174652100e-01 4.997590780258178711e-01 -5.380501747131347656e-01 4.216269552707672119e-01
1.129899523220956326e-03 3.617363572120666504e-01 7.287573814392089844e-01 -2.746349945664405823e-02 -2.116187810897827148e-01 1.544059514999389648e-01 5.010136365890502930e-01 -1.329126507043838501e-01
1.164987385272979736e-01 2.636949419975280762e-01 2.726064920425415039e-01 -1.340809613466262817e-01 1.639799773693084717e-01 4.997485578060150146e-01 -5.738538503646850586e-01 -4.676053822040557861e-01
-6.083670258522033691e-02 -1.836426407098770142e-01 4.877278208732604980e-01 2.407535463571548462e-01 -3.747310638427734375e-01 6.358898282051086426e-01 2.364310026168823242e-01 -2.570113241672515869e-01
1.192641928791999817e-01 6.085029244422912598e-01 3.024511337280273438e-01 2.653628587722778320e-01 2.642339468002319336e-01 1.470018476247787476e-01 -6.017484068870544434e-01 8.709557354450225830e-03
-1.958156228065490723e-01 3.244657814502716064e-01 6.647453308105468750e-01 1.736131757497787476e-01 -2.490466237068176270e-01 -6.614399701356887817e-02 1.463420838117599487e-01 -5.445504784584045410e-01
2.753734588623046875e-01 3.629844188690185547e-01 5.267630219459533691e-01 3.715343177318572998e-01 -3.144363164901733398e-01 3.279411792755126953e-01 3.386141955852508545e-01 -2.362618744373321533e-01
-5.533814802765846252e-02 -2.076036632061004639e-01 4.603123068809509277e-01 3.485942780971527100e-01 5.344015359878540039e-01 3.996475636959075928e-01 -2.268228530883789062e-01 -3.516834974288940430e-01
4.093288779258728027e-01 1.060047000646591187e-01 8.336640000343322754e-01 5.978401377797126770e-02 -2.008376866579055786e-01 3.280841559171676636e-02 1.379965096712112427e-01 2.493750900030136108e-01
-2.306501567363739014e-01 6.369888782501220703e-02 2.479741722345352173e-01 4.526199102401733398e-01 5.680787563323974609e-02 3.736518919467926025e-01 -6.540955305099487305e-01 -3.251205384731292725e-01
-3.460932374000549316e-01 1.407672166824340820e-01 3.462387323379516602e-01 4.031551480293273926e-01 2.516752481460571289e-01 1.320808082818984985e-01 -5.865374803543090820e-01 -3.913781046867370605e-01
-4.546678364276885986e-01 2.013585716485977173e-01 3.432731330394744873e-01 4.406529963016510010e-01 2.368931621313095093e-01 1.325331032276153564e-01 -4.462077021598815918e-01 -4.097996354103088379e-01
7.193518429994583130e-02 4.740609526634216309e-01 1.920343786478042603e-01 4.155367612838745117e-01 1.196900457143783569e-01 3.175831735134124756e-01 -4.471849203109741211e-01 -4.953629970550537109e-01
2.136648893356323242e-01 2.498740553855895996e-01 6.368977427482604980e-01 1.787071079015731812e-01 4.271325096487998962e-02 3.464481532573699951e-01 3.427804410457611084e-01 -4.636660814285278320e-01
1.455954611301422119e-01 4.037146866321563721e-01 2.743223607540130615e-01 1.653860807418823242e-01 3.107611238956451416e-01 4.644455015659332275e-01 -5.728465318679809570e-01 -2.697702944278717041e-01
8.146622031927108765e-02 2.226134240627288818e-01 5.072652101516723633e-01 -1.904758512973785400e-01 2.815783917903900146e-01 2.858659029006958008e-01 -5.819894671440124512e-01 3.879305124282836914e-01
-4.120664596557617188e-01 2.307953387498855591e-01 5.464623570442199707e-01 1.176495179533958435e-01 5.947639346122741699e-01 2.580713033676147461e-01 -2.071369141340255737e-01 3.494916483759880066e-02
-1.661834716796875000e-01 -1.027096211910247803e-01 6.100143194198608398e-01 4.578487873077392578e-01 -1.221926957368850708e-01 -1.140596717596054077e-01 -4.674459621310234070e-02 -5.915784239768981934e-01
-9.915369749069213867e-02 5.981199443340301514e-02 3.245787620544433594e-01 3.015097975730895996e-01 3.633866906166076660e-01 6.533358693122863770e-01 -2.790407538414001465e-01 -3.918802142143249512e-01
-2.088253349065780640e-01 2.316925674676895142e-01 5.384402871131896973e-01 -2.655974403023719788e-02 -5.086324810981750488e-01 -1.093236654996871948e-01 -5.567595958709716797e-01 -1.773339062929153442e-01
-2.807185351848602295e-01 5.465279519557952881e-02 3.187518119812011719e-01 3.991024196147918701e-01 1.829043626785278320e-01 3.458746969699859619e-01 -7.091655135154724121e-01 -3.640947863459587097e-02
4.651001989841461182e-01 -1.577456146478652954e-01 6.416856050491333008e-01 5.160878300666809082e-01 -1.586522459983825684e-01 9.123226255178451538e-02 -1.725843846797943115e-01 -1.319532841444015503e-01
2.265003025531768799e-01 4.607723355293273926e-01 1.960662156343460083e-01 3.205138444900512695e-01 1.805231720209121704e-01 5.910583138465881348e-01 -1.544588655233383179e-01 -4.352232217788696289e-01
2.833402752876281738e-01 3.867229223251342773e-01 7.997519373893737793e-01 -1.443349868059158325e-01 -1.407904922962188721e-01 -6.159280985593795776e-02 1.593898236751556396e-01 -2.463880628347396851e-01
9.762030094861984253e-04 4.591204822063446045e-01 6.118435859680175781e-01 -8.171463012695312500e-02 -3.316750526428222656e-01 -2.149408757686614990e-01 -4.995019733905792236e-01 4.967391118407249451e-02
-3.946530520915985107e-01 4.715527221560478210e-02 6.721061468124389648e-01 -4.324650168418884277e-01 1.247457414865493774e-01 4.165773987770080566e-01 8.611833304166793823e-02 8.220802247524261475e-02
-3.978898376226425171e-02 3.635576367378234863e-01 4.641255438327789307e-01 -1.583432406187057495e-01 1.393023431301116943e-01 3.422913849353790283e-01 -5.217986702919006348e-01 4.657416641712188721e-01
-1.889823973178863525e-01 5.868173241615295410e-01 3.232471644878387451e-01 7.464560866355895996e-02 2.325941622257232666e-01 5.052003264427185059e-01 -4.257318675518035889e-01 1.389072537422180176e-01
-2.704300284385681152e-01 9.889001399278640747e-02 4.999314546585083008e-01 2.395559400320053101e-01 -5.837029814720153809e-01 2.270146906375885010e-01 -2.115667313337326050e-01 4.156495928764343262e-01
4.341615438461303711e-01 -2.518644928932189941e-01 5.395908951759338379e-01 -1.184640526771545410e-01 4.626712501049041748e-01 4.325302243232727051e-01 -1.815775781869888306e-01 9.358616918325424194e-02
-4.088421761989593506e-01 2.194862961769104004e-01 6.543805003166198730e-01 -2.043551392853260040e-02 -4.501019120216369629e-01 -1.109160259366035461e-01 -2.926278412342071533e-01 2.356211096048355103e-01
-3.885022699832916260e-01 -1.966164410114288330e-01 6.780341267585754395e-01 -1.847108304500579834e-01 4.976283907890319824e-01 2.566631138324737549e-01 1.251634582877159119e-02 -5.378640070557594299e-02
-4.161570370197296143e-01 3.741849660873413086e-01 2.806025445461273193e-01 -4.547561332583427429e-02 -3.191914856433868408e-01 6.131736040115356445e-01 -1.856239587068557739e-01 3.060584068298339844e-01
-1.797274500131607056e-01 5.326428636908531189e-02 2.856418788433074951e-01 3.325856328010559082e-01 2.622462213039398193e-01 5.601111054420471191e-01 -4.987030625343322754e-01 -3.761038184165954590e-01
-2.517365515232086182e-01 4.663690924644470215e-01 4.630627632141113281e-01 3.296692371368408203e-01 4.953759908676147461e-01 -9.377783536911010742e-02 -3.717273473739624023e-01 6.038826331496238708e-02
-1.382251828908920288e-01 6.144703030586242676e-01 3.465092182159423828e-01 1.517269313335418701e-01 2.536959052085876465e-01 3.325824737548828125e-01 -4.554076790809631348e-01 2.790370583534240723e-01
-2.617018297314643860e-02 3.246945142745971680e-01 4.272287189960479736e-01 2.593004107475280762e-01 4.681666493415832520e-01 3.250071108341217041e-01 -4.510296583175659180e-01 3.404264450073242188e-01
-1.331047564744949341e-01 2.703607082366943359e-01 5.547979474067687988e-01 9.700503200292587280e-02 -5.050415992736816406e-01 2.551744282245635986e-01 1.434682011604309082e-01 -5.012119412422180176e-01
-6.747050583362579346e-02 2.602572739124298096e-01 5.066748857498168945e-01 1.458724737167358398e-01 -5.230233669281005859e-01 -1.808330118656158447e-01 -5.462754368782043457e-01 -2.122375369071960449e-01
2.533350884914398193e-01 1.456701010465621948e-01 3.668822646141052246e-01 3.141276240348815918e-01 3.925308585166931152e-01 6.996499300003051758e-01 1.352867931127548218e-01 -1.393908560276031494e-01
-2.978273928165435791e-01 4.651126265525817871e-01 3.311333656311035156e-01 1.080011129379272461e-01 3.926844894886016846e-01 2.823356688022613525e-01 -2.340051531791687012e-01 -5.338376760482788086e-01
2.342045158147811890e-01 1.807785928249359131e-01 3.524115979671478271e-01 5.097293257713317871e-01 4.252070188522338867e-01 5.845049619674682617e-01 7.414903491735458374e-02 2.245283499360084534e-02
-4.239361882209777832e-01 5.423952341079711914e-01 5.683455467224121094e-01 -3.143523335456848145e-01 7.009839266538619995e-02 2.196584939956665039e-01 5.821921676397323608e-02 2.183996737003326416e-01
2.751797996461391449e-02 6.144237518310546875e-01 4.196711480617523193e-01 4.391488432884216309e-02 5.257241725921630859e-01 3.008685111999511719e-01 -1.388217508792877197e-01 -2.397805601358413696e-01
-2.766117751598358154e-01 -3.183703720569610596e-01 6.192879080772399902e-01 -4.367690384387969971e-01 1.922251582145690918e-01 3.942527770996093750e-01 -1.773564666509628296e-01 -1.549212783575057983e-01
-6.143705919384956360e-02 2.085269987583160400e-01 5.395237207412719727e-01 -2.272977530956268311e-01 1.530585438013076782e-01 4.838864505290985107e-01 -2.018237560987472534e-01 5.582884550094604492e-01
-4.794342517852783203e-01 2.808915972709655762e-01 4.040165245532989502e-01 2.536060512065887451e-01 3.849483132362365723e-01 5.449290275573730469e-01 -8.400576561689376831e-02 1.072732061147689819e-01
2.992340028285980225e-01 3.433902263641357422e-01 6.278769373893737793e-01 1.151567175984382629e-01 -1.124170124530792236e-01 1.874006539583206177e-01 1.685366183519363403e-01 -5.557790398597717285e-01
3.158472776412963867e-01 1.146563515067100525e-01 4.840223193168640137e-01 2.834556698799133301e-01 5.646247863769531250e-01 4.795842766761779785e-01 6.651557981967926025e-02 1.387190520763397217e-01
-3.486792445182800293e-01 -2.714818418025970459e-01 5.783189535140991211e-01 1.195115149021148682e-01 -4.114590585231781006e-01 4.563879072666168213e-01 1.018670648336410522e-01 -2.608048915863037109e-01
3.268151879310607910e-01 -7.927999645471572876e-02 6.924008727073669434e-01 4.170283079147338867e-01 -3.721425235271453857e-01 -9.079418331384658813e-02 -2.869433760643005371e-01 6.711908429861068726e-02
-1.342553645372390747e-01 -2.122958153486251831e-01 5.931884646415710449e-01 1.278883069753646851e-01 -5.179246142506599426e-02 3.955576121807098389e-01 2.754989825189113617e-02 6.393519043922424316e-01
1.174212433397769928e-02 1.296870857477188110e-01 2.757393717765808105e-01 2.191098481416702271e-01 2.178104817867279053e-01 4.817620515823364258e-01 -6.153828501701354980e-01 -4.480733871459960938e-01
6.391869783401489258e-01 1.497401744127273560e-01 7.065523266792297363e-01 2.451203018426895142e-02 9.997881948947906494e-02 1.746018081903457642e-01 8.031263202428817749e-02 -1.492286771535873413e-01
-5.296622961759567261e-02 3.529052734375000000e-01 6.769526004791259766e-01 -2.270109020173549652e-02 1.038707196712493896e-01 -3.947305083274841309e-01 -4.905757606029510498e-01 -8.128135651350021362e-02
8.583202958106994629e-02 7.234724164009094238e-01 3.533481061458587646e-01 5.107659474015235901e-02 4.297731518745422363e-01 2.721754610538482666e-01 -2.138969004154205322e-01 -1.929263770580291748e-01
-1.113543510437011719e-01 -3.948292434215545654e-01 5.857675075531005859e-01 -2.115720063447952271e-01 -3.568429872393608093e-02 4.288897812366485596e-01 -7.009840756654739380e-02 -5.036765336990356445e-01
4.695493578910827637e-01 2.895173616707324982e-02 7.369747161865234375e-01 3.389801084995269775e-01 8.819089829921722412e-02 -1.229962855577468872e-01 -3.918880596756935120e-02 -3.101686239242553711e-01
-5.522565245628356934e-01 -1.913158446550369263e-01 5.342957377433776855e-01 2.527809143066406250e-01 -2.344395816326141357e-01 -1.017345674335956573e-02 -5.039547681808471680e-01 2.259678672999143600e-03
-2.079138606786727905e-01 1.222895830869674683e-02 5.822132825851440430e-01 -2.018595784902572632e-01 -5.860708355903625488e-01 4.323060810565948486e-01 1.013896334916353226e-02 -2.154813408851623535e-01
-3.007203340530395508e-01 6.280857324600219727e-01 1.602344512939453125e-01 2.044862806797027588e-01 -9.026807546615600586e-02 6.046256422996520996e-01 -2.664482593536376953e-01 -5.357903242111206055e-02
-1.009904220700263977e-01 -1.413708925247192383e-01 6.620740294456481934e-01 -3.631309792399406433e-02 -2.704708874225616455e-01 4.717307686805725098e-01 2.229749560356140137e-01 -4.298281967639923096e-01
5.019195675849914551e-01 1.097754314541816711e-01 7.380651235580444336e-01 1.828567087650299072e-01 3.182901442050933838e-01 -8.237020671367645264e-02 3.338291868567466736e-02 -2.205485403537750244e-01
3.515799045562744141e-01 2.099835723638534546e-01 4.676812589168548584e-01 -4.939630925655364990e-01 -2.438001632690429688e-01 2.411886006593704224e-01 -4.731365740299224854e-01 -1.676435172557830811e-01
-1.741038709878921509e-01 6.983104944229125977e-01 4.324557781219482422e-01 -5.379521474242210388e-02 3.346267044544219971e-01 3.927644193172454834e-01 -1.653178036212921143e-02 1.600817888975143433e-01
5.541356801986694336e-01 3.931731283664703369e-01 7.175104618072509766e-01 2.050940506160259247e-02 -1.373002827167510986e-01 -3.367018699645996094e-02 -5.331040173768997192e-02 -1.671676896512508392e-02
2.882904112339019775e-01 -2.756259031593799591e-02 6.335721015930175781e-01 5.771133899688720703e-01 -2.168551087379455566e-01 -6.459583342075347900e-02 -1.032848209142684937e-01 -3.461054563522338867e-01
2.693799734115600586e-01 1.639836430549621582e-01 4.390620887279510498e-01 -3.477400541305541992e-01 -1.305914521217346191e-01 1.682543903589248657e-01 -6.330935955047607422e-01 -3.750652670860290527e-01
1.239419057965278625e-01 2.397514879703521729e-01 7.968372702598571777e-01 -4.054063931107521057e-02 -6.677524745464324951e-02 1.550249308347702026e-01 3.551428318023681641e-01 -3.687089383602142334e-01
-5.881487727165222168e-01 1.971850246191024780e-01 5.350627303123474121e-01 -2.259893864393234253e-01 1.348966509103775024e-01 3.729954957962036133e-01 -1.923901587724685669e-01 2.889618873596191406e-01
3.683663010597229004e-01 2.663319408893585205e-01 7.426592707633972168e-01 5.793753266334533691e-02 1.716750557534396648e-03 1.461325585842132568e-01 2.368664741516113281e-01 -4.012610912322998047e-01
2.494175732135772705e-01 4.150825738906860352e-01 5.565980672836303711e-01 1.133563518524169922e-01 -4.275213554501533508e-02 1.758574545383453369e-01 6.542895734310150146e-02 -6.370334625244140625e-01
-1.051296219229698181e-01 1.526998132467269897e-01 5.941621065139770508e-01 1.073058322072029114e-01 -4.933419823646545410e-01 -7.652168720960617065e-02 -3.553706109523773193e-01 4.749287664890289307e-01
-9.156326949596405029e-02 -1.660364866256713867e-01 4.791385829448699951e-01 3.662212789058685303e-01 -5.424222946166992188e-01 5.083523392677307129e-01 1.696382313966751099e-01 -1.376045048236846924e-01
2.327399402856826782e-01 3.425854444503784180e-01 5.996718406677246094e-01 -2.296921461820602417e-01 1.895202994346618652e-01 4.731440544128417969e-01 5.617100745439529419e-02 3.913618326187133789e-01
-3.577660322189331055e-01 3.519777655601501465e-01 4.039622843265533447e-01 -1.152008846402168274e-01 1.714124828577041626e-01 6.124951243400573730e-01 -3.482129573822021484e-01 2.141814678907394409e-01
-4.391003549098968506e-01 4.246979057788848877e-01 3.158152103424072266e-01 4.538457989692687988e-01 2.307657748460769653e-01 4.882104694843292236e-01 -1.427196711301803589e-01 9.558270126581192017e-02
-8.673681318759918213e-02 -1.752729713916778564e-01 6.313417553901672363e-01 -4.836631938815116882e-02 -1.995606273412704468e-01 4.614191949367523193e-01 7.869784720242023468e-03 5.550047159194946289e-01
-3.122792243957519531e-01 -2.761349081993103027e-01 5.030754804611206055e-01 -2.320459857583045959e-02 -1.785790324211120605e-01 6.464220881462097168e-01 -1.916011571884155273e-01 2.935045659542083740e-01
4.788150489330291748e-01 3.074735403060913086e-01 7.983833551406860352e-01 1.579542160034179688e-01 -2.103007584810256958e-02 -7.178241759538650513e-02 8.113475888967514038e-02 4.065293073654174805e-02
1.311769187450408936e-01 3.696905374526977539e-01 4.037419855594635010e-01 1.493422687053680420e-01 2.498566210269927979e-01 3.293717801570892334e-01 -5.004267692565917969e-01 4.893562495708465576e-01
-2.866465151309967041e-01 3.314063549041748047e-01 4.999652504920959473e-01 -1.647263914346694946e-01 -1.492980867624282837e-01 -9.838281571865081787e-02 -6.844906806945800781e-01 -1.743760257959365845e-01
2.724583148956298828e-01 3.758678436279296875e-01 5.578009486198425293e-01 3.123389743268489838e-02 -1.552728116512298584e-01 -2.575895488262176514e-01 -4.059946835041046143e-01 -4.659169018268585205e-01
3.892102539539337158e-01 9.303140640258789062e-02 8.013195991516113281e-01 2.973554134368896484e-01 -2.762432992458343506e-01 -1.437245756387710571e-01 -8.303708583116531372e-02 -7.392513751983642578e-02
-1.134342774748802185e-01 1.673952490091323853e-01 7.153064012527465820e-01 -1.725612580776214600e-01 -3.160171210765838623e-01 -1.040154397487640381e-01 -1.700294017791748047e-02 -5.538010597229003906e-01
-6.746870279312133789e-02 -3.100988566875457764e-01 6.778447628021240234e-01 -4.377444982528686523e-01 -1.813642382621765137e-01 3.984407186508178711e-01 -2.050867676734924316e-01 1.203510984778404236e-01
-4.907896518707275391e-01 1.016354709863662720e-01 6.461896896362304688e-01 2.017591297626495361e-01 -3.826408088207244873e-01 -1.145621240139007568e-01 -2.235925048589706421e-01 2.845974862575531006e-01
4.692455828189849854e-01 -4.864846169948577881e-02 8.136879205703735352e-01 2.586719393730163574e-01 -1.591834872961044312e-01 -3.977286815643310547e-02 -7.894045859575271606e-02 1.236514374613761902e-01
1.040020957589149475e-01 4.318645969033241272e-02 5.449935793876647949e-01 -2.018738687038421631e-01 -4.793440401554107666e-01 1.084747239947319031e-01 -6.369802355766296387e-01 -4.760473594069480896e-02
-7.421648502349853516e-02 2.428264766931533813e-01 5.886936187744140625e-01 3.440908789634704590e-01 -3.222316801548004150e-01 -2.308606542646884918e-02 -8.640330052003264427e-04 -6.051459908485412598e-01
2.835091054439544678e-01 6.183717250823974609e-01 3.045559525489807129e-01 4.496105760335922241e-02 1.545234620571136475e-01 6.384476423263549805e-01 -4.965474829077720642e-02 -9.222134202718734741e-02
-2.722638249397277832e-01 3.294445872306823730e-01 1.764351129531860352e-01 3.917423784732818604e-01 1.403303118422627449e-03 4.294980466365814209e-01 -6.290852427482604980e-01 -2.291910052299499512e-01
1.146102398633956909e-01 9.743499755859375000e-02 5.193958282470703125e-01 -1.250970065593719482e-01 -2.426002770662307739e-01 -2.286938764154911041e-02 -6.269267797470092773e-01 -4.894225895404815674e-01
-3.675335347652435303e-01 4.991697669029235840e-01 4.074961841106414795e-01 -2.225420027971267700e-01 -1.731651425361633301e-01 1.302597764879465103e-02 -6.073251962661743164e-01 -3.422118350863456726e-02
-1.162209063768386841e-01 -1.202906966209411621e-01 7.234817743301391602e-01 2.717282772064208984e-01 -5.477422475814819336e-01 1.441573500633239746e-01 1.917922943830490112e-01 -1.310479193925857544e-01
-1.485297922044992447e-02 5.302273631095886230e-01 2.693588733673095703e-01 2.354007512331008911e-01 2.877371907234191895e-01 6.996943950653076172e-01 -9.366105496883392334e-02 -9.763977676630020142e-02
-4.833276569843292236e-01 5.853184461593627930e-01 5.333533883094787598e-01 -1.998249143362045288e-01 8.274597674608230591e-02 1.646712720394134521e-01 1.322628278285264969e-02 2.554657459259033203e-01
-1.258531818166375160e-03 4.850968122482299805e-01 3.900478184223175049e-01 -3.342543840408325195e-01 1.219629421830177307e-01 1.192026361823081970e-01 -6.685841083526611328e-01 -1.572495698928833008e-01
2.963200211524963379e-01 -1.103030294179916382e-01 8.516513705253601074e-01 3.560147285461425781e-01 4.548317939043045044e-02 -2.092433720827102661e-01 1.133193494752049446e-03 -4.602627083659172058e-02
1.084082126617431641e-01 -9.109279513359069824e-02 4.115692377090454102e-01 1.953364461660385132e-01 2.506056427955627441e-01 3.626278042793273926e-01 -7.285137176513671875e-01 2.176459431648254395e-01
-3.634336590766906738e-01 1.688731461763381958e-01 6.500965952873229980e-01 1.359508633613586426e-01 -4.687445461750030518e-01 -2.149702794849872589e-02 -1.355749815702438354e-01 3.996568024158477783e-01
-1.370945572853088379e-01 3.843605518341064453e-01 3.076606094837188721e-01 3.739547431468963623e-01 3.355373740196228027e-01 5.115642547607421875e-01 -3.573790192604064941e-01 3.114027082920074463e-01
8.806788921356201172e-02 3.178163468837738037e-01 4.895630180835723877e-01 -3.137938082218170166e-01 -3.369092345237731934e-01 3.580886125564575195e-02 -6.133635640144348145e-01 -2.491854280233383179e-01
1.072507351636886597e-01 -2.849971950054168701e-01 4.719910323619842529e-01 2.515023052692413330e-01 4.850800633430480957e-01 3.568131625652313232e-01 -4.616546630859375000e-01 -2.133107334375381470e-01
2.789164185523986816e-01 4.764133989810943604e-01 5.299935936927795410e-01 2.964262366294860840e-01 -9.273640811443328857e-02 2.209292799234390259e-01 2.306911647319793701e-01 -4.645923674106597900e-01
3.152951598167419434e-01 -2.758607566356658936e-01 6.867233514785766602e-01 3.740834593772888184e-01 -3.782715499401092529e-01 4.579197242856025696e-02 -2.603193521499633789e-01 3.132905112579464912e-03
-2.060969918966293335e-01 2.771503850817680359e-02 6.646925806999206543e-01 -3.625109791755676270e-01 4.155456721782684326e-01 9.517113864421844482e-02 -4.186023473739624023e-01 1.629780083894729614e-01
3.451324701309204102e-01 2.793826162815093994e-01 7.066221833229064941e-01 2.475901991128921509e-01 -2.039747387170791626e-01 5.905166268348693848e-02 2.110782116651535034e-01 -3.905973434448242188e-01
6.281007826328277588e-02 3.607561886310577393e-01 5.827313065528869629e-01 2.890581190586090088e-01 -1.524774879217147827e-01 1.181137561798095703e-01 1.790444105863571167e-01 -6.111648082733154297e-01
2.384790480136871338e-01 1.870379596948623657e-01 7.262402176856994629e-01 -1.836287677288055420e-01 -6.802445743232965469e-03 2.681684494018554688e-01 2.030402570962905884e-01 -4.835435450077056885e-01
3.535722792148590088e-01 5.056259408593177795e-02 7.719199657440185547e-01 4.160272777080535889e-01 -2.549726963043212891e-01 -1.471234709024429321e-01 -1.163294464349746704e-01 -5.746361985802650452e-02
9.704015403985977173e-02 3.754569217562675476e-02 6.186781525611877441e-01 -6.156409978866577148e-01 1.303294003009796143e-01 3.863269090652465820e-01 -1.358445882797241211e-01 -2.066617012023925781e-01
6.288796663284301758e-01 2.731209099292755127e-01 6.653414368629455566e-01 3.043415397405624390e-02 -1.229735761880874634e-01 -2.747114188969135284e-02 -1.713841110467910767e-01 -2.026333361864089966e-01
5.296494364738464355e-01 1.037564575672149658e-01 7.005372643470764160e-01 3.209021687507629395e-01 2.935890257358551025e-01 -1.240139603614807129e-01 -5.808281712234020233e-03 -1.156187951564788818e-01
2.287625223398208618e-01 2.157604247331619263e-01 3.326324522495269775e-01 4.153603315353393555e-01 4.408842325210571289e-01 6.497279405593872070e-01 -3.755593299865722656e-02 3.272633766755461693e-03
3.145830035209655762e-01 -2.067593783140182495e-01 5.460588335990905762e-01 9.542568773031234741e-02 4.751541018486022949e-01 5.576428771018981934e-01 3.345618769526481628e-02 1.146542802453041077e-01
2.866098284721374512e-01 5.708349347114562988e-01 4.310649037361145020e-01 -1.357647180557250977e-01 4.400647431612014771e-02 3.450360298156738281e-01 -1.823399513959884644e-01 4.832380115985870361e-01
-1.677053719758987427e-01 2.114925831556320190e-01 6.412951350212097168e-01 2.029749564826488495e-02 -4.810616075992584229e-01 -1.253180950880050659e-01 -3.585214018821716309e-01 3.739144802093505859e-01
-5.487020611763000488e-01 3.335996568202972412e-01 2.339932769536972046e-01 2.348601222038269043e-01 -7.974106818437576294e-02 6.809354424476623535e-01 -8.751582354307174683e-02 5.862360354512929916e-03
-4.164932966232299805e-01 -1.102562770247459412e-01 5.819791555404663086e-01 -4.019808024168014526e-02 -3.399019241333007812e-01 4.051218032836914062e-01 1.301752030849456787e-01 -4.212584495544433594e-01
3.418371379375457764e-01 -2.524585276842117310e-02 7.868520021438598633e-01 3.707237243652343750e-01 -3.122830092906951904e-01 -1.191462725400924683e-01 -1.188265755772590637e-01 -1.008394081145524979e-02
1.745368093252182007e-01 -8.019164204597473145e-03 7.570722699165344238e-01 -3.409460186958312988e-01 5.653725564479827881e-02 -1.966442316770553589e-01 -4.879292249679565430e-01 1.137933414429426193e-02
-4.836730360984802246e-01 -6.577023118734359741e-02 4.755739271640777588e-01 1.585664451122283936e-01 1.715031415224075317e-01 5.220174789428710938e-01 -1.785190403461456299e-01 4.202813506126403809e-01
-1.577829122543334961e-01 -1.268265843391418457e-01 5.537955760955810547e-01 -2.743583321571350098e-01 -2.605475783348083496e-01 6.229665875434875488e-01 1.637828419916331768e-03 -3.479689955711364746e-01
2.999680042266845703e-01 -8.058708161115646362e-02 8.213282227516174316e-01 2.006283216178417206e-02 -3.246492445468902588e-01 2.122268080711364746e-01 2.764309942722320557e-01 -4.112202674150466919e-02
-1.646911948919296265e-01 3.332949578762054443e-01 6.915010809898376465e-01 -1.404943913221359253e-01 -9.838205575942993164e-02 -3.767306506633758545e-01 -4.270212054252624512e-01 -1.729931533336639404e-01
-2.616683244705200195e-01 5.380640625953674316e-01 4.567374587059020996e-01 -2.330582588911056519e-01 -4.610573500394821167e-02 -7.841598987579345703e-02 -5.723206996917724609e-01 -2.080036252737045288e-01
-1.072836965322494507e-01 -4.167404770851135254e-01 5.624687075614929199e-01 -2.757087117061018944e-03 5.772307515144348145e-01 2.856521904468536377e-01 -2.057571113109588623e-01 -2.032495737075805664e-01
-3.856599628925323486e-01 3.258420228958129883e-01 4.879010915756225586e-01 -4.100441038608551025e-01 2.813942730426788330e-01 3.886758387088775635e-01 -3.129765391349792480e-01 -1.034601330757141113e-01
-3.746137320995330811e-01 3.193696141242980957e-01 4.009355306625366211e-01 1.648927032947540283e-01 4.438579976558685303e-01 5.576875805854797363e-01 -2.477939128875732422e-01 -1.736601628363132477e-02
3.349391520023345947e-01 6.117147803306579590e-01 4.819012880325317383e-01 -8.294074982404708862e-02 9.290061146020889282e-02 4.185262620449066162e-01 9.949308633804321289e-02 2.842869460582733154e-01
-5.300323367118835449e-01 2.282884120941162109e-01 4.810924828052520752e-01 -1.213412433862686157e-01 3.403756022453308105e-01 5.448322296142578125e-01 -8.935052901506423950e-02 -9.759844280779361725e-03
2.874461114406585693e-01 3.480184972286224365e-01 1.674101054668426514e-01 3.468179404735565186e-01 1.295814812183380127e-01 6.644057631492614746e-01 -2.549985647201538086e-01 -3.531267940998077393e-01
-4.464315772056579590e-01 2.321657538414001465e-01 7.721135616302490234e-01 -2.577395737171173096e-01 -2.257965877652168274e-02 -6.651189923286437988e-02 1.864133328199386597e-01 2.110101580619812012e-01
-1.546384990215301514e-01 3.854214251041412354e-01 4.097242057323455811e-01 -4.751185476779937744e-01 -1.839802116155624390e-01 2.018596231937408447e-01 -5.752331018447875977e-01 -1.686315834522247314e-01
-2.725979089736938477e-01 -2.408775687217712402e-02 6.730775237083435059e-01 3.853803873062133789e-01 -4.294311106204986572e-01 8.874756097793579102e-02 2.688813805580139160e-01 -2.428466230630874634e-01
3.344480991363525391e-01 5.929906368255615234e-01 2.742698192596435547e-01 1.097722165286540985e-02 1.918241679668426514e-01 5.837901234626770020e-01 -2.668896615505218506e-01 -1.110161542892456055e-01
4.655309617519378662e-01 -6.422663480043411255e-02 6.649276018142700195e-01 3.636022508144378662e-01 -3.320555090904235840e-01 -3.075347980484366417e-03 -2.924694716930389404e-01 9.493057429790496826e-02
3.793758451938629150e-01 -1.044821664690971375e-01 8.083877563476562500e-01 -2.849413752555847168e-01 -1.389092649333178997e-03 -7.197543233633041382e-02 -3.124946653842926025e-01 -8.740805089473724365e-02
-2.689824700355529785e-01 -2.577771842479705811e-01 3.719752430915832520e-01 1.844277530908584595e-01 -3.652569949626922607e-01 4.023949503898620605e-01 -6.159572601318359375e-01 -1.186687350273132324e-01
3.590862154960632324e-01 1.759390830993652344e-01 4.082123637199401855e-01 1.206787377595901489e-01 4.000281095504760742e-01 6.721352934837341309e-01 6.767922639846801758e-02 -2.062350362539291382e-01
-4.325480163097381592e-01 4.696421623229980469e-01 4.961109161376953125e-01 -2.167199552059173584e-01 -1.008699163794517517e-01 -4.213641956448554993e-02 -5.193406343460083008e-01 -1.325899362564086914e-01
1.249600946903228760e-01 5.627083182334899902e-01 3.717180192470550537e-01 -2.740367352962493896e-01 2.433114796876907349e-01 5.590254664421081543e-01 -1.386051774024963379e-01 -2.520965039730072021e-01
-2.759267985820770264e-01 4.347601532936096191e-01 4.609917104244232178e-01 -4.299574345350265503e-02 3.460572063922882080e-01 4.185205101966857910e-01 -3.459320068359375000e-01 3.254261016845703125e-01
-3.565762937068939209e-01 -2.483200579881668091e-01 6.450006961822509766e-01 3.283452689647674561e-01 -2.601252496242523193e-01 -1.075112670660018921e-01 -3.163506388664245605e-01 3.287132680416107178e-01
-3.447445034980773926e-01 -2.880037724971771240e-01 5.384812355041503906e-01 2.129333317279815674e-01 -3.314393758773803711e-01 6.038323044776916504e-02 -5.882148742675781250e-01 5.837339535355567932e-02
-1.330571919679641724e-01 2.511084377765655518e-01 6.250982284545898438e-01 3.415045738220214844e-01 -2.863737940788269043e-01 -9.776875376701354980e-02 6.554745137691497803e-02 -5.621404051780700684e-01
2.917319834232330322e-01 -6.088796257972717285e-02 7.260439395904541016e-01 4.335407912731170654e-01 -3.778113126754760742e-01 -1.063651740550994873e-01 -2.010122835636138916e-01 -4.033423215150833130e-02
-2.785304784774780273e-01 -1.995062083005905151e-01 4.533966779708862305e-01 5.148146152496337891e-01 4.257769584655761719e-01 1.603631377220153809e-01 -3.750286698341369629e-01 -2.537056207656860352e-01
-8.169255405664443970e-02 3.101432919502258301e-01 4.253222644329071045e-01 1.084417924284934998e-01 2.715078890323638916e-01 1.586207896471023560e-01 -6.922810673713684082e-01 3.554553091526031494e-01
2.291406840085983276e-01 -2.292766720056533813e-01 8.932862877845764160e-01 6.537669152021408081e-02 -2.245517522096633911e-01 4.243647679686546326e-02 7.009755820035934448e-02 1.885582208633422852e-01
1.139620244503021240e-01 1.750951558351516724e-01 5.332023501396179199e-01 1.589400917291641235e-01 -3.605255782604217529e-01 -2.121513485908508301e-01 -6.116974353790283203e-01 -3.124531805515289307e-01
-6.405312418937683105e-01 -1.995031163096427917e-02 4.053213000297546387e-01 4.876201450824737549e-01 8.173650503158569336e-02 2.658122181892395020e-01 -2.964845895767211914e-01 -1.484007239341735840e-01
1.100743263959884644e-01 3.509893268346786499e-02 5.340133309364318848e-01 -5.237160921096801758e-01 -2.430561929941177368e-01 4.337040483951568604e-01 -2.091493904590606689e-01 -3.691664934158325195e-01
8.806300163269042969e-02 -3.925176262855529785e-01 6.012095808982849121e-01 -4.017601609230041504e-01 -6.678893417119979858e-02 3.883050978183746338e-01 -3.998577594757080078e-01 1.352315582334995270e-02
2.757420837879180908e-01 2.495725005865097046e-01 7.141575217247009277e-01 1.954666823148727417e-01 1.240914091467857361e-01 -5.196668207645416260e-02 1.711840927600860596e-01 -5.157988667488098145e-01
9.422017633914947510e-02 -3.654594346880912781e-02 3.155086934566497803e-01 2.356438636779785156e-01 2.103022485971450806e-01 4.105345308780670166e-01 -7.868332266807556152e-01 -5.330146476626396179e-02
-2.525936961174011230e-01 1.296151876449584961e-01 7.640669345855712891e-01 -7.015107572078704834e-02 -3.556973338127136230e-01 -2.481761425733566284e-01 -3.103488683700561523e-01 2.150546610355377197e-01
-4.153904914855957031e-01 -8.480340987443923950e-02 6.417919397354125977e-01 -4.201932847499847412e-01 8.252280950546264648e-02 4.731656908988952637e-01 3.911512438207864761e-03 -3.299557790160179138e-02
3.089181780815124512e-01 2.846596390008926392e-02 8.222090005874633789e-01 -2.137954980134963989e-01 5.329174920916557312e-02 -2.926197461783885956e-02 9.396903961896896362e-02 -4.116996228694915771e-01
-4.500738382339477539e-01 2.767159640789031982e-01 6.492085456848144531e-01 -1.163399815559387207e-01 4.569713771343231201e-01 2.022479027509689331e-01 7.524759322404861450e-02 1.745444536209106445e-01
-3.121266961097717285e-01 6.670029759407043457e-01 2.419212460517883301e-01 4.953498020768165588e-02 -1.655720025300979614e-01 5.763091444969177246e-01 -1.400519013404846191e-01 1.324524432420730591e-01
-4.656449332833290100e-02 1.606808751821517944e-01 7.270012497901916504e-01 2.158933281898498535e-01 -2.403828054666519165e-01 5.620715767145156860e-02 1.786961257457733154e-01 -5.513593554496765137e-01
-9.600635617971420288e-02 4.710998833179473877e-01 5.170151591300964355e-01 -1.855686902999877930e-01 1.221151277422904968e-01 -8.549969643354415894e-02 -6.593963503837585449e-01 -1.004071906208992004e-01
-6.273115277290344238e-01 2.821130454540252686e-01 3.669500052928924561e-01 2.785319685935974121e-01 8.167102187871932983e-02 4.042069911956787109e-01 -2.241175621747970581e-01 3.072099089622497559e-01
-9.182541817426681519e-02 -9.360686689615249634e-02 5.567134618759155273e-01 2.805858105421066284e-02 -3.607061207294464111e-01 -1.030577495694160461e-01 -6.834585666656494141e-01 -2.534625530242919922e-01
-1.887886524200439453e-01 -2.720420062541961670e-01 6.126489639282226562e-01 4.472110867500305176e-01 -3.652021288871765137e-01 -8.544179610908031464e-03 -3.996497094631195068e-01 1.478180140256881714e-01
-6.087922453880310059e-01 4.522765278816223145e-01 4.389788508415222168e-01 -1.125917807221412659e-01 8.142944425344467163e-02 3.757474124431610107e-01 -2.669046521186828613e-01 -1.959389634430408478e-02
3.136073946952819824e-01 -2.332546412944793701e-01 6.456069350242614746e-01 -5.037747025489807129e-01 6.899648904800415039e-02 3.496701717376708984e-01 -2.040214240550994873e-01 -8.939344435930252075e-02
-3.087954819202423096e-01 4.667617976665496826e-01 4.008672833442687988e-01 -4.848046600818634033e-02 3.239799439907073975e-01 6.184715032577514648e-01 -1.786821484565734863e-01 6.585288047790527344e-02
-6.599906831979751587e-02 5.354133844375610352e-01 3.135989606380462646e-01 3.033775687217712402e-01 3.921034634113311768e-01 5.475593209266662598e-01 -2.025407999753952026e-01 1.549360752105712891e-01
-2.972359061241149902e-01 -3.434614241123199463e-01 6.705189943313598633e-01 2.226477675139904022e-02 -2.125288695096969604e-01 4.992989003658294678e-01 -4.100915044546127319e-02 -2.178162932395935059e-01
-2.421777993440628052e-01 5.096455812454223633e-01 3.362731039524078369e-01 4.130520820617675781e-01 3.138140439987182617e-01 -1.705041341483592987e-02 -2.288059443235397339e-01 -4.967871904373168945e-01
-1.943703591823577881e-01 3.127704858779907227e-01 2.730691432952880859e-01 2.725707590579986572e-01 6.521981209516525269e-03 3.082851469516754150e-01 -7.754481434822082520e-01 -1.383160203695297241e-01
-5.482456088066101074e-02 1.016101166605949402e-01 5.630598664283752441e-01 5.910712480545043945e-01 -3.829889893531799316e-01 -4.067192971706390381e-02 2.045892737805843353e-02 -4.141433537006378174e-01
6.037949323654174805e-01 3.323802947998046875e-01 6.277481913566589355e-01 2.116224467754364014e-01 -6.444483250379562378e-02 -8.077898621559143066e-02 -1.799270361661911011e-01 -2.074876874685287476e-01
4.837855696678161621e-01 1.099537909030914307e-01 7.690251469612121582e-01 2.193852066993713379e-01 2.708728313446044922e-01 -1.831861287355422974e-01 -4.897280782461166382e-02 7.074376195669174194e-02
-3.833360970020294189e-01 -1.937318444252014160e-01 3.880755901336669922e-01 2.928861677646636963e-01 -3.920334577560424805e-01 5.697566866874694824e-01 -2.867547571659088135e-01 1.363645642995834351e-01
-3.941320776939392090e-01 -1.300994157791137695e-01 3.360877931118011475e-01 4.563637673854827881e-01 1.492617577314376831e-01 2.640637457370758057e-01 -5.748915672302246094e-01 -2.898312211036682129e-01
3.300752341747283936e-01 9.510165452957153320e-02 8.751180171966552734e-01 2.186605706810951233e-02 -2.823561429977416992e-01 -5.560898408293724060e-02 8.908207714557647705e-02 1.579344123601913452e-01
2.962784469127655029e-01 2.862389087677001953e-01 6.218033432960510254e-01 1.992027908563613892e-01 -1.709168702363967896e-01 2.640304565429687500e-01 2.402494400739669800e-01 -4.973136782646179199e-01
9.912413358688354492e-02 3.986448943614959717e-01 5.607068538665771484e-01 -2.145583480596542358e-01 2.403937578201293945e-01 -1.497614234685897827e-01 -5.902243852615356445e-01 2.055398970842361450e-01
-1.898881494998931885e-01 -2.260107547044754028e-01 5.954561233520507812e-01 5.290356278419494629e-01 -5.352976173162460327e-02 -1.261991411447525024e-01 -3.874878287315368652e-01 3.308722376823425293e-01
-4.111037850379943848e-01 3.795250952243804932e-01 2.944340705871582031e-01 5.093175768852233887e-01 2.989727854728698730e-01 4.919608831405639648e-01 -5.286378785967826843e-02 8.157014846801757812e-02
-2.662083208560943604e-01 -1.879893243312835693e-01 4.981740415096282959e-01 5.181404575705528259e-02 5.556650161743164062e-01 4.565024077892303467e-01 -2.219987213611602783e-01 -2.765675783157348633e-01
5.839227512478828430e-02 5.716980099678039551e-01 4.282710552215576172e-01 2.328086197376251221e-01 4.147038757801055908e-01 -1.475405693054199219e-01 -4.853058457374572754e-01 -5.353838950395584106e-02
1.581723541021347046e-01 1.141385808587074280e-01 6.144667863845825195e-01 4.736314117908477783e-01 8.090456575155258179e-02 2.622322440147399902e-01 4.164582490921020508e-01 -3.336299359798431396e-01
-2.722564935684204102e-01 6.578724831342697144e-02 4.984676837921142578e-01 2.797681465744972229e-02 -3.534570038318634033e-01 4.342736601829528809e-01 2.776847220957279205e-02 -5.983303785324096680e-01
3.027599453926086426e-01 -2.894391715526580811e-01 6.707342863082885742e-01 2.413577288389205933e-01 -4.581983387470245361e-01 2.717609703540802002e-01 -6.635042838752269745e-03 1.804979294538497925e-01
2.366043925285339355e-01 -8.219889551401138306e-02 5.413717031478881836e-01 -5.010247826576232910e-01 -1.856259703636169434e-01 4.167906641960144043e-01 -4.191213846206665039e-01 -9.653167426586151123e-02
8.960981667041778564e-02 7.324368357658386230e-01 3.637771308422088623e-01 -5.468639731407165527e-02 -6.803639233112335205e-03 4.462375342845916748e-01 -6.039397418498992920e-02 3.425789177417755127e-01
-3.788260519504547119e-01 2.033359408378601074e-01 4.046061933040618896e-01 1.151132285594940186e-01 -5.591375231742858887e-01 2.696022987365722656e-01 -5.830840021371841431e-02 -4.994678795337677002e-01
-2.915659248828887939e-01 -3.711883351206779480e-02 2.068511247634887695e-01 4.184380173683166504e-01 -1.584205031394958496e-01 4.406759142875671387e-01 -6.834256649017333984e-01 -9.680360555648803711e-02
3.754277527332305908e-01 2.715717852115631104e-01 2.938337028026580811e-01 2.877351343631744385e-01 2.786418199539184570e-01 7.198579311370849609e-01 -1.384709179401397705e-01 -3.409161418676376343e-02
-3.911341428756713867e-01 5.527718067169189453e-01 3.440876007080078125e-01 2.318472415208816528e-02 2.413208037614822388e-01 4.250756800174713135e-01 -4.152550995349884033e-01 1.056493967771530151e-01
2.048040777444839478e-01 -4.357729479670524597e-02 6.574208736419677734e-01 -1.190490424633026123e-01 1.647806465625762939e-01 2.100605070590972900e-01 -3.051125109195709229e-01 -5.877156853675842285e-01
-5.738031268119812012e-01 3.176859393715858459e-02 3.778336346149444580e-01 1.780528128147125244e-01 3.994656801223754883e-01 5.449404120445251465e-01 -1.049266085028648376e-01 -1.665451228618621826e-01
-4.139134585857391357e-01 3.405206203460693359e-01 6.863704323768615723e-01 -9.386807680130004883e-02 -3.645788729190826416e-01 -2.347548454999923706e-01 -1.267879307270050049e-01 1.694194823503494263e-01
-2.785658240318298340e-01 -1.005112901329994202e-01 7.371825575828552246e-01 -1.627896130084991455e-01 3.924395740032196045e-01 2.039709538221359253e-01 1.150910183787345886e-02 3.829026818275451660e-01
-3.988184332847595215e-01 2.382668405771255493e-01 2.986788749694824219e-01 5.893059372901916504e-01 2.520788311958312988e-01 4.961321055889129639e-01 -2.165776491165161133e-02 1.937069147825241089e-01
-3.790136873722076416e-01 -1.356997191905975342e-01 4.437577724456787109e-01 2.489278763532638550e-01 -5.169947147369384766e-01 3.681558370590209961e-01 -1.103509217500686646e-01 -4.050292372703552246e-01
-3.969750106334686279e-01 4.173572659492492676e-01 4.123003780841827393e-01 -1.223613470792770386e-01 1.976895704865455627e-02 6.570266485214233398e-01 -5.401795729994773865e-02 2.196983695030212402e-01
-4.353580623865127563e-02 1.357282400131225586e-01 6.097268462181091309e-01 -2.398089170455932617e-01 -3.801611065864562988e-01 -7.884567230939865112e-02 -6.052443385124206543e-01 -1.826136112213134766e-01
-4.869256541132926941e-02 -2.850179076194763184e-01 4.016382396221160889e-01 3.499674797058105469e-01 2.917477190494537354e-01 4.368105232715606689e-01 -5.794206857681274414e-01 -1.447572708129882812e-01
-1.683855950832366943e-01 -1.156406142399646342e-04 6.872504949569702148e-01 5.546516776084899902e-01 -2.035369127988815308e-01 -2.415281720459461212e-02 2.696803808212280273e-01 -2.774102091789245605e-01
2.855771183967590332e-01 -4.156716167926788330e-02 8.931847214698791504e-01 2.318655550479888916e-01 -1.496769487857818604e-01 -1.223251521587371826e-01 -1.023197267204523087e-02 1.664509922266006470e-01
-3.819493055343627930e-01 1.744710840284824371e-02 6.854037642478942871e-01 1.919520944356918335e-01 -3.972573280334472656e-01 -4.962843656539916992e-02 -7.905554771423339844e-02 4.250415265560150146e-01
2.398067414760589600e-01 -3.042566478252410889e-01 6.941192150115966797e-01 3.611306846141815186e-01 -4.521626234054565430e-01 7.970237731933593750e-02 -1.631802171468734741e-01 1.650033332407474518e-02
-2.479360997676849365e-01 2.036402523517608643e-01 2.212752997875213623e-01 1.954935640096664429e-01 -1.837503537535667419e-02 7.982090115547180176e-01 -4.148336350917816162e-01 1.776892319321632385e-02
3.578646481037139893e-01 5.516244769096374512e-01 4.377892911434173584e-01 -2.246458530426025391e-01 3.140477538108825684e-01 4.392817318439483643e-01 -9.202864766120910645e-02 -1.595447659492492676e-01
3.825327157974243164e-01 -2.851885855197906494e-01 6.147476434707641602e-01 5.080479979515075684e-01 -2.162134349346160889e-01 2.100252509117126465e-01 -3.946207836270332336e-02 -2.095059901475906372e-01
1.173606049269437790e-02 2.286945283412933350e-01 5.935537219047546387e-01 4.863426983356475830e-01 -1.135380491614341736e-01 3.894117102026939392e-02 1.015303879976272583e-01 -5.779361128807067871e-01
-3.089143633842468262e-01 3.822681605815887451e-01 3.842251598834991455e-01 -8.263207972049713135e-02 1.036209538578987122e-01 7.134721279144287109e-01 -2.376330196857452393e-01 1.665431112051010132e-01
-3.247863650321960449e-01 2.047112137079238892e-01 5.924330949783325195e-01 1.187289729714393616e-01 -5.569316148757934570e-01 1.817324459552764893e-01 5.381099879741668701e-02 3.760832548141479492e-01
-7.981001585721969604e-02 -2.766600847244262695e-01 3.213817775249481201e-01 2.982694804668426514e-01 1.663163751363754272e-01 4.403323829174041748e-01 -5.534953474998474121e-01 -4.437651038169860840e-01
-1.739773899316787720e-01 -1.960949748754501343e-01 5.448558926582336426e-01 -4.060416221618652344e-01 1.756270378828048706e-01 6.597728729248046875e-01 -3.317795693874359131e-02 -4.790923744440078735e-02
-2.978750169277191162e-01 2.097864449024200439e-01 4.276994764804840088e-01 5.848701670765876770e-02 1.705195158720016479e-01 4.572598934173583984e-01 -5.158795118331909180e-01 4.202588498592376709e-01
-1.334175467491149902e-01 5.768208503723144531e-01 3.765080273151397705e-01 -1.354935020208358765e-01 3.070545494556427002e-01 3.041078448295593262e-01 -2.093998789787292480e-01 -5.086729526519775391e-01
-5.070991069078445435e-02 2.103208601474761963e-01 6.901203989982604980e-01 -2.441297098994255066e-02 -5.980676412582397461e-02 -3.317198157310485840e-01 -5.996646285057067871e-01 5.584899336099624634e-02
-5.481974482536315918e-01 4.758134186267852783e-01 3.173083961009979248e-01 1.104325726628303528e-01 2.521408721804618835e-02 5.826947689056396484e-01 -1.168779209256172180e-01 7.982374727725982666e-02
4.205623641610145569e-02 2.489739805459976196e-01 3.698153197765350342e-01 1.423978507518768311e-01 2.763694226741790771e-01 4.518366158008575439e-01 -6.284239292144775391e-01 3.221018910408020020e-01
-1.462060064077377319e-01 -5.977524816989898682e-02 7.713752388954162598e-01 -1.188671961426734924e-01 2.138570398092269897e-01 1.620321869850158691e-01 9.630971401929855347e-02 5.335137844085693359e-01
-1.916615515947341919e-01 3.065314590930938721e-01 5.247529149055480957e-01 -5.509271472692489624e-02 -2.794067263603210449e-01 -1.811191886663436890e-01 -6.863535046577453613e-01 -9.460490942001342773e-02
-2.428088784217834473e-01 2.840574979782104492e-01 4.319931268692016602e-01 4.959224164485931396e-01 4.626473188400268555e-01 4.266762435436248779e-01 1.749182641506195068e-01 3.326582536101341248e-02
-2.146835923194885254e-01 -2.836195286363363266e-03 4.939682781696319580e-01 9.497573226690292358e-02 -3.161012232303619385e-01 -8.589141815900802612e-02 -7.323748469352722168e-01 -2.391810566186904907e-01
-2.271961867809295654e-01 3.053598478436470032e-02 4.962419867515563965e-01 1.412648260593414307e-01 5.086745023727416992e-01 3.964998424053192139e-01 -4.225990176200866699e-01 2.944246828556060791e-01
-5.609321966767311096e-02 -3.610274940729141235e-02 7.321663498878479004e-01 -9.375212341547012329e-02 5.914478749036788940e-02 3.070531487464904785e-01 1.905201822519302368e-01 5.626859068870544434e-01
-2.177162095904350281e-02 -2.842626571655273438e-01 4.640523195266723633e-01 2.623240351676940918e-01 4.706982970237731934e-01 3.972572684288024902e-01 -5.043115615844726562e-01 2.935798279941082001e-02
-3.492377325892448425e-02 3.516912758350372314e-01 4.165567159652709961e-01 2.793841660022735596e-01 1.562389582395553589e-01 9.887157380580902100e-02 -6.160774827003479004e-01 4.580185711383819580e-01
3.669477999210357666e-02 6.682662367820739746e-01 2.118908166885375977e-01 2.293159216642379761e-01 1.866246014833450317e-01 6.358854174613952637e-01 -8.356840163469314575e-02 -9.180204570293426514e-02
1.738811731338500977e-01 4.036093950271606445e-01 5.596953630447387695e-01 -2.337150275707244873e-01 -2.968624792993068695e-02 -9.256979078054428101e-02 -6.267372369766235352e-01 1.916590034961700439e-01
-3.379284441471099854e-01 -1.997258514165878296e-01 5.954427123069763184e-01 3.493948578834533691e-01 -5.288253426551818848e-01 1.366159766912460327e-01 -7.924976944923400879e-02 2.543319165706634521e-01
-3.736981451511383057e-01 -1.589761078357696533e-01 5.289095044136047363e-01 5.205072835087776184e-02 6.012226939201354980e-01 3.260558247566223145e-01 -1.375428140163421631e-01 -2.567537724971771240e-01
-5.179328918457031250e-01 2.977724671363830566e-01 3.291821777820587158e-01 1.035231873393058777e-01 2.378300279378890991e-01 4.943775534629821777e-01 -4.183205366134643555e-01 -2.191680818796157837e-01
1.954802721738815308e-01 2.113149911165237427e-01 6.285036802291870117e-01 5.347653031349182129e-01 -1.980040073394775391e-01 8.519119000993669033e-04 1.657205224037170410e-01 -4.116709530353546143e-01
2.527447640895843506e-01 5.542913675308227539e-01 4.203751981258392334e-01 -2.320040715858340263e-03 3.908825218677520752e-01 2.152250558137893677e-01 -2.259429842233657837e-01 -4.494433104991912842e-01
-4.398064315319061279e-01 1.749810725450515747e-01 3.401786386966705322e-01 5.542091727256774902e-01 1.732407212257385254e-01 4.695452153682708740e-01 -7.568588852882385254e-02 3.112383186817169189e-01
-3.044961392879486084e-01 -2.680231034755706787e-01 3.344335854053497314e-01 3.723860681056976318e-01 -2.018379569053649902e-01 2.803218364715576172e-01 -6.816475391387939453e-01 3.109238669276237488e-02
1.144212856888771057e-01 1.321901977062225342e-01 4.394641518592834473e-01 9.435760229825973511e-02 1.029735729098320007e-01 2.364617958664894104e-02 -8.065881133079528809e-01 3.250449001789093018e-01
-3.379851579666137695e-01 4.300879240036010742e-01 5.110120773315429688e-01 -2.321960479021072388e-01 2.089731991291046143e-01 4.561921060085296631e-01 -1.936378329992294312e-01 3.105885982513427734e-01
-3.433652520179748535e-01 2.079199403524398804e-01 2.243461906909942627e-01 2.556772828102111816e-01 2.950873598456382751e-02 8.116358518600463867e-01 -1.803957670927047729e-01 1.760724335908889771e-01
3.656070232391357422e-01 6.338848471641540527e-01 5.311009883880615234e-01 -2.341338545083999634e-01 -1.378884762525558472e-01 7.068002223968505859e-02 -1.338970810174942017e-01 2.927409112453460693e-01
1.314037889242172241e-01 2.994576692581176758e-01 5.264285802841186523e-01 -4.049765318632125854e-02 1.827489286661148071e-01 3.034312129020690918e-01 -1.553137153387069702e-01 6.816897392272949219e-01
-2.345010191202163696e-01 -2.247844077646732330e-02 6.518096327781677246e-01 4.597266018390655518e-01 -3.631911575794219971e-01 1.365231424570083618e-01 2.373496592044830322e-01 -3.184625804424285889e-01
3.692902326583862305e-01 4.291845262050628662e-01 4.885699152946472168e-01 -1.220263764262199402e-01 3.439749181270599365e-01 5.492690205574035645e-01 -9.561301209032535553e-03 -7.568185031414031982e-02
-2.151643186807632446e-01 -2.780748307704925537e-01 4.935374259948730469e-01 1.298551708459854126e-01 -2.469162493944168091e-01 3.667660951614379883e-01 -5.084204077720642090e-01 -4.024437367916107178e-01
2.799243628978729248e-01 9.042721241712570190e-02 5.271746516227722168e-01 -3.619298338890075684e-01 -1.686882525682449341e-01 8.216767013072967529e-02 -5.956798195838928223e-01 -3.384035527706146240e-01
-3.581071272492408752e-02 1.802953183650970459e-01 7.142757177352905273e-01 4.291164875030517578e-01 -6.429149955511093140e-02 -4.389564990997314453e-01 -2.556913197040557861e-01 9.841929376125335693e-02
3.181315064430236816e-01 4.065803289413452148e-01 5.016218423843383789e-01 -2.097450792789459229e-01 -4.069487005472183228e-02 4.050343334674835205e-01 1.997305303812026978e-01 4.819401800632476807e-01
3.575517833232879639e-01 4.170005321502685547e-01 5.514667630195617676e-01 -1.178264617919921875e-01 -2.660829722881317139e-01 3.743717372417449951e-01 1.390482634305953979e-01 -3.872723877429962158e-01
-6.430371850728988647e-02 3.482044041156768799e-01 6.072190403938293457e-01 4.947807490825653076e-01 -1.280689612030982971e-03 -4.733449816703796387e-01 -1.297312676906585693e-01 -1.421559303998947144e-01
1.663631498813629150e-01 3.987736701965332031e-01 3.661285638809204102e-01 3.329624533653259277e-01 6.885751336812973022e-02 -1.095563620328903198e-01 -7.413503527641296387e-01 4.521574452519416809e-02
-3.059898614883422852e-01 -3.019582331180572510e-01 6.783549785614013672e-01 1.805743128061294556e-01 -3.329890370368957520e-01 -8.919886499643325806e-02 -4.411442279815673828e-01 9.472401440143585205e-02
-2.921606302261352539e-01 -4.996850341558456421e-02 4.533957242965698242e-01 -5.572938174009323120e-02 -4.625985324382781982e-01 5.030279755592346191e-01 -3.291705995798110962e-02 -4.851326942443847656e-01
2.768208459019660950e-02 2.991165518760681152e-01 3.601867258548736572e-01 -1.673742234706878662e-01 -1.966028958559036255e-01 1.732469350099563599e-01 -8.046185374259948730e-01 1.895687878131866455e-01
-3.265624642372131348e-01 -1.817940771579742432e-01 7.086585760116577148e-01 -3.326567113399505615e-01 6.877053529024124146e-02 4.303525984287261963e-01 -1.401835866272449493e-02 2.394186109304428101e-01
-2.996912598609924316e-01 4.340259432792663574e-01 4.344159960746765137e-01 6.336569041013717651e-02 3.919653594493865967e-01 5.165820717811584473e-01 -2.164795249700546265e-01 2.484291046857833862e-01
-3.548192679882049561e-01 -1.931260898709297180e-02 4.755933582782745361e-01 1.819325238466262817e-01 -6.046456694602966309e-01 4.710920453071594238e-01 1.554687917232513428e-01 -5.241325870156288147e-02
3.815373480319976807e-01 -5.797268077731132507e-02 4.471784234046936035e-01 4.183400869369506836e-01 4.661284387111663818e-01 4.728974401950836182e-01 -3.993283584713935852e-02 1.832733601331710815e-01
-2.101144641637802124e-01 -7.452647387981414795e-02 4.885264337062835693e-01 1.652761250734329224e-01 -6.018077731132507324e-01 5.250944495201110840e-01 2.140296399593353271e-01 2.486160025000572205e-02
1.532119512557983398e-01 5.106895565986633301e-01 1.305859684944152832e-01 1.667883247137069702e-01 -6.666310876607894897e-02 4.399694800376892090e-01 -5.919715762138366699e-01 -3.498626649379730225e-01
-4.888688921928405762e-01 -1.706173568964004517e-01 3.701654672622680664e-01 2.497720569372177124e-01 -1.493929028511047363e-01 3.710351288318634033e-01 -4.939223229885101318e-01 -3.585302233695983887e-01
1.687806993722915649e-01 6.305664181709289551e-01 2.880030274391174316e-01 1.632966995239257812e-01 2.166611105203628540e-01 5.892954468727111816e-01 1.145079433917999268e-01 -2.386721223592758179e-01
-4.795989692211151123e-01 4.838369786739349365e-02 2.498574107885360718e-01 1.814536303281784058e-01 1.328791826963424683e-01 6.456146240234375000e-01 -4.100974798202514648e-01 -2.638837397098541260e-01
1.613030880689620972e-01 5.505811572074890137e-01 2.423158437013626099e-01 1.176589280366897583e-01 2.255347669124603271e-01 4.678660035133361816e-01 -3.289295434951782227e-01 -4.693845510482788086e-01
-5.288557708263397217e-02 -3.529055118560791016e-01 6.661114096641540527e-01 -1.088141649961471558e-01 -2.788265645503997803e-01 3.285116851329803467e-01 -2.250960171222686768e-01 -4.251864552497863770e-01
-1.694440990686416626e-01 -1.484129130840301514e-01 5.542451143264770508e-01 6.085018515586853027e-01 -1.818198561668395996e-01 -1.557063162326812744e-01 -3.235628008842468262e-01 3.313676416873931885e-01
3.618331551551818848e-01 2.243015170097351074e-01 6.364725232124328613e-01 -9.628756344318389893e-02 -2.011265456676483154e-01 3.208762705326080322e-01 1.624708473682403564e-01 -4.843415617942810059e-01
5.849686861038208008e-01 2.601231038570404053e-01 6.727264523506164551e-01 6.383667141199111938e-02 -2.787677645683288574e-01 1.106671690940856934e-01 -4.183573275804519653e-02 -2.044565826654434204e-01
3.244755789637565613e-02 3.853983581066131592e-01 5.659877657890319824e-01 -4.167607426643371582e-01 -9.689935483038425446e-03 -8.089705556631088257e-02 -5.912733674049377441e-01 1.188684720546007156e-02
-3.182666599750518799e-01 1.974045336246490479e-01 6.521825194358825684e-01 -2.744471132755279541e-01 1.916718482971191406e-01 -1.040970906615257263e-01 -4.911271631717681885e-01 2.651310861110687256e-01
-6.536642313003540039e-01 9.160861372947692871e-02 3.082719445228576660e-01 2.329612672328948975e-01 -1.142070814967155457e-02 5.987274050712585449e-01 -2.277641147375106812e-01 -6.743060052394866943e-02
-1.855375915765762329e-01 -9.097363054752349854e-02 6.007289886474609375e-01 6.265417337417602539e-01 -3.989222943782806396e-01 3.631665185093879700e-02 1.085632219910621643e-01 -1.778368204832077026e-01
1.354296058416366577e-01 1.962279528379440308e-01 5.810623764991760254e-01 6.121526956558227539e-01 -1.521675288677215576e-01 -1.239140257239341736e-01 -5.227906256914138794e-02 -4.353691637516021729e-01
2.037415653467178345e-01 -4.321276843547821045e-01 4.331919848918914795e-01 2.721897661685943604e-01 1.865918864496052265e-03 7.031376957893371582e-01 -1.657414063811302185e-02 -1.238219588994979858e-01
-4.807914495468139648e-01 1.922010779380798340e-01 6.148270368576049805e-01 -3.568557202816009521e-01 3.728069663047790527e-01 2.493101805448532104e-01 -1.587672680616378784e-01 -1.387520041316747665e-02
-3.482983708381652832e-01 2.357815355062484741e-01 4.367887973785400391e-01 2.857493460178375244e-01 4.585941731929779053e-01 5.394499897956848145e-01 -1.303425878286361694e-01 1.798725128173828125e-01
-3.984006345272064209e-01 4.012384638190269470e-02 4.106315672397613525e-01 1.776554435491561890e-01 2.759625613689422607e-01 5.119573473930358887e-01 -4.045189321041107178e-01 3.709390759468078613e-01
-3.775807619094848633e-01 4.011900424957275391e-01 3.956201970577239990e-01 5.097200348973274231e-02 9.980212897062301636e-03 -4.746112972497940063e-02 -7.312442064285278320e-01 1.719637773931026459e-02
1.729605197906494141e-01 -3.508885204792022705e-02 5.919385552406311035e-01 -3.706183657050132751e-02 -1.918024271726608276e-01 4.417970180511474609e-01 -1.171912997961044312e-03 6.205760240554809570e-01
-2.773944437503814697e-01 5.051099061965942383e-01 4.453967809677124023e-01 -1.741572767496109009e-01 -4.791979864239692688e-02 -8.469679392874240875e-03 -3.272945284843444824e-01 -5.742104053497314453e-01
2.188008874654769897e-01 4.927678406238555908e-01 4.667801856994628906e-01 1.469031572341918945e-01 6.280832886695861816e-01 9.828145802021026611e-02 7.768293842673301697e-03 -2.561906576156616211e-01
-2.666303813457489014e-01 1.705755740404129028e-01 5.581184625625610352e-01 -1.923229098320007324e-01 1.549530774354934692e-01 -3.680941462516784668e-02 -7.192095518112182617e-01 9.327445924282073975e-02
2.577859163284301758e-01 -4.219505190849304199e-02 5.023858547210693359e-01 -4.673884212970733643e-01 7.674536108970642090e-02 6.657742857933044434e-01 -4.593938216567039490e-02 -9.832061082124710083e-02
-8.125627413392066956e-03 1.770176179707050323e-02 3.140051364898681641e-01 1.745759546756744385e-01 -5.532038211822509766e-01 4.782288968563079834e-01 -3.653952181339263916e-01 -4.497705698013305664e-01
-3.679705858230590820e-01 3.971599936485290527e-01 5.854637622833251953e-01 -2.862782776355743408e-01 2.457544654607772827e-01 2.363505810499191284e-01 -3.598383665084838867e-01 1.907826811075210571e-01
-1.382589787244796753e-01 3.231596350669860840e-01 6.775547862052917480e-01 -1.829456835985183716e-01 -5.373786389827728271e-02 -3.116641640663146973e-01 -5.321250557899475098e-01 -2.689716219902038574e-02
6.681381165981292725e-02 6.795089244842529297e-01 5.756660699844360352e-01 -3.460083007812500000e-01 2.027170360088348389e-01 8.343733102083206177e-02 9.855529665946960449e-02 1.578649729490280151e-01
-5.046166777610778809e-01 4.575172364711761475e-01 5.131831169128417969e-01 1.163723841309547424e-01 1.944024860858917236e-01 2.569970190525054932e-01 2.717563807964324951e-01 2.853932976722717285e-01
-5.866727232933044434e-01 3.621720671653747559e-01 3.425077497959136963e-01 1.575114578008651733e-01 1.264647692441940308e-01 5.924372673034667969e-01 -1.246131137013435364e-01 4.621137864887714386e-03
-1.598723232746124268e-01 1.470044702291488647e-01 7.004402875900268555e-01 5.160199403762817383e-01 7.500375807285308838e-02 -1.129236966371536255e-01 3.636076152324676514e-01 -2.129538953304290771e-01
6.401246786117553711e-02 7.341923713684082031e-01 2.319146692752838135e-01 3.793245553970336914e-01 -2.558930516242980957e-01 -4.043585062026977539e-02 -3.997053802013397217e-01 1.797547340393066406e-01
-2.387420833110809326e-01 1.882620900869369507e-01 4.810969233512878418e-01 3.962756395339965820e-01 6.337581872940063477e-01 2.897881269454956055e-01 1.712580025196075439e-01 6.414996832609176636e-02
-3.520331382751464844e-01 1.550528705120086670e-01 4.067683517932891846e-01 3.984497785568237305e-01 3.303089439868927002e-01 -3.742295503616333008e-02 -5.949156880378723145e-01 -2.517530024051666260e-01
-1.276073902845382690e-01 2.613391280174255371e-01 4.028621912002563477e-01 4.533734619617462158e-01 2.220208048820495605e-01 5.818464159965515137e-01 2.923047244548797607e-01 2.725658416748046875e-01
1.409317553043365479e-01 5.092239379882812500e-01 4.820563793182373047e-01 -4.591627120971679688e-01 -1.429504603147506714e-01 1.774143613874912262e-02 -5.062103271484375000e-01 -2.494420669972896576e-02
-3.271457254886627197e-01 -4.903125166893005371e-01 4.121111333370208740e-01 1.277867704629898071e-01 -3.284840583801269531e-01 4.079172313213348389e-01 -4.378661215305328369e-01 -1.948139071464538574e-02
-3.062456846237182617e-01 2.705140411853790283e-01 7.746070623397827148e-01 -3.362022638320922852e-01 -2.412026673555374146e-01 -1.135753020644187927e-01 -8.532942086458206177e-02 2.040302902460098267e-01
-2.967051565647125244e-01 -3.991583734750747681e-02 5.800341367721557617e-01 5.503899455070495605e-01 -7.627332955598831177e-02 1.859483718872070312e-01 4.077305793762207031e-01 -2.537040114402770996e-01
5.318851470947265625e-01 2.168579548597335815e-01 8.073248863220214844e-01 4.971119016408920288e-02 4.572664946317672729e-02 -5.352969747036695480e-03 1.102593541145324707e-01 -3.936211764812469482e-02
2.647391855716705322e-01 2.083900198340415955e-02 5.555101037025451660e-01 -4.655237868428230286e-02 3.877616822719573975e-01 3.014449588954448700e-02 -5.973215699195861816e-01 3.326552808284759521e-01
-3.574011921882629395e-01 -1.395813822746276855e-01 6.530107855796813965e-01 2.284348160028457642e-01 5.520800352096557617e-01 1.932906061410903931e-01 1.179129630327224731e-01 1.346071213483810425e-01
-1.338647492229938507e-02 3.059758841991424561e-01 5.072335600852966309e-01 -1.496079713106155396e-01 3.466786146163940430e-01 2.786813676357269287e-01 -5.239727497100830078e-01 3.925992548465728760e-01
3.905115276575088501e-02 -1.704468429088592529e-01 5.055483579635620117e-01 2.401419878005981445e-01 3.430689275264739990e-01 -9.275565296411514282e-02 -7.133365869522094727e-01 -1.450054645538330078e-01
-2.992986738681793213e-01 1.311822384595870972e-01 7.102684378623962402e-01 -8.507551252841949463e-02 9.338422119617462158e-02 2.620100080966949463e-01 3.009171187877655029e-01 4.621379375457763672e-01
-5.390293598175048828e-01 2.713915109634399414e-01 4.180322885513305664e-01 -1.164491102099418640e-01 7.842577993869781494e-02 4.890931844711303711e-01 -4.023544490337371826e-01 2.005762904882431030e-01
-3.150849044322967529e-01 1.913854330778121948e-01 5.843502879142761230e-01 -2.248901724815368652e-01 1.861441880464553833e-01 3.226131200790405273e-01 -3.396188020706176758e-01 4.668857753276824951e-01
-3.034776151180267334e-01 4.123189449310302734e-01 3.488362133502960205e-01 3.596489131450653076e-01 3.082553446292877197e-01 6.168483495712280273e-01 -9.737929701805114746e-02 4.306446760892868042e-02
5.148161575198173523e-02 -1.996756717562675476e-02 6.486166119575500488e-01 8.864779025316238403e-02 -4.635568559169769287e-01 4.193886816501617432e-01 4.019955098628997803e-01 1.265571713447570801e-01
7.420400530099868774e-02 3.147081434726715088e-01 4.767709374427795410e-01 4.427184760570526123e-01 -5.224362388253211975e-02 5.213244557380676270e-01 -2.058602869510650635e-01 3.940246105194091797e-01
-2.584095299243927002e-01 3.162553310394287109e-01 4.852989614009857178e-01 -2.325895428657531738e-01 -1.934806257486343384e-01 3.074312116950750351e-03 -7.111900448799133301e-01 -1.894241757690906525e-02
1.250469237565994263e-01 -3.716426193714141846e-01 4.185301363468170166e-01 1.850647181272506714e-01 2.205466777086257935e-01 2.339256703853607178e-01 -6.177217960357666016e-01 -3.897258937358856201e-01
7.917562127113342285e-02 -2.747153639793395996e-01 7.289804220199584961e-01 4.040997028350830078e-01 -4.628599882125854492e-01 6.513693928718566895e-02 5.958806350827217102e-02 -3.899759799242019653e-02
-2.512035965919494629e-01 -7.514405995607376099e-02 7.536759376525878906e-01 4.827354848384857178e-01 -2.180321514606475830e-01 -2.684061825275421143e-01 -6.408483535051345825e-02 -8.063694089651107788e-02
-4.902225732803344727e-01 4.272552430629730225e-01 4.082529842853546143e-01 -2.055139988660812378e-01 -1.200416609644889832e-01 -5.340450629591941833e-02 -4.735710620880126953e-01 -3.559449017047882080e-01
-3.337871432304382324e-01 4.746718108654022217e-01 5.982037782669067383e-01 -7.134154904633760452e-03 2.564646601676940918e-01 2.261092662811279297e-01 3.445787131786346436e-01 2.640833258628845215e-01
-3.700006604194641113e-01 1.593474764376878738e-03 5.053556561470031738e-01 1.792702674865722656e-01 -1.534532457590103149e-01 4.829326272010803223e-01 2.447648644447326660e-01 5.088154673576354980e-01
-5.233679413795471191e-01 2.896576002240180969e-02 3.018386960029602051e-01 4.948709011077880859e-01 9.672763943672180176e-02 5.951055884361267090e-01 -3.742054477334022522e-02 1.559997498989105225e-01
4.430029392242431641e-01 3.052098676562309265e-02 6.747712492942810059e-01 -3.911210298538208008e-01 -2.446765312924981117e-03 2.490963637828826904e-01 -2.402699366211891174e-02 -3.631705641746520996e-01
6.372953951358795166e-02 -5.013168603181838989e-02 5.583270192146301270e-01 -3.823826611042022705e-01 3.715835809707641602e-01 5.906975865364074707e-01 8.145742118358612061e-02 -2.045637965202331543e-01
-3.175455629825592041e-01 2.911900281906127930e-01 4.339013993740081787e-01 -2.563265264034271240e-01 -2.301517128944396973e-01 1.303252130746841431e-01 -6.987733244895935059e-01 4.648549109697341919e-02
-4.220447242259979248e-01 2.150854319334030151e-01 4.939415752887725830e-01 9.659304469823837280e-02 1.974793523550033569e-01 4.446833133697509766e-01 -4.405973851680755615e-01 -3.023917675018310547e-01
3.894149065017700195e-01 -3.979456722736358643e-01 6.164869666099548340e-01 3.590336143970489502e-01 -2.708605825901031494e-01 2.277718335390090942e-01 -2.316051274538040161e-01 -4.634243622422218323e-02
-1.852701753377914429e-01 3.140322864055633545e-01 6.001726388931274414e-01 -1.641949862241744995e-01 1.179595291614532471e-01 -2.229786515235900879e-01 -6.447418332099914551e-01 -2.378091029822826385e-02
-1.525234431028366089e-01 9.653992205858230591e-02 6.200890541076660156e-01 4.292187094688415527e-02 -3.569806218147277832e-01 3.196428120136260986e-01 1.046936139464378357e-01 5.835207700729370117e-01
-4.516398906707763672e-02 7.037315517663955688e-02 6.212251186370849609e-01 3.038120865821838379e-01 -1.370363235473632812e-01 3.986418247222900391e-03 4.819426685571670532e-02 -7.026149630546569824e-01
3.370991349220275879e-02 -9.073629975318908691e-02 4.875563979148864746e-01 -2.643594145774841309e-01 -5.087162256240844727e-01 4.937533736228942871e-01 -1.514605581760406494e-01 -3.968732655048370361e-01
-3.776280581951141357e-01 5.423007011413574219e-01 3.387545645236968994e-01 -1.157509759068489075e-01 -1.130579113960266113e-01 7.828974723815917969e-02 -3.765596151351928711e-01 -5.238754749298095703e-01
2.154534459114074707e-01 3.714018762111663818e-01 8.166057467460632324e-01 -5.197324231266975403e-02 1.388569176197052002e-01 -1.312298178672790527e-01 1.692302078008651733e-01 2.845221161842346191e-01
-1.750023514032363892e-01 -9.826770424842834473e-02 2.848509848117828369e-01 4.675142765045166016e-01 -1.525992900133132935e-01 1.200335696339607239e-01 -7.651094198226928711e-01 -1.921487748622894287e-01
-1.155498921871185303e-01 -1.196036115288734436e-01 6.320736408233642578e-01 -3.246360123157501221e-01 4.773373603820800781e-01 4.849822521209716797e-01 -1.130683999508619308e-02 -6.520003080368041992e-02
-5.143224447965621948e-02 1.033142954111099243e-02 4.337500333786010742e-01 3.812546730041503906e-01 4.221177995204925537e-01 2.754422128200531006e-01 -5.827059149742126465e-01 2.648692727088928223e-01
6.182506084442138672e-01 1.384914070367813110e-01 5.894464850425720215e-01 1.706165522336959839e-01 -3.071925342082977295e-01 3.354518711566925049e-01 1.013093739748001099e-01 6.978796422481536865e-02
-6.797914952039718628e-02 4.369871318340301514e-02 3.487977385520935059e-01 6.790878772735595703e-01 4.426131546497344971e-01 4.062508642673492432e-01 -7.008310407400131226e-02 -2.116396874189376831e-01
9.414153546094894409e-02 -3.234203457832336426e-01 5.884143710136413574e-01 -5.128651261329650879e-01 1.576561331748962402e-01 4.472147524356842041e-01 -2.102254480123519897e-01 -9.068326652050018311e-02
-5.367456674575805664e-01 -2.704392075538635254e-01 4.993049204349517822e-01 5.260542035102844238e-02 3.374549448490142822e-01 5.155724287033081055e-01 5.792536213994026184e-02 -6.039638444781303406e-02
-2.500022649765014648e-01 2.950055301189422607e-01 7.337656021118164062e-01 -3.647476732730865479e-01 2.717626690864562988e-01 3.776865825057029724e-02 -1.139038801193237305e-01 3.012679219245910645e-01
-1.873420476913452148e-01 9.541968256235122681e-02 3.201716244220733643e-01 4.909872412681579590e-01 -2.386502921581268311e-01 -5.987731739878654480e-02 -6.506637930870056152e-01 -3.582139015197753906e-01
7.087048143148422241e-02 -5.084035396575927734e-01 3.427467942237854004e-01 2.246036827564239502e-01 -2.445453703403472900e-01 6.360739469528198242e-01 -2.862677872180938721e-01 1.491278111934661865e-01
5.314416810870170593e-02 4.378813803195953369e-01 4.018625617027282715e-01 -2.530714683234691620e-02 1.468435823917388916e-01 3.384825289249420166e-01 -5.195541977882385254e-01 4.870643615722656250e-01
-4.854684770107269287e-01 -2.073008939623832703e-02 4.997895061969757080e-01 2.356327772140502930e-01 2.777532041072845459e-01 4.864764511585235596e-01 -1.729661822319030762e-01 3.389024436473846436e-01
-6.555842757225036621e-01 1.313616931438446045e-01 5.213747024536132812e-01 -3.154013305902481079e-02 3.265249431133270264e-01 3.896449208259582520e-01 -9.832289814949035645e-02 -1.096268296241760254e-01
1.749802231788635254e-01 -2.481084503233432770e-02 7.601671218872070312e-01 -5.618306621909141541e-02 -3.829207122325897217e-01 2.689601778984069824e-01 2.152370065450668335e-01 -3.499441444873809814e-01
-2.405188977718353271e-01 5.482067465782165527e-01 3.434945046901702881e-01 4.476654157042503357e-02 -5.526931211352348328e-02 6.204891800880432129e-01 1.161553487181663513e-01 3.465170860290527344e-01
5.944781303405761719e-01 1.538527756929397583e-01 4.762997329235076904e-01 4.890862703323364258e-01 7.850346714258193970e-02 -3.493060171604156494e-02 -3.544909358024597168e-01 1.543104201555252075e-01
-3.154334723949432373e-01 2.146588861942291260e-01 6.887736916542053223e-01 1.620943099260330200e-01 -3.793129026889801025e-01 -1.315435469150543213e-01 -1.314853429794311523e-01 4.186516404151916504e-01
-4.928516745567321777e-01 6.788702309131622314e-02 2.814002931118011475e-01 4.787794053554534912e-01 -1.595159173011779785e-01 1.619729548692703247e-01 -5.988039970397949219e-01 -1.839184612035751343e-01
-5.530901551246643066e-01 -3.071774840354919434e-01 5.017057061195373535e-01 1.223588809370994568e-01 -2.735008597373962402e-01 2.595572173595428467e-01 -4.362740516662597656e-01 2.335579693317413330e-02
-1.405971348285675049e-01 -1.239091530442237854e-01 5.973410606384277344e-01 5.691273808479309082e-01 -5.904763936996459961e-02 -2.680786848068237305e-01 -3.932136297225952148e-01 2.327805757522583008e-01
-2.668934166431427002e-01 1.788964420557022095e-01 4.555952548980712891e-01 2.144989967346191406e-01 -2.134713381528854370e-01 3.496135771274566650e-01 -2.663535475730895996e-01 6.359587311744689941e-01
4.299527779221534729e-02 -3.424598276615142822e-01 4.234531521797180176e-01 -3.939736485481262207e-01 7.575979828834533691e-02 6.189827322959899902e-01 -3.910475969314575195e-01 -6.743328273296356201e-02
-1.369011402130126953e-01 3.132964670658111572e-01 7.698696255683898926e-01 -2.167290300130844116e-01 1.794137954711914062e-01 -1.140927299857139587e-01 2.748264074325561523e-01 3.502810299396514893e-01
-2.212566882371902466e-01 -2.372161597013473511e-01 4.739246368408203125e-01 4.377361536026000977e-01 -4.976879060268402100e-01 1.677900999784469604e-01 -3.136710524559020996e-01 3.229865431785583496e-01
1.687622666358947754e-01 4.943427443504333496e-02 4.234670400619506836e-01 -3.234936594963073730e-01 -2.275263424962759018e-03 6.682776808738708496e-01 -9.668779373168945312e-02 -4.787003397941589355e-01
-3.441037833690643311e-01 3.964776992797851562e-01 3.307160437107086182e-01 1.043431386351585388e-01 2.303327769041061401e-01 6.334441304206848145e-01 -3.746393918991088867e-01 9.735559672117233276e-02
-1.483023762702941895e-01 1.929951310157775879e-01 6.738073825836181641e-01 -3.741067945957183838e-01 -3.724351897835731506e-02 3.809433281421661377e-01 -1.387663371860980988e-02 4.473138153553009033e-01
-4.813649356365203857e-01 1.122156232595443726e-01 5.369395613670349121e-01 7.361812144517898560e-02 2.011099308729171753e-01 5.606743097305297852e-01 1.120146140456199646e-01 3.076099753379821777e-01
5.207797512412071228e-02 1.778643727302551270e-01 7.302953600883483887e-01 -2.721382975578308105e-01 1.780742406845092773e-01 2.459430396556854248e-01 2.000469118356704712e-01 4.754412472248077393e-01
-6.052251532673835754e-02 -2.215057313442230225e-01 2.894556820392608643e-01 3.428124785423278809e-01 4.712305031716823578e-03 3.087583482265472412e-01 -7.586929202079772949e-01 -2.738583981990814209e-01
-1.801215559244155884e-01 1.990078389644622803e-02 7.071604132652282715e-01 -1.975992470979690552e-01 -1.150757968425750732e-01 1.344213932752609253e-01 -1.631797701120376587e-01 6.083582639694213867e-01
-3.962804079055786133e-01 5.508157610893249512e-01 4.585500657558441162e-01 9.569840133190155029e-02 1.438712328672409058e-01 3.882733881473541260e-01 2.133589088916778564e-01 3.211854994297027588e-01
3.489799499511718750e-01 6.348095089197158813e-02 4.981801211833953857e-01 3.443598151206970215e-01 -5.369588360190391541e-02 -2.061743736267089844e-01 -6.726749539375305176e-01 9.763899445533752441e-02
-4.791783988475799561e-01 5.404447019100189209e-02 7.360591292381286621e-01 -6.551001965999603271e-02 2.304055243730545044e-01 1.237517148256301880e-01 1.053707897663116455e-01 3.766808807849884033e-01
9.893866628408432007e-02 -4.200908914208412170e-02 6.188461780548095703e-01 -1.270581930875778198e-01 -5.000044777989387512e-02 4.828784763813018799e-01 2.693113870918750763e-02 5.940833091735839844e-01
2.219420522451400757e-01 5.030024051666259766e-01 5.120745897293090820e-01 2.038942724466323853e-01 -4.349300861358642578e-01 -4.192264750599861145e-02 -3.569551408290863037e-01 2.749519348144531250e-01
2.918153069913387299e-02 1.564465165138244629e-01 7.692145705223083496e-01 4.196502864360809326e-01 1.774374395608901978e-02 -4.410879909992218018e-01 -1.067020073533058167e-01 -2.483463287353515625e-02
-2.514976263046264648e-01 2.367880642414093018e-01 5.940315127372741699e-01 1.285740453749895096e-02 4.074636995792388916e-01 4.120582342147827148e-01 3.181348145008087158e-01 3.010204434394836426e-01
1.197959110140800476e-01 -5.851635336875915527e-02 4.745964109897613525e-01 4.407842159271240234e-01 2.849062085151672363e-01 6.607973482459783554e-03 -5.010260939598083496e-01 4.800519943237304688e-01
1.765061467885971069e-01 -4.785462319850921631e-01 5.978766679763793945e-01 -2.456863075494766235e-01 1.730567961931228638e-01 4.621628224849700928e-01 -2.691182196140289307e-01 7.780165970325469971e-02
-6.149134039878845215e-01 2.485140115022659302e-01 5.745071172714233398e-01 -2.184098027646541595e-02 8.897691220045089722e-02 3.478202819824218750e-01 -8.315287530422210693e-02 3.062293231487274170e-01
-5.729612112045288086e-01 1.403370965272188187e-02 6.140408515930175781e-01 5.390059202909469604e-02 5.050982534885406494e-02 3.972510993480682373e-01 1.426780670881271362e-01 3.329420685768127441e-01
-5.331476330757141113e-01 -1.279056724160909653e-02 4.503843188285827637e-01 3.253745138645172119e-01 3.831730037927627563e-02 2.377906069159507751e-02 -4.424013793468475342e-01 -4.572995007038116455e-01
-7.069104313850402832e-01 1.118136048316955566e-01 5.839738249778747559e-01 -1.529705226421356201e-01 -2.666049301624298096e-01 5.283836275339126587e-02 -2.077599763870239258e-01 7.947113364934921265e-02
-2.562263906002044678e-01 3.815508261322975159e-02 5.344725847244262695e-01 -1.351557821035385132e-01 -5.914726853370666504e-01 5.266659855842590332e-01 4.148367047309875488e-02 5.134709179401397705e-03
9.235379844903945923e-02 -2.041222453117370605e-01 3.485102057456970215e-01 3.525070846080780029e-01 -1.335640996694564819e-01 4.626791477203369141e-01 -5.455270409584045410e-01 4.178196489810943604e-01
-3.293239772319793701e-01 5.129247903823852539e-01 5.179817676544189453e-01 -1.019502207636833191e-01 -3.963624313473701477e-02 4.198682308197021484e-01 2.319930493831634521e-01 3.436185717582702637e-01
3.856055065989494324e-02 -9.412387758493423462e-02 3.512308001518249512e-01 3.440065085887908936e-01 3.303326666355133057e-01 5.099161863327026367e-01 -5.988855957984924316e-01 1.419576257467269897e-01
-1.861129254102706909e-01 1.919340491294860840e-01 5.660144090652465820e-01 2.216436713933944702e-01 -6.222696304321289062e-01 9.812897443771362305e-02 -3.837765380740165710e-02 4.008783400058746338e-01
2.987783253192901611e-01 5.955298542976379395e-01 5.080629587173461914e-01 -2.913906574249267578e-01 -1.392510682344436646e-01 -5.567243695259094238e-02 -3.473300635814666748e-01 -2.644063830375671387e-01
-5.615304112434387207e-01 1.956762075424194336e-01 5.283905863761901855e-01 1.739579737186431885e-01 -3.378724455833435059e-01 1.485136300325393677e-01 8.166554570198059082e-02 -4.405145049095153809e-01
-3.000631332397460938e-01 -1.333746016025543213e-01 6.634157896041870117e-01 -9.853962808847427368e-02 3.519500195980072021e-01 3.523283898830413818e-01 -4.066540002822875977e-01 1.702098548412322998e-01
-2.357268929481506348e-01 5.628605484962463379e-01 1.347929239273071289e-01 2.415451407432556152e-01 -5.358270555734634399e-02 5.253623127937316895e-01 -4.626335203647613525e-01 -2.412494868040084839e-01
-4.502786695957183838e-01 2.699720263481140137e-01 4.299429059028625488e-01 -2.787586152553558350e-01 -3.427925109863281250e-01 1.547460705041885376e-01 -2.506574392318725586e-01 -5.074689984321594238e-01
1.926713734865188599e-01 2.598564624786376953e-01 4.781568944454193115e-01 -1.119127795100212097e-01 -4.505576789379119873e-01 4.837416410446166992e-01 1.338003128767013550e-01 -4.464112818241119385e-01
-1.304126828908920288e-01 3.669688999652862549e-01 3.004211485385894775e-01 5.749320983886718750e-01 3.311943113803863525e-01 4.262022078037261963e-01 1.287431865930557251e-01 -3.458524048328399658e-01
-4.724091291427612305e-01 -2.256045788526535034e-01 7.093438506126403809e-01 2.558631002902984619e-01 -2.213944345712661743e-01 2.553318068385124207e-02 2.065624445676803589e-01 -2.548765540122985840e-01
-4.827779829502105713e-01 3.222799599170684814e-01 6.127196550369262695e-01 -6.731711328029632568e-02 4.581487178802490234e-01 2.627349495887756348e-01 -1.867211237549781799e-02 6.185147538781166077e-02
6.407459825277328491e-02 -4.431547224521636963e-01 7.079161405563354492e-01 -3.726450493559241295e-03 2.377388924360275269e-01 4.096980392932891846e-01 -5.371648818254470825e-02 2.666299641132354736e-01
-8.241730183362960815e-02 2.531265020370483398e-01 6.068912744522094727e-01 8.132465928792953491e-02 -2.054093331098556519e-01 2.415380924940109253e-01 -2.129443734884262085e-02 6.732137203216552734e-01
2.105628550052642822e-01 7.257922887802124023e-01 3.647202551364898682e-01 4.005685746669769287e-01 2.655342519283294678e-01 2.519402503967285156e-01 1.779286377131938934e-02 -3.337657451629638672e-02
-3.950221240520477295e-01 3.866549730300903320e-01 2.710797488689422607e-01 5.131775140762329102e-01 -9.901700913906097412e-02 5.566933155059814453e-01 -1.251372098922729492e-01 -1.491611599922180176e-01
-4.991746842861175537e-01 2.590914964675903320e-01 3.263845443725585938e-01 4.273375570774078369e-01 3.306906819343566895e-01 3.885904848575592041e-01 -3.601166903972625732e-01 -6.714918464422225952e-02
-6.188530921936035156e-01 3.496429324150085449e-01 5.852342247962951660e-01 -8.153824508190155029e-02 -2.523060142993927002e-01 2.106053978204727173e-01 7.222157716751098633e-02 1.799834519624710083e-01
2.141048461198806763e-01 -6.538186222314834595e-02 4.723170101642608643e-01 5.292451381683349609e-01 -4.296720027923583984e-01 -8.420334756374359131e-02 -4.631868302822113037e-01 -2.011228799819946289e-01
1.808613836765289307e-01 3.489330410957336426e-01 5.050973892211914062e-01 -4.900000393390655518e-01 -7.246379554271697998e-02 2.420623153448104858e-01 -4.810291528701782227e-01 -2.346855700016021729e-01
-1.316346824169158936e-01 1.848626136779785156e-01 4.406696557998657227e-01 1.161905452609062195e-01 5.537104606628417969e-01 3.052178919315338135e-01 -5.774964690208435059e-01 -8.690644055604934692e-02
-7.610242813825607300e-02 8.373438715934753418e-01 2.134388834238052368e-01 6.523873656988143921e-02 7.109626382589340210e-02 3.745583891868591309e-01 -1.208347305655479431e-01 -2.886204421520233154e-01
-2.278104573488235474e-01 2.718415856361389160e-01 6.960652470588684082e-01 -6.946144998073577881e-02 -5.639905333518981934e-01 -7.321580499410629272e-02 -1.099015474319458008e-01 2.221458554267883301e-01
-5.213918685913085938e-01 -8.713498711585998535e-02 3.594542145729064941e-01 1.848524957895278931e-01 -3.684107959270477295e-01 3.216985166072845459e-01 -5.635121464729309082e-01 2.044037543237209320e-02
-6.982054561376571655e-02 9.627933800220489502e-02 5.877658128738403320e-01 1.235644891858100891e-01 -4.338935017585754395e-01 1.601076573133468628e-01 -6.317213773727416992e-01 1.102209985256195068e-01
4.560998380184173584e-01 1.485547572374343872e-01 3.029784262180328369e-01 4.183661937713623047e-01 3.407821655273437500e-01 5.962762236595153809e-01 -1.661789119243621826e-01 6.152451038360595703e-02
-3.466559350490570068e-01 1.892082989215850830e-01 3.156443536281585693e-01 1.948595196008682251e-01 -5.606299042701721191e-01 4.528320431709289551e-01 -9.040973149240016937e-03 -4.324162602424621582e-01
-4.658226966857910156e-01 3.020384311676025391e-01 6.043440699577331543e-01 9.891363233327865601e-02 2.555698156356811523e-01 3.984528183937072754e-01 8.986687660217285156e-02 2.908776998519897461e-01
4.959181249141693115e-01 2.319106459617614746e-01 5.247457623481750488e-01 2.941511869430541992e-01 1.718465983867645264e-01 4.321192502975463867e-01 -5.902111530303955078e-02 -3.444676101207733154e-01
-1.262606978416442871e-01 4.717100877314805984e-03 5.779213309288024902e-01 6.331602334976196289e-01 4.906351212412118912e-03 -7.234211266040802002e-02 -3.052638173103332520e-01 -3.882106840610504150e-01
3.367314040660858154e-01 2.726589441299438477e-01 3.288620412349700928e-01 -1.112521886825561523e-01 9.519904106855392456e-02 6.535009741783142090e-01 -1.872549653053283691e-01 -4.696282744407653809e-01
7.162910699844360352e-02 -3.473741235211491585e-03 6.744278073310852051e-01 3.456282615661621094e-01 -5.088544487953186035e-01 9.741532802581787109e-02 3.097325190901756287e-02 -3.887977302074432373e-01
8.594645559787750244e-02 4.926569461822509766e-01 1.405965685844421387e-01 4.464944005012512207e-01 -1.900000125169754028e-01 3.476985991001129150e-01 -6.057335138320922852e-01 -8.288592845201492310e-02
-2.914877235889434814e-01 4.855631589889526367e-01 5.104992389678955078e-01 2.545164525508880615e-01 2.946395277976989746e-01 -2.102230936288833618e-01 -4.516630172729492188e-01 1.373661160469055176e-01
-3.804667890071868896e-01 2.305082529783248901e-01 6.533792614936828613e-01 8.256087452173233032e-02 -4.676498472690582275e-01 -7.055716123431921005e-03 -8.224198967218399048e-02 3.779948949813842773e-01
-2.050595581531524658e-01 4.836454987525939941e-01 5.881680250167846680e-01 -2.022805064916610718e-01 -4.510531425476074219e-01 2.232238277792930603e-02 -1.433150768280029297e-01 3.356967270374298096e-01
-5.267296433448791504e-01 6.123124361038208008e-01 3.161647319793701172e-01 2.510528862476348877e-01 6.974154710769653320e-02 3.935219347476959229e-01 -1.275985222309827805e-02 -1.573387384414672852e-01
-1.569239050149917603e-01 -2.135139852762222290e-01 5.376147627830505371e-01 -1.432306170463562012e-01 -1.025255843997001648e-01 6.352730393409729004e-01 -4.248790442943572998e-02 -4.520547389984130859e-01
2.916914224624633789e-01 4.920211136341094971e-01 2.674226164817810059e-01 4.769046902656555176e-01 1.157836690545082092e-01 4.624921381473541260e-01 -3.730049729347229004e-01 8.625981956720352173e-02
-3.247984126210212708e-02 -5.442556366324424744e-02 7.683113217353820801e-01 -1.680456846952438354e-01 3.089885115623474121e-01 1.301742494106292725e-01 -4.710659384727478027e-02 5.126432180404663086e-01
-2.689872682094573975e-01 -3.109962120652198792e-02 8.388698101043701172e-01 -2.567651569843292236e-01 -1.009573414921760559e-01 3.486926555633544922e-01 -1.033261045813560486e-01 -1.207996085286140442e-01
2.162259072065353394e-02 1.220584958791732788e-01 7.736942768096923828e-01 1.222586631774902344e-01 -2.802372165024280548e-02 3.559305071830749512e-01 -3.997150063514709473e-01 2.895515263080596924e-01
1.643045991659164429e-02 9.323704242706298828e-02 8.368068933486938477e-01 1.318479776382446289e-01 -4.014558494091033936e-01 -2.647045254707336426e-02 1.263647973537445068e-01 -3.091470301151275635e-01
-3.495271205902099609e-01 -6.974586844444274902e-02 6.980540752410888672e-01 6.385242938995361328e-02 -2.919843792915344238e-01 9.250172972679138184e-02 -2.396219819784164429e-01 4.799786210060119629e-01
-1.892386227846145630e-01 6.647669523954391479e-02 8.279968500137329102e-01 1.527116596698760986e-01 -7.333455979824066162e-02 -3.362007737159729004e-01 -3.159193098545074463e-01 -1.807101517915725708e-01
-6.890203058719635010e-02 -3.419569134712219238e-02 4.024247527122497559e-01 2.254886478185653687e-01 4.206998944282531738e-01 4.369910657405853271e-01 -6.001777648925781250e-01 2.304982692003250122e-01
1.502478420734405518e-01 4.507185220718383789e-01 7.362433671951293945e-01 3.141715228557586670e-01 -1.772631555795669556e-01 -1.180989965796470642e-01 8.790791779756546021e-02 -2.835894823074340820e-01
-1.513813138008117676e-01 -2.825764752924442291e-02 2.609671354293823242e-01 5.333168506622314453e-01 4.995429143309593201e-02 3.353782296180725098e-01 -6.962591409683227539e-01 -1.549315899610519409e-01
-3.897896707057952881e-01 1.140876561403274536e-01 5.973179936408996582e-01 -2.694646641612052917e-02 1.138132363557815552e-01 5.460920333862304688e-01 2.500646710395812988e-01 3.222281634807586670e-01
-3.859457075595855713e-01 1.641823351383209229e-01 5.165522098541259766e-01 -4.146344661712646484e-01 -2.030885964632034302e-02 5.869394540786743164e-01 -8.365638554096221924e-02 -1.828484535217285156e-01
-4.028768278658390045e-03 -8.316571265459060669e-02 6.563438773155212402e-01 -3.742286190390586853e-02 6.290341019630432129e-01 3.195259571075439453e-01 2.265543192625045776e-01 1.084977015852928162e-01
-4.517395496368408203e-01 7.963649183511734009e-02 6.785013675689697266e-01 -4.880454763770103455e-02 -4.711115360260009766e-01 1.832100301980972290e-01 1.623746305704116821e-01 -2.120517194271087646e-01
-2.995965778827667236e-01 5.164601206779479980e-01 4.217572510242462158e-01 -2.421854436397552490e-01 -1.996437013149261475e-01 -6.888097617775201797e-03 -4.700240492820739746e-01 -3.822961449623107910e-01
-5.417996644973754883e-01 -2.276144735515117645e-02 7.598701119422912598e-01 -1.864006221294403076e-01 4.881173744797706604e-02 2.431708872318267822e-01 5.390225723385810852e-02 1.713682413101196289e-01
-2.918967902660369873e-01 1.261919178068637848e-02 6.497585773468017578e-01 6.178628802299499512e-01 1.259548682719469070e-02 -2.360765039920806885e-01 -2.172710299491882324e-01 8.717210590839385986e-02
-1.956623792648315430e-01 9.726668894290924072e-02 6.939448118209838867e-01 -4.344238936901092529e-01 4.622948467731475830e-01 2.513605058193206787e-01 -6.541369855403900146e-02 2.818338945508003235e-02
-4.199165105819702148e-01 1.740427166223526001e-01 7.103373408317565918e-01 1.262914389371871948e-01 -4.617525264620780945e-02 1.538601368665695190e-01 4.341506361961364746e-01 2.419892996549606323e-01
-4.641333967447280884e-02 8.480682969093322754e-02 3.615083098411560059e-01 3.737483918666839600e-01 5.630388110876083374e-02 1.245196536183357239e-01 -8.139840960502624512e-01 1.975650638341903687e-01
-6.015706434845924377e-02 1.616387069225311279e-01 7.810496687889099121e-01 -4.989221394062042236e-01 -2.717080414295196533e-01 6.992272287607192993e-02 -1.784908324480056763e-01 2.681113593280315399e-02
-2.253563404083251953e-01 -6.399478763341903687e-02 4.371176958084106445e-01 2.173857241868972778e-01 -4.825935661792755127e-01 5.206059217453002930e-01 8.765854686498641968e-02 -4.417913556098937988e-01
3.185662627220153809e-01 -2.147113233804702759e-01 5.514520406723022461e-01 5.483565926551818848e-01 -2.272005677223205566e-01 -6.707253307104110718e-02 -4.040066599845886230e-01 -1.681666970252990723e-01
-3.257859647274017334e-01 5.501785278320312500e-01 4.306867718696594238e-01 2.000504583120346069e-01 3.655361384153366089e-02 4.155172109603881836e-01 6.450285017490386963e-02 4.330178797245025635e-01
-2.943420410156250000e-01 -5.748000741004943848e-02 5.291026830673217773e-01 -1.594266593456268311e-01 3.305318057537078857e-01 3.672484159469604492e-01 -5.868091583251953125e-01 1.273757964372634888e-01
-1.333978176116943359e-01 1.932658813893795013e-02 4.460509121417999268e-01 -1.562103182077407837e-01 -5.265812277793884277e-01 4.365011751651763916e-01 -2.906408905982971191e-01 -4.540651142597198486e-01
-2.044401168823242188e-01 3.176144957542419434e-01 4.425511360168457031e-01 4.776207804679870605e-01 -2.884677350521087646e-01 2.374018877744674683e-01 1.909697502851486206e-01 -5.072566270828247070e-01
9.963922947645187378e-02 -1.153454110026359558e-01 8.220056295394897461e-01 1.540855318307876587e-01 2.353034317493438721e-01 -3.586537763476371765e-02 -8.933073282241821289e-02 4.611920118331909180e-01
-1.603008955717086792e-01 1.469637602567672729e-01 8.883026242256164551e-01 -4.193852469325065613e-02 2.483709603548049927e-01 -8.873312175273895264e-02 -8.466982096433639526e-02 2.917774915695190430e-01
-3.469706773757934570e-01 3.065226078033447266e-01 5.401241183280944824e-01 4.551544189453125000e-01 -4.745920300483703613e-01 1.330782175064086914e-01 -1.883921176195144653e-01 -9.119488298892974854e-02
-2.072400301694869995e-01 4.211621358990669250e-02 6.419519186019897461e-01 3.757538795471191406e-01 -3.684655725955963135e-01 3.616762533783912659e-02 1.160268634557723999e-01 -5.014451742172241211e-01
2.758764624595642090e-01 -9.856678545475006104e-02 7.770289778709411621e-01 -1.769786179065704346e-01 2.277406305074691772e-02 5.201894640922546387e-01 1.687346212565898895e-02 -8.764044195413589478e-02
-3.665912449359893799e-01 -1.305790692567825317e-01 5.457704663276672363e-01 3.460546955466270447e-03 4.870269596576690674e-01 5.319657921791076660e-01 1.839879155158996582e-02 -1.736705303192138672e-01
-2.229799628257751465e-01 -4.886836558580398560e-02 5.064401030540466309e-01 3.346527814865112305e-01 -4.253327846527099609e-01 4.553120434284210205e-01 -2.095215767621994019e-01 3.837989568710327148e-01
9.418335556983947754e-02 4.148281514644622803e-01 8.331028223037719727e-01 -3.212510421872138977e-02 2.189196050167083740e-01 2.099931985139846802e-01 -1.782257407903671265e-01 1.293658092617988586e-02
-1.992106735706329346e-01 3.699850738048553467e-01 8.000445365905761719e-01 5.557370930910110474e-02 -2.403076365590095520e-02 2.199400067329406738e-01 2.339852750301361084e-01 2.767059206962585449e-01
1.904468834400177002e-01 4.935089051723480225e-01 5.278197526931762695e-01 -4.390582144260406494e-01 2.722017467021942139e-02 3.917179405689239502e-01 -1.850110292434692383e-01 2.457645535469055176e-01
-3.561577796936035156e-01 4.865647852420806885e-02 8.302745223045349121e-01 1.513305008411407471e-01 1.504103392362594604e-01 -7.975842058658599854e-02 -3.131852671504020691e-02 -3.585552573204040527e-01
-3.100969493389129639e-01 2.558905184268951416e-01 5.153880119323730469e-01 -2.710252813994884491e-02 -5.638545751571655273e-01 3.903353214263916016e-01 2.839919626712799072e-01 -1.451054960489273071e-01
-3.493860065937042236e-01 -4.021125435829162598e-01 7.656716704368591309e-01 1.953941397368907928e-02 2.730441391468048096e-01 2.254058271646499634e-01 -6.377290934324264526e-02 1.312259491533041000e-02
2.527728676795959473e-02 2.847040593624114990e-01 5.329239964485168457e-01 1.268877685070037842e-01 -4.687350690364837646e-01 2.969515621662139893e-01 4.402352962642908096e-03 -5.570313334465026855e-01
