# Supplementary material for: Where is your field going? A machine learning approach to study the relative motion of the domains of physics
Source: PLoS One. 2020 Jun 18;15(6):e0233997. doi: 10.1371/journal.pone.0233997 (PMC7302634; doi:10.1371/journal.pone.0233997)
Supplement: S12 Data — (ZIP) [file pone.0233997.s012.zip › 11/Pacs4Run_11_VS_500_embeddings1986-1990ED8.txt]

5.143474414944648743e-02 1.646496653556823730e-01 8.905767202377319336e-01 7.195264101028442383e-02 2.438495457172393799e-01 3.026964329183101654e-02 3.298943638801574707e-01 5.226578563451766968e-02
5.369544029235839844e-01 -2.586020529270172119e-01 4.634907543659210205e-01 -1.137992367148399353e-01 5.951843261718750000e-01 2.261686027050018311e-01 4.242716357111930847e-02 9.916746616363525391e-02
1.073524877429008484e-01 1.009425055235624313e-02 3.991862833499908447e-01 -1.393056958913803101e-01 2.663168609142303467e-01 3.727400302886962891e-01 6.656835675239562988e-01 -3.957565128803253174e-01
4.191283583641052246e-01 1.140159666538238525e-01 -4.683891683816909790e-02 -6.303178668022155762e-01 3.937375545501708984e-01 1.633738726377487183e-01 4.632562100887298584e-01 -1.245420575141906738e-01
7.114822864532470703e-01 -3.195812404155731201e-01 2.995561063289642334e-01 -2.644413709640502930e-01 3.826771676540374756e-01 -1.661289632320404053e-01 1.374873816967010498e-01 -1.976214796304702759e-01
5.919631943106651306e-02 1.025898754596710205e-01 5.578972101211547852e-01 -1.389001756906509399e-01 2.810159325599670410e-01 3.401466906070709229e-01 4.998508095741271973e-01 -4.592471718788146973e-01
7.047774791717529297e-01 -1.014142930507659912e-01 3.304693102836608887e-01 -4.041907936334609985e-02 -1.375831216573715210e-01 -5.561674386262893677e-02 4.517813324928283691e-01 -3.950079977512359619e-01
-3.582945466041564941e-02 4.184169471263885498e-01 5.120593905448913574e-01 1.788569390773773193e-01 2.921078503131866455e-01 4.450843930244445801e-01 4.206708371639251709e-01 2.627882659435272217e-01
4.116940796375274658e-01 9.421440213918685913e-02 3.840246051549911499e-02 -7.872345298528671265e-02 4.151505231857299805e-01 3.773232102394104004e-01 4.798167347908020020e-01 -5.186641216278076172e-01
7.021757960319519043e-01 3.259330987930297852e-01 1.051627919077873230e-01 -1.011613830924034119e-01 4.651011228561401367e-01 3.733500838279724121e-01 -8.300926536321640015e-02 -1.297071874141693115e-01
1.196615919470787048e-01 -1.342282593250274658e-01 7.695177793502807617e-01 1.712829023599624634e-01 5.500028729438781738e-01 1.292009800672531128e-01 -1.376432925462722778e-01 -8.959092199802398682e-02
1.481537520885467529e-01 2.856017351150512695e-01 6.718580424785614014e-02 -1.186046823859214783e-01 4.863967001438140869e-01 1.363252401351928711e-01 2.225479036569595337e-01 -7.571045756340026855e-01
5.790724754333496094e-01 -1.041570231318473816e-01 5.988852381706237793e-01 -2.389845810830593109e-02 4.921922385692596436e-01 1.415833532810211182e-01 -1.500926762819290161e-01 9.881748259067535400e-02
3.821724057197570801e-01 -3.227117955684661865e-01 1.341675817966461182e-01 -3.270965814590454102e-01 5.202177762985229492e-01 7.343354821205139160e-02 4.423637688159942627e-01 -3.912846148014068604e-01
-3.850839436054229736e-01 1.410341858863830566e-01 6.530955433845520020e-01 2.972606718540191650e-01 3.546340763568878174e-01 -2.428647130727767944e-03 3.645095527172088623e-01 -2.414193004369735718e-01
-1.751183345913887024e-02 9.757789969444274902e-02 1.509976387023925781e-01 5.349226593971252441e-01 5.260743498802185059e-01 1.009839773178100586e-01 6.102677583694458008e-01 1.478197574615478516e-01
3.811958134174346924e-01 1.739004105329513550e-01 1.723710745573043823e-01 -1.369607299566268921e-01 3.836867213249206543e-01 4.029039144515991211e-01 4.202528595924377441e-01 -5.383481383323669434e-01
1.955188363790512085e-01 2.134739905595779419e-01 4.125920236110687256e-01 -3.677856028079986572e-01 4.989475309848785400e-01 3.089593052864074707e-01 1.364340186119079590e-01 -4.976787567138671875e-01
-4.885119944810867310e-02 3.499045670032501221e-01 4.330913126468658447e-01 -2.764526307582855225e-01 2.324066609144210815e-01 2.017464116215705872e-02 2.403288930654525757e-01 -7.064055204391479492e-01
3.605263531208038330e-01 6.648915261030197144e-02 -1.348668523132801056e-02 -2.970499396324157715e-01 7.696129679679870605e-01 3.680931627750396729e-01 1.733969897031784058e-01 -1.389813721179962158e-01
3.724183440208435059e-01 -1.996714062988758087e-02 -7.209987938404083252e-02 -3.052467405796051025e-01 7.071919441223144531e-01 3.669885694980621338e-01 3.538249731063842773e-01 -5.038658902049064636e-02
4.848918616771697998e-01 1.662799119949340820e-01 3.541199564933776855e-01 9.331063181161880493e-02 1.200913265347480774e-01 3.637177050113677979e-01 4.007212817668914795e-01 -5.439055562019348145e-01
4.444883391261100769e-02 7.513691186904907227e-01 5.035838484764099121e-01 -3.592558205127716064e-02 4.166141450405120850e-01 4.257410764694213867e-02 -5.392855033278465271e-02 1.712755672633647919e-02
3.266711533069610596e-01 8.130142688751220703e-01 2.475163638591766357e-01 5.166903138160705566e-03 3.898895978927612305e-01 9.770713001489639282e-02 2.917356230318546295e-02 9.268762171268463135e-02
2.762148529291152954e-02 -1.700794398784637451e-01 1.425010263919830322e-01 -9.505951404571533203e-02 6.322536468505859375e-01 1.636723577976226807e-01 5.277835726737976074e-01 -4.856732189655303955e-01
-2.518528997898101807e-01 -1.442505866289138794e-01 3.369782865047454834e-01 2.660967409610748291e-01 6.941242814064025879e-01 1.271183043718338013e-01 4.294027686119079590e-01 -2.214627712965011597e-01
7.875106930732727051e-01 -1.908262968063354492e-01 2.619304656982421875e-01 1.135882362723350525e-01 3.328911364078521729e-01 1.063922271132469177e-01 1.133444905281066895e-01 -3.562576472759246826e-01
1.972202062606811523e-01 -2.824147939682006836e-01 1.105028167366981506e-01 -2.743677198886871338e-01 5.350618958473205566e-01 -3.785053268074989319e-02 4.480768144130706787e-01 -5.525946021080017090e-01
4.212186336517333984e-01 5.916609168052673340e-01 4.105411767959594727e-01 2.456327378749847412e-01 3.733713030815124512e-01 1.467681527137756348e-01 -1.442011892795562744e-01 2.487801462411880493e-01
4.693424105644226074e-01 -1.333112269639968872e-01 1.167622674256563187e-02 2.464502900838851929e-01 4.998113214969635010e-01 -1.876150071620941162e-02 1.549636870622634888e-01 -6.533718109130859375e-01
1.803573034703731537e-02 -2.850119955837726593e-03 7.966307997703552246e-01 1.746592670679092407e-01 4.447289109230041504e-01 2.433910965919494629e-01 1.409761756658554077e-01 2.400892227888107300e-01
1.266042292118072510e-01 4.179268479347229004e-01 2.917509377002716064e-01 2.260717898607254028e-01 2.649911940097808838e-01 -4.982500672340393066e-01 4.620365202426910400e-01 3.756733834743499756e-01
2.623500116169452667e-02 3.727158010005950928e-01 4.649699479341506958e-02 -3.231047689914703369e-01 3.095098733901977539e-01 -2.059037834405899048e-01 7.712829709053039551e-01 1.441032737493515015e-01
1.905622333288192749e-01 7.262986302375793457e-01 1.017826795578002930e-01 -1.061962917447090149e-02 4.542360901832580566e-01 -4.549362957477569580e-01 -6.527010351419448853e-02 -9.025731682777404785e-02
1.019306778907775879e-01 5.585014224052429199e-01 8.196509629487991333e-02 -8.575997315347194672e-03 2.220267951488494873e-01 -3.504754975438117981e-02 7.347605824470520020e-01 2.837203443050384521e-01
2.591027021408081055e-01 4.070907533168792725e-01 9.311831742525100708e-02 6.004572510719299316e-01 3.960652351379394531e-01 3.513231277465820312e-01 2.202479392290115356e-01 -2.629033029079437256e-01
5.114077329635620117e-01 9.709873050451278687e-02 5.798433423042297363e-01 -2.653805911540985107e-01 4.763007760047912598e-01 2.581438124179840088e-01 -1.432008147239685059e-01 9.155222028493881226e-02
5.664106011390686035e-01 -2.523635327816009521e-01 3.056733310222625732e-01 -2.903065830469131470e-02 9.063595533370971680e-02 9.455659985542297363e-02 5.977845788002014160e-01 -3.830278515815734863e-01
3.687129318714141846e-01 2.941202819347381592e-01 2.050541937351226807e-01 1.265447586774826050e-01 4.220157861709594727e-01 5.570752620697021484e-01 2.500255405902862549e-01 -4.105364680290222168e-01
4.498512446880340576e-01 -8.802463859319686890e-02 2.309497892856597900e-01 3.127481639385223389e-01 1.247458755970001221e-01 1.992427855730056763e-01 5.925251841545104980e-01 -4.820695519447326660e-01
3.672788143157958984e-01 1.648991852998733521e-01 1.631169021129608154e-01 6.160216927528381348e-01 5.653359368443489075e-02 -6.224608421325683594e-02 6.490024924278259277e-01 -5.957933142781257629e-02
-5.342424288392066956e-02 -1.902826428413391113e-01 2.313461899757385254e-01 -8.942876756191253662e-02 3.637330234050750732e-01 -6.073556467890739441e-02 6.639801263809204102e-01 -5.679433345794677734e-01
4.646909832954406738e-01 5.733569860458374023e-01 3.118216991424560547e-01 -4.196995794773101807e-01 1.837725192308425903e-01 -3.664498925209045410e-01 1.253598276525735855e-02 1.171687170863151550e-01
-4.712713882327079773e-03 5.184831023216247559e-01 3.831526935100555420e-01 -6.976513564586639404e-02 1.177968904376029968e-01 -5.071200728416442871e-01 5.507736206054687500e-01 7.128442078828811646e-02
2.472938150167465210e-01 3.363493978977203369e-01 5.718746781349182129e-01 -9.195668995380401611e-02 3.478698432445526123e-01 5.668235421180725098e-01 1.476178318262100220e-01 1.616322547197341919e-01
3.174059987068176270e-01 7.153292894363403320e-01 3.941451311111450195e-01 -1.416977047920227051e-01 8.903881907463073730e-02 -4.097354412078857422e-01 1.903986334800720215e-01 8.125995285809040070e-03
2.075834572315216064e-01 7.324537038803100586e-01 -6.045380607247352600e-02 -2.356211394071578979e-01 4.974193274974822998e-01 -3.018344938755035400e-01 5.267910659313201904e-02 -1.412219554185867310e-01
4.521403014659881592e-01 5.130007117986679077e-02 3.285631537437438965e-01 -3.228256702423095703e-01 7.276181578636169434e-01 1.262514740228652954e-01 -1.869733780622482300e-01 2.099036984145641327e-02
5.281012654304504395e-01 -2.795117348432540894e-02 -6.019086018204689026e-02 2.518357038497924805e-01 3.149614632129669189e-01 1.996929496526718140e-01 4.496471881866455078e-01 -5.585902333259582520e-01
-1.714060008525848389e-01 6.132622063159942627e-02 9.531538933515548706e-02 -2.059195488691329956e-01 5.131966471672058105e-01 9.661448746919631958e-02 6.376015543937683105e-01 -4.859323203563690186e-01
8.008721470832824707e-02 1.381434202194213867e-01 4.246203303337097168e-01 -1.844494789838790894e-01 4.356831312179565430e-01 1.497381627559661865e-01 2.157024890184402466e-01 -7.081027626991271973e-01
4.787660017609596252e-02 2.505165040493011475e-01 5.352085828781127930e-01 -3.591601848602294922e-01 3.563226163387298584e-01 1.838092058897018433e-01 1.449299603700637817e-01 -5.811614394187927246e-01
5.306720137596130371e-01 2.379340380430221558e-01 5.424161627888679504e-02 -7.432625629007816315e-03 3.171796500682830811e-01 3.858141005039215088e-01 3.502517938613891602e-01 -5.353927612304687500e-01
1.271673887968063354e-01 -6.614000885747373104e-04 4.275419712066650391e-01 -3.172157704830169678e-01 2.823718488216400146e-01 2.836641073226928711e-01 5.778293013572692871e-01 -4.542292356491088867e-01
3.308407366275787354e-01 -2.656682580709457397e-02 4.034039974212646484e-01 -6.819866299629211426e-01 4.138704538345336914e-01 1.886403188109397888e-02 1.961331814527511597e-01 -2.277829349040985107e-01
-5.848655477166175842e-02 -7.417982816696166992e-02 2.045796811580657959e-01 1.183775905519723892e-02 5.612034797668457031e-01 1.187491491436958313e-01 4.269792735576629639e-01 -6.616052985191345215e-01
2.758815288543701172e-01 4.518503546714782715e-01 1.938438117504119873e-01 6.192277371883392334e-02 6.560879945755004883e-01 -1.691615581512451172e-01 -7.769716437906026840e-03 4.681702852249145508e-01
3.187726736068725586e-01 3.111678659915924072e-01 3.866600096225738525e-01 -2.126807123422622681e-01 -7.543039321899414062e-02 -3.535693585872650146e-01 6.488150358200073242e-01 2.348564714193344116e-01
5.648023486137390137e-01 -2.044653147459030151e-01 4.825627505779266357e-01 1.108798310160636902e-01 1.360771525651216507e-02 2.466864138841629028e-01 5.712547898292541504e-01 -8.160745352506637573e-02
2.773169875144958496e-01 2.486985176801681519e-04 1.664319038391113281e-01 -7.396696805953979492e-01 4.747116267681121826e-01 -5.323221161961555481e-02 2.507646679878234863e-01 -2.392001301050186157e-01
2.843739092350006104e-01 2.060217857360839844e-01 3.571892380714416504e-01 -2.428757995367050171e-01 5.287938714027404785e-01 4.240702092647552490e-01 1.357970982789993286e-01 -4.606672227382659912e-01
5.359130501747131348e-01 -2.763463556766510010e-01 3.430743813514709473e-01 1.398855075240135193e-02 2.450036555528640747e-01 1.471968591213226318e-01 4.579598903656005859e-01 -4.765640497207641602e-01
3.370271325111389160e-01 1.083001047372817993e-01 2.845777571201324463e-01 -6.216378211975097656e-01 4.878752827644348145e-01 2.750710844993591309e-01 2.963742613792419434e-01 -7.577422261238098145e-02
-2.407669462263584137e-02 -3.399163857102394104e-02 2.981638535857200623e-02 1.102556753903627396e-02 6.218723058700561523e-01 -6.374422460794448853e-02 2.985687255859375000e-01 -7.192513942718505859e-01
1.082754358649253845e-01 4.134901165962219238e-01 -8.865249156951904297e-02 -1.556670367717742920e-01 3.899857103824615479e-01 -1.615255773067474365e-01 7.325296401977539062e-01 2.653901278972625732e-01
6.333697438240051270e-01 -2.165879458189010620e-01 6.805561482906341553e-02 -9.658379852771759033e-02 4.664262235164642334e-01 -1.171888187527656555e-01 1.037297025322914124e-01 -5.439906716346740723e-01
4.346714615821838379e-01 -5.272859707474708557e-02 6.442760229110717773e-01 1.721221506595611572e-01 5.400912761688232422e-01 -7.656259834766387939e-02 -2.362072318792343140e-01 1.010364443063735962e-01
1.273398995399475098e-01 2.985884249210357666e-01 3.329653441905975342e-01 7.107626795768737793e-01 1.612712442874908447e-01 -9.772539138793945312e-02 3.621520698070526123e-01 -3.344656527042388916e-01
5.546986460685729980e-01 -1.629788894206285477e-03 3.277354538440704346e-01 4.764155298471450806e-02 2.607993781566619873e-01 -1.386398673057556152e-01 1.696715690195560455e-02 -7.036342620849609375e-01
1.717492640018463135e-01 1.339835673570632935e-01 -7.934335619211196899e-02 -2.939633093774318695e-02 6.848259568214416504e-01 3.519079983234405518e-01 3.442943394184112549e-01 -4.837630391120910645e-01
-2.437678724527359009e-02 1.995528638362884521e-01 1.077308431267738342e-01 6.745175123214721680e-01 5.731760859489440918e-01 -4.460000246763229370e-02 3.960081636905670166e-01 -7.524727284908294678e-02
2.899050712585449219e-01 9.843248873949050903e-02 6.932053565979003906e-01 -5.741300582885742188e-01 1.378506571054458618e-01 1.242340579628944397e-01 1.934569329023361206e-01 -1.557065546512603760e-01
6.610598564147949219e-01 -3.264225125312805176e-01 4.489920437335968018e-01 1.142482534050941467e-01 3.586030006408691406e-02 1.602361537516117096e-02 4.879898130893707275e-01 -4.609743505716323853e-02
3.933399021625518799e-01 2.805219292640686035e-01 -1.138165742158889771e-01 -2.624000012874603271e-01 6.028024554252624512e-01 3.727803528308868408e-01 2.602819204330444336e-01 -3.386746048927307129e-01
6.851323843002319336e-01 -3.026133179664611816e-01 4.188246279954910278e-02 4.631260782480239868e-02 3.376606702804565430e-01 1.733001880347728729e-02 4.245630204677581787e-01 -3.749011456966400146e-01
3.838713169097900391e-01 -5.351024866104125977e-01 9.284689277410507202e-02 -4.173230379819869995e-02 6.511064171791076660e-01 -2.017670422792434692e-01 2.391045242547988892e-01 1.847306340932846069e-01
1.751263290643692017e-01 -5.520889535546302795e-02 1.806018352508544922e-01 6.526147127151489258e-01 6.193875074386596680e-01 -3.393406569957733154e-01 7.501478493213653564e-02 -5.779071152210235596e-02
8.007051348686218262e-01 -1.393940150737762451e-01 -1.566773280501365662e-02 1.235611960291862488e-01 2.816364169120788574e-01 3.014593012630939484e-02 2.741144299507141113e-01 -4.105620384216308594e-01
7.231614589691162109e-01 5.583239197731018066e-01 9.429784119129180908e-02 1.061575859785079956e-01 1.288180053234100342e-01 -3.137268126010894775e-01 1.087077707052230835e-01 1.353317648172378540e-01
2.015861421823501587e-01 1.737326383590698242e-01 9.120616912841796875e-01 5.819664895534515381e-02 2.597683668136596680e-01 1.337522715330123901e-01 -9.070185571908950806e-02 -1.845736429095268250e-02
-4.870809242129325867e-02 -1.599995046854019165e-01 4.816966652870178223e-01 2.851516306400299072e-01 3.334246277809143066e-01 -7.011901736259460449e-01 2.238533794879913330e-01 -7.572667300701141357e-02
3.752555549144744873e-01 6.369732618331909180e-01 4.103168547153472900e-01 -3.109333515167236328e-01 -7.685644179582595825e-02 -2.486225962638854980e-01 3.417924344539642334e-01 -6.218278408050537109e-02
5.948065519332885742e-01 7.402908802032470703e-01 1.928330063819885254e-01 -1.953648775815963745e-02 1.350698173046112061e-01 -1.643397659063339233e-01 2.782043628394603729e-02 -1.207595914602279663e-01
5.637581273913383484e-02 8.126848191022872925e-02 2.153766602277755737e-01 -3.264900147914886475e-01 5.053686499595642090e-01 1.556177139282226562e-01 3.871815204620361328e-01 -6.385222673416137695e-01
4.993435144424438477e-01 -6.287648528814315796e-02 8.221057802438735962e-02 3.179809451103210449e-01 1.561207026243209839e-01 -1.693389415740966797e-01 2.615166604518890381e-01 -7.192996144294738770e-01
2.767122685909271240e-01 8.076778799295425415e-02 8.820801377296447754e-01 8.494930714368820190e-02 1.530335694551467896e-01 -9.226287901401519775e-02 -1.699850708246231079e-01 -2.660801410675048828e-01
1.689191162586212158e-01 6.388371586799621582e-01 -6.495244801044464111e-02 5.930923670530319214e-02 5.580669641494750977e-01 -4.676005840301513672e-01 3.672577813267707825e-02 -1.554972529411315918e-01
8.367369174957275391e-01 -1.616472750902175903e-01 2.587913870811462402e-01 1.939548701047897339e-01 3.349909484386444092e-01 -2.232605218887329102e-01 -6.998034566640853882e-02 -4.678263515233993530e-02
2.380470484495162964e-01 2.410380169749259949e-02 -6.159932911396026611e-02 -5.089434608817100525e-02 7.362363934516906738e-01 1.139905378222465515e-01 8.179056644439697266e-02 -6.120786070823669434e-01
4.869012832641601562e-01 -3.721340000629425049e-02 6.019829213619232178e-02 -2.560009956359863281e-01 6.999793648719787598e-01 1.702971756458282471e-01 2.563469111919403076e-02 -4.156352877616882324e-01
2.547307312488555908e-01 -4.104837775230407715e-01 4.582381546497344971e-01 6.590751558542251587e-02 5.133057236671447754e-01 -2.417636215686798096e-01 1.853007972240447998e-01 4.427419304847717285e-01
-2.181937731802463531e-02 2.789766192436218262e-01 -4.348889924585819244e-03 6.327725052833557129e-01 5.854672789573669434e-01 -6.387023627758026123e-02 3.260211348533630371e-01 -2.610267698764801025e-01
2.729532122611999512e-01 1.668231338262557983e-01 -3.212681412696838379e-02 1.171524971723556519e-01 2.757580280303955078e-01 -5.005691051483154297e-01 7.182748913764953613e-01 2.009448558092117310e-01
6.503511071205139160e-01 -2.154203206300735474e-01 3.566004931926727295e-01 -1.905088573694229126e-01 3.145604431629180908e-01 -2.115518301725387573e-01 3.540242463350296021e-02 -4.714069068431854248e-01
5.417168736457824707e-01 -3.672118186950683594e-01 6.365101337432861328e-01 -7.384524494409561157e-02 1.555455774068832397e-01 -2.005233988165855408e-02 3.177322447299957275e-01 1.885465681552886963e-01
-3.840528726577758789e-01 -8.627185225486755371e-02 3.047976493835449219e-01 1.805964112281799316e-01 6.752824187278747559e-01 -1.801427155733108521e-01 4.770455360412597656e-01 -5.927672982215881348e-02
4.465647637844085693e-01 8.098818659782409668e-01 2.308182865381240845e-01 6.600185483694076538e-02 1.099573522806167603e-01 -2.239090651273727417e-01 1.475037485361099243e-01 -5.526758357882499695e-02
1.447964180260896683e-02 6.839386820793151855e-01 1.075647547841072083e-01 -6.964545696973800659e-03 2.262644022703170776e-01 -4.195563793182373047e-01 5.413678288459777832e-01 9.867435321211814880e-03
2.846296429634094238e-01 2.484045773744583130e-01 4.000204503536224365e-01 -5.189775824546813965e-01 4.646094739437103271e-01 3.755826652050018311e-01 1.989560425281524658e-01 -1.772543638944625854e-01
1.313032656908035278e-01 2.309084832668304443e-01 3.801538050174713135e-01 5.701423883438110352e-01 -4.165098071098327637e-02 -1.666621714830398560e-01 5.572854280471801758e-01 -3.460972309112548828e-01
3.742836117744445801e-01 5.073923468589782715e-01 2.844648957252502441e-01 -1.928232312202453613e-01 5.705268383026123047e-01 -7.566536962985992432e-02 -7.877300679683685303e-02 3.833179771900177002e-01
1.490521132946014404e-01 7.278516292572021484e-01 3.407728374004364014e-01 -4.654395580291748047e-02 8.827529102563858032e-02 -1.719337254762649536e-01 5.405845046043395996e-01 -1.174028497189283371e-02
2.006307430565357208e-02 2.398203313350677490e-01 5.454040765762329102e-01 -3.584299385547637939e-01 1.649414449930191040e-01 1.535047590732574463e-01 4.183951318264007568e-01 -5.388153791427612305e-01
6.808720827102661133e-01 -2.929810583591461182e-01 5.426773428916931152e-01 8.569736033678054810e-03 2.671421170234680176e-01 -2.232196778059005737e-01 1.767442561686038971e-02 -1.857390701770782471e-01
1.264594197273254395e-01 2.500848174095153809e-01 1.787904798984527588e-01 -2.549870014190673828e-01 7.249699831008911133e-01 -1.610173881053924561e-01 4.501328244805335999e-02 5.205256938934326172e-01
5.679759383201599121e-01 -2.303382903337478638e-01 -2.362102717161178589e-01 -1.417104899883270264e-01 5.804656744003295898e-01 -4.013346508145332336e-02 3.137501478195190430e-01 -3.338865637779235840e-01
5.525968670845031738e-01 3.725859522819519043e-02 -2.471420615911483765e-01 1.104021724313497543e-02 6.570965647697448730e-01 1.215291023254394531e-01 9.155102074146270752e-02 -4.208570122718811035e-01
7.920175194740295410e-01 -2.333432137966156006e-01 2.151083052158355713e-01 1.929148882627487183e-01 3.848487734794616699e-01 -7.918062619864940643e-03 2.476905938237905502e-03 -2.942684292793273926e-01
1.547407209873199463e-01 3.431194126605987549e-01 1.614896953105926514e-01 1.164451800286769867e-02 3.991855382919311523e-01 4.139970839023590088e-01 3.628319203853607178e-01 -6.080459952354431152e-01
6.857106685638427734e-01 -4.178143292665481567e-02 3.233115673065185547e-01 -3.297694623470306396e-01 2.898423969745635986e-01 2.730325758457183838e-01 2.972659468650817871e-01 2.604889273643493652e-01
2.254017591476440430e-01 4.310315549373626709e-01 3.080447614192962646e-01 4.171064496040344238e-01 2.787939310073852539e-01 4.879122674465179443e-01 4.156503975391387939e-01 7.737443596124649048e-02
3.046716451644897461e-01 5.158382058143615723e-01 2.980866134166717529e-01 4.497820977121591568e-03 -1.853869110345840454e-01 -3.022284805774688721e-01 6.252362728118896484e-01 -1.886255890130996704e-01
1.513786613941192627e-01 -1.924055069684982300e-01 7.194731831550598145e-01 -1.629333943128585815e-01 3.346450328826904297e-01 -4.753860533237457275e-01 7.415495812892913818e-02 2.289049923419952393e-01
2.392536848783493042e-01 4.402763247489929199e-01 2.199527770280838013e-01 4.686225056648254395e-01 3.253577947616577148e-01 4.989639520645141602e-01 3.551107048988342285e-01 1.342450617812573910e-03
8.194411993026733398e-01 -2.031464427709579468e-01 9.717136621475219727e-02 -1.045537963509559631e-01 4.210154414176940918e-01 -2.048624120652675629e-02 1.486276537179946899e-01 -2.590562403202056885e-01
2.204457996413111687e-04 -2.833541333675384521e-01 7.278268337249755859e-01 -1.813110113143920898e-01 4.738323688507080078e-01 -1.164798513054847717e-01 2.245648801326751709e-01 2.618981897830963135e-01
-3.489347547292709351e-02 4.835486710071563721e-01 3.528951704502105713e-01 -1.445148885250091553e-01 7.451639175415039062e-01 -6.223559007048606873e-02 -7.415398210287094116e-02 2.343126535415649414e-01
-3.095275722444057465e-02 6.253745555877685547e-01 3.266789019107818604e-01 7.252746820449829102e-02 8.781075477600097656e-02 -4.201397001743316650e-01 5.362680554389953613e-01 -1.554271429777145386e-01
1.566610485315322876e-01 4.914236068725585938e-01 3.878024816513061523e-01 -7.184921950101852417e-02 5.437889695167541504e-01 2.589700222015380859e-01 1.293276548385620117e-01 4.459927082061767578e-01
5.972560048103332520e-01 -2.899374067783355713e-01 2.647257447242736816e-01 1.536896377801895142e-01 1.969501823186874390e-01 2.146002799272537231e-01 5.696927309036254883e-01 -2.369150668382644653e-01
4.659430682659149170e-01 -3.280885815620422363e-01 2.327833622694015503e-01 -1.898431330919265747e-01 3.282619416713714600e-01 6.093980278819799423e-03 4.909628629684448242e-01 -4.859925508499145508e-01
3.385041058063507080e-01 6.525428295135498047e-01 -3.606988117098808289e-02 3.974729776382446289e-01 1.089729145169258118e-01 1.495101451873779297e-01 4.974186420440673828e-01 -1.366141885519027710e-01
8.433706313371658325e-02 -1.990195661783218384e-01 1.732719093561172485e-01 5.092193484306335449e-01 4.500721096992492676e-01 -5.038416981697082520e-01 4.448952972888946533e-01 9.796886146068572998e-02
1.985781639814376831e-01 3.543519973754882812e-01 -1.913979835808277130e-02 2.161670327186584473e-01 6.891775131225585938e-01 -3.136566877365112305e-01 9.557527303695678711e-02 4.532393813133239746e-01
4.604430496692657471e-01 5.506268888711929321e-02 5.031688138842582703e-02 4.854395985603332520e-01 3.807445168495178223e-01 4.549277126789093018e-01 4.158522784709930420e-01 -1.480479687452316284e-01
2.697355747222900391e-01 4.870541989803314209e-01 3.327351212501525879e-01 -6.611318886280059814e-02 -1.059204488992691040e-01 -3.983873128890991211e-01 6.347951889038085938e-01 -4.517550766468048096e-02
5.739210247993469238e-01 3.856458701193332672e-03 -1.325606554746627808e-01 -3.172641694545745850e-01 6.205129623413085938e-01 2.739404439926147461e-01 3.037123382091522217e-01 7.070114370435476303e-03
1.757234334945678711e-01 7.457648515701293945e-01 5.964044481515884399e-02 -1.599671691656112671e-02 6.149166226387023926e-01 -1.326240897178649902e-01 1.191656570881605148e-03 1.158897057175636292e-01
-7.720490545034408569e-02 6.503105759620666504e-01 -9.109070152044296265e-02 -4.944506287574768066e-02 4.466267228126525879e-01 -3.586721718311309814e-01 4.817602038383483887e-01 1.338732521981000900e-02
4.351743683218955994e-02 -1.152790561318397522e-01 1.738319545984268188e-01 5.180220007896423340e-01 4.218824803829193115e-01 1.634220033884048462e-01 6.935113668441772461e-01 2.456226013600826263e-02
4.184195101261138916e-01 -3.452907800674438477e-01 1.004220843315124512e-01 -3.083020746707916260e-01 5.010601282119750977e-01 -2.285646647214889526e-01 2.363503426313400269e-01 -4.913248717784881592e-01
3.498982191085815430e-01 2.230317592620849609e-01 -2.722096070647239685e-02 -3.239931166172027588e-01 5.112035870552062988e-01 4.511556625366210938e-01 4.408403337001800537e-01 -2.508083283901214600e-01
-9.792879223823547363e-02 -4.932644963264465332e-02 2.505903542041778564e-01 3.820385336875915527e-01 5.985693931579589844e-01 -6.052795648574829102e-01 1.570733040571212769e-01 -1.729370802640914917e-01
3.684920072555541992e-01 8.108840584754943848e-01 2.391177117824554443e-01 -7.545796036720275879e-02 8.246885240077972412e-02 -2.076266258955001831e-01 3.035905957221984863e-01 -4.162314161658287048e-02
3.093450367450714111e-01 1.101907566189765930e-01 6.040873527526855469e-01 -6.717831492424011230e-01 1.748347133398056030e-01 6.594273447990417480e-02 1.852340549230575562e-01 -8.198972791433334351e-02
2.561023831367492676e-01 4.176189303398132324e-01 9.180096536874771118e-02 -7.956472039222717285e-02 7.864722609519958496e-02 -4.886717796325683594e-01 7.066339254379272461e-01 3.051261790096759796e-02
4.613538086414337158e-01 7.247079014778137207e-01 2.744818329811096191e-01 1.361529380083084106e-01 2.126096040010452271e-01 -2.422136664390563965e-01 -3.711296990513801575e-02 -2.506503462791442871e-01
-6.439762562513351440e-02 8.182796835899353027e-01 6.921946257352828979e-02 9.941464662551879883e-02 4.516590535640716553e-01 1.659835129976272583e-01 2.828842997550964355e-01 -5.155017133802175522e-03
5.090156197547912598e-01 2.347258478403091431e-02 7.218667864799499512e-01 3.547955453395843506e-01 -2.564336545765399933e-02 6.649278849363327026e-02 6.637913733720779419e-02 -2.896475791931152344e-01
2.751080691814422607e-01 -2.547658085823059082e-01 7.477839943021535873e-03 5.286656022071838379e-01 4.936751127243041992e-01 1.164995878934860229e-01 5.643026828765869141e-01 -6.435716152191162109e-02
2.511680722236633301e-01 5.157932266592979431e-02 3.856245279312133789e-01 -1.288289427757263184e-01 -4.008051380515098572e-02 1.679547429084777832e-01 7.584575414657592773e-01 -4.048182368278503418e-01
1.435580551624298096e-01 4.664386212825775146e-01 2.103462815284729004e-02 5.291494727134704590e-01 4.952348172664642334e-01 2.746731042861938477e-01 3.981984257698059082e-01 4.604041203856468201e-02
8.471701741218566895e-01 -1.787745505571365356e-01 1.831559538841247559e-01 2.165756523609161377e-01 3.031053841114044189e-01 -2.640588581562042236e-01 2.493734657764434814e-02 -8.757503330707550049e-02
8.210226893424987793e-02 -2.021509110927581787e-01 -4.502734169363975525e-02 -7.768983393907546997e-02 6.332973241806030273e-01 9.716575592756271362e-02 5.245031714439392090e-01 -5.086461901664733887e-01
-9.954416751861572266e-02 3.143931627273559570e-01 4.213093221187591553e-01 5.975087285041809082e-01 4.457144737243652344e-01 1.790315508842468262e-01 3.379315435886383057e-01 -1.087116748094558716e-01
-4.399903863668441772e-02 4.328136146068572998e-02 9.009023904800415039e-01 2.141574770212173462e-01 3.325170278549194336e-01 7.423686236143112183e-02 1.235761269927024841e-01 8.574756979942321777e-02
1.541559547185897827e-01 3.368107378482818604e-01 2.472915053367614746e-01 5.938196778297424316e-01 3.508601188659667969e-01 3.386262655258178711e-01 4.379350543022155762e-01 -1.395061761140823364e-01
2.290635108947753906e-01 3.828520178794860840e-01 1.992408782243728638e-01 -6.492845714092254639e-02 9.418712556362152100e-02 -2.097907811403274536e-01 7.816077470779418945e-01 3.053643405437469482e-01
3.749893009662628174e-01 -9.043497592210769653e-02 -6.809090077877044678e-02 -1.221173033118247986e-01 7.227804064750671387e-01 3.776684403419494629e-01 4.003761112689971924e-01 -7.943306863307952881e-02
2.619487047195434570e-01 1.788937449455261230e-01 -7.002899050712585449e-02 7.662453502416610718e-02 3.262725472450256348e-01 -3.979656398296356201e-01 7.026861310005187988e-01 3.605636358261108398e-01
2.015504390001296997e-01 -6.826186180114746094e-02 1.374228447675704956e-01 4.742693901062011719e-01 6.136515140533447266e-01 -5.706878304481506348e-01 9.202445298433303833e-02 1.341425441205501556e-02
5.957961082458496094e-01 -1.406440860591828823e-03 2.106651663780212402e-02 -4.378300011157989502e-01 5.480262041091918945e-01 7.515967637300491333e-02 1.094544529914855957e-01 -3.673200607299804688e-01
7.662019133567810059e-02 4.179013073444366455e-01 6.142340600490570068e-02 1.105798780918121338e-01 6.476481556892395020e-01 -4.878551363945007324e-01 1.463302820920944214e-01 3.530211746692657471e-01
4.969868957996368408e-01 6.848454475402832031e-01 1.507733911275863647e-01 1.582731157541275024e-01 2.107664756476879120e-02 -3.842092156410217285e-01 2.960335612297058105e-01 -2.260078117251396179e-02
3.953264653682708740e-01 6.977108716964721680e-01 -1.071062386035919189e-01 1.782898455858230591e-01 4.814152121543884277e-01 -2.729820013046264648e-01 8.082249760627746582e-02 -2.907557226717472076e-02
4.668544530868530273e-01 2.241010665893554688e-01 6.966085433959960938e-01 2.241438180208206177e-01 2.516906857490539551e-01 3.577085733413696289e-01 -7.061203569173812866e-02 5.675375927239656448e-03
-5.655364319682121277e-02 4.136774837970733643e-01 2.516829669475555420e-01 7.401017099618911743e-02 2.466089129447937012e-01 -5.625674128532409668e-01 6.053591370582580566e-01 1.144242659211158752e-01
4.460017383098602295e-01 -3.685607016086578369e-01 6.435847878456115723e-01 1.179009750485420227e-01 3.487363457679748535e-01 -2.898635268211364746e-01 3.076160885393619537e-02 -1.748121082782745361e-01
5.267391800880432129e-01 7.234023213386535645e-01 8.358487486839294434e-02 9.429376572370529175e-02 2.934827506542205811e-01 -2.800232470035552979e-01 -2.656866330653429031e-03 -1.371314823627471924e-01
3.718479871749877930e-01 -4.161001741886138916e-01 6.230452284216880798e-02 -3.151566982269287109e-01 6.987216472625732422e-01 -2.283964902162551880e-01 9.674484282732009888e-02 -1.888058334589004517e-01
-2.090653926134109497e-01 -6.018054112792015076e-02 2.914665639400482178e-01 -1.164224594831466675e-01 5.487906932830810547e-01 1.125141382217407227e-01 5.076645016670227051e-01 -5.316100716590881348e-01
1.330992728471755981e-01 2.204191833734512329e-01 5.347336530685424805e-01 4.989477097988128662e-01 -6.562225520610809326e-03 -1.229049870744347572e-03 6.286660432815551758e-01 5.954645574092864990e-02
2.512436509132385254e-01 3.930913209915161133e-01 7.724548131227493286e-02 1.111757196485996246e-02 1.480355411767959595e-01 -4.990744590759277344e-01 7.046198844909667969e-01 9.373609721660614014e-02
1.249189674854278564e-01 -3.434311971068382263e-02 1.729873865842819214e-01 6.714478135108947754e-01 5.236783623695373535e-01 -4.189730584621429443e-01 2.287150919437408447e-01 -1.900097727775573730e-02
-9.568378329277038574e-02 6.422491073608398438e-01 2.739814221858978271e-01 -8.399596810340881348e-02 1.920894831418991089e-01 -3.964864015579223633e-01 5.496403574943542480e-01 -5.935130175203084946e-03
6.586474180221557617e-01 6.068605184555053711e-01 2.102494090795516968e-01 7.996617257595062256e-02 1.054234355688095093e-01 -3.605282008647918701e-01 1.526644360274076462e-02 -7.730920612812042236e-02
1.363482773303985596e-01 6.976707577705383301e-01 2.002283781766891479e-01 -2.111803591251373291e-01 2.656885795295238495e-02 -9.132768213748931885e-02 6.255306005477905273e-01 -9.818886965513229370e-02
6.820038557052612305e-01 -2.761782705783843994e-02 4.680522978305816650e-01 -5.793315917253494263e-02 3.627184033393859863e-01 -3.262871131300926208e-02 -1.576777249574661255e-01 -3.926669955253601074e-01
5.278689861297607422e-01 -1.807225495576858521e-01 2.820415496826171875e-01 -1.026674062013626099e-01 5.386215448379516602e-01 6.647985428571701050e-02 6.905599683523178101e-02 -5.470871925354003906e-01
-1.298148781061172485e-01 -2.913020849227905273e-01 4.119920432567596436e-01 -1.693836785852909088e-02 7.224206328392028809e-01 -1.467696428298950195e-01 1.277514696121215820e-01 -4.105041027069091797e-01
3.351542353630065918e-01 8.361548781394958496e-01 3.157289326190948486e-01 -1.133554801344871521e-01 2.116809189319610596e-01 -9.969564154744148254e-03 1.761933118104934692e-01 -5.495239049196243286e-03
2.530525028705596924e-01 1.474068760871887207e-01 1.167083829641342163e-01 6.249587535858154297e-01 2.098018825054168701e-01 -4.733271896839141846e-02 6.774663925170898438e-01 6.944990158081054688e-02
2.252013087272644043e-01 3.760810494422912598e-01 8.027876168489456177e-02 -5.222941190004348755e-02 1.545018553733825684e-01 -5.430032610893249512e-01 6.852446794509887695e-01 1.019376069307327271e-01
3.793714642524719238e-01 1.321780383586883545e-01 1.730573326349258423e-01 -6.632634401321411133e-01 4.417433440685272217e-01 1.403148174285888672e-01 3.002000153064727783e-01 -2.525738477706909180e-01
6.693553924560546875e-01 -2.672649621963500977e-01 9.418998658657073975e-02 -1.970621943473815918e-01 2.611020803451538086e-01 1.234004423022270203e-01 4.998259842395782471e-01 3.155938982963562012e-01
2.676863968372344971e-01 4.839715957641601562e-01 2.628296613693237305e-01 -4.874543547630310059e-01 2.282294332981109619e-01 -3.566786646842956543e-01 3.206291496753692627e-01 3.245199322700500488e-01
4.004671871662139893e-01 1.108996570110321045e-01 5.772767066955566406e-01 4.378693699836730957e-01 2.500119209289550781e-01 -4.154351949691772461e-01 -2.100447416305541992e-01 -1.521124839782714844e-01
-3.816857635974884033e-01 -6.686460971832275391e-02 4.889248609542846680e-01 4.729486629366874695e-02 6.058215498924255371e-01 -2.038419432938098907e-02 4.857256710529327393e-01 -7.208345085382461548e-02
1.153384447097778320e-01 1.173611357808113098e-02 3.919875025749206543e-01 5.401437282562255859e-01 3.961445689201354980e-01 3.901445269584655762e-01 4.813076257705688477e-01 1.870168372988700867e-02
5.500155687332153320e-01 -2.180140614509582520e-01 5.218882560729980469e-01 1.260156333446502686e-01 5.485981702804565430e-01 2.192254066467285156e-01 6.904333084821701050e-02 -8.898815512657165527e-02
2.139888554811477661e-01 7.735461592674255371e-01 2.911011874675750732e-01 6.461930274963378906e-02 1.295208781957626343e-01 -4.099977016448974609e-01 2.049738168716430664e-01 -2.000786662101745605e-01
-2.830183506011962891e-01 -1.337670087814331055e-01 3.134033679962158203e-01 3.563993871212005615e-01 7.188227772712707520e-01 -1.488721817731857300e-01 3.683368563652038574e-01 -4.715414345264434814e-02
8.376356959342956543e-02 5.697329044342041016e-01 5.332196950912475586e-01 7.151355966925621033e-03 5.494443178176879883e-01 1.957357227802276611e-01 -1.611080616712570190e-01 1.336283683776855469e-01
-6.099777296185493469e-02 4.438439309597015381e-01 -4.827819019556045532e-02 4.859450161457061768e-01 4.055286049842834473e-01 -5.211137235164642334e-02 6.261778473854064941e-01 -3.925383463501930237e-02
3.867118060588836670e-01 -1.045072674751281738e-01 -1.108354702591896057e-01 5.924168229103088379e-01 4.402312338352203369e-01 1.625015288591384888e-01 4.900200068950653076e-01 -1.263333559036254883e-01
2.399812489748001099e-01 -2.600866854190826416e-01 8.549477159976959229e-02 4.527199268341064453e-01 4.817813634872436523e-01 1.131892576813697815e-01 6.446962356567382812e-01 4.405522719025611877e-02
7.692642807960510254e-01 5.182804912328720093e-02 4.901310894638299942e-03 -2.938378155231475830e-01 3.328945636749267578e-01 1.900130659341812134e-01 3.197036087512969971e-01 2.646649479866027832e-01
3.544331192970275879e-01 1.990139633417129517e-01 3.621192276477813721e-01 -5.064576864242553711e-02 8.802520483732223511e-02 -2.975427806377410889e-01 5.814390182495117188e-01 5.164530873298645020e-01
-2.991327941417694092e-01 5.515650659799575806e-02 3.617181181907653809e-01 1.903329342603683472e-01 5.217963457107543945e-01 -6.197281479835510254e-01 1.360110938549041748e-01 -2.560804188251495361e-01
2.539221942424774170e-01 3.213111758232116699e-01 -6.428414583206176758e-02 3.040783107280731201e-02 3.009061217308044434e-01 -4.571088850498199463e-01 6.874127984046936035e-01 2.349387407302856445e-01
-4.129635915160179138e-02 7.616017758846282959e-02 8.189821839332580566e-01 2.309283018112182617e-01 2.498002201318740845e-01 2.726895511150360107e-01 3.205406069755554199e-01 1.700837314128875732e-01
-7.397124171257019043e-02 7.073422521352767944e-02 5.662493109703063965e-01 -8.873160183429718018e-02 2.913523316383361816e-01 -5.511235445737838745e-02 1.871499568223953247e-01 -7.335288524627685547e-01
2.275804281234741211e-01 2.360266596078872681e-01 -8.041225373744964600e-03 7.732716202735900879e-02 2.228000313043594360e-01 -3.362199068069458008e-01 8.154341578483581543e-01 2.425653189420700073e-01
3.105062544345855713e-01 -1.938653760589659214e-03 1.412390768527984619e-01 -1.584588438272476196e-01 8.492606878280639648e-01 3.692651689052581787e-01 6.220765411853790283e-03 2.975476346909999847e-02
2.514381110668182373e-01 4.044128656387329102e-01 -6.807186454534530640e-02 -1.269317716360092163e-01 6.526561379432678223e-01 -4.589150547981262207e-01 6.234237179160118103e-02 3.347148299217224121e-01
3.193717896938323975e-01 3.067828342318534851e-02 7.460464835166931152e-01 1.115528270602226257e-01 5.107215642929077148e-01 1.232927292585372925e-01 -1.632157415151596069e-01 1.592302769422531128e-01
7.940698862075805664e-01 -2.023738026618957520e-01 3.220542371273040771e-01 1.739235818386077881e-01 2.501996457576751709e-01 2.763190120458602905e-02 1.285781711339950562e-01 -3.385759592056274414e-01
-9.644101560115814209e-02 3.979725241661071777e-01 5.912461876869201660e-01 1.715785861015319824e-01 7.238616049289703369e-02 1.806255429983139038e-01 6.161873936653137207e-01 1.890859305858612061e-01
4.803591370582580566e-01 -1.677554696798324585e-01 6.751935482025146484e-01 -5.924846604466438293e-02 2.598268091678619385e-01 -3.344222605228424072e-01 -1.239694505929946899e-01 -2.949573695659637451e-01
4.752286970615386963e-01 -4.417520463466644287e-01 4.157607853412628174e-01 -9.445972740650177002e-02 4.726065397262573242e-01 -1.230787932872772217e-01 3.922717869281768799e-01 -6.964752823114395142e-02
8.623828738927841187e-02 4.659960865974426270e-01 9.400959312915802002e-02 -1.422282904386520386e-01 7.897485494613647461e-01 2.004857361316680908e-02 -9.277330711483955383e-03 3.495038747787475586e-01
9.179081767797470093e-03 3.764323294162750244e-01 3.598713576793670654e-01 -1.078449040651321411e-01 -4.099675919860601425e-03 -4.042943120002746582e-01 7.436982393264770508e-01 -2.277607843279838562e-02
2.640425562858581543e-01 -5.411685705184936523e-01 2.070545405149459839e-01 -3.089522384107112885e-02 5.677512288093566895e-01 -2.583239674568176270e-01 3.034992814064025879e-01 -3.352720439434051514e-01
3.233748674392700195e-01 7.428520321846008301e-01 1.018470376729965210e-01 -2.820254862308502197e-02 4.744354188442230225e-01 -3.169750273227691650e-01 6.328638643026351929e-02 5.351818725466728210e-02
6.116032227873802185e-02 1.550011634826660156e-01 8.347434401512145996e-01 -1.876607388257980347e-01 1.647133976221084595e-01 8.733347803354263306e-02 1.957584172487258911e-03 -4.532763957977294922e-01
9.750775992870330811e-02 4.991015791893005371e-01 6.001579165458679199e-01 2.179155647754669189e-01 4.119030833244323730e-01 3.032225966453552246e-01 3.693877160549163818e-02 2.659709155559539795e-01
2.177093178033828735e-01 1.158415004611015320e-01 3.060413599014282227e-01 7.125868797302246094e-01 3.342637717723846436e-01 -3.608877062797546387e-01 3.021036982536315918e-01 6.710460782051086426e-02
1.097671538591384888e-01 1.667236685752868652e-01 7.900390028953552246e-01 1.593396663665771484e-01 2.253791838884353638e-01 3.678687512874603271e-01 2.354709208011627197e-01 2.627430558204650879e-01
7.119588255882263184e-01 -2.252028435468673706e-01 -2.217731028795242310e-01 2.920485287904739380e-02 5.298393964767456055e-01 -1.216271221637725830e-01 1.640904694795608521e-01 -2.644112110137939453e-01
-2.479486614465713501e-01 3.138424754142761230e-01 2.429213374853134155e-01 4.841631054878234863e-01 5.096242427825927734e-01 6.126803159713745117e-02 5.265843868255615234e-01 -7.640653848648071289e-02
6.544681787490844727e-01 -1.320232450962066650e-01 -4.943779855966567993e-02 -2.018137872219085693e-01 4.203830659389495850e-01 2.201254293322563171e-02 3.322274386882781982e-01 -4.727440476417541504e-01
8.278657793998718262e-01 -1.940774321556091309e-01 1.747463271021842957e-02 -1.686039119958877563e-01 3.640707433223724365e-01 9.359333664178848267e-02 3.215881586074829102e-01 5.927424505352973938e-02
3.113984465599060059e-01 4.396738708019256592e-01 -1.377988755702972412e-01 3.448834717273712158e-01 4.674185216426849365e-01 -5.618558526039123535e-01 1.640449166297912598e-01 1.034987568855285645e-01
2.519614696502685547e-01 -3.031734749674797058e-02 3.854997754096984863e-01 -6.567734479904174805e-01 3.112767636775970459e-01 1.810595095157623291e-01 4.498421549797058105e-01 -1.536261886358261108e-01
2.785112261772155762e-01 -5.608790554106235504e-03 1.482822149991989136e-01 5.750125050544738770e-01 3.515362441539764404e-01 2.343531101942062378e-01 5.798924565315246582e-01 -2.345180362462997437e-01
1.170794814825057983e-01 -1.990642845630645752e-01 1.912942528724670410e-01 1.626991480588912964e-01 4.415566325187683105e-01 7.852850109338760376e-02 6.095529198646545410e-01 -5.575909018516540527e-01
2.566372156143188477e-01 7.094478607177734375e-01 -6.384246051311492920e-02 9.989158064126968384e-02 5.351995825767517090e-01 -3.424540758132934570e-01 9.482360631227493286e-02 -6.373571604490280151e-02
1.523876190185546875e-01 6.722338795661926270e-01 1.449995338916778564e-01 -1.572057306766510010e-01 3.051678463816642761e-02 -1.673939526081085205e-01 6.413922905921936035e-01 -1.969898194074630737e-01
6.322783231735229492e-01 4.928769171237945557e-01 2.510682940483093262e-01 -3.715060418471693993e-03 1.493038237094879150e-01 -5.208867192268371582e-01 -2.311007864773273468e-02 9.927431121468544006e-03
7.850450873374938965e-01 -5.634572729468345642e-02 2.004818767309188843e-01 -3.088556788861751556e-02 4.006511569023132324e-01 1.669131405651569366e-02 -9.685537964105606079e-02 -4.113410711288452148e-01
1.007227525115013123e-01 6.431642919778823853e-02 -1.075921431183815002e-01 4.230104759335517883e-02 7.439224123954772949e-01 -4.294795170426368713e-02 1.027939096093177795e-01 -6.375901699066162109e-01
-3.926343917846679688e-01 2.806893587112426758e-01 4.974133670330047607e-01 1.361688077449798584e-01 3.603405058383941650e-01 -4.416977763175964355e-01 2.247698605060577393e-01 -3.544377684593200684e-01
-2.641518414020538330e-01 2.911536097526550293e-01 6.852206587791442871e-01 -1.031928062438964844e-01 5.672919750213623047e-01 -1.621551215648651123e-01 6.114647164940834045e-02 1.158611774444580078e-01
5.008410215377807617e-01 1.866765320301055908e-01 2.599683701992034912e-01 -5.060516595840454102e-01 4.026466012001037598e-01 3.520770072937011719e-01 2.660205066204071045e-01 -1.838176548480987549e-01
5.564829707145690918e-01 1.937689483165740967e-01 -2.220245823264122009e-02 3.213726580142974854e-01 8.120559900999069214e-02 4.090305790305137634e-02 3.167490661144256592e-01 -6.636335849761962891e-01
1.737589389085769653e-01 2.203347086906433105e-01 6.818047165870666504e-01 -1.686516702175140381e-01 2.503565549850463867e-01 1.159295439720153809e-01 -3.272342309355735779e-02 -5.922589898109436035e-01
6.223390698432922363e-01 3.886821493506431580e-02 2.011205703020095825e-01 5.695392489433288574e-01 1.943194493651390076e-02 4.733905941247940063e-02 3.868409991264343262e-01 -3.067480325698852539e-01
5.112571716308593750e-01 -1.170886978507041931e-01 7.771074771881103516e-01 -4.231168329715728760e-02 -1.365263015031814575e-01 -2.791106998920440674e-01 1.164418756961822510e-01 -9.549289196729660034e-02
-3.354218602180480957e-01 4.907269496470689774e-03 4.819364845752716064e-01 -1.201923564076423645e-01 7.297595143318176270e-01 -2.703111469745635986e-01 7.465280592441558838e-02 -1.719568669795989990e-01
-2.970025837421417236e-01 1.953268349170684814e-01 3.027453124523162842e-01 5.825967341661453247e-02 2.840632796287536621e-01 -5.930610895156860352e-01 3.819472491741180420e-01 -4.475386142730712891e-01
1.963405460119247437e-01 2.544623240828514099e-02 3.686909675598144531e-01 -1.724502444267272949e-01 1.624566465616226196e-01 2.478047311305999756e-01 6.701660752296447754e-01 -5.081427097320556641e-01
1.670887023210525513e-01 7.686419486999511719e-01 4.451071918010711670e-01 -1.441819127649068832e-02 3.544889390468597412e-02 -1.443316340446472168e-01 3.945876061916351318e-01 7.179826498031616211e-02
2.097054868936538696e-01 -7.458101958036422729e-02 7.095966935157775879e-01 -8.900444209575653076e-02 5.811656117439270020e-01 2.751562893390655518e-01 -7.220084965229034424e-02 1.425999552011489868e-01
2.867023050785064697e-01 -2.050931304693222046e-01 4.086795449256896973e-01 -2.791250646114349365e-01 5.841663479804992676e-01 -2.197162955999374390e-01 -1.329379826784133911e-01 -4.728750586509704590e-01
3.331446647644042969e-01 6.498231291770935059e-01 2.642122209072113037e-01 2.163721024990081787e-01 4.403010904788970947e-01 3.326079547405242920e-01 2.067674696445465088e-01 -5.360778048634529114e-02
5.208617448806762695e-01 6.126857399940490723e-01 -3.209235891699790955e-02 1.788123995065689087e-01 3.471507132053375244e-01 -4.342191517353057861e-01 2.930049598217010498e-02 -1.019650846719741821e-01
4.284104108810424805e-01 -2.674642205238342285e-01 5.438882112503051758e-01 6.891121156513690948e-03 2.346605062484741211e-01 3.903686627745628357e-02 3.282473385334014893e-01 -5.336009263992309570e-01
6.699648499488830566e-02 1.263241618871688843e-01 5.151752233505249023e-01 6.002036333084106445e-01 2.352246642112731934e-01 -4.585769474506378174e-01 1.023856028914451599e-01 -2.789223492145538330e-01
-1.194373294711112976e-01 4.050415456295013428e-01 2.082067308947443962e-03 2.535506896674633026e-02 8.884395360946655273e-01 -1.608321368694305420e-01 -3.682116046547889709e-02 6.694254279136657715e-02
2.983578145503997803e-01 4.325545132160186768e-01 -1.361691057682037354e-01 1.805431544780731201e-01 7.462124228477478027e-01 9.717187285423278809e-02 -1.562775671482086182e-02 3.259171545505523682e-01
4.348319768905639648e-01 3.088447451591491699e-01 2.829687297344207764e-01 6.362498551607131958e-02 -5.381239578127861023e-02 -2.784753143787384033e-01 6.736221313476562500e-01 3.117781877517700195e-01
-1.546757072210311890e-01 -1.316812932491302490e-01 2.338721454143524170e-01 -5.135233327746391296e-02 4.891698360443115234e-01 8.492480963468551636e-02 6.434739828109741211e-01 -4.907585084438323975e-01
7.720504999160766602e-01 -1.248075440526008606e-01 2.401252835988998413e-02 1.635639667510986328e-01 2.905974686145782471e-01 -4.378831014037132263e-02 1.436812132596969604e-01 -5.040066838264465332e-01
-1.688026264309883118e-02 -3.220692649483680725e-02 3.480006754398345947e-01 3.574534654617309570e-01 5.402435660362243652e-01 -6.564451456069946289e-01 1.553948968648910522e-01 5.356669425964355469e-02
7.543873190879821777e-01 -6.532286852598190308e-02 1.926692426204681396e-01 1.599586009979248047e-01 4.659049510955810547e-01 -2.467381805181503296e-01 -2.472620755434036255e-01 -1.576032340526580811e-01
5.789518356323242188e-01 -2.226340174674987793e-01 3.170819878578186035e-01 -3.718771040439605713e-02 3.594084978103637695e-01 -8.227506279945373535e-02 1.240285933017730713e-01 -6.016628742218017578e-01
3.364398777484893799e-01 1.494577974081039429e-01 -2.114515379071235657e-02 -1.476081311702728271e-01 3.373655378818511963e-01 -4.206465184688568115e-01 5.517376065254211426e-01 4.970529079437255859e-01
3.141565620899200439e-01 1.672401279211044312e-01 3.803970813751220703e-01 -9.050057083368301392e-02 -3.481479361653327942e-02 -4.518060684204101562e-01 6.731594800949096680e-01 2.489167451858520508e-01
3.082906305789947510e-01 8.223684132099151611e-02 -1.365125030279159546e-01 8.993148803710937500e-02 3.563653826713562012e-01 -4.035530388355255127e-01 6.498661637306213379e-01 3.991160094738006592e-01
4.752548336982727051e-01 7.668547630310058594e-01 1.597985178232192993e-01 -4.920722916722297668e-03 1.871028542518615723e-01 -3.316856920719146729e-01 9.380342811346054077e-02 -8.175987750291824341e-02
3.124623000621795654e-01 -3.452568054199218750e-01 2.180274575948715210e-01 -4.641278684139251709e-01 3.800884187221527100e-01 -3.537659347057342529e-01 2.676173448562622070e-01 -4.230576455593109131e-01
2.264177948236465454e-01 -6.788604706525802612e-02 2.131356485188007355e-02 -2.752884626388549805e-01 8.871614933013916016e-01 2.432242929935455322e-01 1.420832723379135132e-01 3.856433928012847900e-02
1.629851609468460083e-01 3.148564100265502930e-01 6.581592559814453125e-01 2.855047583580017090e-01 2.025099694728851318e-01 4.294228851795196533e-01 2.713097929954528809e-01 2.461535036563873291e-01
2.329432219266891479e-01 -2.439019680023193359e-01 6.727900505065917969e-01 -8.679737150669097900e-02 3.694372773170471191e-01 -3.486316800117492676e-01 1.484205424785614014e-01 3.821159303188323975e-01
3.733763098716735840e-01 -3.121319711208343506e-01 7.166872024536132812e-01 8.183973282575607300e-02 1.845642179250717163e-01 -3.514618873596191406e-01 1.761548221111297607e-01 2.328210175037384033e-01
2.491634190082550049e-01 4.553863108158111572e-01 -1.396346539258956909e-01 -1.761601269245147705e-01 4.971494078636169434e-01 -6.454411149024963379e-01 1.175552159547805786e-01 4.939221218228340149e-02
2.936615049839019775e-01 6.057353615760803223e-01 1.828486174345016479e-01 -8.432556688785552979e-02 6.813176870346069336e-01 -2.081746980547904968e-02 -1.172758787870407104e-01 1.671001315116882324e-01
4.939534664154052734e-01 -1.954307854175567627e-01 2.878347337245941162e-01 -3.722283542156219482e-01 1.378179490566253662e-01 -3.533653914928436279e-01 2.472373545169830322e-01 -5.398397445678710938e-01
5.500611066818237305e-01 7.525491993874311447e-03 2.748612165451049805e-01 7.061547040939331055e-02 2.898730933666229248e-01 1.994113773107528687e-01 4.777096211910247803e-01 5.146291255950927734e-01
-3.248912096023559570e-01 1.175596788525581360e-01 2.719226479530334473e-01 3.104170262813568115e-01 7.197753190994262695e-01 -2.121289819478988647e-01 3.632917404174804688e-01 1.235671862959861755e-01
3.438834846019744873e-01 4.400635957717895508e-01 -6.752281449735164642e-03 2.818218059837818146e-02 5.915049910545349121e-01 -4.673259854316711426e-01 4.285884276032447815e-02 3.422570526599884033e-01
5.150699019432067871e-01 9.411121159791946411e-02 2.293425202369689941e-01 6.053041219711303711e-01 2.070386111736297607e-01 2.643780708312988281e-01 4.392562508583068848e-01 3.388459980487823486e-02
2.350262701511383057e-01 -1.042440682649612427e-01 8.768609166145324707e-01 5.427303537726402283e-02 3.543623089790344238e-01 -1.459056735038757324e-01 -5.366012454032897949e-02 1.110168918967247009e-01
6.193073987960815430e-01 -4.407168030738830566e-01 3.649871647357940674e-01 3.108458220958709717e-02 3.135180771350860596e-01 -7.031883299350738525e-02 3.782539665699005127e-01 -2.042812258005142212e-01
8.760109543800354004e-02 1.893842965364456177e-01 2.254727482795715332e-01 6.820595264434814453e-01 4.370580315589904785e-01 1.224207952618598938e-01 4.764449894428253174e-01 8.608265966176986694e-02
5.420194864273071289e-01 -4.794116914272308350e-01 2.057235091924667358e-01 -1.756623387336730957e-01 5.304002165794372559e-01 -9.311252087354660034e-02 2.467012554407119751e-01 -2.287885695695877075e-01
6.942182183265686035e-01 1.747578568756580353e-02 -1.245530247688293457e-01 -3.279944956302642822e-01 5.678784847259521484e-01 7.908147573471069336e-02 3.577677905559539795e-02 -2.542478740215301514e-01
1.849790364503860474e-01 2.021551504731178284e-02 7.014620900154113770e-01 -2.699115872383117676e-01 4.604763537645339966e-02 7.526457309722900391e-02 3.452161550521850586e-01 -5.229851007461547852e-01
5.130984783172607422e-01 -1.041955277323722839e-01 4.083263278007507324e-01 2.641459740698337555e-02 6.123610958456993103e-02 3.114836513996124268e-01 5.901210904121398926e-01 -3.308025002479553223e-01
3.415816724300384521e-01 1.980191469192504883e-02 1.618384867906570435e-01 3.782697319984436035e-01 1.509858369827270508e-01 3.167132139205932617e-01 6.722635030746459961e-01 -3.723011314868927002e-01
1.745797395706176758e-01 3.041023202240467072e-02 -5.471818149089813232e-02 -4.610112681984901428e-02 9.473718404769897461e-01 1.889363974332809448e-01 -5.440372228622436523e-02 -1.652501523494720459e-01
-2.995369136333465576e-01 2.793703675270080566e-01 2.443988025188446045e-01 -3.630989789962768555e-01 3.931442201137542725e-01 9.553600102663040161e-02 4.870127141475677490e-01 -4.896810054779052734e-01
3.270783424377441406e-01 -2.403310537338256836e-01 2.294580042362213135e-01 -4.597380459308624268e-01 4.599647819995880127e-01 4.012458026409149170e-02 4.966711103916168213e-01 -3.337526917457580566e-01
-1.277651190757751465e-01 8.244037628173828125e-02 5.790419578552246094e-01 -2.882627248764038086e-01 3.672333359718322754e-01 1.371565014123916626e-01 3.208040595054626465e-01 -5.494608879089355469e-01
1.325623989105224609e-01 -1.029652282595634460e-01 2.916980981826782227e-01 3.374081850051879883e-01 5.128148198127746582e-01 -6.974878907203674316e-01 1.064134016633033752e-01 1.100060492753982544e-01
-1.956254392862319946e-01 1.576095223426818848e-01 1.078741177916526794e-01 4.514315426349639893e-01 5.265036225318908691e-01 1.054901331663131714e-01 6.495040655136108398e-01 -1.061748117208480835e-01
5.561718940734863281e-01 -3.835716843605041504e-01 4.210004210472106934e-01 -1.634239852428436279e-01 3.859098628163337708e-02 -6.187766045331954956e-02 5.246285796165466309e-01 2.429886311292648315e-01
6.427691578865051270e-01 -3.291704058647155762e-01 2.534067928791046143e-01 -1.318886410444974899e-02 6.220788359642028809e-01 9.632396395318210125e-04 6.972387433052062988e-02 -1.492018401622772217e-01
-3.563360571861267090e-01 -1.451389342546463013e-01 4.854241013526916504e-01 6.193168088793754578e-02 4.007769823074340820e-01 -3.202782943844795227e-02 6.401179432868957520e-01 -2.027021348476409912e-01
2.065355777740478516e-01 -4.133551418781280518e-01 4.438173770904541016e-01 -3.331274986267089844e-01 2.014685273170471191e-01 -4.210245609283447266e-01 3.969666659832000732e-01 -3.210904598236083984e-01
-1.482715904712677002e-01 3.992284536361694336e-01 1.897125989198684692e-01 2.737756669521331787e-01 1.406427770853042603e-01 -6.212379932403564453e-01 4.496294856071472168e-01 -3.159185349941253662e-01
5.410131216049194336e-01 -2.673265635967254639e-01 5.948836803436279297e-01 3.943008184432983398e-02 1.793323457241058350e-01 -9.986395388841629028e-02 1.257356703281402588e-01 -4.716542363166809082e-01
-2.153225243091583252e-01 1.196346059441566467e-01 3.449417948722839355e-01 2.089244574308395386e-01 6.326057910919189453e-01 -6.009306907653808594e-01 9.582550823688507080e-02 7.873404771089553833e-02
5.286296010017395020e-01 3.894889652729034424e-01 1.397740989923477173e-01 -3.332332670688629150e-01 5.268810987472534180e-01 3.517074286937713623e-01 1.576350331306457520e-01 1.100781485438346863e-01
9.405739605426788330e-02 -1.531504653394222260e-02 2.826669216156005859e-01 5.662893652915954590e-01 2.059947103261947632e-01 -1.666031032800674438e-02 7.390563488006591797e-01 3.766327351331710815e-02
-1.322249323129653931e-01 2.637846209108829498e-02 8.706039935350418091e-02 8.640012890100479126e-02 8.067143559455871582e-01 2.433696091175079346e-01 5.034474134445190430e-01 -5.744807794690132141e-02
1.664822995662689209e-01 1.070914119482040405e-01 6.701597571372985840e-01 -1.338472962379455566e-01 3.324870467185974121e-01 -1.687879674136638641e-02 -1.321222335100173950e-01 -6.045635938644409180e-01
1.977488994598388672e-01 3.636364340782165527e-01 2.085439562797546387e-01 5.108908414840698242e-01 3.829559087753295898e-01 3.969969153404235840e-01 4.605724811553955078e-01 8.817798644304275513e-02
3.614270091056823730e-01 -1.185326874256134033e-01 2.729895114898681641e-01 -5.502601265907287598e-01 5.082699656486511230e-01 -2.068340778350830078e-01 -5.897508189082145691e-02 -4.164303541183471680e-01
3.045210838317871094e-01 1.521139144897460938e-01 7.908322662115097046e-02 -3.688056468963623047e-01 7.072685956954956055e-01 -6.473162025213241577e-02 -1.844726800918579102e-01 -4.510071277618408203e-01
7.855777144432067871e-01 -3.275514543056488037e-01 3.759044706821441650e-01 -1.953960768878459930e-02 3.291427791118621826e-01 -1.042261272668838501e-01 8.825238049030303955e-02 -8.309818804264068604e-02
-2.737759053707122803e-01 4.338699281215667725e-01 2.811273038387298584e-01 6.249498203396797180e-02 6.994107961654663086e-01 2.365346699953079224e-01 2.503690123558044434e-01 -2.146081924438476562e-01
2.713987603783607483e-02 1.672426313161849976e-01 4.583881795406341553e-01 -6.331663131713867188e-01 3.306254148483276367e-01 1.182539537549018860e-01 3.548397123813629150e-01 3.332650661468505859e-01
3.286037743091583252e-01 2.251569479703903198e-01 -1.453390270471572876e-01 4.114014804363250732e-01 1.404752880334854126e-01 -4.745370149612426758e-01 5.067021846771240234e-01 -3.863721489906311035e-01
7.349247336387634277e-01 -2.804131805896759033e-01 2.267550677061080933e-01 -1.989524364471435547e-01 2.567457258701324463e-01 -2.411597967147827148e-01 2.050652056932449341e-01 -3.523152768611907959e-01
4.006380438804626465e-01 6.428319811820983887e-01 -3.474599868059158325e-02 9.155993908643722534e-02 2.705067992210388184e-01 -5.342354178428649902e-01 2.407944798469543457e-01 1.012136973440647125e-02
1.726344972848892212e-01 -2.996761798858642578e-01 3.341580033302307129e-01 -1.585937738418579102e-01 7.244338393211364746e-01 -1.839857846498489380e-01 2.988015068694949150e-03 -4.300159811973571777e-01
2.547433674335479736e-01 1.330007314682006836e-01 -5.952343717217445374e-02 -2.215126156806945801e-02 8.003989458084106445e-01 4.129862785339355469e-01 1.360934674739837646e-01 -2.892499268054962158e-01
3.272762596607208252e-01 2.153351455926895142e-01 -1.272929608821868896e-01 -4.126309975981712341e-02 5.090436935424804688e-01 4.321714937686920166e-01 4.487337470054626465e-01 -4.258583486080169678e-01
1.873233020305633545e-01 4.252221882343292236e-01 -1.697046011686325073e-01 -1.628378629684448242e-01 5.225597023963928223e-01 -2.228306084871292114e-01 5.004984140396118164e-01 3.944104611873626709e-01
1.510328203439712524e-01 -2.466162443161010742e-01 5.920137092471122742e-02 5.024484395980834961e-01 4.070019721984863281e-01 2.215515077114105225e-02 6.355702280998229980e-01 -3.005317449569702148e-01
3.303000628948211670e-01 6.248846277594566345e-02 1.516143605113029480e-02 3.652358055114746094e-01 1.154837012290954590e-01 8.821626007556915283e-02 6.854485273361206055e-01 -5.122614502906799316e-01
1.042437180876731873e-01 6.161132827401161194e-02 6.022594124078750610e-02 6.672283411026000977e-01 4.602090120315551758e-01 5.054098088294267654e-03 5.497069358825683594e-01 -1.500696092844009399e-01
2.406868487596511841e-01 7.863053679466247559e-02 6.427814960479736328e-01 -4.011429101228713989e-02 5.230420827865600586e-01 4.082700014114379883e-01 -1.856919005513191223e-02 2.837385237216949463e-01
1.600282639265060425e-01 -4.736144095659255981e-02 3.494743108749389648e-01 5.015290975570678711e-01 2.487627416849136353e-01 3.371341228485107422e-01 6.162109375000000000e-01 -2.079083025455474854e-01
6.067177057266235352e-01 -1.601633131504058838e-01 2.130295783281326294e-01 -1.999612301588058472e-01 4.030167162418365479e-01 -5.905786156654357910e-02 2.374988645315170288e-01 5.464059710502624512e-01
3.817966580390930176e-01 -1.753093302249908447e-01 1.731903553009033203e-01 -1.792800496332347393e-03 7.135700583457946777e-01 1.881336420774459839e-01 1.319771409034729004e-01 -4.811500310897827148e-01
8.204331994056701660e-01 -2.261053174734115601e-01 2.376353293657302856e-01 1.942142844200134277e-02 2.183260023593902588e-01 -6.985304504632949829e-02 1.296258121728897095e-01 -3.867422640323638916e-01
1.221820339560508728e-01 -1.910419315099716187e-01 4.181082844734191895e-01 -2.396043837070465088e-01 5.257019996643066406e-01 1.270464714616537094e-02 2.621541917324066162e-01 -6.091805696487426758e-01
5.326947569847106934e-01 -3.573276996612548828e-01 5.443984270095825195e-01 1.898802071809768677e-02 -1.217118371278047562e-02 -2.365272045135498047e-01 4.482789635658264160e-01 -1.864826530218124390e-01
-3.374743461608886719e-01 -2.250829041004180908e-01 5.164481997489929199e-01 -1.115669012069702148e-01 6.420466899871826172e-01 -1.142832413315773010e-01 3.591993153095245361e-01 4.443118348717689514e-02
3.076521754264831543e-01 6.953483819961547852e-01 1.141644492745399475e-01 7.744948565959930420e-02 4.188480228185653687e-02 -1.458548009395599365e-01 6.162606477737426758e-01 -1.921714167110621929e-03
5.485584139823913574e-01 -2.110036313533782959e-01 3.900740742683410645e-01 -1.609170585870742798e-01 4.527513384819030762e-01 2.593314461410045624e-02 4.524943977594375610e-02 -5.184643268585205078e-01
1.967736929655075073e-01 3.186545670032501221e-01 -2.089366763830184937e-01 -1.328630298376083374e-01 6.467577219009399414e-01 -5.701137185096740723e-01 1.352412402629852295e-01 1.918773502111434937e-01
1.396295875310897827e-01 2.341435290873050690e-02 1.428978294134140015e-01 -3.856958150863647461e-01 8.684839606285095215e-01 1.963769644498825073e-01 -3.678564727306365967e-02 -1.288125216960906982e-01
2.809306979179382324e-01 -2.005171179771423340e-01 6.521139144897460938e-01 4.804913699626922607e-01 1.949062757194042206e-02 -2.969769528135657310e-03 4.459299445152282715e-01 -1.597003042697906494e-01
1.875745505094528198e-01 1.479123830795288086e-01 3.410968184471130371e-01 6.352083683013916016e-01 9.448147565126419067e-02 -3.639699518680572510e-02 6.304542422294616699e-01 -1.240029111504554749e-01
3.496429622173309326e-01 1.315204650163650513e-01 3.639381229877471924e-01 6.502144336700439453e-01 3.325116261839866638e-02 1.088350042700767517e-01 5.176241397857666016e-01 -1.560030579566955566e-01
1.991804838180541992e-01 -1.358706504106521606e-01 4.278497993946075439e-01 4.123689830303192139e-01 9.013351798057556152e-02 1.763653010129928589e-01 6.885993480682373047e-01 -2.745266556739807129e-01
-1.651005893945693970e-01 6.127606630325317383e-01 -1.306986715644598007e-02 -3.448846191167831421e-02 6.676089167594909668e-01 2.838116586208343506e-01 2.020286321640014648e-01 -1.698219478130340576e-01
2.160390019416809082e-01 1.814790964126586914e-01 -3.518386185169219971e-01 1.816924959421157837e-01 8.370313644409179688e-01 1.073456630110740662e-01 1.550382822751998901e-01 -1.655558198690414429e-01
1.885239221155643463e-02 2.379245907068252563e-01 1.534201651811599731e-01 -5.663772672414779663e-02 8.524921536445617676e-01 -3.382486402988433838e-01 -1.310444027185440063e-01 2.407558113336563110e-01
1.248235478997230530e-01 5.216341614723205566e-01 2.056287080049514771e-01 4.623553901910781860e-02 7.290945053100585938e-01 6.063351035118103027e-02 8.265173062682151794e-03 3.641053140163421631e-01
4.232193529605865479e-01 -3.446089923381805420e-01 4.251360297203063965e-01 -2.112118899822235107e-01 4.504297971725463867e-01 -5.135286450386047363e-01 -8.169323951005935669e-02 -5.921744182705879211e-02
-1.541267801076173782e-02 -1.406871080398559570e-01 3.615049123764038086e-01 4.642270207405090332e-01 3.132791519165039062e-01 1.304574459791183472e-01 7.151878476142883301e-01 8.438297361135482788e-02
-2.770982980728149414e-01 6.739139556884765625e-02 1.825290322303771973e-01 7.299096882343292236e-02 4.308606982231140137e-01 -6.993330121040344238e-01 3.763284683227539062e-01 -2.523878812789916992e-01
4.518465325236320496e-02 4.239482283592224121e-01 3.512539863586425781e-01 2.320977896451950073e-01 6.603466868400573730e-01 2.217473685741424561e-01 1.403212398290634155e-01 3.688602149486541748e-01
2.904612720012664795e-01 5.431635379791259766e-01 3.068678379058837891e-01 1.210610270500183105e-01 -6.749746948480606079e-02 -3.401169776916503906e-01 6.245464682579040527e-01 3.857703879475593567e-02
2.254487574100494385e-02 2.163923978805541992e-01 3.617589175701141357e-01 1.195301711559295654e-01 -1.147229690104722977e-02 1.088908165693283081e-01 6.818948984146118164e-01 -5.749257802963256836e-01
4.297996759414672852e-01 7.371945977210998535e-01 5.041241049766540527e-01 7.753556966781616211e-02 7.476267218589782715e-02 -4.931969940662384033e-02 6.032914668321609497e-02 1.514755771495401859e-03
5.988463759422302246e-01 -2.373296171426773071e-01 3.142639994621276855e-01 -1.993775665760040283e-01 4.638215303421020508e-01 -4.568840563297271729e-01 -1.456439048051834106e-01 -3.819460794329643250e-02
5.275623202323913574e-01 -1.561400443315505981e-01 6.224999427795410156e-01 2.753869295120239258e-01 4.063462316989898682e-01 -4.232135042548179626e-02 -1.646855026483535767e-01 -1.998114585876464844e-01
4.819593429565429688e-01 7.447292804718017578e-01 4.109154045581817627e-01 -6.122979521751403809e-02 4.779745638370513916e-02 -1.020061895251274109e-01 1.449796110391616821e-01 -8.236607909202575684e-02
3.246525526046752930e-01 -3.167205750942230225e-01 6.322249770164489746e-01 -9.654413908720016479e-02 3.491192460060119629e-01 -4.926953017711639404e-01 5.971718207001686096e-02 1.306161284446716309e-01
4.346456844359636307e-03 2.802053689956665039e-01 3.359593152999877930e-01 -4.299839958548545837e-02 6.982770562171936035e-01 -4.413023889064788818e-01 -3.704851865768432617e-02 3.507667183876037598e-01
4.138645827770233154e-01 2.649624943733215332e-01 -1.137658655643463135e-01 -2.720122337341308594e-01 6.029219627380371094e-01 3.124537169933319092e-01 1.727304756641387939e-01 -4.249701201915740967e-01
2.561200559139251709e-01 -1.277505457401275635e-01 7.449419498443603516e-01 -1.042814403772354126e-01 5.605177879333496094e-01 1.841405481100082397e-01 -3.552800044417381287e-02 5.402825027704238892e-02
2.712308615446090698e-02 7.876642048358917236e-03 1.136008650064468384e-01 1.177081912755966187e-01 2.764317989349365234e-01 -6.148300692439079285e-02 5.588336586952209473e-01 -7.615460157394409180e-01
-3.560583293437957764e-02 4.743557572364807129e-01 5.570012331008911133e-01 -2.618724852800369263e-02 3.540543094277381897e-02 1.415385603904724121e-01 2.643946707248687744e-01 -6.095829606056213379e-01
5.811496376991271973e-01 -1.212703660130500793e-01 4.748352468013763428e-01 -4.619722366333007812e-01 2.739667594432830811e-01 -1.536859720945358276e-01 8.618792891502380371e-02 -3.202596306800842285e-01
4.897342622280120850e-01 5.555850639939308167e-02 2.620098590850830078e-01 -3.898366391658782959e-01 2.739912271499633789e-01 -2.371499687433242798e-01 -1.008120924234390259e-01 -6.284723281860351562e-01
3.358310759067535400e-01 -3.067948818206787109e-01 5.837939977645874023e-01 -6.611392647027969360e-02 2.371777892112731934e-01 -6.021333336830139160e-01 1.196291074156761169e-01 1.215691044926643372e-01
3.081897795200347900e-01 6.565467715263366699e-01 -2.924019694328308105e-01 -5.520036071538925171e-02 3.511607348918914795e-01 -2.122306525707244873e-01 4.501660466194152832e-01 -1.200591325759887695e-01
6.721063256263732910e-01 -2.363413274288177490e-01 2.114082574844360352e-01 -2.166088223457336426e-01 3.088566362857818604e-01 -2.068620771169662476e-01 1.421877145767211914e-01 -4.923426806926727295e-01
3.236350119113922119e-01 -1.483631785959005356e-02 6.185522079467773438e-01 -2.461578100919723511e-01 2.835825979709625244e-01 -3.040749132633209229e-01 -1.036524325609207153e-01 -5.178949236869812012e-01
2.494235485792160034e-01 9.021539241075515747e-02 5.599843263626098633e-01 6.189016103744506836e-01 2.235545814037322998e-01 -4.190207719802856445e-01 7.466953992843627930e-02 -4.355261102318763733e-02
1.265795230865478516e-01 -3.792088627815246582e-01 4.687804877758026123e-01 -2.993105053901672363e-01 4.382839202880859375e-01 -3.182666301727294922e-01 2.245458215475082397e-01 -4.324687421321868896e-01
-3.339325785636901855e-01 4.441115260124206543e-01 2.596086859703063965e-01 1.544668823480606079e-01 3.871763348579406738e-01 -5.694836974143981934e-01 2.063981145620346069e-01 -2.884092330932617188e-01
8.966361284255981445e-01 1.250815838575363159e-01 2.718580961227416992e-01 -4.248932003974914551e-03 1.536634713411331177e-01 8.492477238178253174e-02 1.423981040716171265e-01 2.353113293647766113e-01
2.916252613067626953e-01 -1.155055016279220581e-01 4.692408144474029541e-01 5.147175788879394531e-01 9.548095613718032837e-02 2.163006812334060669e-01 5.832933783531188965e-01 -1.426827460527420044e-01
1.933705508708953857e-01 -2.165992110967636108e-01 4.458329379558563232e-01 -4.627860188484191895e-01 4.028019011020660400e-01 -3.562369942665100098e-02 5.814250111579895020e-01 -3.436739370226860046e-02
4.432328045368194580e-02 3.941025733947753906e-01 -9.173855930566787720e-02 9.271249175071716309e-02 5.112454891204833984e-01 -5.372533202171325684e-01 4.386994838714599609e-01 2.885079979896545410e-01
1.262450069189071655e-01 2.385342568159103394e-01 -6.355927139520645142e-02 -1.722310483455657959e-01 4.025354683399200439e-01 -3.750530183315277100e-01 6.898828744888305664e-01 3.388547897338867188e-01
3.709399104118347168e-01 3.622059226036071777e-01 -2.380710840225219727e-02 -3.218573704361915588e-02 5.609102845191955566e-01 -6.120772957801818848e-01 -4.125026520341634750e-03 2.008281350135803223e-01
2.080060392618179321e-01 -2.776959836483001709e-01 5.967575311660766602e-01 -2.231768369674682617e-01 2.562065720558166504e-01 -3.096654713153839111e-01 3.404792547225952148e-01 4.429788589477539062e-01
1.376067250967025757e-01 -1.268394291400909424e-01 -3.115405738353729248e-01 2.664681077003479004e-01 5.663040876388549805e-01 -2.190718054771423340e-01 6.166576743125915527e-01 -2.189836353063583374e-01
1.848313659429550171e-01 -2.304081432521343231e-02 7.386680245399475098e-01 5.845141131430864334e-03 4.286760091781616211e-01 3.292238712310791016e-01 1.084412708878517151e-01 3.401924371719360352e-01
4.150473177433013916e-01 -1.919208019971847534e-01 2.648828327655792236e-01 -7.014455199241638184e-01 3.385416865348815918e-01 -2.766545116901397705e-01 1.852565556764602661e-01 -5.696738511323928833e-02
4.155648648738861084e-01 4.892704486846923828e-01 -3.346747159957885742e-02 1.164913251996040344e-01 2.791886031627655029e-01 -6.816546320915222168e-01 1.748986244201660156e-01 6.393027491867542267e-03
2.933070361614227295e-01 2.380308210849761963e-01 3.915707767009735107e-01 -7.304584234952926636e-02 3.448000550270080566e-01 -5.444978475570678711e-01 7.233473658561706543e-02 5.273061394691467285e-01
4.660013318061828613e-01 -6.067097187042236328e-02 3.945628702640533447e-01 2.467687427997589111e-01 -6.816428154706954956e-02 2.400448024272918701e-01 6.419407725334167480e-01 -2.970374226570129395e-01
-2.923310995101928711e-01 -6.629565358161926270e-02 2.963753640651702881e-01 1.197005733847618103e-01 5.114789605140686035e-01 4.253827407956123352e-02 5.742707252502441406e-01 -4.634365737438201904e-01
1.400096267461776733e-01 -1.749962717294692993e-01 -1.474280208349227905e-01 5.254781842231750488e-01 6.932439804077148438e-01 3.418794274330139160e-02 3.465998470783233643e-01 -2.236601561307907104e-01
-3.294244706630706787e-01 -1.615023985505104065e-02 5.520144104957580566e-01 -4.689809381961822510e-01 4.949127733707427979e-01 -1.043504327535629272e-01 3.314352929592132568e-01 -2.964394167065620422e-02
5.083660483360290527e-01 -3.908520638942718506e-01 1.961441636085510254e-01 3.253472149372100830e-01 5.674089789390563965e-01 -6.093852221965789795e-02 1.030118465423583984e-01 -3.289334774017333984e-01
6.289840936660766602e-01 -2.151229083538055420e-01 7.192747592926025391e-01 -3.680651634931564331e-02 4.596679285168647766e-02 -3.882182389497756958e-02 1.883088946342468262e-01 1.761350780725479126e-02
2.339102923870086670e-01 7.129341959953308105e-01 4.492398500442504883e-01 7.282298803329467773e-02 2.755646407604217529e-02 2.786385416984558105e-01 3.621487319469451904e-01 1.426210403442382812e-01
-2.268578559160232544e-01 7.421924173831939697e-02 -1.004999279975891113e-01 2.332358509302139282e-01 5.685595870018005371e-01 -6.602508574724197388e-02 6.083015799522399902e-01 -4.252970516681671143e-01
1.219773665070533752e-01 -2.147275358438491821e-01 5.445386171340942383e-01 3.705787658691406250e-02 4.309867024421691895e-01 -6.446835994720458984e-01 9.312414377927780151e-02 1.762934625148773193e-01
1.737009584903717041e-01 -1.219534426927566528e-01 8.174200356006622314e-02 -1.363262534141540527e-01 8.832752108573913574e-01 -2.605332760140299797e-03 1.197635680437088013e-01 -3.676455914974212646e-01
3.115987479686737061e-01 3.606297820806503296e-02 4.159528315067291260e-01 6.267854571342468262e-01 2.312249988317489624e-01 2.889797985553741455e-01 4.423018395900726318e-01 -5.589067190885543823e-02
1.379373371601104736e-01 -5.988537147641181946e-02 -1.977288126945495605e-01 3.587757647037506104e-01 8.307161331176757812e-01 1.068833246827125549e-01 2.037684321403503418e-01 -2.579446732997894287e-01
2.004530876874923706e-01 -4.562968015670776367e-02 6.909500360488891602e-01 -2.217485159635543823e-01 4.390282928943634033e-01 -1.301680058240890503e-01 -2.411460280418395996e-01 -4.041178524494171143e-01
1.260385811328887939e-01 2.991897761821746826e-01 4.282824993133544922e-01 -4.329991340637207031e-01 3.002665042877197266e-01 -6.696802377700805664e-02 -1.072520297020673752e-02 -6.549244523048400879e-01
-6.219866126775741577e-02 2.627683281898498535e-01 -1.261011958122253418e-01 2.853381037712097168e-01 3.397519588470458984e-01 -8.695111423730850220e-02 8.405389189720153809e-01 1.634966582059860229e-02
-2.367722690105438232e-01 -1.592750698328018188e-01 1.538753658533096313e-01 5.663985013961791992e-02 4.934656023979187012e-01 -2.661950886249542236e-01 5.129502415657043457e-01 -5.605341792106628418e-01
3.384722173213958740e-01 -9.986180812120437622e-02 7.171821594238281250e-01 -4.720701277256011963e-02 4.049103856086730957e-01 -1.578817367553710938e-01 -1.083720773458480835e-01 -3.978212773799896240e-01
-3.835802972316741943e-01 7.884398102760314941e-03 4.413038790225982666e-01 8.361687511205673218e-02 4.792096018791198730e-01 -5.474568009376525879e-01 3.470091223716735840e-01 -3.601305931806564331e-02
7.075678706169128418e-01 -1.744004338979721069e-01 4.317197799682617188e-01 3.411424756050109863e-01 3.390724360942840576e-01 -1.372102648019790649e-01 1.514350622892379761e-01 9.717393666505813599e-02
4.037004709243774414e-01 6.747552752494812012e-02 5.573106408119201660e-01 -5.362055823206901550e-02 5.117781162261962891e-01 4.441893994808197021e-01 -1.351557672023773193e-02 2.441291809082031250e-01
6.803684234619140625e-01 -3.130727410316467285e-01 1.350644230842590332e-01 -3.918738365173339844e-01 4.427384436130523682e-01 -2.464741468429565430e-01 9.346290677785873413e-02 4.212726652622222900e-02
4.238318651914596558e-02 1.731967777013778687e-01 4.694429226219654083e-03 -1.547949910163879395e-01 8.795779943466186523e-02 -1.370061784982681274e-01 9.562212824821472168e-01 -5.793646350502967834e-02
9.156220406293869019e-02 -1.120344549417495728e-01 2.629815042018890381e-01 4.809864461421966553e-01 5.679830312728881836e-01 -5.664801001548767090e-01 1.848182082176208496e-01 2.991815656423568726e-02
-1.999752819538116455e-01 -2.864886522293090820e-01 2.344288825988769531e-01 -1.212103888392448425e-01 7.622929811477661133e-01 -1.496796160936355591e-01 4.066201150417327881e-01 1.986222565174102783e-01
4.332269132137298584e-01 -6.245432049036026001e-02 6.239894628524780273e-01 8.126579970121383667e-02 2.274150550365447998e-01 -3.501451015472412109e-01 2.357975095510482788e-01 4.272324144840240479e-01
2.501915693283081055e-01 3.383718430995941162e-01 3.337021768093109131e-01 8.271936327219009399e-02 -6.764984130859375000e-02 -5.311857461929321289e-01 6.435965895652770996e-01 6.130005791783332825e-02
8.216004818677902222e-02 -5.312078595161437988e-01 3.938879370689392090e-01 -5.907579511404037476e-02 3.477745950222015381e-01 -4.243886470794677734e-01 4.985249042510986328e-01 -5.339032039046287537e-02
-1.011565253138542175e-01 -1.926511377096176147e-01 4.845849275588989258e-01 4.395544230937957764e-01 6.643447279930114746e-01 -1.922904103994369507e-01 1.276331990957260132e-01 -1.732123047113418579e-01
1.319546252489089966e-01 2.025825157761573792e-02 6.121678948402404785e-01 -3.712675347924232483e-02 4.531958699226379395e-01 4.909558892250061035e-01 2.766137123107910156e-01 2.882886826992034912e-01
3.236186504364013672e-01 -1.926917582750320435e-01 7.874502539634704590e-01 -1.252760887145996094e-01 3.080908954143524170e-01 -1.924628764390945435e-01 -5.530396103858947754e-02 -2.955474853515625000e-01
6.408127397298812866e-02 -2.645799815654754639e-01 3.432250618934631348e-01 5.003145337104797363e-01 4.077772200107574463e-01 7.161957025527954102e-02 6.043531894683837891e-01 -1.453228890895843506e-01
-2.746314704418182373e-01 2.292912006378173828e-01 1.353024095296859741e-01 1.261591315269470215e-01 3.161064982414245605e-01 -5.794053673744201660e-01 4.725659787654876709e-01 -4.228801727294921875e-01
3.530762493610382080e-01 5.300142168998718262e-01 1.194213107228279114e-01 -3.067173957824707031e-01 1.342332661151885986e-01 -2.142053693532943726e-01 5.863698720932006836e-01 2.799161970615386963e-01
-7.318439334630966187e-02 5.828988552093505859e-01 5.192341804504394531e-01 6.094113457947969437e-03 5.779340267181396484e-01 -1.125956103205680847e-01 -3.378687426447868347e-02 1.934031099081039429e-01
-1.807042062282562256e-01 7.076673954725265503e-02 8.641252517700195312e-01 -3.016048669815063477e-01 3.081837296485900879e-01 2.802132256329059601e-02 1.522013694047927856e-01 7.571277022361755371e-02
3.070423007011413574e-01 -3.992777168750762939e-01 5.506823658943176270e-01 1.264006942510604858e-01 4.684336185455322266e-01 -2.334977388381958008e-01 1.711332350969314575e-01 3.519037663936614990e-01
-2.665138542652130127e-01 -1.001214161515235901e-01 3.438922762870788574e-01 1.391854882240295410e-01 7.263568639755249023e-01 -1.329759955406188965e-01 1.655189394950866699e-01 -4.567692875862121582e-01
4.972212016582489014e-01 -2.141722142696380615e-01 6.202736496925354004e-01 1.191489920020103455e-01 2.733312249183654785e-01 -4.591210484504699707e-01 -1.223680824041366577e-01 -8.654100447893142700e-02
-3.113664090633392334e-01 2.157124578952789307e-01 2.786511778831481934e-01 -2.502537369728088379e-01 3.726918995380401611e-01 2.145451903343200684e-01 6.705539226531982422e-01 -2.857868671417236328e-01
3.728515207767486572e-01 -2.430120706558227539e-01 6.675921678543090820e-01 5.169172212481498718e-02 3.889251947402954102e-01 -2.188079953193664551e-01 7.648747414350509644e-02 3.854678869247436523e-01
4.859398603439331055e-01 -1.753861755132675171e-01 6.187492609024047852e-02 2.576084733009338379e-01 2.690409123897552490e-01 -4.068316817283630371e-01 6.311740279197692871e-01 -1.632051467895507812e-01
4.921941757202148438e-01 -2.672191262245178223e-01 6.152160763740539551e-01 -4.087590873241424561e-01 1.918133348226547241e-01 -3.201120793819427490e-01 2.266438491642475128e-02 -3.140394762158393860e-02
5.132365226745605469e-01 -3.784860968589782715e-01 3.047535419464111328e-01 -8.356947451829910278e-02 3.972899019718170166e-01 -1.213776171207427979e-01 2.616541087627410889e-01 -5.024372935295104980e-01
3.894913196563720703e-01 6.062012314796447754e-01 2.737437486648559570e-01 -1.022818684577941895e-02 3.636759519577026367e-01 -3.467041999101638794e-02 1.605894863605499268e-01 4.965128898620605469e-01
3.635188043117523193e-01 -4.607262611389160156e-01 2.903109490871429443e-01 2.267576567828655243e-02 2.556785643100738525e-01 -1.122935563325881958e-01 5.358853340148925781e-01 -4.534713327884674072e-01
4.487595260143280029e-01 -8.920521289110183716e-02 6.225243806838989258e-01 -1.309345662593841553e-01 2.532273530960083008e-01 -4.331496953964233398e-01 4.892939329147338867e-02 3.630977272987365723e-01
-1.645420789718627930e-01 4.505111277103424072e-01 1.935046911239624023e-01 1.118088737130165100e-01 1.516476422548294067e-01 -4.971841871738433838e-01 6.230887174606323242e-01 -2.481769025325775146e-01
2.432137131690979004e-01 -2.796430587768554688e-01 5.058420896530151367e-01 2.123468220233917236e-01 3.166394233703613281e-01 -6.464469432830810547e-01 2.082388848066329956e-01 1.271459180861711502e-02
6.375066637992858887e-01 -1.357225328683853149e-02 5.960533618927001953e-01 7.442880421876907349e-03 1.058240085840225220e-01 -2.195332497358322144e-01 2.427941001951694489e-02 -4.219986796379089355e-01
2.532221972942352295e-01 -3.816840350627899170e-01 5.400989651679992676e-01 2.866486310958862305e-01 3.524618446826934814e-01 -4.544424712657928467e-01 2.499039918184280396e-01 1.520595997571945190e-01
3.235232830047607422e-01 -3.266535997390747070e-01 6.327298879623413086e-01 -1.623522937297821045e-01 4.621585607528686523e-01 -3.799454867839813232e-01 -3.492433577775955200e-02 -5.249907448887825012e-02
-4.417996481060981750e-02 1.607680916786193848e-01 5.992907881736755371e-01 6.966488808393478394e-02 6.609322428703308105e-01 -5.550907924771308899e-02 -5.757139064371585846e-03 4.101867973804473877e-01
6.612810492515563965e-01 -2.494846731424331665e-01 2.040805965662002563e-01 -2.990143299102783203e-01 3.953872025012969971e-01 -4.533860385417938232e-01 -3.482893109321594238e-02 -7.939399033784866333e-02
2.747542262077331543e-01 -4.670243337750434875e-02 2.926804721355438232e-01 -3.170733451843261719e-01 3.229364454746246338e-01 3.383635580539703369e-01 5.978733897209167480e-01 -3.998765349388122559e-01
3.900814950466156006e-01 -1.916165351867675781e-01 7.523819804191589355e-01 -2.965952754020690918e-01 3.369881808757781982e-01 3.032422438263893127e-02 3.802490234375000000e-02 -2.028440684080123901e-01
-2.552571520209312439e-02 4.371716678142547607e-01 -7.928399741649627686e-02 1.009796373546123505e-02 8.723500370979309082e-01 -1.773082911968231201e-01 -9.203141927719116211e-02 -3.064524941146373749e-02
2.963960170745849609e-01 2.176314145326614380e-01 7.869191467761993408e-03 5.292313694953918457e-01 6.134761571884155273e-01 2.779470384120941162e-01 1.928962618112564087e-01 3.063034713268280029e-01
2.726783156394958496e-01 -1.663879007101058960e-01 4.113606214523315430e-01 2.735900580883026123e-01 6.494039893150329590e-01 -3.915111124515533447e-01 -2.136534005403518677e-01 -1.823140084743499756e-01
3.808144629001617432e-01 3.319938480854034424e-01 1.053943112492561340e-01 5.808939337730407715e-01 2.712195813655853271e-01 2.205938994884490967e-01 4.173820316791534424e-01 3.158877789974212646e-01
7.923319935798645020e-02 3.711603209376335144e-02 2.183099985122680664e-01 5.829769968986511230e-01 4.121358990669250488e-01 -4.190761148929595947e-01 2.181508690118789673e-01 -4.601657390594482422e-01
2.140029668807983398e-01 3.656101226806640625e-01 4.329522252082824707e-01 3.811068236827850342e-01 4.543721973896026611e-01 5.041021108627319336e-01 1.515130400657653809e-01 -6.567242741584777832e-02
2.588090896606445312e-01 -1.793875545263290405e-02 -2.003442496061325073e-01 -1.530353128910064697e-01 5.521615147590637207e-01 2.079764157533645630e-01 5.654244422912597656e-01 -4.486615061759948730e-01
5.402253568172454834e-02 1.385654062032699585e-01 3.501819074153900146e-01 5.777016878128051758e-01 5.087358355522155762e-01 -4.820576012134552002e-01 1.217172816395759583e-01 1.245299428701400757e-01
3.032122552394866943e-01 1.095853522419929504e-01 4.315273761749267578e-01 -4.449433386325836182e-01 6.375895142555236816e-01 2.336004823446273804e-01 -3.606233373284339905e-02 2.224248200654983521e-01
3.255865871906280518e-01 -6.567072868347167969e-02 2.342540174722671509e-01 -2.443181276321411133e-01 5.447669625282287598e-01 -2.165833711624145508e-01 1.260185539722442627e-01 -6.446353197097778320e-01
3.294963240623474121e-01 7.034791707992553711e-01 4.798070490360260010e-01 -5.412901565432548523e-02 2.718797028064727783e-01 8.302217721939086914e-02 5.472846329212188721e-02 2.821311950683593750e-01
7.204038500785827637e-01 -2.386884391307830811e-01 1.583872586488723755e-01 -2.810823917388916016e-01 3.908115625381469727e-01 -4.021441638469696045e-01 1.313320174813270569e-02 -7.298136502504348755e-02
-1.983585767447948456e-03 1.277254223823547363e-01 -4.869518056511878967e-02 -1.348483264446258545e-01 9.075780510902404785e-01 3.241598010063171387e-01 1.552046537399291992e-01 -1.012975648045539856e-01
5.444849729537963867e-01 -2.089175730943679810e-01 3.789615631103515625e-01 7.917508482933044434e-02 5.116261243820190430e-01 -3.385466933250427246e-01 -1.887042820453643799e-01 -3.130886852741241455e-01
1.642063707113265991e-01 -1.304709464311599731e-01 2.652797698974609375e-01 -2.226985804736614227e-02 2.907367609441280365e-02 -2.800436317920684814e-01 7.760680913925170898e-01 -4.512127637863159180e-01
4.885184764862060547e-01 -1.670858114957809448e-01 7.628574222326278687e-02 3.454086482524871826e-01 4.216174483299255371e-01 -4.269574880599975586e-01 2.358586937189102173e-01 4.388874173164367676e-01
3.642798662185668945e-01 1.383242160081863403e-01 -5.306300520896911621e-02 -6.525378823280334473e-01 5.595107078552246094e-01 -1.374999880790710449e-01 4.447670653462409973e-02 -2.925896346569061279e-01
-2.171432822942733765e-01 -2.791541814804077148e-01 3.661892712116241455e-01 1.321444958448410034e-01 6.581946611404418945e-01 -6.339528411626815796e-02 4.627138078212738037e-01 -2.683683335781097412e-01
6.633669883012771606e-02 3.077399916946887970e-02 3.173346817493438721e-01 4.136781394481658936e-01 4.579175710678100586e-01 -7.082607746124267578e-01 1.817543804645538330e-02 -1.056862846016883850e-01
3.723231554031372070e-01 1.771359145641326904e-02 3.832259774208068848e-01 -6.532500982284545898e-01 2.858872115612030029e-01 1.570564061403274536e-01 3.459848165512084961e-01 -2.477098107337951660e-01
3.936657011508941650e-01 -3.812122642993927002e-01 6.494718790054321289e-01 1.325457841157913208e-01 2.871653735637664795e-01 -9.898772835731506348e-02 3.084816932678222656e-01 2.699979841709136963e-01
3.060864284634590149e-02 4.920279383659362793e-01 1.005554646253585815e-01 1.326767951250076294e-01 8.331356048583984375e-01 -3.089290857315063477e-02 -1.300279498100280762e-01 1.314559578895568848e-01
1.310257017612457275e-01 -4.000277817249298096e-01 3.116075694561004639e-01 -4.478522837162017822e-01 5.999599099159240723e-01 -3.667297661304473877e-01 1.563108861446380615e-01 -7.914209365844726562e-02
5.349267721176147461e-01 -3.538024425506591797e-01 5.311879515647888184e-01 3.844571532681584358e-03 5.011114478111267090e-01 -2.516576088964939117e-02 -3.190168365836143494e-02 -2.318143695592880249e-01
3.231100738048553467e-01 2.865193486213684082e-01 2.317751385271549225e-02 1.702903956174850464e-01 6.672328710556030273e-01 -2.921220362186431885e-01 9.280750900506973267e-02 4.947954416275024414e-01
3.425854146480560303e-01 4.395669400691986084e-01 -1.758296191692352295e-01 2.661320269107818604e-01 5.906288623809814453e-01 -2.563783526420593262e-01 2.207395434379577637e-01 3.526692092418670654e-01
1.604328304529190063e-01 -4.168111979961395264e-01 5.325196981430053711e-01 -1.161064356565475464e-01 4.268347620964050293e-01 8.229035884141921997e-02 5.551482439041137695e-01 7.951364666223526001e-02
-5.706520751118659973e-02 -1.656723022460937500e-01 6.111401915550231934e-01 -3.293498754501342773e-01 6.367003917694091797e-01 -1.977068334817886353e-01 5.006635189056396484e-02 2.008749246597290039e-01
4.556556046009063721e-02 4.625734388828277588e-01 -2.656813263893127441e-01 2.918865978717803955e-01 5.264405608177185059e-01 -1.459879726171493530e-01 4.938211143016815186e-01 -2.930079400539398193e-01
1.419911682605743408e-01 -2.227316647768020630e-01 3.733979165554046631e-01 4.232419431209564209e-01 4.062308967113494873e-01 -6.354248523712158203e-01 1.422546058893203735e-01 -1.504811197519302368e-01
3.986791670322418213e-01 3.012466430664062500e-02 -2.742200493812561035e-01 2.206066809594631195e-02 7.722508311271667480e-01 2.722318470478057861e-01 2.287886738777160645e-01 -2.040551155805587769e-01
3.468703031539916992e-01 2.337725162506103516e-01 -2.745116502046585083e-02 4.923914968967437744e-01 5.040580630302429199e-01 -1.882932335138320923e-01 5.402042269706726074e-01 -2.188566513359546661e-02
1.279738396406173706e-01 1.811473965644836426e-01 -7.669560611248016357e-02 -3.207720220088958740e-01 7.819252610206604004e-01 1.525208801031112671e-01 9.292156249284744263e-02 -4.457885921001434326e-01
-1.989106535911560059e-01 5.289826393127441406e-01 2.474695444107055664e-03 3.587167859077453613e-01 4.969949424266815186e-01 -3.215896487236022949e-01 4.488855600357055664e-01 2.444051671773195267e-03
4.093079268932342529e-01 -2.178583107888698578e-02 4.119035303592681885e-01 6.657249927520751953e-01 7.131269574165344238e-02 -9.688961505889892578e-02 4.428243935108184814e-01 -9.258409589529037476e-02
7.705119848251342773e-01 -1.184598803520202637e-01 1.788978129625320435e-01 -2.306218892335891724e-01 3.065170049667358398e-01 -2.676766216754913330e-01 3.514555692672729492e-01 -1.340259909629821777e-01
-3.014143109321594238e-01 6.862540543079376221e-02 3.564631640911102295e-01 1.419156789779663086e-01 2.343998998403549194e-01 3.218541294336318970e-02 8.173318505287170410e-01 -1.822730004787445068e-01
2.924755513668060303e-01 -5.407026037573814392e-02 8.307614177465438843e-02 -1.206122189760208130e-01 2.591223418712615967e-01 -3.640152215957641602e-01 3.397782444953918457e-01 -7.582774162292480469e-01
3.228419721126556396e-01 -1.626635193824768066e-01 5.016292929649353027e-01 1.125476062297821045e-01 6.373373866081237793e-01 2.406559735536575317e-01 4.118980467319488525e-02 3.731003403663635254e-01
-1.022018566727638245e-01 1.284148991107940674e-01 3.148455917835235596e-01 -1.574400514364242554e-01 6.449569463729858398e-01 3.842566013336181641e-01 4.845687448978424072e-01 -2.252106070518493652e-01
1.575143635272979736e-01 3.139747381210327148e-01 2.041245847940444946e-01 5.812672376632690430e-01 2.743332386016845703e-01 1.016540229320526123e-01 3.160588741302490234e-01 -5.581980347633361816e-01
4.180930554866790771e-01 9.222719073295593262e-02 4.299562573432922363e-01 5.294687747955322266e-01 3.621557056903839111e-01 -4.531128406524658203e-01 -9.760025888681411743e-02 7.415516674518585205e-02
-4.134458303451538086e-02 -2.774065136909484863e-01 3.457362353801727295e-01 -7.355456054210662842e-02 6.743275523185729980e-01 -3.038590848445892334e-01 4.866055548191070557e-01 1.120698973536491394e-01
4.700559377670288086e-01 5.900199413299560547e-01 9.900284558534622192e-02 2.799550890922546387e-01 2.936621606349945068e-01 -4.254713952541351318e-01 1.711925417184829712e-01 2.148890197277069092e-01
1.005319878458976746e-01 -2.896476089954376221e-01 5.101497173309326172e-01 4.590705931186676025e-01 3.300374150276184082e-01 -4.441344439983367920e-01 3.588365316390991211e-01 -7.426640484482049942e-03
4.762770235538482666e-01 -5.458791553974151611e-02 3.828530758619308472e-02 5.167604684829711914e-01 3.439441621303558350e-01 -1.835161447525024414e-01 4.268167614936828613e-01 -4.092980921268463135e-01
5.219254493713378906e-01 -1.144052222371101379e-01 6.159151196479797363e-01 2.224634140729904175e-01 3.696814477443695068e-01 2.998250722885131836e-01 1.250483989715576172e-01 2.084879279136657715e-01
9.286581724882125854e-02 -3.510804101824760437e-02 8.738729953765869141e-01 1.343161314725875854e-01 3.818676471710205078e-01 2.057994306087493896e-01 1.005668193101882935e-01 1.007900014519691467e-01
5.230974555015563965e-01 9.496161341667175293e-02 4.345234930515289307e-01 2.265442311763763428e-01 5.971736311912536621e-01 1.900437921285629272e-01 -6.170099601149559021e-02 2.840394079685211182e-01
-9.183534979820251465e-02 -8.907653391361236572e-02 2.868014574050903320e-01 4.505382478237152100e-02 6.298789978027343750e-01 2.134461700916290283e-01 5.918404459953308105e-01 3.267491757869720459e-01
-7.748185098171234131e-02 4.591712653636932373e-01 2.772907316684722900e-01 -1.339661795645952225e-02 7.338238954544067383e-01 -3.866156935691833496e-01 1.236439421772956848e-01 -5.321288853883743286e-02
4.874813258647918701e-01 9.598612040281295776e-02 -8.527581579983234406e-03 -1.915550380945205688e-01 7.184872031211853027e-01 1.020712181925773621e-01 1.861711293458938599e-01 -3.938023149967193604e-01
-4.371551796793937683e-02 1.403711587190628052e-01 6.986300349235534668e-01 7.808516919612884521e-02 5.444098711013793945e-01 1.113076657056808472e-01 3.037855029106140137e-01 2.883515357971191406e-01
-6.790985912084579468e-02 2.159658372402191162e-01 1.364651620388031006e-01 -4.669087380170822144e-02 8.372813463211059570e-01 -4.898962751030921936e-02 1.951493769884109497e-01 4.317649304866790771e-01
-1.395878046751022339e-01 3.136789202690124512e-01 1.423902362585067749e-01 1.611570119857788086e-01 6.715977191925048828e-01 -5.763644576072692871e-01 1.908281594514846802e-01 -1.273550093173980713e-01
3.370299041271209717e-01 -1.757865212857723236e-02 6.223534345626831055e-01 2.144751399755477905e-01 6.105976700782775879e-01 6.056569889187812805e-02 -2.371339946985244751e-01 -1.415920704603195190e-01
4.603504016995429993e-02 -3.795773684978485107e-01 1.868584156036376953e-01 -6.548128277063369751e-02 5.720055699348449707e-01 -8.004012703895568848e-02 6.471762657165527344e-01 -2.493276298046112061e-01
1.685823500156402588e-01 5.472952723503112793e-01 4.573202729225158691e-01 2.409061491489410400e-01 5.548798441886901855e-01 -6.003936752676963806e-02 -2.240117043256759644e-01 2.078289538621902466e-01
2.757341265678405762e-01 5.214512720704078674e-02 9.738016128540039062e-02 -8.554290980100631714e-02 3.485203683376312256e-01 5.262976884841918945e-02 5.038840174674987793e-01 -7.254762649536132812e-01
5.026702284812927246e-01 -1.177443787455558777e-01 7.334079146385192871e-01 1.893969774246215820e-01 9.759538620710372925e-02 -3.025144040584564209e-01 2.098222523927688599e-01 1.209763064980506897e-01
4.817360043525695801e-01 3.373796641826629639e-01 -2.256925702095031738e-01 -2.440203279256820679e-01 7.215530276298522949e-01 -1.057179793715476990e-01 -7.360244542360305786e-02 -7.993719726800918579e-02
4.185023605823516846e-01 -5.049121379852294922e-01 3.585497140884399414e-01 -1.613574475049972534e-01 6.170466542243957520e-01 -1.292923539876937866e-01 1.335641145706176758e-01 -4.778164904564619064e-03
8.259715139865875244e-02 6.219102144241333008e-01 -1.475319117307662964e-01 -9.835642576217651367e-02 2.672653496265411377e-01 -5.201220512390136719e-01 4.007729887962341309e-01 -2.690519690513610840e-01
2.969200909137725830e-01 7.364760339260101318e-02 7.637832164764404297e-01 1.339612454175949097e-01 -6.108023598790168762e-02 1.298719495534896851e-01 2.184585332870483398e-01 -4.866029620170593262e-01
4.535397291183471680e-01 2.250476628541946411e-01 1.930337250232696533e-01 -5.015459060668945312e-01 5.558078289031982422e-01 -3.638241589069366455e-01 1.118011772632598877e-01 -3.247993066906929016e-02
5.303988456726074219e-01 3.499425351619720459e-01 -3.132616281509399414e-01 -3.700384497642517090e-02 5.203754305839538574e-01 -3.124334812164306641e-01 2.754814028739929199e-01 2.289541512727737427e-01
3.602135181427001953e-01 -4.817295074462890625e-02 5.901528000831604004e-01 -1.575745828449726105e-02 2.850525081157684326e-01 -4.773643314838409424e-01 2.686247527599334717e-01 3.716261386871337891e-01
-9.117908775806427002e-02 2.379660904407501221e-01 1.819655001163482666e-01 -2.119383066892623901e-01 4.054335057735443115e-01 2.043036185204982758e-02 7.990458607673645020e-01 -2.318645715713500977e-01
-2.565119564533233643e-01 5.317057371139526367e-01 2.651174366474151611e-01 -4.599089175462722778e-02 6.865305900573730469e-01 -2.942861430346965790e-02 2.243538051843643188e-01 -2.378305196762084961e-01
4.335924088954925537e-01 2.959790267050266266e-02 9.726168960332870483e-02 -9.529542922973632812e-02 5.093985199928283691e-01 4.112198054790496826e-01 4.029557406902313232e-01 -4.490195810794830322e-01
4.703857004642486572e-01 6.651356816291809082e-01 -6.252955645322799683e-02 1.795832812786102295e-01 4.460062682628631592e-01 -1.471721082925796509e-01 1.322525739669799805e-01 2.491980791091918945e-01
4.041363671422004700e-02 8.456733822822570801e-02 7.202237248420715332e-01 2.404459118843078613e-01 6.215153336524963379e-01 -1.399137228727340698e-01 9.390935301780700684e-02 1.564502250403165817e-03
2.967019677162170410e-01 2.543712556362152100e-01 6.716705560684204102e-01 5.573154687881469727e-01 1.896555572748184204e-01 1.696611344814300537e-01 1.069796606898307800e-01 -9.655274450778961182e-02
2.231366001069545746e-02 -5.796452611684799194e-02 5.838250517845153809e-01 1.369480192661285400e-01 3.770245015621185303e-01 4.457032382488250732e-01 5.380187630653381348e-01 7.920014858245849609e-02
1.565906107425689697e-01 1.200649663805961609e-01 1.658363640308380127e-01 -1.212578117847442627e-01 9.197636246681213379e-01 1.218890305608510971e-03 -2.312566153705120087e-02 2.689934670925140381e-01
-4.405814036726951599e-02 -1.814635694026947021e-01 6.949459314346313477e-01 -1.542748808860778809e-01 6.026691198348999023e-01 2.112968126311898232e-03 2.043003290891647339e-01 -2.311407029628753662e-01
5.014167428016662598e-01 -3.312546312808990479e-01 4.430048465728759766e-01 6.876789033412933350e-02 1.856173425912857056e-01 -2.706271708011627197e-01 5.532163381576538086e-01 1.553327739238739014e-01
1.857591867446899414e-01 7.563219219446182251e-02 1.439855694770812988e-01 -4.936516582965850830e-01 6.190925836563110352e-01 -4.637635499238967896e-02 4.552339017391204834e-01 3.204451799392700195e-01
3.816316649317741394e-02 2.261508554220199585e-01 -2.104498744010925293e-01 3.832004219293594360e-02 4.465671777725219727e-01 -3.128461837768554688e-01 7.709425091743469238e-01 9.997170418500900269e-02
4.716642200946807861e-01 -3.229804933071136475e-01 4.738136827945709229e-01 1.203999854624271393e-02 1.801899224519729614e-01 -1.437404304742813110e-01 5.890732407569885254e-01 -2.200798839330673218e-01
2.690301537513732910e-01 -3.072060830891132355e-02 5.013266205787658691e-01 -3.515570238232612610e-02 8.637221157550811768e-02 -5.833395719528198242e-01 1.218891218304634094e-01 -5.581329464912414551e-01
-7.287199795246124268e-02 2.180123776197433472e-01 3.034915328025817871e-01 2.975738346576690674e-01 6.750513315200805664e-01 3.114221096038818359e-01 4.426456987857818604e-01 1.337530463933944702e-01
1.431355029344558716e-01 3.630749881267547607e-01 2.809388749301433563e-02 1.024197936058044434e-01 8.390116095542907715e-01 -1.971913874149322510e-01 -1.152257770299911499e-01 2.833865582942962646e-01
1.123043298721313477e-01 5.207783579826354980e-01 3.667383641004562378e-02 -1.638921946287155151e-01 7.027566432952880859e-01 -1.718452721834182739e-01 1.044520139694213867e-01 3.920004069805145264e-01
-1.559445410966873169e-01 1.133932098746299744e-01 3.304086998105049133e-02 9.618490189313888550e-02 5.772935152053833008e-01 -7.107635736465454102e-01 2.350319176912307739e-01 -2.424616068601608276e-01
