# Supplementary material for: Where is your field going? A machine learning approach to study the relative motion of the domains of physics
Source: PLoS One. 2020 Jun 18;15(6):e0233997. doi: 10.1371/journal.pone.0233997 (PMC7302634; doi:10.1371/journal.pone.0233997)
Supplement: S12 Data — (ZIP) [file pone.0233997.s012.zip › 11/Pacs4Run_11_VS_500_embeddings1987-1991ED8.txt]

8.411003947257995605e-01 3.097420325502753258e-03 -2.553044259548187256e-01 -1.071814522147178650e-01 -1.971651613712310791e-01 -4.004257321357727051e-01 -1.114978045225143433e-01 -6.500453501939773560e-02
2.521699368953704834e-01 -2.141945622861385345e-02 -3.764776289463043213e-01 -5.791409611701965332e-01 -4.215895533561706543e-01 -4.504202604293823242e-01 8.035954833030700684e-02 2.678396403789520264e-01
1.402395814657211304e-01 -1.517257243394851685e-01 1.963178664445877075e-01 -2.589083313941955566e-01 -6.762133836746215820e-01 -1.877829879522323608e-01 5.153102278709411621e-01 -3.060497045516967773e-01
6.842912435531616211e-01 6.535020470619201660e-02 2.133018523454666138e-01 -1.099438443779945374e-01 -4.640803337097167969e-01 1.162254735827445984e-01 4.879298508167266846e-01 5.417629703879356384e-02
4.781970679759979248e-01 1.352789849042892456e-01 6.169702112674713135e-02 1.074306964874267578e-01 -7.853162288665771484e-01 -3.425959348678588867e-01 2.000040560960769653e-02 -5.644243583083152771e-02
2.682315409183502197e-01 6.268753856420516968e-02 -1.253000497817993164e-01 -6.237798929214477539e-01 -5.701586604118347168e-01 -4.067912697792053223e-01 -4.985876753926277161e-02 -1.620946079492568970e-01
4.725700318813323975e-01 3.823828697204589844e-01 7.699911296367645264e-02 2.069822885096073151e-02 -4.453681409358978271e-01 -1.054553315043449402e-01 5.844627618789672852e-01 2.702468037605285645e-01
2.151965796947479248e-01 3.282336592674255371e-01 1.950264126062393188e-01 -4.579784572124481201e-01 -6.593102961778640747e-02 1.668675690889358521e-01 7.395144104957580566e-01 -1.382035762071609497e-01
3.728911280632019043e-01 7.215181738138198853e-02 -8.831212669610977173e-02 -5.309392213821411133e-01 1.093161553144454956e-01 -2.234090268611907959e-01 1.043098494410514832e-01 -7.023594379425048828e-01
8.694266676902770996e-01 1.724755764007568359e-01 7.540223002433776855e-02 -2.831841111183166504e-01 6.319789588451385498e-02 -2.598511278629302979e-01 1.960589289665222168e-01 1.360699981451034546e-01
2.009889483451843262e-01 6.195583939552307129e-01 -3.985803127288818359e-01 -4.922191202640533447e-01 -1.492314338684082031e-01 7.754030823707580566e-02 -1.535327434539794922e-01 -3.503569662570953369e-01
-2.088354201987385750e-03 5.395386368036270142e-02 -1.916633844375610352e-01 -4.565136134624481201e-01 -6.034551858901977539e-01 -4.381299614906311035e-01 4.421253502368927002e-01 1.882210187613964081e-02
1.769020259380340576e-01 1.739894598722457886e-01 4.667330160737037659e-02 -5.297646522521972656e-01 -2.876668870449066162e-01 -6.291099190711975098e-01 4.207174479961395264e-01 8.353823795914649963e-03
8.749058842658996582e-01 5.865545198321342468e-02 2.212488055229187012e-01 -1.565303653478622437e-01 -1.174931824207305908e-01 -3.984095528721809387e-03 3.748622238636016846e-01 5.748221278190612793e-02
1.986251473426818848e-01 5.104434490203857422e-01 8.359767496585845947e-02 -3.087985813617706299e-01 -6.169350743293762207e-01 -2.960425913333892822e-01 3.596137762069702148e-01 -8.847450837492942810e-03
2.878207266330718994e-01 -1.015899926424026489e-01 -8.903978019952774048e-02 -4.468629360198974609e-01 -3.688992857933044434e-01 -1.004497483372688293e-01 6.778139472007751465e-01 3.059664368629455566e-01
3.232701718807220459e-01 1.155544519424438477e-01 5.716514214873313904e-02 -7.249909043312072754e-01 -4.809693396091461182e-01 -2.161073684692382812e-01 2.738046348094940186e-01 -1.615062914788722992e-02
1.600881107151508331e-02 6.650293618440628052e-02 -9.178081154823303223e-02 -5.052967071533203125e-01 -5.749522447586059570e-01 -4.768966734409332275e-01 4.007630348205566406e-01 -1.138471141457557678e-01
2.434467226266860962e-01 -1.388313528150320053e-02 -1.953185498714447021e-01 -5.906717777252197266e-01 -3.431975543498992920e-01 8.023329079151153564e-02 5.868322849273681641e-01 2.913832962512969971e-01
1.689606159925460815e-01 2.818028628826141357e-01 -5.513440370559692383e-01 -2.156900912523269653e-01 1.158393770456314087e-01 -6.305987238883972168e-01 5.894904583692550659e-02 -3.563546538352966309e-01
3.350158929824829102e-01 3.321379050612449646e-02 1.180260330438613892e-01 -5.657327771186828613e-01 -3.360345363616943359e-01 -5.913456678390502930e-01 1.196574196219444275e-01 -2.752284407615661621e-01
-2.415050566196441650e-02 9.810938686132431030e-02 -5.142717957496643066e-01 -4.357722997665405273e-01 -7.002050280570983887e-01 -1.190073043107986450e-01 8.575733751058578491e-02 1.536686569452285767e-01
1.236398965120315552e-01 5.929268002510070801e-01 -1.731703430414199829e-01 -5.313242673873901367e-01 -4.299131929874420166e-01 -2.686146795749664307e-01 2.310314029455184937e-01 1.024836525321006775e-01
3.190081715583801270e-01 6.913052797317504883e-01 -3.276454806327819824e-01 -4.486550390720367432e-01 -1.035295426845550537e-04 -3.315887153148651123e-01 2.256574295461177826e-02 3.503472357988357544e-02
1.824117153882980347e-01 6.509073376655578613e-01 1.759442128241062164e-02 -2.722016274929046631e-01 -5.445101261138916016e-01 -3.368358314037322998e-01 2.421942949295043945e-01 -5.877860821783542633e-03
4.973868131637573242e-01 1.171923950314521790e-01 1.580019146203994751e-01 1.345587223768234253e-01 -6.074161529541015625e-01 -3.212319910526275635e-01 4.555271267890930176e-01 1.270917057991027832e-01
2.416197210550308228e-01 1.316042095422744751e-01 6.722356379032135010e-02 -9.739518910646438599e-02 -2.941754162311553955e-01 -6.995398998260498047e-01 5.518217086791992188e-01 1.728960424661636353e-01
5.984050631523132324e-01 5.028395652770996094e-01 3.974697366356849670e-02 -3.699167966842651367e-01 7.140709459781646729e-02 1.244146972894668579e-01 1.249680966138839722e-01 -4.630879759788513184e-01
1.549980193376541138e-01 4.899152219295501709e-01 -2.443891465663909912e-01 -4.049591720104217529e-01 -5.467589497566223145e-01 -4.500708878040313721e-01 -4.847887158393859863e-02 -9.154819697141647339e-02
2.652212083339691162e-01 -1.790338903665542603e-01 -5.835967659950256348e-01 -1.310228835791349411e-02 -2.807914614677429199e-01 -1.788767576217651367e-01 3.634713217616081238e-02 -6.668477654457092285e-01
3.735024034976959229e-01 1.632939726114273071e-01 8.879292756319046021e-03 -4.693107903003692627e-01 -7.084174752235412598e-01 2.517074942588806152e-01 1.361443698406219482e-01 -1.724888831377029419e-01
-1.356281191110610962e-01 -1.892855390906333923e-03 -1.368831098079681396e-01 -5.299820899963378906e-01 -4.286408424377441406e-01 -2.520584464073181152e-01 6.102366447448730469e-01 -2.496560961008071899e-01
4.114750623703002930e-01 -1.967660337686538696e-01 -2.721499204635620117e-01 -3.365150690078735352e-01 2.321862131357192993e-01 -1.109469085931777954e-01 6.068240404129028320e-01 -4.125634431838989258e-01
3.802551031112670898e-01 -1.772928982973098755e-01 -1.819814294576644897e-01 -5.221290588378906250e-01 2.205599546432495117e-01 1.685269922018051147e-02 5.417021512985229492e-01 -4.193629622459411621e-01
5.456564426422119141e-01 3.496462479233741760e-02 -6.078664958477020264e-02 -3.226273134350776672e-02 -6.954104304313659668e-01 -4.108549654483795166e-01 9.006976336240768433e-02 1.891839653253555298e-01
5.379045009613037109e-01 -1.419889740645885468e-02 -4.705390632152557373e-01 2.652007937431335449e-01 -1.792431473731994629e-01 3.435499668121337891e-01 2.801238596439361572e-01 -4.359984695911407471e-01
-2.414455711841583252e-01 4.526041448116302490e-01 -4.793648123741149902e-01 -1.373382508754730225e-01 -2.127539962530136108e-01 -3.109864294528961182e-01 4.860344231128692627e-01 -3.316547572612762451e-01
2.272654622793197632e-01 -1.205968111753463745e-01 -5.894224643707275391e-01 -1.725586317479610443e-02 -3.565174937248229980e-01 2.147194743156433105e-01 2.455489486455917358e-01 -5.937902331352233887e-01
3.632784187793731689e-01 5.230480432510375977e-02 -1.273067444562911987e-01 -2.767614126205444336e-01 2.470829337835311890e-01 2.481478601694107056e-01 7.475478053092956543e-01 -3.017187714576721191e-01
7.955908775329589844e-01 -1.490858048200607300e-01 1.484756022691726685e-01 -3.137389719486236572e-01 -1.375299096107482910e-01 9.722702205181121826e-02 4.147191941738128662e-01 1.548280417919158936e-01
4.105066657066345215e-01 8.891108632087707520e-02 9.683825820684432983e-02 -4.713292419910430908e-01 -7.193755507469177246e-01 5.348301678895950317e-02 2.439090758562088013e-01 -1.104406937956809998e-01
3.458506166934967041e-01 1.300071477890014648e-01 7.436519116163253784e-02 -7.197785973548889160e-01 -1.125782653689384460e-01 5.636850744485855103e-02 3.872278928756713867e-01 -4.172258973121643066e-01
-1.527551561594009399e-01 2.929894030094146729e-01 -4.399793446063995361e-01 -1.155568435788154602e-01 -5.859117507934570312e-01 -2.424328476190567017e-01 4.361058771610260010e-01 3.027104735374450684e-01
2.590430378913879395e-01 2.738564014434814453e-01 -4.237802326679229736e-01 2.484696358442306519e-01 -1.031445488333702087e-01 -6.456030011177062988e-01 4.053661972284317017e-02 -4.329981803894042969e-01
-5.888824909925460815e-02 -1.536809653043746948e-02 -8.180453628301620483e-02 -3.522284626960754395e-01 -6.074823737144470215e-01 -4.307697713375091553e-01 5.481225848197937012e-01 -1.024860516190528870e-01
4.295444786548614502e-01 2.058689855039119720e-02 -4.701481461524963379e-01 3.796107172966003418e-01 -2.186333388090133667e-01 1.481222808361053467e-01 3.461084067821502686e-01 -5.102865695953369141e-01
1.318168789148330688e-01 1.430896371603012085e-01 -4.952556788921356201e-01 4.750679712742567062e-03 -5.668172240257263184e-01 -6.257233023643493652e-01 1.474026218056678772e-02 6.180681288242340088e-02
2.985626161098480225e-01 -1.229535564780235291e-01 3.305234247818589211e-03 -5.764952898025512695e-01 -6.076218485832214355e-01 1.622490584850311279e-01 3.803829848766326904e-01 -1.521996706724166870e-01
5.254138708114624023e-01 -2.646178239956498146e-03 9.243741631507873535e-02 -4.819424748420715332e-01 -2.326314747333526611e-01 2.047016620635986328e-01 6.112833023071289062e-01 1.158992946147918701e-01
1.213905140757560730e-01 4.695860743522644043e-01 -2.191106230020523071e-01 -5.042998194694519043e-01 -4.022689461708068848e-01 -5.293192267417907715e-01 1.005469262599945068e-01 -1.015703827142715454e-01
3.911859393119812012e-01 1.017057523131370544e-01 1.371089369058609009e-01 -7.156844139099121094e-01 -3.061916530132293701e-01 -3.977638781070709229e-01 1.492328047752380371e-01 -1.771624982357025146e-01
4.226422905921936035e-01 9.458828717470169067e-02 -1.751947849988937378e-01 -2.110612690448760986e-01 -7.412301898002624512e-01 -3.280058503150939941e-01 9.801568090915679932e-02 2.656489312648773193e-01
5.706827640533447266e-01 5.152202770113945007e-02 -1.760094761848449707e-01 7.884777337312698364e-02 -6.975250840187072754e-01 -3.336021006107330322e-01 -1.844312101602554321e-01 5.122528597712516785e-02
5.563018918037414551e-01 -3.390983939170837402e-01 -5.492019653320312500e-01 -8.487886935472488403e-02 2.415048331022262573e-01 -3.125205636024475098e-01 2.867710888385772705e-01 -1.687658131122589111e-01
3.342811763286590576e-01 1.297513097524642944e-01 8.193311095237731934e-02 -6.009629964828491211e-01 -3.391648530960083008e-01 -5.901963114738464355e-01 1.992356628179550171e-01 -2.217599190771579742e-02
1.539002954959869385e-01 3.809035420417785645e-01 -1.788078099489212036e-01 -5.499365925788879395e-01 -2.947646379470825195e-01 -6.052439808845520020e-01 1.873229146003723145e-01 9.235040843486785889e-02
6.183562874794006348e-01 -4.542788863182067871e-01 -1.947896033525466919e-01 -9.727740660309791565e-03 4.695735871791839600e-02 -2.690760493278503418e-01 3.777764141559600830e-01 -3.948501646518707275e-01
1.888907104730606079e-01 -9.645777940750122070e-02 -1.147603243589401245e-01 -6.886270642280578613e-01 -5.238379836082458496e-01 1.933210045099258423e-01 3.615088760852813721e-01 -1.586544066667556763e-01
2.144877761602401733e-01 -3.893089713528752327e-03 1.235144659876823425e-01 -6.361228823661804199e-01 -3.964869976043701172e-01 -3.406672179698944092e-01 4.995413422584533691e-01 -1.061797887086868286e-01
3.656599521636962891e-01 -4.944237470626831055e-01 -5.329674482345581055e-01 -1.789736151695251465e-01 7.801023125648498535e-02 -3.634814918041229248e-01 3.687784075736999512e-01 -1.776237785816192627e-01
5.466001629829406738e-01 1.431869417428970337e-01 7.071862369775772095e-02 -5.797232389450073242e-01 -4.961741268634796143e-01 2.458767145872116089e-01 -2.726650238037109375e-02 -1.796050369739532471e-01
4.958485066890716553e-01 -2.095786929130554199e-01 -2.627836167812347412e-01 5.926955491304397583e-02 1.234649196267127991e-01 -2.090547084808349609e-01 5.082271099090576172e-01 -5.660394430160522461e-01
3.346410989761352539e-01 -3.527636080980300903e-02 -1.986600309610366821e-01 -5.661118626594543457e-01 -5.473580956459045410e-01 -4.634861648082733154e-01 3.574059531092643738e-02 1.054743826389312744e-01
4.156489968299865723e-01 -2.734405994415283203e-01 -2.160263359546661377e-01 1.633231937885284424e-01 -3.480763733386993408e-01 -2.479870766401290894e-01 1.618825495243072510e-01 -6.857576966285705566e-01
2.495661824941635132e-01 -1.120319664478302002e-01 -6.673745512962341309e-01 -1.095041707158088684e-01 -3.849655389785766602e-01 8.746973425149917603e-02 5.996714159846305847e-02 -5.552839040756225586e-01
7.629229128360748291e-02 -8.431486785411834717e-02 -2.279081940650939941e-02 -4.838129580020904541e-01 -4.403221905231475830e-01 -2.153960168361663818e-01 7.156778573989868164e-01 1.501334947533905506e-03
9.032262563705444336e-01 1.146549358963966370e-01 1.947570145130157471e-01 -1.563249379396438599e-01 -3.138686763122677803e-03 -1.068738847970962524e-01 9.457615762948989868e-02 -2.971403002738952637e-01
8.356038928031921387e-01 2.335151731967926025e-01 1.783127188682556152e-01 -2.482321299612522125e-02 1.375007778406143188e-01 -1.947684437036514282e-01 3.834525644779205322e-01 -1.046322658658027649e-01
1.678172685205936432e-02 9.736679494380950928e-02 -2.277431935071945190e-01 -6.035559773445129395e-01 -2.871809303760528564e-01 -5.174260139465332031e-01 4.539105594158172607e-01 1.336184144020080566e-01
2.025574743747711182e-01 3.779868483543395996e-01 -2.299808561801910400e-01 8.746750652790069580e-02 -6.541625261306762695e-01 -2.295184284448623657e-01 4.086104333400726318e-01 3.286106586456298828e-01
6.319494247436523438e-01 2.887579202651977539e-01 -1.306607276201248169e-01 1.930852234363555908e-01 -6.485741138458251953e-01 -1.259517967700958252e-01 1.704487018287181854e-02 1.615608036518096924e-01
4.902930259704589844e-01 9.173347800970077515e-02 2.788422703742980957e-01 2.190922200679779053e-02 -3.570377826690673828e-01 -6.526868939399719238e-01 3.455794453620910645e-01 7.950797677040100098e-03
2.506847977638244629e-01 6.242223381996154785e-01 -5.400962233543395996e-01 2.039939463138580322e-01 1.435370892286300659e-01 -1.582731306552886963e-01 4.049616754055023193e-01 -6.737167388200759888e-02
9.780718386173248291e-02 5.774459838867187500e-01 -4.986329078674316406e-01 -7.390557974576950073e-02 1.371597051620483398e-01 -4.139097630977630615e-01 2.466846853494644165e-01 -3.897508680820465088e-01
1.514946371316909790e-01 4.216330051422119141e-01 -6.514856219291687012e-01 2.214003205299377441e-01 -1.307622045278549194e-01 -4.062105119228363037e-01 7.921403646469116211e-02 -3.707327246665954590e-01
3.479917049407958984e-01 -1.652454026043415070e-02 -2.062292024493217468e-02 -6.957536935806274414e-01 -5.054206252098083496e-01 -2.929383516311645508e-01 5.167542025446891785e-03 -2.298707216978073120e-01
4.667913615703582764e-01 -1.292030066251754761e-01 -5.074697136878967285e-01 -3.942342102527618408e-01 7.918665558099746704e-02 3.720817565917968750e-01 4.432762861251831055e-01 -1.061000898480415344e-01
1.274829208850860596e-01 4.678212106227874756e-01 1.459495443850755692e-02 -3.631495833396911621e-01 -2.454675436019897461e-01 -6.670704483985900879e-01 3.381389975547790527e-01 -1.150025501847267151e-01
4.645878374576568604e-01 6.807586550712585449e-01 4.346391931176185608e-02 1.343897879123687744e-01 -5.079662203788757324e-01 9.671485424041748047e-02 1.818139255046844482e-01 -1.833986677229404449e-02
2.002623677253723145e-01 2.114447653293609619e-01 -1.653326153755187988e-01 4.595611989498138428e-02 -3.553853034973144531e-01 -7.505593299865722656e-01 3.940334320068359375e-01 2.020862698554992676e-01
6.822457909584045410e-01 3.425454795360565186e-01 -5.789567828178405762e-01 6.616131961345672607e-02 1.514135003089904785e-01 -5.564271286129951477e-02 -3.994706645607948303e-02 2.236450910568237305e-01
1.823221445083618164e-01 1.287792474031448364e-01 -9.222066961228847504e-03 1.689194291830062866e-01 -6.932376027107238770e-01 -3.158956766128540039e-01 5.683642625808715820e-01 1.347195208072662354e-01
8.144575357437133789e-01 3.862538337707519531e-01 -2.325322479009628296e-01 -7.207233458757400513e-02 -5.386913567781448364e-02 3.107360005378723145e-01 8.396837860345840454e-02 1.472809761762619019e-01
4.818257093429565430e-01 4.982600510120391846e-01 1.318868994712829590e-01 3.430217802524566650e-01 -2.404607832431793213e-01 -9.983485192060470581e-02 5.581426024436950684e-01 -7.218933105468750000e-02
1.851321011781692505e-01 3.890185654163360596e-01 1.419052034616470337e-01 -5.741135478019714355e-01 -4.226856231689453125e-01 -3.894701600074768066e-01 2.260971665382385254e-01 -2.884041666984558105e-01
1.682890653610229492e-01 4.346357882022857666e-01 -1.976212486624717712e-02 -2.892917394638061523e-01 -5.526086091995239258e-01 2.085620909929275513e-02 6.089180111885070801e-01 1.486537009477615356e-01
7.237625718116760254e-01 2.504356503486633301e-01 3.309887647628784180e-01 -1.762905418872833252e-01 2.996530570089817047e-02 -3.896564543247222900e-01 2.510910928249359131e-01 -2.388323396444320679e-01
7.932016253471374512e-01 2.796362042427062988e-01 -1.017157211899757385e-01 1.750309020280838013e-01 -4.241527616977691650e-01 1.318575143814086914e-01 1.093531027436256409e-01 2.059196829795837402e-01
2.660250961780548096e-01 -1.653657555580139160e-01 -1.737594045698642731e-02 9.201098233461380005e-02 -1.527857780456542969e-01 -1.805162131786346436e-01 5.863381624221801758e-01 -7.024207711219787598e-01
3.367155790328979492e-01 5.791317224502563477e-01 -4.330699145793914795e-01 -4.038295149803161621e-01 1.911152154207229614e-01 -3.683611452579498291e-01 1.634169667959213257e-01 4.100299254059791565e-02
4.224998354911804199e-01 3.664829730987548828e-01 3.075741529464721680e-01 2.747866697609424591e-02 -4.785022437572479248e-01 -3.894609510898590088e-01 4.594862163066864014e-01 -7.445419672876596451e-03
-6.388568878173828125e-02 4.264080524444580078e-01 -7.622310519218444824e-01 -2.411088906228542328e-02 -3.791423887014389038e-02 -2.555526196956634521e-01 2.924279868602752686e-01 -2.832995355129241943e-01
3.388670384883880615e-01 2.777593433856964111e-01 2.316115796566009521e-01 -6.785936653614044189e-02 -5.204270482063293457e-01 -4.745370447635650635e-01 4.947326183319091797e-01 9.476273506879806519e-02
2.640235424041748047e-01 -2.755247056484222412e-01 -5.236716270446777344e-01 -1.242886111140251160e-01 -5.582429766654968262e-01 2.474935799837112427e-01 1.931202560663223267e-01 -3.930831551551818848e-01
1.630097180604934692e-01 1.485616415739059448e-01 -1.076167635619640350e-02 -3.730698823928833008e-01 -2.030100971460342407e-01 -5.461389422416687012e-01 6.429180502891540527e-01 2.433843463659286499e-01
4.005428254604339600e-01 -3.778076767921447754e-01 -3.614163696765899658e-01 1.257380694150924683e-01 -1.135212182998657227e-01 5.760324746370315552e-02 7.128255963325500488e-01 -1.614607274532318115e-01
-2.988764084875583649e-03 -2.901942729949951172e-01 -1.863906383514404297e-01 -4.938190281391143799e-01 -5.572753548622131348e-01 -1.820930838584899902e-01 5.412158370018005371e-01 -2.347945794463157654e-02
3.703626692295074463e-01 -3.093519806861877441e-01 -7.616588473320007324e-01 -4.876758158206939697e-02 1.209660246968269348e-01 -2.536079287528991699e-01 3.060432076454162598e-01 -1.096283495426177979e-01
6.384035944938659668e-01 5.068401694297790527e-01 1.898858994245529175e-01 2.456231862306594849e-01 -3.709108233451843262e-01 -1.862831115722656250e-01 2.559804618358612061e-01 -3.693632036447525024e-02
2.177376449108123779e-01 -4.097662121057510376e-02 -4.418401718139648438e-01 1.221703067421913147e-01 -7.258287072181701660e-02 2.712937630712985992e-02 5.622355341911315918e-01 -6.470317244529724121e-01
2.744900882244110107e-01 -2.460985928773880005e-01 -2.209906727075576782e-01 -1.171589642763137817e-02 7.806497812271118164e-02 -2.607568204402923584e-01 8.108549118041992188e-01 -2.890372276306152344e-01
3.556001484394073486e-01 3.127106130123138428e-01 -5.638529732823371887e-02 -7.250330597162246704e-02 -7.303649187088012695e-01 -3.558993637561798096e-01 2.205658555030822754e-01 2.420292794704437256e-01
3.109740316867828369e-01 -2.724932134151458740e-02 -6.338536739349365234e-01 1.993989795446395874e-01 -7.569997757673263550e-02 5.637552589178085327e-03 3.503337502479553223e-01 -5.766507983207702637e-01
7.754854559898376465e-01 4.645759463310241699e-01 -1.873628795146942139e-01 1.431714743375778198e-01 -1.650410443544387817e-01 1.996754109859466553e-01 -8.795396238565444946e-02 -2.287876307964324951e-01
5.575982928276062012e-01 1.636230349540710449e-01 2.143896669149398804e-01 1.452125310897827148e-01 -5.846096277236938477e-01 -1.079032272100448608e-01 4.703768193721771240e-01 1.435133069753646851e-01
-9.038962423801422119e-03 5.088587403297424316e-01 -5.448661372065544128e-02 -5.051169544458389282e-02 -5.824282765388488770e-01 -2.421171367168426514e-01 5.767999887466430664e-01 7.013855874538421631e-02
3.085303902626037598e-01 1.567209064960479736e-01 -4.854505658149719238e-01 1.576382070779800415e-01 -1.896367967128753662e-01 -5.956635475158691406e-01 -1.954529136419296265e-01 -4.367567300796508789e-01
5.027812719345092773e-01 8.684519678354263306e-02 2.186305373907089233e-01 -4.988904893398284912e-01 -5.550122261047363281e-01 1.439737379550933838e-01 1.234407126903533936e-01 -3.145999610424041748e-01
-6.136528775095939636e-02 4.479692280292510986e-01 -2.623101770877838135e-01 6.177713721990585327e-02 -4.723920524120330811e-01 -4.727519452571868896e-01 4.265698194503784180e-01 -3.071229159832000732e-01
3.019012510776519775e-02 1.334679126739501953e-01 -1.637746840715408325e-01 -2.419558316469192505e-01 -4.188005924224853516e-01 -2.139976620674133301e-01 7.650091648101806641e-01 2.991358935832977295e-01
6.293184757232666016e-01 6.045461297035217285e-01 -8.554048836231231689e-02 -3.971912264823913574e-01 -1.280801296234130859e-01 2.164708524942398071e-01 9.141155751422047615e-04 -1.006930395960807800e-01
5.556120872497558594e-01 -1.626772433519363403e-01 -3.059299290180206299e-01 -4.515452384948730469e-01 1.513028293848037720e-01 2.308006286621093750e-01 4.272319674491882324e-01 -3.296309113502502441e-01
3.344697058200836182e-01 -2.820080518722534180e-01 -3.381124734878540039e-01 2.212729118764400482e-02 7.059338688850402832e-02 -1.787558346986770630e-01 7.007893323898315430e-01 -4.071229696273803711e-01
-8.088731765747070312e-02 4.176963269710540771e-01 -1.256104558706283569e-01 -2.630312442779541016e-01 -5.194486305117607117e-02 -1.748588681221008301e-01 4.328753948211669922e-01 -7.164974808692932129e-01
3.929520770907402039e-02 -6.156985089182853699e-02 -2.492204010486602783e-01 1.888629198074340820e-01 -3.562076985836029053e-01 -3.110060468316078186e-02 6.348570585250854492e-01 -6.049713492393493652e-01
3.071611821651458740e-01 6.078993156552314758e-02 -4.755683243274688721e-01 2.167497877962887287e-04 -6.805770397186279297e-01 -1.921146661043167114e-01 1.234501823782920837e-01 4.005724787712097168e-01
2.818911969661712646e-01 3.594032227993011475e-01 5.579780414700508118e-02 1.183175742626190186e-01 -5.430557727813720703e-01 -5.642048642039299011e-02 6.720621585845947266e-01 1.565046906471252441e-01
5.467921495437622070e-01 2.215721309185028076e-01 -7.804095000028610229e-02 -1.584024578332901001e-01 -4.932427108287811279e-01 5.001900792121887207e-01 3.561755418777465820e-01 -2.007628232240676880e-02
2.186760604381561279e-01 -1.107436493039131165e-01 -1.532624661922454834e-01 -3.455011844635009766e-01 -4.535990655422210693e-01 2.893261238932609558e-02 7.238459587097167969e-01 2.579033970832824707e-01
-1.406517028808593750e-01 3.784157037734985352e-01 -2.704201042652130127e-01 -2.281429618597030640e-01 -4.443651437759399414e-02 -3.292741477489471436e-01 4.950751364231109619e-01 -5.969480276107788086e-01
2.531749308109283447e-01 5.153542757034301758e-01 -7.975069433450698853e-02 -5.701504349708557129e-01 -3.140470981597900391e-01 -4.753257632255554199e-01 1.821173727512359619e-02 -1.182740479707717896e-01
3.414578735828399658e-01 -1.109749004244804382e-01 -2.555287182331085205e-01 -5.355641245841979980e-01 -3.229549527168273926e-01 -1.602104753255844116e-01 4.264638721942901611e-01 4.551137983798980713e-01
3.284199833869934082e-01 5.480127409100532532e-02 -4.717161953449249268e-01 3.613367974758148193e-01 -1.618028134107589722e-01 -1.931133307516574860e-02 3.785870671272277832e-01 -6.051244139671325684e-01
-5.585681181401014328e-03 1.241566799581050873e-02 -1.429361999034881592e-01 -5.645263195037841797e-01 -3.244629204273223877e-01 -6.087398529052734375e-01 4.022003114223480225e-01 -1.519493609666824341e-01
7.169029116630554199e-01 1.849714815616607666e-01 2.001486718654632568e-01 1.879501491785049438e-01 -2.505595088005065918e-01 -5.303034782409667969e-01 2.319030277431011200e-02 -1.786376386880874634e-01
3.820956349372863770e-01 5.391566157341003418e-01 -6.895301342010498047e-01 7.498525828123092651e-02 8.812708407640457153e-02 -8.380377292633056641e-02 1.898128539323806763e-01 1.772568225860595703e-01
6.951251626014709473e-01 -2.455354481935501099e-02 -4.857108592987060547e-01 -3.805429041385650635e-01 1.362006366252899170e-01 2.968123853206634521e-01 1.466735154390335083e-01 -8.549328893423080444e-02
2.148243039846420288e-01 -1.548140347003936768e-01 -3.075560331344604492e-01 2.858323454856872559e-01 -3.477464616298675537e-01 -1.051350757479667664e-01 4.567987918853759766e-01 -6.426087021827697754e-01
2.369979470968246460e-01 6.300742030143737793e-01 -3.181666731834411621e-01 -3.252441808581352234e-02 -1.369859725236892700e-01 -5.243355035781860352e-01 -5.160501226782798767e-02 -3.849605321884155273e-01
3.410097658634185791e-01 4.719065129756927490e-01 -7.196218967437744141e-01 1.333213746547698975e-01 7.418992370367050171e-02 -2.415116578340530396e-01 2.213233113288879395e-01 1.121174544095993042e-01
2.903285920619964600e-01 -1.735444664955139160e-01 -7.974119186401367188e-01 1.085603237152099609e-01 -8.825313299894332886e-02 -6.237302720546722412e-02 2.389265298843383789e-01 -4.113097786903381348e-01
4.346455335617065430e-01 -1.435120403766632080e-01 -6.748129129409790039e-01 -2.482628077268600464e-01 2.066541835665702820e-02 3.796653151512145996e-01 3.589597940444946289e-01 -7.467248942703008652e-03
1.709008216857910156e-01 -2.453567087650299072e-01 -5.152529478073120117e-01 -3.670472204685211182e-01 2.124972641468048096e-01 -4.487745165824890137e-01 2.211611866950988770e-01 -4.635922908782958984e-01
2.103342115879058838e-01 -2.818468809127807617e-01 -4.703846871852874756e-01 7.198446244001388550e-02 -5.104020237922668457e-01 1.011214107275009155e-01 3.851076364517211914e-01 -4.804526567459106445e-01
1.809040829539299011e-02 -1.605780720710754395e-01 -6.059886217117309570e-01 -4.600352793931961060e-02 -1.519605796784162521e-02 -4.708105027675628662e-01 4.061677157878875732e-01 -4.665651917457580566e-01
-3.322410583496093750e-02 4.370435178279876709e-01 -4.115208685398101807e-01 -1.312068551778793335e-01 -1.151353716850280762e-01 -3.948542773723602295e-01 1.530449092388153076e-01 -6.547791957855224609e-01
2.281984984874725342e-01 5.286758542060852051e-01 2.087342143058776855e-01 -9.993789345026016235e-02 -5.048133730888366699e-01 -4.252309799194335938e-01 4.166354835033416748e-01 -7.501093298196792603e-02
4.494248330593109131e-01 7.692913711071014404e-02 -2.705090045928955078e-01 -6.416099667549133301e-01 2.914460599422454834e-01 6.973970681428909302e-02 2.731852829456329346e-01 -3.779235482215881348e-01
3.823416233062744141e-01 5.258805751800537109e-01 5.027182400226593018e-02 2.897785305976867676e-01 -2.732483446598052979e-01 -1.666713953018188477e-01 6.219644546508789062e-01 3.849523141980171204e-02
2.803137898445129395e-01 -1.532513201236724854e-01 -3.810847401618957520e-01 -3.540556430816650391e-01 -5.999775528907775879e-01 -5.001229643821716309e-01 -6.549584120512008667e-02 1.138927862048149109e-01
6.659575551748275757e-02 6.781229972839355469e-01 -2.449869811534881592e-01 1.054790541529655457e-01 -3.878459334373474121e-01 -4.695107638835906982e-01 1.080929264426231384e-01 -2.863925695419311523e-01
6.389310359954833984e-01 -2.324933856725692749e-01 -4.168651700019836426e-01 -5.185648202896118164e-01 1.169807761907577515e-01 7.950922846794128418e-02 1.277425140142440796e-01 -2.422881424427032471e-01
-8.445104956626892090e-02 1.081291958689689636e-01 -5.753188133239746094e-01 -3.533931970596313477e-01 -4.987508058547973633e-03 -4.627717733383178711e-01 2.090687453746795654e-01 -5.171126127243041992e-01
-4.798399284482002258e-02 6.319798827171325684e-01 -2.291259318590164185e-01 -3.138955831527709961e-01 -4.454393684864044189e-01 -3.491282463073730469e-01 3.420492410659790039e-01 9.982695430517196655e-02
6.179976463317871094e-02 4.267643392086029053e-01 -5.679934024810791016e-01 -1.943680495023727417e-01 1.947402581572532654e-02 -2.551754415035247803e-01 1.068758741021156311e-01 -6.137925982475280762e-01
2.622668147087097168e-01 -2.063191086053848267e-01 -5.564339160919189453e-01 -2.236739844083786011e-01 -4.996698796749114990e-01 2.558015286922454834e-01 6.225597113370895386e-02 -4.582791924476623535e-01
1.144784316420555115e-01 2.941111326217651367e-01 1.727488487958908081e-01 -2.083096504211425781e-01 -5.528623461723327637e-01 -1.604922711849212646e-01 7.026951909065246582e-01 -4.430991038680076599e-02
5.519865155220031738e-01 2.306836992502212524e-01 2.817199528217315674e-01 -2.098430544137954712e-01 4.113895073533058167e-02 -8.594904839992523193e-02 5.436376929283142090e-01 -4.626813530921936035e-01
2.782495617866516113e-01 -2.251592278480529785e-01 -3.062811791896820068e-01 8.381061255931854248e-02 7.656812202185392380e-03 -1.637634783983230591e-01 6.630393266677856445e-01 -5.518603324890136719e-01
3.233103752136230469e-01 -1.869256794452667236e-01 -4.356876313686370850e-01 1.059723123908042908e-01 -4.609125554561614990e-01 6.344842165708541870e-02 1.678715348243713379e-01 -6.440716981887817383e-01
6.615469455718994141e-01 4.534621834754943848e-01 -5.317112430930137634e-02 -3.276458382606506348e-01 1.463350206613540649e-01 6.655312329530715942e-02 7.124099135398864746e-02 -4.643599092960357666e-01
7.901473641395568848e-01 3.914318606257438660e-02 1.178485751152038574e-01 3.840650022029876709e-01 -3.088326454162597656e-01 -3.047813475131988525e-01 1.563503742218017578e-01 5.114771425724029541e-03
4.146284759044647217e-01 5.695578083395957947e-02 -1.296558417379856110e-02 -5.289774537086486816e-01 -7.035040259361267090e-01 1.398863196372985840e-01 6.131875514984130859e-02 -1.631192862987518311e-01
3.615466952323913574e-01 4.276822507381439209e-02 -6.295364499092102051e-01 2.911947369575500488e-01 -2.651499509811401367e-01 2.075417190790176392e-01 2.690498828887939453e-01 -4.478597640991210938e-01
2.529500722885131836e-01 5.420846939086914062e-01 -5.701392292976379395e-01 2.467644363641738892e-01 8.919286727905273438e-02 7.762824743986129761e-02 4.921242296695709229e-01 -6.414987146854400635e-03
4.044100344181060791e-01 2.102150470018386841e-01 1.671285778284072876e-01 4.401269927620887756e-02 -4.952737689018249512e-01 -4.838483929634094238e-01 5.100470185279846191e-01 1.511279642581939697e-01
3.927420377731323242e-01 6.859185099601745605e-01 -2.268870547413825989e-02 -4.258858561515808105e-01 -8.662167936563491821e-02 -3.707769215106964111e-01 2.083305418491363525e-01 7.067997008562088013e-02
2.144927084445953369e-01 -2.477837204933166504e-01 -3.754915595054626465e-01 1.590349823236465454e-01 -1.110938712954521179e-01 -1.270742737688124180e-03 7.770664095878601074e-01 -3.318650722503662109e-01
3.027535676956176758e-01 6.317750811576843262e-01 2.484955042600631714e-01 -1.493682861328125000e-01 -3.353991806507110596e-01 -1.332128345966339111e-01 5.429092049598693848e-01 1.228251587599515915e-02
2.348114699125289917e-01 4.469146430492401123e-01 -6.648719906806945801e-01 2.249252051115036011e-01 9.659864753484725952e-02 -3.566930592060089111e-01 3.396805524826049805e-01 2.324991114437580109e-02
4.133695662021636963e-01 1.015612930059432983e-01 -2.940675318241119385e-01 1.402362287044525146e-01 -2.306818030774593353e-03 -6.064464449882507324e-01 -1.109845787286758423e-01 -5.766879320144653320e-01
6.267244815826416016e-01 -2.122712135314941406e-01 -7.120643854141235352e-01 -7.161528337746858597e-03 5.069522652775049210e-03 1.470399945974349976e-01 1.716014295816421509e-01 -6.306153535842895508e-02
4.983403980731964111e-01 1.771264821290969849e-01 2.073987573385238647e-01 -1.562943607568740845e-01 -5.517150759696960449e-01 -4.408051669597625732e-01 3.558388650417327881e-01 1.658942848443984985e-01
3.598430752754211426e-01 -1.863222122192382812e-01 -2.905383408069610596e-01 2.718799188733100891e-02 1.482595503330230713e-01 -1.953901946544647217e-01 7.995681762695312500e-01 -2.262250781059265137e-01
5.007757544517517090e-01 4.863566756248474121e-01 3.068179786205291748e-01 -1.086575165390968323e-01 -2.625999450683593750e-01 -3.243280947208404541e-01 4.811673462390899658e-01 -3.267241269350051880e-02
4.960582256317138672e-01 -3.154951333999633789e-01 -3.580963015556335449e-01 -1.387736201286315918e-01 -1.566794067621231079e-01 2.583903670310974121e-01 3.303588628768920898e-01 -5.535765290260314941e-01
3.759486973285675049e-01 1.309194229543209076e-02 -5.286561846733093262e-01 3.322601914405822754e-01 -7.630264759063720703e-02 -9.265430271625518799e-02 2.442845404148101807e-01 -6.281204223632812500e-01
4.772319495677947998e-01 6.540638208389282227e-01 2.709657847881317139e-01 -8.246649056673049927e-02 -2.630172371864318848e-01 -1.629080325365066528e-01 3.856765031814575195e-01 -1.405825018882751465e-01
4.493451118469238281e-01 4.331524074077606201e-01 -6.150615215301513672e-01 -2.724596261978149414e-01 1.094671860337257385e-01 -3.319102525711059570e-01 -1.845220774412155151e-01 -4.168039932847023010e-02
2.991381287574768066e-01 -2.861237525939941406e-01 -5.100743174552917480e-01 2.466340549290180206e-02 -4.921254217624664307e-01 1.845589280128479004e-01 3.004172444343566895e-01 -4.487377107143402100e-01
1.039724349975585938e-01 -8.327807486057281494e-02 -3.367232680320739746e-01 -8.654322591610252857e-04 -1.908098906278610229e-01 -9.241656213998794556e-02 4.772846698760986328e-01 -7.720890045166015625e-01
2.389554381370544434e-01 -2.682054340839385986e-01 -5.411133170127868652e-01 6.257223337888717651e-02 -5.093801617622375488e-01 1.326459795236587524e-01 3.256016671657562256e-01 -4.372272193431854248e-01
5.483815073966979980e-01 -2.771203815937042236e-01 -4.592546522617340088e-01 -3.285766541957855225e-01 2.671563625335693359e-01 -1.052349954843521118e-01 4.702671766281127930e-01 -2.536487765610218048e-03
6.809434294700622559e-01 3.681380450725555420e-01 -5.146752670407295227e-02 3.545795977115631104e-01 1.836557984352111816e-01 -3.339926898479461670e-01 3.176431357860565186e-01 -1.619787365198135376e-01
2.938877642154693604e-01 6.191313862800598145e-01 -4.033502936363220215e-01 -5.951227545738220215e-01 -6.873348355293273926e-02 -7.925886660814285278e-02 -4.522791877388954163e-02 -1.979788392782211304e-02
9.144693613052368164e-02 6.085739135742187500e-01 -1.547710448503494263e-01 -1.150400787591934204e-01 -2.851194441318511963e-01 -3.141191005706787109e-01 7.562626898288726807e-02 -6.311923265457153320e-01
-2.058544941246509552e-02 1.473120152950286865e-01 -7.979961633682250977e-01 -1.703942716121673584e-01 -4.672269523143768311e-02 -2.927591204643249512e-01 1.092005893588066101e-01 -4.606817662715911865e-01
-7.343114912509918213e-02 6.244782209396362305e-01 -2.892697453498840332e-01 1.630196869373321533e-01 -3.210852146148681641e-01 -4.173656702041625977e-01 3.510220348834991455e-01 -3.063924014568328857e-01
1.997978985309600830e-01 -3.049776256084442139e-01 -6.387258768081665039e-01 -1.209277659654617310e-01 6.206855550408363342e-02 -1.983781903982162476e-01 6.237010955810546875e-01 -1.107502877712249756e-01
2.312223017215728760e-01 6.989531219005584717e-02 4.986115545034408569e-02 -4.734560251235961914e-01 -7.233097553253173828e-01 3.944054245948791504e-02 4.084216058254241943e-01 -1.531781107187271118e-01
2.346916198730468750e-01 -3.177937269210815430e-01 -5.911518335342407227e-01 -1.336181163787841797e-01 -4.843727350234985352e-01 2.160572260618209839e-01 1.748664826154708862e-01 -4.058779180049896240e-01
3.703741729259490967e-01 -2.505561411380767822e-01 -3.977652490139007568e-01 8.141284808516502380e-03 1.189463883638381958e-01 -2.106420844793319702e-01 7.588562369346618652e-01 -8.590739965438842773e-02
3.177804648876190186e-01 2.125554084777832031e-01 -5.170838832855224609e-01 1.808365434408187866e-01 -7.621061056852340698e-02 -5.842974781990051270e-01 -7.027126848697662354e-03 -4.544194936752319336e-01
4.457480609416961670e-01 8.049239218235015869e-02 -4.257222265005111694e-02 -5.881167650222778320e-01 -8.873771131038665771e-02 9.591206908226013184e-02 5.816239118576049805e-01 3.029454648494720459e-01
1.819134056568145752e-01 -1.996250748634338379e-01 -5.121960639953613281e-01 -1.111584529280662537e-01 -5.056784749031066895e-01 2.481623888015747070e-01 2.772611379623413086e-01 -5.081215500831604004e-01
1.258332282304763794e-01 6.534918546676635742e-01 -1.833040416240692139e-01 9.932385385036468506e-02 -3.683487176895141602e-01 -4.790450334548950195e-01 2.905935980379581451e-02 -3.842389881610870361e-01
6.046071648597717285e-01 -2.352791428565979004e-01 -2.564035654067993164e-01 1.797814816236495972e-01 -3.846170604228973389e-01 -7.320860866457223892e-03 3.615165129303932190e-02 -5.759676694869995117e-01
8.748540282249450684e-01 1.712962239980697632e-01 1.339090913534164429e-01 -2.795135676860809326e-01 9.270810335874557495e-02 8.618737570941448212e-03 2.708882689476013184e-01 -1.648609191179275513e-01
4.059878885746002197e-01 -1.669780761003494263e-01 -4.245363175868988037e-01 1.926962137222290039e-01 1.138054654002189636e-01 -1.928680986166000366e-01 5.703908205032348633e-01 -4.630697965621948242e-01
3.791891336441040039e-01 1.443824172019958496e-01 5.970141291618347168e-02 -5.362375974655151367e-01 -2.623364627361297607e-01 -6.707374453544616699e-01 1.596409529447555542e-01 7.743598893284797668e-03
4.181002378463745117e-01 6.458157896995544434e-01 2.613613307476043701e-01 3.276371583342552185e-02 -4.333780109882354736e-01 -7.035341113805770874e-02 2.536759376525878906e-01 -2.856805622577667236e-01
7.272238135337829590e-01 2.498394995927810669e-01 2.914965748786926270e-01 -4.253215491771697998e-01 -7.560851424932479858e-02 8.822391182184219360e-02 2.567870020866394043e-01 -2.518281638622283936e-01
4.180404543876647949e-01 -2.759115993976593018e-01 -2.795457243919372559e-01 1.197634264826774597e-01 4.183972626924514771e-02 -1.318791806697845459e-01 7.818264365196228027e-01 -1.619591563940048218e-01
2.557149827480316162e-01 3.179993331432342529e-01 -2.611259818077087402e-01 9.769777953624725342e-02 -7.030339241027832031e-01 4.342431724071502686e-01 2.676928639411926270e-01 3.565436974167823792e-02
2.248647660017013550e-01 4.497112706303596497e-02 -3.863690793514251709e-01 4.122907817363739014e-01 -4.321150481700897217e-01 -5.772869661450386047e-02 3.116368949413299561e-01 -5.839307904243469238e-01
4.768479764461517334e-01 4.652938246726989746e-01 6.521676480770111084e-02 -2.891518473625183105e-01 1.909441500902175903e-02 -6.495394557714462280e-02 5.238001048564910889e-02 -6.789169907569885254e-01
8.723974972963333130e-02 -5.334065482020378113e-02 -3.324936926364898682e-01 7.562903314828872681e-02 -2.636352479457855225e-01 -9.488559514284133911e-02 4.827238023281097412e-01 -7.494952678680419922e-01
3.029590845108032227e-01 4.774001836776733398e-01 -4.370193481445312500e-01 -6.666867733001708984e-01 -4.442154988646507263e-02 8.513799309730529785e-02 5.318440496921539307e-02 1.811004430055618286e-01
2.288875579833984375e-01 -9.613043069839477539e-02 6.896602362394332886e-02 -4.415769577026367188e-01 -6.955619454383850098e-01 5.893975496292114258e-02 4.641373753547668457e-01 -1.895233392715454102e-01
5.342528820037841797e-01 1.678748428821563721e-01 5.785412713885307312e-02 1.935198307037353516e-01 -5.260558128356933594e-01 -3.417166471481323242e-01 4.108995795249938965e-01 2.885332703590393066e-01
4.180917143821716309e-01 2.964686155319213867e-01 -7.880242466926574707e-01 -1.843314319849014282e-01 6.322066485881805420e-02 -4.310295730829238892e-02 7.039985805749893188e-02 2.674591541290283203e-01
-4.469342157244682312e-02 4.425132870674133301e-01 -4.055038839578628540e-02 1.587027013301849365e-01 -4.432860910892486572e-01 -6.018049269914627075e-02 7.583136558532714844e-01 1.378298271447420120e-02
9.200123548507690430e-01 1.786430478096008301e-01 9.563802182674407959e-02 1.230904981493949890e-01 -2.872540950775146484e-01 -1.112645342946052551e-01 -3.134132176637649536e-02 -3.858901187777519226e-02
2.789070010185241699e-01 2.578112185001373291e-01 -4.162287339568138123e-03 8.683321624994277954e-02 -6.546810269355773926e-01 1.829422116279602051e-01 6.206064820289611816e-01 3.097570501267910004e-02
6.221780776977539062e-01 2.582645416259765625e-02 -6.686977297067642212e-02 -5.960558652877807617e-01 2.232873141765594482e-01 1.738039255142211914e-01 3.202240765094757080e-01 -2.643194794654846191e-01
6.250017285346984863e-01 6.253403425216674805e-02 2.355621308088302612e-01 -5.828963518142700195e-01 -2.002147585153579712e-01 -3.965709507465362549e-01 8.841350674629211426e-02 -7.094633579254150391e-02
3.583775162696838379e-01 7.366865277290344238e-01 6.172458827495574951e-02 -3.249483415856957436e-03 -4.498299658298492432e-01 -2.369728237390518188e-01 2.296629548072814941e-01 1.174303069710731506e-01
1.056654378771781921e-01 2.050581276416778564e-01 -5.135369300842285156e-02 -7.973445951938629150e-02 -7.589386701583862305e-01 -1.738751530647277832e-01 5.578342676162719727e-01 1.427987068891525269e-01
2.175099104642868042e-01 3.398979604244232178e-01 -1.632381826639175415e-01 -1.080454289913177490e-01 -5.570514202117919922e-01 5.517614483833312988e-01 4.165146946907043457e-01 -1.029898971319198608e-01
7.574233412742614746e-02 5.194433331489562988e-01 -1.043842732906341553e-01 -2.870416827499866486e-02 -2.605788409709930420e-01 -6.462745666503906250e-01 1.907393932342529297e-01 -4.367700815200805664e-01
4.411653280258178711e-01 2.925364971160888672e-01 1.088060215115547180e-01 -4.403665959835052490e-01 9.900495409965515137e-02 -4.380929842591285706e-02 1.962502598762512207e-01 -6.810276508331298828e-01
2.641447782516479492e-01 -1.278199255466461182e-01 -8.245934247970581055e-01 1.187209859490394592e-01 -5.076721683144569397e-02 1.116364300251007080e-01 4.521112442016601562e-01 1.989971473813056946e-02
1.501377969980239868e-01 3.818218111991882324e-01 -6.541405916213989258e-01 -1.798536628484725952e-01 6.633651256561279297e-02 -3.662014007568359375e-01 7.117972709238529205e-03 -4.825649559497833252e-01
3.377244174480438232e-01 -1.873105913400650024e-01 -2.673723995685577393e-01 -1.348527073860168457e-01 2.015200108289718628e-01 -2.091906964778900146e-01 5.789688229560852051e-01 -5.844722390174865723e-01
2.863406836986541748e-01 4.554766416549682617e-01 -4.810350239276885986e-01 2.818346917629241943e-01 2.059292495250701904e-01 -4.449672400951385498e-01 3.688436746597290039e-01 -1.525654196739196777e-01
4.119318127632141113e-01 2.165952175855636597e-01 2.982560992240905762e-01 5.129248648881912231e-02 -4.145616590976715088e-01 -3.360932171344757080e-01 6.379290819168090820e-01 -6.145460065454244614e-03
3.962955772876739502e-01 2.523874342441558838e-01 -2.671830952167510986e-01 -6.990391761064529419e-02 5.887737032026052475e-03 -1.700786650180816650e-01 2.898405119776725769e-02 -8.204727768898010254e-01
1.131394207477569580e-01 2.273660600185394287e-01 -7.834839224815368652e-01 -3.153034448623657227e-01 1.005410403013229370e-01 -1.659740060567855835e-01 2.977803945541381836e-01 3.096960186958312988e-01
-1.086556464433670044e-01 3.172582760453224182e-02 -2.976673245429992676e-01 6.004523858428001404e-02 -5.370896458625793457e-01 -6.509485840797424316e-01 4.237811863422393799e-01 -5.644789338111877441e-02
7.114722132682800293e-01 -3.962665498256683350e-01 -5.545516610145568848e-01 -7.724983990192413330e-02 -3.623472899198532104e-02 3.772283717989921570e-02 1.207632049918174744e-01 7.723417878150939941e-02
4.760850369930267334e-01 3.560355864465236664e-03 2.198971509933471680e-01 -4.913460314273834229e-01 -2.285485416650772095e-01 -5.917980670928955078e-01 2.092054635286331177e-01 -1.932055652141571045e-01
5.884685516357421875e-01 2.034597694873809814e-01 -2.394389919936656952e-02 -1.033373251557350159e-01 -5.668351650238037109e-01 -4.777495265007019043e-01 1.531178131699562073e-02 2.264415621757507324e-01
3.509095907211303711e-01 2.361203432083129883e-01 -7.844112068414688110e-02 -5.049708485603332520e-01 2.789275944232940674e-01 4.400328919291496277e-02 3.730756342411041260e-01 -5.839852094650268555e-01
7.593451142311096191e-01 3.682798445224761963e-01 1.540567427873611450e-01 2.418083697557449341e-01 -2.415543496608734131e-01 -2.674058079719543457e-01 2.692730724811553955e-01 5.654922500252723694e-02
1.441595554351806641e-01 4.014251828193664551e-01 -4.464851915836334229e-01 -2.858241200447082520e-01 -2.536149024963378906e-01 -6.045465469360351562e-01 2.094151675701141357e-01 2.517532706260681152e-01
1.099060177803039551e-01 3.175192475318908691e-01 -7.889042496681213379e-01 -4.482142329216003418e-01 -1.826483942568302155e-02 8.936210721731185913e-02 1.656917333602905273e-01 1.675214469432830811e-01
5.456031486392021179e-02 5.012056827545166016e-01 -3.280501365661621094e-01 2.344248145818710327e-01 -3.728259503841400146e-01 -4.956497848033905029e-01 3.067324161529541016e-01 -3.232518136501312256e-01
1.825296282768249512e-01 1.556788533926010132e-01 -2.475521899759769440e-02 -3.275453150272369385e-01 -1.224107593297958374e-01 -6.875883936882019043e-01 5.677152872085571289e-01 1.564781218767166138e-01
3.957595229148864746e-01 1.234682127833366394e-01 -1.249766126275062561e-01 3.396935462951660156e-01 -3.100870549678802490e-01 -7.513291835784912109e-01 1.090775206685066223e-01 -1.567539572715759277e-01
2.070371806621551514e-01 5.895321369171142578e-01 -2.741210460662841797e-01 -5.297605991363525391e-01 -2.817974388599395752e-01 -4.124246537685394287e-01 1.700931787490844727e-02 6.329043954610824585e-02
5.083936452865600586e-01 3.854244351387023926e-01 -3.420924544334411621e-01 -6.648094654083251953e-01 4.920128732919692993e-02 1.731727719306945801e-01 2.309204638004302979e-02 -3.228304907679557800e-02
2.700982689857482910e-01 -5.125937610864639282e-02 -2.911552786827087402e-01 -4.961522817611694336e-01 2.345865592360496521e-02 -5.272766351699829102e-01 5.250585675239562988e-01 -1.980491727590560913e-01
5.451497435569763184e-01 -1.768430620431900024e-01 -6.547852158546447754e-01 -4.588823020458221436e-01 8.606766164302825928e-02 -1.372245550155639648e-01 -7.191372662782669067e-02 2.849233336746692657e-02
4.530714154243469238e-01 5.577412247657775879e-01 2.278152406215667725e-01 -3.385854363441467285e-01 -2.130249589681625366e-01 -2.584032714366912842e-01 4.235170185565948486e-01 1.599767953157424927e-01
4.298111796379089355e-01 2.815241515636444092e-01 2.583364546298980713e-01 2.840772271156311035e-01 -2.133560031652450562e-01 -5.540956184267997742e-02 7.099817991256713867e-01 -1.894827038049697876e-01
5.514265298843383789e-01 -2.400595396757125854e-01 -5.697442293167114258e-01 -5.264589786529541016e-01 1.202462837100028992e-01 -2.883394807577133179e-02 6.841003149747848511e-02 -1.286943256855010986e-01
4.344901144504547119e-01 4.993329346179962158e-01 -4.138816595077514648e-01 3.665848374366760254e-01 1.746040880680084229e-01 -3.777719140052795410e-01 2.623953223228454590e-01 -1.189664155244827271e-01
5.730974078178405762e-01 -3.054856061935424805e-01 -2.777801752090454102e-01 2.905673980712890625e-01 -5.410962551832199097e-02 -1.057754680514335632e-01 6.207208633422851562e-01 -1.312856078147888184e-01
3.974219560623168945e-01 -3.128238618373870850e-01 -6.667057871818542480e-01 -4.153304919600486755e-02 9.971988201141357422e-02 -2.506096661090850830e-01 4.702539145946502686e-01 -6.393278390169143677e-02
4.714542329311370850e-01 -7.582959532737731934e-02 -1.677702069282531738e-01 -1.081647947430610657e-01 -7.217811346054077148e-01 -4.470171332359313965e-01 1.744643785059452057e-03 1.064846217632293701e-01
4.936530590057373047e-01 -3.989362120628356934e-01 -5.226086974143981934e-01 -4.078823328018188477e-02 -3.664471805095672607e-01 -7.176516950130462646e-02 -8.033600449562072754e-02 -4.201015532016754150e-01
4.712319672107696533e-01 4.498599171638488770e-01 -6.024072170257568359e-01 9.832224994897842407e-02 1.944873780012130737e-01 6.614674627780914307e-02 3.703586459159851074e-01 1.537479162216186523e-01
4.046501517295837402e-01 -3.187431395053863525e-01 -5.630190968513488770e-01 -1.030761152505874634e-01 -4.665131270885467529e-01 2.700009942054748535e-01 8.117289841175079346e-02 -3.315446972846984863e-01
2.865988612174987793e-01 -3.478542864322662354e-01 -6.456099748611450195e-01 -5.749760270118713379e-01 -2.542896009981632233e-02 -3.320386633276939392e-03 2.133907824754714966e-01 -5.705872923135757446e-02
4.156498610973358154e-01 -1.882569789886474609e-01 -2.358129769563674927e-01 2.709230482578277588e-01 -5.601662397384643555e-01 -1.312544848769903183e-02 1.505089998245239258e-01 -5.711183547973632812e-01
7.761729955673217773e-01 4.530466198921203613e-01 1.519169211387634277e-01 -3.851616382598876953e-02 -8.117540180683135986e-02 -6.562959402799606323e-02 6.765524297952651978e-02 -3.902153372764587402e-01
4.887026846408843994e-01 -3.437643647193908691e-01 -5.367815494537353516e-01 -9.015209972858428955e-02 1.447677165269851685e-01 -1.098905131220817566e-01 5.332765579223632812e-01 -1.712209582328796387e-01
8.400596380233764648e-01 3.979027867317199707e-01 -2.231585830450057983e-01 1.674450188875198364e-02 -8.127259463071823120e-02 2.780663073062896729e-01 -2.835183963179588318e-02 -3.410786762833595276e-02
8.535277843475341797e-01 3.606193065643310547e-01 -1.917699873447418213e-01 2.289890646934509277e-01 -1.640558987855911255e-01 9.873692691326141357e-02 3.503559157252311707e-02 1.197569444775581360e-01
3.556927740573883057e-01 -8.853434771299362183e-02 -3.328496813774108887e-01 6.534542143344879150e-02 1.121843829751014709e-01 -1.309902817010879517e-01 4.927701354026794434e-01 -6.913894414901733398e-01
6.274046301841735840e-01 3.332867324352264404e-01 -2.417590916156768799e-01 1.259332150220870972e-01 -5.240677595138549805e-01 3.099960386753082275e-01 3.257678076624870300e-02 2.217456698417663574e-01
4.310945868492126465e-01 -2.940369844436645508e-01 -4.926140308380126953e-01 8.798136562108993530e-02 6.703649461269378662e-02 -1.225655823945999146e-01 6.742375493049621582e-01 5.637490749359130859e-02
1.961336582899093628e-01 1.888988465070724487e-01 6.802118569612503052e-02 2.264691591262817383e-01 -5.538138151168823242e-01 -4.134415686130523682e-01 6.193209886550903320e-01 9.344336390495300293e-02
3.245282769203186035e-01 4.816945791244506836e-01 -5.728343129158020020e-01 -4.541379213333129883e-01 2.847796082496643066e-01 -1.533219069242477417e-01 1.133802831172943115e-01 -1.039670780301094055e-01
2.476989179849624634e-01 1.491641551256179810e-01 9.985481202602386475e-02 -4.650325775146484375e-01 -4.798161983489990234e-01 -2.134364843368530273e-01 6.330429911613464355e-01 1.168200820684432983e-01
3.446045517921447754e-01 5.771408677101135254e-01 -3.742302060127258301e-01 -5.645152330398559570e-01 -1.218328326940536499e-01 -2.209986746311187744e-01 -1.576688587665557861e-01 -2.978834696114063263e-02
2.174500674009323120e-01 9.951374679803848267e-02 -3.522730171680450439e-01 -5.114927887916564941e-01 -5.860260725021362305e-01 -4.387129545211791992e-01 1.743399538099765778e-02 1.445398777723312378e-01
-1.295372992753982544e-01 2.566457390785217285e-01 -6.728273034095764160e-01 -4.888278990983963013e-02 -6.180010437965393066e-01 -2.538800537586212158e-01 3.705102205276489258e-02 1.204726397991180420e-01
1.407140344381332397e-01 1.584481447935104370e-01 -6.133477091789245605e-01 -6.699092984199523926e-01 -3.347048163414001465e-02 -3.577007949352264404e-01 3.056814149022102356e-02 -1.073818095028400421e-02
3.456012904644012451e-01 5.370036363601684570e-01 1.983517706394195557e-01 1.132560241967439651e-02 -6.355947852134704590e-01 -2.586652040481567383e-01 2.764812111854553223e-01 -7.338163256645202637e-02
4.983682632446289062e-01 9.351551532745361328e-03 1.884181983768939972e-02 -5.025278329849243164e-01 -4.818147718906402588e-01 2.373583018779754639e-01 -1.910151243209838867e-01 -4.167506098747253418e-01
7.149175405502319336e-01 1.665038019418716431e-01 1.082113534212112427e-01 9.461575746536254883e-02 -5.132016539573669434e-01 -3.190307617187500000e-01 1.486342549324035645e-01 2.307787686586380005e-01
4.878889620304107666e-01 6.665407121181488037e-02 5.127851665019989014e-02 -4.778150916099548340e-01 -5.791519880294799805e-01 -4.140816628932952881e-01 -9.184514731168746948e-02 -1.061535701155662537e-01
3.932089209556579590e-01 1.849730163812637329e-01 -1.554206907749176025e-01 -6.276226639747619629e-01 1.177868526428937912e-02 8.196094632148742676e-02 5.186244249343872070e-01 3.424589335918426514e-01
1.634185910224914551e-01 5.417285561561584473e-01 -4.447445869445800781e-01 3.009345382452011108e-02 -4.158689379692077637e-01 4.340732395648956299e-01 3.069100975990295410e-01 -1.598777770996093750e-01
3.131023049354553223e-02 2.804066240787506104e-01 1.412985026836395264e-01 -1.235794275999069214e-01 -5.067768692970275879e-01 -1.192377060651779175e-01 7.829927206039428711e-01 -3.219430148601531982e-02
-1.046686246991157532e-01 3.637669682502746582e-01 -4.047305583953857422e-01 -2.272845506668090820e-01 -1.537692993879318237e-01 -2.948490381240844727e-01 3.254040479660034180e-01 -6.517547369003295898e-01
5.393109917640686035e-01 4.902357459068298340e-01 -8.326702564954757690e-02 9.480638056993484497e-02 -5.599510669708251953e-01 -2.838888168334960938e-01 4.531330615282058716e-02 2.381167560815811157e-01
2.384153008460998535e-01 3.973946273326873779e-01 3.113924264907836914e-01 -3.686712309718132019e-02 -5.390453934669494629e-01 -3.397488594055175781e-01 4.954302608966827393e-01 -1.883107125759124756e-01
5.480716228485107422e-01 -3.468805253505706787e-01 -7.116973996162414551e-01 7.769824564456939697e-02 -7.304135710000991821e-02 -3.609782457351684570e-02 2.143917381763458252e-01 1.189082935452461243e-01
3.163065314292907715e-01 -2.250941097736358643e-01 -3.207771480083465576e-01 1.815205663442611694e-01 -3.666468560695648193e-01 -1.839786320924758911e-01 2.284936308860778809e-01 -7.021023631095886230e-01
1.488583814352750778e-02 1.200778409838676453e-01 -8.525629639625549316e-01 1.465848386287689209e-01 -4.092577472329139709e-02 -1.247018873691558838e-01 4.649608135223388672e-01 -5.995810776948928833e-02
4.810786247253417969e-01 6.400986313819885254e-01 1.205124408006668091e-01 -5.647721886634826660e-02 -5.344792008399963379e-01 -2.131349295377731323e-01 9.644600003957748413e-02 -2.698120474815368652e-02
5.242635607719421387e-01 6.535553932189941406e-01 -2.496372759342193604e-01 -4.240525662899017334e-01 1.306857615709304810e-01 -1.967822909355163574e-01 7.808263413608074188e-03 -3.297877032309770584e-03
3.439252972602844238e-01 3.221211135387420654e-01 -8.315738290548324585e-02 -4.486308693885803223e-01 6.444946676492691040e-02 1.159843280911445618e-01 2.856599986553192139e-01 -6.859744787216186523e-01
1.365880668163299561e-01 3.578874766826629639e-01 -6.037648320198059082e-01 -2.084472477436065674e-01 -6.588619202375411987e-02 -5.660330057144165039e-01 -7.539886981248855591e-02 -3.389079272747039795e-01
2.126600444316864014e-01 8.510968834161758423e-02 -4.400501027703285217e-02 -6.086804270744323730e-01 -3.387752175331115723e-01 2.376892268657684326e-01 5.340067148208618164e-01 -3.444935679435729980e-01
1.413452774286270142e-01 4.393958151340484619e-01 -6.618934273719787598e-01 -8.880621939897537231e-02 -9.580122679471969604e-02 -4.988986551761627197e-01 -2.422834374010562897e-02 -2.868773341178894043e-01
3.846562206745147705e-01 6.473405361175537109e-01 1.151445135474205017e-01 -2.422467023134231567e-01 -3.835585117340087891e-01 -3.346310257911682129e-01 3.071114718914031982e-01 8.738194406032562256e-02
1.040567532181739807e-01 6.065286397933959961e-01 2.059635818004608154e-01 -1.967126578092575073e-01 -4.750861823558807373e-01 -2.217705249786376953e-01 3.338441550731658936e-01 -3.922212123870849609e-01
-1.334176212549209595e-01 4.296164810657501221e-01 -5.080524682998657227e-01 3.048510663211345673e-02 -6.410576105117797852e-01 -1.768606752157211304e-01 -1.467125397175550461e-02 -3.100530803203582764e-01
5.006870627403259277e-01 5.119133591651916504e-01 2.985632419586181641e-01 2.969887107610702515e-02 -3.961656391620635986e-01 -1.734942495822906494e-01 4.525869488716125488e-01 -7.316388189792633057e-02
4.466285109519958496e-01 3.379003703594207764e-01 1.810390800237655640e-01 3.476063534617424011e-02 -4.952514469623565674e-01 -1.334838718175888062e-01 6.034488081932067871e-01 1.584940999746322632e-01
3.939854204654693604e-01 4.209154546260833740e-01 2.719417810440063477e-01 1.453657597303390503e-01 -5.771290659904479980e-01 -2.958223819732666016e-01 3.604949414730072021e-01 -1.482451707124710083e-01
5.493364930152893066e-01 2.640675604343414307e-01 -6.962335705757141113e-01 -1.545836478471755981e-01 2.060762047767639160e-01 1.631298065185546875e-01 1.894296854734420776e-01 1.220576763153076172e-01
3.271955251693725586e-01 5.390338301658630371e-01 1.193823516368865967e-01 -3.373983800411224365e-01 -3.732220828533172607e-01 -3.866058886051177979e-01 4.143209457397460938e-01 1.177927479147911072e-01
6.128882169723510742e-01 4.135759472846984863e-01 3.605479300022125244e-01 -2.099974006414413452e-01 -2.748680114746093750e-01 -7.114686071872711182e-02 1.511921137571334839e-01 -4.192324578762054443e-01
6.220192909240722656e-01 2.952062487602233887e-01 -6.210619807243347168e-01 2.646351754665374756e-01 3.619317337870597839e-02 1.381143480539321899e-01 1.617759764194488525e-01 1.537481993436813354e-01
2.722512185573577881e-01 1.848891228437423706e-01 -2.198101487010717392e-03 -4.501476287841796875e-01 6.129009649157524109e-03 -2.730281054973602295e-01 7.464279532432556152e-01 2.394178211688995361e-01
4.938069581985473633e-01 3.386214673519134521e-01 2.191376835107803345e-01 -5.201255083084106445e-01 1.886042766273021698e-02 2.846989631652832031e-01 3.608468770980834961e-01 -3.336444497108459473e-01
1.656101346015930176e-01 2.414851635694503784e-01 -8.451318740844726562e-02 -6.922711133956909180e-01 -3.732322156429290771e-01 -4.682497978210449219e-01 1.168848499655723572e-01 -2.359118610620498657e-01
5.596312880516052246e-01 3.238545954227447510e-01 1.906478106975555420e-01 2.906129062175750732e-01 -5.404453873634338379e-01 -3.319005072116851807e-01 1.999786682426929474e-02 -2.418460249900817871e-01
4.198583364486694336e-01 -3.285378515720367432e-01 -7.199949026107788086e-01 2.383830398321151733e-02 -3.144554793834686279e-01 7.825455628335475922e-03 6.282027065753936768e-02 -3.064813911914825439e-01
6.763552427291870117e-01 -3.484182655811309814e-01 -5.549569129943847656e-01 -1.596714369952678680e-02 -4.034735634922981262e-02 1.743742674589157104e-01 2.833656072616577148e-01 2.420484647154808044e-02
3.165721595287322998e-01 -3.137860596179962158e-01 -3.486563563346862793e-01 -4.216118529438972473e-02 6.895393878221511841e-02 -2.203102707862854004e-01 6.939849853515625000e-01 -3.782529234886169434e-01
5.634725689888000488e-01 2.014073133468627930e-01 3.405981063842773438e-01 -4.623184502124786377e-01 -1.705100834369659424e-01 -4.660821855068206787e-01 2.495546936988830566e-01 -6.003819778561592102e-02
2.222420275211334229e-01 5.218112468719482422e-01 2.159631699323654175e-01 -1.487932503223419189e-01 -6.038280129432678223e-01 -1.084890738129615784e-01 4.803053736686706543e-01 -4.970503598451614380e-02
6.023842692375183105e-01 2.318868339061737061e-01 1.912544965744018555e-01 7.449053972959518433e-02 -5.212119817733764648e-01 -1.253358721733093262e-01 4.774948060512542725e-01 1.608167886734008789e-01
2.700000703334808350e-01 2.580029070377349854e-01 -5.517496466636657715e-01 6.144084408879280090e-02 -7.460784912109375000e-02 -5.968651771545410156e-01 -1.295632272958755493e-01 -4.168102741241455078e-01
1.003651022911071777e-01 6.576259136199951172e-01 -3.499788045883178711e-01 7.577235996723175049e-02 -4.394710958003997803e-01 -4.383721053600311279e-01 -1.161861140280961990e-02 -2.092573046684265137e-01
4.978264272212982178e-01 -3.146264255046844482e-01 -7.747001647949218750e-01 -3.574283793568611145e-02 -1.572324931621551514e-01 8.854854106903076172e-02 7.523733377456665039e-02 1.162658259272575378e-01
3.166079819202423096e-01 -2.514564394950866699e-01 -6.271494030952453613e-01 1.213956475257873535e-01 -1.277063935995101929e-01 -6.409872770309448242e-01 3.173035755753517151e-02 -1.718652062118053436e-02
1.415996104478836060e-01 -4.852744936943054199e-02 -4.906713068485260010e-01 5.463568493723869324e-02 -3.111679255962371826e-01 -7.898480296134948730e-01 1.132238134741783142e-01 1.861243136227130890e-02
3.872673511505126953e-01 1.827001720666885376e-01 -1.333160549402236938e-01 -8.015534877777099609e-01 -2.955387234687805176e-01 -2.508224546909332275e-01 3.616716340184211731e-02 6.942950189113616943e-02
3.658144474029541016e-01 2.107769846916198730e-01 -5.804386734962463379e-01 -5.772266387939453125e-01 -3.996694087982177734e-02 -2.738903164863586426e-01 -1.306314319372177124e-01 -2.407807558774948120e-01
1.361431330442428589e-01 -2.355376929044723511e-01 -4.696241915225982666e-01 -3.105794452130794525e-02 -1.988970041275024414e-01 -4.391600377857685089e-03 5.369290709495544434e-01 -6.136802434921264648e-01
6.321661472320556641e-01 2.451649308204650879e-01 -2.503761649131774902e-01 1.895930022001266479e-01 -2.098651230335235596e-01 -4.820207059383392334e-01 -3.732724785804748535e-01 -1.609561443328857422e-01
-1.608878970146179199e-01 5.972813814878463745e-02 -4.002339243888854980e-01 -5.317373275756835938e-01 -4.702925384044647217e-01 -3.208398222923278809e-01 4.500871896743774414e-01 3.039858117699623108e-02
5.606809854507446289e-01 9.179000556468963623e-02 1.032887026667594910e-01 8.175823837518692017e-02 -5.771276354789733887e-01 -3.747690021991729736e-01 3.593094050884246826e-01 2.392216920852661133e-01
3.224026560783386230e-01 6.101270914077758789e-01 5.827873200178146362e-02 -4.847892820835113525e-01 -3.523033857345581055e-01 -2.600104510784149170e-01 2.918124198913574219e-01 9.223271161317825317e-02
2.713564634323120117e-01 6.001932621002197266e-01 -3.032637834548950195e-01 -1.238628774881362915e-01 -1.423987150192260742e-01 -3.612228929996490479e-01 -2.085387855768203735e-01 -5.143684744834899902e-01
6.032839417457580566e-01 -1.633105129003524780e-01 -6.013423800468444824e-01 -4.274450838565826416e-01 -3.944519162178039551e-02 2.509603202342987061e-01 1.360855717211961746e-02 1.827806793153285980e-02
3.515095710754394531e-01 2.165388166904449463e-01 -3.853132128715515137e-01 -8.530439436435699463e-02 -3.154104053974151611e-01 -7.075164914131164551e-01 -2.486320585012435913e-01 -1.092130243778228760e-01
7.160168141126632690e-02 2.316748052835464478e-01 -7.807731628417968750e-01 -2.635299563407897949e-01 2.625011466443538666e-02 -2.817143872380256653e-02 3.964495956897735596e-01 3.216990530490875244e-01
3.779878616333007812e-01 2.842707633972167969e-01 -3.176713883876800537e-01 7.518325001001358032e-02 -3.526398837566375732e-01 6.328599452972412109e-01 3.806182444095611572e-01 3.273753216490149498e-03
4.448492825031280518e-01 2.237963825464248657e-01 -2.227410860359668732e-02 -7.338356375694274902e-01 -8.561054617166519165e-02 1.824974268674850464e-01 3.810757696628570557e-01 1.648035347461700439e-01
2.842404544353485107e-01 7.423094473779201508e-03 -2.024226188659667969e-01 -3.441104590892791748e-01 -3.269618451595306396e-01 -7.766334414482116699e-01 -1.262482702732086182e-01 -1.837477385997772217e-01
-1.291769929230213165e-02 5.573552846908569336e-01 -2.185800075531005859e-01 -9.221695363521575928e-02 1.049076244235038757e-01 -1.470495909452438354e-01 7.736790776252746582e-01 -4.121561720967292786e-02
3.743795454502105713e-01 -1.480436921119689941e-01 -1.853624433279037476e-01 -6.933626532554626465e-01 -2.752087712287902832e-01 -4.213852882385253906e-01 -1.491834968328475952e-01 -2.173726111650466919e-01
4.893729090690612793e-01 2.705374658107757568e-01 1.816288530826568604e-01 -1.853144168853759766e-01 -6.525555253028869629e-01 -2.833703458309173584e-01 3.215108215808868408e-01 1.024526432156562805e-01
3.565383851528167725e-01 8.305274695158004761e-02 3.763571083545684814e-01 -1.672125607728958130e-01 -4.408025741577148438e-01 -4.872005879878997803e-01 5.031519532203674316e-01 -1.074464544653892517e-01
4.876203835010528564e-01 6.233647465705871582e-01 1.387577056884765625e-01 2.528521120548248291e-01 -2.665383517742156982e-01 -1.020805761218070984e-01 4.567510783672332764e-01 -1.924201101064682007e-02
3.431828618049621582e-01 -3.297187089920043945e-01 -6.386414766311645508e-01 1.791370511054992676e-01 -4.026887565851211548e-02 -1.065129041671752930e-01 5.405515432357788086e-01 -1.685097068548202515e-01
2.197355329990386963e-01 2.136669307947158813e-01 -3.311455249786376953e-01 -2.883974015712738037e-01 -3.623272478580474854e-01 -7.568487524986267090e-01 1.248573604971170425e-02 9.473792463541030884e-02
6.747577190399169922e-01 6.106681823730468750e-01 -1.795599907636642456e-01 1.183059886097908020e-01 -2.352205365896224976e-01 2.371601909399032593e-01 1.042754873633384705e-01 5.568800494074821472e-02
2.183194458484649658e-01 3.440179824829101562e-01 -3.341274857521057129e-01 -6.531326174736022949e-01 -3.016029298305511475e-01 1.808303743600845337e-01 3.872065842151641846e-01 1.489027291536331177e-01
3.632525205612182617e-01 -1.109072044491767883e-01 -8.546314239501953125e-01 1.021650135517120361e-01 -1.492977440357208252e-01 -3.474463894963264465e-02 4.586840048432350159e-02 -2.988542914390563965e-01
2.865651845932006836e-01 2.068294137716293335e-01 -5.557078123092651367e-01 1.695632934570312500e-01 -1.123501583933830261e-01 -6.041024327278137207e-01 -1.583508551120758057e-01 -3.672900199890136719e-01
5.003106594085693359e-01 -1.252695471048355103e-01 -4.910378456115722656e-01 -5.546817183494567871e-01 2.553590834140777588e-01 -7.503268308937549591e-03 2.715497016906738281e-01 -2.149491310119628906e-01
6.866882443428039551e-01 6.136785149574279785e-01 -6.965105235576629639e-02 2.393301427364349365e-01 -1.097973659634590149e-01 1.372977793216705322e-01 2.424494028091430664e-01 6.320546381175518036e-03
2.300048619508743286e-01 6.030852198600769043e-01 2.483918368816375732e-01 -2.154800891876220703e-01 -4.981381595134735107e-01 -5.072826147079467773e-02 3.942427039146423340e-01 -2.628946304321289062e-01
5.975156426429748535e-01 -2.712044417858123779e-01 -4.090470075607299805e-01 -4.203187823295593262e-01 2.690189480781555176e-01 -1.180772706866264343e-01 3.642072379589080811e-01 -8.047043532133102417e-02
1.427698731422424316e-01 -7.809694856405258179e-02 -2.803460657596588135e-01 -6.341799497604370117e-01 -2.629395127296447754e-01 -2.774910926818847656e-01 5.039820075035095215e-01 3.043078184127807617e-01
4.215179383754730225e-01 4.125296771526336670e-01 -3.003820478916168213e-01 3.155610859394073486e-01 2.607530653476715088e-01 -4.670451581478118896e-01 3.844641745090484619e-01 -1.685164421796798706e-01
-1.338937133550643921e-01 2.993755638599395752e-01 -6.818636655807495117e-01 -1.569873094558715820e-02 -2.816783189773559570e-01 -1.678117960691452026e-01 4.921292066574096680e-01 2.785098254680633545e-01
5.868149176239967346e-02 4.178805053234100342e-01 -5.393199324607849121e-01 -1.380584239959716797e-01 1.049118302762508392e-02 -3.740756511688232422e-01 1.544121801853179932e-01 -5.900174975395202637e-01
4.154978096485137939e-01 2.216153144836425781e-01 -4.545094668865203857e-01 -4.947299361228942871e-01 2.839965224266052246e-01 -4.699883237481117249e-02 2.003373950719833374e-01 -4.515678882598876953e-01
4.957604110240936279e-01 6.960273981094360352e-01 2.986835688352584839e-02 1.077811419963836670e-01 -1.762233227491378784e-01 -4.596009850502014160e-02 4.421333968639373779e-01 1.691437959671020508e-01
3.689816221594810486e-02 2.112357616424560547e-01 -7.591656446456909180e-01 -2.702974975109100342e-01 1.814808398485183716e-01 -2.304640039801597595e-02 5.137205719947814941e-01 8.514413237571716309e-02
6.297658085823059082e-01 2.602086961269378662e-01 3.310550153255462646e-01 -2.020087391138076782e-01 -3.484282195568084717e-01 -4.303401410579681396e-01 2.217156738042831421e-01 -1.718402653932571411e-01
3.824304938316345215e-01 3.911458253860473633e-01 -4.483145102858543396e-02 9.795745462179183960e-02 -3.880467414855957031e-01 3.734024167060852051e-01 5.710320472717285156e-01 -2.702944576740264893e-01
6.562584042549133301e-01 2.956291735172271729e-01 1.246954649686813354e-01 -5.662240982055664062e-01 8.034089207649230957e-02 1.526868939399719238e-01 2.177124172449111938e-01 -2.619218230247497559e-01
4.311473965644836426e-01 -1.569457501173019409e-01 -2.227831780910491943e-01 -2.425286686047911644e-03 1.715597361326217651e-01 -1.522754728794097900e-01 5.897664427757263184e-01 -5.825775861740112305e-01
-2.739616483449935913e-02 -6.038178130984306335e-02 -6.357203722000122070e-01 -6.943617463111877441e-01 -1.928867697715759277e-01 -2.201624661684036255e-01 1.321960389614105225e-01 -7.856437563896179199e-02
4.362970590591430664e-01 3.815129697322845459e-01 -2.691121995449066162e-01 1.292752772569656372e-01 -3.271724581718444824e-01 -5.533933043479919434e-01 -2.341731339693069458e-01 -3.268582224845886230e-01
7.930870652198791504e-01 1.564899981021881104e-01 2.212994694709777832e-01 1.802663505077362061e-01 -1.560680121183395386e-01 -3.831378817558288574e-01 2.970081865787506104e-01 7.542388141155242920e-02
2.247978448867797852e-01 -1.253578811883926392e-01 -3.750271797180175781e-01 3.143421411514282227e-01 -2.446439862251281738e-01 -3.039164245128631592e-01 3.750752508640289307e-01 -6.335595250129699707e-01
3.485999703407287598e-01 3.674672544002532959e-01 -2.266286164522171021e-01 -6.590213179588317871e-01 -3.318085968494415283e-01 3.263194859027862549e-01 -1.696339845657348633e-01 -1.114411428570747375e-01
6.368114352226257324e-01 3.012357056140899658e-01 -3.380182199180126190e-03 -1.240801215171813965e-01 -5.066198110580444336e-01 -3.570266366004943848e-01 6.844326853752136230e-02 3.154437243938446045e-01
2.567593455314636230e-01 2.384940385818481445e-01 3.561185002326965332e-01 1.332650333642959595e-01 -5.801850557327270508e-01 -3.971889615058898926e-01 4.172036945819854736e-01 -2.533428966999053955e-01
3.700514733791351318e-01 -2.630172967910766602e-01 -6.257271170616149902e-01 -7.550614327192306519e-02 -4.281417429447174072e-01 -5.662420764565467834e-03 -6.984908133745193481e-02 -4.565434753894805908e-01
6.083650588989257812e-01 4.223509728908538818e-01 -2.272760570049285889e-01 5.728888139128684998e-02 -2.475733011960983276e-01 5.478797554969787598e-01 1.409501731395721436e-01 -1.234638690948486328e-01
4.024276733398437500e-01 5.536146759986877441e-01 -7.560169696807861328e-02 -3.682421743869781494e-01 -5.188364386558532715e-01 1.290872544050216675e-01 1.318521797657012939e-01 -2.949663698673248291e-01
2.380426824092864990e-01 6.498804092407226562e-01 -1.537652164697647095e-01 -2.327791303396224976e-01 -1.632855981588363647e-01 -6.357730627059936523e-01 1.091946214437484741e-01 1.918975450098514557e-02
3.353514075279235840e-01 -5.386669039726257324e-01 -5.463243722915649414e-01 -1.713225841522216797e-01 -2.867231070995330811e-01 -3.521156907081604004e-01 4.311244934797286987e-02 -2.479947805404663086e-01
8.212507367134094238e-01 4.183324873447418213e-01 1.370597779750823975e-01 -9.687773138284683228e-02 -2.760970890522003174e-01 -6.171388179063796997e-02 1.536688357591629028e-01 1.368288546800613403e-01
4.154088199138641357e-01 6.272854208946228027e-01 1.066113859415054321e-01 -3.082081675529479980e-01 -4.676899909973144531e-01 1.579461395740509033e-01 2.895869910717010498e-01 6.965523585677146912e-03
1.609175652265548706e-01 4.987511932849884033e-01 -4.706323444843292236e-01 -5.349203348159790039e-01 -2.333932071924209595e-01 -3.944939970970153809e-01 -5.533506348729133606e-02 6.751598417758941650e-02
6.255685687065124512e-01 -2.788296528160572052e-02 -6.088101267814636230e-01 -3.249145150184631348e-01 2.027656435966491699e-01 2.131838649511337280e-01 2.110573649406433105e-01 -2.368011698126792908e-02
7.146943211555480957e-01 -2.046472579240798950e-01 -3.821230828762054443e-01 -2.960318140685558319e-02 1.353944186121225357e-02 3.466971814632415771e-01 2.894300520420074463e-01 -3.102983236312866211e-01
7.737703919410705566e-01 2.046278566122055054e-01 3.071109652519226074e-01 -1.339513063430786133e-01 -3.812880516052246094e-01 -2.716363072395324707e-01 1.668190807104110718e-01 -1.230854634195566177e-02
3.664440214633941650e-01 -2.304009199142456055e-01 -2.068623304367065430e-01 -3.704760596156120300e-02 7.885053753852844238e-02 -1.543897390365600586e-01 7.001210451126098633e-01 -4.982435703277587891e-01
4.144917428493499756e-01 4.603233039379119873e-01 -2.857945486903190613e-02 2.479528635740280151e-01 -2.316419035196304321e-01 -4.702292084693908691e-01 5.011329054832458496e-01 1.676124334335327148e-01
5.037732124328613281e-01 3.931969404220581055e-01 3.952233493328094482e-01 -3.363697230815887451e-01 -3.112417161464691162e-01 -2.904548645019531250e-01 2.694452106952667236e-01 -2.615844309329986572e-01
3.339710831642150879e-01 4.858577251434326172e-01 -6.450881958007812500e-01 -3.422757089138031006e-01 1.046726033091545105e-01 1.038904711604118347e-01 2.022366672754287720e-01 2.376235276460647583e-01
3.394441008567810059e-01 -8.350680768489837646e-02 -1.188969463109970093e-01 -2.607994377613067627e-01 1.533733159303665161e-01 5.304298177361488342e-02 5.728223323822021484e-01 -6.642206907272338867e-01
9.170591086149215698e-02 5.929896235466003418e-01 -9.734304994344711304e-02 -2.288162410259246826e-01 3.537401184439659119e-02 -4.286530613899230957e-01 6.236668825149536133e-01 -6.454139202833175659e-02
5.069492459297180176e-01 5.618494749069213867e-01 -4.191617071628570557e-01 -4.112822413444519043e-01 8.050465583801269531e-02 -2.290364205837249756e-01 -4.924012348055839539e-02 1.453089267015457153e-01
4.351053014397621155e-02 7.947596311569213867e-01 -2.666225135326385498e-01 1.552274730056524277e-02 -3.119757175445556641e-01 -3.640023171901702881e-01 1.429083049297332764e-01 -2.118632197380065918e-01
2.236478328704833984e-01 9.262783825397491455e-02 -5.465847849845886230e-01 -2.027451246976852417e-01 -6.663951873779296875e-01 -3.576358854770660400e-01 -1.648799926042556763e-01 4.868057370185852051e-02
4.384239017963409424e-01 4.848659336566925049e-01 5.401748791337013245e-02 8.737232536077499390e-02 -4.221613407135009766e-01 1.518607586622238159e-01 5.588985085487365723e-01 2.202006727457046509e-01
3.136679232120513916e-01 6.850670576095581055e-01 1.537556797266006470e-01 -3.221061527729034424e-01 -3.767568469047546387e-01 -2.768168449401855469e-01 2.938139438629150391e-01 1.569453626871109009e-03
6.678916215896606445e-01 6.005654335021972656e-01 -6.838981062173843384e-02 2.871503531932830811e-01 -1.365982294082641602e-01 -2.785526588559150696e-02 2.780512571334838867e-01 -9.675902873277664185e-02
6.394993662834167480e-01 5.466002821922302246e-01 -2.053899317979812622e-01 3.040989339351654053e-01 -5.542751029133796692e-02 1.800912618637084961e-01 2.630693912506103516e-01 -2.299934327602386475e-01
5.732868313789367676e-01 5.715638995170593262e-01 -3.889904618263244629e-01 2.992221713066101074e-01 -1.865150332450866699e-01 1.729487627744674683e-01 1.947692036628723145e-01 3.428304940462112427e-02
3.468931913375854492e-01 8.503321409225463867e-01 -4.150831326842308044e-02 -8.886022865772247314e-02 3.605265915393829346e-02 -2.846959829330444336e-01 1.583297997713088989e-01 -1.988997012376785278e-01
7.294192910194396973e-01 4.419778287410736084e-01 -3.606625497341156006e-01 -3.964138217270374298e-03 2.346744015812873840e-02 2.414737641811370850e-01 1.709119826555252075e-01 2.333212196826934814e-01
3.016628921031951904e-01 3.608339428901672363e-01 -4.086126983165740967e-01 1.871763318777084351e-01 -2.406846731901168823e-01 -4.618125855922698975e-01 -4.258668050169944763e-02 -5.511674284934997559e-01
1.935631930828094482e-01 9.088154882192611694e-02 -7.379037737846374512e-01 2.029716223478317261e-02 -5.396400690078735352e-01 -1.461558640003204346e-01 -2.561505325138568878e-02 3.100498318672180176e-01
6.240248084068298340e-01 -3.722605407238006592e-01 -6.375350356101989746e-01 -1.171729043126106262e-01 -3.096443042159080505e-02 8.548634126782417297e-03 1.536050587892532349e-01 1.649501770734786987e-01
2.544167637825012207e-02 1.897329986095428467e-01 -8.415309190750122070e-01 -2.277086079120635986e-01 -8.792945183813571930e-03 -1.093992143869400024e-01 3.529330790042877197e-01 2.583049535751342773e-01
3.090210258960723877e-01 -2.071905434131622314e-01 -3.062686026096343994e-01 2.182157896459102631e-02 -2.959085702896118164e-01 1.674794852733612061e-01 4.843449890613555908e-01 -6.458328366279602051e-01
-2.780413255095481873e-02 6.093974113464355469e-01 -5.093000531196594238e-01 -3.870959281921386719e-01 -3.398458659648895264e-01 -2.577513754367828369e-01 1.770631177350878716e-03 -1.915665864944458008e-01
7.274932861328125000e-01 4.893461167812347412e-01 -2.033775895833969116e-01 -1.432409584522247314e-01 -1.332008279860019684e-03 3.810385167598724365e-01 1.552999764680862427e-01 1.016358006745576859e-02
2.625547945499420166e-01 5.309672355651855469e-01 -6.126530766487121582e-01 2.052071243524551392e-01 4.540728032588958740e-02 -6.127083301544189453e-02 4.400539994239807129e-01 1.795039176940917969e-01
2.822595238685607910e-01 3.014426827430725098e-01 -3.265683948993682861e-01 -6.835844516754150391e-01 -3.518975675106048584e-01 -3.303663134574890137e-01 -1.500750184059143066e-01 5.573963746428489685e-03
1.038548722863197327e-01 2.532676607370376587e-02 -5.743027925491333008e-01 -5.347867310047149658e-02 -5.074442028999328613e-01 -4.616232216358184814e-01 2.254705876111984253e-01 3.666832149028778076e-01
7.236778736114501953e-01 2.116001546382904053e-01 -3.659523651003837585e-02 -4.941575527191162109e-01 -1.496323943138122559e-01 1.351794898509979248e-01 -2.734525501728057861e-01 -2.656034827232360840e-01
4.125835895538330078e-01 2.522706985473632812e-01 -3.653570413589477539e-01 -5.122392177581787109e-01 -5.222962796688079834e-02 -4.300025105476379395e-01 2.151215672492980957e-01 3.692592382431030273e-01
6.506242752075195312e-01 3.716774582862854004e-01 1.317125707864761353e-01 -5.816598534584045410e-01 8.065948635339736938e-02 1.102696731686592102e-01 1.616982221603393555e-01 -1.950791925191879272e-01
5.588386580348014832e-02 6.555630266666412354e-02 -8.330126404762268066e-01 -1.219971477985382080e-01 -3.099924921989440918e-01 3.549161925911903381e-02 4.060259088873863220e-02 -4.298633038997650146e-01
8.428293466567993164e-01 2.958396375179290771e-01 5.492441356182098389e-02 1.199803277850151062e-01 -3.962027728557586670e-01 -1.015864238142967224e-01 -2.281490154564380646e-02 1.299565583467483521e-01
1.687263101339340210e-01 4.640954732894897461e-02 -3.435696959495544434e-01 3.447747528553009033e-01 -4.450365602970123291e-01 9.329856187105178833e-02 5.222704410552978516e-01 -5.029305815696716309e-01
4.576264023780822754e-01 6.735043525695800781e-01 -6.436086446046829224e-02 -1.119818985462188721e-01 -5.345914363861083984e-01 1.445904821157455444e-01 -8.573978394269943237e-02 -7.900561392307281494e-02
7.809458971023559570e-01 3.509152829647064209e-01 -6.536426395177841187e-02 -1.010606735944747925e-01 -1.883384883403778076e-01 4.248264729976654053e-01 1.579168736934661865e-01 -1.077470555901527405e-01
6.657776888459920883e-03 -1.202949658036231995e-01 -5.344424247741699219e-01 1.235713660717010498e-01 -5.951269268989562988e-01 -2.014935016632080078e-01 1.710970997810363770e-01 -5.104275941848754883e-01
3.355027735233306885e-01 -9.766525775194168091e-02 2.053271383047103882e-01 -5.878076553344726562e-01 -2.267049700021743774e-01 -5.377935767173767090e-01 3.274566829204559326e-01 -2.058579176664352417e-01
-1.263007987290620804e-02 -6.079749390482902527e-02 -7.842475771903991699e-01 9.298618882894515991e-02 -1.668193489313125610e-01 -2.356260083615779877e-02 5.619145631790161133e-01 -1.682902127504348755e-01
5.228258371353149414e-01 -3.327237963676452637e-01 -5.784083604812622070e-01 3.060461580753326416e-01 -1.124197170138359070e-01 -1.487894356250762939e-01 3.807858228683471680e-01 8.918023109436035156e-02
1.654966622591018677e-01 7.418006658554077148e-01 -3.254357874393463135e-01 -2.217113226652145386e-01 -2.126294821500778198e-01 -3.424849212169647217e-01 -7.866973429918289185e-02 -3.139779865741729736e-01
7.587724328041076660e-01 4.305617809295654297e-01 1.529310196638107300e-01 -9.480507578700780869e-04 -2.915589809417724609e-01 -6.330490857362747192e-02 2.998654544353485107e-01 1.912036538124084473e-01
7.655573487281799316e-01 4.482875168323516846e-01 -3.564302623271942139e-01 2.660755515098571777e-01 -5.139115825295448303e-02 7.128883153200149536e-02 -2.495456486940383911e-02 8.231411129236221313e-02
7.800047397613525391e-01 2.986418902873992920e-01 1.783835738897323608e-01 -1.610684990882873535e-01 -1.262927502393722534e-01 -1.012153923511505127e-01 -7.256173342466354370e-02 -4.617168009281158447e-01
6.392151713371276855e-01 9.997814893722534180e-02 4.320888817310333252e-01 -2.509661614894866943e-01 -2.988705337047576904e-01 -4.013938009738922119e-01 2.692979872226715088e-01 -9.360421448945999146e-02
6.956353187561035156e-01 5.139836072921752930e-01 -1.317553818225860596e-01 3.308829367160797119e-01 -4.383078962564468384e-02 1.466966569423675537e-01 1.288365125656127930e-01 -2.915984392166137695e-01
8.810267448425292969e-01 1.708486825227737427e-01 9.768383204936981201e-02 -1.831572949886322021e-01 -2.560118436813354492e-01 -2.333002388477325439e-01 -3.649970749393105507e-03 1.775653213262557983e-01
3.727121949195861816e-01 8.119274973869323730e-01 -8.606310188770294189e-02 -3.039002120494842529e-01 -6.634336709976196289e-02 -2.564402222633361816e-01 1.955702155828475952e-02 -1.776280254125595093e-01
2.016782462596893311e-01 2.593020796775817871e-01 -3.657132685184478760e-01 -6.503187417984008789e-01 1.770814321935176849e-02 -7.862891256809234619e-02 4.308682084083557129e-01 3.785289227962493896e-01
4.345024228096008301e-01 -2.060565203428268433e-01 -2.215791493654251099e-01 -6.569086909294128418e-01 2.477360963821411133e-01 -1.272031068801879883e-01 3.948960304260253906e-01 -2.337209731340408325e-01
7.534953951835632324e-01 2.347354441881179810e-01 5.097833462059497833e-03 3.119761347770690918e-01 7.228479534387588501e-02 -1.046260371804237366e-01 4.876149594783782959e-01 1.607765108346939087e-01
2.565550506114959717e-01 2.387627661228179932e-01 -2.255596220493316650e-01 -4.047516882419586182e-01 -6.338409185409545898e-01 -4.949453473091125488e-01 1.934509910643100739e-02 1.239814683794975281e-01
6.166129112243652344e-01 -5.726949498057365417e-02 1.055406108498573303e-01 -5.924486517906188965e-01 1.194323692470788956e-02 8.144498802721500397e-03 4.831188321113586426e-01 -1.440898180007934570e-01
4.805946648120880127e-01 2.263022065162658691e-01 9.771393984556198120e-02 -3.620442003011703491e-02 -6.315014362335205078e-01 -4.106347560882568359e-01 2.937920093536376953e-01 2.307133525609970093e-01
4.477973878383636475e-01 5.640816688537597656e-01 1.826880574226379395e-01 2.091124467551708221e-02 -5.399220064282417297e-02 -2.205154299736022949e-01 6.008558869361877441e-01 -1.868350207805633545e-01
5.157079696655273438e-01 -3.033988773822784424e-01 -2.965611219406127930e-01 -3.673799037933349609e-01 2.205966860055923462e-01 -4.190914705395698547e-02 3.961506485939025879e-01 -4.601340293884277344e-01
1.024952977895736694e-01 4.907782673835754395e-01 -4.286380112171173096e-01 -6.700435280799865723e-01 -9.227454662322998047e-02 -1.310526281595230103e-01 2.384146451950073242e-01 1.827888041734695435e-01
4.419229328632354736e-01 5.631424784660339355e-01 1.598467379808425903e-01 1.213332340121269226e-01 -3.270856142044067383e-01 -1.721392869949340820e-01 5.520529747009277344e-01 7.695771008729934692e-02
3.452494740486145020e-01 1.631722152233123779e-01 1.460821777582168579e-01 -2.747311890125274658e-01 -7.628191709518432617e-01 1.381502449512481689e-01 3.031339645385742188e-01 -2.539516985416412354e-01
-7.717649638652801514e-02 5.217640995979309082e-01 -4.567123949527740479e-01 9.635239839553833008e-02 -2.211703211069107056e-01 -5.277313590049743652e-01 2.775398194789886475e-01 -3.154221475124359131e-01
6.427955031394958496e-01 -1.916335821151733398e-01 -5.457998514175415039e-01 -3.364294171333312988e-01 1.665677875280380249e-01 -2.587763071060180664e-01 4.651398211717605591e-02 2.052677422761917114e-01
7.039250135421752930e-01 -7.523512467741966248e-03 2.221241891384124756e-01 -3.780765235424041748e-01 -2.026673108339309692e-01 3.250493407249450684e-01 3.785835802555084229e-01 -1.486454010009765625e-01
7.645129412412643433e-02 2.684907317161560059e-01 -7.086272239685058594e-01 -4.713023900985717773e-01 5.477837100625038147e-02 6.407715380191802979e-02 3.609770238399505615e-01 2.457207739353179932e-01
3.495338559150695801e-02 4.157870411872863770e-01 -6.114768981933593750e-01 -1.846702396869659424e-01 -4.717144966125488281e-01 7.631619274616241455e-02 3.036891520023345947e-01 -3.119719028472900391e-01
2.468281090259552002e-01 5.962457656860351562e-01 1.983424127101898193e-01 1.332550793886184692e-01 -2.206851691007614136e-01 -2.513545006513595581e-02 6.891954541206359863e-01 -4.632451012730598450e-02
7.290038466453552246e-01 6.112138032913208008e-01 2.218497917056083679e-02 -7.657693326473236084e-02 4.229262843728065491e-02 -2.439678087830543518e-02 2.810817360877990723e-01 8.499427139759063721e-02
9.334909915924072266e-01 2.614406943321228027e-01 -9.632337838411331177e-02 -6.448110938072204590e-02 -8.801951259374618530e-02 1.087584942579269409e-01 4.048351570963859558e-02 1.599771678447723389e-01
2.448650449514389038e-01 3.843781054019927979e-01 -4.671951830387115479e-01 -3.425023332238197327e-02 -3.052631616592407227e-01 -5.469390153884887695e-01 -1.282500177621841431e-01 -4.050609171390533447e-01
7.969087958335876465e-01 9.278738498687744141e-02 -4.114511013031005859e-01 -3.021589219570159912e-01 1.450210958719253540e-01 1.214102804660797119e-01 -1.543970406055450439e-01 -1.900651156902313232e-01
4.347229897975921631e-01 6.390668153762817383e-01 -2.845776081085205078e-01 -3.526954054832458496e-01 -1.583237648010253906e-01 4.068278372287750244e-01 7.416619360446929932e-02 -3.398735076189041138e-02
4.197701811790466309e-02 3.308924138545989990e-01 -1.430522054433822632e-01 -3.223836123943328857e-01 -5.733593702316284180e-01 -5.418443083763122559e-01 3.745683431625366211e-01 4.141795635223388672e-02
2.923698723316192627e-01 4.991902038455009460e-02 -6.769433021545410156e-01 -3.801708817481994629e-01 5.539229139685630798e-02 -3.624966442584991455e-01 -1.380522549152374268e-02 -4.178313910961151123e-01
1.828596889972686768e-01 2.054959982633590698e-01 -6.610764861106872559e-01 -5.717864632606506348e-01 1.049153581261634827e-01 -3.684838712215423584e-01 2.251113764941692352e-02 1.143573150038719177e-01
2.212005406618118286e-01 5.574911832809448242e-01 1.068823710083961487e-01 -3.882733285427093506e-01 -2.446733117103576660e-01 -3.347200155258178711e-01 5.531053543090820312e-01 1.630268245935440063e-02
4.914703071117401123e-01 -1.314736306667327881e-01 -1.981876939535140991e-01 -1.100559830665588379e-01 -4.400947988033294678e-01 -6.784006357192993164e-01 -2.004295215010643005e-02 1.883299350738525391e-01
5.325714349746704102e-01 -2.096593976020812988e-01 -6.062647104263305664e-01 -4.863011837005615234e-01 1.757505089044570923e-01 -1.751127988100051880e-01 3.956935927271842957e-02 7.243197411298751831e-02
5.597649812698364258e-01 6.002501845359802246e-01 8.776514977216720581e-02 -5.547341890633106232e-03 -3.011412620544433594e-01 -1.975701749324798584e-01 4.141438007354736328e-01 1.318877935409545898e-01
2.165497690439224243e-01 3.133490383625030518e-01 -6.151313781738281250e-01 -4.305047914385795593e-02 1.183309033513069153e-01 -4.635844528675079346e-01 4.677060246467590332e-01 1.643684655427932739e-01
4.626739621162414551e-01 4.474692344665527344e-01 -1.855073273181915283e-01 3.530054092407226562e-01 1.886360347270965576e-01 -1.290459334850311279e-01 6.118767261505126953e-01 -6.986997555941343307e-03
6.718170046806335449e-01 -3.150174021720886230e-01 -6.269314289093017578e-01 -1.661293208599090576e-01 -4.526353906840085983e-03 -3.570842742919921875e-02 8.284484595060348511e-02 1.436152458190917969e-01
5.776664018630981445e-01 -2.636231780052185059e-01 -4.007164835929870605e-01 3.602607548236846924e-01 -8.339318633079528809e-02 -1.078141555190086365e-01 4.080101847648620605e-01 -3.484135568141937256e-01
1.374997198581695557e-01 -5.354832485318183899e-02 -6.434008479118347168e-01 -2.921549789607524872e-02 -1.091097444295883179e-01 3.092411160469055176e-01 6.742178797721862793e-01 -3.610412403941154480e-02
2.670574486255645752e-01 6.021868586540222168e-01 -2.996512949466705322e-01 -5.243263840675354004e-01 -2.938942015171051025e-01 -3.302541971206665039e-01 -6.422752980142831802e-03 7.654637843370437622e-02
6.709765195846557617e-01 3.364980816841125488e-01 3.360601067543029785e-01 -2.482534945011138916e-01 -1.580003798007965088e-01 4.391129314899444580e-02 1.685481518507003784e-01 -4.546345770359039307e-01
5.446816682815551758e-01 6.219184398651123047e-01 -1.175107955932617188e-01 -1.112280189990997314e-01 -1.098394859582185745e-02 3.704320266842842102e-02 5.325450301170349121e-01 7.253789156675338745e-02
2.714760005474090576e-01 -1.168703064322471619e-01 6.188283860683441162e-02 -6.205914020538330078e-01 -2.969910502433776855e-01 -3.501080274581909180e-01 5.569581389427185059e-01 -5.193280428647994995e-02
6.274388432502746582e-01 5.334165692329406738e-01 -2.767245769500732422e-01 -3.088486790657043457e-01 -1.338294148445129395e-01 2.611306607723236084e-01 -1.650895774364471436e-01 -1.909689903259277344e-01
4.012477397918701172e-01 5.984477996826171875e-01 -1.191530898213386536e-01 2.951840758323669434e-01 -1.609141677618026733e-01 -4.005891978740692139e-01 6.230158358812332153e-02 -4.350663423538208008e-01
6.744679212570190430e-01 8.553927391767501831e-02 2.500571310520172119e-01 6.252526491880416870e-02 -1.486490070819854736e-01 -5.258725285530090332e-01 3.898922801017761230e-01 1.438181400299072266e-01
2.578703165054321289e-01 5.561940670013427734e-01 -5.920651555061340332e-01 3.453525602817535400e-01 -8.653093874454498291e-02 1.288888901472091675e-01 3.491219580173492432e-01 9.140880405902862549e-02
6.706532835960388184e-02 -3.530991077423095703e-02 -2.964350283145904541e-01 -2.587035894393920898e-01 -4.378077089786529541e-01 -1.385545879602432251e-01 7.082681059837341309e-01 3.562828004360198975e-01
4.459990859031677246e-01 2.832695543766021729e-01 -1.724166572093963623e-01 4.338756501674652100e-01 -1.669729501008987427e-01 -6.384716033935546875e-01 9.677810966968536377e-02 -2.407814264297485352e-01
3.808018863201141357e-01 3.941068053245544434e-01 -4.367770254611968994e-01 4.150316715240478516e-01 -3.885585963726043701e-01 3.105021417140960693e-01 2.501844465732574463e-01 -1.632872521877288818e-01
3.831489980220794678e-01 4.837914705276489258e-01 -5.502432584762573242e-01 1.555891782045364380e-01 1.682256311178207397e-01 5.101319029927253723e-02 5.040570497512817383e-01 8.480107784271240234e-02
5.754306316375732422e-01 3.713435828685760498e-01 4.370917100459337234e-03 2.523368895053863525e-01 -4.150750637054443359e-01 5.385801941156387329e-02 5.161657929420471191e-01 -1.602356731891632080e-01
4.324811995029449463e-01 -1.724303960800170898e-01 -2.375692427158355713e-01 -3.393656313419342041e-01 1.948281228542327881e-01 1.610471457242965698e-01 6.030520200729370117e-01 -4.290146529674530029e-01
3.435969352722167969e-01 5.142615437507629395e-01 -8.073381334543228149e-02 -3.674193024635314941e-01 -4.326878786087036133e-01 -4.630615413188934326e-01 1.561900079250335693e-01 2.234306037425994873e-01
-6.872697919607162476e-02 5.504419207572937012e-01 -3.808866143226623535e-01 -3.682249411940574646e-02 -4.885954856872558594e-01 -2.288080602884292603e-01 2.443011701107025146e-01 -4.416989684104919434e-01
4.272939860820770264e-01 5.688640475273132324e-01 -5.872026085853576660e-01 5.792943015694618225e-02 1.867615729570388794e-01 -1.873928494751453400e-02 3.058265447616577148e-01 -1.299605816602706909e-01
4.569896161556243896e-01 6.734785437583923340e-02 -4.613941311836242676e-01 -5.613698959350585938e-01 -3.282952010631561279e-01 -1.459292173385620117e-01 -3.262389600276947021e-01 1.519845575094223022e-01
2.553702294826507568e-01 2.910308241844177246e-01 1.361372694373130798e-02 -4.696018993854522705e-01 -7.099891304969787598e-01 1.798839867115020752e-02 3.406436443328857422e-01 -9.449595957994461060e-02
4.574386179447174072e-01 3.812444508075714111e-01 -5.619357824325561523e-01 -2.353924661874771118e-01 -1.018348187208175659e-01 4.513045847415924072e-01 1.990191489458084106e-01 -1.434099227190017700e-01
1.349322348833084106e-01 -2.498963773250579834e-01 -1.751875877380371094e-01 -2.769100666046142578e-01 -6.186193227767944336e-01 -5.546915531158447266e-01 3.466033339500427246e-01 3.832561895251274109e-02
1.056368649005889893e-01 1.277987211942672729e-01 -9.144611358642578125e-01 -2.096021920442581177e-01 -1.399112958461046219e-02 1.748674921691417694e-02 2.798432111740112305e-01 -1.162846684455871582e-01
5.555879473686218262e-01 4.370052516460418701e-01 -3.009442687034606934e-01 -2.442331016063690186e-01 -1.672147661447525024e-01 5.463902354240417480e-01 1.527173221111297607e-01 -1.748328469693660736e-02
7.506806254386901855e-01 2.971031069755554199e-01 -2.273680642247200012e-02 -3.861595094203948975e-01 -1.792704313993453979e-01 -3.329816758632659912e-01 -2.126274108886718750e-01 -1.017207801342010498e-01
1.873318701982498169e-01 -2.393081635236740112e-01 -7.071927785873413086e-01 -5.127146467566490173e-02 -2.118412405252456665e-01 -4.660213887691497803e-01 3.774860799312591553e-01 1.842940971255302429e-02
4.179497063159942627e-01 -3.121968917548656464e-02 -2.711198627948760986e-01 -4.993804693222045898e-01 1.926736086606979370e-01 -4.258745908737182617e-01 4.660736322402954102e-01 2.563972473144531250e-01
8.359215855598449707e-01 1.295272558927536011e-01 8.578754961490631104e-02 -2.175244987010955811e-01 -1.489910036325454712e-01 -2.598642706871032715e-01 1.845227368175983429e-02 -3.737821280956268311e-01
6.305516958236694336e-01 -1.294647008180618286e-01 -3.260498940944671631e-01 -4.843245744705200195e-01 -1.626817435026168823e-01 -4.663555026054382324e-01 -2.204591222107410431e-02 -1.805444620549678802e-02
8.815552592277526855e-01 1.485386341810226440e-01 -5.949822440743446350e-02 -1.795689612627029419e-01 -3.131889402866363525e-01 9.139019250869750977e-02 -1.501786410808563232e-01 -1.897848844528198242e-01
3.689331710338592529e-01 5.295981764793395996e-01 -3.428293466567993164e-01 -3.659329414367675781e-01 -1.943591833114624023e-01 4.001403450965881348e-01 2.118320614099502563e-01 -2.986880838871002197e-01
6.679762601852416992e-01 -2.161070108413696289e-01 -3.500249385833740234e-01 -5.271562933921813965e-01 2.295397371053695679e-01 8.328090421855449677e-03 2.163597047328948975e-01 8.440832793712615967e-02
3.126337826251983643e-01 3.488235771656036377e-01 -3.726463019847869873e-01 -6.205026060342788696e-02 -1.769649684429168701e-01 -6.028546690940856934e-01 4.346222057938575745e-02 -4.911490976810455322e-01
7.955867052078247070e-01 2.767054140567779541e-01 -2.061476409435272217e-01 4.589906893670558929e-04 -3.123720288276672363e-01 3.299360871315002441e-01 1.989306807518005371e-01 -4.439892992377281189e-02
6.859125494956970215e-01 3.902702331542968750e-01 3.227257430553436279e-01 -2.312783747911453247e-01 -9.425412118434906006e-02 -3.925190120935440063e-02 3.449043035507202148e-01 -3.003128767013549805e-01
2.297246158123016357e-01 -7.275439053773880005e-02 2.540025860071182251e-02 -3.849112689495086670e-01 -2.633450627326965332e-01 2.155494503676891327e-02 7.682508230209350586e-01 -3.648385107517242432e-01
5.636533498764038086e-01 3.891320824623107910e-01 -2.137655019760131836e-01 1.704526245594024658e-01 -4.898933768272399902e-01 1.045482978224754333e-01 2.484273314476013184e-01 3.787868320941925049e-01
4.495809320360422134e-03 -1.254724264144897461e-01 -6.668773889541625977e-01 1.731767952442169189e-01 -2.131770700216293335e-01 -2.104967087507247925e-02 5.929903984069824219e-01 -3.346574902534484863e-01
7.227298617362976074e-01 5.402086377143859863e-01 -3.849972039461135864e-02 3.267360106110572815e-02 -3.184505999088287354e-01 1.769236922264099121e-01 1.689605712890625000e-01 1.484110653400421143e-01
7.563468813896179199e-01 4.004310369491577148e-01 4.239325597882270813e-02 -3.408405482769012451e-01 -1.154034659266471863e-01 2.433986961841583252e-01 -2.303491532802581787e-02 -2.766469419002532959e-01
5.560840368270874023e-01 4.914405643939971924e-01 2.026174068450927734e-01 1.456406712532043457e-02 -9.662386775016784668e-02 -4.171952605247497559e-01 3.173675537109375000e-01 -3.519668281078338623e-01
2.591002881526947021e-01 4.102135002613067627e-01 -4.989445805549621582e-01 4.233068600296974182e-02 -6.466969847679138184e-01 -2.642083466053009033e-01 1.554711610078811646e-01 -4.074555635452270508e-02
4.412462115287780762e-01 1.684289574623107910e-01 3.172059059143066406e-01 -4.099912643432617188e-01 1.180867664515972137e-02 -5.431175827980041504e-01 4.097491800785064697e-01 -2.126273512840270996e-01
7.134523391723632812e-01 2.191461771726608276e-01 -3.603508174419403076e-01 -3.293046057224273682e-01 -2.320962026715278625e-02 1.100366264581680298e-01 -1.476388275623321533e-01 -4.125805199146270752e-01
3.636487424373626709e-01 2.264917045831680298e-01 -2.776353955268859863e-01 5.604119505733251572e-03 1.047639995813369751e-01 -3.910036981105804443e-01 5.537419915199279785e-01 -5.185158252716064453e-01
3.168936073780059814e-01 3.996524214744567871e-01 -4.512591361999511719e-01 -6.354981064796447754e-01 -6.761337071657180786e-02 2.270172089338302612e-01 2.105731815099716187e-01 -1.786461174488067627e-01
5.162479281425476074e-01 3.593817651271820068e-01 -4.540152251720428467e-01 -2.099433541297912598e-01 3.506949543952941895e-01 -6.970246322453022003e-03 4.801438152790069580e-01 -2.352618239820003510e-02
3.780049383640289307e-01 -3.391470313072204590e-01 -6.743893623352050781e-01 -1.869306862354278564e-01 2.255407534539699554e-02 3.584451228380203247e-02 5.004367828369140625e-01 1.081228349357843399e-02
2.900376021862030029e-01 4.687088429927825928e-01 -1.778750717639923096e-01 -4.165165498852729797e-02 -6.863282918930053711e-01 -3.430897295475006104e-01 2.232957631349563599e-01 -1.555569469928741455e-01
7.107756733894348145e-01 3.290189206600189209e-01 -2.873435914516448975e-01 -8.483565412461757660e-03 1.112912893295288086e-01 -3.585415780544281006e-01 1.396182179450988770e-01 -3.787811696529388428e-01
4.798647761344909668e-01 1.920677274465560913e-01 -1.401653885841369629e-01 -6.886014938354492188e-01 1.407565772533416748e-01 -3.942639827728271484e-01 2.491261363029479980e-01 -4.124289005994796753e-02
3.573645353317260742e-01 4.894492626190185547e-01 -7.633973360061645508e-01 7.253184914588928223e-02 -1.235584020614624023e-01 1.177869550883769989e-02 1.517382264137268066e-01 7.914517074823379517e-02
5.265684127807617188e-01 5.963061451911926270e-01 -4.479018747806549072e-01 -2.497256547212600708e-01 1.909617185592651367e-01 -6.721940636634826660e-02 2.510531544685363770e-01 1.238419953733682632e-02
4.154576063156127930e-01 8.772974461317062378e-02 -1.410453468561172485e-01 -2.643151879310607910e-01 -6.978697180747985840e-01 -4.897561073303222656e-01 5.085120350122451782e-02 -2.175036631524562836e-02
9.067789465188980103e-02 2.462042495608329773e-02 -7.576802372932434082e-01 -1.036096140742301941e-01 -2.879326939582824707e-01 2.748236954212188721e-01 2.309569865465164185e-01 -4.411153197288513184e-01
6.686772108078002930e-01 7.131730020046234131e-02 7.728656381368637085e-02 3.091415464878082275e-01 -5.445196032524108887e-01 -2.967633306980133057e-01 -2.578515373170375824e-02 -2.469982355833053589e-01
5.843734145164489746e-01 4.524424970149993896e-01 -5.626649856567382812e-01 -2.436001151800155640e-01 -1.492221653461456299e-01 5.464503541588783264e-02 -7.802904397249221802e-02 -2.157050073146820068e-01
5.919587016105651855e-01 7.851268164813518524e-03 -2.229989320039749146e-01 1.640772968530654907e-01 -5.778745412826538086e-01 -4.822927117347717285e-01 -3.234268864616751671e-03 -7.948366552591323853e-02
3.274207413196563721e-01 -1.266134530305862427e-01 -5.794633626937866211e-01 -6.341750621795654297e-01 2.717891633510589600e-01 -4.628315567970275879e-02 2.493954896926879883e-01 2.447910793125629425e-02
5.351641178131103516e-01 -2.125284820795059204e-02 -7.359402179718017578e-01 -3.679549694061279297e-02 2.064133286476135254e-01 -1.259784847497940063e-01 3.322364985942840576e-01 3.643886744976043701e-02
