# Supplementary material for: Where is your field going? A machine learning approach to study the relative motion of the domains of physics
Source: PLoS One. 2020 Jun 18;15(6):e0233997. doi: 10.1371/journal.pone.0233997 (PMC7302634; doi:10.1371/journal.pone.0233997)
Supplement: S12 Data — (ZIP) [file pone.0233997.s012.zip › 11/Pacs4Run_11_VS_500_embeddings1988-1992ED8.txt]

4.049485623836517334e-01 -2.664479799568653107e-02 1.449338495731353760e-01 -1.963622868061065674e-01 -1.837171614170074463e-01 1.618102006614208221e-02 -7.431957721710205078e-01 -4.351885914802551270e-01
1.923639029264450073e-01 3.561589419841766357e-01 -3.884699642658233643e-01 4.426843523979187012e-01 -2.953966259956359863e-01 8.506669849157333374e-02 -5.669146180152893066e-01 -2.708891630172729492e-01
2.906469404697418213e-01 4.039115011692047119e-01 -2.119418680667877197e-01 1.634158641099929810e-01 -7.755553126335144043e-01 1.062622759491205215e-02 -2.802292704582214355e-01 2.507091686129570007e-02
1.788285076618194580e-01 2.184340544044971466e-02 -4.824570119380950928e-01 -4.844430983066558838e-01 -4.813207089900970459e-01 -1.130545660853385925e-01 -3.412828147411346436e-01 -3.730528652667999268e-01
-4.749450832605361938e-02 4.967527687549591064e-01 -2.737030386924743652e-01 -5.611622929573059082e-01 -4.002973437309265137e-01 1.459681689739227295e-01 -7.553487271070480347e-02 -4.170303940773010254e-01
3.572877943515777588e-01 2.633156180381774902e-01 -3.436875343322753906e-01 -2.602678537368774414e-01 1.730595976114273071e-01 -3.614815175533294678e-01 -6.192809939384460449e-01 -2.702263295650482178e-01
-6.667868047952651978e-02 3.465811014175415039e-01 -4.580017328262329102e-01 2.963315546512603760e-01 -1.031645983457565308e-01 1.066939085721969604e-01 -5.844707489013671875e-01 -4.628442525863647461e-01
-3.548570573329925537e-01 2.870852649211883545e-01 1.151821762323379517e-01 1.430686446838080883e-03 2.157150357961654663e-01 3.943526148796081543e-01 -7.139367461204528809e-01 -2.581409811973571777e-01
3.599666655063629150e-01 1.192735657095909119e-01 -3.194483518600463867e-01 -2.838608622550964355e-01 -5.215650200843811035e-01 -4.283020198345184326e-01 -4.608110785484313965e-01 -7.585683465003967285e-02
-1.226140782237052917e-01 -2.502084076404571533e-01 -4.461703896522521973e-01 -2.599044442176818848e-01 -3.380384445190429688e-01 -5.571281164884567261e-02 -5.193720459938049316e-01 -5.182873010635375977e-01
-1.038562208414077759e-01 4.911620169878005981e-02 -3.565387800335884094e-02 -2.373852729797363281e-01 -1.727933287620544434e-01 7.124424576759338379e-01 -5.135717988014221191e-01 -3.577582836151123047e-01
3.545016050338745117e-01 6.059885025024414062e-01 -3.964281976222991943e-01 1.450822204351425171e-01 -2.918475270271301270e-01 9.954839199781417847e-02 -3.507782220840454102e-01 -3.328245282173156738e-01
7.021657377481460571e-02 -2.459862232208251953e-01 -4.051583111286163330e-01 -3.544888496398925781e-01 -5.475472807884216309e-01 -1.297495365142822266e-01 -3.005417883396148682e-01 -4.876233935356140137e-01
1.845016926527023315e-01 5.234833359718322754e-01 -4.411835074424743652e-01 -3.028308451175689697e-01 -4.354368746280670166e-01 1.916642487049102783e-01 -4.189004898071289062e-01 -6.129363179206848145e-02
-7.946172356605529785e-02 7.637649178504943848e-01 -2.440865039825439453e-01 7.006254792213439941e-02 -5.597977712750434875e-02 -4.731515049934387207e-02 -3.730801045894622803e-01 -4.486655890941619873e-01
3.542290925979614258e-01 4.855525791645050049e-01 -2.809180915355682373e-01 5.300131440162658691e-02 -4.456775188446044922e-01 -3.424479663372039795e-01 -4.859338104724884033e-01 -7.075054943561553955e-02
2.854071557521820068e-01 4.745789468288421631e-01 -3.743264377117156982e-01 -3.530331254005432129e-01 -4.694379568099975586e-01 2.120573967695236206e-01 -3.996661603450775146e-01 5.908816680312156677e-02
4.664724767208099365e-01 -4.152105748653411865e-02 1.809405535459518433e-01 -3.145577013492584229e-02 2.358331717550754547e-02 4.616472423076629639e-01 -7.252967357635498047e-01 -8.497552573680877686e-02
-1.688537150621414185e-01 5.181305408477783203e-01 -4.783164262771606445e-01 -6.135296449065208435e-02 -3.777856528759002686e-01 2.194352820515632629e-02 -3.150827288627624512e-01 -4.774909913539886475e-01
-4.405371546745300293e-01 5.087196230888366699e-01 -3.305074572563171387e-01 4.663146287202835083e-02 -1.184668987989425659e-01 -1.080675702542066574e-02 -5.139071941375732422e-01 -3.968249857425689697e-01
3.136495053768157959e-01 5.286918878555297852e-01 -4.613332748413085938e-01 9.324939548969268799e-02 -2.681409716606140137e-01 1.884351819753646851e-01 -3.557406663894653320e-01 -4.081987142562866211e-01
1.906614378094673157e-02 5.839715600013732910e-01 -3.854143023490905762e-01 -3.214322775602340698e-02 -2.129953354597091675e-01 -2.618251740932464600e-02 -6.796716451644897461e-01 3.209673985838890076e-02
6.890142709016799927e-02 1.156567037105560303e-01 -1.258084028959274292e-01 1.714103072881698608e-01 -2.429313212633132935e-02 2.832977771759033203e-01 -9.249336719512939453e-01 1.779795251786708832e-02
3.098812401294708252e-01 3.997938334941864014e-01 -5.292087793350219727e-01 1.009633019566535950e-01 -8.952869474887847900e-02 2.573083853349089622e-03 -4.752742350101470947e-01 -4.690155088901519775e-01
-2.398587577044963837e-02 4.731196761131286621e-01 -3.483007550239562988e-01 -3.298595920205116272e-02 3.417409211397171021e-02 -3.021896257996559143e-02 -8.067283034324645996e-01 -1.700841449201107025e-02
-3.583952486515045166e-01 -1.878335177898406982e-01 -2.035282701253890991e-01 -3.095718324184417725e-01 -1.536549925804138184e-01 2.680904269218444824e-01 -6.213729977607727051e-01 -4.662902057170867920e-01
-1.555234193801879883e-01 2.724226117134094238e-01 -2.127548456192016602e-01 7.374030351638793945e-02 -7.530632615089416504e-01 -3.030556142330169678e-01 -1.310350000858306885e-01 -4.180658459663391113e-01
3.634221851825714111e-02 6.277915835380554199e-01 -2.857846021652221680e-01 -8.308391273021697998e-02 -2.558165192604064941e-01 -3.299447894096374512e-01 -5.822403430938720703e-01 5.169008672237396240e-02
3.790067434310913086e-01 1.804210394620895386e-01 -4.312015473842620850e-01 -2.704940438270568848e-01 -1.458056718111038208e-01 -3.888104259967803955e-01 -3.265206217765808105e-01 -5.344640612602233887e-01
2.012074738740921021e-01 6.946735382080078125e-01 -1.507071256637573242e-01 1.052015423774719238e-01 -1.395114958286285400e-01 -4.131630659103393555e-01 -2.341030687093734741e-01 -4.451885819435119629e-01
3.313320279121398926e-01 3.901640474796295166e-01 -4.416174292564392090e-01 2.740908414125442505e-02 -3.836203813552856445e-01 2.873763740062713623e-01 -1.216802224516868591e-01 -5.455805063247680664e-01
3.435999751091003418e-01 1.704175472259521484e-01 -3.751590549945831299e-01 -1.446774415671825409e-02 -3.408313170075416565e-02 -4.510832726955413818e-01 -6.346287131309509277e-01 -3.233449161052703857e-01
-2.042797803878784180e-01 1.594423651695251465e-01 2.885514497756958008e-01 -5.976196378469467163e-02 -5.206663608551025391e-01 3.398219645023345947e-01 -1.043407097458839417e-01 -6.697425842285156250e-01
4.863972961902618408e-01 3.201255798339843750e-01 -1.082103475928306580e-01 1.694808602333068848e-01 -9.442107751965522766e-03 4.463084340095520020e-01 -2.309730798006057739e-01 -6.065269708633422852e-01
-6.388086080551147461e-02 4.406505823135375977e-01 -2.222524732351303101e-01 -6.343966233544051647e-04 -7.284750938415527344e-01 -1.979032903909683228e-01 -4.252081513404846191e-01 4.130343347787857056e-02
2.975137233734130859e-01 2.186904996633529663e-01 5.298425555229187012e-01 -4.192143380641937256e-01 -1.301996111869812012e-01 3.628413081169128418e-01 -4.687086045742034912e-01 -1.972125917673110962e-01
8.337235450744628906e-02 2.909856736660003662e-01 -4.061998426914215088e-01 -1.891439408063888550e-02 -6.982907652854919434e-01 1.972021758556365967e-01 -1.660881042480468750e-01 -4.346681833267211914e-01
2.656861841678619385e-01 4.650297760963439941e-01 4.641912579536437988e-01 -3.748936951160430908e-01 -3.405374586582183838e-01 3.701837956905364990e-01 -2.768157124519348145e-01 -1.658634394407272339e-01
-1.638879477977752686e-01 7.019887119531631470e-02 6.073864176869392395e-02 -1.687918156385421753e-01 -5.116436481475830078e-01 4.957951903343200684e-01 -1.312561035156250000e-01 -6.412586569786071777e-01
8.612854778766632080e-02 2.438288331031799316e-01 -4.028286337852478027e-01 -3.857975592836737633e-03 -7.796235084533691406e-01 1.049307435750961304e-01 -2.641532421112060547e-01 -2.867813408374786377e-01
-1.395273357629776001e-01 1.364648193120956421e-01 -3.923286199569702148e-01 -2.637242972850799561e-01 -4.175448119640350342e-01 4.526733458042144775e-01 -2.218016684055328369e-01 -5.567623972892761230e-01
4.154669642448425293e-01 5.728823542594909668e-01 -3.773343563079833984e-01 9.685226529836654663e-02 -3.013479113578796387e-01 7.373603433370590210e-02 -1.914657354354858398e-01 -4.631681442260742188e-01
-3.811625540256500244e-01 1.135978698730468750e-01 1.772640389390289783e-03 -3.245872259140014648e-01 -6.279691457748413086e-01 3.603004515171051025e-01 -2.151786983013153076e-01 -4.074150919914245605e-01
-1.361867934465408325e-01 2.834060490131378174e-01 5.428532958030700684e-01 -5.162367820739746094e-01 -3.756741583347320557e-01 3.567545861005783081e-02 -4.375316202640533447e-01 -7.814201712608337402e-02
-3.296529948711395264e-01 4.701456725597381592e-01 -3.711559474468231201e-01 1.850458979606628418e-01 -2.716320455074310303e-01 1.124316677451133728e-01 -4.833786785602569580e-01 -4.221532642841339111e-01
5.438538789749145508e-01 4.652180075645446777e-01 -1.979055255651473999e-01 4.031389355659484863e-01 -2.665291130542755127e-01 -1.182224974036216736e-01 -2.165348529815673828e-01 -3.926908373832702637e-01
2.050753384828567505e-01 -1.590962260961532593e-01 -4.129056036472320557e-01 -4.510503411293029785e-01 -4.820354580879211426e-01 6.620093435049057007e-02 -1.970260292291641235e-01 -5.321043729782104492e-01
8.722640573978424072e-02 2.891954779624938965e-01 -4.291710853576660156e-01 -4.956744015216827393e-01 -5.355988740921020508e-01 1.205025836825370789e-01 -3.221329152584075928e-01 -2.715142369270324707e-01
3.371204435825347900e-01 1.628599017858505249e-01 -4.478737711906433105e-01 1.903554052114486694e-01 -1.804791241884231567e-01 -3.303200900554656982e-01 -5.575016140937805176e-01 -4.129265844821929932e-01
3.887243568897247314e-01 2.525226771831512451e-01 1.558711826801300049e-01 6.964097172021865845e-02 3.594423532485961914e-01 7.816067337989807129e-02 -4.136903882026672363e-01 -6.704717874526977539e-01
3.706208616495132446e-02 6.034561395645141602e-01 -2.410116493701934814e-01 1.374186426401138306e-01 -6.113780662417411804e-02 1.368391066789627075e-01 -7.313922047615051270e-01 -9.974001906812191010e-03
4.616957008838653564e-01 3.073930144309997559e-01 -2.687544226646423340e-01 1.901387423276901245e-01 2.278557419776916504e-01 -1.158940717577934265e-01 -4.936889708042144775e-01 -5.242963433265686035e-01
1.826109439134597778e-01 5.318631976842880249e-02 4.508989155292510986e-01 1.687166839838027954e-01 -5.289422869682312012e-01 -1.789016649127006531e-02 -9.960634261369705200e-02 -6.648519635200500488e-01
-1.275848895311355591e-01 5.337119698524475098e-01 5.967497825622558594e-01 -3.428074419498443604e-01 -3.076827228069305420e-01 -3.244062885642051697e-02 -3.236905336380004883e-01 -1.573211848735809326e-01
-1.332468241453170776e-01 2.460095435380935669e-01 4.446581900119781494e-01 1.584751158952713013e-01 -7.271395325660705566e-01 3.656943142414093018e-02 -1.822444051504135132e-01 -3.682487010955810547e-01
-3.057421147823333740e-01 3.690417706966400146e-01 -4.563358128070831299e-01 1.358756273984909058e-01 -2.168719172477722168e-01 1.301578879356384277e-01 -5.915403962135314941e-01 -3.601817190647125244e-01
-6.140886992216110229e-02 7.038091421127319336e-01 -1.815173029899597168e-01 1.690174341201782227e-01 3.941972926259040833e-02 -2.213712222874164581e-02 -6.434410214424133301e-01 -1.526631116867065430e-01
4.047533869743347168e-02 6.016205623745918274e-02 3.054406344890594482e-01 -2.209145873785018921e-01 -5.022944808006286621e-01 -1.147689148783683777e-01 4.399960860610008240e-02 -7.650080919265747070e-01
1.113972216844558716e-01 4.935067594051361084e-01 -4.893169701099395752e-01 7.569043338298797607e-02 -4.359938800334930420e-01 1.710904985666275024e-01 -2.771339416503906250e-01 -4.502397179603576660e-01
4.984384477138519287e-01 1.096872892230749130e-02 -3.981287181377410889e-01 -1.849962919950485229e-01 7.752046734094619751e-02 -1.430892646312713623e-01 -6.540333628654479980e-01 -3.232109248638153076e-01
-1.649702042341232300e-01 5.397968888282775879e-01 -2.762880623340606689e-01 3.594108521938323975e-01 -1.884226053953170776e-01 -1.523104608058929443e-01 -3.567285835742950439e-01 -5.384570360183715820e-01
-4.639410674571990967e-01 1.153028011322021484e-01 -3.635022640228271484e-01 -9.054297953844070435e-02 -5.698622465133666992e-01 -1.003615111112594604e-01 -5.173411369323730469e-01 -1.693369001150131226e-01
-2.227912247180938721e-01 -1.696753352880477905e-01 -3.142225444316864014e-01 -4.415116310119628906e-01 -1.476126015186309814e-01 5.135839805006980896e-02 -4.629282653331756592e-01 -6.238398551940917969e-01
-4.056458547711372375e-02 -2.460980862379074097e-01 3.523524999618530273e-01 -2.216055542230606079e-01 -7.037447690963745117e-01 1.939976066350936890e-01 -3.965144157409667969e-01 -2.727885544300079346e-01
-2.052425295114517212e-01 3.979678750038146973e-01 3.771757185459136963e-01 -2.220224440097808838e-01 -4.181095361709594727e-01 2.651327475905418396e-02 -2.283955924212932587e-02 -6.571921706199645996e-01
5.507872700691223145e-01 3.122474253177642822e-01 -2.675283849239349365e-01 -6.900616735219955444e-02 -2.935363054275512695e-01 -4.411529302597045898e-01 -4.698430001735687256e-01 -1.458413302898406982e-01
3.943663835525512695e-01 -2.895005941390991211e-01 7.132953405380249023e-02 2.923108935356140137e-01 -1.042528003454208374e-01 1.067685410380363464e-01 -5.774277448654174805e-01 -5.607495307922363281e-01
1.750034093856811523e-01 6.512002348899841309e-01 -3.828853368759155273e-01 -2.036725133657455444e-01 -4.466713964939117432e-01 2.342978268861770630e-01 -2.359739094972610474e-01 -2.171038836240768433e-01
5.062595605850219727e-01 -7.739281654357910156e-02 -3.313801288604736328e-01 -3.029827475547790527e-01 -9.203170239925384521e-02 -2.668820619583129883e-01 -6.455028653144836426e-01 -1.993249356746673584e-01
1.797342896461486816e-01 7.841222882270812988e-01 -3.071200847625732422e-01 -4.664903506636619568e-03 -2.049223184585571289e-01 2.032144814729690552e-01 -3.963316977024078369e-01 -1.346674263477325439e-01
3.980412334203720093e-02 -3.099373877048492432e-01 -3.036780059337615967e-01 -3.600477874279022217e-01 -2.997021675109863281e-01 1.407463382929563522e-02 -3.768523633480072021e-01 -6.696735024452209473e-01
1.825497299432754517e-01 1.944636702537536621e-01 5.352286100387573242e-01 -5.842653512954711914e-01 -3.515414893627166748e-02 4.119984433054924011e-02 -3.102172017097473145e-01 -4.492835998535156250e-01
-9.854009374976158142e-03 4.368185102939605713e-01 -2.547467052936553955e-01 -1.990006715059280396e-01 2.516246028244495392e-02 -5.297337174415588379e-01 -2.808077931404113770e-01 -5.869338512420654297e-01
4.199184477329254150e-01 5.586999654769897461e-02 1.883814334869384766e-01 2.278396189212799072e-01 6.473218556493520737e-03 4.942926168441772461e-01 -6.185091733932495117e-01 -3.259260058403015137e-01
6.505207624286413193e-03 -3.593420088291168213e-01 1.352162212133407593e-01 3.078100681304931641e-01 -1.971431225538253784e-01 -1.744275093078613281e-01 -7.314988970756530762e-01 -3.916881382465362549e-01
2.409588843584060669e-01 1.828855872154235840e-01 -6.831192970275878906e-02 -5.929363965988159180e-01 5.753882974386215210e-02 -3.735499382019042969e-01 -6.284391283988952637e-01 1.202727034687995911e-01
8.821062743663787842e-03 -4.368307292461395264e-01 -1.182614639401435852e-01 -2.479528933763504028e-01 -4.492791295051574707e-01 -2.313673198223114014e-01 -6.693551540374755859e-01 -1.738268285989761353e-01
3.424140512943267822e-01 5.706390142440795898e-01 -3.473538756370544434e-01 6.990733742713928223e-02 -5.004583597183227539e-01 2.440617978572845459e-01 -2.510012686252593994e-01 -2.419825494289398193e-01
-8.818936347961425781e-02 8.238527774810791016e-01 -1.570748724043369293e-02 1.463016569614410400e-01 -5.967269465327262878e-02 -1.051025167107582092e-01 -5.106953978538513184e-01 -1.281455904245376587e-01
3.183482289314270020e-01 3.898188769817352295e-01 4.892713725566864014e-01 -2.970127761363983154e-01 -3.665616810321807861e-01 4.046203196048736572e-01 -3.430963456630706787e-01 -5.737902224063873291e-02
3.307966887950897217e-01 -3.297887146472930908e-01 -2.462198138236999512e-01 -3.915307521820068359e-01 -2.236530631780624390e-01 -2.290324717760086060e-01 -6.275196671485900879e-01 -2.676468193531036377e-01
3.107622861862182617e-01 1.581814885139465332e-01 1.687847375869750977e-01 1.770588755607604980e-01 2.912907898426055908e-01 1.202063038945198059e-01 -4.854092597961425781e-01 -6.954459547996520996e-01
3.893021345138549805e-01 5.581262707710266113e-01 -6.367315351963043213e-02 1.161180958151817322e-01 9.275499731302261353e-02 -4.544797837734222412e-01 -3.425776064395904541e-01 -4.323036670684814453e-01
5.335618183016777039e-02 3.676469027996063232e-01 -4.323460757732391357e-01 3.607614040374755859e-01 -1.958411782979965210e-01 -1.606178842484951019e-02 -5.936225056648254395e-01 -3.923234641551971436e-01
5.129238963127136230e-01 1.673714257776737213e-02 -1.546134501695632935e-01 -4.878143668174743652e-01 -1.873146593570709229e-01 -3.259092867374420166e-01 -2.171558439731597900e-01 -5.350705981254577637e-01
5.300305485725402832e-01 4.220286607742309570e-01 -2.481220364570617676e-01 -1.486862599849700928e-01 -2.610781192779541016e-01 -4.125972986221313477e-01 -1.655003428459167480e-01 -4.376054108142852783e-01
9.711927175521850586e-02 5.825393199920654297e-01 -3.474057018756866455e-01 -3.049260973930358887e-01 -5.028569102287292480e-01 -2.469506114721298218e-01 -1.823366433382034302e-01 -3.007473647594451904e-01
-1.143731102347373962e-01 -8.975102752447128296e-02 6.387453079223632812e-01 -2.166477590799331665e-01 -2.112305462360382080e-01 -9.926447272300720215e-02 -3.766400814056396484e-01 -5.723655223846435547e-01
-2.914974391460418701e-01 -4.605679214000701904e-02 -3.464598953723907471e-01 -2.019537538290023804e-01 -1.850443780422210693e-01 -1.093384027481079102e-01 -3.293062448501586914e-01 -7.729485630989074707e-01
1.063395738601684570e-01 3.902625739574432373e-01 -2.628973424434661865e-01 -2.277204841375350952e-01 -3.534023463726043701e-01 -5.828501582145690918e-01 -3.355506062507629395e-01 -3.717707395553588867e-01
5.951469540596008301e-01 4.497449994087219238e-01 -2.626207470893859863e-01 -1.990146487951278687e-01 1.168751046061515808e-01 1.962767392396926880e-01 -3.184744715690612793e-01 -4.258436262607574463e-01
-7.616247516125440598e-03 -1.179869100451469421e-02 4.341093450784683228e-02 3.012517094612121582e-01 -8.704421669244766235e-02 2.852160632610321045e-01 -9.005453586578369141e-01 -8.519895374774932861e-02
-8.915740251541137695e-02 3.723675906658172607e-01 4.099851250648498535e-01 -3.641258776187896729e-01 -8.045427501201629639e-02 9.559816867113113403e-02 -1.187758520245552063e-01 -7.231861352920532227e-01
-9.119237959384918213e-02 6.412813067436218262e-01 -4.062017202377319336e-01 5.641717463731765747e-02 -2.573181986808776855e-01 6.744926422834396362e-02 -5.226243138313293457e-01 -2.614596486091613770e-01
-8.724630624055862427e-02 4.705495834350585938e-01 -2.904220819473266602e-01 1.809999793767929077e-01 -1.410624980926513672e-01 1.204729080200195312e-01 -7.868884801864624023e-01 1.610419526696205139e-02
4.045901298522949219e-01 1.958232074975967407e-01 2.548270225524902344e-01 4.076345264911651611e-01 -2.717747725546360016e-02 4.009661376476287842e-01 -5.268008708953857422e-01 -3.575273156166076660e-01
1.653171479701995850e-01 4.986118152737617493e-02 -1.294092237949371338e-01 -5.529128313064575195e-01 -8.657760173082351685e-02 -5.012334585189819336e-01 -5.781822204589843750e-01 -2.338789254426956177e-01
-9.996519237756729126e-02 8.683225512504577637e-01 -1.751171350479125977e-01 -2.246178090572357178e-01 -7.179334014654159546e-02 -3.035511262714862823e-02 -3.195683658123016357e-01 -2.161115258932113647e-01
-3.737073764204978943e-02 -2.952708303928375244e-01 1.728352457284927368e-01 -3.868603706359863281e-01 4.831974953413009644e-02 -2.823826968669891357e-01 -7.675849199295043945e-01 -2.462196052074432373e-01
-3.305362761020660400e-01 9.560378640890121460e-02 -3.593587577342987061e-01 -1.982875540852546692e-02 -7.021722793579101562e-01 -1.376473903656005859e-01 -4.419710338115692139e-01 -2.115250974893569946e-01
-4.029036462306976318e-01 3.075361847877502441e-01 3.713414967060089111e-01 8.504267781972885132e-03 -3.610142767429351807e-01 -2.124941535294055939e-02 -2.219238281250000000e-01 -6.519896388053894043e-01
5.122042298316955566e-01 3.688933253288269043e-01 4.853861331939697266e-01 -3.245980441570281982e-01 -4.040095508098602295e-01 1.352255344390869141e-01 -2.512504756450653076e-01 -1.263512223958969116e-01
1.676758080720901489e-01 5.072561502456665039e-01 -4.293903112411499023e-01 -4.285132288932800293e-01 -2.165302634239196777e-01 5.516429618000984192e-02 -5.445899963378906250e-01 -8.335513994097709656e-03
2.739733159542083740e-01 1.406934410333633423e-01 -3.133582770824432373e-01 -3.518583476543426514e-01 -2.933721840381622314e-01 -5.134466290473937988e-01 -2.519697546958923340e-01 -5.195794105529785156e-01
-2.091630846261978149e-01 5.969163179397583008e-01 4.260115027427673340e-01 -3.791094720363616943e-01 -2.132366895675659180e-01 1.877397000789642334e-01 -1.969385445117950439e-01 -3.939938545227050781e-01
2.030984014272689819e-01 3.310637176036834717e-02 -3.293306231498718262e-01 -3.698279559612274170e-01 2.230024486780166626e-01 -2.496174573898315430e-01 -4.312072992324829102e-01 -6.437739729881286621e-01
3.582500517368316650e-01 3.480925858020782471e-01 -3.741916716098785400e-01 -6.219592760317027569e-04 -2.458779960870742798e-01 -4.219224452972412109e-01 -5.992463231086730957e-01 -1.135695651173591614e-01
1.131215840578079224e-01 2.191023528575897217e-01 5.822436809539794922e-01 2.928332984447479248e-01 -5.764048695564270020e-01 1.297832876443862915e-01 -2.386405467987060547e-01 -3.292460739612579346e-01
-1.788086444139480591e-01 -2.257213443517684937e-01 -1.445321887731552124e-01 -1.638776361942291260e-01 -3.412983119487762451e-01 -2.701541781425476074e-01 -8.082237243652343750e-01 -1.632130146026611328e-01
5.221118330955505371e-01 7.634833455085754395e-02 -3.910303413867950439e-01 1.294106245040893555e-01 -1.098162010312080383e-01 -3.177383542060852051e-01 -4.858062565326690674e-01 -4.504367411136627197e-01
3.038924038410186768e-01 4.608047604560852051e-01 -1.977298706769943237e-01 -6.237114220857620239e-02 -2.113344222307205200e-01 -6.061190366744995117e-01 -3.163469433784484863e-01 -3.744369149208068848e-01
-3.522832691669464111e-02 5.104281306266784668e-01 6.763822436332702637e-01 -1.530474722385406494e-01 -2.329650521278381348e-01 6.684878468513488770e-02 -3.493211865425109863e-01 -2.766563296318054199e-01
4.733625650405883789e-01 6.135385632514953613e-01 -2.118411362171173096e-01 -1.803241074085235596e-01 -3.002729415893554688e-01 -2.893851399421691895e-01 -3.848558664321899414e-01 9.116750210523605347e-03
1.339816451072692871e-01 -2.221975326538085938e-01 4.811128675937652588e-01 -1.017306968569755554e-01 -6.782124638557434082e-01 1.606956273317337036e-01 -4.056902825832366943e-01 -2.011930197477340698e-01
-1.580142825841903687e-01 2.503218352794647217e-01 5.537196993827819824e-01 -3.481404855847358704e-02 -2.364404350519180298e-01 1.410750299692153931e-01 -2.183689773082733154e-01 -6.935860514640808105e-01
2.135230451822280884e-01 2.554906606674194336e-01 -1.088590100407600403e-01 -1.994513124227523804e-01 8.568932861089706421e-02 5.768641829490661621e-01 -1.976555734872817993e-01 -6.769924759864807129e-01
3.231897652149200439e-01 -3.041476011276245117e-01 1.761819869279861450e-01 -1.530085653066635132e-01 -6.621514558792114258e-01 3.543032407760620117e-01 -3.473953604698181152e-01 -2.528482079505920410e-01
2.447465658187866211e-01 -2.741918861865997314e-01 3.052439391613006592e-01 2.098284661769866943e-01 -3.635910153388977051e-02 -9.889532625675201416e-02 -8.104029297828674316e-01 -2.446648925542831421e-01
4.331899583339691162e-01 -1.057410463690757751e-01 -3.429806530475616455e-01 -3.407994806766510010e-01 -6.178090572357177734e-01 1.445991247892379761e-01 -3.375855088233947754e-01 -2.254425287246704102e-01
5.614680796861648560e-02 -1.901043355464935303e-01 1.547748744487762451e-01 -3.147826790809631348e-01 -6.345553398132324219e-01 3.726318180561065674e-01 -2.432553023099899292e-01 -4.868023693561553955e-01
3.485550582408905029e-01 2.485495358705520630e-01 2.695780694484710693e-01 -1.540390867739915848e-02 4.229259192943572998e-01 -8.615660481154918671e-03 -4.956173300743103027e-01 -5.650183558464050293e-01
4.198026955127716064e-01 5.117644071578979492e-01 -2.687079310417175293e-01 -3.744250535964965820e-01 -5.013539195060729980e-01 2.985532954335212708e-02 -3.116832971572875977e-01 8.440458215773105621e-03
4.978858232498168945e-01 3.254548311233520508e-01 -2.024515420198440552e-01 -4.239295125007629395e-01 -4.070304930210113525e-01 -3.808271586894989014e-01 -2.845727801322937012e-01 -1.838512569665908813e-01
4.552559256553649902e-01 1.285876333713531494e-01 4.895762726664543152e-02 -1.095456853508949280e-01 2.391658872365951538e-01 4.011462926864624023e-01 -7.240377664566040039e-01 -1.395020484924316406e-01
-5.295700579881668091e-02 2.270200550556182861e-01 -3.561230301856994629e-01 1.836548447608947754e-01 -7.066622972488403320e-01 -1.963633149862289429e-01 -4.809432327747344971e-01 -1.259694546461105347e-01
1.622334569692611694e-01 5.830887705087661743e-02 2.728466689586639404e-01 1.215558275580406189e-01 -2.775670886039733887e-01 5.585495233535766602e-01 -2.418883144855499268e-01 -6.584286689758300781e-01
3.048766553401947021e-01 7.342921495437622070e-01 -2.631865143775939941e-01 -3.219999372959136963e-01 -3.160450160503387451e-01 -1.510960012674331665e-01 -2.311376929283142090e-01 -1.370216906070709229e-01
1.394952982664108276e-01 -2.649019956588745117e-01 1.868009567260742188e-02 -7.060845848172903061e-03 -6.817175745964050293e-01 3.360653221607208252e-01 -2.539246678352355957e-01 -5.175062417984008789e-01
3.347982838749885559e-02 5.543590188026428223e-01 4.433560073375701904e-01 -4.054479897022247314e-01 9.023039042949676514e-02 -1.201368519105017185e-03 -1.970357745885848999e-01 -5.325845479965209961e-01
3.505380749702453613e-01 2.723771929740905762e-01 -8.153834193944931030e-02 -7.281212508678436279e-02 -3.442347794771194458e-02 6.203147172927856445e-01 -2.112771272659301758e-01 -6.003085374832153320e-01
4.730415344238281250e-02 5.162392854690551758e-01 5.486513376235961914e-01 -4.092800915241241455e-01 -3.483343496918678284e-02 -4.033424332737922668e-02 -2.444514036178588867e-01 -4.473635852336883545e-01
1.730716079473495483e-01 3.152981698513031006e-01 7.135723233222961426e-01 1.601459830999374390e-02 -3.053092360496520996e-01 2.050180435180664062e-01 -4.534561932086944580e-01 -1.425583362579345703e-01
-2.716187573969364166e-02 -8.194135874509811401e-02 -7.487496361136436462e-03 -2.745717763900756836e-01 -5.629968047142028809e-01 5.921676158905029297e-01 -2.922751307487487793e-01 -4.050302803516387939e-01
3.392891287803649902e-01 2.016742825508117676e-01 4.756481200456619263e-02 2.650769427418708801e-02 1.796337664127349854e-01 5.729410052299499512e-01 -4.763355851173400879e-01 -5.038054585456848145e-01
3.999108672142028809e-01 2.532511949539184570e-01 1.529435515403747559e-01 9.382554888725280762e-02 -1.334600448608398438e-01 6.625750064849853516e-01 -3.610208928585052490e-01 -3.957104682922363281e-01
6.574990600347518921e-02 6.790137290954589844e-01 -3.126266896724700928e-01 2.005248516798019409e-01 -1.262383759021759033e-01 1.561444252729415894e-01 -3.480442464351654053e-01 -4.849944710731506348e-01
5.692481398582458496e-01 1.770056411623954773e-02 -1.942809671163558960e-01 -4.207660853862762451e-01 -2.926223576068878174e-01 -3.356809914112091064e-01 -2.620643973350524902e-01 -4.403030872344970703e-01
-1.668005138635635376e-01 6.122567057609558105e-01 6.016741991043090820e-01 -2.237084060907363892e-01 -1.779486984014511108e-01 -4.155011381953954697e-03 -3.367805778980255127e-01 -2.003940194845199585e-01
3.781574666500091553e-01 2.700882256031036377e-01 2.804417908191680908e-01 1.287886053323745728e-01 -5.654628947377204895e-02 3.801393210887908936e-01 -1.126777231693267822e-01 -7.269221544265747070e-01
2.880260050296783447e-01 -2.210953533649444580e-01 1.767792105674743652e-01 4.798147976398468018e-01 -1.662584543228149414e-01 -1.716317201498895884e-04 -6.572162508964538574e-01 -3.835486173629760742e-01
3.332221806049346924e-01 4.716046452522277832e-01 5.864698290824890137e-01 -3.154801130294799805e-01 -3.177486956119537354e-01 -1.005170959979295731e-02 -2.172912061214447021e-01 -2.734900712966918945e-01
5.360059738159179688e-01 3.251339197158813477e-01 -2.263208443764597178e-04 -2.379739135503768921e-01 2.990015149116516113e-01 2.083545476198196411e-01 -6.439466476440429688e-01 -5.360193550586700439e-02
5.494543537497520447e-02 4.924964308738708496e-01 -8.838492631912231445e-02 -5.275377258658409119e-02 -4.343095123767852783e-01 -5.706834197044372559e-01 -4.775098562240600586e-01 -3.890426456928253174e-02
-1.803338527679443359e-01 3.956092298030853271e-01 4.741556644439697266e-01 -1.899380087852478027e-01 -1.979663670063018799e-01 5.489147081971168518e-02 -1.683334112167358398e-01 -6.924834251403808594e-01
2.588736414909362793e-01 5.184333324432373047e-01 -1.971230953931808472e-01 -8.960454910993576050e-02 -2.731491029262542725e-01 -5.961597561836242676e-01 -3.610861897468566895e-01 -2.385886907577514648e-01
4.877009987831115723e-01 3.233019113540649414e-01 4.352975785732269287e-01 -3.660277128219604492e-01 -5.058606266975402832e-01 1.927266120910644531e-01 -1.867760270833969116e-01 -7.899025082588195801e-02
7.345297932624816895e-02 -1.406411677598953247e-01 -3.403878509998321533e-01 -3.882475495338439941e-01 -2.391662448644638062e-01 3.291017413139343262e-01 -2.459158152341842651e-01 -6.944361329078674316e-01
2.348156571388244629e-01 2.470290511846542358e-01 -4.191109538078308105e-01 2.826522290706634521e-01 -1.651903148740530014e-03 -6.991280615329742432e-02 -5.940378904342651367e-01 -5.201158523559570312e-01
-1.277287602424621582e-01 1.976995468139648438e-01 6.660363078117370605e-01 -1.508900523185729980e-01 -1.935284733772277832e-01 -9.453831613063812256e-02 -3.287686407566070557e-01 -5.689891576766967773e-01
1.930100172758102417e-01 7.661183178424835205e-02 1.100382357835769653e-01 1.673378050327301025e-01 1.204605996608734131e-01 6.041635274887084961e-01 -5.390607118606567383e-01 -4.966453611850738525e-01
-2.733713984489440918e-01 -3.102722465991973877e-01 -8.586114645004272461e-02 -2.183354496955871582e-01 -1.153387427330017090e-01 3.493660390377044678e-01 -6.243312358856201172e-01 -4.988059997558593750e-01
2.484595030546188354e-01 2.428705692291259766e-01 -3.616013824939727783e-01 -6.058993935585021973e-01 5.703139677643775940e-02 -4.587597772479057312e-02 -5.546175837516784668e-01 -2.616375684738159180e-01
2.981941401958465576e-01 -1.191115304827690125e-01 5.534706115722656250e-01 -8.019334077835083008e-02 -6.043850183486938477e-01 1.570203006267547607e-01 -3.373827934265136719e-01 -2.834924757480621338e-01
3.343597352504730225e-01 7.077100276947021484e-01 -1.703473478555679321e-01 1.322549730539321899e-01 -1.898282468318939209e-01 -1.435979362577199936e-02 -5.488415360450744629e-01 5.807350575923919678e-02
1.210592687129974365e-01 -9.410167485475540161e-02 -2.005068957805633545e-01 -2.345247566699981689e-01 -1.398928612470626831e-01 -6.092756986618041992e-01 -3.563840389251708984e-01 -6.028999090194702148e-01
1.177988275885581970e-01 6.212331056594848633e-01 -2.746690511703491211e-01 -2.329149395227432251e-01 -5.501137375831604004e-01 -2.918265759944915771e-01 -1.585858613252639771e-01 -2.399229854345321655e-01
3.890736773610115051e-02 3.965888023376464844e-01 -2.713829576969146729e-01 -4.365668594837188721e-01 -2.739813327789306641e-01 -4.471460282802581787e-01 -5.488339066505432129e-01 2.720753848552703857e-02
-2.585355639457702637e-01 7.157129049301147461e-02 4.543013870716094971e-01 5.016209930181503296e-02 -1.721265017986297607e-01 -2.125613950192928314e-02 -3.642279803752899170e-01 -7.459151148796081543e-01
3.437352925539016724e-02 -6.697994470596313477e-02 1.679011732339859009e-01 1.682237088680267334e-01 -2.120620571076869965e-02 2.835802733898162842e-01 -9.257114529609680176e-01 -5.765282083302736282e-03
3.867516517639160156e-01 -4.092220067977905273e-01 2.610747516155242920e-01 1.556114107370376587e-01 -1.720354557037353516e-01 -3.038147464394569397e-03 -6.749526262283325195e-01 -3.246829807758331299e-01
1.119484603404998779e-01 5.517670512199401855e-01 -2.603866755962371826e-01 -1.048355996608734131e-01 -2.434056997299194336e-01 -5.485434532165527344e-01 -4.471427202224731445e-01 -2.101095616817474365e-01
2.786299586296081543e-01 1.040095016360282898e-01 2.348651289939880371e-01 -3.243325650691986084e-01 3.973592519760131836e-01 1.800059527158737183e-01 -4.760290086269378662e-01 -5.781816840171813965e-01
-1.053575798869132996e-01 -7.449059933423995972e-02 -3.710791170597076416e-01 -5.748616456985473633e-01 -2.388168573379516602e-01 1.860927194356918335e-01 -6.015146374702453613e-01 -2.483978569507598877e-01
1.288892328739166260e-01 3.742773234844207764e-01 -4.480020701885223389e-01 -5.779690146446228027e-01 -2.524125576019287109e-01 1.685286760330200195e-01 -4.543054401874542236e-01 -1.002120897173881531e-01
1.011120304465293884e-01 2.821245193481445312e-01 3.749626278877258301e-01 -4.886414110660552979e-01 -5.323079228401184082e-01 2.509885430335998535e-01 9.843241423368453979e-03 -4.293842911720275879e-01
-1.724171191453933716e-01 4.982655867934226990e-02 5.263687372207641602e-01 7.785262167453765869e-02 -2.423412650823593140e-01 -1.839544810354709625e-02 -3.324135243892669678e-01 -7.177034616470336914e-01
3.569775521755218506e-01 3.760959208011627197e-01 5.495790243148803711e-01 -4.903886020183563232e-01 -2.460657656192779541e-01 4.963612928986549377e-02 -2.918994724750518799e-01 -2.009560614824295044e-01
-1.313710808753967285e-01 5.611765980720520020e-01 6.675274372100830078e-01 -1.412691026926040649e-01 -1.711706519126892090e-01 1.388899702578783035e-02 -3.835507333278656006e-01 -1.602156609296798706e-01
2.782956063747406006e-01 -2.280655950307846069e-01 1.754648983478546143e-01 3.896320760250091553e-01 -9.564705938100814819e-02 1.348883807659149170e-01 -6.089649200439453125e-01 -5.382890701293945312e-01
1.549524217844009399e-01 -3.307351469993591309e-01 -2.901369240134954453e-03 -1.401589065790176392e-01 3.533931076526641846e-02 -2.010577023029327393e-01 -3.300340771675109863e-01 -8.344791531562805176e-01
2.142121940851211548e-01 1.668382585048675537e-01 -3.114156723022460938e-01 -5.889249444007873535e-01 -1.776244044303894043e-01 -3.665547966957092285e-01 -4.006363153457641602e-01 -3.950233161449432373e-01
1.230572015047073364e-01 4.176600873470306396e-01 6.416617035865783691e-01 -3.012746870517730713e-01 -3.061338067054748535e-01 -5.332748871296644211e-03 -4.612711071968078613e-01 -3.746215626597404480e-02
3.733409941196441650e-01 3.785264194011688232e-01 5.982780456542968750e-01 -3.375314176082611084e-01 -4.019794464111328125e-01 -5.582037940621376038e-02 -2.157067209482192993e-01 -1.850336939096450806e-01
1.174329593777656555e-01 -1.393110491335391998e-02 4.928200244903564453e-01 -6.812812089920043945e-01 -1.299621313810348511e-01 1.236246228218078613e-01 -4.253999888896942139e-01 -2.566344439983367920e-01
3.318277895450592041e-01 4.847014546394348145e-01 5.984022021293640137e-01 -3.068261444568634033e-01 -3.341001868247985840e-01 -2.158655971288681030e-02 -2.331734448671340942e-01 -1.904439926147460938e-01
3.601849675178527832e-01 3.221203088760375977e-01 4.210347831249237061e-01 1.332780569791793823e-01 -8.542292565107345581e-02 5.589423775672912598e-01 -4.388416707515716553e-01 -2.432618886232376099e-01
-2.977425158023834229e-01 4.058309793472290039e-01 -7.238027639687061310e-03 -4.952786117792129517e-02 -7.610768079757690430e-02 -2.657783925533294678e-01 -8.162892460823059082e-01 -3.723571076989173889e-02
2.826708853244781494e-01 3.266646265983581543e-01 -1.964506506919860840e-01 -3.734054863452911377e-01 2.581982910633087158e-01 4.378990828990936279e-01 -5.343585610389709473e-01 -3.023273348808288574e-01
-3.195229917764663696e-02 -5.971164256334304810e-02 3.515253663063049316e-01 1.036323159933090210e-01 -6.673749685287475586e-01 2.204539328813552856e-01 -2.583115398883819580e-01 -5.480782389640808105e-01
-2.410896271467208862e-01 3.767876327037811279e-01 5.733335614204406738e-01 -8.484970033168792725e-02 -3.430597186088562012e-01 -2.632737904787063599e-02 -2.224271595478057861e-01 -5.441867709159851074e-01
6.260420680046081543e-01 3.539441525936126709e-01 -5.458377301692962646e-02 -3.159097135066986084e-01 2.379837036132812500e-01 1.942058801651000977e-01 -4.423151910305023193e-01 -3.000358939170837402e-01
5.970776677131652832e-01 9.511157870292663574e-02 3.075524568557739258e-01 -1.255255490541458130e-01 2.592578530311584473e-01 1.116499602794647217e-01 -5.358729362487792969e-01 -3.965685367584228516e-01
-4.782168939709663391e-02 -2.318020015954971313e-01 -2.803752720355987549e-01 -5.787671804428100586e-01 -2.348157316446304321e-01 1.612704992294311523e-01 -4.492514431476593018e-01 -4.974190294742584229e-01
5.041609406471252441e-01 3.306116461753845215e-01 -3.173113986849784851e-02 -2.694012224674224854e-01 2.417343556880950928e-01 2.721895277500152588e-01 -6.559329628944396973e-01 -1.277347654104232788e-02
1.381440013647079468e-01 4.916377365589141846e-02 6.557981967926025391e-01 1.451744735240936279e-01 -3.783226013183593750e-01 9.115813672542572021e-02 -3.052372634410858154e-01 -5.317373275756835938e-01
3.682633042335510254e-01 5.391213297843933105e-01 4.809909760951995850e-01 -3.746570646762847900e-01 -3.688883781433105469e-01 9.562123566865921021e-02 -1.839879155158996582e-01 -1.514478772878646851e-01
1.712585687637329102e-01 1.657273173332214355e-01 -2.130598276853561401e-01 -6.525411605834960938e-01 3.713605925440788269e-02 -1.279855221509933472e-01 -6.716126203536987305e-01 5.637012049555778503e-02
2.225564718246459961e-01 -3.792158067226409912e-01 -1.977741867303848267e-01 -3.897968232631683350e-01 -1.930311024188995361e-01 -3.151566386222839355e-01 -5.707129836082458496e-01 -3.915479779243469238e-01
4.737575650215148926e-01 3.170502185821533203e-01 5.379207730293273926e-01 -3.216589093208312988e-01 -4.302540421485900879e-01 1.238488480448722839e-01 -2.569698095321655273e-01 -1.253760159015655518e-01
1.230174005031585693e-01 2.838735282421112061e-01 -2.446192651987075806e-01 -4.308453798294067383e-01 -6.259588897228240967e-02 -3.797116577625274658e-01 -7.093431949615478516e-01 8.688694983720779419e-02
6.270084977149963379e-01 -2.930093184113502502e-02 -1.896256059408187866e-01 -4.609816372394561768e-01 -3.148498535156250000e-01 1.423189765773713589e-03 -4.999684095382690430e-01 9.186395257711410522e-02
-2.382006198167800903e-01 -1.001457311213016510e-02 -1.783297657966613770e-01 -3.695875406265258789e-01 -1.840878836810588837e-02 5.168475508689880371e-01 -5.551986098289489746e-01 -4.461479783058166504e-01
1.644531935453414917e-01 2.263581603765487671e-01 -4.035162031650543213e-01 1.203236822038888931e-02 -3.672147542238235474e-02 -4.802135229110717773e-01 -6.548922061920166016e-01 -3.129048347473144531e-01
1.922380328178405762e-01 5.453141927719116211e-01 5.727032423019409180e-01 -2.972491085529327393e-01 9.426178783178329468e-02 -9.362713992595672607e-02 -3.975695967674255371e-01 -2.713263034820556641e-01
6.948219239711761475e-02 6.017014980316162109e-01 3.795177638530731201e-01 -3.117357790470123291e-01 -5.139132589101791382e-02 3.016395568847656250e-01 -1.719343960285186768e-01 -5.183876752853393555e-01
-1.607238501310348511e-01 3.879728019237518311e-01 2.811488211154937744e-01 -1.109603270888328552e-01 -3.835054934024810791e-01 2.547993659973144531e-01 -2.694767154753208160e-02 -7.208069562911987305e-01
6.616200804710388184e-01 1.261893361806869507e-01 -9.579388052225112915e-02 -1.198388561606407166e-01 1.516622602939605713e-01 1.081219166517257690e-01 -3.702637851238250732e-01 -5.924610495567321777e-01
2.005312405526638031e-02 -2.424262762069702148e-01 -2.190792113542556763e-01 -2.310592830181121826e-01 -1.428827792406082153e-01 4.784965217113494873e-01 -4.591461420059204102e-01 -6.158357858657836914e-01
2.559231519699096680e-01 2.373282164335250854e-01 2.702155113220214844e-01 2.036194503307342529e-01 4.386942461133003235e-02 5.313877463340759277e-01 -6.456705927848815918e-01 -2.500268220901489258e-01
2.237200886011123657e-01 1.268319971859455109e-02 6.998900175094604492e-01 1.962224692106246948e-01 -4.070389866828918457e-01 6.661145389080047607e-02 -4.378180503845214844e-01 -2.442063391208648682e-01
-2.359381914138793945e-01 -1.139167603105306625e-02 5.227482914924621582e-01 -5.578683316707611084e-02 -1.977433711290359497e-01 -1.818052679300308228e-01 -3.544039428234100342e-01 -6.856149435043334961e-01
-2.299747169017791748e-01 -2.000581324100494385e-01 -1.724881529808044434e-01 -1.678381711244583130e-01 -5.061492323875427246e-01 3.994429111480712891e-01 -3.014708161354064941e-01 -5.852693915367126465e-01
1.032445505261421204e-01 6.470894217491149902e-01 4.458005130290985107e-01 -3.208839297294616699e-01 -1.813902519643306732e-02 2.066525369882583618e-01 -1.450628936290740967e-01 -4.525857567787170410e-01
-7.767011970281600952e-02 1.525943130254745483e-01 1.198031846433877945e-02 1.449443101882934570e-01 -4.830525815486907959e-01 3.647841215133666992e-01 -1.759987026453018188e-01 -7.430660128593444824e-01
6.406463980674743652e-01 4.208090007305145264e-01 -1.083129271864891052e-01 -2.774086296558380127e-01 -4.491490721702575684e-01 -2.467436194419860840e-01 -1.122170463204383850e-01 -2.204421013593673706e-01
-2.567740082740783691e-01 5.178834199905395508e-01 -1.940462887287139893e-01 3.647021055221557617e-01 -9.742415696382522583e-02 -2.539381682872772217e-01 -4.823264479637145996e-01 -4.342666864395141602e-01
8.775764703750610352e-02 2.295415252447128296e-01 -3.941452205181121826e-01 3.859830647706985474e-02 -7.815114855766296387e-01 4.229443520307540894e-02 -2.319430112838745117e-01 -3.412070870399475098e-01
4.528445005416870117e-01 1.872691363096237183e-01 -3.421138823032379150e-01 -3.895795047283172607e-01 -1.589434891939163208e-01 -4.137596487998962402e-01 -3.718538284301757812e-01 -3.953641653060913086e-01
-6.005614064633846283e-03 -1.312712877988815308e-01 4.147225916385650635e-01 3.338991403579711914e-01 -7.394202798604965210e-02 -2.105325013399124146e-01 -7.850284576416015625e-01 -1.821732521057128906e-01
3.113307654857635498e-01 -2.153243869543075562e-01 1.781310439109802246e-01 2.393530607223510742e-01 1.017639338970184326e-01 8.096582256257534027e-03 -4.822625815868377686e-01 -7.243543863296508789e-01
8.371182531118392944e-02 5.041527152061462402e-01 -3.144554495811462402e-01 7.566789537668228149e-02 -7.183144688606262207e-01 -2.587140910327434540e-02 -2.388528287410736084e-01 -2.460058778524398804e-01
6.280536055564880371e-01 2.599436342716217041e-01 -2.266594916582107544e-01 -4.140143692493438721e-01 -4.116901457309722900e-01 -6.969208270311355591e-02 -3.734534978866577148e-01 3.717904165387153625e-02
2.584277093410491943e-01 2.756446599960327148e-01 -3.390584290027618408e-01 -3.414905667304992676e-01 -2.800895273685455322e-01 -4.045970737934112549e-01 -1.761683821678161621e-01 -5.936955809593200684e-01
-2.928844988346099854e-01 1.203693225979804993e-01 5.229851603507995605e-01 -1.106538772583007812e-01 -4.100194573402404785e-01 -3.329853713512420654e-01 -2.924162447452545166e-01 -4.994697868824005127e-01
-1.117051839828491211e-01 2.319026589393615723e-01 1.022036671638488770e-01 5.532369762659072876e-02 -6.363697350025177002e-02 2.803188562393188477e-01 -9.075369238853454590e-01 1.182585656642913818e-01
5.870140194892883301e-01 2.935164794325828552e-02 -2.453068941831588745e-01 -4.384813904762268066e-01 -5.436592698097229004e-01 1.785303056240081787e-01 -2.426974028348922729e-01 -1.255834698677062988e-01
-5.381066799163818359e-01 2.552134394645690918e-01 -3.715915381908416748e-01 -6.235756725072860718e-02 -1.608749926090240479e-01 -8.884101361036300659e-02 -4.129292666912078857e-01 -5.468587875366210938e-01
-1.506571471691131592e-01 1.819944679737091064e-01 2.732301354408264160e-01 -4.010400772094726562e-01 1.871166676282882690e-01 4.745974540710449219e-01 -5.484858751296997070e-01 -3.841879367828369141e-01
4.867741763591766357e-01 5.365917682647705078e-01 -2.110657691955566406e-01 -9.553775936365127563e-02 -4.565718472003936768e-01 -3.598528206348419189e-01 -1.923456788063049316e-01 -2.156273424625396729e-01
-7.773631066083908081e-02 4.793104901909828186e-02 -8.304191380739212036e-02 -3.841111063957214355e-01 -2.529788911342620850e-01 7.033420801162719727e-01 -4.155471026897430420e-01 -3.253532350063323975e-01
-2.502732276916503906e-01 4.321163892745971680e-01 -3.140823841094970703e-01 -3.264190852642059326e-01 -3.168525695800781250e-01 -4.308230280876159668e-01 -4.618683457374572754e-01 -2.147449105978012085e-01
1.196400895714759827e-01 -4.991022869944572449e-02 -2.479180395603179932e-01 -3.341068923473358154e-01 -1.493674069643020630e-01 -4.319086074829101562e-01 -4.285211563110351562e-01 -6.462340950965881348e-01
1.771182268857955933e-01 -1.762951491400599480e-03 2.526985704898834229e-01 2.850038409233093262e-01 -7.322876453399658203e-01 3.493980467319488525e-01 -3.894499838352203369e-01 -1.163901761174201965e-01
-2.801889553666114807e-02 9.099195003509521484e-01 7.802025973796844482e-02 1.709139496088027954e-01 -1.198132336139678955e-01 -1.021745726466178894e-01 -2.948429286479949951e-01 -1.556777507066726685e-01
2.571400403976440430e-01 4.309321939945220947e-01 -1.216654703021049500e-01 2.075191587209701538e-01 1.470097601413726807e-01 -5.630604177713394165e-02 -7.738605141639709473e-01 -2.582006752490997314e-01
3.543730676174163818e-01 4.847149923443794250e-02 -2.317922413349151611e-01 -5.072900652885437012e-01 -3.165046274662017822e-01 -2.354324609041213989e-01 -3.298992663621902466e-02 -6.358518600463867188e-01
3.347765207290649414e-01 -2.073452025651931763e-01 4.553793370723724365e-01 -4.097620025277137756e-02 -6.484864354133605957e-01 4.780453164130449295e-03 -2.371961623430252075e-01 -3.988282978534698486e-01
-3.904485404491424561e-01 1.600681990385055542e-01 7.536195963621139526e-02 7.736434042453765869e-02 -3.126997053623199463e-01 7.296830415725708008e-02 -8.389654755592346191e-01 5.740236118435859680e-02
4.078325629234313965e-01 1.553722470998764038e-01 -4.839949905872344971e-01 -4.204932227730751038e-02 6.409673392772674561e-02 -2.039096206426620483e-01 -5.791534185409545898e-01 -4.386417567729949951e-01
1.556219756603240967e-01 -3.854651749134063721e-01 2.246242016553878784e-01 2.707318067550659180e-01 -1.783805042505264282e-01 -6.082848086953163147e-02 -7.021526098251342773e-01 -4.182207882404327393e-01
5.538607835769653320e-01 5.724875330924987793e-01 5.319648236036300659e-02 2.898589968681335449e-01 -2.696845494210720062e-02 -2.158427834510803223e-01 -1.513480693101882935e-01 -4.565377831459045410e-01
-4.520066455006599426e-02 4.389757513999938965e-01 -2.268874794244766235e-01 5.564143881201744080e-02 -8.712409436702728271e-02 1.482427269220352173e-01 -8.370524644851684570e-01 1.430381834506988525e-01
3.970375359058380127e-01 2.570886015892028809e-01 4.875929355621337891e-01 -3.637850880622863770e-01 -6.019306182861328125e-01 -2.235993929207324982e-02 -2.082257419824600220e-01 -1.304627628996968269e-03
2.678759098052978516e-01 -2.686837315559387207e-01 8.737019449472427368e-02 2.871040403842926025e-01 -5.612544715404510498e-02 -1.364322304725646973e-01 -3.808665573596954346e-01 -7.740582823753356934e-01
-4.820313751697540283e-01 -3.023629635572433472e-02 5.983120203018188477e-02 -1.823486760258674622e-02 -3.809543251991271973e-01 3.063447773456573486e-01 -6.893060803413391113e-01 -2.206873595714569092e-01
4.663258492946624756e-01 -2.014725804328918457e-01 -1.756846606731414795e-01 -4.194780886173248291e-01 -2.082836776971817017e-01 -2.053771913051605225e-01 -6.704901456832885742e-01 -1.787158078514039516e-03
5.076140761375427246e-01 3.807485401630401611e-01 -1.497511267662048340e-01 -1.320606321096420288e-01 2.119221538305282593e-01 2.797077000141143799e-01 -5.139811635017395020e-01 -4.125154912471771240e-01
2.158017158508300781e-01 -3.750196993350982666e-01 -1.285549346357584000e-02 -3.845591545104980469e-01 -1.348187327384948730e-01 -3.826700448989868164e-01 -6.430458426475524902e-01 -2.943099737167358398e-01
-1.201335415244102478e-01 1.690013110637664795e-01 4.984606802463531494e-01 2.955523729324340820e-01 6.587236374616622925e-02 -2.715550959110260010e-01 -7.074145078659057617e-01 -2.065802216529846191e-01
-3.434599041938781738e-01 -1.574347764253616333e-01 -1.168850809335708618e-01 -4.082836806774139404e-01 -1.492980271577835083e-01 -1.470451503992080688e-01 -7.054882645606994629e-01 -3.677855134010314941e-01
4.600059986114501953e-01 1.641846597194671631e-01 -1.415759027004241943e-01 -1.076155379414558411e-01 3.506446480751037598e-01 -1.148747354745864868e-01 -3.524112403392791748e-01 -6.851800084114074707e-01
-3.361718356609344482e-01 -1.475698351860046387e-01 -2.418247461318969727e-01 1.660006493330001831e-01 -6.489652395248413086e-01 3.231301158666610718e-02 -5.824156403541564941e-01 -1.332970708608627319e-01
-3.033879101276397705e-01 3.360018730163574219e-01 -4.217534065246582031e-01 1.286752074956893921e-01 -1.420799046754837036e-01 -2.386011928319931030e-02 -4.723798632621765137e-01 -5.972659587860107422e-01
3.597044199705123901e-02 -1.366441696882247925e-01 2.738118767738342285e-01 1.887884140014648438e-01 -1.527375876903533936e-01 3.626401126384735107e-01 -8.436982035636901855e-01 -5.250968411564826965e-02
9.915389865636825562e-02 9.432758390903472900e-02 -3.406254053115844727e-01 -1.063157618045806885e-01 -1.771508306264877319e-01 -6.274030208587646484e-01 -4.931286573410034180e-01 -4.309864342212677002e-01
-1.211229898035526276e-02 -4.083064794540405273e-01 9.874983876943588257e-02 -3.642820417881011963e-01 -2.224414050579071045e-01 -2.607141137123107910e-01 -7.266944646835327148e-01 -2.124836146831512451e-01
-1.048177406191825867e-01 3.345498144626617432e-01 3.754156231880187988e-01 -3.038145899772644043e-01 -6.713595986366271973e-02 2.802388668060302734e-01 -1.788363158702850342e-01 -7.272041440010070801e-01
-1.914623826742172241e-01 -6.318022310733795166e-02 -5.601017922163009644e-02 1.647347062826156616e-01 -1.163949519395828247e-01 -8.762615732848644257e-03 -9.338873624801635742e-01 -2.081002295017242432e-01
1.845185160636901855e-01 -1.670648008584976196e-01 1.514332741498947144e-01 1.365499049425125122e-01 -7.695155739784240723e-01 3.378021121025085449e-01 -3.115738630294799805e-01 -3.051583468914031982e-01
2.445031404495239258e-01 2.763881087303161621e-01 -5.557827278971672058e-02 3.183593153953552246e-01 -3.083059787750244141e-01 3.520726859569549561e-01 -7.349998950958251953e-01 1.239356771111488342e-02
2.117775827646255493e-01 2.963192462921142578e-01 5.249203443527221680e-01 -6.200634241104125977e-01 -5.789727345108985901e-02 -1.193768978118896484e-01 -3.286559581756591797e-01 -2.858450710773468018e-01
-4.068719968199729919e-02 2.011181786656379700e-02 5.334073305130004883e-01 -1.658919616602361202e-03 -5.785046815872192383e-01 2.608405984938144684e-02 -2.869150340557098389e-01 -5.438249707221984863e-01
-1.270069181919097900e-01 -3.601128607988357544e-02 6.064871549606323242e-01 1.016756594181060791e-01 -3.969079852104187012e-01 -1.638634651899337769e-01 -3.994675576686859131e-01 -5.103396177291870117e-01
5.259118676185607910e-01 5.158373154699802399e-03 5.110550522804260254e-01 -3.826600909233093262e-01 -4.089798331260681152e-01 1.196108758449554443e-01 -3.577749729156494141e-01 -7.880380004644393921e-02
6.783118098974227905e-02 1.565859280526638031e-02 5.795945525169372559e-01 2.383336126804351807e-01 -4.127712249755859375e-01 4.150024801492691040e-02 -3.100344240665435791e-01 -5.780979990959167480e-01
-1.415163874626159668e-01 6.841771006584167480e-01 -2.521063983440399170e-01 -2.575087547302246094e-01 -4.877462387084960938e-01 -2.046023607254028320e-01 -1.455897837877273560e-01 -2.846957147121429443e-01
5.685259699821472168e-01 3.905499279499053955e-01 -2.962660491466522217e-01 1.877521872520446777e-01 6.364002078771591187e-02 -3.468327969312667847e-02 -4.622557759284973145e-01 -4.269557297229766846e-01
-1.681061238050460815e-01 1.592516601085662842e-01 4.053541421890258789e-01 1.528358459472656250e-01 9.250557422637939453e-02 -4.060066491365432739e-02 -8.608406186103820801e-01 -8.635003864765167236e-02
4.829483628273010254e-01 2.124285399913787842e-01 -9.778633713722229004e-02 -2.304180413484573364e-01 3.831173107028007507e-02 5.820426344871520996e-01 -3.734464943408966064e-01 -4.234108328819274902e-01
4.706890583038330078e-01 2.438469231128692627e-01 -1.854974776506423950e-01 9.410968050360679626e-04 2.851643562316894531e-01 3.106469511985778809e-01 -6.353350877761840820e-01 -3.211061954498291016e-01
-9.882143884897232056e-02 1.095329523086547852e-01 -3.375504910945892334e-01 -6.602221131324768066e-01 -3.520363569259643555e-02 2.947891689836978912e-02 -5.636255741119384766e-01 -3.295772075653076172e-01
-4.498897865414619446e-02 4.762856960296630859e-01 -1.477540880441665649e-01 -5.226411670446395874e-02 -4.631728827953338623e-01 -6.003643870353698730e-01 -4.103395938873291016e-01 -5.674608051776885986e-02
1.383795291185379028e-01 -1.070114970207214355e-01 3.093586266040802002e-01 1.940169334411621094e-01 -6.094470024108886719e-01 4.365949034690856934e-01 -4.092994928359985352e-01 -3.263242840766906738e-01
1.828121095895767212e-01 5.215458571910858154e-02 6.372315287590026855e-01 9.551651030778884888e-02 -5.908358097076416016e-01 -2.347806543111801147e-01 -2.926499843597412109e-01 -2.425270676612854004e-01
1.986744701862335205e-01 2.974233925342559814e-01 -3.783851265907287598e-01 -3.570912778377532959e-01 -3.012353777885437012e-01 -4.846156537532806396e-01 -4.743572175502777100e-01 -2.253186702728271484e-01
2.758273184299468994e-01 -1.974099427461624146e-01 4.448154568672180176e-01 -6.421861052513122559e-02 -7.079911828041076660e-01 -3.512950614094734192e-02 -2.398515790700912476e-01 -3.506413698196411133e-01
-4.912860691547393799e-03 4.512524008750915527e-01 -3.282628655433654785e-01 -5.153102874755859375e-01 -2.764806747436523438e-01 1.814185976982116699e-01 -5.522373318672180176e-01 9.341020137071609497e-02
-1.054918244481086731e-01 2.841671705245971680e-01 -3.828054964542388916e-01 3.765884935855865479e-01 -2.068079262971878052e-01 -2.608210146427154541e-01 -5.651375651359558105e-01 -4.354124665260314941e-01
2.957318723201751709e-01 1.162635535001754761e-01 -1.872878819704055786e-01 -3.886716961860656738e-01 1.848288625478744507e-01 -4.313905239105224609e-01 -6.784753799438476562e-01 -1.797072440385818481e-01
2.628529369831085205e-01 -2.356462478637695312e-01 1.767389476299285889e-01 7.631622254848480225e-02 -8.205319643020629883e-01 1.404222398996353149e-01 -3.254832923412322998e-01 -1.984637975692749023e-01
-1.419416256248950958e-02 3.982531726360321045e-01 -2.526817098259925842e-02 -2.479598820209503174e-01 -2.889671623706817627e-01 -6.898294687271118164e-01 -4.685856699943542480e-01 -1.144640985876321793e-02
7.605547457933425903e-02 2.084160745143890381e-01 -3.513655662536621094e-01 -2.503284020349383354e-03 -3.195814192295074463e-01 -5.071601867675781250e-01 -6.795960068702697754e-01 -7.822918146848678589e-02
5.829844996333122253e-02 3.015093207359313965e-01 6.203378438949584961e-01 2.368291318416595459e-01 1.564111709594726562e-01 -1.149015650153160095e-01 -4.922178685665130615e-01 -4.299315214157104492e-01
-1.968039274215698242e-01 4.858911931514739990e-01 -2.778595387935638428e-01 -2.869671285152435303e-01 -2.317446470260620117e-01 -4.062492549419403076e-01 -5.824304223060607910e-01 -8.748022466897964478e-02
5.285467505455017090e-01 3.893813192844390869e-01 -2.013950049877166748e-01 -9.774753451347351074e-02 -2.057557255029678345e-01 -5.017945170402526855e-01 -1.822669059038162231e-01 -4.376661181449890137e-01
1.481937319040298462e-01 1.467700898647308350e-01 -3.704822361469268799e-01 -6.049726605415344238e-01 -2.803189456462860107e-01 -3.276205062866210938e-01 -4.458149373531341553e-01 -2.618841528892517090e-01
3.062520623207092285e-01 2.576143108308315277e-02 -2.791639566421508789e-01 -2.456219792366027832e-01 -6.810759752988815308e-02 -4.522532224655151367e-01 -7.450045347213745117e-01 -5.549797043204307556e-02
3.846678137779235840e-01 5.118425190448760986e-02 -3.580206930637359619e-01 -4.321732819080352783e-01 -3.040333390235900879e-01 -3.849102854728698730e-01 -2.594941854476928711e-01 -4.759505391120910645e-01
2.937560677528381348e-01 5.719328522682189941e-01 -2.567617893218994141e-01 -3.587687611579895020e-01 -4.625185430049896240e-01 -2.980087995529174805e-01 -1.416422873735427856e-01 -2.629894018173217773e-01
-2.478642761707305908e-01 1.602759361267089844e-01 4.872069656848907471e-01 -4.509789049625396729e-01 -4.997756779193878174e-01 -2.609403729438781738e-01 -2.475613057613372803e-01 -3.049097955226898193e-01
7.703126966953277588e-02 -1.332053914666175842e-02 -2.505896389484405518e-01 -3.349821567535400391e-01 -2.573584616184234619e-01 6.216508746147155762e-01 -2.750100195407867432e-01 -5.390425324440002441e-01
6.621866822242736816e-01 -1.935455501079559326e-01 -2.932555042207241058e-02 -4.153902530670166016e-01 -1.838046461343765259e-01 2.472234666347503662e-01 -5.003246068954467773e-01 -7.356277853250503540e-02
-1.741038113832473755e-01 -7.515214383602142334e-02 -3.115927577018737793e-01 -5.227109789848327637e-01 -2.036629170179367065e-01 4.822353124618530273e-01 -5.213463902473449707e-01 -2.188419252634048462e-01
-2.238158583641052246e-01 2.786402106285095215e-01 4.928871691226959229e-01 -4.770509898662567139e-02 -2.989758253097534180e-01 1.316301971673965454e-01 -2.313064336776733398e-01 -6.832545995712280273e-01
9.275358915328979492e-02 2.681961953639984131e-01 -4.920419752597808838e-01 2.157962322235107422e-01 -1.060025170445442200e-01 7.997953146696090698e-02 -7.083194851875305176e-01 -3.338332772254943848e-01
-4.804681811947375536e-04 -2.956778109073638916e-01 2.975676059722900391e-01 3.772585988044738770e-01 -4.265675544738769531e-01 6.665693223476409912e-02 -5.994305610656738281e-01 -3.687601387500762939e-01
1.482799053192138672e-01 4.925130307674407959e-01 -2.086344659328460693e-01 -1.372854411602020264e-01 -3.584382236003875732e-01 -3.845499455928802490e-01 -6.211995482444763184e-01 1.040323898196220398e-01
9.858633391559123993e-03 6.143004298210144043e-01 -4.385894238948822021e-01 -2.400294393301010132e-01 -2.053925395011901855e-01 -1.208370849490165710e-01 -4.901126623153686523e-01 -2.748906016349792480e-01
-2.048195898532867432e-01 2.156012207269668579e-01 -1.113936826586723328e-01 5.606309324502944946e-02 -1.992373727262020111e-02 2.301409691572189331e-01 -9.135234355926513672e-01 9.014736115932464600e-02
-1.041829660534858704e-01 -5.444212630391120911e-02 4.306385666131973267e-02 -5.871907994151115417e-02 -1.790580302476882935e-01 7.031302899122238159e-02 -9.422231912612915039e-01 2.368320226669311523e-01
4.044870138168334961e-01 3.368747830390930176e-01 2.635589838027954102e-01 2.211344391107559204e-01 6.845574826002120972e-02 4.234755635261535645e-01 -6.436157226562500000e-01 -7.926400750875473022e-02
2.275277376174926758e-01 8.203422278165817261e-02 6.663374304771423340e-01 1.035373359918594360e-01 -4.046435952186584473e-01 -2.057210728526115417e-02 -2.456770986318588257e-01 -5.121123790740966797e-01
2.923911809921264648e-01 9.916592389345169067e-02 -2.450212389230728149e-01 -3.452524542808532715e-01 -5.493371486663818359e-01 -5.286409258842468262e-01 -3.156218528747558594e-01 -2.111617028713226318e-01
2.441516369581222534e-01 4.467815905809402466e-02 -7.407093048095703125e-02 -2.897410690784454346e-01 4.917772412300109863e-01 -1.409272402524948120e-01 -6.442846655845642090e-01 -4.149091839790344238e-01
-4.103489220142364502e-02 2.048049569129943848e-01 -9.994707256555557251e-02 -1.504111886024475098e-01 -2.840846180915832520e-01 -6.422168016433715820e-01 -6.536958217620849609e-01 5.738933756947517395e-02
-4.930152744054794312e-02 2.631861865520477295e-01 1.125837117433547974e-01 4.552578628063201904e-01 -3.976031839847564697e-01 4.086168110370635986e-01 -5.827966928482055664e-01 -2.089487165212631226e-01
2.776655554771423340e-01 2.107242494821548462e-01 -1.621690541505813599e-01 1.459272354841232300e-01 3.901854753494262695e-01 2.832762897014617920e-02 -6.692950129508972168e-01 -4.794793725013732910e-01
2.866947650909423828e-01 1.627003550529479980e-01 -4.251759946346282959e-01 -1.462444216012954712e-01 -3.742966055870056152e-01 -4.977992177009582520e-01 -4.383851885795593262e-01 -3.302861750125885010e-01
5.469879508018493652e-01 2.020224183797836304e-01 2.958738505840301514e-01 1.332691758871078491e-01 1.078304201364517212e-01 3.323024809360504150e-01 -6.339794993400573730e-01 -1.752330213785171509e-01
5.703845620155334473e-02 6.103333234786987305e-01 -3.622804880142211914e-01 -4.627806842327117920e-01 -3.378429412841796875e-01 5.217942222952842712e-02 -3.511785864830017090e-01 -1.965705007314682007e-01
-7.027360051870346069e-02 3.917505145072937012e-01 -3.988182246685028076e-01 -1.102112457156181335e-01 -2.306301444768905640e-01 -2.581539750099182129e-01 -7.297689914703369141e-01 -1.341428160667419434e-01
4.435788691043853760e-01 7.415268570184707642e-02 6.077035665512084961e-01 -2.050403505563735962e-01 -3.798831999301910400e-01 2.038757950067520142e-01 -4.474658071994781494e-01 -1.708059385418891907e-02
1.720321923494338989e-01 -3.832533955574035645e-01 2.231720685958862305e-01 2.806827723979949951e-01 -4.308864474296569824e-01 -2.822443246841430664e-01 -5.816864371299743652e-01 -3.020745217800140381e-01
1.910707056522369385e-01 6.242406964302062988e-01 -3.590372800827026367e-01 1.924327760934829712e-01 -2.051776647567749023e-01 3.344603478908538818e-01 -2.981851398944854736e-01 -4.062036573886871338e-01
1.192970126867294312e-01 5.970079898834228516e-01 -1.051359549164772034e-01 2.808723449707031250e-01 2.155927717685699463e-01 -1.965984851121902466e-01 -6.095757484436035156e-01 -2.875638306140899658e-01
-1.125431656837463379e-01 2.921036817133426666e-02 -1.966867893934249878e-01 -3.489571511745452881e-01 -3.513544499874114990e-01 -5.908553600311279297e-01 -5.826565027236938477e-01 -1.182174310088157654e-01
2.874609548598527908e-03 2.120821774005889893e-01 -4.347208142280578613e-01 -8.436747640371322632e-02 -4.757109284400939941e-01 4.594650268554687500e-01 -2.070758789777755737e-01 -5.278478264808654785e-01
4.855292439460754395e-01 4.565915763378143311e-01 -3.655927628278732300e-02 -1.152286753058433533e-01 2.959118485450744629e-01 1.242597773671150208e-01 -6.511856913566589355e-01 -1.188459098339080811e-01
-3.870188295841217041e-01 1.528484523296356201e-01 -2.789242565631866455e-01 3.853714764118194580e-01 -1.974903941154479980e-01 -4.560372233390808105e-02 -5.240633487701416016e-01 -5.336846709251403809e-01
3.943360745906829834e-01 -1.640659943222999573e-02 4.768168628215789795e-01 2.015209048986434937e-01 -6.879844665527343750e-01 -1.107196584343910217e-01 -2.861161828041076660e-01 -9.392026066780090332e-02
-4.669753313064575195e-01 3.285688161849975586e-01 -3.264438807964324951e-01 5.249596014618873596e-02 -2.381624728441238403e-01 -3.126021921634674072e-01 -3.069829642772674561e-01 -5.621166229248046875e-01
-1.303240656852722168e-01 -1.255288720130920410e-01 5.022188425064086914e-01 1.879149526357650757e-01 -1.132609322667121887e-01 -2.929325215518474579e-02 -7.952826619148254395e-01 -1.831983476877212524e-01
-4.261073656380176544e-03 3.925631046295166016e-01 -1.814404129981994629e-01 3.656985163688659668e-01 2.188387513160705566e-01 -8.164203912019729614e-02 -5.750647187232971191e-01 -5.421851873397827148e-01
-6.306402385234832764e-02 3.868653774261474609e-01 -5.938436463475227356e-02 -2.250144928693771362e-01 -5.543035268783569336e-01 -6.169769167900085449e-01 -3.221776187419891357e-01 -2.211113460361957550e-02
2.634898126125335693e-01 -6.506095826625823975e-02 1.834892295300960541e-02 -5.998460054397583008e-01 -2.215101420879364014e-01 -4.980443716049194336e-01 -3.736621439456939697e-01 -3.597913980484008789e-01
5.462790727615356445e-01 3.926287218928337097e-02 2.202025800943374634e-01 -1.876024305820465088e-01 3.157578706741333008e-01 1.361388713121414185e-01 -6.014437675476074219e-01 -3.693000078201293945e-01
3.103245496749877930e-01 2.941541969776153564e-01 6.031218767166137695e-01 -3.967685699462890625e-01 -2.351306006312370300e-02 3.051190450787544250e-02 -3.086961209774017334e-01 -4.463334381580352783e-01
2.878266274929046631e-01 1.590225249528884888e-01 6.220327690243721008e-02 -3.097459375858306885e-01 2.698150575160980225e-01 3.791586458683013916e-01 -7.563377022743225098e-01 -5.871652811765670776e-02
5.482333302497863770e-01 4.690553247928619385e-01 -1.846221089363098145e-02 -2.185559123754501343e-01 -4.069082140922546387e-01 3.153207898139953613e-01 -3.510186672210693359e-01 -2.076152712106704712e-01
4.378490746021270752e-01 -5.483688786625862122e-02 6.048045754432678223e-01 -1.371817737817764282e-01 -3.841204941272735596e-01 1.880199760198593140e-01 -4.664100706577301025e-01 -1.422505378723144531e-01
4.332747459411621094e-01 3.559903800487518311e-01 -9.281717240810394287e-02 2.954338490962982178e-01 2.550861239433288574e-01 -1.742426156997680664e-01 -3.735719621181488037e-01 -5.955353379249572754e-01
-1.629575639963150024e-01 4.410272836685180664e-01 -1.162138506770133972e-01 -5.163411796092987061e-02 -5.081737041473388672e-01 -6.148529648780822754e-01 -1.770852953195571899e-01 -3.084218502044677734e-01
1.250818222761154175e-01 -3.452115952968597412e-01 1.317430287599563599e-01 -3.383407294750213623e-01 -1.731700599193572998e-01 -4.301030039787292480e-01 -6.808354854583740234e-01 -2.341782450675964355e-01
-1.122057735919952393e-01 3.959931731224060059e-01 -4.070756733417510986e-01 -4.691290259361267090e-01 -3.146899640560150146e-01 2.569823563098907471e-01 -5.286685824394226074e-01 -1.569880917668342590e-02
1.168892458081245422e-01 5.180301666259765625e-01 5.013874173164367676e-01 -2.768079340457916260e-01 -2.693799734115600586e-01 1.923402547836303711e-01 -7.781001180410385132e-02 -5.237890481948852539e-01
1.944089531898498535e-01 -2.844138741493225098e-01 1.561905592679977417e-01 -4.576303064823150635e-01 -1.580063253641128540e-01 -4.568381011486053467e-01 -6.083832979202270508e-01 -2.090353667736053467e-01
-1.689636111259460449e-01 5.860048159956932068e-02 -4.213258922100067139e-01 -2.774136662483215332e-01 -3.503007590770721436e-01 -4.373182356357574463e-01 -5.727134943008422852e-01 -2.675536870956420898e-01
2.392959743738174438e-01 -2.138121128082275391e-01 4.403360188007354736e-02 1.592195332050323486e-01 1.024674922227859497e-01 -2.717952243983745575e-02 -3.899107277393341064e-01 -8.405137062072753906e-01
-4.163911193609237671e-02 -1.824741512537002563e-01 1.773143857717514038e-01 1.077243941836059093e-03 -7.055360674858093262e-01 3.009940981864929199e-01 -2.887564897537231445e-01 -5.116336345672607422e-01
-8.379647135734558105e-02 6.083193421363830566e-01 -3.322026431560516357e-01 2.636032104492187500e-01 -1.800808310508728027e-01 8.904972672462463379e-02 -5.897837281227111816e-01 -2.342576235532760620e-01
-2.541255950927734375e-01 2.723283767700195312e-01 5.530741214752197266e-01 -1.443915218114852905e-01 -2.296829074621200562e-01 6.000788137316703796e-02 -2.296705991029739380e-01 -6.522374153137207031e-01
9.928755462169647217e-02 1.849946230649948120e-01 -1.046433225274085999e-01 5.071437358856201172e-01 -5.300227999687194824e-01 4.381015300750732422e-01 -3.533802926540374756e-01 -3.000652790069580078e-01
7.587890326976776123e-02 2.521893382072448730e-01 -3.526789844036102295e-01 -3.399332463741302490e-01 -4.170167744159698486e-01 -4.464808106422424316e-01 -4.339800775051116943e-01 -3.593312501907348633e-01
5.236355662345886230e-01 -2.056677639484405518e-01 -5.046115815639495850e-02 -5.876691341400146484e-01 -3.868815004825592041e-01 1.653304547071456909e-01 -3.937362432479858398e-01 -5.971184745430946350e-02
-4.445612132549285889e-01 2.789480984210968018e-02 -1.109538674354553223e-01 2.442945539951324463e-01 -4.929790496826171875e-01 -3.843551501631736755e-02 -6.964761018753051758e-01 -3.468420123681426048e-03
-2.238353937864303589e-01 1.424549799412488937e-02 3.739439547061920166e-01 4.421477317810058594e-01 -4.306644946336746216e-02 -3.095599636435508728e-02 -7.199332714080810547e-01 -3.053669035434722900e-01
-1.180556416511535645e-01 5.382660627365112305e-01 8.506704866886138916e-02 2.645500004291534424e-02 1.577165573835372925e-01 -1.658841818571090698e-01 -7.908509373664855957e-01 1.027570962905883789e-01
-2.085557281970977783e-01 1.426832675933837891e-01 4.453773498535156250e-01 -5.006223320960998535e-01 -4.124176204204559326e-01 -1.506224125623703003e-01 -1.760865747928619385e-01 -5.132059454917907715e-01
1.209162026643753052e-01 -2.387624382972717285e-01 1.273497790098190308e-01 6.356609612703323364e-02 -7.709177732467651367e-01 2.561457753181457520e-01 -3.004888892173767090e-01 -3.973595201969146729e-01
4.985009431838989258e-01 2.583043277263641357e-02 -2.200305908918380737e-01 -2.522413134574890137e-01 2.683714926242828369e-01 1.188183724880218506e-01 -6.395042538642883301e-01 -3.790563941001892090e-01
-1.171276643872261047e-01 -1.882822662591934204e-01 -3.400775194168090820e-01 -4.904517829418182373e-01 -3.038398623466491699e-01 3.121877610683441162e-01 -5.899431705474853516e-01 -2.383747696876525879e-01
-9.291720390319824219e-02 4.196105599403381348e-01 -3.282979503273963928e-02 3.152045607566833496e-01 1.370488554239273071e-01 5.596553161740303040e-02 -8.237859010696411133e-01 -1.196828857064247131e-01
4.988662600517272949e-01 3.300978541374206543e-01 3.966924548149108887e-01 4.133568704128265381e-01 -1.302817016839981079e-01 -8.104981854557991028e-03 -5.446321964263916016e-01 -1.660590805113315582e-02
4.703044593334197998e-01 8.484126627445220947e-02 2.263100594282150269e-01 5.523390322923660278e-02 3.361828625202178955e-01 6.286051869392395020e-02 -6.079618930816650391e-01 -4.803753793239593506e-01
5.365540981292724609e-01 2.744151055812835693e-01 4.907286167144775391e-01 2.469765394926071167e-01 3.838733956217765808e-02 -2.635726332664489746e-01 -3.090162873268127441e-01 -4.105593264102935791e-01
1.628697812557220459e-01 3.435907959938049316e-01 -3.633727729320526123e-01 -1.305437386035919189e-01 -3.387283086776733398e-01 -5.346204042434692383e-01 -5.180176496505737305e-01 -1.934921294450759888e-01
4.575394988059997559e-01 1.737000942230224609e-01 5.069044828414916992e-01 -3.852896988391876221e-01 -4.186257123947143555e-01 1.839869171380996704e-01 -3.820818364620208740e-01 6.383559666574001312e-04
-1.875708848237991333e-01 1.655660755932331085e-02 5.902432799339294434e-01 1.077131852507591248e-01 1.404825448989868164e-01 -9.661349654197692871e-02 -6.115493178367614746e-01 -4.488782882690429688e-01
-1.938442289829254150e-01 -7.434998452663421631e-02 1.603420227766036987e-01 8.394365757703781128e-02 -4.083475768566131592e-01 5.800569653511047363e-01 -5.789915323257446289e-01 -2.927379608154296875e-01
-8.166061341762542725e-02 1.650299131870269775e-01 5.205835700035095215e-01 2.925891578197479248e-01 4.580372199416160583e-02 -2.821058928966522217e-01 -7.071386575698852539e-01 -1.665954738855361938e-01
5.422672256827354431e-02 6.912798881530761719e-01 3.598067164421081543e-01 -2.624945342540740967e-01 -1.525661349296569824e-01 3.103958070278167725e-01 -7.170426100492477417e-02 -4.427911937236785889e-01
2.231865376234054565e-01 6.120424866676330566e-01 -4.539344310760498047e-01 -1.629166305065155029e-01 -3.272263407707214355e-01 2.209614664316177368e-01 -3.815522491931915283e-01 -2.037404775619506836e-01
-3.678723275661468506e-01 7.225207239389419556e-02 -2.355120927095413208e-01 -8.881007879972457886e-02 -4.132171869277954102e-01 -5.418176054954528809e-01 -5.021425485610961914e-01 -2.821959257125854492e-01
3.062349855899810791e-01 -2.686461806297302246e-01 2.911497652530670166e-01 -1.396487206220626831e-01 2.110071852803230286e-02 -4.340465068817138672e-01 -6.456403732299804688e-01 -3.522588908672332764e-01
-2.529939413070678711e-01 1.378438919782638550e-01 2.493855357170104980e-01 -3.514737486839294434e-01 -3.380005657672882080e-01 4.807614684104919434e-01 -2.381134778261184692e-01 -5.737527608871459961e-01
2.958180904388427734e-01 3.984057009220123291e-01 4.756855368614196777e-01 3.994301259517669678e-01 -3.205430209636688232e-01 -4.455645754933357239e-02 -2.719619572162628174e-01 -4.350253343582153320e-01
1.469222456216812134e-01 5.067892670631408691e-01 -3.607804477214813232e-01 -4.861758351325988770e-01 -1.789517402648925781e-01 2.903294861316680908e-01 -4.882523715496063232e-01 1.853676699101924896e-02
-2.728415727615356445e-01 1.103398948907852173e-01 -2.505746185779571533e-01 -1.348169445991516113e-01 -2.724703848361968994e-01 -5.121949315071105957e-01 -4.204252660274505615e-01 -5.648702979087829590e-01
4.195521119982004166e-03 -2.127058357000350952e-01 1.367787718772888184e-01 -9.518777579069137573e-02 -6.285196542739868164e-01 4.661319255828857422e-01 -3.546687662601470947e-01 -4.345842897891998291e-01
-2.194950282573699951e-01 2.434636950492858887e-01 -3.345690667629241943e-01 4.680723845958709717e-01 -3.232422769069671631e-01 6.055857241153717041e-02 -5.217147469520568848e-01 -4.256523251533508301e-01
1.446888744831085205e-01 3.881231844425201416e-01 5.431620478630065918e-01 -3.967979848384857178e-01 8.323688060045242310e-02 -5.140241235494613647e-02 -2.317093461751937866e-01 -5.591887235641479492e-01
4.232255816459655762e-01 -3.372238278388977051e-01 7.304531335830688477e-02 -5.136507749557495117e-01 -8.656521886587142944e-02 -1.692203283309936523e-01 -5.444849133491516113e-01 -3.246454894542694092e-01
1.603900343179702759e-01 2.750720083713531494e-01 -1.785307228565216064e-01 -1.943874657154083252e-01 -4.642771780490875244e-01 -6.265345215797424316e-01 -4.591413736343383789e-01 -1.002056971192359924e-01
4.397289454936981201e-01 3.353203833103179932e-02 -6.397285498678684235e-03 4.150725305080413818e-01 -1.606822945177555084e-02 -4.316779971122741699e-01 -6.211200356483459473e-01 -2.465639114379882812e-01
4.912565648555755615e-01 -1.550905704498291016e-01 -3.366434574127197266e-01 -3.925333321094512939e-01 -3.556096553802490234e-01 1.928794533014297485e-01 -2.600101530551910400e-01 -4.857330024242401123e-01
-4.281357824802398682e-01 2.642487548291683197e-02 -1.839489340782165527e-01 -4.996071755886077881e-01 -6.081439927220344543e-02 -1.713656485080718994e-01 -6.345925331115722656e-01 -3.111027181148529053e-01
1.912171952426433563e-02 4.295712411403656006e-01 -3.571596145629882812e-01 3.505893424153327942e-02 -3.425758183002471924e-01 -2.876910269260406494e-01 -6.851606369018554688e-01 -1.293882727622985840e-01
-8.437295444309711456e-03 8.935450576245784760e-03 1.154844164848327637e-01 5.009226500988006592e-02 -2.208682298660278320e-01 -1.804669760167598724e-02 -9.514427781105041504e-01 1.721953898668289185e-01
-9.202281385660171509e-02 1.713710427284240723e-01 5.582584738731384277e-01 2.462116032838821411e-01 1.035881564021110535e-01 -2.612944841384887695e-01 -6.724836826324462891e-01 -2.421806901693344116e-01
-1.722158342599868774e-01 1.251025199890136719e-01 -1.288952678442001343e-01 -2.642025351524353027e-01 -5.854080915451049805e-01 -4.878655672073364258e-01 -5.308939814567565918e-01 7.556608319282531738e-02
2.812857031822204590e-01 6.628530621528625488e-01 3.814628347754478455e-02 -3.188740015029907227e-01 3.497799336910247803e-01 1.947554349899291992e-01 -4.352441430091857910e-01 -1.692783534526824951e-01
2.071939557790756226e-01 -9.132714569568634033e-02 -3.820653855800628662e-01 -5.401856303215026855e-01 -9.816416352987289429e-02 -2.625934481620788574e-01 -5.092896223068237305e-01 -4.159184992313385010e-01
-3.657172918319702148e-01 -4.070086777210235596e-02 -1.696342416107654572e-02 3.576560616493225098e-01 -3.108648359775543213e-01 1.355061680078506470e-01 -7.218302488327026367e-01 -3.167822659015655518e-01
3.385767340660095215e-01 5.977027490735054016e-02 -1.008070781826972961e-01 -5.348007678985595703e-01 -4.957790076732635498e-01 -4.719778597354888916e-01 -3.360150754451751709e-01 -6.444797664880752563e-02
2.909852266311645508e-01 2.846128046512603760e-01 -3.885112330317497253e-02 -5.321363359689712524e-02 2.779109776020050049e-01 3.759790658950805664e-01 -7.735793590545654297e-01 -1.138514503836631775e-01
5.501028895378112793e-01 1.820677220821380615e-01 -1.556837707757949829e-01 -2.608697712421417236e-01 -9.761790186166763306e-02 -5.046176314353942871e-01 -4.417917728424072266e-01 -3.355585336685180664e-01
1.943634301424026489e-01 -3.982847332954406738e-01 1.572084575891494751e-01 -5.280396342277526855e-01 -2.077795118093490601e-01 -1.787781864404678345e-01 -6.391876935958862305e-01 -1.278943717479705811e-01
3.046558797359466553e-01 2.619504928588867188e-01 -1.077202558517456055e-01 4.200437366962432861e-01 -6.523819267749786377e-02 -5.132464766502380371e-01 -4.505737423896789551e-01 -4.240656197071075439e-01
-2.241557240486145020e-01 -1.227438673377037048e-01 2.520498335361480713e-01 3.710088729858398438e-01 -2.039223350584506989e-02 -6.561952829360961914e-02 -8.032701015472412109e-01 -2.890450358390808105e-01
1.781678646802902222e-01 -1.412046849727630615e-01 -1.361690089106559753e-02 -4.547865092754364014e-01 -4.003085196018218994e-01 -5.668824315071105957e-01 -4.986518025398254395e-01 -1.050950959324836731e-01
1.341750472784042358e-01 4.282798469066619873e-01 -4.266709089279174805e-02 -5.265349149703979492e-01 -3.358385562896728516e-01 -1.675965785980224609e-01 -6.050730943679809570e-01 1.119116023182868958e-01
5.952635407447814941e-01 3.657764196395874023e-01 -4.851995781064033508e-02 -1.141297593712806702e-01 1.846617758274078369e-01 2.124049961566925049e-01 -6.226045489311218262e-01 -1.721535772085189819e-01
-5.204069018363952637e-01 -1.401690691709518433e-01 -1.746570914983749390e-01 -2.657348811626434326e-01 -3.563797771930694580e-01 1.547722369432449341e-01 -6.597710251808166504e-01 -1.488297432661056519e-01
1.444044755771756172e-04 -1.902036666870117188e-01 4.112887680530548096e-01 -4.874867200851440430e-01 -6.167871356010437012e-01 5.924088880419731140e-02 -2.694327831268310547e-01 -3.170033097267150879e-01
3.359178304672241211e-01 1.569751054048538208e-01 -3.267754912376403809e-01 6.430251896381378174e-02 2.350023835897445679e-01 -2.636050879955291748e-01 -6.295356750488281250e-01 -4.801792204380035400e-01
1.190149411559104919e-01 6.490997076034545898e-01 -1.229612454771995544e-01 -1.747310161590576172e-01 1.093645766377449036e-01 2.914800941944122314e-01 -5.841068029403686523e-01 -2.841699123382568359e-01
4.436216056346893311e-01 3.395759165287017822e-01 5.053928494453430176e-01 4.882941767573356628e-02 -2.026906758546829224e-01 3.311593234539031982e-01 -5.283043384552001953e-01 1.504899933934211731e-02
1.180981658399105072e-02 3.028398193418979645e-02 5.829360801726579666e-03 -1.067083626985549927e-01 1.589386463165283203e-01 1.696863770484924316e-01 -9.607809782028198242e-01 -1.018214300274848938e-01
3.669423609972000122e-02 -4.219580292701721191e-01 7.909936830401420593e-03 -1.539695709943771362e-01 -3.998285830020904541e-01 -3.304789364337921143e-01 -7.200576066970825195e-01 -9.629945456981658936e-02
3.612721860408782959e-01 -4.034280478954315186e-01 1.713327020406723022e-01 -3.172308504581451416e-01 -1.168566048145294189e-01 -2.116375565528869629e-01 -6.058974862098693848e-01 -3.888189792633056641e-01
2.484026104211807251e-01 -9.759936481714248657e-02 4.039568006992340088e-01 1.353320628404617310e-01 -8.035878539085388184e-01 -1.464669108390808105e-01 -2.775806486606597900e-01 -5.493289977312088013e-02
2.247988432645797729e-02 4.363979697227478027e-01 5.931722521781921387e-01 -3.212678134441375732e-01 -2.720038890838623047e-01 1.227105557918548584e-01 -1.744860708713531494e-01 -4.842475354671478271e-01
1.490487009286880493e-01 5.054453611373901367e-01 3.278922736644744873e-01 -5.500128269195556641e-01 -3.059702217578887939e-01 3.062461316585540771e-01 -1.259791553020477295e-01 -3.301619589328765869e-01
2.709950320422649384e-02 -2.629141882061958313e-02 -4.160671308636665344e-02 -2.790645062923431396e-01 -3.189181089401245117e-01 -1.778779476881027222e-01 -8.557246923446655273e-01 2.309810072183609009e-01
-1.278443932533264160e-01 -1.863939017057418823e-01 -3.154113590717315674e-01 -2.510927990078926086e-02 -2.478424310684204102e-01 -4.497343301773071289e-01 -6.840018033981323242e-01 -3.424222171306610107e-01
-7.734742015600204468e-02 4.098147451877593994e-01 -2.880767285823822021e-01 4.450328648090362549e-01 -2.663347125053405762e-01 1.281173527240753174e-01 -6.568884253501892090e-01 -1.617911607027053833e-01
1.016592532396316528e-01 5.831997394561767578e-01 -1.403326690196990967e-01 3.467831015586853027e-01 -4.183941483497619629e-01 -1.597415804862976074e-01 -4.794520437717437744e-01 -2.813297212123870850e-01
1.829046010971069336e-02 -2.827999889850616455e-01 2.846629619598388672e-01 -3.444364964962005615e-01 2.677631005644798279e-02 -4.198331832885742188e-01 -5.738363265991210938e-01 -4.623365998268127441e-01
1.081011071801185608e-01 -3.307138085365295410e-01 6.101226806640625000e-02 1.511996029876172543e-03 5.411063879728317261e-02 -3.655412793159484863e-01 -7.651345729827880859e-01 -3.914568126201629639e-01
-5.203440785408020020e-02 -1.069683879613876343e-01 -1.581335216760635376e-01 -8.142123371362686157e-02 -3.646095395088195801e-01 -5.247631669044494629e-01 -4.526436030864715576e-01 -5.839622616767883301e-01
2.202218621969223022e-01 6.527130603790283203e-01 1.195915862917900085e-01 1.475058346986770630e-01 -2.935190685093402863e-02 2.087089121341705322e-01 -6.598631143569946289e-01 9.781394153833389282e-02
-2.143790572881698608e-01 3.546524327248334885e-03 3.393587470054626465e-01 2.992291152477264404e-01 1.912696845829486847e-02 5.006412044167518616e-02 -7.018789649009704590e-01 -5.038056969642639160e-01
2.609541714191436768e-01 -3.404801785945892334e-01 1.244523748755455017e-01 3.699590861797332764e-01 -2.469847649335861206e-01 -9.575986862182617188e-02 -7.034953832626342773e-01 -3.139125406742095947e-01
1.419930905103683472e-01 -5.992071330547332764e-02 -6.783882528543472290e-02 -4.512578845024108887e-01 -3.674383461475372314e-01 -6.224449872970581055e-01 -4.642760455608367920e-01 -1.732361465692520142e-01
-2.918229699134826660e-01 -2.920646965503692627e-01 1.269519329071044922e-01 -2.745552659034729004e-01 -2.500946819782257080e-01 -3.754362761974334717e-01 -7.002433538436889648e-01 -2.102372944355010986e-01
4.391874000430107117e-02 3.859254419803619385e-01 -1.446337252855300903e-01 2.866083085536956787e-01 -4.643306434154510498e-01 3.430871665477752686e-01 -6.424563527107238770e-01 2.755115041509270668e-03
3.948781192302703857e-01 1.893386691808700562e-01 -2.830457314848899841e-02 -5.489631891250610352e-01 -3.531975448131561279e-01 -3.970998525619506836e-01 -4.706653356552124023e-01 4.580267891287803650e-02
-3.676334023475646973e-01 1.872582584619522095e-01 4.318057000637054443e-01 -1.821529269218444824e-01 -1.684075444936752319e-01 1.109881624579429626e-01 -3.105050027370452881e-01 -6.877871751785278320e-01
-1.473156958818435669e-01 2.525995373725891113e-01 4.509263038635253906e-01 3.232172429561614990e-01 -4.608911275863647461e-02 -1.225586012005805969e-01 -7.639924287796020508e-01 -7.654147595167160034e-02
-1.274123191833496094e-01 -3.292403817176818848e-01 2.962725795805454254e-02 -5.560415983200073242e-01 -3.332423865795135498e-01 -1.603978127241134644e-01 -6.140260696411132812e-01 -2.269381433725357056e-01
-3.573248088359832764e-01 4.716179072856903076e-01 -3.002586662769317627e-01 1.038607880473136902e-01 -3.968696296215057373e-01 -1.878109127283096313e-01 -3.191289007663726807e-01 -5.043129324913024902e-01
-3.350408002734184265e-02 4.279275536537170410e-01 6.256006956100463867e-01 3.797852247953414917e-02 8.252736181020736694e-02 -4.134711250662803650e-02 -4.363323748111724854e-01 -4.733188748359680176e-01
1.515303403139114380e-01 -3.891665637493133545e-01 5.129153653979301453e-02 1.701680123805999756e-01 3.604246675968170166e-02 -8.527886867523193359e-02 -6.588533520698547363e-01 -5.927398800849914551e-01
3.274331986904144287e-01 4.305815696716308594e-01 -3.918076753616333008e-01 -2.699509263038635254e-01 -3.632233440876007080e-01 -4.020771980285644531e-01 -3.553330600261688232e-01 -2.472679466009140015e-01
-8.593406528234481812e-02 1.365900188684463501e-01 1.129723489284515381e-01 -2.188278734683990479e-01 -5.906078219413757324e-01 3.393471837043762207e-01 8.410479873418807983e-03 -6.702725291252136230e-01
-1.662333607673645020e-01 1.034887135028839111e-01 -1.174043193459510803e-01 2.422555349767208099e-02 3.574157878756523132e-02 3.775423169136047363e-01 -8.944188356399536133e-01 -5.903455242514610291e-02
3.887640833854675293e-01 -3.051447272300720215e-01 -1.563569158315658569e-01 -2.428198456764221191e-01 -3.133467137813568115e-01 -2.674944102764129639e-01 -2.138923704624176025e-01 -6.759075522422790527e-01
8.643706887960433960e-02 3.433597087860107422e-01 -1.818313151597976685e-01 2.511076629161834717e-01 -6.765498518943786621e-01 3.609190881252288818e-01 -4.266006946563720703e-01 -9.243808686733245850e-02
3.832722902297973633e-01 7.797854542732238770e-01 3.753447532653808594e-01 -1.462239772081375122e-01 -6.937317550182342529e-02 6.927063688635826111e-03 -1.982108652591705322e-01 -1.965296417474746704e-01
-2.328407317399978638e-01 -3.978505730628967285e-02 -3.769322931766510010e-01 -3.983346521854400635e-01 -1.078853383660316467e-01 3.005214035511016846e-01 -7.217468619346618652e-01 -1.434680968523025513e-01
-2.060551010072231293e-02 3.836112320423126221e-01 -3.503084480762481689e-01 3.330895602703094482e-01 -1.734130680561065674e-01 -2.285860180854797363e-01 -6.914435029029846191e-01 -2.415274977684020996e-01
2.892182767391204834e-02 5.694808959960937500e-01 -2.499390393495559692e-01 -1.507866531610488892e-01 -4.703601300716400146e-01 -3.965748250484466553e-01 -2.451464831829071045e-01 -3.886411488056182861e-01
-2.621548771858215332e-01 -9.130149334669113159e-02 5.613040551543235779e-02 -3.990077674388885498e-01 -5.852815508842468262e-02 -4.121658802032470703e-01 -5.845575332641601562e-01 -4.955474734306335449e-01
-1.709031760692596436e-01 -4.481346309185028076e-01 1.752222180366516113e-01 -2.644472420215606689e-01 -3.747113645076751709e-01 2.296665161848068237e-01 -6.125560998916625977e-01 -3.177295327186584473e-01
-3.282675445079803467e-01 4.494383335113525391e-01 -1.399912238121032715e-01 -2.959342598915100098e-01 -2.213672399520874023e-01 2.218412607908248901e-01 -6.697282791137695312e-01 1.905730217695236206e-01
1.920043975114822388e-01 -8.264793455600738525e-02 -2.601772248744964600e-01 -1.838411539793014526e-01 3.127323687076568604e-01 1.137647181749343872e-01 -5.115203857421875000e-01 -6.945623159408569336e-01
1.854317784309387207e-01 1.592324115335941315e-02 6.250268220901489258e-01 7.223398983478546143e-02 -5.213752388954162598e-01 -2.820450067520141602e-01 -3.182933032512664795e-01 -3.417500257492065430e-01
2.989221811294555664e-01 -1.301846802234649658e-01 4.931677132844924927e-02 -4.644541740417480469e-01 -1.553257405757904053e-01 -5.315911173820495605e-01 -6.044301390647888184e-01 -5.913216620683670044e-02
-1.871949136257171631e-01 -3.031938970088958740e-01 -9.791408479213714600e-02 -3.503510355949401855e-01 -2.340250015258789062e-01 -2.807147502899169922e-01 -7.426176071166992188e-01 -2.359004318714141846e-01
-3.141999989748001099e-02 2.690981626510620117e-01 4.914320260286331177e-02 -3.305622041225433350e-01 -2.667267322540283203e-01 -5.847083330154418945e-01 -6.074308753013610840e-01 -1.814204603433609009e-01
9.952487796545028687e-02 -4.184318184852600098e-01 5.797702819108963013e-02 -2.988507784903049469e-02 -1.023493036627769470e-01 -2.663029730319976807e-01 -4.182800948619842529e-01 -7.445833086967468262e-01
3.879947066307067871e-01 2.943027615547180176e-01 -7.866754382848739624e-02 -1.478974074125289917e-01 -2.065800428390502930e-01 5.750599503517150879e-01 -3.136647939682006836e-01 -5.128633379936218262e-01
-2.612622082233428955e-01 -2.546746432781219482e-01 -1.879851669073104858e-01 1.380927711725234985e-01 -4.733217358589172363e-01 -5.254261195659637451e-02 -7.532876729965209961e-01 -1.350498497486114502e-01
3.647399842739105225e-01 7.047542333602905273e-01 -2.546097636222839355e-01 6.919604539871215820e-02 2.368559362366795540e-04 1.294272840023040771e-01 -5.200169682502746582e-01 -1.162021085619926453e-01
8.204890787601470947e-02 5.113871693611145020e-01 5.508532524108886719e-01 -3.742997646331787109e-01 1.509510912001132965e-03 -1.624900251626968384e-01 -3.584082126617431641e-01 -3.651708960533142090e-01
2.193963974714279175e-01 2.928981557488441467e-04 -1.059091389179229736e-01 -3.572703897953033447e-01 -6.127365827560424805e-01 -5.205277204513549805e-01 -1.551275402307510376e-01 -3.775534927845001221e-01
-1.766509376466274261e-02 2.902256250381469727e-01 -2.850448191165924072e-01 -2.647270858287811279e-01 -3.364791870117187500e-01 5.639548897743225098e-01 -3.023068606853485107e-01 -4.913993179798126221e-01
-1.932212859392166138e-01 3.455826044082641602e-01 -2.136308997869491577e-01 -1.052914112806320190e-01 -8.134483695030212402e-01 -1.351858079433441162e-01 -3.142627775669097900e-01 -8.820095658302307129e-02
3.434047698974609375e-01 -1.186349987983703613e-01 -8.683833479881286621e-02 -1.922368556261062622e-01 3.081364631652832031e-01 -3.587576746940612793e-02 -6.752117872238159180e-01 -5.209194421768188477e-01
-1.433139890432357788e-01 6.773345172405242920e-02 4.079336225986480713e-01 1.847439855337142944e-01 -4.531747102737426758e-02 1.684746891260147095e-01 -8.588235974311828613e-01 -7.948529720306396484e-02
-2.101913243532180786e-01 3.115148544311523438e-01 1.616960316896438599e-01 -1.427351534366607666e-01 1.292586028575897217e-01 -5.934246350079774857e-03 -8.886392116546630859e-01 7.639636099338531494e-02
-4.152425006031990051e-02 2.373767048120498657e-01 2.355653196573257446e-01 5.249106287956237793e-01 -2.052087634801864624e-01 2.799413502216339111e-01 -6.877994537353515625e-01 -1.317568272352218628e-01
-1.841434985399246216e-01 -1.238866522908210754e-01 -2.116765379905700684e-01 -6.418539285659790039e-01 -2.216027826070785522e-01 1.540294885635375977e-01 -6.103193163871765137e-01 -2.205384820699691772e-01
2.103523463010787964e-01 1.891567558050155640e-01 -3.449317514896392822e-01 1.235975921154022217e-01 1.286798268556594849e-01 -4.256884455680847168e-01 -5.093033313751220703e-01 -5.732001662254333496e-01
-1.265322268009185791e-01 2.172342687845230103e-01 2.587967514991760254e-01 3.229552507400512695e-01 -7.434162497520446777e-01 2.208987474441528320e-01 -3.480777740478515625e-01 -2.071258425712585449e-01
-3.168333321809768677e-02 -1.233145296573638916e-01 3.588633611798286438e-02 -1.041432395577430725e-01 -7.023913860321044922e-01 4.191776216030120850e-01 -2.158683985471725464e-01 -5.059579014778137207e-01
2.988156378269195557e-01 -2.240410000085830688e-01 4.669524431228637695e-01 -3.396708145737648010e-02 -6.903374791145324707e-01 -7.296714186668395996e-02 -3.691877722740173340e-01 -1.520752012729644775e-01
3.076502121984958649e-02 2.664083540439605713e-01 -2.988134324550628662e-01 -2.997673749923706055e-01 -3.358808457851409912e-01 -5.650029778480529785e-01 -2.755617797374725342e-01 -4.908680617809295654e-01
-1.723779588937759399e-01 2.355341613292694092e-01 -3.233469724655151367e-01 -2.077881619334220886e-02 -4.252049922943115234e-01 -4.034634530544281006e-01 -2.198318392038345337e-01 -6.464645266532897949e-01
-1.564923375844955444e-01 4.815616905689239502e-01 -2.361252158880233765e-01 -2.430870980024337769e-01 -5.637116432189941406e-01 -4.033280611038208008e-01 -3.554107546806335449e-01 -1.483270227909088135e-01
1.145830824971199036e-01 3.576613962650299072e-01 -4.641524329781532288e-02 -3.715288937091827393e-01 -6.665228009223937988e-01 -4.323320090770721436e-01 -2.176933884620666504e-01 -2.005166560411453247e-01
8.624312281608581543e-02 3.533001542091369629e-01 5.637471675872802734e-01 3.366057872772216797e-01 -2.436280846595764160e-01 2.930961847305297852e-01 -4.884917438030242920e-01 -2.296581417322158813e-01
-1.754990406334400177e-02 1.906093955039978027e-01 6.906456947326660156e-01 -1.766800135374069214e-01 -3.447968661785125732e-01 -1.763891875743865967e-01 -2.671524286270141602e-01 -4.835124015808105469e-01
4.150805473327636719e-01 -8.235564827919006348e-02 1.020310893654823303e-01 2.440699487924575806e-01 -3.925202190876007080e-01 5.236275792121887207e-01 -4.190863370895385742e-01 -3.834763169288635254e-01
3.273484706878662109e-01 -4.152853488922119141e-01 2.324630916118621826e-01 2.631711661815643311e-01 -3.070445060729980469e-01 -4.124714061617851257e-02 -6.614848971366882324e-01 -2.520771622657775879e-01
5.032318457961082458e-02 5.270045995712280273e-01 -7.736340910196304321e-02 3.046124279499053955e-01 -3.001577556133270264e-01 -4.739370942115783691e-01 -5.483255386352539062e-01 -7.475288957357406616e-02
-5.903740599751472473e-02 2.683860063552856445e-01 2.701856195926666260e-01 3.594741523265838623e-01 -7.335922718048095703e-01 2.564606368541717529e-01 -3.422513902187347412e-01 -3.458300605416297913e-02
2.454471141099929810e-01 5.449241399765014648e-01 -3.786180913448333740e-01 1.773631423711776733e-01 -1.288380324840545654e-01 2.035427689552307129e-01 -6.109930872917175293e-01 -1.914747804403305054e-01
4.222649037837982178e-01 1.229714415967464447e-02 4.856967329978942871e-01 1.231014728546142578e-01 -5.437700748443603516e-01 1.118880212306976318e-01 -1.812943965196609497e-01 -4.789713025093078613e-01
-7.157948613166809082e-02 -4.420673474669456482e-03 4.738670289516448975e-01 4.307567477226257324e-01 -7.541938126087188721e-02 -1.214907839894294739e-01 -5.865973234176635742e-01 -4.692664742469787598e-01
-2.198013663291931152e-01 -9.030973911285400391e-02 -2.194738835096359253e-01 -4.555501937866210938e-01 -2.865628600120544434e-01 -4.780968129634857178e-01 -4.629626274108886719e-01 -4.034943282604217529e-01
3.395329415798187256e-01 7.906928658485412598e-01 -1.072293743491172791e-01 -3.999266624450683594e-01 -2.098965942859649658e-01 5.338842794299125671e-02 -9.143394976854324341e-02 -1.811512559652328491e-01
-1.628196537494659424e-01 2.577606141567230225e-01 -3.647678792476654053e-01 1.573112905025482178e-01 -7.198647409677505493e-02 6.225851178169250488e-02 -8.108776807785034180e-01 -2.875168621540069580e-01
6.437047719955444336e-01 -1.513403505086898804e-01 7.349371165037155151e-02 -5.228236913681030273e-01 -2.919131815433502197e-01 1.910099685192108154e-01 -3.088257610797882080e-01 -2.586948275566101074e-01
-1.189919188618659973e-02 1.369342356920242310e-01 -3.871261477470397949e-01 2.238704860210418701e-01 -1.492369771003723145e-01 6.294297426939010620e-02 -8.637030124664306641e-01 -9.437394142150878906e-02
6.629879027605056763e-02 -1.177834942936897278e-01 3.300623968243598938e-02 -3.743022084236145020e-01 -3.011555969715118408e-01 -5.854990482330322266e-01 -6.250598430633544922e-01 -1.278136670589447021e-01
-1.518622487783432007e-01 1.355843544006347656e-01 -2.414168417453765869e-01 -3.092536032199859619e-01 -4.930589199066162109e-01 -1.007616817951202393e-01 -7.041933536529541016e-01 -2.355556637048721313e-01
2.142552286386489868e-02 6.424181908369064331e-02 5.507877096533775330e-02 6.927782893180847168e-01 -4.788714945316314697e-01 -1.363175362348556519e-01 -4.337905943393707275e-01 -2.763401269912719727e-01
4.166697263717651367e-01 3.849023580551147461e-01 -1.316369026899337769e-01 1.666849553585052490e-01 -8.706170320510864258e-02 4.206108748912811279e-01 -6.359015107154846191e-01 -2.103815674781799316e-01
4.296989738941192627e-01 8.209308981895446777e-02 -1.786081492900848389e-01 6.255291402339935303e-02 -6.411171704530715942e-02 2.114776223897933960e-01 -1.110891476273536682e-01 -8.435828089714050293e-01
-1.519210785627365112e-01 -2.546617984771728516e-01 5.744508281350135803e-02 -3.170447051525115967e-01 -2.433886826038360596e-01 2.755845785140991211e-01 -7.944583892822265625e-01 -2.046973407268524170e-01
-2.632199972867965698e-02 -4.255238175392150879e-01 1.805545240640640259e-01 -1.462155133485794067e-01 -4.064660072326660156e-01 3.431059718132019043e-01 -5.922012329101562500e-01 -3.614126741886138916e-01
-2.892479598522186279e-01 -1.608037501573562622e-01 2.284324727952480316e-02 -2.892746031284332275e-01 -1.533265858888626099e-01 -2.905466556549072266e-01 -8.352422118186950684e-01 -2.684036269783973694e-02
-5.454087629914283752e-02 -2.234329879283905029e-01 -4.027044400572776794e-02 -6.130815744400024414e-01 -1.947271227836608887e-01 -1.780350459739565849e-03 -6.836781501770019531e-01 -2.535242438316345215e-01
-3.090077340602874756e-01 2.497883699834346771e-02 2.400549650192260742e-01 -3.115611672401428223e-01 -4.148887991905212402e-01 4.551486372947692871e-01 -2.936115562915802002e-01 -5.326281785964965820e-01
-1.378389000892639160e-01 4.190296530723571777e-01 -5.060241818428039551e-01 -2.590247392654418945e-01 -1.526290625333786011e-01 2.195073366165161133e-01 -5.449476838111877441e-01 -3.373619914054870605e-01
1.949450075626373291e-01 -1.891067028045654297e-01 -1.545940935611724854e-01 -5.495929121971130371e-01 -1.846684664487838745e-01 2.920334935188293457e-01 -3.110203444957733154e-01 -6.198095083236694336e-01
1.964845955371856689e-01 8.241786621510982513e-03 2.266034334897994995e-01 -3.209496289491653442e-02 -6.216542124748229980e-01 -3.363623470067977905e-02 -6.845877766609191895e-01 2.295666635036468506e-01
2.142217382788658142e-02 -1.548331975936889648e-01 5.984179973602294922e-01 4.316308349370956421e-02 -2.222397774457931519e-01 -1.947906613349914551e-01 -7.043780684471130371e-01 -1.792156994342803955e-01
-1.677710562944412231e-01 6.932502985000610352e-02 7.155855000019073486e-02 3.262455016374588013e-02 -5.024040937423706055e-01 -7.059154510498046875e-01 -3.563734591007232666e-01 -2.883285582065582275e-01
3.353761732578277588e-01 4.601938128471374512e-01 4.187993705272674561e-01 3.255083262920379639e-01 -3.468584120273590088e-01 1.828728467226028442e-01 -3.685445487499237061e-01 -3.237552940845489502e-01
-8.037646859884262085e-02 -1.441956311464309692e-01 7.199178636074066162e-02 3.583400249481201172e-01 -1.487742364406585693e-01 -9.105646610260009766e-02 -6.346607208251953125e-01 -6.371323466300964355e-01
4.480862244963645935e-02 4.112201929092407227e-01 7.791458815336227417e-02 -3.889099657535552979e-01 1.265600919723510742e-01 3.695267140865325928e-01 -5.358717441558837891e-01 -4.815002679824829102e-01
5.354581028223037720e-02 4.491102397441864014e-01 2.207010388374328613e-01 -5.219520926475524902e-01 -4.487671852111816406e-01 -1.337690502405166626e-01 1.007654070854187012e-01 -4.948232173919677734e-01
1.584131866693496704e-01 -1.577370464801788330e-01 -2.236027419567108154e-01 3.783702552318572998e-01 -2.914814352989196777e-01 -3.741714358329772949e-02 -6.537132263183593750e-01 -4.931120872497558594e-01
1.770360469818115234e-01 -4.479765892028808594e-01 -3.429340943694114685e-02 -3.595438301563262939e-01 -2.412581145763397217e-01 -5.392116028815507889e-03 -6.511372327804565430e-01 -3.940979540348052979e-01
-1.387284994125366211e-01 2.107371985912322998e-01 1.120790652930736542e-02 -5.633371472358703613e-01 1.070251762866973877e-01 -2.538361847400665283e-01 -6.990121603012084961e-01 -2.331625968217849731e-01
-1.841522157192230225e-01 -4.597076401114463806e-02 2.688686847686767578e-01 5.068061128258705139e-02 -7.967101335525512695e-01 2.835327982902526855e-01 -3.805768191814422607e-01 -1.707023233175277710e-01
4.408465921878814697e-01 1.254128068685531616e-01 2.786267697811126709e-01 -1.463733315467834473e-01 -2.235421910881996155e-02 3.650994300842285156e-01 -5.211642384529113770e-01 -5.342832207679748535e-01
-1.344688236713409424e-01 -1.131452620029449463e-01 7.554878294467926025e-02 -3.193630576133728027e-01 -5.879964232444763184e-01 -2.319040000438690186e-01 -6.256954669952392578e-01 -2.653335928916931152e-01
2.416415065526962280e-01 -3.688577711582183838e-01 1.007328182458877563e-01 -9.383460879325866699e-02 -6.403654217720031738e-01 3.542578518390655518e-01 -3.492110669612884521e-01 -3.592860400676727295e-01
-1.136635616421699524e-02 1.610218733549118042e-01 2.913900017738342285e-01 -2.532863616943359375e-01 -8.091475367546081543e-01 -2.160972543060779572e-02 -3.656706511974334717e-01 -1.896807700395584106e-01
5.907501652836799622e-02 4.623109102249145508e-01 6.020102500915527344e-01 -8.794910274446010590e-03 -4.246852695941925049e-01 1.058442145586013794e-01 -1.558981090784072876e-01 -4.521286785602569580e-01
3.785422816872596741e-02 4.392990171909332275e-01 5.174680352210998535e-01 -2.520295083522796631e-01 -2.708148062229156494e-01 1.510321050882339478e-01 -7.352616637945175171e-02 -6.105193495750427246e-01
1.303933560848236084e-01 2.913623750209808350e-01 1.807897090911865234e-01 8.928902447223663330e-02 -5.788491368293762207e-01 3.735591769218444824e-01 -6.009618043899536133e-01 1.472426205873489380e-01
-2.781372368335723877e-01 4.517039284110069275e-03 -7.261101156473159790e-02 7.848251610994338989e-02 -6.577375531196594238e-01 -2.363497465848922729e-01 -3.498167991638183594e-01 -5.480289459228515625e-01
3.614141345024108887e-01 1.082258075475692749e-01 -2.202838212251663208e-01 2.347143553197383881e-02 -4.402354955673217773e-01 1.072806268930435181e-01 -2.200280427932739258e-01 -7.448908686637878418e-01
1.989013850688934326e-01 3.476816713809967041e-01 1.135544329881668091e-01 2.448713779449462891e-01 -5.756543278694152832e-01 1.870385110378265381e-01 -3.792843818664550781e-01 -5.064398050308227539e-01
-2.652087807655334473e-01 4.861253201961517334e-01 -3.173780143260955811e-01 -2.294959127902984619e-01 -3.977454602718353271e-01 -4.417967982590198517e-03 -2.889049705117940903e-03 -6.178348064422607422e-01
1.785711348056793213e-01 2.946238219738006592e-01 -2.786608636379241943e-01 -3.596391677856445312e-01 -1.159232109785079956e-01 4.189385175704956055e-01 -4.395262300968170166e-01 -5.405423045158386230e-01
