# Supplementary material for: Where is your field going? A machine learning approach to study the relative motion of the domains of physics
Source: PLoS One. 2020 Jun 18;15(6):e0233997. doi: 10.1371/journal.pone.0233997 (PMC7302634; doi:10.1371/journal.pone.0233997)
Supplement: S12 Data — (ZIP) [file pone.0233997.s012.zip › 11/Pacs4Run_11_VS_500_embeddings1989-1993ED8.txt]

-2.441108822822570801e-01 -7.780171930789947510e-02 4.859097003936767578e-01 3.723243176937103271e-01 -4.554374516010284424e-01 -4.507482945919036865e-01 1.827235966920852661e-01 -3.400557339191436768e-01
-3.440532088279724121e-01 -3.839187622070312500e-01 -1.911195367574691772e-01 -3.393999338150024414e-01 -4.215170145034790039e-01 -3.778472840785980225e-01 5.034298300743103027e-01 -9.288713335990905762e-02
6.295155733823776245e-02 -1.121690869331359863e-02 -8.928602188825607300e-02 4.439014494419097900e-01 -8.621116280555725098e-01 -1.269993335008621216e-01 1.414493173360824585e-01 -1.073208302259445190e-01
-9.104859083890914917e-02 -2.554513514041900635e-01 -2.265089601278305054e-01 4.029370248317718506e-01 -4.171570241451263428e-01 -3.149407207965850830e-01 6.412900090217590332e-01 1.683140099048614502e-01
3.862423077225685120e-02 -2.671265304088592529e-01 8.352268487215042114e-02 5.705900788307189941e-01 -3.901315629482269287e-01 3.624048531055450439e-01 5.402058959007263184e-01 -1.387092322111129761e-01
-3.361060619354248047e-01 -3.339938819408416748e-01 -4.096704125404357910e-01 3.364131748676300049e-01 -6.054242849349975586e-01 -3.362772464752197266e-01 -8.328274637460708618e-02 -8.899579942226409912e-02
-6.284497380256652832e-01 -3.346505463123321533e-01 5.769804716110229492e-01 2.769144773483276367e-01 -2.647880613803863525e-01 1.032702401280403137e-01 3.651207312941551208e-02 -3.689903393387794495e-02
1.062046140432357788e-01 -3.393518328666687012e-01 -2.913577854633331299e-01 7.385067939758300781e-01 -3.851667940616607666e-01 -2.444303035736083984e-01 6.769708544015884399e-02 -1.749195307493209839e-01
-3.596749305725097656e-01 3.217351436614990234e-01 -3.269626498222351074e-01 4.744943678379058838e-01 -5.406170487403869629e-01 -3.163799345493316650e-01 8.893674612045288086e-02 -1.865427643060684204e-01
-4.940024316310882568e-01 -1.428299099206924438e-01 5.185888614505529404e-03 -7.836687564849853516e-02 -6.885626912117004395e-01 -2.851877510547637939e-01 4.066790342330932617e-01 9.249082952737808228e-02
-6.856890320777893066e-01 3.591791391372680664e-01 7.487580925226211548e-02 9.918071329593658447e-02 -3.294717967510223389e-01 1.026232019066810608e-01 4.254410862922668457e-01 -2.920524477958679199e-01
-1.497130934149026871e-02 2.051352262496948242e-01 -1.768762171268463135e-01 4.776608943939208984e-01 -7.828407883644104004e-01 -1.507664024829864502e-01 1.895384937524795532e-01 -1.635708063840866089e-01
1.582110524177551270e-01 -3.276690542697906494e-01 -2.148678600788116455e-01 1.815664917230606079e-01 -4.457522630691528320e-01 -1.054812036454677582e-02 7.315277457237243652e-01 -2.335132509469985962e-01
4.075968638062477112e-02 -2.858772277832031250e-01 -4.132465720176696777e-01 3.074839413166046143e-01 -3.893135190010070801e-01 -4.571822285652160645e-02 6.814041733741760254e-01 -1.825565248727798462e-01
-3.564427793025970459e-01 -5.569248199462890625e-01 -1.847218424081802368e-01 1.290075629949569702e-01 -5.520187020301818848e-01 7.338456064462661743e-02 4.457875192165374756e-01 -5.640623718500137329e-02
-8.283459544181823730e-01 -8.227591216564178467e-02 7.532764226198196411e-02 -1.331889033317565918e-01 -1.669923663139343262e-01 -5.441358685493469238e-02 1.412718296051025391e-01 -4.825506508350372314e-01
-2.543004155158996582e-01 -6.290430426597595215e-01 4.513245448470115662e-02 4.190041124820709229e-01 -3.491909801959991455e-01 -3.278266489505767822e-01 3.105221092700958252e-01 1.902797669172286987e-01
-5.997091531753540039e-01 -3.690940141677856445e-01 -2.151068598031997681e-01 2.583690583705902100e-01 -2.177191674709320068e-01 -1.249372214078903198e-01 5.680456161499023438e-01 7.352592051029205322e-02
-3.164629936218261719e-01 -2.533365488052368164e-01 -1.447347749490290880e-04 1.155649572610855103e-01 -6.285571455955505371e-01 -8.246444165706634521e-02 6.371578574180603027e-01 1.202570497989654541e-01
-6.627719402313232422e-01 -4.947669338434934616e-03 -2.033456563949584961e-01 1.088384017348289490e-01 -3.829946517944335938e-01 -2.653308510780334473e-01 5.303698182106018066e-01 9.558429569005966187e-02
-7.633051872253417969e-01 -4.022431671619415283e-01 2.505154013633728027e-01 4.364698380231857300e-02 -2.378987222909927368e-01 -3.594040572643280029e-01 -3.215258195996284485e-02 -6.404514610767364502e-02
-4.348016977310180664e-01 -3.566393554210662842e-01 -2.181056439876556396e-01 1.064343824982643127e-01 -6.450369954109191895e-01 7.508067041635513306e-02 4.501538574695587158e-01 -2.256375737488269806e-02
-6.151888370513916016e-01 3.471760153770446777e-01 2.116158157587051392e-01 2.627294957637786865e-01 -5.820655822753906250e-01 -1.156341210007667542e-01 9.334176033735275269e-02 -1.622323989868164062e-01
-4.576229751110076904e-01 -6.196730136871337891e-01 2.152463644742965698e-01 8.682091534137725830e-02 -4.132314026355743408e-01 -1.626491844654083252e-01 3.768505454063415527e-01 1.161312460899353027e-01
1.505434215068817139e-01 -2.009130567312240601e-01 3.293500840663909912e-01 3.038501143455505371e-01 -5.651825666427612305e-01 -4.005392193794250488e-01 4.785829484462738037e-01 1.651360243558883667e-01
-2.767053246498107910e-01 -4.939133524894714355e-01 -1.387183815240859985e-01 -1.900562494993209839e-01 -7.099921107292175293e-01 -5.940315127372741699e-02 2.900710701942443848e-01 -1.798915714025497437e-01
-3.285708129405975342e-01 -6.869955062866210938e-01 1.451842337846755981e-01 3.936204314231872559e-01 -3.336923122406005859e-01 -2.031543701887130737e-01 2.472599893808364868e-01 1.740781068801879883e-01
-3.187079131603240967e-01 -2.952553629875183105e-01 -1.568035036325454712e-01 9.130942076444625854e-02 -5.845093131065368652e-01 3.626163303852081299e-01 5.129714608192443848e-01 -2.050446420907974243e-01
-2.356944233179092407e-01 -3.654765188694000244e-01 -4.379903078079223633e-01 1.713924109935760498e-01 -6.234895586967468262e-01 -4.340495169162750244e-01 7.367008179426193237e-02 -8.425378054380416870e-02
-1.158236935734748840e-01 -4.317333400249481201e-01 -3.609337210655212402e-01 5.152940750122070312e-01 -5.972106456756591797e-01 -1.767391860485076904e-01 6.938907504081726074e-02 -1.080639585852622986e-01
-6.230017542839050293e-01 -4.948778450489044189e-01 4.405216500163078308e-02 1.292974352836608887e-01 -4.253692924976348877e-01 -3.412607908248901367e-01 1.673381924629211426e-01 1.513486653566360474e-01
7.778974622488021851e-02 -8.228518813848495483e-02 1.425362825393676758e-01 1.825376600027084351e-01 -6.278733015060424805e-01 -1.337921470403671265e-01 7.208814620971679688e-01 4.178668186068534851e-02
-4.027151167392730713e-01 -4.365193247795104980e-01 3.565928712487220764e-02 -1.858037780039012432e-03 -4.070261716842651367e-01 4.511115849018096924e-01 2.281157970428466797e-01 -4.741177260875701904e-01
-5.976049229502677917e-02 1.314631253480911255e-01 2.911745905876159668e-01 9.250364452600479126e-02 -3.159874379634857178e-01 1.375767588615417480e-01 5.566509366035461426e-01 -6.761442422866821289e-01
-5.360558629035949707e-01 -4.592768475413322449e-02 -5.575459077954292297e-02 3.893358632922172546e-02 -4.905633032321929932e-01 -2.274507582187652588e-01 6.319723725318908691e-01 1.188919916749000549e-01
-1.817875653505325317e-01 -2.037096172571182251e-01 7.094414532184600830e-02 6.700125932693481445e-01 1.943301558494567871e-01 3.078093379735946655e-02 2.502194941043853760e-01 -6.084275841712951660e-01
-2.943844795227050781e-01 1.707116216421127319e-01 1.898667365312576294e-01 1.922937631607055664e-01 -7.166065573692321777e-01 2.633425891399383545e-01 4.685768485069274902e-01 -9.343805164098739624e-02
-4.104408025741577148e-01 -7.374195754528045654e-02 1.276002973318099976e-01 4.186259210109710693e-01 2.048286795616149902e-01 2.435393631458282471e-02 3.524433970451354980e-01 -6.839640736579895020e-01
-9.935732185840606689e-02 2.999248802661895752e-01 2.121052443981170654e-01 1.726242750883102417e-01 -4.731255471706390381e-01 2.181169539690017700e-01 5.112759470939636230e-01 -5.408877134323120117e-01
1.108787022531032562e-03 3.669649958610534668e-01 1.733645983040332794e-02 -1.520163379609584808e-02 -2.308227568864822388e-01 -3.806433975696563721e-01 5.753028392791748047e-01 -5.793635249137878418e-01
-3.680598437786102295e-01 -4.626851081848144531e-01 -3.347443938255310059e-01 2.825945913791656494e-01 -4.676601588726043701e-01 1.442063003778457642e-01 4.622128903865814209e-01 -7.347446680068969727e-02
-1.489247828722000122e-01 -3.289586007595062256e-01 -3.158532977104187012e-01 8.573216386139392853e-03 -7.013943791389465332e-01 -5.043931007385253906e-01 1.240260526537895203e-01 -8.956494182348251343e-02
2.252584397792816162e-01 -1.840755939483642578e-01 -1.721951365470886230e-01 3.925453126430511475e-01 -6.025037169456481934e-01 6.726232916116714478e-02 5.583210587501525879e-01 -2.288545966148376465e-01
-2.971910834312438965e-01 -4.462457895278930664e-01 -4.503665268421173096e-01 4.468621611595153809e-01 -8.975207060575485229e-02 -3.822058439254760742e-01 3.885616362094879150e-01 -7.006838172674179077e-02
8.823936805129051208e-03 -9.030520170927047729e-02 1.375242471694946289e-01 1.128868684172630310e-01 -6.690816879272460938e-01 -7.292614132165908813e-02 7.116150856018066406e-01 2.694869041442871094e-02
-4.960796535015106201e-01 -7.664772868156433105e-02 -1.082327067852020264e-01 -2.563896588981151581e-02 -5.553265213966369629e-01 -3.033125400543212891e-01 5.656080245971679688e-01 1.239358261227607727e-01
-1.766818165779113770e-01 7.721030153334140778e-03 3.560996949672698975e-01 -8.472735434770584106e-02 -4.053553938865661621e-02 -2.240966260433197021e-01 7.294932603836059570e-01 -5.007148385047912598e-01
1.436623279005289078e-02 1.840659230947494507e-01 3.652431964874267578e-01 2.278992235660552979e-01 -5.447415709495544434e-01 2.652425169944763184e-01 4.157801270484924316e-01 -4.905125200748443604e-01
1.599241942167282104e-01 -2.902662754058837891e-01 5.696061998605728149e-02 2.643782198429107666e-01 -5.053059458732604980e-01 -4.999371170997619629e-01 5.516937375068664551e-01 8.597798645496368408e-02
-6.364089250564575195e-01 -5.450274348258972168e-01 2.153194695711135864e-02 6.408444792032241821e-02 -2.256315052509307861e-01 -2.461925745010375977e-01 4.189818799495697021e-01 7.932402193546295166e-02
-8.716981858015060425e-02 -8.161734938621520996e-01 -1.324983127415180206e-02 -1.309622824192047119e-01 -4.264530241489410400e-01 -1.074796915054321289e-01 2.564032971858978271e-01 -2.231113314628601074e-01
6.263885181397199631e-03 2.786033749580383301e-01 -3.290380537509918213e-01 4.714759290218353271e-01 -6.183899641036987305e-01 7.988995872437953949e-03 3.607277274131774902e-01 -2.814088761806488037e-01
-6.993848681449890137e-01 -5.026661753654479980e-01 6.360327824950218201e-03 5.077597871422767639e-02 -2.217671424150466919e-01 -3.286662995815277100e-01 3.080497980117797852e-01 5.892467871308326721e-02
-5.676319003105163574e-01 -3.266229927539825439e-01 -2.404784709215164185e-01 -4.544651135802268982e-02 -2.098854035139083862e-01 -7.199741899967193604e-02 -7.111784815788269043e-02 -6.759607195854187012e-01
1.009708493947982788e-01 1.626393198966979980e-02 6.101222634315490723e-01 5.689988732337951660e-01 -1.990070641040802002e-01 8.202906697988510132e-03 3.885162770748138428e-01 -3.208044171333312988e-01
-8.814627677202224731e-02 5.375469103455543518e-03 5.308645963668823242e-01 -1.061588227748870850e-01 -1.896629333496093750e-01 -1.989697813987731934e-01 4.324035346508026123e-01 -6.607426404953002930e-01
-4.253976047039031982e-01 -4.879711270332336426e-01 -3.331624567508697510e-01 -2.219043672084808350e-01 -5.231627225875854492e-01 -1.789091527462005615e-01 6.161746755242347717e-02 -3.334332108497619629e-01
-3.052332997322082520e-01 -1.960140913724899292e-01 -1.999246925115585327e-01 1.920060515403747559e-01 -5.668529272079467773e-01 -8.843442425131797791e-03 6.845670938491821289e-01 3.927192836999893188e-02
-2.352850884199142456e-01 1.387506425380706787e-01 2.269496172666549683e-01 3.552721440792083740e-01 1.208688411861658096e-02 -2.756913602352142334e-01 2.126635611057281494e-02 -8.191829919815063477e-01
-2.912474572658538818e-01 -2.113861888647079468e-01 -4.043363034725189209e-01 9.665007144212722778e-02 -7.807341217994689941e-01 -1.475244313478469849e-01 -5.803914368152618408e-02 -2.509664297103881836e-01
-1.970198452472686768e-01 -2.024530060589313507e-02 1.325475424528121948e-01 2.135073542594909668e-01 8.748552203178405762e-02 -3.568074107170104980e-01 8.729611337184906006e-02 -8.689265251159667969e-01
5.795607343316078186e-02 9.361933171749114990e-02 2.118731588125228882e-01 8.422404527664184570e-02 -7.049896717071533203e-01 -5.109007954597473145e-01 4.072963297367095947e-01 1.094171032309532166e-01
-4.779000282287597656e-01 3.478062152862548828e-01 -8.506840467453002930e-02 3.922747969627380371e-01 -6.749050617218017578e-01 -1.007964760065078735e-01 4.012405499815940857e-02 -1.491970270872116089e-01
5.032078921794891357e-02 -6.850276589393615723e-01 -2.459495067596435547e-01 3.251354098320007324e-01 -4.672499597072601318e-01 -3.399479389190673828e-01 3.806038945913314819e-02 -1.632946431636810303e-01
-5.469319820404052734e-01 -2.220584899187088013e-01 -1.433966457843780518e-01 1.444374173879623413e-01 -3.666673004627227783e-01 -2.930309772491455078e-01 5.984231829643249512e-01 1.780682802200317383e-01
-6.285092234611511230e-02 2.453384399414062500e-01 4.600027576088905334e-02 -2.776282140985131264e-03 -2.889784574508666992e-01 -1.074469536542892456e-01 4.529064297676086426e-01 -7.959631681442260742e-01
1.304143574088811874e-02 -2.688581049442291260e-01 -3.235787749290466309e-01 3.149794638156890869e-01 -6.812311410903930664e-01 -3.053525984287261963e-01 -2.122031152248382568e-01 -3.482583761215209961e-01
-3.612169623374938965e-01 -2.768407342955470085e-03 1.568422317504882812e-01 -2.178935110569000244e-01 -7.293547391891479492e-01 -7.520335912704467773e-02 -1.615414172410964966e-01 -4.834544062614440918e-01
-3.570180758833885193e-02 -2.993606328964233398e-01 -6.453262269496917725e-02 3.663662970066070557e-01 -1.175788938999176025e-01 -4.192344844341278076e-01 7.485684752464294434e-01 1.441628634929656982e-01
-1.850601285696029663e-01 -3.558980226516723633e-01 -1.418953686952590942e-01 4.850036278367042542e-02 -4.375593364238739014e-01 2.681221812963485718e-02 7.830115556716918945e-01 -1.063887476921081543e-01
-3.653281033039093018e-01 -4.888813793659210205e-01 -2.067668884992599487e-01 1.023829728364944458e-01 -2.232562452554702759e-01 -2.642389573156833649e-02 7.210735678672790527e-01 -6.169936433434486389e-02
-1.761881262063980103e-01 -3.650245368480682373e-01 -2.247808277606964111e-01 2.320928871631622314e-01 -3.604086041450500488e-01 7.055208086967468262e-02 7.713599205017089844e-01 -3.812335431575775146e-02
-1.289010047912597656e-01 2.472902536392211914e-01 -1.943431794643402100e-02 3.574941754341125488e-01 -4.396659731864929199e-01 -7.072604894638061523e-01 -1.743705272674560547e-01 -2.648087143898010254e-01
-2.439049929380416870e-01 3.298031687736511230e-01 4.550488293170928955e-02 5.429736971855163574e-01 -6.633026599884033203e-01 2.971245162189006805e-02 1.115353405475616455e-02 -3.063840568065643311e-01
1.259449124336242676e-01 -1.217827349901199341e-01 -1.070097833871841431e-01 3.529247939586639404e-01 -7.305271029472351074e-01 -2.965208292007446289e-01 -2.359902262687683105e-01 -3.949863016605377197e-01
-3.501555323600769043e-02 -4.210571646690368652e-01 2.003433555364608765e-01 5.166247487068176270e-01 -6.308280825614929199e-01 -2.378334999084472656e-01 -2.425186187028884888e-01 -3.349514678120613098e-02
-1.409149765968322754e-01 -2.157018333673477173e-01 6.097751259803771973e-01 5.379655212163925171e-02 -5.870649218559265137e-01 -2.934718430042266846e-01 -2.306151986122131348e-01 -2.737545669078826904e-01
-9.986472874879837036e-02 1.506742388010025024e-01 -1.973959654569625854e-01 4.198931157588958740e-01 9.914527833461761475e-02 -4.170009195804595947e-01 2.996114492416381836e-01 -6.917819976806640625e-01
-4.029660820960998535e-01 -1.257236003875732422e-01 -4.733658730983734131e-01 5.831897258758544922e-01 -3.147901296615600586e-01 -3.192445337772369385e-01 2.374057471752166748e-01 1.596166752278804779e-02
-7.818474620580673218e-02 -3.512024879455566406e-01 -4.943745583295822144e-02 5.679703950881958008e-01 -6.301876306533813477e-01 1.432120054960250854e-01 -1.818878501653671265e-01 -3.078637123107910156e-01
3.604180514812469482e-01 8.070338517427444458e-02 1.977172791957855225e-01 2.089551091194152832e-01 -2.066521048545837402e-01 -4.052976071834564209e-01 4.064740240573883057e-01 -6.392487883567810059e-01
-4.248834550380706787e-01 -4.684263765811920166e-01 -2.670846283435821533e-01 2.525663673877716064e-01 -5.024583935737609863e-01 3.271972239017486572e-01 8.371630311012268066e-02 -3.136813640594482422e-01
-6.759192943572998047e-01 -3.964766561985015869e-01 -2.050745934247970581e-01 3.783609569072723389e-01 -1.475108042359352112e-02 -2.185734212398529053e-01 3.851700127124786377e-01 6.617239117622375488e-02
-6.323113441467285156e-01 -2.711335718631744385e-01 2.387952357530593872e-01 -9.361794590950012207e-02 -2.744014561176300049e-01 1.244219467043876648e-01 1.898036338388919830e-02 -6.080660223960876465e-01
-4.874846935272216797e-01 -4.148676991462707520e-01 -1.590657979249954224e-02 -5.372929200530052185e-02 -2.681891620159149170e-01 4.257733374834060669e-02 -1.261417418718338013e-01 -7.053037881851196289e-01
-6.795560717582702637e-01 -3.736157119274139404e-01 1.278378665447235107e-01 1.297549903392791748e-01 -2.629147171974182129e-01 -4.106845855712890625e-01 2.933040261268615723e-01 2.040166258811950684e-01
-4.315811693668365479e-01 -1.612613648176193237e-01 1.734945178031921387e-01 5.106954574584960938e-01 2.391980439424514771e-01 -9.390860050916671753e-02 2.609886527061462402e-01 -6.022231578826904297e-01
7.969789206981658936e-02 -4.430330991744995117e-01 -3.950223624706268311e-01 2.776499092578887939e-01 -4.026187062263488770e-01 -3.673385083675384521e-02 5.948913097381591797e-01 -2.165431082248687744e-01
-4.508380591869354248e-01 3.328111469745635986e-01 -1.464682519435882568e-01 3.834524452686309814e-01 -6.856433153152465820e-01 -1.612482368946075439e-01 1.330218911170959473e-01 -6.074925512075424194e-02
1.077784374356269836e-01 -5.093047618865966797e-01 8.750759810209274292e-02 4.030291438102722168e-01 -5.153758525848388672e-01 -1.183393597602844238e-01 5.270375609397888184e-01 3.895459324121475220e-02
-3.580302000045776367e-01 -5.040712952613830566e-01 -4.845505654811859131e-01 2.228801697492599487e-01 -2.261326462030410767e-02 -4.611994326114654541e-01 2.671944797039031982e-01 -2.205729633569717407e-01
-2.812314964830875397e-02 1.904697343707084656e-02 1.412117183208465576e-01 -1.686690449714660645e-01 -3.907891809940338135e-01 -2.514967881143093109e-02 4.313747882843017578e-01 -7.816799283027648926e-01
-9.520750492811203003e-02 -3.886591494083404541e-01 -1.817975044250488281e-01 6.889681220054626465e-01 -4.172130227088928223e-01 -3.725318014621734619e-01 1.346325576305389404e-01 3.434111177921295166e-02
-5.334820747375488281e-01 -4.184936583042144775e-01 6.961501389741897583e-02 3.144739568233489990e-01 -3.899097442626953125e-01 -8.117381483316421509e-02 4.828335940837860107e-01 2.115962505340576172e-01
-3.519510030746459961e-01 9.343031793832778931e-02 3.054944574832916260e-01 4.904033541679382324e-01 -4.679433703422546387e-01 -5.539736151695251465e-01 -8.287867158651351929e-02 2.919047698378562927e-02
-4.675025939941406250e-01 8.671621233224868774e-02 -3.739975690841674805e-01 4.036477506160736084e-01 -6.156383752822875977e-01 -1.640542447566986084e-01 -1.165448352694511414e-01 -2.271755188703536987e-01
-1.248561367392539978e-01 -2.384664416313171387e-01 -5.823223292827606201e-02 7.301593422889709473e-01 -5.386152863502502441e-01 -2.133663296699523926e-01 -1.866851747035980225e-01 -1.433114260435104370e-01
-7.726209163665771484e-01 -1.792638897895812988e-01 2.891870141029357910e-01 -1.454863976687192917e-02 -2.533261179924011230e-01 -4.157634675502777100e-01 -7.052407413721084595e-02 -2.123063951730728149e-01
2.011403813958168030e-02 2.458378858864307404e-02 2.013548016548156738e-01 3.090332746505737305e-01 -6.126571297645568848e-01 -4.271557629108428955e-01 5.242847204208374023e-01 1.739547252655029297e-01
-2.643744945526123047e-01 3.563066422939300537e-01 5.694915652275085449e-01 3.149032592773437500e-01 -2.437998056411743164e-01 -2.707812488079071045e-01 4.602564573287963867e-01 -1.872708201408386230e-01
-8.256226778030395508e-03 -4.295384883880615234e-01 -3.090735077857971191e-01 -5.503718927502632141e-02 -6.980087757110595703e-01 -4.167616963386535645e-01 4.765998944640159607e-02 -2.317220419645309448e-01
-5.050432682037353516e-01 -5.007408261299133301e-01 3.118936121463775635e-01 -1.011187806725502014e-01 -1.822945922613143921e-01 7.922004908323287964e-02 3.409286215901374817e-02 -5.882329344749450684e-01
-4.621174186468124390e-02 -3.482340872287750244e-01 -2.795055806636810303e-01 6.370849609375000000e-01 -5.797641873359680176e-01 -2.240705192089080811e-01 5.568917840719223022e-02 -5.622762814164161682e-02
-1.399858202785253525e-02 5.412749573588371277e-02 6.515048742294311523e-01 5.096667408943176270e-01 -1.536616533994674683e-01 -6.795617938041687012e-02 4.116539657115936279e-01 -3.390671312808990479e-01
-1.189961582422256470e-01 -7.457318902015686035e-01 4.707816243171691895e-02 4.740754961967468262e-01 -4.104462563991546631e-01 -8.485396951436996460e-02 1.555836796760559082e-01 5.373523011803627014e-02
-1.573976576328277588e-01 2.608785033226013184e-01 6.430565118789672852e-01 1.337818503379821777e-01 -5.204349756240844727e-01 -1.840377449989318848e-01 3.472052216529846191e-01 -2.246669828891754150e-01
-3.609088361263275146e-01 -4.246133565902709961e-01 -3.471033871173858643e-01 2.729853689670562744e-01 -6.469212472438812256e-02 -1.467461138963699341e-01 6.800283193588256836e-01 -7.929996401071548462e-02
-1.344883888959884644e-01 1.969840526580810547e-01 -3.134181499481201172e-01 7.459068298339843750e-02 -7.044361531734466553e-02 -1.450631320476531982e-01 5.802478790283203125e-01 -6.903783082962036133e-01
4.898593202233314514e-02 -1.219869554042816162e-01 1.519736349582672119e-01 -1.164399739354848862e-02 -1.855264306068420410e-01 1.131327915936708450e-02 5.832393169403076172e-01 -7.647039294242858887e-01
-1.251140832901000977e-01 -2.093733251094818115e-01 5.529880523681640625e-01 -2.015668153762817383e-02 1.499333698302507401e-02 -1.869864910840988159e-01 3.872182369232177734e-01 -6.702092885971069336e-01
-1.695065945386886597e-01 4.777503386139869690e-02 -1.134332045912742615e-01 2.884729504585266113e-01 -1.354047190397977829e-02 -1.260004006326198578e-02 2.526586651802062988e-01 -8.992902040481567383e-01
-2.018559873104095459e-01 -5.627851486206054688e-01 -2.735813260078430176e-01 2.824100553989410400e-01 -4.915585517883300781e-01 -4.734926521778106689e-01 1.430627852678298950e-01 4.040819406509399414e-02
-3.237993717193603516e-01 -1.052483841776847839e-01 1.537535339593887329e-01 5.048471093177795410e-01 3.189920186996459961e-01 -2.074481695890426636e-01 5.329708456993103027e-01 -4.203776717185974121e-01
-4.156477451324462891e-01 -3.496899902820587158e-01 -1.607492715120315552e-01 -1.201300770044326782e-01 -5.521746873855590820e-01 -4.008276164531707764e-01 4.414520859718322754e-01 6.513582170009613037e-02
-2.059423625469207764e-01 -4.751443862915039062e-01 -4.029541909694671631e-01 6.107783317565917969e-01 -2.971382141113281250e-01 -2.943656742572784424e-01 1.434434056282043457e-01 -2.974946983158588409e-02
-1.527330726385116577e-01 -6.009355187416076660e-01 -3.479627370834350586e-01 5.099027752876281738e-01 -4.621800780296325684e-01 -6.316750496625900269e-02 7.376932352781295776e-02 -1.069007664918899536e-01
2.126676589250564575e-01 -4.136607944965362549e-01 -3.227494359016418457e-01 3.085767030715942383e-01 -4.208596944808959961e-01 -4.407289251685142517e-02 5.833315253257751465e-01 -2.548126578330993652e-01
-4.720913171768188477e-01 1.305735260248184204e-01 2.594478726387023926e-01 -1.297204494476318359e-01 -2.304918169975280762e-01 1.411686539649963379e-01 5.391123890876770020e-01 -5.587865710258483887e-01
-6.418201923370361328e-01 -5.103729367256164551e-01 1.552623789757490158e-02 1.108403503894805908e-01 -4.241960942745208740e-01 -3.017980754375457764e-01 1.750244647264480591e-01 1.157653406262397766e-01
-4.484156966209411621e-01 -2.047557234764099121e-01 2.109391689300537109e-01 3.293781578540802002e-01 -2.888871729373931885e-01 5.574838519096374512e-01 2.704955935478210449e-01 -3.695958852767944336e-01
-2.081603109836578369e-01 -8.527584373950958252e-02 6.465412676334381104e-02 8.291508257389068604e-02 8.734634518623352051e-02 -2.013688981533050537e-01 2.559427618980407715e-01 -9.081060290336608887e-01
-4.168812334537506104e-01 -1.399807035923004150e-01 1.624264568090438843e-01 -1.773476600646972656e-01 -3.247650861740112305e-01 -5.080807805061340332e-01 -2.658432722091674805e-01 -5.607937574386596680e-01
2.719463407993316650e-01 2.966095879673957825e-02 -6.062992662191390991e-02 4.660456776618957520e-01 -6.888946294784545898e-01 -6.481669843196868896e-02 2.187683880329132080e-01 -4.214906394481658936e-01
1.720586270093917847e-01 -6.154561042785644531e-01 -1.007165685296058655e-01 5.651291012763977051e-01 -4.544257819652557373e-01 -3.510321304202079773e-02 1.410555690526962280e-01 -1.856425255537033081e-01
-4.547908306121826172e-01 -3.475456535816192627e-01 -2.558623552322387695e-01 -2.119288593530654907e-02 -1.888557970523834229e-01 -1.632945835590362549e-01 -1.669237911701202393e-01 -7.185175418853759766e-01
1.219937354326248169e-01 -2.958598136901855469e-01 1.213955953717231750e-01 1.758221089839935303e-01 -2.078158557415008545e-01 -5.459826588630676270e-01 7.114709019660949707e-01 6.677559018135070801e-02
-8.136119842529296875e-01 -2.995948791503906250e-01 -1.087739095091819763e-01 2.568028569221496582e-01 -8.946026116609573364e-02 -7.952567189931869507e-03 -1.290594935417175293e-01 -3.818064033985137939e-01
-8.036114275455474854e-02 3.228731751441955566e-01 4.502189457416534424e-01 3.572426736354827881e-01 -3.736427426338195801e-01 -2.875529043376445770e-02 5.394721031188964844e-01 -3.570851087570190430e-01
-1.890722811222076416e-01 1.597349196672439575e-01 3.460922241210937500e-01 5.268267989158630371e-01 -4.621358811855316162e-01 -4.882863759994506836e-01 -2.325601279735565186e-01 -1.879700869321823120e-01
-5.281359329819679260e-02 -4.466805756092071533e-01 -1.764131188392639160e-01 6.358008980751037598e-01 -4.728217720985412598e-01 1.280923336744308472e-01 -1.256316453218460083e-01 -3.264530301094055176e-01
3.195212408900260925e-02 9.664436429738998413e-02 -4.215274937450885773e-03 4.611908271908760071e-02 -2.044763118028640747e-01 -1.195963695645332336e-01 4.763389527797698975e-01 -8.393339514732360840e-01
-6.005832552909851074e-01 -3.221565783023834229e-01 9.238670021295547485e-02 1.629209220409393311e-01 -2.472900748252868652e-01 3.032905161380767822e-01 4.192536696791648865e-03 -5.893056988716125488e-01
-2.765609622001647949e-01 2.480797320604324341e-01 -4.489974677562713623e-02 4.135556817054748535e-01 -6.611577272415161133e-01 3.151268362998962402e-01 2.674775719642639160e-01 -2.845126092433929443e-01
-6.070920228958129883e-01 -2.238009423017501831e-01 1.540706008672714233e-01 -1.130401715636253357e-01 -1.762538403272628784e-01 2.939384877681732178e-01 3.675712645053863525e-01 -5.406129956245422363e-01
-1.214300319552421570e-01 -3.278500735759735107e-01 3.551114499568939209e-01 3.942092955112457275e-01 1.616234481334686279e-01 -3.567781299352645874e-02 3.050364553928375244e-01 -6.897983551025390625e-01
2.624487504363059998e-02 -5.885062217712402344e-01 -3.365349173545837402e-01 3.656135499477386475e-01 -1.965084075927734375e-01 -7.889072597026824951e-02 5.582380294799804688e-01 -2.226516008377075195e-01
-4.240831732749938965e-01 -2.503511607646942139e-01 1.140096336603164673e-01 1.589106470346450806e-01 -4.047993421554565430e-01 5.188504457473754883e-01 2.536431252956390381e-01 -4.709817171096801758e-01
-3.827081322669982910e-01 3.490539193153381348e-01 3.393075764179229736e-01 2.184076607227325439e-01 -3.576897382736206055e-01 1.521140187978744507e-01 5.967581868171691895e-01 -2.483211308717727661e-01
-7.624372094869613647e-02 -5.081058666110038757e-02 -2.300585508346557617e-01 2.119969129562377930e-01 4.576388001441955566e-02 -2.963994741439819336e-01 2.799298763275146484e-01 -8.517205119132995605e-01
5.307096242904663086e-02 -1.927009522914886475e-01 1.195760667324066162e-01 1.325858235359191895e-01 -6.374260187149047852e-01 -5.526456236839294434e-01 4.360034763813018799e-01 1.623091995716094971e-01
4.360545054078102112e-02 -8.673549443483352661e-02 -3.259426653385162354e-01 2.442063987255096436e-01 -3.583471057936549187e-03 -1.955819129943847656e-01 2.578143775463104248e-01 -8.485085368156433105e-01
-2.184737771749496460e-01 -5.287828445434570312e-01 6.899983435869216919e-02 6.169170737266540527e-01 -1.432168632745742798e-01 -4.462231099605560303e-01 1.745278239250183105e-01 1.929363161325454712e-01
-4.083315730094909668e-01 3.215328454971313477e-01 -1.897820383310317993e-01 6.937308311462402344e-01 -3.903772532939910889e-01 2.135469950735569000e-02 2.080969810485839844e-01 -1.282479763031005859e-01
3.016479015350341797e-01 -1.146067976951599121e-01 1.795686781406402588e-02 1.408939212560653687e-01 -1.363999396562576294e-01 -2.721667587757110596e-01 3.566313982009887695e-01 -8.098360896110534668e-01
-6.524856686592102051e-01 -5.584752559661865234e-01 -1.301077157258987427e-01 2.711177766323089600e-01 -1.744670569896697998e-01 4.147398844361305237e-02 -1.213890463113784790e-01 -3.536111116409301758e-01
-3.509801626205444336e-01 -2.124069929122924805e-01 -2.085302723571658134e-03 -4.121660068631172180e-02 -1.558258384466171265e-01 2.953357696533203125e-01 4.040159583091735840e-01 -7.451572418212890625e-01
-2.558512687683105469e-01 -2.696020901203155518e-02 -9.789050556719303131e-03 1.563535034656524658e-01 3.498788550496101379e-02 -1.550798565149307251e-01 1.624159663915634155e-01 -9.260768294334411621e-01
-6.172811985015869141e-01 4.165766835212707520e-01 2.178012132644653320e-01 3.817713260650634766e-01 -4.391780793666839600e-01 -5.985379591584205627e-02 8.713597804307937622e-02 -2.195189148187637329e-01
-3.993186354637145996e-01 -5.099564790725708008e-02 9.817729890346527100e-02 5.699962973594665527e-01 2.933734655380249023e-01 -1.856644153594970703e-01 4.864784479141235352e-01 -3.823728859424591064e-01
-3.458910584449768066e-01 -3.026896119117736816e-01 -1.539006233215332031e-01 6.888668537139892578e-01 -4.876369833946228027e-01 1.756356209516525269e-01 -5.137364193797111511e-02 -1.387029886245727539e-01
-1.600903421640396118e-01 -1.018878817558288574e-01 3.370846807956695557e-02 3.932943940162658691e-01 2.781181335449218750e-01 -3.404103815555572510e-01 4.763043224811553955e-01 -6.229596734046936035e-01
-7.519728541374206543e-01 -1.081088557839393616e-01 4.473798573017120361e-01 1.564181782305240631e-02 -2.879764735698699951e-01 -3.208266794681549072e-01 -2.906972356140613556e-02 -1.890784353017807007e-01
-9.640596061944961548e-02 1.099448129534721375e-01 6.095399856567382812e-01 2.693544030189514160e-01 -6.509388238191604614e-02 -4.034404456615447998e-01 2.104485929012298584e-01 -5.685395002365112305e-01
1.632882952690124512e-01 -1.269798278808593750e-01 1.964730918407440186e-01 -4.194611683487892151e-03 -2.544566392898559570e-01 -6.583762168884277344e-02 6.101927161216735840e-01 -6.907791495323181152e-01
-3.534941971302032471e-01 -2.905711829662322998e-01 2.988509237766265869e-01 -1.718115806579589844e-01 -5.363112688064575195e-01 -2.425940483808517456e-01 -2.538436651229858398e-01 -5.107452869415283203e-01
-5.620021224021911621e-01 -3.196255564689636230e-01 -2.140024155378341675e-01 1.395275890827178955e-01 -4.105827510356903076e-01 6.845982372760772705e-02 5.854678750038146973e-01 -2.627725340425968170e-02
1.125133186578750610e-01 -2.911186516284942627e-01 -3.110353350639343262e-01 4.535532593727111816e-01 -4.504788219928741455e-01 1.045009866356849670e-01 5.678212046623229980e-01 -2.527144849300384521e-01
-1.303564459085464478e-01 -4.772891104221343994e-01 -2.329780906438827515e-01 4.563734233379364014e-01 -3.738710582256317139e-01 -5.450603365898132324e-01 2.254478186368942261e-01 7.035488635301589966e-02
-7.089862823486328125e-01 -1.686264276504516602e-01 2.562211751937866211e-01 7.295479625463485718e-02 -2.262755185365676880e-01 2.288566082715988159e-01 1.014892011880874634e-01 -5.329689979553222656e-01
-8.097084611654281616e-02 -4.142603874206542969e-01 -1.908135414123535156e-02 7.634283304214477539e-01 -3.925670385360717773e-01 -1.203026399016380310e-01 2.429610043764114380e-01 1.050410270690917969e-01
-2.989389598369598389e-01 -3.566956520080566406e-02 -2.576681077480316162e-01 6.012927293777465820e-01 -5.194364786148071289e-01 -4.118270874023437500e-01 -1.873482912778854370e-01 -8.308067172765731812e-02
3.645667806267738342e-02 3.946829959750175476e-02 5.706999301910400391e-01 1.091605871915817261e-01 -2.719246447086334229e-01 -1.506339013576507568e-01 6.080684065818786621e-01 -4.394519925117492676e-01
-4.009692668914794922e-01 -1.350675970315933228e-01 -3.942064940929412842e-01 -1.527703851461410522e-01 -6.426855921745300293e-01 -3.821807801723480225e-01 2.681635022163391113e-01 -1.059455350041389465e-01
-2.168969810009002686e-01 -5.860176682472229004e-01 -4.051222503185272217e-01 2.864481210708618164e-01 -1.798747926950454712e-01 -4.442518055438995361e-01 3.530182838439941406e-01 -9.500490128993988037e-02
2.009255886077880859e-01 -1.179762259125709534e-01 1.191739663481712341e-01 1.381916180253028870e-02 -3.259471058845520020e-01 -4.297031834721565247e-02 5.925986766815185547e-01 -6.870633959770202637e-01
-1.853239387273788452e-01 -2.962574064731597900e-01 -1.007569506764411926e-01 7.128979563713073730e-01 -5.868707299232482910e-01 1.497218012809753418e-02 -4.510059952735900879e-02 -1.132951304316520691e-01
-1.593198813498020172e-02 -4.916038513183593750e-01 1.670607365667819977e-02 6.008221507072448730e-01 -4.260003864765167236e-01 -4.359073471277952194e-03 4.587963223457336426e-01 6.939866393804550171e-02
-3.524752557277679443e-01 3.476692438125610352e-01 -4.709792137145996094e-02 4.394480288028717041e-01 4.383166506886482239e-02 -4.275451302528381348e-01 2.170805782079696655e-01 -5.724634528160095215e-01
-3.267460167407989502e-01 7.049276959151029587e-03 2.978945076465606689e-01 -1.679202727973461151e-02 -3.957281708717346191e-01 -4.151988923549652100e-01 -2.754468023777008057e-01 -6.319040060043334961e-01
-6.310507655143737793e-01 6.781920045614242554e-02 -2.569856047630310059e-01 6.505578011274337769e-02 -2.605113685131072998e-01 1.734627597033977509e-02 -4.417877644300460815e-02 -6.758571267127990723e-01
-1.541197299957275391e-01 3.047180473804473877e-01 7.677239179611206055e-02 4.326154589653015137e-01 -2.215813659131526947e-02 -1.412998586893081665e-01 3.792002201080322266e-01 -7.253236770629882812e-01
-3.395931124687194824e-01 -8.383873701095581055e-01 1.408342570066452026e-01 1.928739398717880249e-01 -1.914229840040206909e-01 -6.610737740993499756e-02 2.892263829708099365e-01 9.133146144449710846e-03
-3.963020741939544678e-01 -1.347013711929321289e-01 2.253970205783843994e-01 -3.340666592121124268e-01 -5.555957555770874023e-01 -1.820181906223297119e-01 -7.275074720382690430e-02 -5.615033507347106934e-01
-2.878621816635131836e-01 2.512198984622955322e-01 -1.539001762866973877e-01 3.200026154518127441e-01 -6.202050447463989258e-01 -1.069285646080970764e-01 -2.016918510198593140e-01 -5.396011471748352051e-01
-5.624139308929443359e-01 -3.087728619575500488e-01 2.210530638694763184e-01 -9.151694923639297485e-02 -1.650689728558063507e-02 1.610780209302902222e-01 2.621788084506988525e-01 -6.604192852973937988e-01
-2.704500555992126465e-01 -7.671725749969482422e-02 8.166314661502838135e-02 8.153475821018218994e-02 1.017458885908126831e-01 -2.117472887039184570e-01 1.505048274993896484e-01 -9.109411239624023438e-01
-3.773753941059112549e-01 -2.315129190683364868e-01 -4.427475929260253906e-01 2.288375198841094971e-01 -5.071744322776794434e-01 -5.452429652214050293e-01 6.040309555828571320e-03 -3.233122453093528748e-02
-2.722597680985927582e-02 2.886421382427215576e-01 1.726949959993362427e-01 2.077711224555969238e-01 -2.135812789201736450e-01 -3.446566462516784668e-01 9.896477311849594116e-02 -8.177731037139892578e-01
-2.084377259016036987e-01 -5.454701930284500122e-02 -4.071856290102005005e-02 5.028104782104492188e-01 2.050314247608184814e-01 -2.784744203090667725e-01 2.099168449640274048e-01 -7.317451238632202148e-01
2.600147761404514313e-02 -1.646351767703890800e-03 1.341862976551055908e-01 -6.117798760533332825e-02 -1.722971349954605103e-01 -2.064653933048248291e-01 3.841115832328796387e-01 -8.704691529273986816e-01
8.498230949044227600e-03 1.769101470708847046e-01 -1.649072021245956421e-01 4.788676202297210693e-01 -5.790441036224365234e-01 -4.547538757324218750e-01 -2.023020833730697632e-01 -3.593088686466217041e-01
-5.004320740699768066e-01 -5.300208330154418945e-01 -2.808026671409606934e-01 2.968156039714813232e-01 -2.036532759666442871e-01 2.125837504863739014e-01 -7.093806751072406769e-03 -4.636587500572204590e-01
-5.852608680725097656e-01 -3.788619339466094971e-01 3.485472202301025391e-01 2.734419703483581543e-01 -3.750045597553253174e-01 -4.068604409694671631e-01 -5.690717697143554688e-02 9.096863120794296265e-02
-2.603203654289245605e-01 -5.553501471877098083e-02 8.328203856945037842e-02 4.191850125789642334e-01 3.087272942066192627e-01 -3.691086769104003906e-01 5.065066814422607422e-01 -5.083251595497131348e-01
-3.811558187007904053e-01 -1.011011004447937012e-01 -8.768296986818313599e-02 4.731336832046508789e-01 3.113241791725158691e-01 -2.341061979532241821e-01 4.463278055191040039e-01 -5.118770599365234375e-01
-4.279165267944335938e-01 -3.089926242828369141e-01 -3.365592658519744873e-01 1.468985825777053833e-01 -4.229776561260223389e-01 2.200810164213180542e-01 -8.066436648368835449e-02 -5.938915014266967773e-01
-2.819688916206359863e-01 3.521076738834381104e-01 -1.945139956660568714e-03 5.386028289794921875e-01 -6.460543274879455566e-01 4.801743477582931519e-02 1.040676757693290710e-01 -2.754901647567749023e-01
-1.239725351333618164e-01 -2.915866374969482422e-01 -3.412043750286102295e-01 5.942499041557312012e-01 -6.099117398262023926e-01 -7.715522497892379761e-02 -4.693309962749481201e-02 -2.233978062868118286e-01
-7.178049087524414062e-01 -2.772020101547241211e-01 -8.925110846757888794e-02 3.744835257530212402e-01 -3.130956888198852539e-01 2.768563628196716309e-01 2.470191940665245056e-02 -2.905563712120056152e-01
-2.548855543136596680e-01 1.939748763106763363e-03 1.872623264789581299e-01 6.738053262233734131e-02 -5.528595447540283203e-01 2.352199107408523560e-01 5.553902387619018555e-01 -4.753752350807189941e-01
-1.960838586091995239e-01 -5.185787677764892578e-01 -2.979577481746673584e-01 6.064517498016357422e-01 -3.040994107723236084e-01 -3.277551829814910889e-01 1.874072104692459106e-01 -3.230178728699684143e-02
-5.785319805145263672e-01 4.322116971015930176e-01 1.894131302833557129e-02 2.932945489883422852e-01 -4.720584750175476074e-01 1.529899537563323975e-01 3.024851679801940918e-01 -2.331756949424743652e-01
-5.758424997329711914e-01 -2.602168917655944824e-01 -1.954301595687866211e-01 -5.108344554901123047e-02 -1.354804933071136475e-01 -8.577142655849456787e-02 -4.925301298499107361e-02 -7.292135953903198242e-01
-4.954949766397476196e-02 -2.045760601758956909e-01 4.616114497184753418e-01 -3.830017894506454468e-02 -5.167281255125999451e-02 -1.754405796527862549e-01 5.517139434814453125e-01 -6.350618600845336914e-01
-3.109763264656066895e-01 -4.360877349972724915e-02 1.575800478458404541e-01 2.758290767669677734e-01 1.830528974533081055e-01 -4.009659290313720703e-01 4.863863065838813782e-02 -7.770657539367675781e-01
-6.367458105087280273e-01 2.934671640396118164e-01 2.112258076667785645e-01 4.396412968635559082e-01 -3.941721022129058838e-01 1.510856151580810547e-01 1.548210531473159790e-01 -2.614627182483673096e-01
-1.244647521525621414e-02 -6.935616731643676758e-01 6.286170333623886108e-03 5.700613856315612793e-01 -3.838097155094146729e-01 1.484930515289306641e-01 1.084938552230596542e-02 -1.559804379940032959e-01
-7.314934134483337402e-01 -3.157142102718353271e-01 2.159160375595092773e-01 6.766047328710556030e-02 -5.499871447682380676e-03 -2.280298992991447449e-02 -9.203254245221614838e-03 -5.598297715187072754e-01
-3.645609617233276367e-01 -3.322910368442535400e-01 8.951955288648605347e-02 7.573514580726623535e-01 -3.614463508129119873e-01 -4.764386976603418589e-04 -2.003151923418045044e-01 -6.567527353763580322e-02
-1.233853921294212341e-01 -5.311081409454345703e-01 1.098394617438316345e-01 5.692986845970153809e-01 -4.563741087913513184e-01 -3.674018681049346924e-01 -1.439775526523590088e-01 5.043236166238784790e-02
-3.551131486892700195e-01 -1.270232051610946655e-01 1.257501691579818726e-01 4.691572487354278564e-01 3.085735142230987549e-01 -2.378350049257278442e-01 4.986611306667327881e-01 -4.705231785774230957e-01
-7.650742530822753906e-01 -4.369794130325317383e-01 -1.492974758148193359e-01 2.657487392425537109e-01 -1.501045227050781250e-01 4.973741015419363976e-04 -1.210441663861274719e-01 -3.059656620025634766e-01
3.757890462875366211e-01 -3.563293814659118652e-01 4.648793861269950867e-02 1.896382123231887817e-01 -6.816601753234863281e-01 -1.166408956050872803e-01 -3.250710293650627136e-02 -4.629965126514434814e-01
2.193957418203353882e-01 6.213765591382980347e-02 2.165548056364059448e-01 5.265114305075258017e-05 -2.644138634204864502e-01 -4.791691601276397705e-01 2.999930381774902344e-01 -7.152585983276367188e-01
-1.162171438336372375e-01 1.775210648775100708e-01 2.870750054717063904e-02 1.197513472288846970e-02 -2.335564643144607544e-01 2.820084616541862488e-02 5.336103439331054688e-01 -7.835358381271362305e-01
-6.071862578392028809e-01 -1.935452222824096680e-01 -1.726481169462203979e-01 1.085334643721580505e-01 -3.296513259410858154e-01 -4.642182588577270508e-01 4.455614089965820312e-01 1.720017045736312866e-01
-4.742219746112823486e-01 1.819597780704498291e-01 1.726136952638626099e-01 6.589640974998474121e-01 -2.527127265930175781e-01 -4.466803669929504395e-01 -4.434922710061073303e-02 1.123445779085159302e-01
-2.791178822517395020e-01 -1.250604987144470215e-01 -3.185835434123873711e-03 3.633145689964294434e-01 3.297028541564941406e-01 -3.896354138851165771e-01 4.421838819980621338e-01 -5.642688870429992676e-01
-2.669723033905029297e-01 -1.765360832214355469e-01 -2.830927670001983643e-01 2.090951502323150635e-01 1.385245323181152344e-01 -3.899573981761932373e-01 7.828671485185623169e-02 -7.722137570381164551e-01
-2.133432328701019287e-01 -3.152024149894714355e-01 -3.473855555057525635e-01 6.944798231124877930e-01 -4.626721739768981934e-01 6.089323014020919800e-02 1.353099346160888672e-01 -1.267713308334350586e-01
9.339472651481628418e-02 -3.847146928310394287e-01 6.214975714683532715e-01 1.738809794187545776e-02 -4.169933870434761047e-02 -3.005844354629516602e-01 1.840808093547821045e-01 -5.750954747200012207e-01
-4.912330508232116699e-01 -3.747768104076385498e-01 2.745991349220275879e-01 4.700834751129150391e-01 -2.655682265758514404e-01 -4.729934930801391602e-01 3.599202260375022888e-02 1.621868610382080078e-01
-2.893610894680023193e-01 2.497793138027191162e-01 4.543142020702362061e-01 3.311483263969421387e-01 -6.041452884674072266e-01 1.061963289976119995e-01 3.832442164421081543e-01 -1.211392804980278015e-01
5.317237973213195801e-02 -1.534868776798248291e-01 1.103528961539268494e-01 2.342836856842041016e-01 -6.399459838867187500e-01 -2.596866488456726074e-01 6.484060883522033691e-01 9.565280377864837646e-02
-3.158207833766937256e-01 -2.111074477434158325e-01 5.244709849357604980e-01 -2.454862892627716064e-01 -3.627154231071472168e-01 -4.927923977375030518e-01 -5.908660218119621277e-02 -3.774381875991821289e-01
-2.359558492898941040e-01 -1.337716579437255859e-01 -2.228207141160964966e-01 1.677556186914443970e-01 1.568823754787445068e-01 -4.318928346037864685e-02 5.075446963310241699e-01 -7.513720393180847168e-01
-3.603832721710205078e-01 -7.851133495569229126e-02 7.562816143035888672e-01 1.784060150384902954e-01 -8.497451990842819214e-02 -2.012587189674377441e-01 4.554934501647949219e-01 -7.049264758825302124e-02
-4.931664764881134033e-01 2.326246947050094604e-01 -1.606267541646957397e-01 2.397277504205703735e-01 -6.375758051872253418e-01 -2.703368365764617920e-01 3.473850786685943604e-01 1.383513212203979492e-01
2.542247474193572998e-01 -4.552485346794128418e-01 -3.185801804065704346e-01 5.084599852561950684e-01 -4.406591355800628662e-01 -3.693360090255737305e-02 2.394110262393951416e-01 -3.394574820995330811e-01
2.076605558395385742e-01 -2.523609399795532227e-01 -6.097579374909400940e-02 3.849171400070190430e-01 -6.265047788619995117e-01 -3.804051280021667480e-01 -2.685804069042205811e-01 -3.632631003856658936e-01
-7.070550918579101562e-01 -9.416715055704116821e-02 4.069904088973999023e-01 -4.285605624318122864e-02 -1.458964496850967407e-01 -3.991120755672454834e-01 -3.628733754158020020e-02 -3.766095936298370361e-01
-1.504015475511550903e-01 1.189673766493797302e-01 5.574436187744140625e-01 2.387284636497497559e-01 -3.197782905772328377e-03 -5.902550816535949707e-01 4.061524271965026855e-01 -2.865666747093200684e-01
-1.985116750001907349e-01 1.151714548468589783e-01 7.412272691726684570e-01 2.804285287857055664e-01 -1.940647363662719727e-01 -3.916053473949432373e-01 3.108156025409698486e-01 -1.779006272554397583e-01
-2.810827195644378662e-01 1.945381015539169312e-01 6.749178767204284668e-01 2.186269164085388184e-01 -2.281891852617263794e-01 -2.496209740638732910e-01 4.850609898567199707e-01 -1.736973077058792114e-01
-6.874132156372070312e-02 -7.004866003990173340e-01 -3.290060162544250488e-01 3.809477388858795166e-01 -4.298838376998901367e-01 -1.499302387237548828e-01 1.506122946739196777e-01 -1.458215862512588501e-01
-5.620350241661071777e-01 -5.993614792823791504e-01 -6.341429799795150757e-02 -1.238484382629394531e-01 -4.085961878299713135e-01 -3.348266780376434326e-01 1.172785367816686630e-02 -1.622509211301803589e-01
-2.257530987262725830e-01 2.812843322753906250e-01 -6.708529591560363770e-02 1.070100739598274231e-01 -1.838304847478866577e-01 5.674483627080917358e-02 4.223839640617370605e-01 -7.990877628326416016e-01
-6.943651437759399414e-01 1.981591135263442993e-01 2.460869252681732178e-01 2.891580760478973389e-01 -2.713843286037445068e-01 3.148733377456665039e-01 3.449836075305938721e-01 -2.064233124256134033e-01
-6.771488785743713379e-01 -4.806849062442779541e-01 3.433063030242919922e-01 5.888877809047698975e-02 -1.603511273860931396e-01 -2.738881409168243408e-01 2.826497256755828857e-01 -9.201283752918243408e-02
-2.276603877544403076e-01 -4.782805442810058594e-01 -3.566558957099914551e-01 6.495054364204406738e-01 -2.813579142093658447e-01 -2.595469057559967041e-01 1.538886427879333496e-01 1.220995560288429260e-02
-4.699096083641052246e-02 -2.823624312877655029e-01 -1.411540508270263672e-01 6.013627648353576660e-01 -6.563383936882019043e-01 2.018398940563201904e-01 3.068561898544430733e-03 -2.548974752426147461e-01
-5.350919365882873535e-01 -3.120929300785064697e-01 -3.121710717678070068e-01 2.520256042480468750e-01 1.727036386728286743e-01 -3.175334334373474121e-01 5.677177906036376953e-01 -4.846810176968574524e-02
-3.792350292205810547e-01 -2.884939610958099365e-01 -4.999397397041320801e-01 7.492082566022872925e-02 -6.247137784957885742e-01 -2.412296831607818604e-01 -4.221111908555030823e-02 -2.591493725776672363e-01
1.198643296957015991e-01 -2.002551257610321045e-01 8.365810662508010864e-02 6.382044404745101929e-02 -2.433051466941833496e-01 -7.236738801002502441e-01 5.896196961402893066e-01 6.249789893627166748e-02
-3.645161986351013184e-01 -6.288061290979385376e-02 4.920048639178276062e-02 -1.599139422178268433e-01 -5.712406635284423828e-01 -1.067436486482620239e-01 -2.431389987468719482e-01 -6.620830893516540527e-01
2.628795504570007324e-01 7.799646258354187012e-02 1.695862114429473877e-01 -6.862004846334457397e-02 -4.152728617191314697e-01 -2.999303042888641357e-01 4.173076450824737549e-01 -6.743793487548828125e-01
-1.275787502527236938e-01 -4.189843311905860901e-02 -3.908616006374359131e-01 6.541407704353332520e-01 -4.396683275699615479e-01 -2.777597308158874512e-01 -5.576976761221885681e-02 -3.573883771896362305e-01
-6.551180481910705566e-01 -4.772827923297882080e-01 2.882847785949707031e-01 4.270419944077730179e-03 -2.396045029163360596e-01 -3.704170882701873779e-01 2.245744466781616211e-01 1.218291372060775757e-01
-3.069845736026763916e-01 1.516921371221542358e-01 6.185871958732604980e-01 1.117988228797912598e-01 -5.771595835685729980e-01 -1.885376721620559692e-01 3.289414644241333008e-01 -1.036277711391448975e-01
-2.875578701496124268e-01 2.628244459629058838e-01 2.380811870098114014e-01 3.803712725639343262e-01 -2.660594582557678223e-01 -5.903802514076232910e-01 4.046884179115295410e-01 2.525066733360290527e-01
-2.293205708265304565e-01 2.612020075321197510e-01 1.080131381750106812e-01 4.704811871051788330e-01 -3.791991472244262695e-01 -5.977596640586853027e-01 -2.222806960344314575e-01 -3.092716634273529053e-01
-2.889222232624888420e-03 -3.099560439586639404e-01 1.615894399583339691e-02 3.090066015720367432e-01 -4.907658398151397705e-01 -2.065135836601257324e-01 7.157477140426635742e-01 1.112603470683097839e-01
-3.218396008014678955e-01 5.582828447222709656e-02 8.918168395757675171e-02 -2.180451303720474243e-01 -7.241152524948120117e-01 -9.766300767660140991e-02 -1.436928361654281616e-01 -5.322375297546386719e-01
-2.360720336437225342e-01 -2.262700349092483521e-02 3.384069502353668213e-01 -1.351435631513595581e-01 -5.540618300437927246e-01 -4.155233502388000488e-01 -1.993556618690490723e-01 -5.399891138076782227e-01
-4.772572517395019531e-01 -1.079844906926155090e-01 -6.272717118263244629e-01 1.287294179201126099e-01 -3.804896473884582520e-01 -3.101133182644844055e-02 1.915099844336509705e-02 -4.521316587924957275e-01
-3.592470288276672363e-01 5.410461127758026123e-02 2.595911622047424316e-01 5.219087600708007812e-01 2.946046292781829834e-01 -3.373511433601379395e-01 4.150530993938446045e-01 -3.941716849803924561e-01
-4.068721830844879150e-01 -5.042316913604736328e-01 -2.558396160602569580e-01 -1.281703412532806396e-01 -4.785375893115997314e-01 -3.325982391834259033e-01 3.937756121158599854e-01 -6.037399917840957642e-02
-8.003151975572109222e-03 2.519818022847175598e-02 9.677399694919586182e-02 4.563568532466888428e-01 -5.694813132286071777e-01 -4.797695875167846680e-01 -3.186223506927490234e-01 -3.544941246509552002e-01
-3.949995338916778564e-01 1.377831399440765381e-01 -1.953601464629173279e-02 7.110610008239746094e-01 -5.573391914367675781e-01 -3.417451307177543640e-02 4.764452204108238220e-02 -7.026345282793045044e-02
-1.028966903686523438e-01 -1.995663940906524658e-01 -2.913370132446289062e-01 4.904211163520812988e-01 -5.942722558975219727e-01 -5.180147290229797363e-01 -4.899322986602783203e-02 -1.720999367535114288e-02
7.923885434865951538e-02 -4.343018531799316406e-01 -1.770075112581253052e-01 2.887975573539733887e-01 -2.376999557018280029e-01 -2.643166780471801758e-01 7.508144974708557129e-01 -1.674574241042137146e-02
-2.271990478038787842e-01 -4.757728576660156250e-01 7.661274075508117676e-02 6.718764305114746094e-01 -2.504187226295471191e-01 -3.048721253871917725e-01 2.467002868652343750e-01 2.195807844400405884e-01
-1.725068688392639160e-01 -3.962633013725280762e-01 -2.131179571151733398e-01 3.469963073730468750e-01 -5.015970468521118164e-01 -6.174256205558776855e-01 8.550211042165756226e-02 8.524383604526519775e-02
-6.231803297996520996e-01 3.263603448867797852e-01 -5.736808106303215027e-02 2.420213520526885986e-01 -2.217060327529907227e-01 5.235711485147476196e-02 1.474214494228363037e-01 -6.079819202423095703e-01
-6.148324012756347656e-01 -4.189044237136840820e-01 5.224749445915222168e-01 1.354662328958511353e-01 -1.630363017320632935e-01 -3.532793521881103516e-01 1.227428205311298370e-02 -6.026021018624305725e-02
-2.880771458148956299e-01 -4.114025831222534180e-01 -7.813722640275955200e-02 7.302240729331970215e-01 -4.342749416828155518e-01 -6.460971385240554810e-02 7.999092340469360352e-02 9.622461348772048950e-02
2.289686501026153564e-01 -1.283051669597625732e-01 3.920051753520965576e-01 -6.222848966717720032e-02 -2.187018394470214844e-01 -3.707989454269409180e-01 4.660778641700744629e-01 -6.091139912605285645e-01
-2.017167955636978149e-01 -7.587469816207885742e-01 -3.425504565238952637e-01 -2.525878883898258209e-02 -1.268383711576461792e-01 -9.010850638151168823e-02 2.279895544052124023e-01 -4.352562129497528076e-01
2.487202882766723633e-01 1.708419024944305420e-01 3.023780300281941891e-04 3.113225102424621582e-01 -1.882736235857009888e-01 -4.028893113136291504e-01 2.358144670724868774e-01 -7.474317550659179688e-01
2.570908665657043457e-01 -3.404874801635742188e-01 3.929964452981948853e-02 2.801292836666107178e-01 -6.897376179695129395e-01 2.788573503494262695e-01 1.549855917692184448e-01 -4.005446434020996094e-01
-7.361609488725662231e-02 -6.053495034575462341e-02 -3.534845635294914246e-02 6.538230776786804199e-01 -4.166498780250549316e-01 -6.178783178329467773e-01 -7.955095171928405762e-02 2.197760529816150665e-02
-2.359057217836380005e-01 -7.296869158744812012e-01 -1.818751543760299683e-01 -1.047136932611465454e-01 -5.023368597030639648e-01 2.321779169142246246e-02 5.224633961915969849e-02 -3.350388705730438232e-01
-2.321696132421493530e-01 -3.149885237216949463e-01 -4.538452252745628357e-02 6.402185559272766113e-01 -5.399695038795471191e-01 -2.365242838859558105e-01 2.628450691699981689e-01 1.354313492774963379e-01
-1.596133112907409668e-01 -2.150632068514823914e-02 1.885131001472473145e-01 6.713120937347412109e-01 2.750267386436462402e-01 -4.464805424213409424e-01 2.170551121234893799e-01 -4.071440994739532471e-01
4.634485766291618347e-02 -6.922977566719055176e-01 -2.238329052925109863e-01 4.177335500717163086e-01 -4.109751284122467041e-01 -1.593833416700363159e-01 3.073544204235076904e-01 -7.213228940963745117e-02
-2.025455236434936523e-01 -3.185746446251869202e-02 -2.800739407539367676e-01 2.689119875431060791e-01 6.395233422517776489e-02 2.240395173430442810e-02 4.339969456195831299e-01 -7.837475538253784180e-01
-5.599763393402099609e-01 -2.573285400867462158e-01 1.853978075087070465e-02 2.661714851856231689e-01 -2.212359756231307983e-01 4.718292355537414551e-01 2.120362967252731323e-01 -4.821721613407135010e-01
-6.310932040214538574e-01 -4.377990365028381348e-01 -3.196113705635070801e-01 1.976240575313568115e-01 -3.774888515472412109e-01 1.250095814466476440e-01 2.814729698002338409e-02 -3.315557241439819336e-01
-5.543175935745239258e-01 -5.841226577758789062e-01 -1.742354929447174072e-01 3.111466206610202789e-02 -4.595467448234558105e-01 6.322117149829864502e-02 -6.626342982053756714e-02 -3.172312676906585693e-01
-1.905298605561256409e-02 -9.498561918735504150e-02 1.622248589992523193e-01 2.502869665622711182e-01 -2.607180476188659668e-01 -6.076855063438415527e-01 6.527871489524841309e-01 1.956209093332290649e-01
-1.485880017280578613e-01 -1.577209085226058960e-01 4.215635359287261963e-01 -3.063526749610900879e-01 -3.441455066204071045e-01 -6.145850419998168945e-01 7.134494930505752563e-02 -4.245431423187255859e-01
1.896756887435913086e-01 -3.594317734241485596e-01 1.911696046590805054e-01 2.616882026195526123e-01 -1.277852803468704224e-01 -5.570208430290222168e-01 6.307156085968017578e-01 7.349888980388641357e-02
4.673954471945762634e-02 -2.436883449554443359e-01 4.201157093048095703e-01 5.612393375486135483e-03 -7.372219115495681763e-02 -4.211181774735450745e-02 5.967447161674499512e-01 -6.313397884368896484e-01
-3.493487536907196045e-01 -2.945823669433593750e-01 5.018845200538635254e-01 -3.002376854419708252e-01 -3.907777965068817139e-01 -4.672651886940002441e-01 5.940317362546920776e-02 -2.730813026428222656e-01
3.911267966032028198e-02 -4.450862854719161987e-02 1.680815219879150391e-01 5.367932841181755066e-02 -2.037722170352935791e-01 -4.051633179187774658e-03 5.501651763916015625e-01 -7.881211638450622559e-01
-2.972923517227172852e-01 -4.656079411506652832e-01 6.827253699302673340e-01 1.991756856441497803e-01 -3.347501456737518311e-01 -2.529302835464477539e-01 9.410487115383148193e-02 6.445513665676116943e-02
6.060915812849998474e-02 9.702217578887939453e-02 6.088215485215187073e-02 -1.443723030388355255e-02 -2.822797596454620361e-01 -1.217979192733764648e-01 3.917929530143737793e-01 -8.573096990585327148e-01
-5.025072097778320312e-01 -6.350994855165481567e-02 -1.766788214445114136e-01 -2.409637719392776489e-02 -5.970263481140136719e-01 -1.705864816904067993e-01 5.691202282905578613e-01 4.710672795772552490e-02
-2.099890261888504028e-01 6.596914492547512054e-03 -1.972482204437255859e-01 3.716609477996826172e-01 1.927182674407958984e-01 -5.272551178932189941e-01 1.294744610786437988e-01 -6.685210466384887695e-01
4.691575095057487488e-02 -3.814775031059980392e-03 5.038068890571594238e-01 9.316803887486457825e-03 -2.408505529165267944e-01 -2.291662693023681641e-01 5.644000172615051270e-01 -5.610727667808532715e-01
-1.050369441509246826e-01 2.875074744224548340e-01 2.771127521991729736e-01 4.844698607921600342e-01 -5.746968984603881836e-01 -4.621965885162353516e-01 -1.435162574052810669e-01 -1.740836203098297119e-01
-6.634572148323059082e-01 -8.988933265209197998e-02 3.049471080303192139e-01 2.317959368228912354e-01 -2.119364738464355469e-01 -5.854499340057373047e-01 -1.245666816830635071e-01 4.285733401775360107e-02
-2.772529795765876770e-02 -5.830169320106506348e-01 -3.804409131407737732e-02 6.016954779624938965e-01 -4.414321184158325195e-01 1.408031908795237541e-03 3.143380284309387207e-01 4.653067886829376221e-02
-5.854963660240173340e-01 1.744777411222457886e-01 -2.875225804746150970e-02 -8.849070221185684204e-02 -5.910451412200927734e-01 -3.191811740398406982e-01 4.011139273643493652e-01 7.740179449319839478e-02
-9.480430930852890015e-02 1.243346482515335083e-01 6.002729535102844238e-01 1.671415567398071289e-01 -8.298240602016448975e-02 -5.388671159744262695e-01 4.108559787273406982e-01 -3.481704294681549072e-01
-3.495019674301147461e-01 -2.904957830905914307e-01 -2.715058028697967529e-01 4.761312305927276611e-01 -4.791013598442077637e-01 -3.321615755558013916e-01 -3.312306404113769531e-01 -2.084728330373764038e-01
1.663854867219924927e-01 -1.258009374141693115e-01 4.582521617412567139e-01 1.345008611679077148e-01 5.889295414090156555e-02 -6.087616682052612305e-01 3.230765461921691895e-01 -4.999671578407287598e-01
-6.924682855606079102e-01 -4.216932058334350586e-01 2.860537357628345490e-02 1.361882500350475311e-02 1.579830050468444824e-02 -5.702862143516540527e-02 -1.515004131942987442e-02 -5.813152790069580078e-01
-2.309381812810897827e-01 -3.843056559562683105e-01 2.151190340518951416e-01 -3.672907650470733643e-01 -2.384481132030487061e-01 -5.790305733680725098e-01 2.062934264540672302e-02 -4.745929837226867676e-01
-6.318687796592712402e-01 2.855738699436187744e-01 1.450778990983963013e-01 5.683135986328125000e-01 -2.667115032672882080e-01 1.568984389305114746e-01 2.817828059196472168e-01 -2.819858724251389503e-03
1.693724691867828369e-01 -3.288658261299133301e-01 -3.240197598934173584e-01 2.574311792850494385e-01 -2.740561962127685547e-01 -5.470415949821472168e-02 7.345000505447387695e-01 -2.726000249385833740e-01
-2.935797572135925293e-01 6.660241167992353439e-03 -2.269339114427566528e-01 2.147788703441619873e-01 7.343101501464843750e-02 2.996607497334480286e-02 4.537967443466186523e-01 -7.771202921867370605e-01
1.750139147043228149e-02 -3.540143668651580811e-01 -4.020052850246429443e-01 4.317626357078552246e-01 -6.128283143043518066e-01 -3.336330056190490723e-01 1.814528554677963257e-01 -8.090572059154510498e-02
-1.739551126956939697e-01 -1.920174509286880493e-01 -1.223680451512336731e-01 6.184757947921752930e-01 -7.223109006881713867e-01 5.882323533296585083e-02 6.151142343878746033e-02 -8.003577589988708496e-02
-6.001456379890441895e-01 -4.952180683612823486e-01 -1.977286040782928467e-01 -6.172035634517669678e-02 -3.275067508220672607e-01 -3.888292312622070312e-01 3.047509193420410156e-01 -1.888536103069782257e-02
-3.192228674888610840e-01 -8.544642478227615356e-03 6.495100259780883789e-01 8.961991220712661743e-02 -5.567080155014991760e-02 -2.177462279796600342e-01 6.262937784194946289e-01 -1.592863053083419800e-01
-2.358923703432083130e-01 -7.013207077980041504e-01 -2.618270814418792725e-01 1.473588496446609497e-01 -5.449050664901733398e-01 1.018645986914634705e-02 1.801763027906417847e-01 -1.809617727994918823e-01
-1.201940551400184631e-01 -3.121985495090484619e-01 5.100635811686515808e-02 5.722981095314025879e-01 -1.864253878593444824e-01 -7.154095768928527832e-01 -1.314399298280477524e-02 1.059271618723869324e-01
-4.733522534370422363e-01 2.456792593002319336e-01 2.385399788618087769e-01 2.647447884082794189e-01 -5.739349126815795898e-01 2.813549637794494629e-01 1.838642805814743042e-01 -3.823876678943634033e-01
6.828946620225906372e-02 -1.275672912597656250e-01 4.356445372104644775e-01 9.194826334714889526e-02 1.641949452459812164e-02 -2.644716203212738037e-01 5.085612535476684570e-01 -6.722894310951232910e-01
-4.028154909610748291e-01 -4.735352694988250732e-01 2.236819714307785034e-01 1.968178451061248779e-01 -6.415169835090637207e-01 -2.063747048377990723e-01 2.484431862831115723e-01 9.420484304428100586e-02
2.112402580678462982e-02 2.307890728116035461e-02 -1.728962510824203491e-01 6.269287467002868652e-01 -5.703460574150085449e-01 -4.774203002452850342e-01 1.423725634813308716e-01 -5.092597752809524536e-02
-1.182581111788749695e-01 -4.334124624729156494e-01 4.571826756000518799e-02 -2.589098513126373291e-01 -1.888324022293090820e-01 -3.096897602081298828e-01 -6.043104454874992371e-03 -7.729439735412597656e-01
1.279403865337371826e-01 -3.954225182533264160e-01 2.649422362446784973e-02 1.845333576202392578e-01 -4.951658546924591064e-01 1.510580778121948242e-01 -1.331980824470520020e-01 -7.118766903877258301e-01
7.570292055606842041e-02 -7.753326743841171265e-02 3.532828390598297119e-01 5.247115492820739746e-01 -4.280492663383483887e-01 -4.987834095954895020e-01 -2.852908372879028320e-01 -2.733582854270935059e-01
-5.330432057380676270e-01 -2.341923117637634277e-01 -4.955301880836486816e-01 -2.445589751005172729e-01 -3.410349786281585693e-01 -2.414080798625946045e-01 1.620814502239227295e-01 -3.934545516967773438e-01
-6.678844243288040161e-02 -2.354992479085922241e-01 -3.039897978305816650e-01 5.929566621780395508e-01 -6.851776838302612305e-01 -2.060778997838497162e-02 5.977829545736312866e-02 -1.503513604402542114e-01
-4.309082031250000000e-01 -1.950916051864624023e-01 -1.543012261390686035e-01 -2.140639163553714752e-02 -5.996026396751403809e-01 -5.085105895996093750e-01 3.463716208934783936e-01 1.179433390498161316e-01
-6.177031993865966797e-01 -5.167624950408935547e-01 1.471044421195983887e-01 2.630496323108673096e-01 -2.586268447339534760e-02 -5.032807588577270508e-01 -8.042680472135543823e-02 1.164822746068239212e-02
-1.102874055504798889e-01 -4.049575030803680420e-01 -1.095467060804367065e-01 3.620371818542480469e-01 -5.849918723106384277e-01 -5.010948181152343750e-01 -2.614082396030426025e-01 -1.383071094751358032e-01
-4.626500308513641357e-01 -2.916951179504394531e-01 -2.195095419883728027e-01 -1.540133506059646606e-01 -6.450344324111938477e-01 -3.439462482929229736e-01 3.073675930500030518e-01 -1.099385041743516922e-02
-3.061760365962982178e-01 -5.075470209121704102e-01 2.727950811386108398e-01 6.146273612976074219e-01 -2.775735259056091309e-01 -2.557430267333984375e-01 2.721164003014564514e-02 2.308167815208435059e-01
-3.777649998664855957e-02 -3.684985041618347168e-01 -1.672531962394714355e-01 7.746473550796508789e-01 -4.578382968902587891e-01 -1.334387958049774170e-01 8.420616388320922852e-02 -1.473719999194145203e-02
-2.787345349788665771e-01 -5.549249053001403809e-01 5.095251202583312988e-01 -2.076660990715026855e-01 -2.218480259180068970e-01 -3.907277584075927734e-01 4.728910326957702637e-02 -3.278771042823791504e-01
-3.196963071823120117e-01 -3.877763152122497559e-01 5.680680274963378906e-02 5.766592025756835938e-01 -5.277013182640075684e-01 -2.477075606584548950e-01 1.849590986967086792e-01 1.939676254987716675e-01
-3.171563148498535156e-01 -4.125133622437715530e-03 3.125109672546386719e-01 1.495217382907867432e-01 -6.853766441345214844e-01 1.791102886199951172e-01 5.198316574096679688e-01 8.560626953840255737e-02
-5.416680127382278442e-02 -5.094170570373535156e-01 1.198691725730895996e-01 5.926851630210876465e-01 -2.475157529115676880e-01 -5.362628698348999023e-01 8.272095769643783569e-02 1.274018138647079468e-01
-6.827756762504577637e-01 -2.215776145458221436e-01 5.099160075187683105e-01 1.930652856826782227e-01 -1.547268126159906387e-02 -5.727364867925643921e-02 3.399902582168579102e-01 -2.613796591758728027e-01
-2.002724446356296539e-02 -3.031977079808712006e-02 5.830159783363342285e-01 -9.453890472650527954e-02 -6.145664453506469727e-01 -4.253358840942382812e-01 -6.312464177608489990e-02 -2.953761219978332520e-01
-7.689427733421325684e-01 -4.156036972999572754e-01 1.268486380577087402e-01 2.382263727486133575e-02 1.389053370803594589e-02 -9.976537525653839111e-02 1.442332006990909576e-02 -4.571524858474731445e-01
-2.264009118080139160e-01 7.728760689496994019e-02 6.449064612388610840e-01 -7.834246754646301270e-02 -4.468498229980468750e-01 -3.668803870677947998e-01 6.199146737344563007e-04 -4.317997395992279053e-01
-3.339226245880126953e-01 -2.362300008535385132e-01 5.989828109741210938e-01 -3.275115787982940674e-02 -5.851079225540161133e-01 -2.400818318128585815e-01 2.688687443733215332e-01 -2.360397763550281525e-02
-1.485220044851303101e-01 -1.355609446763992310e-01 5.334731340408325195e-01 3.944993019104003906e-01 9.272789210081100464e-02 -3.103848099708557129e-01 1.605300456285476685e-01 -6.234052181243896484e-01
-2.845607995986938477e-01 -3.784733116626739502e-01 -4.748529940843582153e-02 6.355919837951660156e-01 -4.485654234886169434e-01 -1.297297179698944092e-01 3.848484456539154053e-01 5.832636356353759766e-02
-8.465193510055541992e-01 -1.863352954387664795e-01 1.971653848886489868e-02 3.407483100891113281e-01 -1.065368726849555969e-01 1.842882251366972923e-03 -1.357849240303039551e-01 -3.199923634529113770e-01
-6.175697967410087585e-02 -2.564011514186859131e-01 6.522268652915954590e-01 2.304938882589340210e-01 5.954794958233833313e-02 -5.256371498107910156e-01 3.044960498809814453e-01 -2.817074358463287354e-01
-3.411021083593368530e-02 -2.771709263324737549e-01 -2.270547151565551758e-01 6.322548389434814453e-01 -2.550661861896514893e-01 -5.099983811378479004e-01 3.595416843891143799e-01 1.276142299175262451e-01
-6.642861366271972656e-01 -2.954928018152713776e-02 -3.913889229297637939e-01 3.358317613601684570e-01 -2.959073185920715332e-01 -2.193984389305114746e-01 -2.516514956951141357e-01 -3.047251105308532715e-01
-6.381710767745971680e-01 -3.569524288177490234e-01 -3.465541601181030273e-01 -7.989754527807235718e-02 -4.131820499897003174e-01 -3.066366910934448242e-01 -5.817847698926925659e-02 -2.659114003181457520e-01
-3.518612310290336609e-02 -2.304796874523162842e-01 1.118053272366523743e-01 6.311548352241516113e-01 -6.329857707023620605e-01 -1.126405596733093262e-01 -2.469236552715301514e-01 -2.458741217851638794e-01
-2.859842479228973389e-01 -1.405757069587707520e-01 3.133347928524017334e-01 5.139773488044738770e-01 2.728008925914764404e-01 -2.916894853115081787e-01 2.617498636245727539e-01 -5.550530552864074707e-01
-1.020577773451805115e-01 -8.671749383211135864e-02 8.126688003540039062e-02 6.990453004837036133e-01 -3.265922665596008301e-01 -3.394037187099456787e-01 -3.604547381401062012e-01 -3.674378991127014160e-01
-2.501992583274841309e-01 -3.643257915973663330e-02 2.670207619667053223e-01 -3.381400406360626221e-01 -2.823466360569000244e-01 -4.884540140628814697e-01 9.480154514312744141e-02 -6.504921317100524902e-01
-1.080816462635993958e-01 1.751258820295333862e-01 5.594189763069152832e-01 2.368527054786682129e-01 -2.909330427646636963e-01 -1.139789596199989319e-01 6.213323473930358887e-01 -3.239037990570068359e-01
-3.469613194465637207e-01 -5.674381256103515625e-01 1.010443791747093201e-01 4.842281043529510498e-01 -4.962752759456634521e-01 -9.431774728000164032e-03 2.494326680898666382e-01 6.595596671104431152e-02
-4.337493181228637695e-01 -5.759376883506774902e-01 -2.546892873942852020e-02 6.791087985038757324e-02 -4.958885014057159424e-01 1.198712289333343506e-01 4.596448242664337158e-01 -5.786977335810661316e-02
-7.076005339622497559e-01 -5.441198945045471191e-01 -2.124399691820144653e-01 2.495019137859344482e-01 -1.279310137033462524e-01 -7.590138912200927734e-02 -8.801785856485366821e-02 -2.568628787994384766e-01
-2.928467690944671631e-01 2.825812697410583496e-01 1.105457991361618042e-01 1.003240495920181274e-01 -2.298227995634078979e-01 1.299873590469360352e-01 6.604838967323303223e-01 -5.533073544502258301e-01
1.907143592834472656e-01 -1.987709850072860718e-01 -1.897049248218536377e-01 3.368243575096130371e-01 -5.295060276985168457e-01 -1.397985219955444336e-01 6.603301763534545898e-01 -1.967822611331939697e-01
-1.509487777948379517e-01 -2.378045916557312012e-01 3.943732380867004395e-01 -2.734867632389068604e-01 -3.736381828784942627e-01 -5.558633804321289062e-01 1.491150539368391037e-02 -4.914530813694000244e-01
-7.017229795455932617e-01 -2.735725641250610352e-01 4.640237689018249512e-01 1.526871770620346069e-01 -2.555707693099975586e-01 -3.409671485424041748e-01 3.828959539532661438e-02 1.052164733409881592e-01
-1.136756911873817444e-01 -2.111430168151855469e-01 5.761977657675743103e-02 -2.823661081492900848e-02 -4.464397728443145752e-01 4.571109637618064880e-02 8.525926470756530762e-01 -1.003337651491165161e-01
-2.994176149368286133e-01 -4.885057508945465088e-01 -5.521968007087707520e-02 3.890258669853210449e-01 -1.845053434371948242e-01 2.559684216976165771e-01 2.777023017406463623e-01 -5.836439728736877441e-01
-2.554437816143035889e-01 -1.132951825857162476e-01 2.793039381504058838e-01 6.792155504226684570e-01 2.648470401763916016e-01 -2.676667571067810059e-01 2.197025567293167114e-01 -4.387591183185577393e-01
-5.569828152656555176e-01 -2.453812956809997559e-01 -2.090117931365966797e-01 9.464990347623825073e-02 -1.918200999498367310e-01 -3.784849867224693298e-02 -1.835424900054931641e-01 -7.106325030326843262e-01
-2.112072259187698364e-01 -7.817652076482772827e-02 -3.995017614215612411e-03 -9.282802045345306396e-02 -6.130363941192626953e-01 -9.616199880838394165e-02 -2.956907153129577637e-01 -6.842173337936401367e-01
-5.157710313796997070e-01 1.035313606262207031e-01 -1.892489492893218994e-01 3.096009492874145508e-01 -4.705476164817810059e-01 -3.005453050136566162e-01 4.773509800434112549e-01 2.280066609382629395e-01
3.872807323932647705e-02 -4.217175543308258057e-01 9.872689843177795410e-02 6.945839524269104004e-01 -2.750403881072998047e-01 -4.670416712760925293e-01 1.388278305530548096e-01 1.241467446088790894e-01
-2.408300042152404785e-01 1.276634931564331055e-01 -1.375427655875682831e-02 2.453152686357498169e-01 -3.868972659111022949e-01 -5.634849071502685547e-01 -3.626171350479125977e-01 -5.163701772689819336e-01
-1.787971854209899902e-01 -2.706791460514068604e-01 -3.194449841976165771e-01 4.705673456192016602e-01 -4.069432318210601807e-01 4.995395243167877197e-02 6.136925220489501953e-01 -1.629996299743652344e-01
-3.962638974189758301e-01 -7.063210010528564453e-02 5.434045791625976562e-01 1.028701812028884888e-01 -5.302998423576354980e-01 -4.002830684185028076e-01 1.545669883489608765e-01 2.584179043769836426e-01
-5.537721514701843262e-02 -7.199432700872421265e-03 -4.262344911694526672e-03 4.023675918579101562e-01 4.242719709873199463e-02 -2.630031108856201172e-02 3.391351699829101562e-01 -8.470296263694763184e-01
-5.029730200767517090e-01 -2.630051970481872559e-01 -3.269711732864379883e-01 1.416351646184921265e-01 -4.935168623924255371e-01 1.125407312065362930e-02 -2.073160707950592041e-01 -5.140137076377868652e-01
-5.152012109756469727e-01 -2.415123768150806427e-02 3.192538321018218994e-01 -3.159053325653076172e-01 -2.780627906322479248e-01 -2.630147896707057953e-02 6.593921780586242676e-01 -1.394857466220855713e-01
-6.482005715370178223e-01 -1.993108391761779785e-01 -2.912023067474365234e-01 -2.113790065050125122e-01 -3.450429141521453857e-01 -3.764715194702148438e-01 3.713863790035247803e-01 -1.091706231236457825e-01
-2.619202993810176849e-02 -4.609434306621551514e-01 -1.459795236587524414e-01 5.493782758712768555e-01 -5.421760082244873047e-01 -3.244498968124389648e-01 2.539597749710083008e-01 6.528248195536434650e-04
-4.615749716758728027e-01 3.395925164222717285e-01 3.882455453276634216e-02 6.475675702095031738e-01 -4.285666048526763916e-01 -5.244452878832817078e-02 2.535782456398010254e-01 -7.253399584442377090e-03
-4.595921933650970459e-01 1.786172538995742798e-01 4.724610224366188049e-02 6.446303129196166992e-01 -3.110597431659698486e-01 -4.779975116252899170e-01 5.644251126796007156e-03 1.175545826554298401e-01
3.679071068763732910e-01 -2.230957597494125366e-01 -5.669349431991577148e-02 4.457932114601135254e-01 -4.710696041584014893e-01 7.794800214469432831e-03 -1.123457401990890503e-02 -6.251666545867919922e-01
-3.366467058658599854e-01 -4.311570823192596436e-01 -4.538613259792327881e-01 6.184192299842834473e-01 -3.032258152961730957e-01 -9.955120086669921875e-02 8.153598010540008545e-02 -6.193191185593605042e-02
-9.077390283346176147e-02 2.119092196226119995e-01 6.743516921997070312e-01 2.218244820833206177e-01 -4.282084703445434570e-01 -2.736503481864929199e-01 3.548117876052856445e-01 -2.424041777849197388e-01
-5.234237909317016602e-01 5.310575664043426514e-02 6.833918094635009766e-01 2.559038996696472168e-01 -2.572907805442810059e-01 6.986126303672790527e-03 2.629707455635070801e-01 -2.351493537425994873e-01
-3.595259785652160645e-01 -4.889834523200988770e-01 -2.035643905401229858e-01 -1.221565678715705872e-01 -5.790213346481323242e-01 -3.796380758285522461e-01 -1.887323707342147827e-01 -2.454890161752700806e-01
-2.474717646837234497e-01 -7.772945761680603027e-01 1.065826192498207092e-01 -9.499287605285644531e-02 -8.385168761014938354e-02 -3.980187177658081055e-01 -5.107672885060310364e-02 -3.822677731513977051e-01
-5.454098582267761230e-01 -3.505043089389801025e-01 -5.195271223783493042e-02 5.862151831388473511e-02 -3.065626621246337891e-01 -3.118467926979064941e-01 5.941695570945739746e-01 1.710930615663528442e-01
-6.462329626083374023e-01 -1.101166978478431702e-01 -1.811784505844116211e-01 -6.602575629949569702e-02 -1.759933233261108398e-01 -1.216988638043403625e-01 -8.081337064504623413e-02 -6.933665871620178223e-01
-2.386507540941238403e-01 -3.672311902046203613e-01 -1.021925359964370728e-01 6.743608117103576660e-01 -5.783435106277465820e-01 -7.524314522743225098e-02 4.880362749099731445e-02 2.137526683509349823e-02
-1.943937540054321289e-01 8.382614701986312866e-02 1.759839942678809166e-03 3.037177920341491699e-01 1.215239465236663818e-01 -2.111083567142486572e-01 4.228622615337371826e-01 -7.904360890388488770e-01
-2.179915457963943481e-01 -4.004842936992645264e-01 1.583669781684875488e-01 6.832445412874221802e-02 2.111415416002273560e-01 -4.940755069255828857e-01 5.067484378814697266e-01 -4.656806886196136475e-01
-1.363880336284637451e-01 -3.520184159278869629e-01 -3.280248939990997314e-01 2.512341737747192383e-01 -4.806206524372100830e-01 4.737107083201408386e-03 6.415432691574096680e-01 -2.101574689149856567e-01
-2.450602352619171143e-01 -4.748401939868927002e-01 -4.568259716033935547e-01 4.587854146957397461e-01 -4.689201712608337402e-01 -3.308518230915069580e-02 2.654615342617034912e-01 -6.202897801995277405e-02
-7.052175402641296387e-01 -1.942857652902603149e-01 4.444286823272705078e-01 2.093260437250137329e-01 -3.536631464958190918e-01 -2.887563705444335938e-01 -5.511725321412086487e-03 1.228771433234214783e-01
-2.368502616882324219e-01 2.586731016635894775e-01 5.012571215629577637e-01 2.726226449012756348e-01 -1.976853758096694946e-01 -3.750228136777877808e-02 6.620803475379943848e-01 -2.693919837474822998e-01
-2.890827059745788574e-01 -1.358523778617382050e-02 1.470054984092712402e-01 4.793123900890350342e-01 -5.442142486572265625e-01 -5.533199310302734375e-01 8.527842164039611816e-02 2.351409047842025757e-01
-2.669750452041625977e-01 -2.739380002021789551e-01 -4.240585863590240479e-01 -5.676750466227531433e-02 -5.547596216201782227e-01 -5.346269607543945312e-01 2.524353265762329102e-01 -1.154392585158348083e-01
-5.034674406051635742e-01 -3.958087563514709473e-01 3.201043605804443359e-01 -3.529145121574401855e-01 -2.366048693656921387e-01 -1.477133184671401978e-01 2.575289607048034668e-01 -4.676733016967773438e-01
-7.118227332830429077e-02 -3.802286460995674133e-02 -1.087986156344413757e-01 4.457054138183593750e-01 2.090348750352859497e-01 -3.774910867214202881e-01 4.069204330444335938e-01 -6.566717028617858887e-01
-5.120905637741088867e-01 -6.904590725898742676e-01 5.786822736263275146e-02 1.760684847831726074e-01 -3.123566806316375732e-01 2.182087302207946777e-01 5.342232063412666321e-03 -2.854301035404205322e-01
-6.134868860244750977e-01 -5.181307196617126465e-01 2.804923951625823975e-01 -1.243037432432174683e-01 -2.905114293098449707e-01 -4.028873741626739502e-01 1.192092746496200562e-01 1.100252848118543625e-02
-9.138245135545730591e-02 -3.681606352329254150e-01 -3.868906497955322266e-01 1.412422955036163330e-01 -4.020476341247558594e-01 -5.173519253730773926e-02 6.987997293472290039e-01 -1.839388757944107056e-01
-5.289815664291381836e-01 4.509057849645614624e-02 1.878736168146133423e-02 -2.442296594381332397e-01 -6.699947118759155273e-01 -2.067192792892456055e-01 4.079178273677825928e-01 -1.103007420897483826e-02
-1.840188801288604736e-01 -4.794468879699707031e-01 3.667438402771949768e-02 6.123332977294921875e-01 -3.698419034481048584e-01 -4.486300945281982422e-01 -1.202669646590948105e-02 1.475605964660644531e-01
1.694085299968719482e-01 -3.183494806289672852e-01 1.275829318910837173e-02 5.011253952980041504e-01 -6.793546676635742188e-01 1.464303880929946899e-01 6.157032027840614319e-02 -3.631934523582458496e-01
1.360961049795150757e-01 -2.685374021530151367e-01 1.317958235740661621e-01 5.376673936843872070e-01 -2.449953556060791016e-01 -7.338796257972717285e-01 6.233148649334907532e-02 2.053979225456714630e-02
-5.625073909759521484e-01 -2.629882395267486572e-01 2.975865900516510010e-01 1.519192457199096680e-01 -3.145039677619934082e-01 -6.283565759658813477e-01 -7.255519181489944458e-02 -6.145429238677024841e-02
-5.213736370205879211e-02 3.386355936527252197e-02 3.240119516849517822e-01 3.234902024269104004e-01 -5.305165648460388184e-01 -5.786227583885192871e-01 -2.851741313934326172e-01 -2.982094883918762207e-01
-7.689047455787658691e-01 -4.389666616916656494e-01 7.234104722738265991e-02 2.384565621614456177e-01 -1.561829596757888794e-01 4.897664859890937805e-02 -1.207748055458068848e-01 -3.355900645256042480e-01
-2.766597568988800049e-01 -3.275243043899536133e-01 -3.073149323463439941e-01 7.053892612457275391e-01 -4.215392768383026123e-01 -1.862496882677078247e-02 -2.546052820980548859e-02 -2.132607847452163696e-01
-1.912356615066528320e-01 7.437363266944885254e-03 -4.017734155058860779e-02 7.852302193641662598e-01 -3.633678853511810303e-01 -4.448650479316711426e-01 1.183162182569503784e-01 3.511705994606018066e-02
-3.391107320785522461e-01 -2.499257326126098633e-01 5.202902555465698242e-01 -2.656942009925842285e-01 -5.185073018074035645e-01 -3.994930386543273926e-01 -2.609109133481979370e-02 -2.282988280057907104e-01
-1.104806661605834961e-01 1.421503275632858276e-01 4.539144039154052734e-02 5.133817791938781738e-01 -3.695926070213317871e-01 -3.387762010097503662e-01 -3.942713737487792969e-01 -5.432754158973693848e-01
-1.103438064455986023e-01 -7.027760148048400879e-02 6.314191818237304688e-01 3.537892997264862061e-01 3.911790251731872559e-02 -5.226418375968933105e-01 4.104369580745697021e-01 -1.260358393192291260e-01
-6.397755146026611328e-01 -5.449680685997009277e-01 -1.564961969852447510e-01 3.889634907245635986e-01 7.631001621484756470e-02 1.076208353042602539e-01 9.935179352760314941e-02 -3.010596334934234619e-01
-4.907492175698280334e-02 -7.304406911134719849e-02 2.917551100254058838e-01 -3.700663447380065918e-01 -3.026792407035827637e-01 -4.842029511928558350e-01 1.958588659763336182e-01 -6.369916200637817383e-01
-4.768449366092681885e-01 -4.421226382255554199e-01 3.208885490894317627e-01 2.544544339179992676e-01 2.010555267333984375e-01 -5.213593319058418274e-02 2.119418829679489136e-01 -5.668942928314208984e-01
4.039229080080986023e-02 -9.363540261983871460e-02 8.437906205654144287e-02 4.786602854728698730e-01 -5.606327652931213379e-01 -9.839797765016555786e-02 -3.134346008300781250e-01 -5.754413604736328125e-01
-5.513285398483276367e-01 -7.342286705970764160e-01 2.371042817831039429e-01 9.708306938409805298e-02 -1.683350652456283569e-02 -1.101210713386535645e-01 1.556228846311569214e-01 -2.338229417800903320e-01
-2.786698639392852783e-01 -3.499976396560668945e-01 2.357320636510848999e-01 5.794209837913513184e-01 -2.158903926610946655e-01 -5.517735481262207031e-01 2.330983132123947144e-01 5.611468479037284851e-02
1.868560612201690674e-01 -3.926870226860046387e-01 -4.733645915985107422e-02 7.581324577331542969e-01 -4.106720983982086182e-01 -7.246123999357223511e-02 -6.527417898178100586e-02 -2.360367476940155029e-01
-4.332853257656097412e-01 -4.317059218883514404e-01 -2.136306315660476685e-01 -1.266719549894332886e-01 4.149621725082397461e-02 -4.207526445388793945e-01 3.223698958754539490e-02 -6.200128793716430664e-01
-5.074687600135803223e-01 -5.206639170646667480e-01 -2.161717265844345093e-01 3.963334262371063232e-01 -9.154991805553436279e-02 1.006663143634796143e-01 3.613233864307403564e-01 -3.442449867725372314e-01
-1.601821780204772949e-01 9.443711489439010620e-02 -1.764205396175384521e-01 2.955404222011566162e-01 -3.945460617542266846e-01 -3.788499236106872559e-01 -3.492105603218078613e-01 -6.525437235832214355e-01
-8.101139217615127563e-02 -3.883359432220458984e-01 2.139997333288192749e-01 -3.727583587169647217e-01 -2.323472350835800171e-01 -5.546696782112121582e-01 5.331694707274436951e-02 -5.416654348373413086e-01
-2.816142439842224121e-01 1.500805616378784180e-01 -6.125023588538169861e-02 5.094616413116455078e-01 -6.113522648811340332e-01 -3.515165448188781738e-01 -2.018504291772842407e-01 -3.111389279365539551e-01
-5.413919091224670410e-01 -2.047322690486907959e-01 -4.466866850852966309e-01 -1.063364595174789429e-01 -5.468120574951171875e-01 -3.360657095909118652e-01 6.763761490583419800e-02 -1.939705014228820801e-01
-2.355849146842956543e-01 -1.260717511177062988e-01 1.580377817153930664e-01 3.877755105495452881e-01 -3.487951457500457764e-01 -7.916535139083862305e-01 -5.573530495166778564e-02 -4.219191521406173706e-02
-1.726786345243453979e-01 3.352420926094055176e-01 1.491241604089736938e-01 3.151650130748748779e-01 -3.863701820373535156e-01 -7.020887732505798340e-01 -1.344526857137680054e-01 -2.755716145038604736e-01
-3.330556154251098633e-01 -4.474875628948211670e-01 4.536292850971221924e-01 -2.770799398422241211e-01 -2.458794713020324707e-01 -4.910477101802825928e-01 7.713236659765243530e-02 -3.142324686050415039e-01
-3.754002749919891357e-01 -6.084634065628051758e-01 1.134742200374603271e-01 3.591274023056030273e-01 -5.016895532608032227e-01 -1.062187999486923218e-01 2.745613753795623779e-01 9.294842183589935303e-02
-5.625280737876892090e-01 -3.932588100433349609e-01 4.617981016635894775e-01 -2.564020396675914526e-04 -3.406373560428619385e-01 -8.551654964685440063e-02 4.384074807167053223e-01 1.020605210214853287e-02
1.912371218204498291e-01 -3.711955621838569641e-02 3.702881634235382080e-01 4.604794681072235107e-01 -5.335850119590759277e-01 -3.439543545246124268e-01 -2.646683156490325928e-01 -3.739371001720428467e-01
1.361122820526361465e-02 -2.736948728561401367e-01 1.612391620874404907e-01 7.877324223518371582e-01 -2.274110466241836548e-01 -2.866281569004058838e-01 -2.962797582149505615e-01 -2.381855398416519165e-01
-2.420637905597686768e-01 8.829458057880401611e-02 1.455638110637664795e-01 5.915873050689697266e-01 -2.647090256214141846e-01 -5.771176815032958984e-01 -2.971540391445159912e-01 -2.664745151996612549e-01
-6.633394956588745117e-01 -3.533574938774108887e-01 2.730697393417358398e-01 3.533767163753509521e-01 -3.058139681816101074e-01 -1.982900649309158325e-01 -2.958742380142211914e-01 -1.236700043082237244e-01
1.548451781272888184e-01 2.475423365831375122e-02 2.035161294043064117e-02 7.911443710327148438e-02 -3.699331581592559814e-01 -1.320012379437685013e-02 4.775103628635406494e-01 -7.769789695739746094e-01
-1.125136613845825195e-01 -6.556372344493865967e-02 -1.451743301004171371e-03 4.929015636444091797e-01 -6.912108063697814941e-01 -4.766061305999755859e-01 -1.452834755182266235e-01 -1.185537651181221008e-01
-6.447910666465759277e-01 -1.798637062311172485e-01 9.833317250013351440e-02 1.948779821395874023e-02 -3.517143428325653076e-01 -4.214726984500885010e-01 4.581126272678375244e-01 1.750285923480987549e-01
-3.174883723258972168e-01 3.338625282049179077e-02 3.334718570113182068e-02 2.247695922851562500e-01 -5.967943072319030762e-01 -3.550200760364532471e-01 -4.278328120708465576e-01 -4.256871342658996582e-01
-1.144740059971809387e-01 -5.568222403526306152e-01 3.146020770072937012e-01 -2.631761729717254639e-01 -1.464652270078659058e-01 -4.942162036895751953e-01 -3.111365484073758125e-03 -4.928461015224456787e-01
-3.728127479553222656e-02 1.785851269960403442e-02 -2.965357303619384766e-01 5.706952810287475586e-01 -7.143256664276123047e-01 -1.164423301815986633e-01 8.675834164023399353e-03 -2.465142905712127686e-01
-5.829731747508049011e-02 4.036886096000671387e-01 3.772537112236022949e-01 3.931179344654083252e-01 -2.236755639314651489e-01 -3.290578126907348633e-01 1.308358311653137207e-01 -6.011214852333068848e-01
-1.520067751407623291e-01 5.933576822280883789e-02 -3.508551418781280518e-01 3.137554526329040527e-01 -2.386079914867877960e-02 -2.698883712291717529e-01 4.583988338708877563e-02 -8.223873972892761230e-01
6.633496284484863281e-02 2.527014017105102539e-01 2.078243792057037354e-01 6.424102187156677246e-01 -4.697823822498321533e-01 -4.009147286415100098e-01 -9.230704605579376221e-02 -2.931061685085296631e-01
-6.196753382682800293e-01 2.004320472478866577e-01 -1.011788006871938705e-02 5.470622777938842773e-01 -3.354477584362030029e-01 2.609507739543914795e-01 3.012550473213195801e-01 -7.123833149671554565e-02
-4.643755555152893066e-01 3.902738690376281738e-01 2.714704871177673340e-01 3.202820420265197754e-01 -5.097078084945678711e-01 -4.265181720256805420e-01 1.017816588282585144e-01 6.071029976010322571e-02
3.703555464744567871e-02 7.413376122713088989e-02 2.709089219570159912e-01 4.645190238952636719e-01 -4.338427782058715820e-01 -5.623866319656372070e-01 -2.847685515880584717e-01 -3.440520167350769043e-01
-1.318409889936447144e-01 -2.969089150428771973e-02 6.613738536834716797e-01 3.819567710161209106e-02 -5.241470783948898315e-02 -3.883425295352935791e-01 5.435358285903930664e-01 -3.063879907131195068e-01
-2.336631417274475098e-01 -1.721934229135513306e-02 3.601435944437980652e-02 5.741201639175415039e-01 1.511356383562088013e-01 3.228887915611267090e-02 3.252738714218139648e-01 -6.960647702217102051e-01
-4.176872074604034424e-01 -5.064383745193481445e-01 -2.861598506569862366e-02 1.164552569389343262e-01 4.787406325340270996e-02 -4.116686582565307617e-01 5.910217165946960449e-01 -1.833223700523376465e-01
-1.457688659429550171e-01 2.257601171731948853e-01 5.693874955177307129e-01 2.132271826267242432e-01 -7.777253538370132446e-02 -5.232904553413391113e-01 3.775670230388641357e-01 -3.683445453643798828e-01
3.584251403808593750e-01 -1.939296871423721313e-01 2.278247624635696411e-01 3.806097805500030518e-01 -6.854860782623291016e-01 9.322734177112579346e-02 1.391721069812774658e-01 -3.730996847152709961e-01
-4.422129094600677490e-01 -5.173947811126708984e-01 -1.077924370765686035e-01 -1.227340176701545715e-01 -3.367972671985626221e-01 -5.258850455284118652e-01 3.451794087886810303e-01 3.051592409610748291e-02
1.048737689852714539e-01 -4.185037314891815186e-01 -8.866857737302780151e-02 6.683120727539062500e-01 -3.338379561901092529e-01 -4.219290614128112793e-01 1.888763532042503357e-02 -2.636747956275939941e-01
-2.347164899110794067e-01 1.591256260871887207e-01 7.027010917663574219e-01 5.212513208389282227e-01 -2.746200859546661377e-01 -2.444842159748077393e-01 5.649071931838989258e-02 -1.253612339496612549e-01
-2.630187273025512695e-01 -3.281804621219635010e-01 -1.198806911706924438e-01 2.049605399370193481e-01 3.070172071456909180e-01 -1.397154331207275391e-01 5.696558952331542969e-01 -5.731062293052673340e-01
-3.744964897632598877e-01 -1.130653470754623413e-01 -6.751449406147003174e-02 2.563210725784301758e-01 -4.862124025821685791e-01 -3.873872160911560059e-01 6.030803918838500977e-01 1.628882288932800293e-01
-1.100242286920547485e-01 -1.433402150869369507e-01 5.320542957633733749e-03 5.258868336677551270e-01 -6.063173413276672363e-01 1.898744404315948486e-01 -2.463140785694122314e-01 -4.758354723453521729e-01
-6.276459693908691406e-01 8.929498493671417236e-02 -3.909501731395721436e-01 3.587399423122406006e-01 -3.047109544277191162e-01 -1.509519219398498535e-01 -1.951819062232971191e-01 -4.035090804100036621e-01
-9.138027578592300415e-02 -1.776208132505416870e-01 -4.883652925491333008e-02 3.501586019992828369e-01 -2.125668525695800781e-01 -1.951561719179153442e-01 8.669281005859375000e-01 1.641591824591159821e-02
-2.482460625469684601e-02 -5.877431631088256836e-01 2.565388679504394531e-01 6.667423248291015625e-02 -2.517280578613281250e-01 -3.498074114322662354e-01 6.264108419418334961e-01 -7.457397878170013428e-02
-3.534693121910095215e-01 -9.733607061207294464e-03 2.065560817718505859e-01 -2.044231593608856201e-01 -6.338520050048828125e-01 -4.308990836143493652e-01 -1.809222102165222168e-01 -4.127166271209716797e-01
-1.057070344686508179e-01 -4.049749076366424561e-01 1.927079632878303528e-02 -2.802313566207885742e-01 -4.260864481329917908e-02 -4.107796847820281982e-01 2.498141825199127197e-01 -7.162108421325683594e-01
-3.043667376041412354e-01 5.567029118537902832e-03 -3.056824803352355957e-01 6.934168338775634766e-01 -5.137521028518676758e-01 -2.444282025098800659e-01 6.324043124914169312e-02 -7.331874221563339233e-02
-1.665415465831756592e-01 -1.399088650941848755e-01 3.996544778347015381e-01 -3.057676553726196289e-01 -3.977729380130767822e-01 -4.696052372455596924e-01 8.044008165597915649e-02 -5.605791807174682617e-01
-3.543714806437492371e-02 2.478421330451965332e-01 -2.168779522180557251e-01 6.436417102813720703e-01 -5.490436553955078125e-01 -3.538390696048736572e-01 -2.522184140980243683e-02 -2.207276523113250732e-01
-4.229957759380340576e-01 -2.688392251729965210e-02 1.052315458655357361e-01 1.672553131356835365e-03 -4.259851276874542236e-01 -3.304586112499237061e-01 -3.728371262550354004e-01 -6.161181926727294922e-01
3.615655377507209778e-02 -1.588281840085983276e-01 -4.359795711934566498e-03 7.581026554107666016e-01 -2.114149928092956543e-01 -5.552176833152770996e-01 -1.311221569776535034e-01 -1.690316498279571533e-01
-4.476767033338546753e-02 -6.853652000427246094e-01 2.241930067539215088e-01 3.854146599769592285e-01 -4.854352176189422607e-01 -4.427890293300151825e-03 3.055776059627532959e-01 -2.046460472047328949e-02
-8.582045882940292358e-02 -7.865072786808013916e-02 2.132958471775054932e-01 5.617032647132873535e-01 -5.886207818984985352e-01 -4.022032916545867920e-01 -2.721306383609771729e-01 -2.077164798974990845e-01
-1.397052593529224396e-02 -5.870931148529052734e-01 -2.180047631263732910e-01 4.581231176853179932e-01 -5.737911462783813477e-01 -3.630175068974494934e-02 2.566453218460083008e-01 -3.609346970915794373e-02
-9.791690111160278320e-02 -3.505415022373199463e-01 -1.832510903477668762e-02 8.565638661384582520e-01 -3.098807334899902344e-01 -7.927051931619644165e-02 1.186849549412727356e-01 -1.307648569345474243e-01
3.794472664594650269e-02 -2.320575267076492310e-01 -1.945985257625579834e-01 6.764518022537231445e-01 -5.074292421340942383e-01 -3.191406130790710449e-01 -3.210714831948280334e-02 -2.981403172016143799e-01
-9.600026160478591919e-02 3.626123666763305664e-01 5.842500925064086914e-02 1.354959905147552490e-01 -2.638557851314544678e-01 -8.914164453744888306e-02 8.085263371467590332e-01 -3.259485065937042236e-01
-4.441188871860504150e-01 1.654305011034011841e-01 4.804328382015228271e-01 -1.290255133062601089e-02 -3.426122963428497314e-01 -5.574159026145935059e-01 3.344821035861968994e-01 -6.659682840108871460e-02
-3.596853911876678467e-01 3.449170887470245361e-01 2.636805772781372070e-01 6.252180337905883789e-01 -4.967469274997711182e-01 6.306856125593185425e-02 1.443609297275543213e-01 -1.402083784341812134e-01
7.511498779058456421e-02 1.392771750688552856e-01 2.376330196857452393e-01 4.110468029975891113e-01 -5.757780671119689941e-01 -6.059436202049255371e-01 -1.504719257354736328e-01 -1.679313033819198608e-01
-1.961756944656372070e-01 -7.665670514106750488e-01 1.897775828838348389e-01 2.410899549722671509e-01 -1.504439115524291992e-01 -8.879201859235763550e-02 4.978843331336975098e-01 3.666037693619728088e-02
-3.733511269092559814e-01 -3.702584281563758850e-02 -1.997489482164382935e-02 1.777796000242233276e-01 2.185582071542739868e-01 -5.683986544609069824e-01 2.364037781953811646e-01 -6.328521966934204102e-01
-4.550083875656127930e-01 1.181928664445877075e-01 -3.903703391551971436e-01 1.496546417474746704e-01 -5.753101110458374023e-01 2.982666529715061188e-02 -8.871901035308837891e-02 -5.142663717269897461e-01
4.303224757313728333e-02 -2.001220434904098511e-01 -3.475478664040565491e-02 6.408264040946960449e-01 -4.138961434364318848e-01 -4.395116269588470459e-01 -3.184146881103515625e-01 -2.834868133068084717e-01
-5.774044394493103027e-01 1.239381823688745499e-02 2.800940871238708496e-01 -2.858081459999084473e-01 -2.927774786949157715e-01 -5.353400707244873047e-01 1.568940728902816772e-01 -3.307391405105590820e-01
-6.853974461555480957e-01 -3.716242313385009766e-01 3.321408629417419434e-01 3.181768059730529785e-01 -2.736699581146240234e-01 -3.036400675773620605e-01 -9.549379348754882812e-02 -6.603153049945831299e-02
-3.465196490287780762e-01 1.184762865304946899e-01 8.336060494184494019e-02 7.609627842903137207e-01 -4.291024804115295410e-01 -2.151471078395843506e-01 -1.557377632707357407e-02 -2.218427956104278564e-01
-4.315492212772369385e-01 -3.037443757057189941e-01 -3.972992599010467529e-01 1.795835196971893311e-01 -5.317903757095336914e-01 -4.977013170719146729e-01 2.753461524844169617e-02 1.191201154142618179e-02
-1.421845406293869019e-01 2.796575240790843964e-02 9.361381083726882935e-02 2.454502880573272705e-01 -6.305707097053527832e-01 -1.192749589681625366e-01 -3.696151375770568848e-01 -6.012746095657348633e-01
-3.006792664527893066e-01 3.915015161037445068e-01 3.005241751670837402e-01 2.624889612197875977e-01 -3.854588568210601807e-01 6.181811913847923279e-02 5.940534472465515137e-01 -3.029915094375610352e-01
1.838331343606114388e-03 -1.245710179209709167e-01 1.161089688539505005e-01 4.290248453617095947e-01 -5.751712322235107422e-01 -3.201714754104614258e-01 5.534636974334716797e-01 2.174424529075622559e-01
2.556744813919067383e-01 -4.553564190864562988e-01 -1.756766289472579956e-01 6.438027024269104004e-01 -3.294867277145385742e-01 -2.843107283115386963e-02 2.397474497556686401e-01 -3.392464518547058105e-01
-2.034524977207183838e-01 6.988579034805297852e-02 1.518989652395248413e-01 5.194373130798339844e-01 -4.514253437519073486e-01 -6.228746175765991211e-01 -2.300825566053390503e-01 -1.270395815372467041e-01
-4.864623546600341797e-01 2.975935935974121094e-01 2.581489086151123047e-01 9.922542423009872437e-02 -6.515543460845947266e-01 -4.126951098442077637e-01 5.544139444828033447e-02 -1.979584433138370514e-02
1.026286184787750244e-01 -2.514609396457672119e-01 9.337253868579864502e-02 8.474957346916198730e-01 -3.024526834487915039e-01 -3.116602599620819092e-01 8.392138034105300903e-02 -6.012357398867607117e-02
1.743313521146774292e-01 -1.388931125402450562e-01 4.140133038163185120e-02 2.755263149738311768e-01 -5.022549629211425781e-01 1.249334961175918579e-01 -1.245554834604263306e-01 -7.676625251770019531e-01
-2.922376692295074463e-01 -5.201989412307739258e-01 -9.821996092796325684e-03 4.533375203609466553e-01 -3.367207646369934082e-01 -2.854500114917755127e-01 4.507477879524230957e-01 2.008544653654098511e-01
-4.150980710983276367e-01 1.280185580253601074e-01 1.991071403026580811e-01 8.003389835357666016e-01 -3.469085693359375000e-01 5.666689947247505188e-02 2.858307398855686188e-02 -8.212898671627044678e-02
-5.808695033192634583e-02 -5.407568812370300293e-01 -1.729472130537033081e-01 5.853689312934875488e-01 -4.098599255084991455e-01 -3.459538891911506653e-02 -1.795869916677474976e-01 -3.608418703079223633e-01
-5.291763544082641602e-01 -1.777911037206649780e-01 -1.790697127580642700e-01 -3.458652496337890625e-01 -4.325109124183654785e-01 -2.701706290245056152e-01 5.047846436500549316e-01 -1.476774662733078003e-01
9.170936048030853271e-02 -2.687821090221405029e-01 8.868436515331268311e-02 3.949575722217559814e-01 -4.729100465774536133e-01 -5.100421905517578125e-01 5.158485174179077148e-01 7.485045492649078369e-02
-1.861584782600402832e-01 1.275749355554580688e-01 5.525803565979003906e-01 3.892906010150909424e-01 1.243186928331851959e-02 -4.915804266929626465e-01 4.280297458171844482e-01 -2.591569721698760986e-01
-3.225584030151367188e-01 2.276650816202163696e-01 -9.850713610649108887e-02 5.073406100273132324e-01 1.777840554714202881e-01 -3.305452764034271240e-01 4.625369310379028320e-01 -4.714007675647735596e-01
-1.286038756370544434e-01 1.469331383705139160e-01 -2.293253540992736816e-01 2.519384920597076416e-01 -8.174119144678115845e-02 -1.343755573034286499e-01 1.964709609746932983e-01 -8.845728635787963867e-01
-3.676928281784057617e-01 2.045396268367767334e-01 1.353475749492645264e-01 5.425127744674682617e-01 1.348397284746170044e-01 -3.241408765316009521e-01 1.310979276895523071e-01 -6.081863641738891602e-01
-6.131699681282043457e-01 -1.947535276412963867e-01 4.425578117370605469e-01 4.908731877803802490e-01 -5.739061906933784485e-02 -2.030705660581588745e-01 2.977781891822814941e-01 -1.267937570810317993e-01
-1.054900288581848145e-01 -4.204174876213073730e-01 -3.727894425392150879e-01 2.226839512586593628e-01 -4.371460974216461182e-01 -2.949063181877136230e-01 5.555675029754638672e-01 -1.919359266757965088e-01
-2.169718742370605469e-01 -2.163031101226806641e-01 6.775473356246948242e-01 -1.404697895050048828e-01 -1.841058433055877686e-01 -3.039123415946960449e-01 4.913121759891510010e-01 -2.443132251501083374e-01
-4.129673838615417480e-01 2.083819955587387085e-01 6.720125209540128708e-03 3.543244004249572754e-01 -6.969507336616516113e-01 -2.361370623111724854e-01 1.537256985902786255e-01 -3.087253272533416748e-01
-2.656043171882629395e-01 -4.304926842451095581e-04 6.801838278770446777e-01 8.025771379470825195e-02 -2.463957071304321289e-01 -3.753761947154998779e-01 4.683697521686553955e-01 -1.984298378229141235e-01
-4.678001999855041504e-01 3.097875416278839111e-01 3.058462738990783691e-01 3.428285419940948486e-01 -5.899474620819091797e-01 -2.680234313011169434e-01 3.097868757322430611e-03 -2.328889518976211548e-01
-4.759639501571655273e-01 -4.172721207141876221e-01 -1.716435700654983521e-01 2.662677764892578125e-01 -3.941430449485778809e-01 -2.567407786846160889e-01 5.204929113388061523e-01 8.249042928218841553e-02
-4.930776953697204590e-01 -5.014527440071105957e-01 4.403558373451232910e-01 1.562212407588958740e-01 1.193097233772277832e-01 -9.860071539878845215e-02 1.993100345134735107e-01 -4.726730585098266602e-01
-1.076185479760169983e-01 6.380584090948104858e-02 3.700366243720054626e-03 -7.995844632387161255e-02 -3.008196596056222916e-03 -4.584859013557434082e-01 4.525566399097442627e-01 -7.502760291099548340e-01
-3.872759044170379639e-01 2.246195673942565918e-01 1.272926758974790573e-02 5.776554942131042480e-01 -6.160477995872497559e-01 1.376670598983764648e-01 7.140368223190307617e-02 -2.492989152669906616e-01
-1.696019321680068970e-01 -7.246734946966171265e-02 1.034407541155815125e-01 6.263566017150878906e-01 2.110884040594100952e-01 -4.141352772712707520e-01 7.688637822866439819e-02 -5.839375853538513184e-01
-3.803113996982574463e-01 -2.334921658039093018e-01 4.910392686724662781e-02 5.365486741065979004e-01 -1.035656929016113281e-01 3.671323359012603760e-01 3.975020945072174072e-01 -4.550041854381561279e-01
-2.305739969015121460e-01 3.252391517162322998e-01 -5.064732581377029419e-02 4.184461534023284912e-01 -4.791368544101715088e-01 -5.355451703071594238e-01 -1.351153999567031860e-01 -3.588258922100067139e-01
-1.526997983455657959e-01 1.735627837479114532e-02 3.356849253177642822e-01 5.081870555877685547e-01 -4.658373594284057617e-01 -4.681823849678039551e-01 -2.645307183265686035e-01 -3.150674402713775635e-01
-3.493894636631011963e-01 -1.093729287385940552e-01 -9.852419048547744751e-02 6.310064196586608887e-01 -4.601919054985046387e-01 -2.254209220409393311e-01 3.998877108097076416e-01 1.886457651853561401e-01
-2.607036828994750977e-01 -3.402394652366638184e-01 3.239588737487792969e-01 4.209643602371215820e-01 -5.151280760765075684e-01 -5.032565593719482422e-01 -3.305874392390251160e-02 1.199721992015838623e-01
3.655502572655677795e-02 -4.334802031517028809e-01 -2.372164130210876465e-01 5.029895305633544922e-01 4.771903157234191895e-03 1.966125071048736572e-01 5.661072731018066406e-01 -3.772688508033752441e-01
-2.326537221670150757e-01 1.647067517042160034e-01 1.703107357025146484e-01 -1.532491445541381836e-01 -7.622526288032531738e-01 -3.647968769073486328e-01 -6.963268667459487915e-02 -3.837947249412536621e-01
1.288020312786102295e-01 -3.190287351608276367e-01 2.105460017919540405e-01 6.589156389236450195e-01 -4.696593582630157471e-01 -2.044160068035125732e-01 -1.664810180664062500e-01 -3.362284004688262939e-01
