# Supplementary material for: Where is your field going? A machine learning approach to study the relative motion of the domains of physics
Source: PLoS One. 2020 Jun 18;15(6):e0233997. doi: 10.1371/journal.pone.0233997 (PMC7302634; doi:10.1371/journal.pone.0233997)
Supplement: S12 Data — (ZIP) [file pone.0233997.s012.zip › 11/Pacs4Run_11_VS_500_embeddings1990-1994ED8.txt]

-4.880143329501152039e-02 -4.558196291327476501e-02 -1.789284050464630127e-01 -3.256674408912658691e-01 -5.933195352554321289e-01 5.312398076057434082e-01 -2.821392845362424850e-03 -4.724555611610412598e-01
1.104457452893257141e-01 7.653112411499023438e-01 9.806026518344879150e-02 -1.895074695348739624e-01 -2.602203488349914551e-01 5.176344513893127441e-01 -9.929759055376052856e-02 1.051257997751235962e-01
-1.892606317996978760e-01 1.617847234010696411e-01 -5.684379935264587402e-01 -6.179764270782470703e-01 -3.923791646957397461e-01 1.745428517460823059e-02 -2.759698331356048584e-01 -5.063689500093460083e-02
5.168846845626831055e-01 1.069290190935134888e-01 -1.837608814239501953e-01 -2.981141805648803711e-01 -1.684322506189346313e-01 7.251959443092346191e-01 -1.041429191827774048e-01 1.833902001380920410e-01
-4.866425096988677979e-01 4.381293654441833496e-01 -2.161505371332168579e-01 -1.534720063209533691e-01 -2.704998850822448730e-01 4.761674106121063232e-01 -4.383772909641265869e-01 -9.416388720273971558e-02
-1.734356582164764404e-01 4.756378829479217529e-01 -1.980328410863876343e-01 -6.588375568389892578e-01 -4.992024004459381104e-01 -9.795906394720077515e-02 -2.208609506487846375e-02 1.054406315088272095e-01
-1.556919068098068237e-01 8.061994314193725586e-01 -3.197795152664184570e-01 -3.946085870265960693e-01 -9.795925766229629517e-02 1.500449329614639282e-01 1.823452264070510864e-01 4.968226328492164612e-02
4.556654989719390869e-01 -1.020111069083213806e-01 1.869887858629226685e-01 -6.032199263572692871e-01 -5.432191491127014160e-01 2.209904789924621582e-01 -1.941298693418502808e-01 -3.890467062592506409e-02
-4.756020009517669678e-02 4.298157244920730591e-02 -2.757210731506347656e-01 -3.417275846004486084e-01 -7.214487195014953613e-01 1.519090384244918823e-01 -4.032543301582336426e-01 -3.113069534301757812e-01
2.977339029312133789e-01 5.535534620285034180e-01 -1.155302450060844421e-01 -2.285938411951065063e-01 -5.239743590354919434e-01 3.880500495433807373e-01 -3.298681080341339111e-01 7.338733971118927002e-02
-6.310211420059204102e-01 2.906133234500885010e-01 -3.638839423656463623e-01 -4.895577430725097656e-01 -1.016534939408302307e-01 5.821237806230783463e-03 -1.952156573534011841e-01 -3.111292123794555664e-01
-3.645159676671028137e-02 6.285373568534851074e-01 -1.477220356464385986e-01 -6.905419826507568359e-01 -6.809079647064208984e-02 -1.625712215900421143e-01 -1.692759990692138672e-01 -2.126547545194625854e-01
-2.015136182308197021e-01 6.434192657470703125e-01 -8.578834682703018188e-02 -6.885493993759155273e-01 -1.012124866247177124e-01 -1.318774819374084473e-01 -1.315500140190124512e-01 -1.378510892391204834e-01
-2.001839280128479004e-01 9.735911339521408081e-02 -5.423592329025268555e-01 -5.705516934394836426e-01 -5.228102207183837891e-01 4.406985826790332794e-03 -2.167686820030212402e-01 -1.021099761128425598e-01
2.407652437686920166e-01 -8.588092029094696045e-02 2.912630140781402588e-01 -5.244935154914855957e-01 5.812945589423179626e-02 6.461784839630126953e-01 -3.140799701213836670e-01 -2.348552495241165161e-01
3.238299116492271423e-02 5.862181782722473145e-01 -1.790955662727355957e-02 -6.478939652442932129e-01 9.722299873828887939e-02 1.811058968305587769e-01 -4.392533898353576660e-01 -4.146660212427377701e-03
4.907858669757843018e-01 -4.526282846927642822e-02 -3.619736135005950928e-01 -3.831877410411834717e-01 -5.197585225105285645e-01 3.203291296958923340e-01 -2.786869108676910400e-01 -1.696964651346206665e-01
4.877560213208198547e-02 7.115266323089599609e-01 -2.945209145545959473e-01 -3.039194345474243164e-01 1.108655333518981934e-01 3.408161103725433350e-01 -3.571596741676330566e-01 -2.371311783790588379e-01
1.702987849712371826e-01 5.946317911148071289e-01 -6.384357213973999023e-01 -2.394943237304687500e-01 -2.585983574390411377e-01 6.507398188114166260e-02 3.429183736443519592e-02 -2.831430733203887939e-01
7.479348033666610718e-02 6.649239659309387207e-01 2.823647260665893555e-01 -4.330957531929016113e-01 -1.817220896482467651e-01 1.713322848081588745e-01 -4.055038988590240479e-01 -2.411831468343734741e-01
3.825709223747253418e-01 2.753449678421020508e-01 8.094794303178787231e-02 -1.344780027866363525e-01 -1.204835698008537292e-01 6.800496578216552734e-01 -4.279849827289581299e-01 -3.050125837326049805e-01
2.193281501531600952e-01 6.683698296546936035e-01 -1.981042772531509399e-01 -4.698204100131988525e-01 -3.832115530967712402e-01 9.019817225635051727e-03 -2.753444314002990723e-01 -1.498447954654693604e-01
2.496603503823280334e-02 5.920685529708862305e-01 -6.338307261466979980e-02 -6.002737283706665039e-01 -1.661383509635925293e-01 2.902528047561645508e-01 -3.653906583786010742e-01 1.978045403957366943e-01
3.372420668601989746e-01 6.052833795547485352e-01 7.296283543109893799e-02 -2.943718135356903076e-01 -5.154010057449340820e-01 1.588470041751861572e-01 -2.880431413650512695e-01 -2.325557768344879150e-01
1.450087428092956543e-01 6.761544942855834961e-01 -1.161743849515914917e-01 -4.290286004543304443e-01 9.173759818077087402e-02 3.259445428848266602e-01 -4.440819919109344482e-01 -1.111798807978630066e-01
-1.359042227268218994e-01 5.962021946907043457e-01 -1.364534944295883179e-01 -3.823598325252532959e-01 -1.763584613800048828e-01 4.917300641536712646e-01 -3.247872591018676758e-01 2.878662347793579102e-01
-4.819950461387634277e-01 5.385175347328186035e-01 -2.128995954990386963e-01 -1.034144386649131775e-01 -3.824367225170135498e-01 4.076985418796539307e-01 -3.192453980445861816e-01 -8.523692935705184937e-02
4.318157583475112915e-02 4.127385914325714111e-01 -9.509722143411636353e-02 -8.062827587127685547e-01 4.908790066838264465e-02 1.641941368579864502e-01 -2.334887385368347168e-01 2.911365330219268799e-01
2.731890380382537842e-01 6.202509403228759766e-01 -4.314437508583068848e-01 -5.853869318962097168e-01 -4.620977491140365601e-02 1.395956240594387054e-02 9.374598413705825806e-02 -2.675968967378139496e-02
4.795794934034347534e-02 6.934868693351745605e-01 -2.636601030826568604e-01 -2.844383120536804199e-01 1.295809745788574219e-01 2.599056363105773926e-01 -4.187679588794708252e-01 -3.265661597251892090e-01
4.288644716143608093e-02 8.309544995427131653e-03 4.906802624464035034e-02 -7.735009789466857910e-01 -3.358977138996124268e-01 2.563723325729370117e-01 4.677587747573852539e-01 -5.304808262735605240e-03
-4.299084544181823730e-01 3.454377949237823486e-01 -3.419355750083923340e-01 -3.863985240459442139e-01 -2.097724080085754395e-01 3.387821316719055176e-01 -5.151531100273132324e-01 -7.393941283226013184e-02
-2.604308426380157471e-01 -2.626956403255462646e-01 -2.289650589227676392e-01 -7.263565659523010254e-01 -1.128120422363281250e-01 1.644512563943862915e-01 3.667984604835510254e-01 -3.299032747745513916e-01
-4.708995670080184937e-02 8.447384834289550781e-01 -1.946727782487869263e-01 -2.929154634475708008e-01 -1.124507710337638855e-01 1.240052375942468643e-02 3.067429363727569580e-01 -2.315432727336883545e-01
-4.039770457893610001e-03 1.732865273952484131e-01 1.787034273147583008e-01 -6.553153991699218750e-01 4.020260646939277649e-02 5.770508646965026855e-01 -1.389127969741821289e-01 3.932957947254180908e-01
9.123288094997406006e-02 4.794676974415779114e-02 4.203428626060485840e-01 -3.238031268119812012e-01 -2.962555885314941406e-01 5.968880057334899902e-01 2.051044851541519165e-01 -4.708828628063201904e-01
4.375167787075042725e-01 5.768865942955017090e-01 -5.037139728665351868e-02 -3.618202209472656250e-01 -4.957513511180877686e-01 8.096474409103393555e-02 -2.408178895711898804e-01 -1.789185404777526855e-01
2.473038882017135620e-01 1.939202547073364258e-01 1.851255148649215698e-01 -3.037830293178558350e-01 -6.074346229434013367e-02 5.348751544952392578e-01 4.216408431529998779e-01 -5.541822314262390137e-01
2.740135490894317627e-01 -6.956829130649566650e-02 -9.029496461153030396e-02 -8.102014660835266113e-01 -3.798478245735168457e-01 1.858420372009277344e-01 2.616963088512420654e-01 9.050165116786956787e-02
3.526698946952819824e-01 2.073648720979690552e-01 -1.018465086817741394e-01 -7.143624424934387207e-01 -4.590762853622436523e-01 4.218065366148948669e-02 -2.148538529872894287e-01 2.307487577199935913e-01
1.564994156360626221e-01 1.002790480852127075e-01 3.263418003916740417e-02 -7.635992169380187988e-01 -5.475510954856872559e-01 -4.378671571612358093e-02 2.729203402996063232e-01 7.133185863494873047e-02
-2.444970011711120605e-01 5.761103630065917969e-01 -3.531868159770965576e-01 -1.651367731392383575e-02 -3.757979869842529297e-01 5.441582202911376953e-01 -2.071054875850677490e-01 5.549374222755432129e-02
2.880279719829559326e-01 6.526215672492980957e-01 -5.971797928214073181e-02 -2.129186093807220459e-01 -5.788260102272033691e-01 2.415359914302825928e-01 -2.092522978782653809e-01 -7.112391293048858643e-02
-6.949296593666076660e-02 6.339867711067199707e-01 5.134646594524383545e-02 -6.380712389945983887e-01 -6.668746471405029297e-02 2.060783207416534424e-01 -3.504738807678222656e-01 1.171009317040443420e-01
3.326405957341194153e-02 1.134880855679512024e-01 -1.850076317787170410e-01 -3.492239117622375488e-01 -7.216177582740783691e-01 2.211353629827499390e-01 4.918919801712036133e-01 -1.350482553243637085e-01
-2.563482224941253662e-01 4.207306206226348877e-01 -4.182524383068084717e-01 -7.247132062911987305e-01 -1.644694656133651733e-01 -1.511696428060531616e-01 4.130120202898979187e-02 -7.428833842277526855e-02
1.824041903018951416e-01 6.617256402969360352e-01 1.805329769849777222e-01 -2.516869306564331055e-01 -7.842703722417354584e-03 4.045301377773284912e-01 -3.984515666961669922e-01 -3.323242366313934326e-01
-4.077917337417602539e-01 -1.323059350252151489e-01 -6.579358875751495361e-02 -6.162820458412170410e-01 -2.284193783998489380e-01 3.902303576469421387e-01 4.711436331272125244e-01 -7.508018612861633301e-02
1.598473191261291504e-01 5.903257727622985840e-01 -8.419744670391082764e-02 -2.234976887702941895e-01 -9.223361499607563019e-03 5.093198418617248535e-01 -5.127690434455871582e-01 -2.156387418508529663e-01
2.294658422470092773e-01 5.960417389869689941e-01 1.212802007794380188e-01 -3.160074055194854736e-01 5.161660909652709961e-02 4.562525451183319092e-01 -4.525048732757568359e-01 -2.488347440958023071e-01
-2.353923022747039795e-01 6.612616777420043945e-01 -6.947676837444305420e-02 -4.471222758293151855e-01 1.283872574567794800e-01 4.584990739822387695e-01 -1.756819933652877808e-01 2.121541649103164673e-01
1.251182407140731812e-01 6.453106403350830078e-01 -1.794728636741638184e-02 -6.892533898353576660e-01 -1.978280693292617798e-01 2.309366129338741302e-02 -2.259909808635711670e-01 4.226323217153549194e-02
-1.492842733860015869e-01 3.553896769881248474e-02 -4.774198234081268311e-01 -7.174941301345825195e-01 -3.941691815853118896e-01 -1.720617264509201050e-01 -1.634218841791152954e-01 -1.484667658805847168e-01
3.972977101802825928e-01 5.243508219718933105e-01 -5.689607858657836914e-01 -2.359900772571563721e-01 -3.755646347999572754e-01 1.716987788677215576e-01 8.135916292667388916e-02 -1.032219454646110535e-01
-2.651644647121429443e-01 4.227895736694335938e-01 1.913075149059295654e-01 -1.973546147346496582e-01 -3.800078630447387695e-01 5.972585082054138184e-01 -3.856161534786224365e-01 1.598935574293136597e-01
8.517284691333770752e-02 7.360643744468688965e-01 -3.661804795265197754e-01 -3.257690668106079102e-01 1.867935955524444580e-01 1.797921210527420044e-01 3.596171140670776367e-01 -1.191631332039833069e-01
-3.030662536621093750e-01 4.563801735639572144e-02 3.200738728046417236e-01 -2.243638485670089722e-01 -2.493661195039749146e-01 7.932079434394836426e-01 -2.478629797697067261e-01 -2.198243886232376099e-02
-1.925812810659408569e-01 1.384772062301635742e-01 -1.695206761360168457e-01 -4.952853918075561523e-01 -3.652509152889251709e-01 2.304162979125976562e-01 6.770593523979187012e-01 -1.574245393276214600e-01
1.031689345836639404e-01 -1.346011310815811157e-01 -3.763895928859710693e-01 -5.152485966682434082e-01 -5.912334918975830078e-01 1.691485345363616943e-01 -3.846154510974884033e-01 -1.949131339788436890e-01
-4.321768283843994141e-01 2.500059902667999268e-01 -2.040838450193405151e-01 -2.311305105686187744e-01 -4.488005042076110840e-01 5.369874835014343262e-01 -3.421306014060974121e-01 2.209476679563522339e-01
2.567404508590698242e-01 2.519237995147705078e-01 1.686735749244689941e-01 -2.580340504646301270e-01 -4.064939618110656738e-01 1.837659776210784912e-01 3.357680141925811768e-01 -6.810573339462280273e-01
1.227023825049400330e-01 5.420424938201904297e-01 -5.934242531657218933e-02 -2.187252044677734375e-01 1.161968149244785309e-02 5.358881354331970215e-01 -5.577628612518310547e-01 -2.033747732639312744e-01
1.761300861835479736e-01 5.626003742218017578e-01 -4.087470471858978271e-01 -6.440314650535583496e-01 -1.214386373758316040e-01 9.264022111892700195e-02 2.981581352651119232e-02 2.153830230236053467e-01
1.224217265844345093e-01 2.717085778713226318e-01 2.883044481277465820e-01 -3.967336416244506836e-01 -2.038827389478683472e-01 2.272227555513381958e-01 4.120282232761383057e-01 -6.385176777839660645e-01
-4.937702417373657227e-01 5.691373944282531738e-01 -3.552268147468566895e-01 -2.491175830364227295e-01 4.378583282232284546e-02 3.741255402565002441e-01 -3.089936673641204834e-01 -8.163084089756011963e-02
6.089167669415473938e-02 6.798802018165588379e-01 4.578814841806888580e-03 -7.068032026290893555e-01 5.675719678401947021e-02 1.075461283326148987e-01 2.685297466814517975e-02 1.376765072345733643e-01
-1.924233324825763702e-02 6.413044333457946777e-01 -5.914537310600280762e-01 -3.596276044845581055e-01 2.819670736789703369e-02 2.764019072055816650e-01 1.505984514951705933e-01 9.662257134914398193e-02
3.812966346740722656e-01 5.730697512626647949e-01 -2.675045281648635864e-02 -2.115827947854995728e-01 -5.700248852372169495e-02 4.145986735820770264e-01 -4.682435691356658936e-01 -2.938155233860015869e-01
-2.984816730022430420e-01 6.593004465103149414e-01 1.267282366752624512e-01 -3.586781620979309082e-01 -1.992305070161819458e-01 1.468430757522583008e-01 -4.082242846488952637e-01 -3.218985795974731445e-01
2.203592956066131592e-01 6.993196010589599609e-01 4.685235768556594849e-02 -3.477910757064819336e-01 -3.501905798912048340e-01 1.269296705722808838e-01 -3.740822970867156982e-01 -2.460851669311523438e-01
-1.283996552228927612e-01 -1.373853683471679688e-01 -4.833535850048065186e-01 -5.270379409193992615e-02 -3.672729730606079102e-01 4.184201657772064209e-01 -1.997449845075607300e-01 -6.151160001754760742e-01
-1.243621036410331726e-01 -2.774730622768402100e-01 -2.596593499183654785e-01 -4.425071775913238525e-01 2.431608438491821289e-01 7.032524347305297852e-01 -2.188075929880142212e-01 -2.067344635725021362e-01
1.100912541151046753e-01 7.345893383026123047e-01 2.376337498426437378e-01 -5.437062382698059082e-01 1.402093656361103058e-02 1.228373646736145020e-01 -2.411849349737167358e-01 -1.507197320461273193e-01
-2.884276807308197021e-01 1.200736612081527710e-01 1.736367195844650269e-01 -6.986034512519836426e-01 -3.648510277271270752e-01 -7.421693205833435059e-02 3.472791612148284912e-01 -3.535083532333374023e-01
1.515615284442901611e-01 4.027827084064483643e-02 -6.025040745735168457e-01 -1.006457135081291199e-01 3.017876297235488892e-02 7.662987112998962402e-01 1.092959847301244736e-02 -1.184156686067581177e-01
-4.758701622486114502e-01 1.484862994402647018e-02 -5.960516333580017090e-01 -2.742300927639007568e-01 -3.258486092090606689e-01 4.261227548122406006e-01 -2.315187156200408936e-01 -3.857956826686859131e-02
-5.823255181312561035e-01 1.967519819736480713e-01 -4.385562539100646973e-01 -1.930206269025802612e-01 -2.531305253505706787e-01 4.981847107410430908e-01 -2.814286649227142334e-01 -3.364729136228561401e-02
-1.226931884884834290e-01 -1.105737760663032532e-01 2.896923124790191650e-01 -5.037333369255065918e-01 -1.111929565668106079e-01 3.286114335060119629e-01 1.489365249872207642e-01 -7.017973065376281738e-01
-3.059639036655426025e-01 6.550841927528381348e-01 -1.032739207148551941e-01 -4.845577478408813477e-01 -3.804174065589904785e-01 -7.147724181413650513e-02 -1.976485252380371094e-01 -2.071177959442138672e-01
-5.677272751927375793e-02 7.251348495483398438e-01 -2.020767703652381897e-02 -6.578924059867858887e-01 -1.783635765314102173e-01 -1.525912713259458542e-02 -5.891956761479377747e-02 4.698802158236503601e-02
-1.517140865325927734e-01 1.673090457916259766e-01 6.314694881439208984e-02 -8.589376807212829590e-01 -3.514470905065536499e-02 8.692553639411926270e-02 4.330675601959228516e-01 -1.043575257062911987e-01
-2.897710204124450684e-01 8.880077302455902100e-02 -6.614515185356140137e-01 -3.472535312175750732e-01 8.748301118612289429e-02 3.281307220458984375e-01 -4.023507535457611084e-01 -2.698794007301330566e-01
-2.285519987344741821e-01 2.358197420835494995e-01 1.053242236375808716e-01 -6.277932524681091309e-01 -1.172701790928840637e-01 4.185321927070617676e-01 -4.931769669055938721e-01 2.340736091136932373e-01
5.722152814269065857e-02 -7.315868139266967773e-02 -8.204087615013122559e-02 -7.589691281318664551e-01 -3.672570735216140747e-02 2.287327200174331665e-01 4.962217211723327637e-01 -3.297047913074493408e-01
-3.156536817550659180e-02 -1.797420978546142578e-01 -4.192112386226654053e-01 -5.564814209938049316e-01 -5.456928610801696777e-01 8.358146250247955322e-02 -3.321721851825714111e-01 -2.572587132453918457e-01
-4.648313224315643311e-01 6.157211028039455414e-03 -3.581507503986358643e-01 -5.973369479179382324e-01 6.325580924749374390e-02 2.783365547657012939e-01 -4.416059553623199463e-01 -1.494061797857284546e-01
-2.678124308586120605e-01 1.266186870634555817e-02 -2.093655019998550415e-01 -2.945553660392761230e-01 -5.409393310546875000e-01 3.582598865032196045e-01 -5.997220873832702637e-01 -1.299510151147842407e-01
6.403211504220962524e-02 -2.275007814168930054e-01 -3.608954548835754395e-01 -3.868176937103271484e-01 -5.817039608955383301e-01 4.466818273067474365e-01 3.355263471603393555e-01 -1.174201518297195435e-01
-1.523907035589218140e-01 6.129224300384521484e-01 -3.940622210502624512e-01 -5.710409283638000488e-01 -5.178973078727722168e-02 -8.801649510860443115e-02 -2.427097707986831665e-01 -2.244847863912582397e-01
1.560962349176406860e-01 -2.778582088649272919e-02 2.084388583898544312e-01 -5.209046602249145508e-01 1.487707942724227905e-01 7.892776131629943848e-01 -1.222526282072067261e-01 -5.983937997370958328e-03
3.299441933631896973e-01 1.195270568132400513e-01 -5.991649031639099121e-01 -1.402633190155029297e-01 -3.180704712867736816e-01 4.452970921993255615e-01 -1.790492981672286987e-01 -4.082412719726562500e-01
1.980938762426376343e-01 1.389624476432800293e-01 2.602116167545318604e-01 -2.134438902139663696e-01 -1.779216676950454712e-01 6.561937332153320312e-01 3.490288257598876953e-01 -4.940774440765380859e-01
-2.791247367858886719e-01 4.467100799083709717e-01 -3.809197545051574707e-01 -2.425562292337417603e-01 -2.034012228250503540e-01 3.801285848021507263e-02 -4.051435291767120361e-01 -5.582541823387145996e-01
-4.055397212505340576e-01 -6.367197260260581970e-03 -4.282339215278625488e-01 -3.924005329608917236e-01 -1.187009066343307495e-01 1.773218214511871338e-01 -5.010955333709716797e-01 -4.488928616046905518e-01
-3.898672163486480713e-01 4.504155218601226807e-01 3.297633677721023560e-02 -1.903331875801086426e-01 -4.059004187583923340e-01 1.634425967931747437e-01 -4.649898707866668701e-01 -4.473600089550018311e-01
3.329302966594696045e-01 7.073527574539184570e-01 -1.013173833489418030e-01 -4.593637883663177490e-01 5.523535422980785370e-03 2.670668959617614746e-01 -2.972256243228912354e-01 -8.849292248487472534e-02
-1.672228425741195679e-01 -5.568501353263854980e-02 2.561998665332794189e-01 -4.301839768886566162e-01 -9.615727514028549194e-02 8.276225924491882324e-01 -1.173194870352745056e-01 1.013399660587310791e-01
-4.175768494606018066e-01 5.294244289398193359e-01 3.169286251068115234e-01 -8.070214837789535522e-02 -2.211464047431945801e-01 4.751954376697540283e-01 -2.719972133636474609e-01 -2.994726300239562988e-01
7.249520719051361084e-02 4.744993746280670166e-01 2.691639065742492676e-01 -4.029149413108825684e-01 1.237562745809555054e-01 2.770745754241943359e-01 -5.340837836265563965e-01 -3.968297839164733887e-01
9.102322906255722046e-02 1.899599470198154449e-02 -2.694057524204254150e-01 -4.084333181381225586e-01 -6.727681159973144531e-01 4.610197618603706360e-02 -4.653035104274749756e-01 -2.840898931026458740e-01
1.828377246856689453e-01 5.168390870094299316e-01 -6.308439373970031738e-01 -2.036118358373641968e-01 -4.509780108928680420e-01 3.404324129223823547e-02 1.404416263103485107e-01 -1.891085803508758545e-01
-4.087302088737487793e-01 6.072171926498413086e-01 8.243622630834579468e-02 -2.213986217975616455e-01 -2.227386683225631714e-01 2.030836939811706543e-01 -3.942611217498779297e-01 -4.026371240615844727e-01
-1.331355720758438110e-01 1.170941814780235291e-01 1.615160107612609863e-01 -7.457711100578308105e-01 -6.643424928188323975e-02 2.729289531707763672e-01 5.363397002220153809e-01 -1.404917836189270020e-01
-3.657185733318328857e-01 4.727118909358978271e-01 -3.969030082225799561e-01 -7.020192593336105347e-02 -1.766864061355590820e-01 6.228224039077758789e-01 -1.640660017728805542e-01 1.851741969585418701e-01
3.399948477745056152e-01 5.781158804893493652e-02 3.473749384284019470e-02 -1.404955685138702393e-01 -1.025225687772035599e-02 7.570835351943969727e-01 -3.370573520660400391e-01 -4.162060618400573730e-01
2.280310243368148804e-01 -3.600317239761352539e-02 -1.558258682489395142e-01 -3.587649464607238770e-01 -6.446874737739562988e-01 3.120584189891815186e-01 4.792817831039428711e-01 -2.258277386426925659e-01
8.723464608192443848e-02 1.354053020477294922e-01 2.016155570745468140e-01 -4.136122167110443115e-01 1.611330658197402954e-01 8.440127968788146973e-01 7.523303478956222534e-02 1.354620605707168579e-01
3.058353438973426819e-02 -2.659503743052482605e-02 -3.427479863166809082e-01 -3.688274621963500977e-01 -5.198470354080200195e-01 5.630037784576416016e-01 3.251489698886871338e-01 2.278413325548171997e-01
-2.258511334657669067e-01 1.983933746814727783e-01 1.876383833587169647e-02 -3.076905608177185059e-01 -2.872427701950073242e-01 5.541467070579528809e-01 6.518986821174621582e-01 6.841822061687707901e-03
-2.376689463853836060e-01 5.465632081031799316e-01 -3.129275441169738770e-01 -4.378796219825744629e-01 2.855014503002166748e-01 2.292740195989608765e-01 -4.200260937213897705e-01 -2.112357467412948608e-01
1.813708841800689697e-01 1.167450621724128723e-01 3.620393276214599609e-01 -6.302992701530456543e-01 -8.792809396982192993e-02 3.346920907497406006e-01 3.678409755229949951e-01 -4.123934507369995117e-01
1.234711483120918274e-01 -6.682890653610229492e-02 9.818024188280105591e-02 -8.024108409881591797e-01 1.958418041467666626e-01 2.231418341398239136e-01 2.455704957246780396e-01 -4.222973883152008057e-01
-3.171328008174896240e-01 6.684067845344543457e-01 -2.687158882617950439e-01 -1.264660358428955078e-01 -1.022979319095611572e-01 3.749870359897613525e-01 -3.994602262973785400e-01 -2.319667339324951172e-01
-4.963285326957702637e-01 3.792307078838348389e-01 -5.188602209091186523e-01 -3.689806461334228516e-01 -1.245228722691535950e-01 1.655583232641220093e-01 -3.390133976936340332e-01 -2.159485518932342529e-01
6.029183790087699890e-02 -1.747684180736541748e-01 -2.113749980926513672e-01 -7.546972632408142090e-01 -4.974777102470397949e-01 5.249308422207832336e-02 -3.183297216892242432e-01 -4.103100509382784367e-04
-4.720027744770050049e-01 4.068915843963623047e-01 -4.243885576725006104e-01 -5.933413505554199219e-01 5.060052126646041870e-02 3.217573463916778564e-02 -2.397583425045013428e-01 -1.356960386037826538e-01
-5.723247304558753967e-04 5.829137563705444336e-01 2.547622323036193848e-01 -5.106950998306274414e-01 -5.622180178761482239e-02 -5.382085591554641724e-02 -3.826391696929931641e-01 -4.266471266746520996e-01
-3.545872867107391357e-01 6.251571774482727051e-01 -2.028549015522003174e-01 -6.526634097099304199e-01 2.719908952713012695e-02 -7.553946971893310547e-02 1.266132853925228119e-02 -9.859172254800796509e-02
1.190122291445732117e-01 -1.598133295774459839e-01 2.023254036903381348e-01 -8.009970784187316895e-01 -2.908183634281158447e-01 3.632056117057800293e-01 2.170779109001159668e-01 1.189423799514770508e-01
-6.045592427253723145e-01 9.868688881397247314e-03 -2.223607152700424194e-01 -5.891256928443908691e-01 3.638795763254165649e-02 1.765760034322738647e-01 -3.954601585865020752e-01 -2.213717252016067505e-01
7.247181981801986694e-02 -2.114373445510864258e-01 -2.673103511333465576e-01 -3.352668285369873047e-01 2.754487097263336182e-01 6.792356371879577637e-01 -1.361693888902664185e-01 -4.587027430534362793e-01
-8.649404346942901611e-02 6.272118538618087769e-02 1.672490686178207397e-01 -1.534601747989654541e-01 -1.628700345754623413e-01 6.476013660430908203e-01 3.262320458889007568e-01 -6.202587485313415527e-01
4.144004732370376587e-02 2.749572992324829102e-01 2.896827757358551025e-01 -4.867662787437438965e-01 -9.951128624379634857e-03 3.316656649112701416e-01 5.396708846092224121e-01 -4.477477073669433594e-01
-3.461611270904541016e-02 6.360320001840591431e-02 7.990064471960067749e-02 -7.761021256446838379e-01 9.573700278997421265e-02 2.442330121994018555e-01 4.726640284061431885e-01 -3.062860071659088135e-01
7.285013049840927124e-02 6.662929058074951172e-02 2.164994627237319946e-01 -3.784847855567932129e-01 -4.466672241687774658e-02 7.708015441894531250e-01 -4.516336321830749512e-01 -5.228367634117603302e-03
-4.556671082973480225e-01 5.122732520103454590e-01 -9.004011750221252441e-02 -3.582307398319244385e-01 -5.838476866483688354e-02 7.846450805664062500e-02 -4.623149633407592773e-01 -4.125609695911407471e-01
-3.531054854393005371e-01 2.516360208392143250e-02 3.681608140468597412e-01 -2.402093410491943359e-01 -3.328554928302764893e-01 7.293552756309509277e-01 -1.964224725961685181e-01 1.033637858927249908e-02
-2.152751684188842773e-01 9.801197797060012817e-02 -6.769398450851440430e-01 -6.293830275535583496e-01 -2.087254375219345093e-01 1.518956571817398071e-01 4.167222976684570312e-02 1.459606587886810303e-01
-8.552598953247070312e-02 2.177107483148574829e-01 2.393423952162265778e-02 -7.072903513908386230e-01 1.656125038862228394e-01 6.736648082733154297e-02 4.776071906089782715e-01 -4.293956756591796875e-01
-4.317569136619567871e-01 4.877133369445800781e-01 -1.627857685089111328e-01 -3.431575596332550049e-01 -4.678855836391448975e-02 1.642097532749176025e-01 -4.638086259365081787e-01 -4.326579868793487549e-01
8.814518898725509644e-02 2.570988796651363373e-02 1.550375074148178101e-01 -7.685749530792236328e-01 -2.449486255645751953e-01 3.901169598102569580e-01 -1.804173588752746582e-01 3.634335696697235107e-01
7.053474429994821548e-03 3.988964017480611801e-03 1.128499060869216919e-01 -5.748450756072998047e-01 -8.354601263999938965e-02 7.196294665336608887e-01 -1.920084953308105469e-01 3.082832694053649902e-01
6.504659354686737061e-02 -1.686813533306121826e-01 -2.098782062530517578e-01 -5.945806503295898438e-01 -4.865014553070068359e-01 -6.377787142992019653e-02 -4.470131099224090576e-01 -3.594002425670623779e-01
8.520749956369400024e-02 4.022779315710067749e-02 1.561636179685592651e-01 -7.747322916984558105e-01 2.751578688621520996e-01 5.121980905532836914e-01 -7.180885970592498779e-02 1.526727378368377686e-01
1.402831524610519409e-01 4.760260134935379028e-02 -1.062751561403274536e-01 -5.123730301856994629e-01 -2.808959484100341797e-01 9.409054182469844818e-03 3.851709663867950439e-01 -6.905696392059326172e-01
5.159376263618469238e-01 -2.251464575529098511e-01 -4.215361177921295166e-01 -4.613479077816009521e-01 -3.129765987396240234e-01 2.075604647397994995e-01 -1.567879915237426758e-01 -3.563209474086761475e-01
-9.016105532646179199e-02 3.512349352240562439e-02 3.443588316440582275e-01 -6.465503573417663574e-01 1.978493183851242065e-01 3.472820818424224854e-01 1.516930460929870605e-01 -5.208330154418945312e-01
7.046688348054885864e-02 6.040537357330322266e-02 2.117657512426376343e-01 -7.635169625282287598e-01 -1.010390222072601318e-01 4.455963969230651855e-01 -1.629132926464080811e-01 3.581575453281402588e-01
4.607340097427368164e-01 -5.191759765148162842e-02 -1.141509041190147400e-01 -4.381977319717407227e-01 1.879387497901916504e-01 5.335110425949096680e-01 -3.697179555892944336e-01 -3.511903882026672363e-01
-2.405755370855331421e-01 4.728359878063201904e-01 -1.636462956666946411e-01 -6.045694351196289062e-01 -4.023015201091766357e-01 -2.170042395591735840e-01 -2.566452026367187500e-01 -2.268504500389099121e-01
-1.012427359819412231e-01 2.000425010919570923e-01 4.018405675888061523e-01 -2.884997129440307617e-01 -3.117883205413818359e-01 5.772169828414916992e-01 4.780468940734863281e-01 -2.147202193737030029e-01
-2.472829520702362061e-01 6.442101001739501953e-01 2.957697398960590363e-02 -5.737001895904541016e-01 -6.472034752368927002e-02 -7.114973664283752441e-02 -3.228328824043273926e-01 -2.834886610507965088e-01
-1.491991709917783737e-02 2.716716229915618896e-01 2.654693834483623505e-02 -7.031409740447998047e-01 -1.067106127738952637e-01 2.324756383895874023e-01 5.981649756431579590e-01 -8.732986450195312500e-02
-4.174311459064483643e-02 5.442019104957580566e-01 -2.826801538467407227e-01 -2.154849469661712646e-01 2.271606326103210449e-01 1.655914336442947388e-01 -3.196963369846343994e-01 -6.281175017356872559e-01
3.454974591732025146e-01 -9.759704768657684326e-02 1.132804621011018753e-02 -6.666939258575439453e-01 -6.250465512275695801e-01 1.500664949417114258e-01 6.637516617774963379e-02 9.427882730960845947e-02
-1.001825481653213501e-01 5.936412140727043152e-02 4.273179769515991211e-01 -6.144484877586364746e-01 -3.335546702146530151e-02 2.896083593368530273e-01 1.593604981899261475e-01 -5.620591640472412109e-01
-2.535120546817779541e-01 4.228943493217229843e-03 4.271848797798156738e-01 -6.849885582923889160e-01 -7.093574851751327515e-02 5.108408331871032715e-01 1.198504790663719177e-01 6.052434816956520081e-02
-9.734006971120834351e-02 -1.613637208938598633e-01 1.036220137029886246e-02 -2.772102952003479004e-01 -4.881327748298645020e-01 5.844352245330810547e-01 4.472332000732421875e-01 -3.281432688236236572e-01
-1.636586040258407593e-01 6.486508995294570923e-02 2.160213887691497803e-01 -2.833857834339141846e-01 -1.390188634395599365e-01 4.988810420036315918e-01 3.634983003139495850e-01 -6.646022200584411621e-01
-1.505720168352127075e-01 9.343021363019943237e-02 -2.431512437760829926e-02 -5.277760028839111328e-01 -5.909472107887268066e-01 2.870073020458221436e-01 5.077403187751770020e-01 8.256960660219192505e-03
-2.479757666587829590e-01 2.461857721209526062e-02 -1.588948220014572144e-01 -5.979453921318054199e-01 -1.676409542560577393e-01 1.964845657348632812e-01 -6.839821934700012207e-01 -1.434371769428253174e-01
2.141436934471130371e-01 -1.957515776157379150e-01 -2.535750716924667358e-02 -5.492434501647949219e-01 -2.079933285713195801e-01 3.366977274417877197e-01 4.184684157371520996e-01 -5.308200120925903320e-01
4.298259317874908447e-02 -1.335162967443466187e-01 -2.454443424940109253e-01 -5.526426434516906738e-01 -6.237559318542480469e-01 2.773543298244476318e-01 3.855169415473937988e-01 -6.995276082307100296e-03
6.119225174188613892e-02 7.753455638885498047e-01 -8.511235564947128296e-02 -1.168314367532730103e-01 -3.439148664474487305e-01 4.456097781658172607e-01 -2.357067763805389404e-01 -4.240274056792259216e-02
4.371932148933410645e-01 1.738362461328506470e-01 -2.498415857553482056e-01 -2.802842557430267334e-01 1.102140825241804123e-02 5.217714905738830566e-01 -4.602155089378356934e-01 -3.917878270149230957e-01
1.266376301646232605e-02 -1.187411323189735413e-01 -6.723406910896301270e-01 -1.458061635494232178e-01 -2.455888390541076660e-01 3.104683160781860352e-01 -1.607151031494140625e-01 -5.743735432624816895e-01
5.314217880368232727e-02 2.740889191627502441e-01 -1.151649281382560730e-01 -6.524556875228881836e-01 -2.533133327960968018e-02 2.382928580045700073e-01 6.415690779685974121e-01 -1.185483038425445557e-01
-5.492943525314331055e-01 4.707451462745666504e-01 -2.491059154272079468e-01 -4.520791172981262207e-01 2.559236250817775726e-02 2.404709160327911377e-01 -3.794396519660949707e-01 -8.825968205928802490e-02
1.008898019790649414e-01 3.025842607021331787e-01 2.918544113636016846e-01 -5.393444299697875977e-01 -6.685036420822143555e-02 1.988631784915924072e-01 4.300188720226287842e-01 -5.415356755256652832e-01
8.008582890033721924e-02 -1.287138462066650391e-01 1.282624453306198120e-01 -3.654467165470123291e-01 -4.168764948844909668e-01 2.175728976726531982e-01 1.200740113854408264e-01 -7.690739631652832031e-01
-2.083497047424316406e-01 6.220971941947937012e-01 -3.061109781265258789e-01 -1.463691294193267822e-01 -1.957024186849594116e-01 1.107176244258880615e-01 -3.821187615394592285e-01 -5.078238844871520996e-01
3.897369280457496643e-02 6.524887681007385254e-02 1.156283915042877197e-01 -1.177446320652961731e-01 -7.868719846010208130e-02 6.506391167640686035e-01 2.208471298217773438e-01 -6.990662217140197754e-01
-9.932545572519302368e-02 -6.592880934476852417e-02 -3.392124176025390625e-01 -1.618333458900451660e-01 2.046786993741989136e-01 8.729823231697082520e-01 -9.024348109960556030e-02 -1.799920201301574707e-01
2.142695337533950806e-01 -1.074276864528656006e-01 1.869332045316696167e-01 -5.882554054260253906e-01 -5.225358530879020691e-02 7.281578183174133301e-01 -9.873585402965545654e-02 1.373562514781951904e-01
1.705356538295745850e-01 7.234620451927185059e-01 -4.592733085155487061e-01 -1.897122859954833984e-01 -1.635666042566299438e-01 1.107812747359275818e-01 2.746346890926361084e-01 -2.935079336166381836e-01
-1.293423920869827271e-01 4.005702435970306396e-01 -3.016148507595062256e-01 -5.480729937553405762e-01 1.112935617566108704e-01 1.000960078090429306e-02 -4.947398900985717773e-01 -4.173781275749206543e-01
1.065575107932090759e-01 5.906592607498168945e-01 -6.272719502449035645e-01 -1.756384968757629395e-01 -1.296209394931793213e-01 4.081469476222991943e-01 1.117246448993682861e-01 1.399299055337905884e-01
-2.298434078693389893e-01 1.941784918308258057e-01 1.216025650501251221e-01 -4.479485154151916504e-01 2.168911546468734741e-01 6.331201791763305664e-01 -4.960555732250213623e-01 8.226191624999046326e-03
1.761702448129653931e-01 6.321568489074707031e-01 1.949652582406997681e-01 -5.576580762863159180e-01 -2.006893008947372437e-01 2.117010504007339478e-01 -3.671117722988128662e-01 -2.198311500251293182e-02
-4.854227006435394287e-01 5.448043346405029297e-01 -2.510222196578979492e-01 -4.586186408996582031e-01 6.492696702480316162e-02 2.412610501050949097e-01 -3.579934239387512207e-01 -6.023397296667098999e-02
-1.115555986762046814e-01 -3.071725964546203613e-01 -3.437726199626922607e-01 -3.032566308975219727e-01 1.576195359230041504e-01 6.977176666259765625e-01 1.429670676589012146e-02 -4.137606918811798096e-01
-3.871495127677917480e-01 1.261642128229141235e-01 -5.263066887855529785e-01 -1.270398646593093872e-01 -4.267085790634155273e-01 3.523122668266296387e-01 -4.049954116344451904e-01 -2.661477029323577881e-01
-4.554680883884429932e-01 1.349490135908126831e-01 -3.073231875896453857e-01 -5.153228640556335449e-01 -1.501945257186889648e-01 5.122737586498260498e-02 -4.998428225517272949e-01 -3.732385337352752686e-01
-1.830286979675292969e-01 -1.815530806779861450e-01 3.913276791572570801e-01 -5.135818123817443848e-01 -3.465204238891601562e-01 5.348228216171264648e-01 -3.194583058357238770e-01 -9.203217178583145142e-02
-3.146163821220397949e-01 5.328845381736755371e-01 -1.677054017782211304e-01 3.665386885404586792e-02 -3.295316398143768311e-01 5.197744369506835938e-01 -4.102340638637542725e-01 -2.013297379016876221e-01
-1.215581744909286499e-01 5.605264902114868164e-01 -5.227879807353019714e-02 -6.667862832546234131e-02 -5.718647241592407227e-01 5.223575830459594727e-01 -1.839400380849838257e-01 1.735910773277282715e-01
4.529219120740890503e-03 7.581479549407958984e-01 1.773487776517868042e-02 -1.667919307947158813e-01 -2.899290323257446289e-01 4.414232969284057617e-01 -3.357014656066894531e-01 -7.381325960159301758e-02
1.579814255237579346e-01 1.010732054710388184e-01 3.452736735343933105e-01 -5.126788020133972168e-01 1.324057877063751221e-01 7.391918301582336426e-01 1.356692463159561157e-01 2.075867354869842529e-02
8.483520150184631348e-02 4.536585137248039246e-02 7.435316592454910278e-02 -8.043807744979858398e-01 -5.319333076477050781e-01 2.043487727642059326e-01 1.264897733926773071e-02 1.153984069824218750e-01
-6.634199619293212891e-02 6.559870839118957520e-01 -2.679925262928009033e-01 -5.760200619697570801e-01 -1.439554267562925816e-03 -4.791630059480667114e-02 -3.162150979042053223e-01 -2.436608672142028809e-01
-1.337064355611801147e-01 1.497534215450286865e-01 4.127074033021926880e-02 -6.696232557296752930e-01 -7.247950881719589233e-02 1.607037335634231567e-01 5.836610794067382812e-01 -3.712934553623199463e-01
-3.998790979385375977e-01 -7.706430274993181229e-03 -5.680559277534484863e-01 -1.810805052518844604e-01 -5.319011211395263672e-01 2.725558876991271973e-01 -1.727722287178039551e-01 -3.122557699680328369e-01
-5.220634937286376953e-01 2.697204947471618652e-01 -3.317465186119079590e-01 -4.458810091018676758e-01 -2.325423061847686768e-01 1.607537418603897095e-01 -4.788128733634948730e-01 -1.914560347795486450e-01
-3.249625563621520996e-01 7.807557284832000732e-02 -6.868825852870941162e-02 -6.224632859230041504e-01 -4.090053141117095947e-01 1.658385545015335083e-01 5.458477735519409180e-01 -5.820157006382942200e-02
2.408502250909805298e-01 6.400284767150878906e-01 -7.952272891998291016e-02 -7.037887573242187500e-01 -1.024504099041223526e-02 2.945110201835632324e-02 1.254148185253143311e-01 1.183682978153228760e-01
-5.972437933087348938e-02 -2.130107432603836060e-01 -2.305011153221130371e-01 -3.653114736080169678e-01 2.982029616832733154e-01 7.955825924873352051e-01 -6.083083525300025940e-02 -1.972288936376571655e-01
2.212142646312713623e-01 6.715824007987976074e-01 -4.486727416515350342e-01 -1.476082354784011841e-01 -3.088299632072448730e-01 1.578846275806427002e-01 3.180257380008697510e-01 -2.355888485908508301e-01
2.775952406227588654e-02 3.976003825664520264e-02 3.022609055042266846e-01 -3.428257107734680176e-01 -1.868915557861328125e-01 4.190309941768646240e-01 2.844109535217285156e-01 -7.052321434020996094e-01
5.535167828202247620e-02 1.180757507681846619e-01 1.714162677526473999e-01 -2.164104431867599487e-01 -3.190140053629875183e-02 5.552168488502502441e-01 2.784830927848815918e-01 -7.210693359375000000e-01
9.810542315244674683e-02 7.344517111778259277e-01 -3.730763196945190430e-01 -3.285267949104309082e-01 1.049587279558181763e-01 2.568051032721996307e-02 2.998319566249847412e-01 -3.197897672653198242e-01
-1.233085524290800095e-02 -6.877200677990913391e-03 -2.547621130943298340e-01 -7.402119040489196777e-02 -7.113505601882934570e-01 5.532907247543334961e-01 3.391943871974945068e-01 -4.705924913287162781e-02
5.592036992311477661e-02 -1.069419234991073608e-01 -6.613162755966186523e-01 -1.632847934961318970e-01 -3.819023966789245605e-01 3.546620309352874756e-01 -1.328061670064926147e-01 -4.818332493305206299e-01
-2.012430429458618164e-01 -4.208201766014099121e-01 -1.699228584766387939e-01 -5.054143071174621582e-01 -2.682978808879852295e-01 3.328391015529632568e-01 -3.424248397350311279e-01 -4.450546205043792725e-01
-3.896034657955169678e-01 -8.832443505525588989e-02 1.518284231424331665e-01 -5.437998175621032715e-01 -2.017208933830261230e-01 5.839018821716308594e-01 -3.482345938682556152e-01 1.368855535984039307e-01
-2.358496636152267456e-01 4.567983746528625488e-01 -9.867151826620101929e-02 -5.267541408538818359e-01 1.019029393792152405e-01 4.398337304592132568e-01 -4.648312330245971680e-01 1.691103130578994751e-01
2.776869833469390869e-01 -1.906810551881790161e-01 -7.427634298801422119e-02 -6.688067317008972168e-01 -5.024160146713256836e-01 2.447170764207839966e-01 -3.412078619003295898e-01 7.057160884141921997e-02
3.988431394100189209e-02 4.794555250555276871e-03 -1.048723831772804260e-01 -8.068904876708984375e-01 8.948792703449726105e-03 2.160732448101043701e-01 5.057851672172546387e-01 -1.836553961038589478e-01
1.064334139227867126e-01 3.102965950965881348e-01 3.198735713958740234e-01 -4.503041207790374756e-01 1.829917915165424347e-02 3.543429076671600342e-01 4.712601006031036377e-01 -4.891986548900604248e-01
-3.011358380317687988e-01 8.360186219215393066e-02 1.950824260711669922e-01 -5.883414149284362793e-01 -2.823805212974548340e-01 4.285741150379180908e-01 5.046880841255187988e-01 7.250235648825764656e-04
-1.649696752429008484e-02 -1.086801756173372269e-02 -8.678856492042541504e-02 -6.945673227310180664e-01 -2.306430396856740117e-04 1.197848096489906311e-02 3.153432905673980713e-01 -6.403660774230957031e-01
6.175527349114418030e-02 7.384906709194183350e-02 6.782275438308715820e-02 -6.153663992881774902e-01 -5.093304067850112915e-02 5.633969902992248535e-01 -4.743629992008209229e-01 2.498525828123092651e-01
6.368805468082427979e-02 6.677755117416381836e-01 -3.898976743221282959e-02 -4.344716966152191162e-01 2.770252823829650879e-01 3.712906837463378906e-01 -3.691861927509307861e-01 -9.399770945310592651e-02
-2.962947785854339600e-01 1.957728117704391479e-01 -5.832901597023010254e-02 -6.286438107490539551e-01 -1.977073252201080322e-01 -3.893522173166275024e-02 4.895715713500976562e-01 -4.415910243988037109e-01
5.052754282951354980e-02 1.986053436994552612e-01 4.003402888774871826e-01 -2.303667962551116943e-01 -3.904140293598175049e-01 3.848774135112762451e-01 3.444488048553466797e-01 -5.704937577247619629e-01
-6.936661899089813232e-02 -3.894857689738273621e-02 -1.462625116109848022e-01 -3.021010756492614746e-01 -7.484854459762573242e-01 4.571049511432647705e-01 3.204746246337890625e-01 9.557157009840011597e-02
2.420604079961776733e-01 8.349927514791488647e-02 -4.970439970493316650e-01 -2.441149055957794189e-01 -2.890927791595458984e-01 5.762503668665885925e-02 -3.589513599872589111e-01 -6.419100165367126465e-01
2.557662725448608398e-01 2.990429103374481201e-02 2.888922095298767090e-01 -3.486258983612060547e-01 -1.021866276860237122e-01 8.374018073081970215e-01 -1.298798620700836182e-01 -1.174494344741106033e-02
-1.855478435754776001e-01 1.024301797151565552e-01 2.098601609468460083e-01 -2.458843886852264404e-01 -1.966885924339294434e-01 4.683382809162139893e-01 3.600380122661590576e-01 -6.803859472274780273e-01
-2.510598301887512207e-01 3.665149211883544922e-01 -4.375276863574981689e-01 -2.604181766510009766e-01 1.224260125309228897e-02 1.777372062206268311e-01 -5.238820314407348633e-01 -4.870268106460571289e-01
4.474605321884155273e-01 -1.318548917770385742e-01 -1.624774485826492310e-01 -6.024342179298400879e-01 -4.974759519100189209e-01 2.741025686264038086e-01 -2.590158879756927490e-01 5.799774825572967529e-02
-2.577713429927825928e-01 -6.144511699676513672e-02 3.487567603588104248e-01 -4.902945756912231445e-01 -2.295388467609882355e-02 7.212369441986083984e-01 -1.699336767196655273e-01 -1.348010748624801636e-01
1.040906757116317749e-01 -1.829948276281356812e-01 -3.004041314125061035e-01 -6.550408005714416504e-01 -4.822329878807067871e-01 3.661950305104255676e-02 -3.892663717269897461e-01 -2.256972342729568481e-01
-2.860451042652130127e-01 4.323732107877731323e-02 1.610083281993865967e-01 -5.972945690155029297e-01 6.489031761884689331e-02 5.556689500808715820e-01 -4.660869836807250977e-01 5.838323757052421570e-02
-6.966879963874816895e-02 7.738633453845977783e-02 1.602711826562881470e-01 -1.490561217069625854e-01 -1.359497010707855225e-01 6.042865514755249023e-01 3.250206112861633301e-01 -6.722870469093322754e-01
-2.601816952228546143e-01 -8.609221875667572021e-02 4.314591735601425171e-02 -2.147756963968276978e-01 -7.734613418579101562e-01 3.949735760688781738e-01 2.595240175724029541e-01 -2.351685762405395508e-01
-3.362324833869934082e-01 2.237595617771148682e-01 1.622923612594604492e-01 -2.305046021938323975e-01 -3.519808351993560791e-01 5.229973793029785156e-01 5.953705906867980957e-01 -7.433218508958816528e-02
3.636507689952850342e-01 4.131281971931457520e-01 -5.701802372932434082e-01 4.655800294131040573e-03 -4.787415564060211182e-01 3.186605572700500488e-01 1.667448133230209351e-01 -1.158198267221450806e-01
-4.051494896411895752e-01 3.090187907218933105e-01 -3.487875163555145264e-01 -5.677383542060852051e-01 3.671455681324005127e-01 2.366433888673782349e-01 -3.139738738536834717e-01 -8.370210975408554077e-02
-5.718568563461303711e-01 5.791587382555007935e-02 -6.114307045936584473e-01 -2.341852486133575439e-01 -1.131612807512283325e-01 4.098160266876220703e-01 -1.915777325630187988e-01 -1.532269865274429321e-01
-3.220903575420379639e-01 5.925301909446716309e-01 -4.048859477043151855e-01 -9.926403872668743134e-03 -2.605146169662475586e-01 3.556699752807617188e-01 -3.249369561672210693e-01 -2.849240005016326904e-01
-1.733901500701904297e-01 -8.407097309827804565e-03 -2.548485696315765381e-01 -5.792186856269836426e-01 -6.347627937793731689e-02 1.056665480136871338e-01 -6.465989351272583008e-01 -3.689693808555603027e-01
-1.303227394819259644e-01 1.869209706783294678e-01 1.036944836378097534e-01 -3.795832991600036621e-01 1.442725658416748047e-01 6.856477260589599609e-01 -5.494641661643981934e-01 -2.005962468683719635e-02
2.281296998262405396e-01 -5.989808961749076843e-02 -4.049353897571563721e-01 -3.514241576194763184e-01 3.900144696235656738e-01 6.350334286689758301e-01 3.872875869274139404e-02 -3.162576258182525635e-01
2.541814744472503662e-01 -9.070176631212234497e-02 -3.769628107547760010e-01 -5.837434530258178711e-01 -6.027857065200805664e-01 2.325959503650665283e-01 9.458579868078231812e-02 1.338268518447875977e-01
2.515573203563690186e-01 4.145206511020660400e-01 -2.094048857688903809e-01 -2.140286713838577271e-01 -7.081251144409179688e-01 -7.465335074812173843e-03 -2.907848656177520752e-01 -2.986303865909576416e-01
2.586567997932434082e-01 3.678664267063140869e-01 9.723184257745742798e-02 -2.739293873310089111e-01 -1.215230673551559448e-01 7.084153890609741211e-01 -3.956993520259857178e-01 -2.002032101154327393e-01
8.603036403656005859e-02 -1.123075187206268311e-01 2.611472904682159424e-01 -8.575469255447387695e-01 -1.475589126348495483e-01 2.228308916091918945e-01 2.293052524328231812e-01 -2.288952320814132690e-01
-4.338811635971069336e-01 2.444063872098922729e-01 -3.017182052135467529e-01 -6.330030560493469238e-01 -7.875354588031768799e-02 9.586675465106964111e-02 -4.762496948242187500e-01 -1.344599127769470215e-01
7.662703096866607666e-02 6.038743853569030762e-01 -5.278019309043884277e-01 -5.291028022766113281e-01 1.377848722040653229e-02 1.067756339907646179e-01 2.206505388021469116e-01 1.032558977603912354e-01
3.053543344140052795e-02 -8.062746375799179077e-02 8.674839884042739868e-02 -8.395586013793945312e-01 -5.277305841445922852e-02 2.915738523006439209e-01 4.274533689022064209e-01 -9.831728786230087280e-02
-5.218634009361267090e-01 1.495389640331268311e-01 -6.381421685218811035e-01 -3.499003648757934570e-01 8.281052112579345703e-03 3.644176423549652100e-01 1.113823577761650085e-01 1.742587685585021973e-01
1.915517896413803101e-01 6.915085911750793457e-01 6.972341239452362061e-02 -6.369347870349884033e-02 -4.201035499572753906e-01 3.223994374275207520e-01 -3.307515680789947510e-01 -2.939057648181915283e-01
4.675695002079010010e-01 1.074922922998666763e-02 -4.981680810451507568e-01 -4.089918732643127441e-01 1.917160153388977051e-01 4.649494290351867676e-01 2.080509364604949951e-01 -2.638169527053833008e-01
-4.479080438613891602e-01 3.220303952693939209e-01 -5.236148238182067871e-01 -5.950954556465148926e-01 2.012764364480972290e-01 1.594234555959701538e-01 -2.781253680586814880e-02 -2.573085762560367584e-02
1.991328410804271698e-02 1.945039778947830200e-01 3.800666034221649170e-01 -5.750166177749633789e-01 2.024148106575012207e-01 4.111008048057556152e-01 2.695448100566864014e-01 -4.517154693603515625e-01
-1.624329537153244019e-01 1.990712881088256836e-01 2.588547170162200928e-01 -2.363236546516418457e-01 -1.554365456104278564e-01 4.511197507381439209e-01 3.606261610984802246e-01 -6.733578443527221680e-01
-4.052121639251708984e-01 4.195694923400878906e-01 -6.706281751394271851e-02 -1.525172889232635498e-01 -4.595311880111694336e-01 4.704384803771972656e-01 -4.465860426425933838e-01 -9.236034937202930450e-03
-1.227935105562210083e-01 -1.077045351266860962e-01 -3.208625018596649170e-01 -5.051662921905517578e-01 -3.855362534523010254e-01 1.858129501342773438e-01 -6.093153357505798340e-01 -2.464669644832611084e-01
2.023363113403320312e-01 3.689168766140937805e-02 3.408213704824447632e-02 -6.182663515210151672e-02 -7.645780444145202637e-01 5.451850891113281250e-01 2.479137927293777466e-01 -9.719673544168472290e-02
5.117726922035217285e-01 2.663478627800941467e-02 -3.225848376750946045e-01 -2.784439325332641602e-01 1.785101294517517090e-01 6.536924839019775391e-01 1.124729812145233154e-01 -2.897536754608154297e-01
5.410014986991882324e-01 -9.436930716037750244e-02 1.829765550792217255e-02 -4.032591879367828369e-01 4.576604068279266357e-02 6.451901197433471680e-01 -1.487310379743576050e-01 -3.081776201725006104e-01
4.971040785312652588e-02 4.846157729625701904e-01 1.213802918791770935e-01 -2.384755760431289673e-01 -1.056369245052337646e-01 6.529213190078735352e-01 -4.956723749637603760e-01 -8.897297084331512451e-02
-3.804568648338317871e-01 9.256638586521148682e-02 -5.259107947349548340e-01 -6.593443155288696289e-01 -1.202259510755538940e-01 1.259815841913223267e-01 -3.224952518939971924e-01 3.222244605422019958e-02
-2.364072762429714203e-02 -2.589564323425292969e-01 -4.203585386276245117e-01 -3.834846317768096924e-01 2.382657825946807861e-01 6.670126914978027344e-01 -5.105691403150558472e-02 -3.230134844779968262e-01
5.606632828712463379e-01 -7.449439167976379395e-02 -4.524515867233276367e-01 -5.836405754089355469e-01 -2.644116282463073730e-01 1.746685355901718140e-01 7.887125015258789062e-03 -1.851312071084976196e-01
-1.575710624456405640e-01 2.865013182163238525e-01 5.872361660003662109e-01 -4.065086543560028076e-01 -9.014379978179931641e-02 3.713323771953582764e-01 9.676051884889602661e-02 -4.770917296409606934e-01
-2.557716704905033112e-02 6.236890554428100586e-01 4.036599397659301758e-01 -3.967911601066589355e-01 1.081385463476181030e-02 7.678505778312683105e-02 -2.972080409526824951e-01 -4.422981441020965576e-01
-2.797123789787292480e-01 1.231594383716583252e-01 -3.810196369886398315e-02 -7.922025918960571289e-01 -1.641723960638046265e-01 -7.646700250916182995e-04 4.378752410411834717e-01 -2.426275610923767090e-01
-4.918073415756225586e-01 1.468138955533504486e-02 -2.657963335514068604e-01 -4.860402345657348633e-01 -3.887599110603332520e-01 1.260775178670883179e-01 -4.360805451869964600e-01 -3.063185214996337891e-01
4.716219305992126465e-01 -9.472679346799850464e-02 -3.399534523487091064e-02 -6.782996058464050293e-01 -3.766888380050659180e-01 2.560173571109771729e-01 -2.957657873630523682e-01 1.115207374095916748e-01
-1.456006169319152832e-01 -3.322203159332275391e-01 -1.438457965850830078e-01 -3.775793015956878662e-01 6.893967092037200928e-02 8.028647303581237793e-01 -1.648388504981994629e-01 -1.692807376384735107e-01
-8.529331535100936890e-02 4.078314304351806641e-01 -9.570758044719696045e-02 -5.496336221694946289e-01 -7.540886849164962769e-02 7.705505937337875366e-02 -6.043204665184020996e-01 -3.719062209129333496e-01
-1.622022539377212524e-01 2.629909813404083252e-01 -4.832324981689453125e-01 -5.957190692424774170e-02 -3.679848313331604004e-01 8.315499871969223022e-02 -3.276669681072235107e-01 -6.463516950607299805e-01
-4.717618525028228760e-01 9.384922683238983154e-02 3.047189116477966309e-01 -2.866568267345428467e-01 -3.894414603710174561e-01 5.339269042015075684e-01 -3.958332240581512451e-01 1.344580948352813721e-02
1.160471141338348389e-01 1.952082850039005280e-02 3.081218004226684570e-01 -6.173972487449645996e-01 1.600100547075271606e-01 4.972777068614959717e-01 2.728075087070465088e-01 -4.033871591091156006e-01
-2.539428770542144775e-01 4.947702586650848389e-01 -1.383669227361679077e-01 -2.319398075342178345e-01 -4.967949911952018738e-02 6.902579069137573242e-01 -2.376665174961090088e-01 2.869918644428253174e-01
4.072877466678619385e-01 5.213731527328491211e-01 1.120447739958763123e-01 -2.502732276916503906e-01 7.365281134843826294e-02 4.805915057659149170e-01 -3.980203270912170410e-01 -3.037811219692230225e-01
5.611230432987213135e-02 -2.152345329523086548e-01 -5.998567342758178711e-01 -1.362266093492507935e-01 -2.968047559261322021e-01 4.210286438465118408e-01 -1.492066383361816406e-01 -5.334031581878662109e-01
-3.190678358078002930e-01 3.298843801021575928e-01 -5.305607318878173828e-01 -8.129473775625228882e-02 -3.784284293651580811e-01 3.260095417499542236e-01 -4.190374314785003662e-01 -2.760176956653594971e-01
-1.711143702268600464e-01 -3.532175719738006592e-01 -3.202259838581085205e-01 -3.826282322406768799e-01 1.384913921356201172e-01 7.111850380897521973e-01 -1.631446331739425659e-01 -2.131385952234268188e-01
7.046828418970108032e-02 7.978043556213378906e-01 -2.843561768531799316e-01 -5.062375068664550781e-01 -3.656510636210441589e-02 9.955974668264389038e-02 9.789434820413589478e-02 2.398251369595527649e-02
-4.951006732881069183e-03 1.115041673183441162e-01 1.105128321796655655e-02 -2.626913599669933319e-02 -3.002707958221435547e-01 4.299772381782531738e-01 3.355699777603149414e-01 -7.740026116371154785e-01
4.224928840994834900e-02 2.384497784078121185e-02 -4.607098400592803955e-01 -3.349391222000122070e-01 -6.813708543777465820e-01 2.405673414468765259e-01 3.861180543899536133e-01 -4.452522844076156616e-02
-6.387370079755783081e-02 8.031464219093322754e-01 -1.910190433263778687e-01 -4.299905598163604736e-01 -2.009908556938171387e-01 -1.325454562902450562e-01 -2.596401795744895935e-02 -2.661886811256408691e-01
-3.052949905395507812e-02 1.743341982364654541e-01 9.399932622909545898e-02 -7.515542507171630859e-01 -2.416326478123664856e-02 2.583633959293365479e-01 5.565711855888366699e-01 -1.337872296571731567e-01
-3.604592084884643555e-01 2.752932608127593994e-01 5.950333550572395325e-02 -5.556065440177917480e-01 -3.529250323772430420e-01 6.832168996334075928e-02 5.537286400794982910e-01 -2.149511873722076416e-01
5.201648473739624023e-01 1.392644196748733521e-01 -2.649217545986175537e-01 -5.815532803535461426e-01 -2.017514314502477646e-03 4.410403370857238770e-01 -2.916349768638610840e-01 -1.485750675201416016e-01
3.740794658660888672e-01 1.140956301242113113e-02 -1.616405546665191650e-01 -2.668743729591369629e-01 9.580936282873153687e-02 4.247472286224365234e-01 -4.771408140659332275e-01 -5.876494050025939941e-01
-4.114947747439146042e-03 5.662433505058288574e-01 -3.703280985355377197e-01 -2.308942675590515137e-01 1.049099862575531006e-01 1.006484776735305786e-01 -3.282181322574615479e-01 -6.000276803970336914e-01
-1.823784783482551575e-02 4.793341271579265594e-03 1.104466095566749573e-01 -7.528655529022216797e-01 4.218152537941932678e-02 5.274977087974548340e-01 -2.154501676559448242e-01 3.069000244140625000e-01
-2.981286346912384033e-01 -1.469246298074722290e-01 -6.486496925354003906e-01 -1.630453318357467651e-01 -2.695078849792480469e-01 4.651450216770172119e-01 -1.915643960237503052e-01 -3.413371741771697998e-01
4.230324923992156982e-01 -2.066975235939025879e-01 1.883168369531631470e-01 -5.595297813415527344e-01 -4.932725429534912109e-01 3.481119573116302490e-01 -8.883067965507507324e-02 -2.395663261413574219e-01
4.282010197639465332e-01 -2.090594768524169922e-01 -3.985978960990905762e-01 -5.982511639595031738e-01 -3.363159596920013428e-01 3.157583177089691162e-01 -2.069511413574218750e-01 2.264137193560600281e-02
-6.922482699155807495e-02 -4.841608554124832153e-02 3.560294508934020996e-01 -4.228160977363586426e-01 5.173730850219726562e-02 7.773634791374206543e-01 -2.375711500644683838e-01 -1.546687930822372437e-01
-2.479345947504043579e-01 3.306302130222320557e-01 -4.334252476692199707e-01 -4.590056836605072021e-01 4.403402283787727356e-02 1.660042852163314819e-01 -5.593436956405639648e-01 -2.971642315387725830e-01
1.002693846821784973e-01 3.697546422481536865e-01 1.377808046527206898e-03 -1.258599311113357544e-01 1.710581928491592407e-01 5.517553091049194336e-01 -5.426726937294006348e-01 -4.573798179626464844e-01
-2.849306464195251465e-01 1.503562331199645996e-01 1.661901623010635376e-01 -4.945364594459533691e-01 -2.682214677333831787e-01 4.694558978080749512e-01 5.756894946098327637e-01 1.649741828441619873e-02
3.900299370288848877e-01 3.789989054203033447e-01 -3.876076266169548035e-02 -9.680958837270736694e-02 -7.242881059646606445e-01 3.141966462135314941e-01 -2.338786721229553223e-01 -1.238955631852149963e-01
-2.638009190559387207e-01 5.796665549278259277e-01 -1.597283333539962769e-01 -4.828205704689025879e-01 -1.563531607389450073e-01 1.797067672014236450e-01 -5.154584646224975586e-01 -1.154501959681510925e-01
-1.238101795315742493e-01 2.669545710086822510e-01 7.977988570928573608e-02 -3.316982984542846680e-01 -8.176849037408828735e-02 7.601347565650939941e-01 -2.927908301353454590e-01 3.560903370380401611e-01
-5.704873800277709961e-01 4.942274391651153564e-01 3.495327532291412354e-01 -4.298092424869537354e-01 -1.678079180419445038e-02 3.055317401885986328e-01 -1.627326458692550659e-01 -5.710889771580696106e-02
2.083481848239898682e-01 3.099389076232910156e-01 -1.446289718151092529e-01 -3.192512392997741699e-01 -8.590592443943023682e-02 2.921497821807861328e-01 -5.905855298042297363e-01 -5.442125797271728516e-01
-1.493757665157318115e-01 1.242187842726707458e-01 4.649509787559509277e-01 -3.955245912075042725e-01 -1.456213742494583130e-01 2.887601852416992188e-01 9.267619252204895020e-02 -6.902611255645751953e-01
-4.003853797912597656e-01 2.074013650417327881e-01 1.561691332608461380e-02 -1.433498263359069824e-01 -4.878048002719879150e-01 2.846292555332183838e-01 5.278739929199218750e-01 -4.222144484519958496e-01
-1.100936755537986755e-01 -3.238455159589648247e-03 1.393024772405624390e-01 -2.723612636327743530e-02 -4.133999347686767578e-01 4.801673889160156250e-01 1.773379594087600708e-01 -7.313089966773986816e-01
2.661159932613372803e-01 5.223261117935180664e-01 1.369771361351013184e-01 -4.780898392200469971e-01 -4.582035839557647705e-01 1.415771842002868652e-01 -4.137304127216339111e-01 -8.864266425371170044e-02
-3.191661089658737183e-02 4.616478085517883301e-02 1.694608666002750397e-02 -7.988057136535644531e-01 2.184880524873733521e-02 1.585472226142883301e-01 4.940343499183654785e-01 -2.979730367660522461e-01
4.866118133068084717e-01 -9.414202719926834106e-02 -4.574397802352905273e-01 -3.691604137420654297e-01 1.112177968025207520e-01 4.929511845111846924e-01 2.228467911481857300e-01 -3.221558034420013428e-01
5.961470305919647217e-02 5.285670161247253418e-01 7.968126982450485229e-02 -1.738913357257843018e-02 -2.291408926248550415e-01 5.642638802528381348e-01 -4.931963980197906494e-01 -3.102733790874481201e-01
-1.376187801361083984e-01 1.709388568997383118e-02 -1.449041217565536499e-01 -5.144504308700561523e-01 -6.247974038124084473e-01 2.867933213710784912e-01 4.708950221538543701e-01 -2.735273912549018860e-02
-1.832057982683181763e-01 1.623370796442031860e-01 1.660318523645401001e-01 -5.816408991813659668e-01 -8.595118671655654907e-02 5.026574730873107910e-01 -5.290328860282897949e-01 1.851528882980346680e-01
-2.697283327579498291e-01 5.372226238250732422e-01 -4.241673648357391357e-01 -4.394552707672119141e-01 1.592520326375961304e-01 1.984079629182815552e-01 -3.963762819766998291e-01 -2.091853916645050049e-01
-2.747296988964080811e-01 2.023342624306678772e-02 -1.205889228731393814e-02 -4.573402404785156250e-01 -2.251667082309722900e-01 4.861464798450469971e-01 6.254954934120178223e-01 -1.911169439554214478e-01
-3.318105638027191162e-01 3.244070112705230713e-01 -4.263252019882202148e-01 -2.171205282211303711e-01 -5.428301692008972168e-01 2.707030624151229858e-02 -2.879825532436370850e-01 -4.212314188480377197e-01
-3.939521908760070801e-01 5.804492533206939697e-02 -2.908307909965515137e-01 -2.243385910987854004e-01 -1.633559614419937134e-01 4.501675069332122803e-01 -6.276263594627380371e-01 -2.885674834251403809e-01
-4.920633435249328613e-01 4.698215425014495850e-01 -4.450124204158782959e-01 -3.720189332962036133e-01 -2.426323145627975464e-01 9.968344867229461670e-02 -3.331807851791381836e-01 -1.445358395576477051e-01
4.738348722457885742e-01 -2.198858410120010376e-01 -2.697510123252868652e-01 -5.588030815124511719e-01 1.171718612313270569e-01 4.379253685474395752e-01 1.658871620893478394e-01 -3.302694857120513916e-01
-1.884855180978775024e-01 3.516987562179565430e-01 -1.384547352790832520e-01 -4.888035058975219727e-01 -1.333640813827514648e-01 -1.423931121826171875e-01 -4.781377613544464111e-01 -5.621432662010192871e-01
-3.244232237339019775e-01 2.890177071094512939e-01 -4.922458529472351074e-02 -5.573925375938415527e-01 -3.363868892192840576e-01 1.061524450778961182e-01 5.866370201110839844e-01 -1.718759238719940186e-01
7.335252314805984497e-02 6.748901605606079102e-01 -4.365669935941696167e-02 -1.552390754222869873e-01 -3.899800479412078857e-01 5.380649566650390625e-01 -2.395765632390975952e-01 1.189219355583190918e-01
-3.864240646362304688e-01 6.877477765083312988e-01 -3.250755965709686279e-01 -4.213508367538452148e-01 7.157974690198898315e-02 1.822255551815032959e-01 -2.246999442577362061e-01 -7.516013830900192261e-02
-3.278289455920457840e-03 -1.936352103948593140e-01 -4.071854650974273682e-01 -5.653183460235595703e-01 -4.921061694622039795e-01 3.387346565723419189e-01 3.464828729629516602e-01 1.223330106586217880e-02
-3.208669722080230713e-01 1.757973581552505493e-01 -6.033391952514648438e-01 -5.360148549079895020e-01 -4.122814163565635681e-02 2.920067906379699707e-01 5.941918492317199707e-02 3.525780141353607178e-01
8.337768912315368652e-02 1.006202995777130127e-01 2.117529064416885376e-01 -5.791366845369338989e-02 -3.816899657249450684e-01 5.921999216079711914e-01 2.744995355606079102e-01 -6.024885773658752441e-01
-1.814973950386047363e-01 -1.408154964447021484e-01 -2.351113259792327881e-01 -4.992338716983795166e-01 -6.594208478927612305e-01 3.076983392238616943e-01 3.362864255905151367e-01 -1.073554810136556625e-02
4.049074351787567139e-01 -1.648148447275161743e-01 -1.691980659961700439e-02 -5.603609681129455566e-01 -5.915906429290771484e-01 1.587816774845123291e-01 -3.282001912593841553e-01 -1.081139519810676575e-01
9.312076866626739502e-02 3.903869688510894775e-01 -4.351831674575805664e-01 -3.298040628433227539e-01 2.427841573953628540e-01 1.580878496170043945e-01 -3.771668970584869385e-01 -5.608748793601989746e-01
-1.810178160667419434e-01 -1.152612045407295227e-01 -1.317416429519653320e-01 -9.491971880197525024e-02 -4.048350751399993896e-01 6.931208372116088867e-01 -4.846667647361755371e-01 -2.199367731809616089e-01
-1.226730719208717346e-01 3.052103705704212189e-02 -7.850099205970764160e-01 -9.538432210683822632e-02 -1.041013300418853760e-01 3.150666654109954834e-01 -1.808230578899383545e-02 -4.982469379901885986e-01
-1.622388064861297607e-01 5.490331649780273438e-01 -2.189729660749435425e-01 -4.819210469722747803e-01 -3.023379147052764893e-01 -2.618299424648284912e-01 -2.020145654678344727e-01 -4.373455047607421875e-01
-6.801540404558181763e-02 -1.505918800830841064e-01 -6.331055760383605957e-01 -2.066712677478790283e-01 1.304174810647964478e-01 5.995805859565734863e-01 2.809581756591796875e-01 -2.715090811252593994e-01
-2.152515053749084473e-01 1.900917887687683105e-01 5.180596932768821716e-02 -5.993900895118713379e-01 -5.184558629989624023e-01 1.235226914286613464e-01 5.195243358612060547e-01 -4.024624824523925781e-02
-5.267044901847839355e-01 1.533357352018356323e-01 -5.103693008422851562e-01 -5.124423503875732422e-01 -2.125419080257415771e-01 1.513827890157699585e-01 -3.206429779529571533e-01 -7.137206941843032837e-02
-1.752837002277374268e-01 4.138072729110717773e-01 -4.408607780933380127e-01 5.685349553823471069e-02 -4.453885555267333984e-02 2.696971595287322998e-01 -2.392261028289794922e-01 -6.844698786735534668e-01
-1.340138614177703857e-01 5.922281146049499512e-01 -6.448672711849212646e-02 -6.262055635452270508e-01 -1.023192331194877625e-01 -2.594957649707794189e-01 -1.118886843323707581e-01 -3.803786337375640869e-01
-3.033020496368408203e-01 -1.276507228612899780e-01 -4.721382856369018555e-01 -4.436249434947967529e-01 4.353084042668342590e-02 2.120091468095779419e-01 -4.674509167671203613e-01 -4.545791447162628174e-01
1.171099860221147537e-02 1.406104071065783501e-03 3.484695255756378174e-01 -6.105921864509582520e-01 1.190378144383430481e-01 5.173667669296264648e-01 2.782479524612426758e-01 -3.825530707836151123e-01
1.148277297616004944e-01 -1.225468590855598450e-01 1.473417878150939941e-01 -5.261453986167907715e-01 -4.815748706459999084e-02 6.754524111747741699e-01 -4.633480012416839600e-01 3.436510218307375908e-03
2.825633883476257324e-01 2.791939377784729004e-01 -3.047070503234863281e-01 -6.128040552139282227e-01 -3.063121736049652100e-01 2.904695570468902588e-01 -2.431738376617431641e-01 3.694594800472259521e-01
2.820866368710994720e-02 4.368218183517456055e-01 -1.595844924449920654e-01 -6.262263059616088867e-01 -1.979716494679450989e-02 1.491013467311859131e-01 -5.649174451828002930e-01 -2.213808745145797729e-01
-2.492784112691879272e-01 3.765076100826263428e-01 3.796243965625762939e-01 -1.490705758333206177e-01 -3.944835662841796875e-01 6.202155947685241699e-01 -2.946842610836029053e-01 5.140291899442672729e-02
-2.000225931406021118e-01 5.974234938621520996e-01 -3.575515747070312500e-01 -2.159000635147094727e-01 -1.813096404075622559e-01 -8.090735226869583130e-02 -1.512114554643630981e-01 -6.052572727203369141e-01
-2.566139996051788330e-01 -4.094301164150238037e-02 -4.057089686393737793e-01 -4.802712202072143555e-01 5.532922595739364624e-02 6.300925612449645996e-01 7.813257724046707153e-02 3.619808256626129150e-01
5.634438991546630859e-01 1.927057802677154541e-01 -2.022201418876647949e-01 -3.313513994216918945e-01 -1.066549494862556458e-02 5.483300089836120605e-01 -3.708306849002838135e-01 -2.375160604715347290e-01
-2.750430405139923096e-01 1.199105754494667053e-01 -6.122526526451110840e-01 -5.476188063621520996e-01 -2.893731594085693359e-01 5.852639675140380859e-02 -3.537895679473876953e-01 -1.513399034738540649e-01
9.705971181392669678e-02 5.802181549370288849e-03 -3.980891704559326172e-01 -2.654721140861511230e-01 -6.452352404594421387e-01 4.105594158172607422e-01 4.154149591922760010e-01 -6.432941555976867676e-02
-1.632992774248123169e-01 1.855396479368209839e-01 1.721336990594863892e-01 -2.822485864162445068e-01 1.227279305458068848e-01 6.638643741607666016e-01 -5.981822609901428223e-01 -1.265467107295989990e-01
4.902983903884887695e-01 1.608776599168777466e-01 -2.827410697937011719e-01 -2.750096917152404785e-01 -3.849439695477485657e-02 4.992591440677642822e-01 -4.764091670513153076e-01 -3.169320821762084961e-01
1.248744204640388489e-01 6.817554831504821777e-01 -1.579993218183517456e-01 -2.598581090569496155e-02 -4.510964453220367432e-01 5.122736692428588867e-01 -1.618125736713409424e-01 4.337384179234504700e-02
6.082852482795715332e-01 1.996019184589385986e-01 -2.828238010406494141e-01 -5.501403212547302246e-01 9.967193752527236938e-02 3.043115735054016113e-01 -2.451708018779754639e-01 -2.117916196584701538e-01
4.217926859855651855e-01 2.787669301033020020e-01 6.520546972751617432e-02 -4.915430545806884766e-01 2.295849621295928955e-01 6.343497037887573242e-01 -1.510239839553833008e-01 -1.435149163007736206e-01
2.487098239362239838e-02 6.988195329904556274e-02 1.804194152355194092e-01 -5.467428267002105713e-02 -3.576333820819854736e-01 7.073406577110290527e-01 3.185748159885406494e-01 -4.787850677967071533e-01
-3.885302841663360596e-01 2.636475861072540283e-01 1.697001308202743530e-01 -7.874133586883544922e-01 3.106058202683925629e-02 3.540186285972595215e-01 -6.635168939828872681e-02 -4.445160739123821259e-03
4.251247048377990723e-01 1.749815046787261963e-01 1.324942111968994141e-01 -2.526155114173889160e-01 -4.321848750114440918e-01 7.169299125671386719e-01 1.577642001211643219e-02 -7.911895215511322021e-02
-9.441500902175903320e-02 -1.097155585885047913e-01 1.803023666143417358e-01 -1.857782602310180664e-01 -3.362043499946594238e-01 6.874681711196899414e-01 3.655892312526702881e-01 -4.390038847923278809e-01
-4.935535490512847900e-01 2.390118390321731567e-01 -4.631381928920745850e-01 -1.179946362972259521e-01 -1.924621462821960449e-01 4.575072824954986572e-01 -4.141228199005126953e-01 -2.302304208278656006e-01
-1.660996228456497192e-01 3.244927823543548584e-01 1.984602957963943481e-01 -4.631433263421058655e-02 -4.464736580848693848e-01 6.797108650207519531e-01 -4.006531536579132080e-01 6.095317006111145020e-02
3.724942803382873535e-01 -1.195629313588142395e-01 -4.120467603206634521e-01 -5.257481932640075684e-01 2.074704617261886597e-01 3.517768085002899170e-01 3.553467392921447754e-01 -3.281720876693725586e-01
1.701963990926742554e-01 -2.337009459733963013e-01 -4.422655999660491943e-01 -2.847759425640106201e-01 -5.324587598443031311e-02 7.071599960327148438e-01 3.116412460803985596e-01 -1.992241740226745605e-01
8.937910944223403931e-02 -2.123942226171493530e-01 -2.144652009010314941e-01 -5.189623236656188965e-01 -5.851783156394958496e-01 4.616199433803558350e-01 2.635596394538879395e-01 8.119513839483261108e-02
-9.167534112930297852e-02 4.932143688201904297e-01 -4.421987831592559814e-01 -7.981918007135391235e-02 -4.727729596197605133e-03 1.426327675580978394e-01 -3.085266947746276855e-01 -6.564061641693115234e-01
-3.609527349472045898e-01 -2.122604846954345703e-01 -4.950968027114868164e-01 -2.651519179344177246e-01 -1.362055391073226929e-01 2.749388813972473145e-01 -3.153348863124847412e-01 -5.618298649787902832e-01
1.276901513338088989e-01 1.492364406585693359e-01 1.997494846582412720e-01 -4.712256193161010742e-01 3.430655598640441895e-01 7.051519155502319336e-01 2.422506362199783325e-01 -1.607847958803176880e-01
2.719037584029138088e-04 1.489582099020481110e-02 2.923700809478759766e-01 -5.720618367195129395e-01 -1.453815400600433350e-01 3.786033689975738525e-01 4.041820168495178223e-01 -5.091205835342407227e-01
-3.430870771408081055e-01 -1.068406850099563599e-01 -2.881067991256713867e-01 1.724039018154144287e-02 -2.805181145668029785e-01 6.318094134330749512e-01 -2.016683220863342285e-01 -5.186810493469238281e-01
-7.241713814437389374e-03 6.126621365547180176e-01 -5.941167473793029785e-02 -5.713709592819213867e-01 -6.817906349897384644e-02 3.246245384216308594e-01 -3.938919305801391602e-01 1.715161800384521484e-01
6.577761769294738770e-01 2.773557305335998535e-01 -5.247603058815002441e-01 -1.843034029006958008e-01 -1.544654220342636108e-01 3.796863555908203125e-01 -5.716272816061973572e-02 -9.886477142572402954e-02
1.987482905387878418e-01 -2.070500701665878296e-01 -6.012743115425109863e-01 -2.079520672559738159e-01 -2.950539290904998779e-01 3.199410140514373779e-01 -5.247255787253379822e-02 -5.662878751754760742e-01
-2.901784479618072510e-01 -2.897857427597045898e-01 -2.503798604011535645e-01 -3.890190720558166504e-01 1.475353986024856567e-01 7.348445057868957520e-01 -1.791948378086090088e-01 -1.546634435653686523e-01
1.385214328765869141e-01 8.095652610063552856e-02 -1.946754157543182373e-01 -2.049581110477447510e-01 -8.854047656059265137e-01 1.278862208127975464e-01 -2.122860401868820190e-01 -2.213357686996459961e-01
7.105291634798049927e-02 1.245245561003684998e-01 -4.018877148628234863e-01 -1.825759410858154297e-01 -3.815001547336578369e-01 3.523885831236839294e-02 -3.659330010414123535e-01 -7.098637223243713379e-01
-3.091473281383514404e-01 1.477103773504495621e-02 4.666351154446601868e-02 -2.448557466268539429e-01 -6.992588639259338379e-01 3.812793493270874023e-01 4.235896170139312744e-01 -1.682641357183456421e-01
-2.888168394565582275e-01 1.941322088241577148e-01 -9.729552268981933594e-02 -6.107069849967956543e-01 -3.481770157814025879e-01 5.701070651412010193e-02 5.825709104537963867e-01 -1.805601567029953003e-01
-4.617130160331726074e-01 3.367838263511657715e-01 -5.182670950889587402e-01 -4.572918415069580078e-01 -1.095149070024490356e-01 9.105928242206573486e-03 -3.038413822650909424e-01 -3.021344244480133057e-01
-2.371741831302642822e-01 5.952685475349426270e-01 -3.762417435646057129e-01 -2.644404172897338867e-01 -1.669393330812454224e-01 1.526377797126770020e-01 -4.292472898960113525e-01 -3.774876594543457031e-01
4.490778148174285889e-01 2.821635305881500244e-01 2.466832250356674194e-01 -2.495519220829010010e-01 -5.819457769393920898e-01 4.955607652664184570e-01 7.269988209009170532e-02 7.782915234565734863e-02
-3.337100744247436523e-01 5.114621520042419434e-01 -1.687381416559219360e-01 -3.692768514156341553e-02 -5.046115815639495850e-02 7.378345131874084473e-01 -1.400114893913269043e-01 1.750967651605606079e-01
1.913510449230670929e-02 3.402646780014038086e-01 -1.591443642973899841e-02 -7.099502086639404297e-01 -2.939318418502807617e-01 -2.312075793743133545e-01 -3.944820761680603027e-01 -2.900040149688720703e-01
-2.296523898839950562e-01 -1.226551532745361328e-01 2.602242231369018555e-01 -3.917410075664520264e-01 -4.084891974925994873e-01 6.969989538192749023e-01 -1.906745880842208862e-01 1.483580470085144043e-01
7.749318331480026245e-02 4.931306838989257812e-02 3.834326565265655518e-01 -3.569821715354919434e-01 3.022312372922897339e-02 8.007990717887878418e-01 -2.357121258974075317e-01 -1.391171514987945557e-01
7.222767919301986694e-02 1.553409546613693237e-02 1.771858520805835724e-02 -8.235246539115905762e-01 -2.341892719268798828e-01 1.277973800897598267e-01 4.774544537067413330e-01 -1.299835145473480225e-01
-3.913077414035797119e-01 5.860563833266496658e-03 -6.832693219184875488e-01 -5.056127309799194336e-01 8.006081730127334595e-02 2.351313233375549316e-01 2.109870612621307373e-01 1.346504688262939453e-01
2.133193016052246094e-01 -4.230740666389465332e-02 2.802640795707702637e-01 -7.551352977752685547e-01 -5.284656286239624023e-01 9.108830988407135010e-02 1.273759007453918457e-01 -1.140803284943103790e-02
-1.813318282365798950e-01 -7.184919714927673340e-02 6.996147334575653076e-03 -4.233610928058624268e-01 -3.135909438133239746e-01 6.661696434020996094e-01 -4.525373876094818115e-01 1.891071498394012451e-01
-4.176733270287513733e-02 4.868567734956741333e-02 -6.225711703300476074e-01 7.299924641847610474e-02 -4.090421199798583984e-01 4.950190484523773193e-01 -1.925645917654037476e-01 -3.918175697326660156e-01
-3.763699233531951904e-01 2.036383152008056641e-01 7.600139826536178589e-02 1.880279555916786194e-02 -6.725383996963500977e-01 4.526234269142150879e-01 3.439585268497467041e-01 -1.877871751785278320e-01
8.738005161285400391e-02 -3.225018084049224854e-02 -3.580650687217712402e-01 -8.158991485834121704e-02 -6.731455326080322266e-01 5.075574517250061035e-01 3.406102955341339111e-01 -1.723426729440689087e-01
1.506539583206176758e-01 -2.812181226909160614e-02 1.897234320640563965e-01 -5.135579109191894531e-01 -4.672731086611747742e-02 5.125104784965515137e-01 4.170502126216888428e-01 -4.878467619419097900e-01
-1.889188289642333984e-01 -1.342205107212066650e-01 3.740888535976409912e-01 -3.393836319446563721e-01 -3.069204688072204590e-01 7.294635176658630371e-01 -2.392477542161941528e-01 -8.725886791944503784e-02
2.832258045673370361e-01 4.464780092239379883e-01 2.978696301579475403e-02 -1.083748862147331238e-01 2.520911954343318939e-02 6.994179487228393555e-01 -3.943467438220977783e-01 -2.499552816152572632e-01
1.556959748268127441e-01 4.777401387691497803e-01 -6.084598228335380554e-02 -3.263995349407196045e-01 -6.642909049987792969e-01 -2.859598584473133087e-02 -3.543077707290649414e-01 -2.639132738113403320e-01
-1.288202963769435883e-02 4.314276576042175293e-01 -2.342001050710678101e-01 -4.610325694084167480e-01 -1.540920138359069824e-01 -2.396442182362079620e-02 -5.656774044036865234e-01 -4.494375884532928467e-01
3.925696015357971191e-01 1.555230319499969482e-01 -2.758285403251647949e-01 -2.878755033016204834e-01 3.917709887027740479e-01 5.895576477050781250e-01 9.737906605005264282e-02 -3.901313841342926025e-01
-7.835344970226287842e-02 4.663628935813903809e-01 -5.854681506752967834e-02 -5.886118412017822266e-01 -7.037656847387552261e-03 2.042253874242305756e-02 -5.772384405136108398e-01 -3.046373426914215088e-01
-2.568201720714569092e-01 4.471426010131835938e-01 -4.079944491386413574e-01 -1.987231373786926270e-01 3.621157258749008179e-03 3.054673969745635986e-02 -3.009778559207916260e-01 -6.607742309570312500e-01
-2.191814482212066650e-01 2.569670081138610840e-01 -3.331884741783142090e-01 -5.196502804756164551e-01 -8.372522890567779541e-02 1.841587722301483154e-01 -6.183895468711853027e-01 -2.855632305145263672e-01
5.686081051826477051e-01 -5.517574027180671692e-02 -3.505919873714447021e-02 -3.737779259681701660e-01 -5.274921059608459473e-01 4.941028952598571777e-01 3.938616067171096802e-02 -9.361836314201354980e-02
-2.297205477952957153e-01 5.455302596092224121e-01 3.031575083732604980e-01 3.304712846875190735e-02 -3.648025393486022949e-01 5.806730389595031738e-01 2.516688108444213867e-01 -1.517541408538818359e-01
1.761072278022766113e-01 3.133292496204376221e-01 -5.218565464019775391e-01 -6.398308277130126953e-02 -4.333998560905456543e-01 2.088040113449096680e-01 -3.662544190883636475e-01 -4.783369600772857666e-01
1.338111311197280884e-01 4.589347913861274719e-02 1.800263524055480957e-01 -2.853146791458129883e-01 -7.680751681327819824e-01 4.492145478725433350e-01 2.712919116020202637e-01 2.901559323072433472e-02
-9.238986670970916748e-02 2.902928292751312256e-01 1.103718951344490051e-01 -5.363811850547790527e-01 9.444302320480346680e-02 5.925202369689941406e-01 -4.690667092800140381e-01 1.651798039674758911e-01
4.792550206184387207e-01 7.785041630268096924e-02 -2.783697545528411865e-01 -4.980589747428894043e-01 3.803155124187469482e-01 4.273550212383270264e-01 -1.385320276021957397e-01 -3.037073314189910889e-01
-5.097593739628791809e-02 3.832696974277496338e-01 2.573163993656635284e-02 -2.871094644069671631e-01 4.640954434871673584e-01 7.154484987258911133e-01 -7.528784871101379395e-02 -1.857213973999023438e-01
-2.720515727996826172e-01 -1.962689757347106934e-01 -1.714914105832576752e-02 -3.567195534706115723e-01 -6.516618132591247559e-01 4.730801582336425781e-01 3.108521103858947754e-01 -1.217642426490783691e-01
5.191439986228942871e-01 2.423713505268096924e-01 -1.253808587789535522e-01 -2.736259102821350098e-01 -8.826637640595436096e-03 5.342835783958435059e-01 -4.639784097671508789e-01 -2.834454476833343506e-01
-2.271827161312103271e-01 7.220877408981323242e-01 -2.635088562965393066e-01 -4.466412588953971863e-02 -2.046051770448684692e-01 5.543852448463439941e-01 -9.777461178600788116e-03 7.901556789875030518e-02
-1.281790882349014282e-01 4.522599577903747559e-01 -5.523559451103210449e-02 -5.200620889663696289e-01 5.432258918881416321e-02 -6.950185634195804596e-03 -4.916792809963226318e-01 -5.106542706489562988e-01
1.117283627390861511e-01 5.885460376739501953e-01 1.677492111921310425e-01 -6.113952025771141052e-02 -4.673639535903930664e-01 6.011022925376892090e-01 -1.553881466388702393e-01 7.317046076059341431e-02
-1.613250225782394409e-01 -1.494970321655273438e-01 -7.002919912338256836e-01 -1.914833188056945801e-01 -5.403595790266990662e-02 4.066917598247528076e-01 -3.381204605102539062e-02 -5.050631165504455566e-01
4.807304143905639648e-01 4.359959959983825684e-01 -2.192655950784683228e-02 -3.060258030891418457e-01 -4.766604006290435791e-01 3.066903352737426758e-01 -3.855370283126831055e-01 -1.215327531099319458e-01
-9.429667890071868896e-02 4.134389758110046387e-01 -5.901027917861938477e-01 -7.583921402692794800e-02 -8.143514394760131836e-02 1.593104302883148193e-01 -1.394526958465576172e-01 -6.440070867538452148e-01
3.558159470558166504e-01 2.251764386892318726e-01 -2.201086580753326416e-01 -1.407225579023361206e-01 -2.898526750504970551e-02 5.338003635406494141e-01 -4.930651485919952393e-01 -4.749144911766052246e-01
3.430579304695129395e-01 5.545205473899841309e-01 4.498611763119697571e-02 -6.931027770042419434e-02 -3.094128966331481934e-01 5.006814599037170410e-01 -3.917939960956573486e-01 -2.609017193317413330e-01
-1.510158628225326538e-01 -1.420849561691284180e-01 -4.316147565841674805e-01 2.281328197568655014e-03 -2.431689649820327759e-01 7.380678057670593262e-01 -3.021178543567657471e-01 -2.748802900314331055e-01
2.183187603950500488e-01 7.923444509506225586e-01 7.263398915529251099e-02 -3.786411881446838379e-01 3.683627396821975708e-02 3.072704970836639404e-01 -2.521942853927612305e-01 -1.284854412078857422e-01
7.474028039723634720e-03 1.602108180522918701e-01 1.431504338979721069e-01 -3.196242451667785645e-01 1.375271007418632507e-02 8.201007843017578125e-01 -4.011989533901214600e-01 1.338286399841308594e-01
-2.530561387538909912e-01 -1.688293367624282837e-01 -1.315153837203979492e-01 -2.416485100984573364e-01 -6.651710271835327148e-01 4.399045407772064209e-01 3.446502089500427246e-01 -2.775187492370605469e-01
-6.621756404638290405e-02 3.866760134696960449e-01 -4.098255932331085205e-01 -2.158073484897613525e-01 1.716857850551605225e-01 2.051512897014617920e-01 -4.536704719066619873e-01 -5.951361656188964844e-01
-1.552545577287673950e-01 4.623757302761077881e-01 -8.640711009502410889e-02 8.194050751626491547e-03 -4.549698531627655029e-01 6.992880702018737793e-01 -2.005151510238647461e-01 1.355132460594177246e-01
-1.495248228311538696e-01 5.260965228080749512e-01 6.340514123439788818e-02 -7.292796373367309570e-01 -1.066205576062202454e-01 -2.057063579559326172e-01 -2.440336346626281738e-01 -2.275092154741287231e-01
-3.471474349498748779e-01 1.742715388536453247e-01 -6.154059767723083496e-01 -9.497573226690292358e-02 -3.885632455348968506e-01 3.165963292121887207e-01 -1.909997612237930298e-01 -4.167466163635253906e-01
-2.584778666496276855e-01 -8.771112561225891113e-02 -4.417791664600372314e-01 -2.580226063728332520e-01 -6.186038628220558167e-02 2.389594614505767822e-01 -4.047405421733856201e-01 -6.625769138336181641e-01
-5.444623902440071106e-02 4.973486810922622681e-02 -1.057165563106536865e-01 -1.526603847742080688e-02 -8.212577104568481445e-01 3.866747021675109863e-01 2.557827234268188477e-01 -3.061805665493011475e-01
4.610079526901245117e-02 6.632857322692871094e-01 -1.545813307166099548e-02 -8.828363567590713501e-02 -1.573560982942581177e-01 5.634720921516418457e-01 -3.756765127182006836e-01 -2.578741014003753662e-01
1.063537970185279846e-01 2.679942250251770020e-01 -4.864422082901000977e-01 6.034782156348228455e-02 -1.939163804054260254e-01 4.682370126247406006e-01 -1.957645267248153687e-01 -6.175979375839233398e-01
-1.826195716857910156e-01 -2.112528085708618164e-01 -5.352603197097778320e-01 -4.313383623957633972e-02 -4.239079952239990234e-01 5.295146107673645020e-01 -1.355770826339721680e-01 -3.939458727836608887e-01
-3.517675772309303284e-02 -5.822462961077690125e-02 -7.191812992095947266e-01 -4.275168105959892273e-02 -2.856545448303222656e-01 5.166875123977661133e-01 3.190099727362394333e-03 -3.574189543724060059e-01
4.868456125259399414e-01 -2.789349667727947235e-02 1.637516319751739502e-01 -3.928993642330169678e-01 -2.681519389152526855e-01 6.838822960853576660e-01 -1.864015012979507446e-01 -8.168601989746093750e-02
-2.205070257186889648e-01 6.649809479713439941e-01 1.514834612607955933e-01 -6.472322344779968262e-01 -2.225774228572845459e-01 -1.966985501348972321e-02 -1.287237256765365601e-01 -2.868775092065334320e-02
-2.250610142946243286e-01 2.610407769680023193e-01 -4.985482096672058105e-01 -2.325455844402313232e-01 -3.966138064861297607e-01 2.178550884127616882e-02 -2.798002660274505615e-01 -5.852454304695129395e-01
1.711299717426300049e-01 -3.598637133836746216e-02 -1.780142933130264282e-01 -4.742070436477661133e-01 -6.636183857917785645e-01 2.909490466117858887e-01 4.159849882125854492e-01 -1.215473413467407227e-01
-4.100764691829681396e-01 5.943296477198600769e-02 -5.534914731979370117e-01 -6.662989258766174316e-01 -1.154471561312675476e-01 1.829933375120162964e-01 4.691369459033012390e-02 1.702425181865692139e-01
4.651086926460266113e-01 4.940285161137580872e-02 -4.149965941905975342e-01 -2.578009963035583496e-01 1.631689816713333130e-01 6.675174832344055176e-01 4.838872328400611877e-02 -2.607775330543518066e-01
5.951996445655822754e-01 5.209503322839736938e-02 -4.529273509979248047e-01 -2.049279808998107910e-01 -4.251851439476013184e-01 1.956841796636581421e-01 -1.051980555057525635e-01 -4.071159064769744873e-01
-3.602476119995117188e-01 -3.513169586658477783e-01 -4.489124715328216553e-01 -5.142426490783691406e-01 -3.379520773887634277e-02 3.125427365303039551e-01 -2.238631993532180786e-01 -3.631673157215118408e-01
-1.336431801319122314e-01 -1.132070571184158325e-01 2.616750895977020264e-01 -4.782612919807434082e-01 4.707888141274452209e-02 5.250060558319091797e-01 1.632046997547149658e-01 -6.063270568847656250e-01
-4.597050249576568604e-01 6.692784279584884644e-02 -3.911052942276000977e-01 -3.576795756816864014e-01 8.479512482881546021e-02 3.018857240676879883e-01 -4.330655038356781006e-01 -4.662865698337554932e-01
4.536871314048767090e-01 4.938468337059020996e-02 -3.519445657730102539e-01 -3.549641072750091553e-01 2.225207090377807617e-01 5.693972110748291016e-01 3.496109545230865479e-01 -2.142621874809265137e-01
-5.823490023612976074e-01 1.767879426479339600e-01 -7.643585652112960815e-02 -5.115693211555480957e-01 -2.041502892971038818e-01 1.262204647064208984e-01 -4.678582549095153809e-01 -2.925229370594024658e-01
-2.622702419757843018e-01 -9.080069512128829956e-02 -4.790720641613006592e-01 -2.737724184989929199e-01 -3.182701766490936279e-01 4.913153946399688721e-01 -3.151977956295013428e-01 -4.200854003429412842e-01
4.696039259433746338e-01 3.004984557628631592e-01 5.675867572426795959e-02 -7.001913785934448242e-01 1.560214608907699585e-01 5.826627090573310852e-02 -3.221184611320495605e-01 -2.533479332923889160e-01
-1.207621991634368896e-01 2.229247391223907471e-01 -7.402024269104003906e-01 -4.746454656124114990e-01 -2.271637320518493652e-01 2.315194308757781982e-01 1.890303492546081543e-01 1.469565182924270630e-01
-1.507307738065719604e-01 3.181648850440979004e-01 5.305783748626708984e-01 -5.990448594093322754e-01 -1.767555922269821167e-01 1.400789171457290649e-01 -3.695963621139526367e-01 -2.195837795734405518e-01
-4.311387240886688232e-01 -2.334478497505187988e-01 -1.901042759418487549e-01 -2.031863033771514893e-01 -3.567933142185211182e-01 6.530302762985229492e-01 -2.972537577152252197e-01 -2.002182751893997192e-01
-1.044984757900238037e-01 1.751606613397598267e-01 4.164155125617980957e-01 -5.863165855407714844e-01 2.981387265026569366e-02 3.867341578006744385e-01 -5.261731743812561035e-01 -1.179814860224723816e-01
-4.188425540924072266e-01 -9.438075125217437744e-02 -3.974966704845428467e-01 -3.659545183181762695e-01 -4.724050313234329224e-02 1.785504221916198730e-01 -3.474688231945037842e-01 -6.073634028434753418e-01
-3.544789850711822510e-01 -5.394807830452919006e-02 -3.947501182556152344e-01 -5.582894086837768555e-01 -2.042157799005508423e-01 1.276836246252059937e-01 -5.100864171981811523e-01 -2.927869260311126709e-01
-5.415716767311096191e-01 9.232568740844726562e-02 -5.037732720375061035e-01 -5.321586728096008301e-01 7.077158987522125244e-02 2.858063206076622009e-02 -1.870597749948501587e-01 -3.469569087028503418e-01
5.504263043403625488e-01 2.177620381116867065e-01 -2.769449651241302490e-01 -3.277161419391632080e-01 3.441010713577270508e-01 4.998294413089752197e-01 1.403631567955017090e-01 -2.785270214080810547e-01
1.769370287656784058e-01 1.912259459495544434e-01 2.522205114364624023e-01 -1.975935250520706177e-01 -9.888974018394947052e-03 8.226545453071594238e-01 2.994270622730255127e-01 -2.509039938449859619e-01
2.832803130149841309e-01 -9.670221805572509766e-02 -1.405685208737850189e-02 -6.152247190475463867e-01 -6.178791522979736328e-01 1.121816039085388184e-02 -3.724383711814880371e-01 -1.053150296211242676e-01
2.373702824115753174e-01 4.384981691837310791e-01 1.640320383012294769e-02 -3.642532825469970703e-01 2.049955725669860840e-01 6.803000569343566895e-01 -3.364582061767578125e-01 -1.974173821508884430e-02
-9.306185692548751831e-02 -1.120351105928421021e-01 -6.247694492340087891e-01 -1.602649129927158356e-02 -4.102050065994262695e-01 5.299791097640991211e-01 -5.371330678462982178e-02 -3.690028488636016846e-01
4.436538517475128174e-01 -9.636675240471959114e-04 -4.282061159610748291e-01 -3.592307865619659424e-01 1.389343142509460449e-01 5.488252639770507812e-01 3.433770537376403809e-01 -2.287867665290832520e-01
2.289786040782928467e-01 -6.741845607757568359e-02 2.191162258386611938e-01 -4.423950314521789551e-01 -7.840169966220855713e-02 5.859627723693847656e-01 3.158054053783416748e-01 -5.000661611557006836e-01
1.582866907119750977e-01 8.895692229270935059e-02 -3.132286071777343750e-01 -1.531655490398406982e-01 -1.636322885751724243e-01 3.638463318347930908e-01 -3.809043169021606445e-01 -7.356713414192199707e-01
2.875447869300842285e-01 -1.932055130600929260e-02 -2.173379063606262207e-01 -3.643037974834442139e-01 1.187489554286003113e-01 6.908915638923645020e-01 -4.635856747627258301e-01 -1.750641465187072754e-01
-4.294551312923431396e-01 1.737245321273803711e-01 -6.287901997566223145e-01 -4.036185741424560547e-01 6.147826090455055237e-02 1.047641187906265259e-01 -1.017457023262977600e-01 -4.494393467903137207e-01
4.120380580425262451e-01 -6.470987200736999512e-02 -3.712405562400817871e-01 -1.086966395378112793e-01 -6.689605116844177246e-01 3.643192946910858154e-01 8.922963589429855347e-02 -2.969920933246612549e-01
-2.092396914958953857e-01 4.282367527484893799e-01 3.113252818584442139e-01 -1.491244882345199585e-01 -2.807931974530220032e-02 5.494385957717895508e-01 4.408673048019409180e-01 -3.957718610763549805e-01
-5.087692290544509888e-02 -7.229416817426681519e-02 1.808907538652420044e-01 -3.177525997161865234e-01 -2.782886624336242676e-01 2.850025594234466553e-01 1.939920336008071899e-01 -8.137524127960205078e-01
-1.115025952458381653e-01 -1.453321427106857300e-01 -2.642722725868225098e-01 -9.337078034877777100e-02 2.778506837785243988e-02 7.827464938163757324e-01 -2.827523052692413330e-01 -4.409929215908050537e-01
-4.515009932219982147e-03 -1.981878876686096191e-01 -5.988203287124633789e-01 -3.336071968078613281e-01 -4.481663107872009277e-01 1.128359436988830566e-01 -7.320698350667953491e-02 -5.214186310768127441e-01
-2.046881802380084991e-02 -1.054485663771629333e-01 -8.164954781532287598e-01 -1.894151568412780762e-01 -2.813920378684997559e-01 3.715183734893798828e-01 1.960076205432415009e-02 -2.613945007324218750e-01
-1.201158016920089722e-01 5.288295149803161621e-01 -1.520572453737258911e-01 -4.928804636001586914e-01 2.801862172782421112e-02 2.335518151521682739e-01 -5.385442972183227539e-01 -3.074042499065399170e-01
2.773527204990386963e-01 5.907381772994995117e-01 -7.210673391819000244e-02 -5.086959004402160645e-01 -1.832069903612136841e-01 -1.701377332210540771e-01 -2.205049842596054077e-01 -4.460929632186889648e-01
1.652522832155227661e-01 -2.669133245944976807e-01 -1.366231441497802734e-01 -6.179488301277160645e-01 -4.777936637401580811e-01 7.879203557968139648e-02 2.244250327348709106e-01 -4.648233950138092041e-01
2.637598812580108643e-01 6.547635793685913086e-01 -4.315682128071784973e-02 -6.617828011512756348e-01 -1.495690643787384033e-01 1.303386092185974121e-01 1.260977089405059814e-01 8.146615326404571533e-02
1.388627737760543823e-01 1.530046761035919189e-01 -1.398877054452896118e-01 -7.619414925575256348e-01 9.634873270988464355e-02 1.442377865314483643e-01 5.139682292938232422e-01 -2.508636116981506348e-01
-2.012987881898880005e-01 1.139442250132560730e-01 -6.014363169670104980e-01 -6.029549241065979004e-01 1.744379997253417969e-01 3.136279881000518799e-01 1.251291632652282715e-01 2.770686745643615723e-01
-2.125493288040161133e-01 -2.610502839088439941e-01 9.521210566163063049e-03 -3.820099532604217529e-01 -5.555408596992492676e-01 4.558068215847015381e-01 -4.622256755828857422e-01 -1.030306518077850342e-01
-2.791087329387664795e-01 -5.763846263289451599e-02 -5.545541644096374512e-01 -2.273634225130081177e-01 -6.539005041122436523e-01 2.752178907394409180e-01 -1.843303292989730835e-01 -1.491423249244689941e-01
-2.821506857872009277e-01 -8.974818140268325806e-02 4.100893437862396240e-01 -3.918775916099548340e-01 -2.764919996261596680e-01 4.219556152820587158e-01 3.956340998411178589e-02 -5.783903598785400391e-01
-3.008900582790374756e-01 4.167671203613281250e-01 -8.667220920324325562e-02 -1.310566514730453491e-01 -4.744941294193267822e-01 3.505734801292419434e-01 -5.663213729858398438e-01 -2.057089507579803467e-01
-2.764360904693603516e-01 5.229699015617370605e-01 -3.821895122528076172e-01 -6.537830829620361328e-01 -1.478113681077957153e-01 -1.538385748863220215e-01 -4.271936789155006409e-02 -1.710119396448135376e-01
-4.233606755733489990e-01 1.333582997322082520e-01 -3.876446783542633057e-01 -1.060369536280632019e-01 -3.217523396015167236e-01 2.083336412906646729e-01 -2.485348135232925415e-01 -6.578541398048400879e-01
2.973535060882568359e-01 1.240150630474090576e-01 -1.827012598514556885e-01 2.206645533442497253e-02 -6.253719329833984375e-01 6.659625172615051270e-01 -8.629505522549152374e-03 -1.663247495889663696e-01
3.014962375164031982e-01 -1.776863336563110352e-01 -2.311968058347702026e-01 -5.646478533744812012e-01 -5.674003958702087402e-01 1.043395772576332092e-01 -3.868862390518188477e-01 -1.507892459630966187e-01
-2.182739078998565674e-01 2.571454644203186035e-01 3.696004748344421387e-01 1.063576154410839081e-02 -2.442560791969299316e-01 7.468420863151550293e-01 -4.576166346669197083e-02 -3.605369627475738525e-01
-2.738217115402221680e-01 2.338886111974716187e-01 -4.268792271614074707e-01 -4.752372801303863525e-01 -2.855206429958343506e-01 5.548551306128501892e-02 -5.139838457107543945e-01 -3.368402719497680664e-01
1.310824695974588394e-02 6.264044642448425293e-01 -6.156003475189208984e-01 -3.268363475799560547e-01 -2.445341199636459351e-01 9.559082984924316406e-02 2.236963361501693726e-01 -5.181958153843879700e-02
-1.089890114963054657e-02 6.332781314849853516e-01 1.389946937561035156e-01 -1.818605810403823853e-01 -4.001555740833282471e-01 4.701291322708129883e-01 -4.064992070198059082e-01 7.734712213277816772e-03
3.329627513885498047e-01 2.432885020971298218e-01 -1.757456809282302856e-01 -7.385088801383972168e-01 -3.848060667514801025e-01 1.186218410730361938e-01 2.915154397487640381e-01 8.084925264120101929e-02
4.264570474624633789e-01 5.338044166564941406e-01 -1.761338263750076294e-01 -3.557707071304321289e-01 -3.873398602008819580e-01 1.224023923277854919e-01 -3.666246235370635986e-01 -2.759763598442077637e-01
-1.039843186736106873e-01 -9.634435921907424927e-02 -5.022494792938232422e-01 -1.520456224679946899e-01 -5.732668042182922363e-01 3.755121231079101562e-01 -1.772097498178482056e-01 -4.510933756828308105e-01
1.241217181086540222e-02 4.701597690582275391e-01 -1.575553119182586670e-01 -5.352823734283447266e-01 2.285500317811965942e-01 6.016005575656890869e-02 -4.937614202499389648e-01 -4.096217751502990723e-01
-3.876988887786865234e-01 4.962494373321533203e-01 -3.754196465015411377e-01 -4.789127409458160400e-01 1.221779827028512955e-02 1.657166033983230591e-01 -4.292789399623870850e-01 -1.457296907901763916e-01
-3.396401405334472656e-01 -1.970991343259811401e-01 -5.393871068954467773e-01 -5.382257699966430664e-01 1.108616143465042114e-01 4.448640942573547363e-01 2.264568209648132324e-01 6.077928096055984497e-02
7.074260711669921875e-01 1.750028282403945923e-01 -1.068423017859458923e-01 -2.758265733718872070e-01 -2.042490988969802856e-02 4.777088165283203125e-01 2.145018987357616425e-02 -3.903124928474426270e-01
-1.710026264190673828e-01 9.382846951484680176e-02 1.237711235880851746e-01 -6.040608510375022888e-02 -7.504277229309082031e-01 5.556337833404541016e-01 2.201865017414093018e-01 -1.504454165697097778e-01
-9.631142765283584595e-02 5.600774288177490234e-01 -1.255413442850112915e-01 -7.298664450645446777e-01 1.543373018503189087e-01 8.195094019174575806e-02 -2.917214035987854004e-01 -1.137295514345169067e-01
-2.948812842369079590e-01 3.932103514671325684e-02 -5.544298291206359863e-01 -4.616654217243194580e-01 -3.281667232513427734e-01 1.516062766313552856e-01 -2.674449384212493896e-01 -4.344730973243713379e-01
-3.430236577987670898e-01 -8.275777101516723633e-02 -5.803280696272850037e-02 -4.434909522533416748e-01 -7.173378467559814453e-01 2.442843317985534668e-01 2.946919798851013184e-01 -1.197581663727760315e-01
-1.120909973978996277e-01 -2.747126221656799316e-01 -5.680812597274780273e-01 -3.317377269268035889e-01 -1.313556879758834839e-01 6.161025762557983398e-01 -2.579601109027862549e-01 -1.257868856191635132e-01
-2.948332130908966064e-01 5.644693374633789062e-01 3.767459392547607422e-01 -2.583984732627868652e-01 -5.835720300674438477e-01 1.366097778081893921e-01 -8.313632756471633911e-02 -1.400364637374877930e-01
1.577683687210083008e-01 -4.412720203399658203e-01 -2.960947453975677490e-01 -4.898694455623626709e-01 -4.850322306156158447e-01 4.049683809280395508e-01 -1.795827411115169525e-02 -2.305773198604583740e-01
6.906968075782060623e-03 6.174079179763793945e-01 -1.821549534797668457e-01 -3.332648873329162598e-01 3.637770712375640869e-01 4.971620440483093262e-01 -2.530653476715087891e-01 -1.759771257638931274e-01
2.117935568094253540e-01 3.168636560440063477e-01 -4.578424096107482910e-01 -7.366432249546051025e-02 -1.114699169993400574e-01 2.546371817588806152e-01 -2.929179370403289795e-01 -6.903827190399169922e-01
-5.441698059439659119e-02 2.405565977096557617e-02 3.413624465465545654e-01 -4.221000373363494873e-01 -1.706622838973999023e-01 3.800111114978790283e-01 1.064426526427268982e-01 -7.189571261405944824e-01
4.583576321601867676e-01 2.644651830196380615e-01 -2.947449684143066406e-01 -3.746536076068878174e-01 3.938295543193817139e-01 3.534448146820068359e-01 6.691163033246994019e-02 -4.563161134719848633e-01
-3.180878460407257080e-01 -6.321286410093307495e-02 -4.309550523757934570e-01 -4.575658142566680908e-01 -2.206650525331497192e-01 1.874164640903472900e-01 -3.933320343494415283e-01 -5.110845565795898438e-01
5.131573230028152466e-02 9.748505800962448120e-02 2.393227815628051758e-01 -1.133860796689987183e-01 -4.932591915130615234e-01 3.388677835464477539e-01 1.371935307979583740e-01 -7.353730201721191406e-01
-4.836784899234771729e-01 -2.954122982919216156e-02 -4.863777458667755127e-01 -2.072904855012893677e-01 -3.085642158985137939e-01 3.310474753379821777e-01 -2.959012985229492188e-01 -4.396452009677886963e-01
4.553751647472381592e-01 1.233581975102424622e-01 -1.779196113348007202e-01 -3.442548513412475586e-01 -4.819581508636474609e-01 6.276749968528747559e-01 2.465061470866203308e-02 -1.955114305019378662e-02
-1.831754148006439209e-01 -3.389044478535652161e-02 -4.562218785285949707e-01 -3.587428927421569824e-01 -3.870641887187957764e-01 1.621835231781005859e-01 -2.896705269813537598e-01 -6.069861650466918945e-01
-3.946722298860549927e-02 -1.998327374458312988e-01 -5.546550750732421875e-01 -2.268756181001663208e-01 -4.726347327232360840e-01 4.632478952407836914e-01 -3.112573027610778809e-01 -2.540298104286193848e-01
3.603726029396057129e-01 6.249477863311767578e-01 2.441802322864532471e-01 -3.294573426246643066e-01 -2.166368365287780762e-01 3.070315122604370117e-01 -3.173376917839050293e-01 -2.636333405971527100e-01
1.689703166484832764e-01 -1.829025894403457642e-01 -4.994565248489379883e-01 -1.920703202486038208e-01 -3.693828880786895752e-01 2.990763485431671143e-01 -2.311603575944900513e-01 -6.101822853088378906e-01
2.485515624284744263e-01 -1.468487381935119629e-01 -5.919938534498214722e-02 -5.893405079841613770e-01 -6.263911128044128418e-01 3.171951472759246826e-01 2.139085233211517334e-01 -1.646068543195724487e-01
-3.993597626686096191e-01 -2.542854547500610352e-01 -2.862577736377716064e-01 -7.011977434158325195e-01 -1.094663888216018677e-01 2.957648634910583496e-01 -3.198268115520477295e-01 -2.191167697310447693e-02
-7.370132952928543091e-02 -1.835981756448745728e-01 -6.161779165267944336e-01 -1.467606127262115479e-01 -3.302171230316162109e-01 5.414308309555053711e-01 -1.798350960016250610e-01 -3.537151813507080078e-01
5.070951953530311584e-02 -1.762091666460037231e-01 -6.919099092483520508e-01 -2.434359639883041382e-01 -1.994695365428924561e-01 5.915951132774353027e-01 -9.983080625534057617e-02 -1.692319661378860474e-01
6.068685650825500488e-01 1.898234486579895020e-01 -5.393531918525695801e-01 -1.997233927249908447e-01 -2.599187195301055908e-01 3.903204202651977539e-01 -4.703801497817039490e-02 -2.067992687225341797e-01
-2.691146731376647949e-01 3.093339502811431885e-01 -4.663968682289123535e-01 -2.730059027671813965e-01 -2.520899474620819092e-01 -1.544944569468498230e-02 -2.049982398748397827e-01 -6.588013768196105957e-01
2.319065853953361511e-02 -4.465654119849205017e-02 2.990869879722595215e-01 -6.259334087371826172e-01 1.544288918375968933e-02 5.185892581939697266e-01 3.577569425106048584e-01 -3.450491726398468018e-01
-2.200963944196701050e-01 -2.096178680658340454e-01 1.325576007366180420e-01 -3.476781249046325684e-01 -5.780460238456726074e-01 4.018828868865966797e-01 -4.793670475482940674e-01 -2.091089040040969849e-01
-2.804517745971679688e-01 1.210550665855407715e-01 -2.756387591361999512e-01 -6.012912392616271973e-01 6.891350261867046356e-03 -4.639403149485588074e-02 -3.192490637302398682e-01 -6.041892766952514648e-01
-9.286271035671234131e-02 6.964907050132751465e-01 -2.369628399610519409e-01 -3.014841973781585693e-01 1.272229254245758057e-01 2.751839756965637207e-01 -3.232339024543762207e-01 -4.035357236862182617e-01
4.330968856811523438e-01 1.841193735599517822e-01 -3.113694787025451660e-01 -2.812769114971160889e-01 -2.674398943781852722e-02 6.074330806732177734e-01 -4.290472865104675293e-01 -2.206526994705200195e-01
-3.025685548782348633e-01 -1.885806322097778320e-01 -4.450424611568450928e-01 -2.821432650089263916e-01 -4.265223741531372070e-01 3.996400237083435059e-01 -2.224550545215606689e-01 -4.517770111560821533e-01
