# Supplementary material for: Where is your field going? A machine learning approach to study the relative motion of the domains of physics
Source: PLoS One. 2020 Jun 18;15(6):e0233997. doi: 10.1371/journal.pone.0233997 (PMC7302634; doi:10.1371/journal.pone.0233997)
Supplement: S12 Data — (ZIP) [file pone.0233997.s012.zip › 11/Pacs4Run_11_VS_500_embeddings1991-1995ED8.txt]

5.864232778549194336e-01 -5.126541256904602051e-01 -1.196557283401489258e-01 1.938043087720870972e-01 -1.952716261148452759e-01 2.306355834007263184e-01 -4.938029050827026367e-01 -7.906235009431838989e-02
-9.099864959716796875e-02 -3.423199057579040527e-01 -6.737505197525024414e-01 1.688304096460342407e-01 1.763591915369033813e-01 5.108190178871154785e-01 -1.911131441593170166e-01 2.520514130592346191e-01
9.607511013746261597e-02 -8.874419331550598145e-01 5.625546723604202271e-02 2.912260293960571289e-01 2.840486466884613037e-01 8.111856132745742798e-02 -1.515943855047225952e-01 -7.067168503999710083e-02
4.569833278656005859e-01 -3.106945753097534180e-02 -1.689098477363586426e-01 1.841484010219573975e-01 8.718289318494498730e-04 6.498050093650817871e-01 -5.513139367103576660e-01 3.956473618745803833e-02
2.392414510250091553e-01 -5.396770238876342773e-01 -2.713404297828674316e-01 1.069835126399993896e-01 4.481874704360961914e-01 -8.323478698730468750e-02 -4.276132285594940186e-01 4.192707538604736328e-01
3.849398717284202576e-02 -8.037634491920471191e-01 -2.549079060554504395e-01 5.115143954753875732e-02 2.604070305824279785e-01 3.219665884971618652e-01 3.352610468864440918e-01 -3.183599561452865601e-02
2.540075778961181641e-01 -3.151279389858245850e-01 -9.047266095876693726e-02 1.915031671524047852e-01 -1.061258316040039062e-01 8.536674976348876953e-01 -3.937279433012008667e-02 -2.230576276779174805e-01
5.150436609983444214e-02 -6.971216797828674316e-01 1.436281353235244751e-01 1.401782333850860596e-01 1.650230139493942261e-01 4.170074462890625000e-01 -4.487965404987335205e-01 -2.618082463741302490e-01
-6.967235356569290161e-02 -3.635288774967193604e-01 -3.653644323348999023e-01 4.318987727165222168e-01 2.474554777145385742e-01 5.841418504714965820e-01 -3.748031556606292725e-01 -5.624988581985235214e-03
1.095415744930505753e-02 -9.376636743545532227e-01 -7.330846786499023438e-02 -6.932228803634643555e-02 -1.016058251261711121e-01 -1.113126277923583984e-01 -2.308555543422698975e-01 1.856840401887893677e-01
1.088982000946998596e-01 -6.109570264816284180e-01 -4.643749594688415527e-01 5.042001008987426758e-01 1.710553765296936035e-01 -2.022312581539154053e-02 3.090662956237792969e-01 1.407826542854309082e-01
1.280301064252853394e-01 -6.742826104164123535e-01 -4.260423481464385986e-01 4.218416810035705566e-01 2.728335559368133545e-01 -1.531612407416105270e-02 2.532585859298706055e-01 1.751457750797271729e-01
5.482507944107055664e-01 -4.341166093945503235e-02 -3.511662185192108154e-01 1.906427294015884399e-01 -3.631900250911712646e-01 5.682326555252075195e-01 -8.157439529895782471e-02 2.764499187469482422e-01
1.507671773433685303e-01 -8.461296558380126953e-01 1.224660873413085938e-01 1.124766618013381958e-01 2.612811326980590820e-01 1.075122058391571045e-01 -1.827343106269836426e-01 -3.470827639102935791e-01
2.730327248573303223e-01 -2.808315753936767578e-01 6.195852160453796387e-02 3.461277186870574951e-01 1.746269166469573975e-01 5.972644090652465820e-01 -4.317250251770019531e-01 -3.864424824714660645e-01
-3.228869140148162842e-01 -7.626637816429138184e-01 -4.861590862274169922e-01 1.147512719035148621e-01 -8.476734906435012817e-02 2.017102688550949097e-01 2.244637720286846161e-02 1.272519081830978394e-01
8.981749415397644043e-02 -6.174445748329162598e-01 -2.461601793766021729e-01 4.797988831996917725e-01 -1.203779969364404678e-02 3.420220315456390381e-01 6.956812739372253418e-02 4.448927342891693115e-01
-2.237361222505569458e-01 -5.303740501403808594e-01 -4.466956853866577148e-01 5.226989388465881348e-01 7.929013669490814209e-02 -1.328530758619308472e-01 -1.583573371171951294e-01 -3.832498192787170410e-01
-3.103488385677337646e-01 -6.609268784523010254e-01 -6.293637752532958984e-01 6.290712952613830566e-02 -2.157409936189651489e-01 1.094840988516807556e-01 5.038164556026458740e-02 7.572243362665176392e-02
5.826267227530479431e-02 -2.545360922813415527e-01 -2.730928659439086914e-01 3.790589049458503723e-02 -3.270190060138702393e-01 4.962197542190551758e-01 -6.477732658386230469e-01 2.881222367286682129e-01
-4.856332018971443176e-02 -5.620999336242675781e-01 -3.425970971584320068e-01 6.271654367446899414e-01 2.164866179227828979e-01 3.475926518440246582e-01 -5.721567198634147644e-02 -3.880023956298828125e-03
-1.955320388078689575e-01 -6.275261044502258301e-01 -3.696691393852233887e-01 2.845971286296844482e-01 -2.335095554590225220e-01 1.251280456781387329e-01 -3.651252985000610352e-01 3.831802010536193848e-01
8.833899348974227905e-02 -2.954463958740234375e-01 -5.889881849288940430e-01 6.037485003471374512e-01 7.883542031049728394e-02 1.764104366302490234e-01 -1.575776934623718262e-01 3.623839616775512695e-01
2.374582923948764801e-02 -6.244552135467529297e-01 -2.831321060657501221e-01 2.913922369480133057e-01 8.300808072090148926e-02 4.788460135459899902e-01 -9.302380681037902832e-02 4.467454552650451660e-01
-1.583268046379089355e-01 -6.254428029060363770e-01 -3.480996489524841309e-01 5.116478800773620605e-01 -2.512061893939971924e-01 2.681970298290252686e-01 2.116862237453460693e-01 -1.447470486164093018e-01
-1.403281372040510178e-02 -5.316103100776672363e-01 -5.094321370124816895e-01 9.900611825287342072e-03 4.208899438381195068e-01 5.015269294381141663e-02 -4.275095462799072266e-01 3.084582090377807617e-01
5.647473782300949097e-02 -1.736838966608047485e-01 -4.604735672473907471e-01 7.074522376060485840e-01 2.507978379726409912e-01 3.654413223266601562e-01 -2.349624931812286377e-01 -4.965642467141151428e-02
5.647236108779907227e-01 -3.287311196327209473e-01 -4.301258325576782227e-01 7.200336456298828125e-02 -8.542500436305999756e-02 3.192494511604309082e-01 3.891758620738983154e-01 -3.495064675807952881e-01
3.634710609912872314e-01 -3.352780938148498535e-01 -4.609594345092773438e-01 2.627629041671752930e-01 8.047199994325637817e-02 -6.763299554586410522e-02 7.588944584131240845e-02 -6.761214733123779297e-01
4.321550577878952026e-02 -4.512379169464111328e-01 -4.354310929775238037e-01 4.484522640705108643e-01 -3.015105612576007843e-02 3.279389739036560059e-01 -2.077530920505523682e-01 5.021880865097045898e-01
1.260546594858169556e-01 -6.740418076515197754e-01 -9.798572212457656860e-02 3.778855800628662109e-01 -1.524477601051330566e-01 4.332923591136932373e-01 2.100745588541030884e-01 3.496644496917724609e-01
8.609796315431594849e-02 -5.629291534423828125e-01 -4.275061190128326416e-01 1.813638955354690552e-01 3.741537034511566162e-01 4.036144316196441650e-01 -8.215672522783279419e-02 3.878120779991149902e-01
-1.770862936973571777e-01 -6.266723275184631348e-01 -3.831219077110290527e-01 4.045195579528808594e-01 -1.611130982637405396e-01 4.729590564966201782e-02 -3.554283380508422852e-01 3.331368863582611084e-01
4.482847452163696289e-01 -4.546109735965728760e-01 -9.953442960977554321e-02 1.728033870458602905e-01 1.178702786564826965e-01 4.846665859222412109e-01 2.999647855758666992e-01 -4.624147713184356689e-01
-2.582920193672180176e-01 -6.030524373054504395e-01 -4.722105264663696289e-01 4.000226855278015137e-01 -4.190080463886260986e-01 1.014404967427253723e-01 8.037773892283439636e-03 -2.626070380210876465e-02
1.601350903511047363e-01 -4.252414703369140625e-01 -6.066711544990539551e-01 -5.186142921447753906e-01 -1.596772521734237671e-01 3.423130810260772705e-01 -2.877617999911308289e-02 -1.140733361244201660e-01
3.496489226818084717e-01 -5.381780266761779785e-01 -1.201465353369712830e-01 -6.992299109697341919e-03 1.496437937021255493e-01 4.990567266941070557e-01 3.634487688541412354e-01 -4.124073684215545654e-01
-2.412027493119239807e-02 -3.041982948780059814e-01 -4.018805921077728271e-01 6.351452469825744629e-01 1.966179609298706055e-01 4.970805346965789795e-01 -2.187162935733795166e-01 -9.154119342565536499e-02
5.626433491706848145e-01 -6.657838225364685059e-01 -8.583231829106807709e-03 -2.321756482124328613e-01 -1.550675183534622192e-01 2.030030041933059692e-01 1.994010359048843384e-01 -2.849003076553344727e-01
3.553333580493927002e-01 -3.034110367298126221e-01 -5.551273822784423828e-01 -4.562571942806243896e-01 -2.414523661136627197e-01 2.400042861700057983e-01 -3.446390926837921143e-01 -1.751158088445663452e-01
5.329835414886474609e-02 -8.288542032241821289e-01 -7.701519876718521118e-02 1.401219218969345093e-01 9.974897652864456177e-02 6.836525350809097290e-02 -3.144395053386688232e-01 4.136407077312469482e-01
1.325724124908447266e-01 -5.517641305923461914e-01 -2.252136589959263802e-03 2.567054033279418945e-01 1.096067652106285095e-01 7.408768534660339355e-01 1.492203325033187866e-01 -1.699983030557632446e-01
8.956533670425415039e-02 -2.846655547618865967e-01 -4.092747271060943604e-01 3.728062808513641357e-01 1.854887604713439941e-02 3.737896382808685303e-01 -5.155925154685974121e-01 4.455949962139129639e-01
2.412285096943378448e-02 -7.188149094581604004e-01 -2.539539337158203125e-01 3.072319626808166504e-01 3.867137059569358826e-02 3.524061143398284912e-01 3.384011983871459961e-02 4.438562989234924316e-01
-1.189848855137825012e-01 -5.396454334259033203e-01 -4.819296002388000488e-01 -3.316457942128181458e-02 4.317649602890014648e-01 1.978483796119689941e-01 -4.653266370296478271e-01 1.384749114513397217e-01
1.086654737591743469e-01 -8.351888060569763184e-01 -2.283467352390289307e-01 3.381633758544921875e-01 1.470097154378890991e-01 -6.638078484684228897e-03 3.199953138828277588e-01 -1.009803265333175659e-02
-2.151083201169967651e-03 -3.044066727161407471e-01 -5.145620107650756836e-01 5.138428211212158203e-01 3.624763488769531250e-01 4.100272655487060547e-01 -2.780712842941284180e-01 -4.109048098325729370e-02
1.008794605731964111e-01 -2.284639626741409302e-01 -5.489422678947448730e-01 4.955953061580657959e-01 -5.077026411890983582e-02 1.587214469909667969e-01 -3.910523056983947754e-01 4.582391381263732910e-01
5.871414542198181152e-01 -3.756353259086608887e-01 -4.187919795513153076e-01 1.298193931579589844e-01 -2.811491787433624268e-01 -1.494474560022354126e-01 2.660996913909912109e-01 -3.869557976722717285e-01
-3.352115675806999207e-02 -5.762153863906860352e-01 -3.574925065040588379e-01 5.368244647979736328e-01 3.303699567914009094e-02 4.314399361610412598e-01 8.789252489805221558e-02 2.364611029624938965e-01
3.642179816961288452e-02 -2.186880111694335938e-01 -5.717542171478271484e-01 3.730273544788360596e-01 -1.532301008701324463e-01 3.935667574405670166e-01 -3.665634095668792725e-01 4.147936403751373291e-01
-2.843757271766662598e-01 -4.430105686187744141e-01 -4.111440479755401611e-01 5.085721015930175781e-01 -7.959172874689102173e-02 2.404680550098419189e-01 -2.128484994173049927e-01 -4.309555292129516602e-01
2.876855134963989258e-01 -5.249727964401245117e-01 -9.852280467748641968e-02 -1.478371024131774902e-01 -9.435073286294937134e-02 6.579611301422119141e-01 9.901513159275054932e-02 3.980692327022552490e-01
1.927268803119659424e-01 -8.223701119422912598e-01 1.547570973634719849e-01 3.150563538074493408e-01 2.259248644113540649e-01 1.538120657205581665e-01 5.482878535985946655e-02 -2.926553487777709961e-01
1.279207468032836914e-01 -5.783881545066833496e-01 -5.583315491676330566e-01 8.627209812402725220e-02 1.561397612094879150e-01 1.200182959437370300e-01 3.516815602779388428e-02 5.384286642074584961e-01
8.390259742736816406e-01 -2.924050390720367432e-01 -2.541104257106781006e-01 6.507603079080581665e-02 -1.190499663352966309e-01 -1.799440570175647736e-02 1.520604044198989868e-01 -3.226591050624847412e-01
3.158863186836242676e-01 -4.892413914203643799e-01 2.171004563570022583e-01 3.641739785671234131e-01 3.141779005527496338e-01 4.039345681667327881e-01 -3.340589702129364014e-01 -3.280808925628662109e-01
3.989517986774444580e-01 -2.630222439765930176e-01 -4.248805344104766846e-01 -1.319080032408237457e-02 5.386664867401123047e-01 2.594953179359436035e-01 -2.634364366531372070e-01 4.050447046756744385e-01
7.383649945259094238e-01 -8.253937959671020508e-02 -3.549741804599761963e-01 -1.427003890275955200e-01 1.046039983630180359e-01 3.012734651565551758e-01 -2.656077146530151367e-01 3.596932590007781982e-01
2.761791050434112549e-01 -5.369992256164550781e-01 -1.933001577854156494e-01 -1.906727999448776245e-01 5.248606204986572266e-01 1.890328824520111084e-01 -4.113756418228149414e-01 2.849457263946533203e-01
4.310247600078582764e-01 -4.428866505622863770e-01 -5.208451747894287109e-01 -1.294199824333190918e-01 3.574246764183044434e-01 -1.090752631425857544e-01 1.836331039667129517e-01 -3.958142995834350586e-01
-2.096295915544033051e-02 -7.740854024887084961e-01 -3.332522213459014893e-01 -4.239252582192420959e-02 1.704329699277877808e-01 -1.491281539201736450e-01 -3.057751953601837158e-01 3.777739405632019043e-01
4.496767520904541016e-01 -3.598500192165374756e-01 -3.277119398117065430e-01 -4.576809704303741455e-01 1.338313668966293335e-01 2.108246684074401855e-01 -4.045796394348144531e-01 -3.541032373905181885e-01
-6.331213749945163727e-03 -2.042266428470611572e-01 -5.360446572303771973e-01 3.993540704250335693e-01 -1.378814578056335449e-01 4.373219311237335205e-01 -4.301915466785430908e-01 3.407306373119354248e-01
5.505826473236083984e-01 -9.457323700189590454e-02 -6.371284127235412598e-01 2.990733087062835693e-01 9.821931272745132446e-02 2.328970879316329956e-01 1.985906809568405151e-01 -2.986817061901092529e-01
1.732523292303085327e-01 -4.728514254093170166e-01 -4.356114566326141357e-01 4.496787190437316895e-01 2.270640879869461060e-01 -2.065947055816650391e-01 -2.970400154590606689e-01 4.146743118762969971e-01
5.406541824340820312e-01 -1.900818645954132080e-01 -5.054703354835510254e-01 -3.007522821426391602e-01 -6.590830534696578979e-02 1.604671776294708252e-01 -3.707157969474792480e-01 -3.976002633571624756e-01
7.206808328628540039e-01 -2.323538959026336670e-01 6.184146180748939514e-02 4.053630530834197998e-01 -3.776065707206726074e-01 1.261009741574525833e-02 -2.626153230667114258e-01 2.162749320268630981e-01
1.147710382938385010e-01 -5.943087339401245117e-01 -4.994694292545318604e-01 2.537486255168914795e-01 5.434745550155639648e-01 2.309864200651645660e-02 1.222020536661148071e-01 9.452558308839797974e-02
1.697502732276916504e-01 -5.534186959266662598e-01 1.909453421831130981e-01 -2.758369408547878265e-02 -2.774326205253601074e-01 1.226367708295583725e-02 -7.187679409980773926e-01 -1.842414885759353638e-01
5.394207239151000977e-01 -1.139525994658470154e-01 -9.754776954650878906e-02 3.002730906009674072e-01 -3.284545838832855225e-01 -6.882029771804809570e-02 -6.955103874206542969e-01 -2.696558600291609764e-03
2.201907336711883545e-02 -5.800340771675109863e-01 -4.374802410602569580e-01 4.034672081470489502e-01 -1.148616001009941101e-01 3.434379100799560547e-01 3.173910975456237793e-01 2.775267064571380615e-01
3.312445282936096191e-01 -6.948947310447692871e-01 -8.574578166007995605e-02 -1.185588911175727844e-01 4.738959968090057373e-01 -1.121473908424377441e-01 -3.548827469348907471e-01 1.513069719076156616e-01
4.666865468025207520e-01 -5.385149717330932617e-01 8.870583772659301758e-02 1.619900763034820557e-01 -5.617620944976806641e-01 2.308865785598754883e-01 1.158179193735122681e-01 -2.753122746944427490e-01
1.230796575546264648e-01 -3.764759600162506104e-01 -5.387178659439086914e-01 5.649066567420959473e-01 -2.059032209217548370e-02 1.960881352424621582e-01 9.842094779014587402e-02 4.303714632987976074e-01
1.615002006292343140e-01 -2.331451624631881714e-01 -6.461839675903320312e-01 -1.751042306423187256e-01 -3.207611292600631714e-02 9.958057105541229248e-02 -4.379896521568298340e-01 -5.182334184646606445e-01
4.171219468116760254e-01 -5.469509959220886230e-01 1.183269694447517395e-01 2.124198824167251587e-01 4.935798943042755127e-01 1.685524582862854004e-01 -4.386115074157714844e-01 5.761259049177169800e-02
3.069449663162231445e-01 -6.555282473564147949e-01 -5.432554706931114197e-02 -1.077914983034133911e-01 4.094376266002655029e-01 -2.115742415189743042e-01 -4.977392852306365967e-01 -3.674109280109405518e-02
-7.215447723865509033e-02 -3.476729094982147217e-01 -5.234059095382690430e-01 6.023238301277160645e-01 2.114846259355545044e-01 3.422808051109313965e-01 -2.520938217639923096e-01 1.083346009254455566e-01
4.568419158458709717e-01 -7.340272665023803711e-01 1.320906132459640503e-01 2.002417445182800293e-01 1.447480618953704834e-01 -2.063118219375610352e-01 -1.922645121812820435e-01 3.073640465736389160e-01
1.228155568242073059e-02 -3.400799632072448730e-01 -4.768619537353515625e-01 3.479430675506591797e-01 5.523817986249923706e-02 2.964056134223937988e-01 -5.128657817840576172e-01 4.263734221458435059e-01
2.766067683696746826e-01 -6.520408391952514648e-01 1.840979093685746193e-03 2.623150646686553955e-01 6.825719773769378662e-02 -3.987372815608978271e-01 -4.623883962631225586e-01 2.281785458326339722e-01
3.318240344524383545e-01 -7.260040044784545898e-01 1.041242033243179321e-01 2.699337899684906006e-01 1.708960533142089844e-01 -3.082452416419982910e-01 -3.932999074459075928e-01 1.412596460431814194e-02
2.766396999359130859e-01 -6.321603059768676758e-01 -5.627622827887535095e-02 -2.491508610546588898e-02 9.769043326377868652e-02 4.811648726463317871e-01 -8.816311508417129517e-02 5.207881331443786621e-01
-8.069220930337905884e-03 -6.870658397674560547e-01 -3.637773394584655762e-01 5.613208413124084473e-01 1.618436276912689209e-01 -2.014517337083816528e-01 -4.195955395698547363e-02 1.091959625482559204e-01
2.184646204113960266e-02 -5.907849669456481934e-01 -4.863432347774505615e-01 4.485937654972076416e-01 8.181086182594299316e-02 2.998998165130615234e-01 2.881145179271697998e-01 1.818986982107162476e-01
-4.908454418182373047e-02 -4.236418604850769043e-01 1.368599012494087219e-02 3.036377131938934326e-01 -2.358398884534835815e-01 2.423325031995773315e-01 -7.441610097885131836e-01 -2.400290369987487793e-01
2.755241394042968750e-01 -6.475009918212890625e-01 2.829939723014831543e-01 3.569330871105194092e-01 1.398402750492095947e-01 3.269030153751373291e-01 -3.008222579956054688e-01 -2.835970520973205566e-01
2.662706673145294189e-01 -4.340978264808654785e-01 -4.360234141349792480e-01 -5.383313298225402832e-01 -2.886604070663452148e-01 3.256852626800537109e-01 -2.426106780767440796e-01 -1.117429807782173157e-01
-1.194524839520454407e-01 -7.990148067474365234e-01 -2.138680964708328247e-01 2.643198668956756592e-01 6.617465615272521973e-02 -1.613340228796005249e-01 -4.290189743041992188e-01 1.312895268201828003e-01
4.981029033660888672e-01 -1.830690205097198486e-01 -5.614435672760009766e-01 1.662923842668533325e-01 2.516818419098854065e-02 1.928205937147140503e-01 4.220199957489967346e-02 -5.795800089836120605e-01
6.247395873069763184e-01 -2.258274257183074951e-01 -1.278206259012222290e-01 -6.151507049798965454e-02 -4.898506999015808105e-01 3.638269007205963135e-01 -1.900731772184371948e-01 3.607335686683654785e-01
5.410924553871154785e-01 -2.943890690803527832e-01 -6.347488760948181152e-01 3.171345964074134827e-02 -5.780073255300521851e-02 1.781625449657440186e-01 2.952562570571899414e-01 -3.072185814380645752e-01
6.537293791770935059e-01 -4.002700448036193848e-01 7.733307778835296631e-02 2.570472061634063721e-01 -3.163373470306396484e-01 2.895419299602508545e-01 5.968433246016502380e-02 -3.910275101661682129e-01
-1.151932850480079651e-01 -5.107398629188537598e-01 -3.430820405483245850e-01 4.951453208923339844e-01 -1.737957000732421875e-01 4.224633276462554932e-01 -1.783286631107330322e-01 3.500282168388366699e-01
9.703893959522247314e-02 -4.972287118434906006e-01 5.941135063767433167e-02 4.931595325469970703e-01 3.128329217433929443e-01 2.977992594242095947e-01 -3.528760969638824463e-01 -4.307443201541900635e-01
2.270357459783554077e-01 -7.092511057853698730e-01 1.779422014951705933e-01 4.081894457340240479e-02 1.374216526746749878e-01 5.241733193397521973e-01 -1.121220067143440247e-01 -3.253835737705230713e-01
5.441328287124633789e-01 -6.073553562164306641e-01 1.470698229968547821e-02 -2.417459636926651001e-01 -3.135282099246978760e-01 2.501261532306671143e-01 1.104752570390701294e-01 -3.214245438575744629e-01
1.575304120779037476e-01 -5.019191503524780273e-01 -3.789969980716705322e-01 5.013670325279235840e-01 2.846722304821014404e-01 -3.138509392738342285e-01 -3.443588018417358398e-01 1.735799014568328857e-01
7.847082018852233887e-01 -2.143121659755706787e-01 -3.698775768280029297e-01 -7.775028795003890991e-02 -4.039687812328338623e-01 3.671813290566205978e-03 6.785022467374801636e-02 -1.662560701370239258e-01
7.104600071907043457e-01 -1.627481877803802490e-01 -2.628987133502960205e-01 -1.295276582241058350e-01 1.771723106503486633e-02 4.587458372116088867e-01 -2.163338065147399902e-01 3.539837002754211426e-01
-2.290338836610317230e-02 -5.412826538085937500e-01 -4.761207103729248047e-01 -2.799643576145172119e-01 4.017424583435058594e-01 2.154059112071990967e-01 -3.699719309806823730e-01 2.382050901651382446e-01
3.270776569843292236e-01 -2.841202020645141602e-01 -6.036714315414428711e-01 2.079655975103378296e-01 2.874575257301330566e-01 -1.122180968523025513e-01 -2.896872460842132568e-01 4.748509526252746582e-01
1.348827928304672241e-01 -6.850360035896301270e-01 -2.185747027397155762e-01 3.266336917877197266e-01 1.435971111059188843e-01 -2.193865180015563965e-01 -3.685909509658813477e-01 3.917372226715087891e-01
-1.165515258908271790e-01 -6.943408250808715820e-01 -2.570270299911499023e-01 4.886120259761810303e-01 -7.177792489528656006e-02 3.916216492652893066e-01 1.926117688417434692e-01 -6.231460347771644592e-02
1.850064992904663086e-01 -1.886815577745437622e-01 -4.850260615348815918e-01 5.694153904914855957e-01 -2.577380537986755371e-01 3.766182437539100647e-02 -2.026169747114181519e-01 5.116511583328247070e-01
2.965167164802551270e-01 -1.105777919292449951e-01 -7.598978877067565918e-01 3.959917463362216949e-03 4.419340193271636963e-02 3.291592597961425781e-01 -4.847980290651321411e-02 -4.579745233058929443e-01
5.549094676971435547e-01 -2.178033888339996338e-01 -2.833405137062072754e-01 1.293321102857589722e-01 -2.944556474685668945e-01 5.737707018852233887e-01 3.419432044029235840e-01 -1.215993762016296387e-01
-3.227229118347167969e-01 -6.639523506164550781e-01 -3.596398532390594482e-01 3.940264284610748291e-01 -1.628359593451023102e-02 1.327579766511917114e-01 -1.758251637220382690e-01 -3.487336635589599609e-01
6.645592451095581055e-01 -2.133192867040634155e-01 -1.789061278104782104e-01 -1.566471606492996216e-01 -4.172775447368621826e-01 3.754974603652954102e-01 -1.905558109283447266e-01 3.238515853881835938e-01
5.268951654434204102e-01 -1.114210709929466248e-01 -6.991494894027709961e-01 1.061430051922798157e-01 2.967183291912078857e-02 2.043502181768417358e-01 8.448788523674011230e-02 -4.001409709453582764e-01
-3.214364647865295410e-01 -7.507051825523376465e-01 -3.298109173774719238e-01 3.453566431999206543e-01 -2.244346439838409424e-01 1.734149307012557983e-01 -1.557037830352783203e-01 -1.966562308371067047e-02
3.715735673904418945e-01 -5.360045656561851501e-02 -2.729076445102691650e-01 2.665780484676361084e-01 -4.114592373371124268e-01 4.169854223728179932e-01 -5.845412611961364746e-01 1.692736297845840454e-01
6.766901612281799316e-01 -3.920154869556427002e-01 -3.645880520343780518e-01 1.546874344348907471e-01 -1.904978156089782715e-01 -1.092069223523139954e-01 2.598359286785125732e-01 -3.403399288654327393e-01
3.930976241827011108e-02 -7.310883402824401855e-01 -1.823042631149291992e-01 2.883755266666412354e-01 -2.158259004354476929e-01 -7.510183006525039673e-02 -2.010617405176162720e-01 5.048982501029968262e-01
3.573663905262947083e-02 -9.014905095100402832e-01 -1.901841312646865845e-01 1.930979341268539429e-01 3.322961181402206421e-02 -2.129121422767639160e-01 -1.270161289721727371e-02 2.568732202053070068e-01
5.304529666900634766e-01 -2.740540802478790283e-01 -3.351800739765167236e-01 -1.382614970207214355e-01 3.292428255081176758e-01 2.202381789684295654e-01 -2.067123055458068848e-01 -5.589423179626464844e-01
8.585455268621444702e-02 -4.911611080169677734e-01 -4.632352292537689209e-01 5.458154082298278809e-01 1.284042298793792725e-01 -1.529119312763214111e-01 -2.518568038940429688e-01 3.682212233543395996e-01
-3.506404906511306763e-02 -5.433903932571411133e-01 -4.334234297275543213e-01 4.459312856197357178e-01 -1.512780338525772095e-01 4.352059662342071533e-01 3.124967515468597412e-01 8.272393047809600830e-02
4.857684671878814697e-01 -1.554372459650039673e-01 -5.962002873420715332e-01 2.265618592500686646e-01 2.051771990954875946e-02 2.507125139236450195e-01 1.196613162755966187e-01 -5.054566860198974609e-01
-3.079365938901901245e-02 -9.120903015136718750e-01 -3.445995226502418518e-02 1.305142790079116821e-01 7.189268618822097778e-02 -2.743700146675109863e-02 -2.896997034549713135e-01 2.430521845817565918e-01
-1.354412287473678589e-01 -6.457769870758056641e-01 -4.528458118438720703e-01 1.153662353754043579e-01 1.955724209547042847e-01 1.000075787305831909e-02 -4.439031481742858887e-01 3.329424858093261719e-01
3.882155120372772217e-01 -8.250131607055664062e-01 1.113008037209510803e-01 -6.857359781861305237e-03 3.027424961328506470e-02 -2.198094129562377930e-01 -9.420494735240936279e-02 3.132096230983734131e-01
3.301941752433776855e-01 -5.569577813148498535e-01 5.659580230712890625e-02 -1.791385412216186523e-01 -1.702776700258255005e-01 6.685872077941894531e-01 4.400671645998954773e-02 2.598772346973419189e-01
5.005884766578674316e-01 -1.686702221632003784e-01 -7.634850740432739258e-01 -4.860144481062889099e-02 2.677305936813354492e-01 7.490801066160202026e-02 7.985034584999084473e-02 -2.280858755111694336e-01
3.707238435745239258e-01 -1.372331529855728149e-01 -6.671983599662780762e-01 -6.933721154928207397e-02 -2.260890305042266846e-01 3.795664012432098389e-01 -1.364064961671829224e-01 -4.242356121540069580e-01
1.406673640012741089e-01 -7.535927891731262207e-01 -3.797627687454223633e-01 2.776180207729339600e-01 1.952340453863143921e-01 -8.986073732376098633e-02 3.137915432453155518e-01 2.153198122978210449e-01
6.180250644683837891e-01 -1.555895805358886719e-01 -3.732160851359367371e-02 5.653300285339355469e-01 -4.112432003021240234e-01 2.671398222446441650e-02 -2.489029467105865479e-01 2.026292532682418823e-01
1.851262748241424561e-01 -6.775300502777099609e-01 3.097535371780395508e-01 3.060683608055114746e-01 6.637824326753616333e-02 3.742390871047973633e-01 -3.402887284755706787e-01 -2.383247464895248413e-01
7.819936424493789673e-02 -4.349154233932495117e-01 -5.757098197937011719e-01 -3.656871318817138672e-01 -4.597496092319488525e-01 -3.104845993220806122e-02 -2.580614089965820312e-01 -2.462420910596847534e-01
3.414590656757354736e-01 -2.656982243061065674e-01 -2.818327844142913818e-01 -2.920702397823333740e-01 -1.513057500123977661e-01 5.477770566940307617e-01 -3.798093795776367188e-01 4.252846837043762207e-01
1.770839393138885498e-01 -3.347541093826293945e-01 -4.849712848663330078e-01 7.065080404281616211e-01 2.365309000015258789e-02 -5.536787211894989014e-02 7.800026983022689819e-02 3.354419469833374023e-01
7.200175523757934570e-01 -2.306066006422042847e-01 -2.901692688465118408e-01 -2.545019686222076416e-01 2.083675861358642578e-01 1.761560738086700439e-01 -2.309157252311706543e-01 3.894298076629638672e-01
1.841732412576675415e-01 -2.115582525730133057e-01 -1.927438527345657349e-01 4.381061792373657227e-01 -2.472493201494216919e-01 3.043419718742370605e-01 -7.067127227783203125e-01 1.975778192281723022e-01
7.923633605241775513e-02 -9.308593869209289551e-01 4.882222507148981094e-03 5.113065615296363831e-02 -1.910211518406867981e-02 1.705837249755859375e-01 6.802916526794433594e-02 -3.008194267749786377e-01
1.572321802377700806e-01 -6.896688938140869141e-01 -3.006904721260070801e-01 2.942156493663787842e-01 5.473288893699645996e-01 -6.562769412994384766e-02 1.280937790870666504e-01 -4.871759191155433655e-02
5.421571135520935059e-01 -2.974523305892944336e-01 -6.331105232238769531e-01 4.555812850594520569e-02 -2.251532301306724548e-02 1.723147630691528320e-01 3.129802644252777100e-01 -2.941555082798004150e-01
5.715196132659912109e-01 -6.949421763420104980e-02 -6.413700580596923828e-01 -1.738301366567611694e-01 -1.855353564023971558e-01 2.357587665319442749e-01 -1.600542664527893066e-01 -3.336773216724395752e-01
5.487831830978393555e-01 -4.221430420875549316e-01 -2.469468116760253906e-01 -2.389394342899322510e-01 -3.629364073276519775e-01 -1.777755655348300934e-02 -1.478985249996185303e-01 -4.986428916454315186e-01
5.517368912696838379e-01 -3.062862753868103027e-01 -2.137872129678726196e-01 1.208755001425743103e-01 -3.680266737937927246e-01 4.552522599697113037e-01 2.727926373481750488e-01 3.526261150836944580e-01
-3.643980026245117188e-01 -5.484261512756347656e-01 -6.218563914299011230e-01 2.829086482524871826e-01 -8.776958286762237549e-02 2.873447258025407791e-03 -2.539430856704711914e-01 -1.658359318971633911e-01
-2.462272532284259796e-02 -8.258660435676574707e-01 -2.526112794876098633e-01 8.801638334989547729e-02 6.820215284824371338e-02 -5.984338000416755676e-02 -1.271451115608215332e-01 4.705114960670471191e-01
5.146633982658386230e-01 -3.075454831123352051e-01 -6.478710770606994629e-01 8.370611816644668579e-02 4.230202641338109970e-03 9.511694312095642090e-02 2.572545707225799561e-01 -3.722212612628936768e-01
6.785669326782226562e-01 -5.079394578933715820e-01 -2.043307721614837646e-01 1.122389454394578934e-02 -1.888355463743209839e-01 -3.325924649834632874e-02 2.547731101512908936e-01 -3.714739084243774414e-01
5.403777956962585449e-01 -3.950309455394744873e-01 -6.966208666563034058e-02 -2.012225538492202759e-01 -2.362023144960403442e-01 5.258205533027648926e-01 -5.603092163801193237e-02 4.137401282787322998e-01
2.414781749248504639e-01 -3.280567526817321777e-01 1.513774245977401733e-01 4.068290293216705322e-01 -1.551166027784347534e-01 5.124459862709045410e-01 -4.645574688911437988e-01 -3.783731460571289062e-01
2.225505560636520386e-01 -4.065766632556915283e-01 -3.373636901378631592e-01 -2.791166007518768311e-01 1.610680520534515381e-01 1.970657259225845337e-01 -4.112894535064697266e-01 -5.995910167694091797e-01
1.965739578008651733e-01 -3.064465522766113281e-01 -6.007555127143859863e-01 -2.051685750484466553e-01 -4.427829384803771973e-01 -6.689766049385070801e-02 -3.065580427646636963e-01 -4.122353494167327881e-01
3.170653879642486572e-01 -3.246392011642456055e-01 -3.914622664451599121e-01 -1.229294091463088989e-01 -8.328189700841903687e-02 3.214253187179565430e-01 -1.738391965627670288e-01 -6.966019868850708008e-01
3.831999599933624268e-01 -2.546689212322235107e-01 -6.526890397071838379e-01 -1.033712923526763916e-01 3.101990818977355957e-01 1.297868937253952026e-01 -9.849844872951507568e-02 -4.783753752708435059e-01
4.185910522937774658e-01 -1.426327414810657501e-02 -2.481639087200164795e-01 3.991472721099853516e-01 -3.634794354438781738e-01 4.635555148124694824e-01 -4.990730881690979004e-01 8.717368543148040771e-02
-1.711270585656166077e-02 -3.602673709392547607e-01 -6.386559605598449707e-01 3.210367262363433838e-01 3.652633130550384521e-01 3.093641400337219238e-01 -2.877310514450073242e-01 2.169236838817596436e-01
3.645362257957458496e-01 -7.458693981170654297e-01 2.018577158451080322e-01 1.751606464385986328e-01 1.462279409170150757e-01 2.335331887006759644e-01 -2.601457536220550537e-01 3.094643652439117432e-01
1.367172300815582275e-01 -6.724938154220581055e-01 -2.365994602441787720e-01 5.359851941466331482e-02 1.135935410857200623e-01 2.650165855884552002e-01 -1.699341684579849243e-01 5.984926223754882812e-01
2.240527123212814331e-01 -4.679266512393951416e-01 -3.795528784394264221e-02 2.618407607078552246e-01 -2.963450551033020020e-01 5.941694974899291992e-01 2.568068504333496094e-01 -3.924746215343475342e-01
1.013764925301074982e-02 -6.834731101989746094e-01 -4.825341701507568359e-01 3.662842810153961182e-01 6.568823009729385376e-02 -1.101541221141815186e-01 7.475018501281738281e-02 3.791069090366363525e-01
-3.252647817134857178e-01 -5.462691783905029297e-01 -5.942915678024291992e-01 2.921041250228881836e-01 -1.052156612277030945e-01 2.154652029275894165e-01 -1.673416197299957275e-01 -2.679305970668792725e-01
4.112198054790496826e-01 -4.171831607818603516e-01 -4.953875541687011719e-01 -4.873708486557006836e-01 -3.272919058799743652e-01 2.116177529096603394e-01 9.648531675338745117e-02 -1.127208024263381958e-01
2.574787288904190063e-02 -4.064994752407073975e-01 -5.832957625389099121e-01 -4.006235599517822266e-01 -4.557043015956878662e-01 9.091700613498687744e-02 -3.111875057220458984e-01 -1.434985399246215820e-01
-2.208266109228134155e-01 -5.896804928779602051e-01 -5.994464159011840820e-01 3.891446590423583984e-01 -2.767678201198577881e-01 -9.689828008413314819e-02 7.718759030103683472e-02 -2.820255607366561890e-02
2.179300040006637573e-01 -4.187719523906707764e-01 1.064733192324638367e-01 1.730730235576629639e-01 -4.145543649792671204e-02 -4.451558925211429596e-03 -7.271042466163635254e-01 -4.532404243946075439e-01
6.514825224876403809e-01 -2.157838344573974609e-01 -5.159095674753189087e-02 1.263149231672286987e-01 -3.585012555122375488e-01 -5.668171495199203491e-02 -5.395337343215942383e-01 2.959024608135223389e-01
5.379263162612915039e-01 -6.308513283729553223e-01 1.415320485830307007e-01 6.964886188507080078e-02 -3.986643850803375244e-01 2.418025583028793335e-01 2.049584537744522095e-01 -1.684335172176361084e-01
-7.582700252532958984e-02 -6.362489461898803711e-01 -3.916127681732177734e-01 3.824435472488403320e-01 1.878439933061599731e-01 -1.586512923240661621e-01 -4.092245697975158691e-01 2.487844079732894897e-01
-1.313530057668685913e-01 -5.705752372741699219e-01 -2.648967504501342773e-01 3.546923995018005371e-01 -3.620347678661346436e-01 -1.520119905471801758e-01 -4.677845537662506104e-01 2.970085144042968750e-01
3.465854227542877197e-01 4.700843244791030884e-02 -8.164660334587097168e-01 -4.679857194423675537e-02 -2.981521002948284149e-02 2.695449888706207275e-01 -2.925782799720764160e-01 -2.229715585708618164e-01
2.459208965301513672e-01 -6.755740195512771606e-02 -7.807381749153137207e-01 -1.347263604402542114e-01 4.237681627273559570e-02 1.457737982273101807e-01 -4.019138514995574951e-01 -3.502500057220458984e-01
5.166627764701843262e-01 -4.509485140442848206e-02 -6.414222121238708496e-01 -1.972575932741165161e-01 -5.371689051389694214e-02 2.962363064289093018e-01 -2.445667088031768799e-01 -3.608861267566680908e-01
3.853424489498138428e-01 -5.395841002464294434e-01 -1.577855274081230164e-02 -1.241280809044837952e-01 -1.479164808988571167e-01 6.459359526634216309e-01 1.418420821428298950e-01 2.923557758331298828e-01
6.097486615180969238e-01 -2.992343306541442871e-01 -4.110334515571594238e-01 -1.290844380855560303e-01 -2.729124622419476509e-03 4.609862565994262695e-01 2.703450620174407959e-01 2.597149908542633057e-01
-1.340591348707675934e-02 -8.533544540405273438e-01 -1.288546770811080933e-01 3.118410408496856689e-01 -7.729776203632354736e-02 -1.813977658748626709e-01 -2.208265364170074463e-01 2.647899091243743896e-01
5.722592473030090332e-01 -3.020354509353637695e-01 1.556404517032206059e-03 -1.157431229948997498e-01 -3.822792172431945801e-01 5.969170928001403809e-01 -1.884629130363464355e-01 1.730008125305175781e-01
1.999219805002212524e-01 -9.012855291366577148e-01 1.164437904953956604e-01 7.263649255037307739e-02 4.934113472700119019e-02 -9.390602260828018188e-02 -2.746178805828094482e-01 2.054570466279983521e-01
3.827249109745025635e-01 -4.054223597049713135e-01 -1.788713335990905762e-01 -1.495939344167709351e-01 -1.447889506816864014e-01 2.564302086830139160e-01 -3.438622057437896729e-01 6.556061506271362305e-01
8.875545859336853027e-02 -6.586490273475646973e-01 -2.577179968357086182e-01 3.743419349193572998e-01 2.231094054877758026e-02 -2.631973028182983398e-01 -2.519590258598327637e-01 4.674394428730010986e-01
6.989890336990356445e-01 -1.032904535531997681e-01 -6.022412776947021484e-01 7.723488658666610718e-02 4.710748046636581421e-02 6.627818942070007324e-02 6.206072121858596802e-02 -3.487441241741180420e-01
5.591526627540588379e-01 -5.448604822158813477e-01 7.924067229032516479e-02 1.270670890808105469e-01 -4.685448110103607178e-01 1.469056755304336548e-01 1.215453594923019409e-01 -3.349049687385559082e-01
2.684053480625152588e-01 -6.582044959068298340e-01 2.349522337317466736e-02 1.300204694271087646e-01 3.741042315959930420e-01 -2.194250822067260742e-01 -4.288113713264465332e-01 -3.244803845882415771e-01
4.458718597888946533e-01 -5.815021991729736328e-01 7.465595752000808716e-02 -8.242224156856536865e-02 -5.896859765052795410e-01 1.239313036203384399e-01 -6.259792298078536987e-02 -2.892743051052093506e-01
5.581447482109069824e-01 -3.306338191032409668e-01 7.563040405511856079e-02 3.832220435142517090e-01 -5.805695056915283203e-01 -5.199245363473892212e-02 -2.716546952724456787e-01 1.140889078378677368e-01
1.369008123874664307e-01 -3.583979308605194092e-01 -4.210371375083923340e-01 6.048462390899658203e-01 8.723344653844833374e-02 3.882247209548950195e-01 -8.071391284465789795e-02 3.805985152721405029e-01
5.891071557998657227e-01 -3.826735317707061768e-01 -2.573028802871704102e-01 3.618714213371276855e-02 1.303165704011917114e-01 5.585051178932189941e-01 1.853714436292648315e-01 -2.751846909523010254e-01
2.022324949502944946e-01 -8.622940182685852051e-01 4.408448562026023865e-02 1.132095828652381897e-01 2.562691867351531982e-01 -1.337204575538635254e-01 -2.871164083480834961e-01 1.865489482879638672e-01
4.033460095524787903e-02 -5.343278050422668457e-01 -3.537103235721588135e-01 9.804455190896987915e-02 3.605683743953704834e-01 7.423469424247741699e-02 -5.886104702949523926e-01 3.100974857807159424e-01
5.105133652687072754e-01 -5.120160579681396484e-01 -9.107078611850738525e-02 5.325067788362503052e-02 -3.110654056072235107e-01 2.906331419944763184e-01 2.652857303619384766e-01 -4.631204009056091309e-01
6.920394897460937500e-01 -3.735843896865844727e-01 -4.688686430454254150e-01 -3.643874078989028931e-02 -1.574866473674774170e-01 -8.423351496458053589e-02 3.025172948837280273e-01 -1.921883821487426758e-01
2.474724650382995605e-01 -3.644278049468994141e-01 -6.250203251838684082e-01 -4.177571833133697510e-01 -5.934899300336837769e-02 1.292847394943237305e-01 -2.736174464225769043e-01 -3.816736638545989990e-01
2.825594842433929443e-01 -5.028919577598571777e-01 1.801106929779052734e-01 3.031499683856964111e-01 7.338644564151763916e-02 6.654863357543945312e-01 -1.684878468513488770e-01 -2.574383020401000977e-01
7.157376408576965332e-01 -2.393700480461120605e-01 -1.453809738159179688e-01 -9.203366190195083618e-02 2.685071825981140137e-01 5.076903700828552246e-01 -1.380156427621841431e-01 2.278634011745452881e-01
1.154044121503829956e-01 -6.512857079505920410e-01 3.963042423129081726e-02 1.145678535103797913e-01 2.898496687412261963e-01 -1.889966055750846863e-02 -6.807066798210144043e-01 9.000520221889019012e-03
6.631937623023986816e-01 -4.663526415824890137e-01 -3.497406095266342163e-02 -5.134541168808937073e-02 1.548531055450439453e-01 2.961502969264984131e-01 -8.515379577875137329e-02 4.689286053180694580e-01
7.346280217170715332e-01 -1.449181735515594482e-01 -7.618113607168197632e-02 3.313303887844085693e-01 -4.470070600509643555e-01 -2.504690550267696381e-03 -2.203320860862731934e-01 2.745345234870910645e-01
4.200804978609085083e-02 -4.151484370231628418e-01 4.376266896724700928e-02 5.269142985343933105e-01 -6.613261252641677856e-02 2.682482637465000153e-02 -6.775870323181152344e-01 -2.865589857101440430e-01
7.268155366182327271e-02 -3.662734031677246094e-01 -6.145414113998413086e-01 -3.882372379302978516e-01 -3.671724200248718262e-01 1.221641451120376587e-01 -3.929125666618347168e-01 -1.674871444702148438e-01
3.752222284674644470e-02 -3.989264369010925293e-01 -5.158740282058715820e-01 3.375577181577682495e-02 5.100582242012023926e-01 4.382666349411010742e-01 -2.893461585044860840e-01 1.903318017721176147e-01
5.476462841033935547e-01 -7.815851271152496338e-02 -6.529248952865600586e-01 -2.453383803367614746e-01 -5.870373547077178955e-02 2.347015142440795898e-01 -2.591999173164367676e-01 -2.859323918819427490e-01
5.798932909965515137e-01 -3.011149764060974121e-01 -5.158141255378723145e-01 6.116772815585136414e-02 3.429974615573883057e-01 -1.233512982726097107e-01 3.760791942477226257e-02 -4.110605120658874512e-01
5.932592153549194336e-01 1.028043627738952637e-01 -3.605244159698486328e-01 5.237720608711242676e-01 -2.041632682085037231e-01 9.454286843538284302e-02 -3.783409595489501953e-01 -1.984870582818984985e-01
-1.141954138875007629e-01 -8.170257806777954102e-01 -3.083087801933288574e-01 4.065192639827728271e-01 -1.369216740131378174e-01 -4.704014956951141357e-02 4.954800382256507874e-02 1.889462321996688843e-01
5.110116600990295410e-01 -5.438879132270812988e-01 -5.459533631801605225e-02 5.137396976351737976e-03 -4.029878973960876465e-01 -2.843283712863922119e-01 -8.795716613531112671e-02 -4.348190128803253174e-01
6.241382360458374023e-01 -4.584424197673797607e-01 2.220440655946731567e-01 4.636887013912200928e-01 1.433973312377929688e-01 -1.390559524297714233e-01 -2.763397395610809326e-01 -1.403856426477432251e-01
7.359223812818527222e-02 -7.350506782531738281e-01 -1.476920843124389648e-01 2.858283817768096924e-01 4.503316804766654968e-02 -3.407634496688842773e-01 -4.051697850227355957e-01 2.616553604602813721e-01
4.790098369121551514e-01 -5.645890235900878906e-01 1.061234064400196075e-02 2.125443965196609497e-01 -2.215791791677474976e-01 2.681056968867778778e-02 1.225104182958602905e-01 -5.845308899879455566e-01
1.813381165266036987e-01 -3.944440782070159912e-01 1.549967378377914429e-02 2.006245851516723633e-01 -2.324045263230800629e-02 -1.032401770353317261e-01 -7.569966912269592285e-01 -4.322004616260528564e-01
3.412486985325813293e-02 -8.360696434974670410e-01 -2.029586881399154663e-01 4.534906148910522461e-02 5.121227726340293884e-02 -7.019955664873123169e-02 -1.974654793739318848e-01 4.582915902137756348e-01
5.422165393829345703e-01 1.046796888113021851e-01 -3.777792453765869141e-01 5.476316809654235840e-01 -2.321403473615646362e-01 1.980136930942535400e-01 -3.990976810455322266e-01 -6.947482004761695862e-03
1.592984050512313843e-01 -3.551665246486663818e-01 -5.658658146858215332e-01 -2.581565976142883301e-01 -4.054195880889892578e-01 -9.391207993030548096e-02 -3.321468532085418701e-01 -4.220495820045471191e-01
-3.639353215694427490e-01 -7.142454385757446289e-01 -3.915590047836303711e-01 2.693049013614654541e-01 1.260238233953714371e-02 1.746779978275299072e-01 -3.083816170692443848e-01 -7.609659433364868164e-02
2.175045013427734375e-01 -3.829449713230133057e-01 -5.915586650371551514e-02 5.311381220817565918e-01 -3.551598787307739258e-01 4.437664747238159180e-01 -4.436324536800384521e-01 -2.368828095495700836e-02
3.043732941150665283e-01 -2.878035791218280792e-02 -7.392760515213012695e-01 -8.262399584054946899e-02 -2.151218801736831665e-01 3.853023648262023926e-01 -2.079813927412033081e-01 -3.393838107585906982e-01
6.785576790571212769e-02 -6.995311975479125977e-01 -1.760891824960708618e-01 5.305545926094055176e-01 -2.089965716004371643e-02 1.309378743171691895e-01 -2.035087496042251587e-01 3.668227791786193848e-01
-8.995705097913742065e-02 -3.952507078647613525e-01 -6.306263804435729980e-01 2.867587506771087646e-01 2.797890007495880127e-01 3.425893187522888184e-01 -3.281956911087036133e-01 2.289167344570159912e-01
2.419147640466690063e-01 -7.116865515708923340e-01 2.466165274381637573e-01 1.544931977987289429e-01 1.783989965915679932e-01 3.080010414123535156e-01 -4.589854180812835693e-01 -1.137231960892677307e-01
5.169833898544311523e-01 -1.027609482407569885e-01 -5.258026719093322754e-01 7.548739761114120483e-02 2.477138070389628410e-03 5.110046267509460449e-01 1.045903414487838745e-01 -4.097932577133178711e-01
8.481864929199218750e-01 -2.413026690483093262e-01 -3.878856599330902100e-01 1.039361730217933655e-01 5.887079238891601562e-02 -9.462799876928329468e-02 1.323300749063491821e-01 -1.765306293964385986e-01
5.399170517921447754e-01 -1.254403740167617798e-01 -3.252104222774505615e-01 -1.538112461566925049e-01 -4.002470970153808594e-01 5.290273427963256836e-01 -2.555921971797943115e-01 2.407065182924270630e-01
6.251861453056335449e-01 -5.318480134010314941e-01 6.287798285484313965e-02 2.007937580347061157e-01 -1.044133082032203674e-01 2.119372487068176270e-01 2.030713856220245361e-01 -4.300588071346282959e-01
4.429894387722015381e-01 -2.939716577529907227e-01 -4.174375832080841064e-01 -3.998004496097564697e-01 -1.838114410638809204e-01 1.317532807588577271e-01 -4.369475543498992920e-01 -3.757361769676208496e-01
3.223248124122619629e-01 -7.243154048919677734e-01 -5.686402320861816406e-03 -1.125546023249626160e-01 2.121919840574264526e-01 -3.389416933059692383e-01 -4.428218305110931396e-01 5.267819389700889587e-02
5.636680722236633301e-01 -1.986072808504104614e-01 -3.439111411571502686e-01 -2.633952200412750244e-01 -4.437277913093566895e-01 4.547400176525115967e-01 1.783679053187370300e-02 2.262311875820159912e-01
-1.333249062299728394e-01 -6.475644707679748535e-01 -3.980227708816528320e-01 7.685991376638412476e-02 2.375498712062835693e-01 -1.226041838526725769e-01 -5.437225103378295898e-01 1.773675233125686646e-01
6.733316183090209961e-01 -3.817570507526397705e-01 -3.762497901916503906e-01 -2.370614856481552124e-01 -3.905405700206756592e-01 -1.098450347781181335e-01 1.252086907625198364e-01 -1.511917412281036377e-01
2.484832853078842163e-01 -4.527595043182373047e-01 1.278777718544006348e-01 1.218951493501663208e-01 8.289480209350585938e-02 7.633175253868103027e-01 -1.883070021867752075e-01 -2.776129245758056641e-01
6.128336787223815918e-01 4.247722029685974121e-02 -2.662833631038665771e-01 5.001206398010253906e-01 -3.634647428989410400e-01 3.218214213848114014e-02 -4.104397892951965332e-01 -1.171645053545944393e-04
1.200906708836555481e-01 -7.526595592498779297e-01 2.925805449485778809e-01 5.811662599444389343e-02 -1.223683580756187439e-01 3.197704255580902100e-01 -4.312737286090850830e-01 1.639419198036193848e-01
2.308723777532577515e-01 -6.441056728363037109e-01 3.537461459636688232e-01 2.833493649959564209e-01 3.026127628982067108e-02 4.275909066200256348e-01 -3.303649425506591797e-01 -1.830627620220184326e-01
-7.066887803375720978e-03 -4.682426154613494873e-01 -4.781638681888580322e-01 2.601886987686157227e-01 -2.135388255119323730e-01 2.202011644840240479e-01 -1.841616928577423096e-01 5.969568490982055664e-01
-2.803179323673248291e-01 -3.732564151287078857e-01 -3.292542994022369385e-01 3.152881562709808350e-01 -1.314087212085723877e-01 3.597387373447418213e-01 -5.132741928100585938e-01 -4.051614999771118164e-01
1.629994064569473267e-01 -4.148778319358825684e-01 -5.553660988807678223e-01 -3.705754578113555908e-01 -5.087306499481201172e-01 1.178412511944770813e-02 -2.312772572040557861e-01 -2.076417952775955200e-01
1.993873715400695801e-01 -3.552636802196502686e-01 -4.367326796054840088e-01 5.756328254938125610e-02 -3.010116219520568848e-01 4.089238345623016357e-01 -5.281878709793090820e-01 3.212075829505920410e-01
2.825498878955841064e-01 -4.105437695980072021e-01 1.817315369844436646e-01 2.383170574903488159e-01 -1.680436879396438599e-01 6.423768401145935059e-01 -4.169816672801971436e-01 -2.168817520141601562e-01
1.815226823091506958e-01 -5.371569395065307617e-01 -2.995655834674835205e-01 -5.509118735790252686e-02 4.553110599517822266e-01 1.213206201791763306e-01 -4.959389567375183105e-01 3.431547284126281738e-01
3.439644277095794678e-01 -3.973090648651123047e-01 -2.055174112319946289e-01 -1.811424046754837036e-01 -1.555618345737457275e-01 3.264427185058593750e-01 -3.554328680038452148e-01 6.258490681648254395e-01
7.656739950180053711e-01 -1.162541434168815613e-01 -4.341387748718261719e-01 -1.785157173871994019e-01 2.710060402750968933e-02 2.761165201663970947e-01 -8.945838361978530884e-02 3.080689609050750732e-01
6.527112722396850586e-01 -1.720802336931228638e-01 -2.220132015645503998e-02 5.202895402908325195e-01 -3.701514005661010742e-01 -8.251912146806716919e-02 -3.480597138404846191e-01 9.052707999944686890e-02
6.411878466606140137e-01 -4.578883647918701172e-01 -5.436839908361434937e-02 -9.877841919660568237e-02 -5.635598897933959961e-01 1.148011833429336548e-01 2.546116709709167480e-02 -1.872858703136444092e-01
1.946936547756195068e-02 -7.690628170967102051e-01 -1.423693597316741943e-01 3.648678362369537354e-01 6.932596117258071899e-02 2.130721211433410645e-01 -1.795646697282791138e-01 4.151102304458618164e-01
3.998938798904418945e-01 -6.537196040153503418e-01 2.605110034346580505e-02 4.079837203025817871e-01 2.120947837829589844e-01 -3.016350567340850830e-01 -3.305503427982330322e-01 1.936329342424869537e-02
3.407923877239227295e-01 -4.572016596794128418e-01 -1.114281341433525085e-01 -1.481553465127944946e-01 -1.405536895617842674e-03 7.061868309974670410e-01 -1.635854095220565796e-01 3.391148746013641357e-01
5.772791504859924316e-01 -3.042042553424835205e-01 -5.472981929779052734e-01 1.480527967214584351e-01 2.464809119701385498e-01 -5.101643037050962448e-04 1.857337057590484619e-01 -3.968672156333923340e-01
-1.196123063564300537e-01 -6.009812951087951660e-01 -1.097698509693145752e-01 2.381424158811569214e-01 7.933685928583145142e-02 -2.060508430004119873e-01 -6.879755258560180664e-01 -1.835522502660751343e-01
4.727556109428405762e-01 -5.223498940467834473e-01 -7.586456090211868286e-02 -1.540560871362686157e-01 -3.466432681307196617e-03 3.035041987895965576e-01 -6.407809257507324219e-02 6.147610545158386230e-01
2.163057029247283936e-02 -3.491445481777191162e-01 -2.567545771598815918e-01 6.063268780708312988e-01 4.719409346580505371e-01 2.345427274703979492e-01 -2.275311052799224854e-01 -3.384761512279510498e-01
1.470774412155151367e-01 -8.918915987014770508e-01 4.957263916730880737e-02 2.238721698522567749e-01 2.560295909643173218e-02 3.917862474918365479e-02 -9.481128305196762085e-02 3.451692461967468262e-01
1.764762103557586670e-01 -7.731294631958007812e-01 4.649145901203155518e-02 1.738882809877395630e-01 -2.926939129829406738e-01 -5.096459761261940002e-02 -6.004358455538749695e-02 4.968459308147430420e-01
3.939537405967712402e-01 -1.966834366321563721e-01 -5.841571092605590820e-01 2.107343077659606934e-01 -1.392538100481033325e-01 3.378026783466339111e-01 1.918780952692031860e-01 -5.001481175422668457e-01
3.695215284824371338e-01 -5.929211974143981934e-01 1.895280629396438599e-01 2.022895067930221558e-01 5.327684432268142700e-02 5.175651311874389648e-01 8.098234236240386963e-02 -3.972231745719909668e-01
4.713276028633117676e-01 7.924796640872955322e-02 -3.324043750762939453e-01 3.636139035224914551e-01 -4.127213954925537109e-01 5.150831341743469238e-01 -3.043289482593536377e-01 -2.442486025393009186e-02
1.783763170242309570e-01 -2.275365740060806274e-01 -6.061805486679077148e-01 5.690755248069763184e-01 -1.317975074052810669e-01 -1.125986352562904358e-01 -3.842686861753463745e-02 4.399791657924652100e-01
3.107488751411437988e-01 4.103923682123422623e-03 -7.961922883987426758e-01 -7.180839776992797852e-02 -2.855154871940612793e-01 1.446506679058074951e-01 -3.079864382743835449e-01 -2.589235305786132812e-01
4.697504043579101562e-01 -2.843625545501708984e-01 -7.001928091049194336e-01 9.981948882341384888e-03 1.355137769132852554e-02 1.969318091869354248e-01 3.359616696834564209e-01 -2.372064143419265747e-01
5.903896689414978027e-01 -2.244980335235595703e-01 -4.066647291183471680e-01 1.079611778259277344e-01 1.610998958349227905e-01 4.096288681030273438e-01 1.460448503494262695e-01 -4.570893347263336182e-01
4.697591066360473633e-01 -5.146703124046325684e-01 8.623107522726058960e-02 2.093166559934616089e-01 -3.262213766574859619e-01 3.614261448383331299e-01 1.000654399394989014e-01 -4.648970067501068115e-01
7.147772312164306641e-01 -3.609961569309234619e-01 -4.642169475555419922e-01 -9.330064989626407623e-03 1.420797258615493774e-01 -1.814484745264053345e-01 2.033206522464752197e-01 -2.207740992307662964e-01
7.274341583251953125e-01 -3.421200215816497803e-01 -4.089156389236450195e-01 1.267326772212982178e-01 1.222627758979797363e-01 -7.879992574453353882e-02 1.984332650899887085e-01 -3.316427171230316162e-01
-4.311299696564674377e-02 -1.917532980442047119e-01 -6.049450635910034180e-01 6.289687752723693848e-01 1.517753601074218750e-01 1.869180500507354736e-01 -3.721338808536529541e-01 5.791320651769638062e-02
1.343742460012435913e-01 -1.795776486396789551e-01 -1.566352248191833496e-01 3.691153526306152344e-01 -4.335054755210876465e-01 4.007740020751953125e-01 -6.598725318908691406e-01 7.025822252035140991e-02
8.599975109100341797e-01 -1.661690622568130493e-01 5.003936961293220520e-02 3.284615874290466309e-01 -1.272534281015396118e-01 5.067707598209381104e-02 -2.338466793298721313e-01 2.212583422660827637e-01
5.809971094131469727e-01 -4.184213876724243164e-01 -1.083160564303398132e-01 -5.050101131200790405e-02 4.976941049098968506e-01 2.810848653316497803e-01 -1.693179905414581299e-01 3.430838882923126221e-01
2.169243991374969482e-01 -1.405445039272308350e-01 -4.295349121093750000e-01 3.450722098350524902e-01 -1.067755520343780518e-01 1.343877911567687988e-01 -6.255125999450683594e-01 4.570434391498565674e-01
-8.416753262281417847e-03 -2.445409148931503296e-01 -4.647950530052185059e-01 2.700925469398498535e-01 -2.062056660652160645e-01 4.663518369197845459e-01 -4.860436320304870605e-01 3.935748636722564697e-01
9.260199964046478271e-02 -8.998320102691650391e-01 2.455468624830245972e-01 1.775114983320236206e-01 -1.615861505270004272e-01 1.550173610448837280e-01 -1.203423514962196350e-01 1.590631306171417236e-01
3.602239787578582764e-01 -7.607240080833435059e-01 -1.943549662828445435e-01 9.724343195557594299e-03 2.872187197208404541e-01 -4.133197665214538574e-01 1.183320768177509308e-02 -1.419157814234495163e-02
-9.501749277114868164e-02 -6.105251908302307129e-01 -5.445268154144287109e-01 5.400354862213134766e-01 -7.347219437360763550e-02 -4.329511150717735291e-02 1.102384030818939209e-01 1.032360047101974487e-01
3.355046808719635010e-01 -3.080625236034393311e-01 1.428320771083235741e-03 5.998994708061218262e-01 -3.435343801975250244e-01 4.191069006919860840e-01 -1.470405310392379761e-01 -3.425860106945037842e-01
4.002423286437988281e-01 -5.030984282493591309e-01 6.607884913682937622e-02 9.087987989187240601e-02 1.516190171241760254e-02 -3.281913697719573975e-01 -6.441655158996582031e-01 -2.262382656335830688e-01
6.568019390106201172e-01 -5.347841978073120117e-01 -9.667642414569854736e-02 9.963709115982055664e-02 -2.230499684810638428e-01 3.358295932412147522e-02 2.603103220462799072e-01 -3.803981840610504150e-01
2.183693200349807739e-01 -4.533530473709106445e-01 -5.565656423568725586e-01 -2.969600632786750793e-02 2.976240217685699463e-01 2.432858049869537354e-01 -1.598964482545852661e-01 5.126438736915588379e-01
-1.848939061164855957e-02 -6.871899366378784180e-01 -1.320082843303680420e-01 1.114708855748176575e-01 3.178279995918273926e-01 -5.999452248215675354e-02 -6.228221654891967773e-01 7.109571248292922974e-02
6.701692193746566772e-02 -5.436112880706787109e-01 -4.468315243721008301e-01 -5.274862647056579590e-01 -2.517773807048797607e-01 -1.518057379871606827e-02 -3.320596218109130859e-01 -2.195666730403900146e-01
7.734042406082153320e-01 -1.847974061965942383e-01 1.007991582155227661e-01 4.086206555366516113e-01 -1.725427955389022827e-01 -6.396178901195526123e-02 -3.596644699573516846e-01 1.653601080179214478e-01
2.538648247718811035e-01 -4.777530729770660400e-01 1.829472631216049194e-01 1.593043059110641479e-01 -1.967095732688903809e-01 -1.228176523000001907e-02 -7.243063449859619141e-01 -2.915336191654205322e-01
-2.235184758901596069e-01 -6.788475513458251953e-01 -4.078378677368164062e-01 4.197254478931427002e-01 -2.304668575525283813e-01 2.606251835823059082e-01 5.105948075652122498e-02 1.518442630767822266e-01
1.345729231834411621e-01 -8.709068298339843750e-01 -1.973200142383575439e-01 2.829680144786834717e-01 -1.446437928825616837e-02 -1.650838553905487061e-01 6.913013011217117310e-02 2.686341404914855957e-01
2.457928359508514404e-01 -2.990648746490478516e-01 -3.783680200576782227e-01 3.026428222656250000e-01 1.067552864551544189e-01 2.920627295970916748e-01 -4.835131764411926270e-01 5.337684750556945801e-01
1.811286211013793945e-01 -3.112814426422119141e-01 -6.526448130607604980e-01 -3.022917807102203369e-01 -3.519334197044372559e-01 -5.831144750118255615e-02 -3.225403428077697754e-01 -3.488282859325408936e-01
5.910291671752929688e-01 -4.238689541816711426e-01 -4.846458137035369873e-01 -1.332392096519470215e-01 -2.638132870197296143e-01 9.069683961570262909e-03 3.208705484867095947e-01 -2.138873785734176636e-01
1.951075345277786255e-01 -4.589315056800842285e-01 6.742387264966964722e-02 5.365668237209320068e-02 -1.357823312282562256e-01 8.302720785140991211e-01 -1.010756716132164001e-01 -1.608888506889343262e-01
-2.572309374809265137e-01 -7.601138949394226074e-01 -3.431525528430938721e-01 4.088482558727264404e-01 -2.008842676877975464e-01 1.615238338708877563e-01 1.938080601394176483e-02 -6.579175591468811035e-02
4.912735223770141602e-01 8.327678591012954712e-02 -3.278637826442718506e-01 5.257168412208557129e-01 -2.400365769863128662e-01 1.531139463186264038e-01 -4.190248847007751465e-01 -3.334653377532958984e-01
1.920378357172012329e-01 -1.130130514502525330e-01 -5.932399630546569824e-01 4.314104616641998291e-01 1.958891153335571289e-01 1.305298209190368652e-01 -4.888383746147155762e-01 3.434057533740997314e-01
-1.560359448194503784e-01 -5.731428265571594238e-01 -2.532452344894409180e-01 5.329327583312988281e-01 -2.499229609966278076e-01 -1.055827140808105469e-01 -4.219268560409545898e-01 2.176653891801834106e-01
5.564142465591430664e-01 -3.814300000667572021e-01 1.623986661434173584e-01 -3.405567724257707596e-03 1.211202144622802734e-01 1.818051040172576904e-01 -6.825190186500549316e-01 7.052695006132125854e-02
5.147737264633178711e-01 -2.159193903207778931e-02 -6.278157830238342285e-01 -2.547445595264434814e-01 -1.061141118407249451e-01 1.745229512453079224e-01 -4.613450169563293457e-01 -1.446952819824218750e-01
-4.440940450876951218e-03 -1.592900902032852173e-01 -4.420789778232574463e-01 5.191050171852111816e-01 2.708054184913635254e-01 4.681298732757568359e-01 -3.973260223865509033e-01 -2.436271309852600098e-01
5.298566222190856934e-01 -6.110474467277526855e-01 1.339339464902877808e-01 5.795972794294357300e-02 -3.203372955322265625e-01 2.121986895799636841e-01 1.047609224915504456e-01 -4.073770344257354736e-01
6.209559440612792969e-01 -3.437410295009613037e-01 -4.166564643383026123e-01 -1.580861806869506836e-01 -3.783628344535827637e-01 -1.230251714587211609e-01 8.170714229345321655e-02 -3.642697632312774658e-01
6.397365927696228027e-01 -5.132785439491271973e-01 1.855486780405044556e-01 -2.252289839088916779e-02 -4.491393864154815674e-01 1.240514814853668213e-01 -1.472023129463195801e-01 -2.314372211694717407e-01
4.662052989006042480e-01 -1.467893272638320923e-01 -9.458638727664947510e-02 3.821402415633201599e-02 1.375333219766616821e-01 7.777764797210693359e-01 -2.637068033218383789e-01 -2.393858432769775391e-01
2.686766088008880615e-01 -3.899752795696258545e-01 -2.517234981060028076e-01 -2.763561308383941650e-01 9.509223699569702148e-02 5.520321726799011230e-01 -2.602532207965850830e-01 5.044609308242797852e-01
-1.350883487612009048e-02 -7.918735146522521973e-01 1.722383052110671997e-01 2.679219841957092285e-01 -1.910029053688049316e-01 2.137729227542877197e-01 -3.483031690120697021e-01 2.604029774665832520e-01
5.674053430557250977e-01 -5.661233663558959961e-01 -1.752487123012542725e-01 -7.754518836736679077e-02 -3.385945558547973633e-01 -3.272221088409423828e-01 1.018428504467010498e-01 -2.978880703449249268e-01
4.294355511665344238e-01 -5.437807440757751465e-01 2.603049017488956451e-02 -1.947404146194458008e-01 -2.548636496067047119e-01 5.052186250686645508e-01 8.941443264484405518e-02 3.912670314311981201e-01
5.028837323188781738e-01 4.334418848156929016e-02 -3.487364053726196289e-01 6.006976962089538574e-01 -2.228565812110900879e-01 7.947143167257308960e-02 -3.302276730537414551e-01 -3.126393258571624756e-01
6.804639101028442383e-01 -3.460287749767303467e-01 -3.262772560119628906e-01 -2.335062325000762939e-01 -9.239228069782257080e-02 -3.471921086311340332e-01 -1.321057081222534180e-01 -3.312404453754425049e-01
1.154292747378349304e-01 -4.224292337894439697e-01 1.484588384628295898e-01 1.276118159294128418e-01 -2.605835497379302979e-01 1.700595617294311523e-01 -7.360537052154541016e-01 -3.623613417148590088e-01
4.247772991657257080e-01 -2.590594887733459473e-01 -6.383340954780578613e-01 -2.593977153301239014e-01 -1.734202057123184204e-01 2.389579862356185913e-01 -1.466492414474487305e-01 -4.111126959323883057e-01
-3.367454558610916138e-02 -6.960029602050781250e-01 -1.626254469156265259e-01 3.107261657714843750e-01 3.464188873767852783e-01 -1.521991193294525146e-01 -4.429627358913421631e-01 -2.281701713800430298e-01
6.701191663742065430e-01 -8.406674861907958984e-02 -3.843823075294494629e-01 -4.634414613246917725e-02 -2.694825530052185059e-01 3.902289569377899170e-01 -1.454870998859405518e-01 3.845901191234588623e-01
-5.549506098031997681e-02 -8.143333792686462402e-01 -2.066507488489151001e-01 3.746618330478668213e-01 -1.406266074627637863e-02 -8.281358331441879272e-02 -2.091958969831466675e-01 3.160487115383148193e-01
3.825775533914566040e-02 -5.634132623672485352e-01 -4.950039088726043701e-01 -5.714911222457885742e-01 8.893815428018569946e-02 1.005147099494934082e-01 -2.003049254417419434e-01 -2.265737652778625488e-01
2.313048839569091797e-01 -3.728421926498413086e-01 1.954909972846508026e-02 2.266871742904186249e-02 2.217916399240493774e-02 -2.324622869491577148e-02 -8.719940781593322754e-01 -2.125670611858367920e-01
2.442416250705718994e-01 -1.486778557300567627e-01 -6.224671602249145508e-01 -2.188929915428161621e-01 -9.985482320189476013e-03 5.555542930960655212e-02 -5.710977315902709961e-01 -3.918195664882659912e-01
6.070671677589416504e-01 8.466248959302902222e-02 -2.749087214469909668e-01 4.429580867290496826e-01 -2.384230047464370728e-01 2.987275123596191406e-01 -3.642605841159820557e-01 -2.715613543987274170e-01
9.912227094173431396e-02 -5.357637405395507812e-01 -5.212317705154418945e-01 -5.751366615295410156e-01 -1.437397897243499756e-01 1.850726902484893799e-01 -1.873347908258438110e-01 -1.032460629940032959e-01
2.586100101470947266e-01 -6.458517163991928101e-02 -2.358701378107070923e-01 2.741222977638244629e-01 -6.666394323110580444e-02 5.074691772460937500e-01 -7.308160662651062012e-01 4.594335332512855530e-02
2.943576574325561523e-01 -5.989110469818115234e-01 -1.642227172851562500e-02 6.027475371956825256e-02 2.894155979156494141e-01 2.616049349308013916e-02 -5.974766612052917480e-01 3.306542932987213135e-01
5.468049645423889160e-01 -1.768467277288436890e-01 -6.241087913513183594e-01 1.758066564798355103e-01 1.135884821414947510e-01 2.149664163589477539e-01 1.298306733369827271e-01 -4.163423180580139160e-01
4.673930630087852478e-02 -6.958298683166503906e-01 -3.754958510398864746e-01 4.780285358428955078e-01 3.342253267765045166e-01 -1.237410083413124084e-01 1.301691681146621704e-01 -1.286788843572139740e-02
1.683101654052734375e-01 -4.116303622722625732e-01 -6.075669080018997192e-02 1.582386195659637451e-01 -1.334307044744491577e-01 -2.621470391750335693e-01 -7.648311257362365723e-01 -3.193896114826202393e-01
1.602600663900375366e-01 -3.943734467029571533e-01 1.471566557884216309e-01 1.046325713396072388e-01 -1.087769344449043274e-01 7.869676947593688965e-01 -2.983877062797546387e-01 -2.568998932838439941e-01
1.148625537753105164e-01 -2.821505963802337646e-01 -5.059218406677246094e-01 1.451054811477661133e-01 4.057095646858215332e-01 5.500558018684387207e-01 -3.245525956153869629e-01 2.401854842901229858e-01
6.076259016990661621e-01 -1.615751348435878754e-02 -3.400453031063079834e-01 3.502731323242187500e-01 -3.427487015724182129e-01 3.601956963539123535e-01 -2.347530573606491089e-01 2.998017370700836182e-01
5.509933233261108398e-01 -3.005540668964385986e-01 -3.129146993160247803e-01 -3.591500222682952881e-01 -4.612839221954345703e-01 1.106065884232521057e-01 -2.849127948284149170e-01 -2.701434493064880371e-01
3.627114892005920410e-01 -4.766254127025604248e-01 -4.348823130130767822e-01 8.843819797039031982e-02 1.045236513018608093e-01 -8.420902490615844727e-02 9.927276521921157837e-02 6.453319191932678223e-01
3.724808096885681152e-01 -5.686351060867309570e-01 4.726419597864151001e-02 2.608402818441390991e-02 -3.104917332530021667e-02 5.009624361991882324e-01 -1.277762353420257568e-01 5.164724588394165039e-01
4.125886857509613037e-01 -6.022011637687683105e-01 1.378850787878036499e-01 4.264171123504638672e-01 -5.205658078193664551e-02 -4.368043839931488037e-01 -2.694137394428253174e-01 1.374217681586742401e-02
-2.063476108014583588e-02 -7.054646015167236328e-01 -2.754231691360473633e-01 3.403391540050506592e-01 -1.093894094228744507e-01 -6.987104564905166626e-02 -3.214817643165588379e-01 4.358977973461151123e-01
3.882753252983093262e-01 -2.530032694339752197e-01 -1.163294836878776550e-01 3.484688997268676758e-01 -6.242745518684387207e-01 -2.943771183490753174e-01 -3.883289098739624023e-01 -1.519625037908554077e-01
1.261831969022750854e-01 -5.508886575698852539e-01 -5.253316760063171387e-01 4.168053567409515381e-01 4.197123050689697266e-01 -1.295390725135803223e-01 1.874162554740905762e-01 5.325323715806007385e-02
3.854892551898956299e-01 -5.304122567176818848e-01 3.148600459098815918e-02 -1.260232329368591309e-01 -4.168845713138580322e-01 5.155326128005981445e-01 1.521113701164722443e-02 3.367338776588439941e-01
2.873705625534057617e-01 -3.385545015335083008e-01 -1.048256009817123413e-01 -5.807358399033546448e-02 -2.959147393703460693e-01 7.707958817481994629e-01 -3.262510001659393311e-01 1.751359179615974426e-02
4.500875994563102722e-02 -4.194292128086090088e-01 -3.455772697925567627e-01 6.538494825363159180e-01 2.998452186584472656e-01 4.029107391834259033e-01 -1.507097333669662476e-01 1.236112043261528015e-02
-1.838697791099548340e-01 -6.151997447013854980e-01 -3.604089915752410889e-01 4.471784532070159912e-01 -6.154445558786392212e-02 -3.604996204376220703e-01 -3.486995697021484375e-01 5.018963664770126343e-02
2.580050528049468994e-01 -9.204674363136291504e-01 1.506028920412063599e-01 2.174030244350433350e-02 1.810402721166610718e-01 -4.764951020479202271e-02 -1.441943794488906860e-01 8.474172651767730713e-02
-1.275673657655715942e-01 -6.062288284301757812e-01 5.481839925050735474e-02 2.639125585556030273e-01 -4.211390912532806396e-01 1.737509071826934814e-01 -5.400937795639038086e-01 2.104981988668441772e-01
4.586422443389892578e-01 -1.308232843875885010e-01 -5.663905143737792969e-01 7.815968990325927734e-02 4.969727098941802979e-01 2.851410508155822754e-01 -6.892193108797073364e-02 3.355409502983093262e-01
-4.536548256874084473e-02 -8.326404094696044922e-01 -2.338862568140029907e-01 2.129831612110137939e-01 3.076293766498565674e-01 -1.443797349929809570e-01 -2.229524403810501099e-01 1.984897851943969727e-01
4.922295510768890381e-01 -2.873971462249755859e-01 -1.776336878538131714e-01 -1.230238229036331177e-01 -1.122192069888114929e-01 5.970066785812377930e-01 -3.194224536418914795e-01 3.967159390449523926e-01
-2.063649296760559082e-01 -5.363842844963073730e-01 -2.670974731445312500e-01 1.539536118507385254e-01 -1.996431052684783936e-01 -2.215247303247451782e-01 -6.913577318191528320e-01 8.807142078876495361e-02
1.047673299908638000e-01 -8.981172442436218262e-01 1.410844922065734863e-01 2.459554821252822876e-01 1.187164485454559326e-01 -1.145788431167602539e-01 -2.540366351604461670e-01 -1.012616157531738281e-01
5.489693284034729004e-01 -3.230954110622406006e-01 -4.982776194810867310e-02 2.076909542083740234e-01 -3.970452398061752319e-02 -2.815633118152618408e-01 -6.818395853042602539e-01 -5.351632833480834961e-02
-3.392219543457031250e-02 -5.397877693176269531e-01 6.569021940231323242e-02 3.667579889297485352e-01 7.354048546403646469e-03 7.216008752584457397e-02 -6.888142824172973633e-01 -2.982041537761688232e-01
6.932392716407775879e-01 -4.836602210998535156e-01 -2.749345302581787109e-01 3.528323397040367126e-02 -6.793589144945144653e-02 1.292157080024480820e-02 2.613540291786193848e-01 -3.681985139846801758e-01
1.263381987810134888e-01 -6.717176437377929688e-01 -1.613867580890655518e-01 -2.748090960085391998e-02 3.436284363269805908e-01 -6.266494095325469971e-02 -5.800690054893493652e-01 2.180501818656921387e-01
3.328917026519775391e-01 -6.222734451293945312e-01 1.845672726631164551e-01 2.131979763507843018e-01 -5.198660492897033691e-02 -3.000659346580505371e-01 -5.494242310523986816e-01 -1.668265610933303833e-01
-1.333606839179992676e-01 -5.455806255340576172e-01 -3.329622745513916016e-01 4.489841759204864502e-01 -1.010610163211822510e-01 -2.349675744771957397e-01 -5.333525538444519043e-01 1.490576863288879395e-01
3.944489061832427979e-01 -2.439473569393157959e-01 -3.699976801872253418e-01 9.917608462274074554e-03 4.392566680908203125e-01 2.281565964221954346e-01 -4.754931032657623291e-01 4.204850196838378906e-01
3.736172318458557129e-01 -3.332550227642059326e-01 -4.520677328109741211e-01 9.584859758615493774e-02 -4.249371588230133057e-01 5.374770164489746094e-01 2.526996731758117676e-01 4.988654702901840210e-02
2.201694995164871216e-01 -7.151771187782287598e-01 3.543580695986747742e-02 1.629140600562095642e-02 -8.799000829458236694e-02 -3.259703516960144043e-01 -5.611553192138671875e-01 9.814220666885375977e-02
-7.105872035026550293e-02 -6.455208063125610352e-01 -6.236530095338821411e-02 4.044309258460998535e-01 -2.126811258494853973e-02 6.400541067123413086e-01 -7.967368699610233307e-03 2.479677461087703705e-02
1.629680395126342773e-01 -6.131083965301513672e-01 -1.901785731315612793e-01 5.174920558929443359e-01 -2.434377186000347137e-02 2.389779984951019287e-01 -2.188894748687744141e-01 4.335409104824066162e-01
7.647873759269714355e-01 -1.536318212747573853e-01 -3.806426376104354858e-02 3.358247876167297363e-01 -4.318121075630187988e-01 -1.201018039137125015e-02 -2.293894439935684204e-01 -1.950509101152420044e-01
3.836937993764877319e-02 -5.936301350593566895e-01 -2.986630797386169434e-01 5.828552842140197754e-01 1.377956867218017578e-01 -2.781011462211608887e-01 -3.346251547336578369e-01 9.438882023096084595e-02
2.868330180644989014e-01 -2.047129124402999878e-01 -7.190275788307189941e-01 -1.555569916963577271e-01 -2.555323243141174316e-01 3.165978789329528809e-01 -9.612917900085449219e-02 -3.998113274574279785e-01
2.166290432214736938e-01 -3.168617784976959229e-01 -4.989595711231231689e-01 -2.887644432485103607e-02 4.198251962661743164e-01 1.393003165721893311e-01 -5.088001489639282227e-01 3.851501047611236572e-01
6.937952637672424316e-01 -4.651103913784027100e-01 -1.303782910108566284e-01 -2.502022385597229004e-01 -3.937567472457885742e-01 -2.553278505802154541e-01 -3.368734195828437805e-02 -3.673338517546653748e-02
7.328840494155883789e-01 -5.494597554206848145e-01 -1.174139752984046936e-01 3.035602867603302002e-01 -1.364784222096204758e-02 -1.571393199265003204e-02 1.290743499994277954e-01 1.947993189096450806e-01
-9.498472511768341064e-02 -2.327069193124771118e-01 -2.328208684921264648e-01 5.621058344841003418e-01 -2.417474538087844849e-01 4.129375517368316650e-01 -5.228183269500732422e-01 -2.536902725696563721e-01
6.576380729675292969e-01 -2.446517199277877808e-01 -5.920129418373107910e-01 -3.274546861648559570e-01 8.813472837209701538e-02 -6.430867314338684082e-02 -1.493202596902847290e-01 1.255065500736236572e-01
4.807318747043609619e-01 -2.979846894741058350e-01 -2.570829987525939941e-01 7.049670070409774780e-02 -4.712659120559692383e-01 4.891210496425628662e-01 -3.822184801101684570e-01 4.023655131459236145e-02
8.581189513206481934e-01 -1.559421867132186890e-01 -2.075569331645965576e-01 4.700215905904769897e-02 8.078581094741821289e-02 3.191390037536621094e-01 -4.784139618277549744e-02 2.887208461761474609e-01
3.162805438041687012e-01 -4.994692802429199219e-01 -2.813370823860168457e-01 6.982628703117370605e-01 2.521622180938720703e-01 -8.628494292497634888e-02 1.021586582064628601e-01 4.804585874080657959e-02
3.825542032718658447e-01 -6.801983118057250977e-01 -3.096828162670135498e-01 -1.284046471118927002e-01 -1.194768249988555908e-01 2.653522491455078125e-01 1.059027984738349915e-01 4.274218976497650146e-01
7.850729227066040039e-01 -2.759016454219818115e-01 9.764865785837173462e-02 3.818919062614440918e-01 -7.547875493764877319e-02 -8.809626102447509766e-02 -2.459722608327865601e-01 2.796458601951599121e-01
3.941327333450317383e-01 -6.693779230117797852e-01 -9.751325100660324097e-02 3.541118800640106201e-01 -6.758647970855236053e-03 -4.623600244522094727e-01 2.119583338499069214e-01 -5.421996489167213440e-02
3.095518648624420166e-01 -3.164009153842926025e-01 -2.751138508319854736e-01 -8.869156986474990845e-02 -2.296168804168701172e-01 2.334220111370086670e-01 -4.709228575229644775e-01 6.257288455963134766e-01
-1.128425598144531250e-01 -3.661733269691467285e-01 -5.697331428527832031e-01 2.281600236892700195e-01 3.304553329944610596e-01 3.752036094665527344e-01 -4.514624774456024170e-01 1.507778167724609375e-01
-1.119449734687805176e-01 -7.790489792823791504e-01 -3.025616109371185303e-01 3.237477540969848633e-01 1.541920155286788940e-01 -8.803945779800415039e-02 -3.386368155479431152e-01 1.949201524257659912e-01
3.123874664306640625e-01 -4.627118110656738281e-01 -4.038612544536590576e-01 -5.852699279785156250e-01 -2.766176760196685791e-01 1.609848737716674805e-01 -2.602899670600891113e-01 -1.117257252335548401e-01
-1.427440941333770752e-01 -4.993103742599487305e-01 -2.294864952564239502e-01 6.089863181114196777e-01 2.746770977973937988e-01 2.875626981258392334e-01 -3.560096025466918945e-01 -1.479939073324203491e-01
2.428454309701919556e-01 -6.399489641189575195e-01 9.454763680696487427e-02 2.596758902072906494e-01 -1.298710852861404419e-01 -3.906332850456237793e-01 -5.316614508628845215e-01 -5.473498255014419556e-02
-6.161605939269065857e-02 -9.299337267875671387e-01 -1.562048122286796570e-02 1.903124451637268066e-01 -1.705877110362052917e-02 -1.012453287839889526e-01 -2.594660818576812744e-01 1.307650506496429443e-01
5.097548961639404297e-01 -4.010223150253295898e-01 1.770734190940856934e-01 2.927208878099918365e-02 5.989129468798637390e-02 6.388686015270650387e-04 -7.324622869491577148e-01 -8.385053277015686035e-02
-9.387900680303573608e-02 -8.082634806632995605e-01 -3.625392913818359375e-01 2.421971261501312256e-01 -2.182016707956790924e-02 -8.459004014730453491e-02 -5.105454474687576294e-02 3.708970844745635986e-01
7.530353665351867676e-01 -3.221805691719055176e-01 -4.914147779345512390e-02 -2.173250168561935425e-01 1.711347848176956177e-01 3.681465983390808105e-01 -1.351183652877807617e-01 3.105097115039825439e-01
4.790454506874084473e-01 -1.357831954956054688e-01 -4.567042291164398193e-01 2.732676565647125244e-01 -3.432241678237915039e-01 -9.145919233560562134e-02 -3.194711804389953613e-01 4.905046820640563965e-01
5.013711452484130859e-01 -3.377624154090881348e-01 -1.887717396020889282e-01 -1.307573616504669189e-01 -5.374282002449035645e-01 3.996289372444152832e-01 4.807088896632194519e-02 3.618951737880706787e-01
4.779042601585388184e-01 -4.158303141593933105e-01 -8.056483231484889984e-03 -1.672866046428680420e-01 1.735014468431472778e-01 5.286265015602111816e-01 -3.770432770252227783e-01 3.448660671710968018e-01
5.108657106757164001e-02 -8.693527579307556152e-01 -1.535260528326034546e-01 3.769893646240234375e-01 -2.246339991688728333e-02 1.402994096279144287e-01 2.350272387266159058e-01 -2.231817692518234253e-02
2.358971685171127319e-01 -6.836022436618804932e-02 -5.453258752822875977e-01 2.498633116483688354e-01 -8.582644164562225342e-02 4.025584459304809570e-01 -5.011926889419555664e-01 3.990661501884460449e-01
3.334685862064361572e-01 -4.310985505580902100e-01 6.005035340785980225e-02 1.455179452896118164e-01 -2.558064460754394531e-01 -2.108649760484695435e-01 -6.347931623458862305e-01 -4.065807759761810303e-01
4.706261456012725830e-01 -1.326264441013336182e-01 -4.012200534343719482e-01 -1.981956213712692261e-01 -4.178785383701324463e-01 3.441961407661437988e-01 -2.810164391994476318e-01 4.342793822288513184e-01
5.005936026573181152e-01 -2.094575613737106323e-01 -7.566381245851516724e-02 9.652279317378997803e-02 -3.021140694618225098e-01 6.235746741294860840e-01 -2.052603363990783691e-01 -4.101728796958923340e-01
1.597686558961868286e-01 -3.133712112903594971e-01 -1.325020194053649902e-01 6.501325368881225586e-01 2.200036123394966125e-02 1.987397372722625732e-01 -6.292794346809387207e-01 -8.326030336320400238e-03
6.463751792907714844e-01 1.519034206867218018e-01 -5.747662782669067383e-01 -2.818870730698108673e-02 -6.544273346662521362e-02 1.613695621490478516e-01 -4.440099000930786133e-01 -2.249284833669662476e-02
2.031864672899246216e-01 -6.039724349975585938e-01 2.663943767547607422e-01 7.128606736660003662e-02 -2.474399656057357788e-02 5.013186931610107422e-01 -2.973029017448425293e-01 -4.213824570178985596e-01
3.089953064918518066e-01 -5.262624025344848633e-01 -1.029141694307327271e-01 -4.633225500583648682e-02 -1.032801195979118347e-01 4.200349748134613037e-01 -1.917786151170730591e-01 6.252652406692504883e-01
-1.083700209856033325e-01 -4.805944561958312988e-01 -1.701446771621704102e-01 4.921505749225616455e-01 2.841492369771003723e-02 8.300229907035827637e-02 -6.841089725494384766e-01 -1.020869985222816467e-01
6.473884731531143188e-02 -2.281645238399505615e-01 -3.664369583129882812e-01 6.884138584136962891e-01 6.680295616388320923e-02 5.303101539611816406e-01 -2.198954820632934570e-01 -3.891917318105697632e-02
4.057706892490386963e-01 -3.862430453300476074e-01 -2.860723435878753662e-01 8.890666812658309937e-02 -2.070245519280433655e-02 5.586932897567749023e-01 3.172819018363952637e-01 -4.280070960521697998e-01
2.928044497966766357e-01 -3.300466239452362061e-01 -2.556354105472564697e-01 5.482193827629089355e-01 -2.721708118915557861e-01 4.339522123336791992e-01 -4.124721288681030273e-01 8.316345512866973877e-02
5.131103992462158203e-01 -5.590666532516479492e-01 -1.039738059043884277e-01 -1.115476936101913452e-01 -2.644605338573455811e-01 -1.883583813905715942e-01 -8.954580128192901611e-02 -5.361642837524414062e-01
8.864858187735080719e-03 -5.860712528228759766e-01 -3.476499319076538086e-01 2.970797717571258545e-01 1.531695574522018433e-01 4.459227919578552246e-01 -1.815646886825561523e-01 4.382365345954895020e-01
2.807485163211822510e-01 -4.881790876388549805e-01 8.153026551008224487e-02 1.733588241040706635e-02 -3.648041784763336182e-01 -1.898231804370880127e-01 -6.864601969718933105e-01 -1.886033266782760620e-01
2.245294451713562012e-01 -2.342873215675354004e-01 -3.773435950279235840e-01 1.650501191616058350e-01 -7.824836671352386475e-02 2.671608626842498779e-01 -7.788676023483276367e-01 2.023214250802993774e-01
-3.060799092054367065e-02 -5.099231600761413574e-01 -3.091924488544464111e-01 4.270691275596618652e-01 -1.311517208814620972e-01 -4.818753600120544434e-01 -4.447138011455535889e-01 1.178069263696670532e-01
6.381520628929138184e-02 -8.238347172737121582e-01 6.660764664411544800e-02 1.669550538063049316e-01 -9.183458238840103149e-02 -1.072607561945915222e-02 -3.813002705574035645e-01 3.619045317173004150e-01
1.401196867227554321e-01 -4.038462042808532715e-01 -5.669501423835754395e-01 2.104396373033523560e-01 1.733143329620361328e-01 1.255717724561691284e-01 -4.887346923351287842e-01 4.085213840007781982e-01
5.121584534645080566e-01 -4.944840371608734131e-01 -5.154925212264060974e-02 -1.296116560697555542e-01 -5.745867490768432617e-01 2.984113693237304688e-01 6.914906203746795654e-02 -2.230292707681655884e-01
8.700478821992874146e-02 -7.885328531265258789e-01 -1.096597090363502502e-01 3.272140622138977051e-01 1.021521259099245071e-02 -7.740697264671325684e-02 6.198056042194366455e-02 -4.915424883365631104e-01
2.694917656481266022e-02 -7.552005648612976074e-01 -6.816152483224868774e-02 9.765384346246719360e-02 1.271286755800247192e-01 -2.617531716823577881e-01 -5.254929065704345703e-01 -2.322591990232467651e-01
4.212583005428314209e-01 -2.609218955039978027e-01 -2.270112931728363037e-01 -1.982610821723937988e-01 -3.512448817491531372e-02 5.037407279014587402e-01 -3.958470821380615234e-01 5.019324421882629395e-01
-1.098051220178604126e-01 -4.570575356483459473e-01 -3.264582753181457520e-01 2.608856856822967529e-01 -1.447892487049102783e-01 -3.314504921436309814e-01 -6.831715106964111328e-01 -8.281480520963668823e-02
1.610465943813323975e-01 -5.571785569190979004e-01 1.567269563674926758e-01 3.144687116146087646e-01 -9.161327779293060303e-02 7.225591689348220825e-02 -6.634826660156250000e-01 -2.938349843025207520e-01
2.492606192827224731e-01 -3.561946749687194824e-01 -4.664982557296752930e-01 -3.182587027549743652e-01 -1.335349678993225098e-01 -1.043787924572825432e-03 -4.479635357856750488e-01 -5.230499505996704102e-01
8.188068121671676636e-02 -2.861735224723815918e-02 -5.721607208251953125e-01 4.765104651451110840e-01 1.937321200966835022e-02 4.501195251941680908e-01 -4.714547097682952881e-01 1.131114214658737183e-01
1.787401586771011353e-01 -9.289879202842712402e-01 1.206131353974342346e-01 -3.276031464338302612e-02 -1.114468500018119812e-01 2.423350363969802856e-01 1.283978074789047241e-01 4.218735173344612122e-02
4.889627099037170410e-01 -4.430387318134307861e-01 -2.803120575845241547e-02 -3.764304518699645996e-02 -2.399508655071258545e-01 3.517026305198669434e-01 -2.125644981861114502e-01 5.796331763267517090e-01
3.375418484210968018e-01 -9.072859585285186768e-02 -3.427655696868896484e-01 1.760776787996292114e-01 -2.543010413646697998e-01 4.910638034343719482e-01 -6.057019829750061035e-01 2.380222082138061523e-01
1.908981055021286011e-01 -1.005868464708328247e-01 -7.422924637794494629e-01 -3.162767365574836731e-02 -3.045486807823181152e-01 3.759214878082275391e-01 -1.484316885471343994e-01 -3.812384903430938721e-01
2.933126091957092285e-01 -4.475394487380981445e-01 2.519372105598449707e-01 -3.127457946538925171e-02 -4.976760149002075195e-01 4.474063217639923096e-01 -3.728315532207489014e-01 -2.497361749410629272e-01
5.051927566528320312e-01 -5.930672883987426758e-01 -6.422267854213714600e-02 -3.076611831784248352e-02 -3.100766241550445557e-01 -2.524554729461669922e-01 1.174411620013415813e-03 -4.775957763195037842e-01
-1.093561798334121704e-01 -6.223002076148986816e-01 -9.654929488897323608e-02 3.754657506942749023e-01 -2.570713162422180176e-01 -5.372852459549903870e-02 -5.453128218650817871e-01 2.900843322277069092e-01
1.861622440628707409e-03 -3.526922762393951416e-01 -5.177860260009765625e-01 2.446323484182357788e-01 3.632589280605316162e-01 3.776156604290008545e-01 -4.563988745212554932e-01 2.545720338821411133e-01
2.418672293424606323e-01 -4.881886839866638184e-01 -4.759695529937744141e-01 5.126708745956420898e-01 3.761471211910247803e-01 2.174860984086990356e-02 1.787550002336502075e-01 1.997006088495254517e-01
6.082544475793838501e-02 -6.633650660514831543e-01 -3.076740205287933350e-01 5.007126927375793457e-01 -5.351595114916563034e-03 -9.751015901565551758e-02 -3.005039691925048828e-01 3.332134783267974854e-01
6.315119862556457520e-01 9.279232472181320190e-02 -3.990594446659088135e-01 5.428618788719177246e-01 -1.792684942483901978e-01 4.722118377685546875e-02 -2.991860210895538330e-01 -1.214726045727729797e-01
1.549904942512512207e-01 -2.887083590030670166e-01 -5.503733158111572266e-01 -1.344883739948272705e-01 5.552859306335449219e-01 2.689633071422576904e-01 -4.193241894245147705e-01 1.229274123907089233e-01
6.251982450485229492e-01 -4.492230415344238281e-01 -2.119101434946060181e-01 -1.291333734989166260e-01 -5.569876432418823242e-01 -1.642442792654037476e-01 4.291608929634094238e-02 -8.179914951324462891e-02
-1.660215258598327637e-01 -3.805533051490783691e-01 -5.811716914176940918e-01 4.517979919910430908e-01 -1.777182817459106445e-01 3.683134317398071289e-01 -1.722771972417831421e-01 2.980202138423919678e-01
1.122960075736045837e-01 -6.870548725128173828e-01 -4.551799595355987549e-01 2.920089066028594971e-01 3.031169772148132324e-01 1.055322512984275818e-01 2.280158549547195435e-01 2.605359852313995361e-01
-1.250990182161331177e-01 -5.731513500213623047e-01 -5.793510079383850098e-01 1.855834573507308960e-01 2.734377384185791016e-01 1.903584897518157959e-01 -3.846723139286041260e-01 1.636506617069244385e-01
5.905144214630126953e-01 8.350422978401184082e-02 -3.510557711124420166e-01 5.233075618743896484e-01 -2.324911057949066162e-01 7.779840379953384399e-02 -3.791002333164215088e-01 -2.083435505628585815e-01
5.688524842262268066e-01 -5.220780372619628906e-01 6.692814081907272339e-02 -1.780463606119155884e-01 -5.694419741630554199e-01 3.628306090831756592e-03 -1.349931657314300537e-01 -1.586225330829620361e-01
5.955603122711181641e-01 6.637415289878845215e-02 -1.956216990947723389e-01 5.446775555610656738e-01 -1.034173369407653809e-01 2.311230301856994629e-01 -4.797683656215667725e-01 -1.080295592546463013e-01
3.562883138656616211e-01 -7.633537650108337402e-01 2.739637792110443115e-01 1.903433203697204590e-01 -1.271395236253738403e-01 -1.470661461353302002e-01 -3.705969750881195068e-01 6.267265230417251587e-02
9.512619674205780029e-02 -2.930750548839569092e-01 5.868017300963401794e-02 3.578298687934875488e-01 -2.395115941762924194e-01 4.391970634460449219e-01 -6.001937985420227051e-01 -4.038316309452056885e-01
3.400730192661285400e-01 -7.011011838912963867e-01 2.728604078292846680e-01 3.018894195556640625e-01 -7.438068836927413940e-02 -1.246344223618507385e-01 -4.164682924747467041e-01 -1.808463484048843384e-01
3.413593471050262451e-01 -5.128763914108276367e-01 8.875471353530883789e-02 1.264295727014541626e-01 -1.059180647134780884e-01 -2.207380831241607666e-01 -6.750043034553527832e-01 -2.845960855484008789e-01
5.528804063796997070e-01 -5.290787220001220703e-01 2.315701097249984741e-01 3.127254247665405273e-01 -7.515494525432586670e-02 -3.135906457901000977e-01 -3.971474766731262207e-01 -3.554814308881759644e-02
-3.456716611981391907e-02 -6.070014834403991699e-01 -3.837670087814331055e-01 5.564082860946655273e-01 -6.855286657810211182e-03 -2.257562279701232910e-01 -2.985754013061523438e-01 1.825565993785858154e-01
6.803224086761474609e-01 -4.262009561061859131e-01 -2.993055246770381927e-02 1.673891246318817139e-01 -3.877492249011993408e-01 -1.482446938753128052e-01 -3.903264552354812622e-02 -3.908320665359497070e-01
4.936229288578033447e-01 -6.033386588096618652e-01 1.200858801603317261e-01 5.407788977026939392e-02 1.018410101532936096e-01 -2.491790652275085449e-01 -4.834071397781372070e-01 -2.623540759086608887e-01
4.030294120311737061e-01 -6.799326539039611816e-01 1.518793255090713501e-01 1.018832549452781677e-01 -1.993038207292556763e-01 -3.980904519557952881e-01 -3.781962096691131592e-01 2.410022728145122528e-02
5.555319786071777344e-01 -5.052007436752319336e-01 -2.241568453609943390e-02 1.049331352114677429e-01 -3.679119646549224854e-01 3.269962370395660400e-01 3.255993723869323730e-01 -2.763013243675231934e-01
3.084739744663238525e-01 -7.977229952812194824e-01 6.757055968046188354e-02 2.645953595638275146e-01 2.525060251355171204e-02 -4.116672873497009277e-01 -1.490003615617752075e-01 3.996007889509201050e-02
7.387544959783554077e-02 -4.178846776485443115e-01 -2.652736008167266846e-01 3.891716897487640381e-01 -2.207630276679992676e-01 -1.822631806135177612e-01 -7.157913446426391602e-01 -6.145402416586875916e-02
2.648606300354003906e-01 -7.633910179138183594e-01 -1.329777762293815613e-03 2.044283896684646606e-01 -1.500437855720520020e-01 -3.546866774559020996e-01 -2.628575563430786133e-01 2.964464128017425537e-01
6.936002373695373535e-01 -3.852660357952117920e-01 6.664565950632095337e-02 1.832676380872726440e-01 2.019374817609786987e-01 -2.378568649291992188e-01 -4.842856824398040771e-01 2.393354102969169617e-02
4.439450800418853760e-01 9.244321286678314209e-02 -4.159367680549621582e-01 6.029047966003417969e-01 -2.806137800216674805e-01 1.036803573369979858e-01 -3.821094334125518799e-01 -1.495596766471862793e-01
1.098552644252777100e-01 -2.641251087188720703e-01 -2.938123941421508789e-01 3.940708935260772705e-01 -9.612644463777542114e-02 -1.296286284923553467e-01 -7.992416024208068848e-01 -1.082642897963523865e-01
1.338486969470977783e-01 -1.434471607208251953e-01 -6.373775005340576172e-01 1.523776799440383911e-01 3.847291469573974609e-01 5.658034682273864746e-01 -1.990257352590560913e-01 1.558115929365158081e-01
1.286277920007705688e-01 -6.298500299453735352e-01 1.336544007062911987e-01 1.799651533365249634e-01 -1.146255806088447571e-01 -1.195296272635459900e-02 -4.882384836673736572e-01 -5.336985588073730469e-01
1.870934367179870605e-01 -8.841790556907653809e-01 6.585443764925003052e-02 9.987362474203109741e-02 -2.027049846947193146e-02 -3.687164485454559326e-01 -1.729647368192672729e-01 5.130600184202194214e-02
2.161734364926815033e-02 -7.798534035682678223e-01 2.045595087110996246e-02 2.163722217082977295e-01 7.251175493001937866e-02 -1.356820315122604370e-01 -5.028223991394042969e-01 -2.600538432598114014e-01
1.375373899936676025e-01 -5.190227031707763672e-01 2.077629268169403076e-01 1.925928741693496704e-01 -5.941849667578935623e-03 7.626398205757141113e-01 -1.670116037130355835e-01 -1.479651629924774170e-01
5.426266789436340332e-01 5.541650578379631042e-02 -2.908092141151428223e-01 7.283448576927185059e-01 -5.173555016517639160e-02 2.068860679864883423e-01 -2.002895325422286987e-01 -4.283356666564941406e-02
2.176108360290527344e-01 -8.124499320983886719e-01 2.765049934387207031e-01 2.289256900548934937e-01 8.691583573818206787e-02 1.452213525772094727e-01 -3.604945838451385498e-01 7.147464901208877563e-02
5.619026422500610352e-01 1.454913318157196045e-01 -4.148040115833282471e-01 4.983821511268615723e-01 -1.821865886449813843e-01 1.569328308105468750e-01 -4.284607172012329102e-01 -3.538415208458900452e-02
1.718599200248718262e-01 -9.110664725303649902e-01 1.126383244991302490e-01 3.712287172675132751e-03 3.381685540080070496e-02 -3.647497296333312988e-02 -2.685270309448242188e-01 2.305215448141098022e-01
2.133426815271377563e-02 -5.120592713356018066e-01 -4.043925404548645020e-01 -5.082961320877075195e-01 1.218100413680076599e-01 2.216660678386688232e-01 -3.767455220222473145e-01 -3.309548199176788330e-01
8.941914141178131104e-02 -5.533073544502258301e-01 -4.625774919986724854e-01 -5.230004191398620605e-01 -1.227168515324592590e-01 8.672953583300113678e-03 -3.176468610763549805e-01 -2.869037985801696777e-01
8.418975025415420532e-02 -3.942190408706665039e-01 -1.905955970287322998e-01 5.722981095314025879e-01 -4.207119941711425781e-01 4.921256303787231445e-01 -9.221915155649185181e-02 2.143856883049011230e-01
1.956420540809631348e-01 -4.395862519741058350e-01 -6.218702793121337891e-01 -4.616146981716156006e-01 -3.874427676200866699e-01 8.461341261863708496e-02 -1.053802520036697388e-01 1.734656281769275665e-02
2.765458226203918457e-01 -5.691114068031311035e-01 2.251711934804916382e-01 3.654568195343017578e-01 9.935647994279861450e-02 3.972466289997100830e-01 -3.369224667549133301e-01 -3.663066923618316650e-01
2.774145901203155518e-01 -4.295460879802703857e-01 1.651937663555145264e-01 -7.451443374156951904e-02 9.104165434837341309e-02 7.169478535652160645e-01 -4.131276905536651611e-01 -1.127510219812393188e-01
2.266961932182312012e-01 -1.064353808760643005e-02 -5.021867752075195312e-01 2.523513436317443848e-01 -7.880165427923202515e-02 5.741129517555236816e-01 -4.874159991741180420e-01 2.433781474828720093e-01
5.690162181854248047e-01 -3.878715336322784424e-01 -3.412882089614868164e-01 3.206988275051116943e-01 -2.010029554367065430e-01 1.558205485343933105e-01 8.511439710855484009e-02 4.842769205570220947e-01
1.234093979001045227e-01 -3.639535605907440186e-01 -5.805065631866455078e-01 -3.173009753227233887e-01 -3.351738154888153076e-01 3.983117938041687012e-01 -9.834788739681243896e-02 -3.660249412059783936e-01
2.786461636424064636e-02 -5.398055315017700195e-01 -4.077541232109069824e-01 4.520956277847290039e-01 7.107286900281906128e-02 1.484634727239608765e-02 -4.436414241790771484e-01 3.675464391708374023e-01
4.431720823049545288e-02 -7.562851309776306152e-01 1.957470327615737915e-01 -2.016983553767204285e-02 7.258534431457519531e-02 1.234874874353408813e-01 -5.218930244445800781e-01 -3.073353767395019531e-01
5.522987842559814453e-01 -3.631842732429504395e-01 1.198438182473182678e-01 2.837340235710144043e-01 -4.523541927337646484e-01 1.031580194830894470e-02 -4.579996764659881592e-01 2.317357808351516724e-01
4.795267283916473389e-01 -4.200507700443267822e-01 -3.152761161327362061e-01 -1.380479894578456879e-02 -1.294571161270141602e-01 2.635497748851776123e-01 -8.918260782957077026e-02 6.323375105857849121e-01
4.238851964473724365e-01 -3.976875543594360352e-01 -2.429280430078506470e-01 -4.514292180538177490e-01 -4.428743124008178711e-01 2.032552361488342285e-01 -3.367300927639007568e-01 2.202863842248916626e-01
5.008924007415771484e-01 -4.727014303207397461e-01 -5.619983002543449402e-02 -3.065458871424198151e-02 2.027988247573375702e-02 8.734080940485000610e-02 -1.607834696769714355e-01 -6.983343958854675293e-01
2.561121582984924316e-01 -1.244321614503860474e-01 -8.077691793441772461e-01 -1.074861362576484680e-01 -6.821160763502120972e-02 1.416547000408172607e-01 -2.722094058990478516e-01 -3.950468301773071289e-01
5.814837291836738586e-02 -3.003638386726379395e-01 -6.324285268783569336e-01 6.106454730033874512e-01 2.577442228794097900e-01 1.574476212263107300e-01 1.257805246859788895e-02 -2.053452879190444946e-01
1.938875615596771240e-01 -6.092367172241210938e-01 1.998508274555206299e-01 3.015546500682830811e-01 3.911997005343437195e-02 -6.142976880073547363e-02 -5.548089146614074707e-01 -3.837260901927947998e-01
1.376025229692459106e-01 -5.365957617759704590e-01 1.470085978507995605e-01 5.534578487277030945e-02 -2.374514937400817871e-01 -2.009654790163040161e-02 -7.302126288414001465e-01 -2.801039218902587891e-01
1.276296973228454590e-01 -4.294444918632507324e-01 -2.683502435684204102e-01 2.839793264865875244e-01 4.797083735466003418e-01 1.229133158922195435e-01 -5.943619012832641602e-01 2.194039970636367798e-01
4.676105380058288574e-01 -6.452474594116210938e-01 -2.589393034577369690e-02 5.111472010612487793e-01 9.082777053117752075e-02 -5.134996026754379272e-02 3.029327988624572754e-01 1.998897828161716461e-02
4.546965062618255615e-01 -4.853862822055816650e-01 2.748381197452545166e-01 -4.640941694378852844e-02 1.577947884798049927e-01 3.943559229373931885e-01 -5.343490242958068848e-01 1.183917373418807983e-01
1.622447371482849121e-01 -5.230313539505004883e-01 -2.987348735332489014e-01 2.770111337304115295e-02 4.143420159816741943e-01 2.717641294002532959e-01 -4.751751720905303955e-01 3.725297152996063232e-01
-1.401061713695526123e-01 -6.453021764755249023e-01 -4.719029366970062256e-01 2.332886606454849243e-01 -1.204957142472267151e-01 4.720574021339416504e-01 2.083325386047363281e-01 7.797206193208694458e-02
5.315847396850585938e-01 -3.526762723922729492e-01 2.997908294200897217e-01 2.878496646881103516e-01 -1.764973849058151245e-01 4.726926088333129883e-01 -3.042479157447814941e-01 -2.704603374004364014e-01
-1.047032512724399567e-02 -6.403316855430603027e-01 -2.239989936351776123e-01 3.062491416931152344e-01 -3.923390805721282959e-01 -1.889511346817016602e-01 -2.689350843429565430e-01 4.288860559463500977e-01
-3.375908359885215759e-02 -7.555099129676818848e-01 -3.376300036907196045e-01 4.154577851295471191e-01 1.265751942992210388e-02 -3.511590659618377686e-01 9.908425807952880859e-02 -9.041789919137954712e-02
3.645544648170471191e-01 -8.133754879236221313e-02 -5.370070934295654297e-01 3.553892970085144043e-01 -1.201558336615562439e-01 3.467160463333129883e-01 -2.967890501022338867e-01 4.723058044910430908e-01
2.976904213428497314e-01 -4.721714556217193604e-01 6.891350448131561279e-02 5.228092893958091736e-02 -8.839334547519683838e-02 -1.239841654896736145e-01 -6.825374364852905273e-01 -4.380746185779571533e-01
3.498944044113159180e-01 -6.087625026702880859e-01 2.638635635375976562e-01 4.164550080895423889e-02 2.127747386693954468e-01 2.557587027549743652e-01 -5.318824052810668945e-01 -2.050355225801467896e-01
6.024731993675231934e-01 -1.327197700738906860e-01 -9.108033031225204468e-02 2.300387769937515259e-01 -2.193624973297119141e-01 3.124070167541503906e-01 -5.934785008430480957e-01 2.454856932163238525e-01
2.531746029853820801e-01 -7.847958207130432129e-01 1.713270880281925201e-02 2.800031900405883789e-01 8.572290837764739990e-02 -3.963613212108612061e-01 -2.769178748130798340e-01 -1.298577524721622467e-02
1.831624358892440796e-01 -7.308611273765563965e-01 3.814086318016052246e-03 2.402588725090026855e-01 -2.690585553646087646e-01 -1.114957407116889954e-01 2.860167622566223145e-02 -5.375059247016906738e-01
-3.513208627700805664e-01 -7.411774396896362305e-01 -3.061610460281372070e-01 1.417315900325775146e-01 -1.673408746719360352e-01 2.123306244611740112e-01 -2.831300497055053711e-01 -2.452701032161712646e-01
4.448716640472412109e-01 -2.424421310424804688e-01 -6.709014773368835449e-01 1.112160161137580872e-01 9.684735536575317383e-02 2.973304986953735352e-01 2.672237157821655273e-01 -3.341258168220520020e-01
6.009615659713745117e-01 -4.416598677635192871e-01 2.139535099267959595e-01 2.601867914199829102e-01 -1.913161128759384155e-01 -2.324673347175121307e-02 -5.413998365402221680e-01 7.246917113661766052e-03
8.521660417318344116e-02 -6.650046706199645996e-01 -6.307384371757507324e-02 4.959735274314880371e-01 1.410716027021408081e-01 3.748807311058044434e-02 -4.720768630504608154e-01 2.374363392591476440e-01
2.345104515552520752e-01 -5.109568238258361816e-01 1.749369502067565918e-01 1.220396608114242554e-01 -2.175949215888977051e-01 1.100941654294729233e-02 -7.089002728462219238e-01 -2.973597645759582520e-01
7.409002780914306641e-01 -2.015389055013656616e-01 -1.251382380723953247e-01 1.808483898639678955e-02 1.414846908301115036e-02 4.031760394573211670e-01 -3.048051893711090088e-01 3.725653290748596191e-01
-1.237701177597045898e-01 -3.747862279415130615e-01 -1.673597991466522217e-01 3.581479787826538086e-01 -2.700372636318206787e-01 6.841168552637100220e-02 -7.788247466087341309e-01 -6.138996407389640808e-02
3.291567265987396240e-01 -3.320017457008361816e-01 -5.638786554336547852e-01 -3.918635249137878418e-01 2.321831695735454559e-02 1.071923151612281799e-01 -4.029176831245422363e-01 -3.681614995002746582e-01
5.035794973373413086e-01 -3.341551721096038818e-01 -1.815795302391052246e-01 4.418718516826629639e-01 -3.461399581283330917e-03 4.136536717414855957e-01 -4.740615785121917725e-01 -1.032979786396026611e-01
6.210637688636779785e-01 -5.789474844932556152e-01 -6.421782821416854858e-02 -1.694499403238296509e-01 -3.794631361961364746e-01 -1.732517480850219727e-01 1.554586738348007202e-02 -2.683510482311248779e-01
1.867937743663787842e-01 -8.145325183868408203e-01 1.092736646533012390e-01 2.303205877542495728e-01 2.008398771286010742e-01 -1.145713478326797485e-01 -2.636007666587829590e-01 -3.372061848640441895e-01
4.276399910449981689e-01 -5.126534104347229004e-01 -4.306802153587341309e-02 1.050219088792800903e-01 -3.694983124732971191e-01 4.863316118717193604e-01 -3.924281001091003418e-01 -1.199113726615905762e-01
6.148374453186988831e-02 -2.613010406494140625e-01 -5.542028546333312988e-01 6.509855389595031738e-01 2.513874769210815430e-01 2.232148945331573486e-01 -2.897670567035675049e-01 5.753818433731794357e-03
2.409632354974746704e-01 -3.331226482987403870e-02 -4.326208531856536865e-01 2.153252810239791870e-01 -2.692211568355560303e-01 3.877286911010742188e-01 -6.538665294647216797e-01 2.386341840028762817e-01
3.439102470874786377e-01 -1.323089450597763062e-01 -6.814689636230468750e-01 -9.276174753904342651e-02 -3.930672630667686462e-02 4.352058470249176025e-01 -1.359620541334152222e-01 -4.263572096824645996e-01
6.863348484039306641e-01 -3.669193685054779053e-01 -6.198531482368707657e-03 5.322601795196533203e-01 -1.438029557466506958e-01 -2.961141765117645264e-01 2.501978538930416107e-02 -4.457018524408340454e-02
2.527119815349578857e-01 -6.325339674949645996e-01 -7.087948918342590332e-02 3.281506299972534180e-01 1.120986714959144592e-01 -2.851793467998504639e-01 -5.728433728218078613e-01 3.588835150003433228e-02
1.559676378965377808e-01 -3.792430758476257324e-01 -3.505413532257080078e-01 1.769312322139739990e-01 5.721362680196762085e-02 6.116799712181091309e-01 2.752708792686462402e-01 -4.737773239612579346e-01
6.958930492401123047e-01 -2.447408735752105713e-01 6.821557879447937012e-02 3.065762817859649658e-01 -3.178696632385253906e-01 -8.226750791072845459e-02 -4.762912392616271973e-01 1.500997990369796753e-01
-8.933807164430618286e-02 -5.314564108848571777e-01 -3.843525946140289307e-01 7.047567367553710938e-01 2.509623393416404724e-02 -1.699388325214385986e-01 -1.280092597007751465e-01 -1.388108432292938232e-01
1.435796469449996948e-01 -5.051741003990173340e-01 8.622320741415023804e-02 3.439025953412055969e-02 -1.540876775979995728e-01 1.461768299341201782e-01 -6.673574447631835938e-01 -4.744367897510528564e-01
3.132938742637634277e-01 -6.183853745460510254e-01 -1.381541788578033447e-01 3.117390275001525879e-01 1.242873147130012512e-01 -3.541320860385894775e-01 -4.907429218292236328e-01 -1.466055810451507568e-01
2.105345577001571655e-01 -4.560046195983886719e-01 8.343744277954101562e-02 1.250671595335006714e-01 -3.118808269500732422e-01 7.250116020441055298e-02 -7.251697778701782227e-01 -3.110213279724121094e-01
1.699784100055694580e-01 -7.249312996864318848e-01 -8.554335683584213257e-02 4.269584119319915771e-01 -4.217247664928436279e-02 -3.978679180145263672e-01 -3.074983656406402588e-01 -3.658629581332206726e-02
4.805356264114379883e-01 1.520587503910064697e-02 -4.374972581863403320e-01 6.296756267547607422e-01 -3.022058606147766113e-01 -1.273344904184341431e-01 -2.706980407238006592e-01 -1.180211361497640610e-02
2.747136950492858887e-01 -7.743978500366210938e-01 5.853661522269248962e-02 -9.753710031509399414e-02 6.534630060195922852e-02 -3.141286969184875488e-01 -4.552567005157470703e-01 -4.116654396057128906e-02
