# Supplementary material for: Where is your field going? A machine learning approach to study the relative motion of the domains of physics
Source: PLoS One. 2020 Jun 18;15(6):e0233997. doi: 10.1371/journal.pone.0233997 (PMC7302634; doi:10.1371/journal.pone.0233997)
Supplement: S12 Data — (ZIP) [file pone.0233997.s012.zip › 11/Pacs4Run_11_VS_500_embeddings1992-1996ED8.txt]

-2.284360677003860474e-01 -2.630475759506225586e-01 -1.654185205698013306e-01 -1.390885114669799805e-01 -7.999218106269836426e-01 -2.466121315956115723e-01 3.596329391002655029e-01 4.342932626605033875e-02
2.952613532543182373e-01 -3.004527390003204346e-01 2.529218792915344238e-01 -6.568700671195983887e-01 -3.370643556118011475e-01 -4.096343815326690674e-01 1.721941828727722168e-01 -1.266409605741500854e-01
3.994981944561004639e-01 -9.140937775373458862e-02 -6.449824571609497070e-01 -2.597898840904235840e-01 -3.864965736865997314e-01 -6.930012255907058716e-02 3.949728310108184814e-01 -1.958739012479782104e-01
-1.441928744316101074e-01 1.082649603486061096e-01 -6.005951762199401855e-02 2.412474248558282852e-03 -6.258029937744140625e-01 -7.048690319061279297e-01 -2.261585146188735962e-01 -1.557462066411972046e-01
3.336843848228454590e-01 1.933497339487075806e-01 -2.564986646175384521e-01 -7.237819433212280273e-01 -4.945193529129028320e-01 2.401706017553806305e-02 1.072500720620155334e-01 7.063920050859451294e-02
-1.634363830089569092e-02 -6.621452420949935913e-02 -3.701006472110748291e-01 -3.233836889266967773e-01 -4.393417015671730042e-02 -8.313711285591125488e-01 2.459931820631027222e-01 1.328122057020664215e-02
1.636005342006683350e-01 -8.940657973289489746e-02 -7.601253390312194824e-01 -3.419485986232757568e-01 -3.302237689495086670e-01 -2.716190814971923828e-01 2.255072295665740967e-01 1.919475495815277100e-01
1.561657339334487915e-01 -2.697615623474121094e-01 -3.347285985946655273e-01 2.948811650276184082e-02 -4.719837009906768799e-01 -2.062327116727828979e-01 8.984314650297164917e-02 -7.187181115150451660e-01
2.699675559997558594e-01 2.267424911260604858e-01 -3.411683738231658936e-01 -3.189766705036163330e-01 -7.165024876594543457e-01 1.858375966548919678e-01 8.740999549627304077e-02 -3.193925917148590088e-01
2.945148944854736328e-01 -3.202888965606689453e-01 -2.483669966459274292e-01 -5.877944231033325195e-01 -3.194907605648040771e-01 -5.395432114601135254e-01 6.493575870990753174e-02 -7.803692668676376343e-02
-2.234938144683837891e-01 1.445788592100143433e-01 3.247475922107696533e-01 -3.670825064182281494e-01 -2.965618968009948730e-01 -7.428171634674072266e-01 2.196457087993621826e-01 -3.108775615692138672e-02
4.223661422729492188e-01 -1.531625390052795410e-01 6.956476718187332153e-02 -3.050847947597503662e-01 -3.571685254573822021e-01 -1.795944273471832275e-01 3.674764633178710938e-01 -6.366864442825317383e-01
4.891583323478698730e-01 -1.691924184560775757e-01 -9.053396433591842651e-02 -4.104334414005279541e-01 -4.431005120277404785e-01 -1.730847358703613281e-01 2.505043148994445801e-01 -5.161370038986206055e-01
2.733443379402160645e-01 -4.945454373955726624e-02 -7.513008117675781250e-01 -2.385884523391723633e-01 -2.940981984138488770e-01 -1.055958271026611328e-01 4.476632773876190186e-01 -5.842355638742446899e-02
-1.066935136914253235e-01 -2.738110721111297607e-01 -5.402606129646301270e-01 -8.094746619462966919e-02 -3.738840818405151367e-01 -6.622244715690612793e-01 4.962396249175071716e-02 1.855174899101257324e-01
8.630695194005966187e-02 -4.645336270332336426e-01 -1.052978262305259705e-01 -6.507880091667175293e-01 -3.221521377563476562e-01 1.975125521421432495e-01 2.822664380073547363e-01 -3.459473252296447754e-01
-4.941176623106002808e-02 3.684679269790649414e-01 -3.547565042972564697e-01 -7.011575251817703247e-02 -2.173754125833511353e-01 -1.567645221948623657e-01 7.931770682334899902e-01 -1.733907461166381836e-01
-1.920556575059890747e-01 1.518367230892181396e-01 -1.741333305835723877e-01 -6.828010082244873047e-02 -9.338196367025375366e-02 -5.464912056922912598e-01 7.417091727256774902e-01 -2.181064188480377197e-01
1.546724289655685425e-01 1.490749418735504150e-01 1.310093402862548828e-01 -3.785507380962371826e-01 -6.370267868041992188e-01 -6.030986905097961426e-01 -6.609199941158294678e-02 1.396046727895736694e-01
-9.241808205842971802e-02 -6.442828774452209473e-01 -1.625384241342544556e-01 -3.697903156280517578e-01 -5.060566663742065430e-01 1.081827580928802490e-01 1.263333112001419067e-01 -3.597748875617980957e-01
2.784026265144348145e-01 -7.045220732688903809e-01 -9.130802005529403687e-02 -1.230344548821449280e-01 -4.673330783843994141e-01 -3.293488174676895142e-03 4.229793250560760498e-01 -7.309800386428833008e-02
2.004998773336410522e-01 -5.392707586288452148e-01 -2.251497060060501099e-01 -4.415243864059448242e-01 -4.189879894256591797e-01 -3.938420414924621582e-01 3.134629130363464355e-02 -3.028296232223510742e-01
1.401133984327316284e-01 -2.690342664718627930e-01 3.480505943298339844e-02 -4.526696503162384033e-01 -7.871493697166442871e-01 4.908364266157150269e-03 -9.280750900506973267e-02 -2.713415920734405518e-01
8.887720108032226562e-02 -5.758714675903320312e-01 -1.300632804632186890e-01 -4.021642208099365234e-01 -1.770927906036376953e-01 -1.852476447820663452e-01 3.653300106525421143e-01 -5.316725969314575195e-01
-1.175363641232252121e-02 -3.632803559303283691e-01 4.122784361243247986e-02 -6.628940701484680176e-01 -5.466228127479553223e-01 -2.461736053228378296e-01 -1.611501276493072510e-01 -2.034541815519332886e-01
-4.788924753665924072e-02 9.710641205310821533e-02 -3.895792961120605469e-01 6.080726906657218933e-02 -1.507239192724227905e-01 -4.942725598812103271e-01 5.549263358116149902e-01 -5.077804923057556152e-01
4.079380333423614502e-01 9.695229120552539825e-03 -1.441773325204849243e-01 -7.357379198074340820e-01 -4.524037539958953857e-01 1.730084232985973358e-02 2.340745478868484497e-01 1.078688651323318481e-01
1.446028240025043488e-02 -1.434191614389419556e-01 -2.310401201248168945e-01 -6.476550102233886719e-01 -1.693546026945114136e-01 -3.010455369949340820e-01 6.158351525664329529e-02 -6.190989613533020020e-01
-1.142764911055564880e-01 -1.438062638044357300e-01 -4.645447432994842529e-01 4.571314901113510132e-02 -5.322745442390441895e-02 -5.308241248130798340e-01 5.478172302246093750e-01 -4.045466780662536621e-01
-8.021314740180969238e-01 -8.586373180150985718e-02 -1.135819032788276672e-01 -3.786363899707794189e-01 -2.636783719062805176e-01 -1.124061793088912964e-01 3.285742998123168945e-01 -5.313863605260848999e-02
-4.067885875701904297e-02 -4.537821710109710693e-01 -1.865052431821823120e-01 -6.080474257469177246e-01 -4.127455949783325195e-01 -4.407193660736083984e-01 -1.177071779966354370e-01 9.733296185731887817e-02
7.881554961204528809e-02 -1.640548110008239746e-01 -8.579650521278381348e-02 -6.383583545684814453e-01 -4.312908053398132324e-01 -1.990611702203750610e-01 -3.009528852999210358e-02 -5.704987645149230957e-01
7.892823964357376099e-02 -1.616210788488388062e-01 -2.067359536886215210e-01 -7.329227328300476074e-01 -3.271124958992004395e-01 -3.318386077880859375e-01 -7.036063075065612793e-02 -4.070179462432861328e-01
3.020054399967193604e-01 -1.140990033745765686e-01 1.839725971221923828e-01 -3.355142176151275635e-01 -6.912039518356323242e-01 -3.237785100936889648e-01 -2.395916357636451721e-02 -4.076627194881439209e-01
3.181388676166534424e-01 9.418583661317825317e-02 7.971554249525070190e-02 -4.852466583251953125e-01 -6.854481697082519531e-01 -4.034627676010131836e-01 -1.203895211219787598e-01 -3.134748712182044983e-02
-1.739450991153717041e-01 -1.961013525724411011e-01 -1.999833881855010986e-01 4.631433486938476562e-01 -5.363734364509582520e-01 -1.628623455762863159e-01 4.714041650295257568e-01 -3.746331036090850830e-01
1.988005042076110840e-01 -2.654329836368560791e-01 1.675377488136291504e-01 -4.245812892913818359e-01 -8.015000820159912109e-01 2.963316999375820160e-02 -2.505647391080856323e-02 -1.943637579679489136e-01
-7.046692371368408203e-01 -6.053061410784721375e-02 -1.663888245820999146e-01 -1.354741454124450684e-01 -4.035968780517578125e-01 -4.519586265087127686e-02 2.316220551729202271e-01 -4.849297404289245605e-01
2.991653084754943848e-01 -6.587099283933639526e-02 4.868039488792419434e-02 -8.021305799484252930e-01 -2.569383382797241211e-01 -2.745426595211029053e-01 1.431270688772201538e-01 -3.138495385646820068e-01
6.368051469326019287e-02 -4.975843727588653564e-01 -1.270492523908615112e-01 -6.200062632560729980e-01 -3.194828033447265625e-01 1.221293956041336060e-01 2.465763092041015625e-01 -4.123353362083435059e-01
1.298102140426635742e-01 -4.917125403881072998e-01 -2.235861271619796753e-01 -5.310930609703063965e-01 -3.518796563148498535e-01 -5.204199552536010742e-01 1.260093320161104202e-02 -1.204259097576141357e-01
3.087098300457000732e-01 -1.960982829332351685e-01 -3.214718699455261230e-01 -2.722620666027069092e-01 -3.579333126544952393e-01 -3.136637969873845577e-04 3.477733135223388672e-01 -6.631067991256713867e-01
8.904998004436492920e-02 -2.194858640432357788e-01 -5.030634999275207520e-01 -1.878312826156616211e-01 -1.031549498438835144e-01 -6.382502913475036621e-01 1.946402192115783691e-01 -4.468257725238800049e-01
-1.722151041030883789e-01 2.083403766155242920e-01 1.530149728059768677e-01 8.586263284087181091e-03 -3.131961524486541748e-01 -3.497015237808227539e-01 8.255742788314819336e-01 -3.863990679383277893e-02
8.454154431819915771e-02 -8.252269774675369263e-02 -1.305427700281143188e-01 -7.375642657279968262e-01 -3.996213078498840332e-01 -1.071656793355941772e-01 -1.738699153065681458e-02 -5.035039782524108887e-01
3.891116380691528320e-01 -1.879111826419830322e-01 -9.473246335983276367e-02 -7.399734258651733398e-01 -3.974146246910095215e-01 -6.581756472587585449e-02 2.663055956363677979e-01 1.534847915172576904e-01
1.258498728275299072e-01 -8.453829586505889893e-02 1.715827882289886475e-01 -5.266985893249511719e-01 -7.283160686492919922e-01 -3.172901570796966553e-01 -1.821536421775817871e-01 -7.658856362104415894e-02
2.828921377658843994e-01 -4.273963868618011475e-01 -1.476491987705230713e-01 -5.693407654762268066e-01 -3.647469878196716309e-01 -5.014168620109558105e-01 8.185686916112899780e-02 -1.398389600217342377e-02
2.657593488693237305e-01 5.323166400194168091e-02 -3.635819554328918457e-01 -5.888823866844177246e-01 -5.757440328598022461e-01 2.545623481273651123e-01 1.299261748790740967e-01 -1.854722201824188232e-01
-3.457576036453247070e-01 7.038582116365432739e-02 -1.282075196504592896e-01 1.181397810578346252e-01 -3.413260281085968018e-01 -4.075045883655548096e-01 7.473075389862060547e-01 6.380574405193328857e-02
-3.106025233864784241e-02 -7.879050374031066895e-01 -1.886499822139739990e-01 -3.669212162494659424e-01 -2.797715663909912109e-01 -2.319097071886062622e-01 2.702833116054534912e-01 -5.397721007466316223e-02
1.390284597873687744e-01 -7.168129086494445801e-02 -8.057253360748291016e-01 -1.607525199651718140e-01 -3.234614729881286621e-01 -4.004063904285430908e-01 1.775210350751876831e-01 6.349858641624450684e-02
-1.717041060328483582e-02 -1.022806316614151001e-01 -7.802015542984008789e-02 -7.456494569778442383e-01 -6.209022998809814453e-01 1.503333598375320435e-01 -9.829867631196975708e-02 -9.685672074556350708e-02
1.038390174508094788e-01 -3.314727246761322021e-01 -2.612671852111816406e-01 -6.476379632949829102e-01 -3.053319752216339111e-01 -3.095305562019348145e-01 -2.566961571574211121e-03 -4.501159489154815674e-01
2.726074159145355225e-01 1.591179333627223969e-02 2.102200239896774292e-01 -4.909776449203491211e-01 -6.040905117988586426e-01 -4.960465729236602783e-01 -6.759689748287200928e-02 -1.569194644689559937e-01
-3.567957878112792969e-01 3.675614297389984131e-01 -2.258900254964828491e-01 1.588150262832641602e-01 -4.417466223239898682e-01 -8.158738166093826294e-02 5.706734061241149902e-01 -3.658992648124694824e-01
3.297453224658966064e-01 4.454844444990158081e-02 -7.209169268608093262e-01 -2.516892552375793457e-01 -1.741067767143249512e-01 -2.178991734981536865e-01 3.989696502685546875e-01 -2.631438970565795898e-01
-3.208678364753723145e-01 3.984636068344116211e-01 -2.440922893583774567e-02 -7.233644723892211914e-01 -2.641846537590026855e-01 -3.361868560314178467e-01 1.219618394970893860e-01 1.293402910232543945e-01
-1.734863519668579102e-01 1.239759027957916260e-01 -1.855074167251586914e-01 -1.300837397575378418e-01 -1.723555922508239746e-01 -7.507328689098358154e-02 9.219703078269958496e-01 -1.335133910179138184e-01
1.679853647947311401e-01 -7.155632227659225464e-02 2.972941696643829346e-01 -6.927158236503601074e-01 -3.750317692756652832e-01 -7.722105085849761963e-02 1.670739203691482544e-01 -4.731765985488891602e-01
-6.746197938919067383e-01 9.355243295431137085e-03 -4.620276391506195068e-01 -7.253377884626388550e-02 -4.387669861316680908e-01 6.553211808204650879e-02 1.801910549402236938e-01 -3.111113011837005615e-01
3.002406954765319824e-01 3.170363008975982666e-01 -3.583738207817077637e-01 -7.334598302841186523e-01 -2.380403131246566772e-01 -1.297718584537506104e-01 2.509578764438629150e-01 8.040229976177215576e-02
3.715654015541076660e-01 -1.184581033885478973e-02 7.743854820728302002e-02 -5.486744046211242676e-01 -5.830668210983276367e-01 2.850760221481323242e-01 3.003783226013183594e-01 -2.080772668123245239e-01
2.006094157695770264e-01 1.680651158094406128e-01 -6.957897543907165527e-01 -4.394120573997497559e-01 -3.559416532516479492e-01 -2.185641527175903320e-01 1.706085950136184692e-01 2.252366095781326294e-01
-2.869844995439052582e-02 1.016859486699104309e-01 -8.723729848861694336e-02 -9.367983341217041016e-01 -1.432062238454818726e-01 -2.539944648742675781e-01 1.048825383186340332e-01 8.725448697805404663e-02
1.618851572275161743e-01 -3.820537030696868896e-01 3.456540405750274658e-02 1.809743940830230713e-01 -3.621920645236968994e-01 -4.482394158840179443e-01 6.570896506309509277e-01 -1.732437312602996826e-01
2.818969786167144775e-01 -1.055264770984649658e-01 2.503384649753570557e-01 -4.554148018360137939e-01 -6.280703544616699219e-01 -4.944668710231781006e-01 -1.810551993548870087e-02 -5.336422938853502274e-03
-5.110704302787780762e-01 -1.496883630752563477e-01 -3.507069647312164307e-01 -2.997200787067413330e-01 -2.001490294933319092e-01 1.992811858654022217e-01 6.316268444061279297e-01 -1.576316654682159424e-01
6.261427998542785645e-01 -1.233916804194450378e-01 -5.402842909097671509e-02 -3.857155144214630127e-01 -5.273171663284301758e-01 -1.488734781742095947e-01 2.463425546884536743e-01 -2.830421626567840576e-01
1.131179481744766235e-01 -9.099831804633140564e-03 -4.281151890754699707e-01 -1.226014196872711182e-01 -5.811963081359863281e-01 -1.160034090280532837e-01 3.859273195266723633e-01 5.372354984283447266e-01
-1.822790056467056274e-01 -1.437491923570632935e-01 3.200558573007583618e-02 -2.034541219472885132e-01 -6.799742579460144043e-01 -2.809679210186004639e-01 1.564047634601593018e-01 5.813109278678894043e-01
-7.001032829284667969e-01 5.317227542400360107e-02 -2.270157188177108765e-01 -2.622250914573669434e-01 -3.100777864456176758e-01 5.953434854745864868e-02 5.348974466323852539e-01 -3.036750294268131256e-02
6.934978067874908447e-03 -9.788786619901657104e-02 -7.893677353858947754e-01 -1.910639256238937378e-01 -2.957013547420501709e-01 -3.590367734432220459e-01 1.962259858846664429e-01 -2.755206227302551270e-01
4.310135543346405029e-01 2.071969807147979736e-01 -3.948487341403961182e-01 -2.812432050704956055e-01 -4.662335515022277832e-01 6.452706456184387207e-02 5.410498976707458496e-01 1.483948826789855957e-01
1.770344674587249756e-01 2.900511212646961212e-02 -3.111823201179504395e-01 -5.296022295951843262e-01 -7.288922071456909180e-01 2.162411808967590332e-01 -8.268061093986034393e-03 -1.113199591636657715e-01
-1.323685199022293091e-01 1.930967122316360474e-01 9.842506051063537598e-02 9.912612289190292358e-02 -4.076302051544189453e-01 -3.057886064052581787e-01 8.159026503562927246e-01 -1.767966710031032562e-02
-5.536934733390808105e-01 -1.514829844236373901e-01 -5.839736014604568481e-02 -3.587192595005035400e-01 -5.278088450431823730e-01 -2.735428214073181152e-01 1.649892143905162811e-02 4.297749102115631104e-01
7.605736702680587769e-02 1.909865289926528931e-01 -4.426029622554779053e-01 -1.915232241153717041e-01 -7.090661525726318359e-01 2.833679616451263428e-01 2.006946057081222534e-01 -3.190772831439971924e-01
4.211772680282592773e-01 2.495443969964981079e-01 -2.854720950126647949e-01 -4.401058852672576904e-01 -4.754944741725921631e-01 1.219970285892486572e-01 4.731440246105194092e-01 1.425000727176666260e-01
2.116779088973999023e-01 1.988421976566314697e-01 -4.659588336944580078e-01 -1.232085525989532471e-01 -7.820678949356079102e-01 1.642485857009887695e-01 2.070217579603195190e-01 4.347907379269599915e-02
-3.069748282432556152e-01 1.232621222734451294e-01 -6.590556353330612183e-02 -5.837233066558837891e-01 -2.562057375907897949e-01 -4.618986845016479492e-01 -8.797428756952285767e-02 -5.086896419525146484e-01
-2.353040128946304321e-01 2.121630460023880005e-01 -3.146820068359375000e-01 -3.246777653694152832e-01 -2.702395245432853699e-02 -3.347359597682952881e-01 7.558385729789733887e-01 -1.053951457142829895e-01
4.450661838054656982e-01 1.787507832050323486e-01 -8.590700477361679077e-02 -1.698807626962661743e-02 -7.514587640762329102e-01 1.911112368106842041e-01 4.000082314014434814e-01 -3.279364109039306641e-02
2.331487983465194702e-01 -1.648003011941909790e-01 1.734067946672439575e-01 -5.667212605476379395e-01 -5.025163292884826660e-01 -3.080302774906158447e-01 -2.338272333145141602e-02 -4.682813882827758789e-01
1.025293096899986267e-01 -4.312193989753723145e-01 -4.012611508369445801e-02 -4.830126762390136719e-01 -2.015729844570159912e-01 -3.275664150714874268e-01 1.993562877178192139e-01 -6.172129511833190918e-01
-7.094536423683166504e-01 -1.777501851320266724e-01 -1.728259585797786713e-02 -4.490421414375305176e-01 -3.510900735855102539e-01 7.194257527589797974e-02 2.040664255619049072e-01 -3.050568401813507080e-01
1.503430306911468506e-01 -3.447406589984893799e-01 -2.830200493335723877e-01 -3.146382421255111694e-02 -6.874315738677978516e-01 -4.005564749240875244e-01 1.486004292964935303e-01 3.498154580593109131e-01
-2.331964485347270966e-02 -1.366277188062667847e-01 -8.323136568069458008e-01 -9.133791923522949219e-02 -4.012269377708435059e-01 -2.590322792530059814e-01 2.221820503473281860e-01 4.748586937785148621e-02
1.201000884175300598e-01 -3.352501690387725830e-01 -1.482243537902832031e-01 1.168206334114074707e-01 -2.645112872123718262e-01 -6.374191641807556152e-01 5.979019999504089355e-01 -6.172144040465354919e-02
-3.461908996105194092e-01 2.790346741676330566e-01 5.859661381691694260e-03 -1.402829885482788086e-01 -1.966140419244766235e-01 -3.469113409519195557e-01 7.666611671447753906e-01 -1.892195194959640503e-01
1.142690554261207581e-01 -2.940254509449005127e-01 -1.440002117305994034e-02 -5.823972225189208984e-01 -2.360598593950271606e-01 -2.859708070755004883e-01 1.824526339769363403e-01 -6.247441172599792480e-01
1.711526364088058472e-01 -4.660352170467376709e-01 -1.279012560844421387e-01 -5.507374405860900879e-01 -5.350103378295898438e-01 -3.358288109302520752e-01 -8.708988875150680542e-02 -1.650632470846176147e-01
-4.493639245629310608e-02 3.911452293395996094e-01 -1.098583489656448364e-01 -7.262433171272277832e-01 -2.574990987777709961e-01 -2.448330372571945190e-01 3.270057588815689087e-02 -4.221015274524688721e-01
2.631725668907165527e-01 -1.904151290655136108e-01 -2.645753324031829834e-01 -3.239954113960266113e-01 -8.111712932586669922e-01 2.171922922134399414e-01 3.858273476362228394e-02 -1.133533194661140442e-01
-4.783656001091003418e-01 -6.159279868006706238e-02 2.067101448774337769e-01 -8.400030434131622314e-02 -2.517864704132080078e-01 -3.667827546596527100e-01 7.154420018196105957e-01 8.834262937307357788e-02
2.527072429656982422e-01 -3.654128015041351318e-01 -1.281022727489471436e-01 -4.080881476402282715e-01 -5.614380240440368652e-01 7.020112127065658569e-02 2.176592350006103516e-01 -5.021452903747558594e-01
-2.945002913475036621e-01 -3.971492350101470947e-01 -1.939219683408737183e-01 3.444661200046539307e-01 -4.230902194976806641e-01 -3.025828897953033447e-01 4.418987631797790527e-01 -3.652987778186798096e-01
-5.988775193691253662e-02 -3.796944916248321533e-01 -7.336682677268981934e-01 -2.851975560188293457e-01 -4.121421873569488525e-01 -2.116175442934036255e-01 3.096758387982845306e-03 1.341118216514587402e-01
-3.761074040085077286e-03 -3.706938922405242920e-01 2.280640974640846252e-02 -5.359284877777099609e-01 -6.025183796882629395e-01 -2.700965106487274170e-01 -1.553135216236114502e-01 -3.387177884578704834e-01
-5.323032140731811523e-01 1.044971272349357605e-01 -6.143041849136352539e-01 -5.075658857822418213e-02 -2.254153043031692505e-01 -2.041482925415039062e-01 4.802223145961761475e-01 -5.182558670639991760e-02
-3.876149058341979980e-01 3.151799440383911133e-01 -2.756496667861938477e-01 -3.459106683731079102e-01 -1.041306182742118835e-01 -8.662623912096023560e-02 6.014649271965026855e-01 -4.179379045963287354e-01
1.665117293596267700e-01 -3.214106857776641846e-01 -8.065735548734664917e-02 -4.289308190345764160e-01 -3.994556963443756104e-01 -2.100332230329513550e-01 9.141241759061813354e-02 -6.829689145088195801e-01
-4.280073344707489014e-01 9.370145201683044434e-02 2.486154586076736450e-01 -4.622381925582885742e-01 -3.557021319866180420e-01 -6.370123028755187988e-01 1.144341286271810532e-02 1.079121604561805725e-02
-2.805066406726837158e-01 2.315413802862167358e-01 -3.788763284683227539e-01 -2.334623783826828003e-01 -8.966988325119018555e-02 -3.398707807064056396e-01 7.369322776794433594e-01 -5.505070835351943970e-02
-3.158735930919647217e-01 3.085385859012603760e-01 -1.098378226161003113e-01 -2.511356770992279053e-01 -2.089979052543640137e-01 -1.323813349008560181e-01 7.799534201622009277e-01 -2.456866502761840820e-01
-3.790017664432525635e-01 2.006073147058486938e-01 -1.253236681222915649e-01 -4.258575439453125000e-01 -2.960308194160461426e-01 -4.808270633220672607e-01 -7.389587163925170898e-02 -5.429220795631408691e-01
-4.474926292896270752e-01 3.064741790294647217e-01 2.760748006403446198e-02 -6.871131658554077148e-01 -2.672669589519500732e-01 -3.951589763164520264e-01 6.508608162403106689e-02 3.344829380512237549e-02
-2.031942903995513916e-01 1.223659515380859375e-01 9.117291122674942017e-02 -2.519862651824951172e-01 -1.372287888079881668e-02 -6.999370455741882324e-01 5.453042387962341309e-01 -2.906413078308105469e-01
-1.016727555543184280e-02 -1.966653168201446533e-01 -3.104292750358581543e-01 -6.102358102798461914e-01 -6.697633266448974609e-01 1.875105500221252441e-01 -9.300301969051361084e-02 8.509305305778980255e-03
4.340810477733612061e-01 -3.101801485172472894e-05 8.476605266332626343e-02 -7.150659561157226562e-01 -3.153114318847656250e-01 -4.373412579298019409e-03 4.353709816932678223e-01 6.388296931982040405e-02
1.593089848756790161e-01 8.159813284873962402e-02 -7.682004570960998535e-01 -8.245699107646942139e-02 -4.408357739448547363e-01 -4.125160276889801025e-01 8.003342896699905396e-02 -1.097470894455909729e-02
-4.347607195377349854e-01 3.192134797573089600e-01 -1.789560616016387939e-01 -4.891612380743026733e-02 -3.480442166328430176e-01 -3.361772000789642334e-02 6.766490936279296875e-01 -3.074881434440612793e-01
-5.562795400619506836e-01 6.811180710792541504e-02 2.231235951185226440e-01 -3.833061456680297852e-01 -4.623399376869201660e-01 -5.033705830574035645e-01 -8.680201321840286255e-02 -1.205459982156753540e-01
-1.944708973169326782e-01 -1.290792077779769897e-01 1.625869572162628174e-01 -8.378076553344726562e-01 -4.343886971473693848e-01 1.494440138339996338e-01 6.515233218669891357e-02 4.349175840616226196e-02
1.817652732133865356e-01 5.883238092064857483e-02 5.196497961878776550e-02 -1.370000988245010376e-01 -8.089258670806884766e-01 -5.178957581520080566e-01 -6.849665194749832153e-02 1.214991137385368347e-01
2.481460869312286377e-01 -2.990369498729705811e-02 -1.602679640054702759e-01 -2.732258737087249756e-01 -6.850683689117431641e-01 3.040586709976196289e-01 2.764734029769897461e-01 -4.460755586624145508e-01
7.685851305723190308e-02 4.034077525138854980e-01 -4.299773573875427246e-01 -2.237329483032226562e-01 -6.411409378051757812e-01 2.372746765613555908e-01 1.423235535621643066e-01 -3.298500180244445801e-01
-4.100543260574340820e-02 1.303334534168243408e-01 7.872293889522552490e-02 -3.614301979541778564e-01 -5.840947628021240234e-01 -6.152411103248596191e-01 -4.174055904150009155e-02 3.508164286613464355e-01
1.443446725606918335e-01 -6.291646510362625122e-02 -2.853683941066265106e-02 -3.902687728404998779e-01 -7.574381232261657715e-01 2.908363938331604004e-01 2.079549431800842285e-02 -4.041674137115478516e-01
-3.943471014499664307e-01 -1.730856001377105713e-01 1.720638126134872437e-01 -1.489767432212829590e-01 -7.334445118904113770e-01 -2.609348595142364502e-01 -4.619154497049748898e-04 3.958580195903778076e-01
9.954442828893661499e-02 -3.422565460205078125e-01 9.376931190490722656e-02 2.572980821132659912e-01 -4.196467101573944092e-01 -4.867931008338928223e-01 5.222203135490417480e-01 -3.349201083183288574e-01
-2.932505607604980469e-01 2.442752867937088013e-01 -9.231881797313690186e-02 -1.635275334119796753e-01 -2.098438888788223267e-01 -3.627267181873321533e-01 7.682850360870361328e-01 -2.306568920612335205e-01
-6.651536822319030762e-01 -3.783451020717620850e-01 -3.912124410271644592e-02 -2.171174287796020508e-01 -2.033416181802749634e-01 -2.050242871046066284e-01 4.248790740966796875e-01 -3.191398382186889648e-01
-5.331190824508666992e-01 -3.606694564223289490e-02 -2.625186145305633545e-01 -4.304559528827667236e-01 -2.558228373527526855e-02 -6.039486080408096313e-02 6.284442543983459473e-01 -2.470441609621047974e-01
1.473778337240219116e-01 -7.378619313240051270e-01 -3.078790903091430664e-01 -2.994168400764465332e-01 -3.322271704673767090e-01 -3.723089396953582764e-02 3.691387474536895752e-01 -3.708324581384658813e-02
-2.377099916338920593e-02 5.438802242279052734e-01 6.334936618804931641e-02 -4.865906834602355957e-01 -3.738575875759124756e-01 -5.566762685775756836e-01 6.592182815074920654e-02 -9.403224289417266846e-02
7.811176776885986328e-02 -1.845239251852035522e-01 -4.489382505416870117e-01 -2.607484720647335052e-02 -5.577629804611206055e-01 -1.947233378887176514e-01 3.610454201698303223e-01 5.274974703788757324e-01
3.365732729434967041e-01 -2.593856751918792725e-01 2.517212368547916412e-02 -7.229631543159484863e-01 -4.392687976360321045e-01 -3.093419969081878662e-01 8.544705063104629517e-02 -1.331813726574182510e-02
-3.951015174388885498e-01 1.908679157495498657e-01 -4.482479989528656006e-01 -1.167705282568931580e-01 -2.700594067573547363e-01 4.103890433907508850e-02 6.536375880241394043e-01 -3.017352819442749023e-01
4.014679193496704102e-01 -1.030080616474151611e-01 5.984983220696449280e-02 -5.818377137184143066e-01 -6.744210124015808105e-01 1.031776815652847290e-01 1.426092237234115601e-01 -1.639845035970211029e-02
-2.669132649898529053e-01 3.088243305683135986e-01 -1.683487147092819214e-01 -2.610556185245513916e-01 -1.575642228126525879e-01 -4.470855295658111572e-01 7.070912122726440430e-01 -1.104696616530418396e-01
2.037439197301864624e-01 -4.586608335375785828e-02 -3.895836174488067627e-01 -4.541761577129364014e-01 -5.846817493438720703e-01 4.175183176994323730e-01 2.084949761629104614e-01 -1.966949850320816040e-01
3.991013765335083008e-01 -1.589107811450958252e-01 6.217173859477043152e-02 -3.594508171081542969e-01 -4.363664388656616211e-01 2.009342238306999207e-02 3.569222986698150635e-01 -6.034752726554870605e-01
2.154521457850933075e-02 -6.205983161926269531e-01 7.746674120426177979e-02 -3.994353115558624268e-01 -4.169583916664123535e-01 1.443408727645874023e-01 3.341139554977416992e-01 -3.775225877761840820e-01
1.993124485015869141e-01 -2.906384170055389404e-01 -5.225431323051452637e-01 -3.618375062942504883e-01 -1.461189836263656616e-01 -1.480533182621002197e-01 5.871396660804748535e-01 -2.895211875438690186e-01
1.508727222681045532e-01 -6.475725173950195312e-01 -1.356469690799713135e-01 -4.776897132396697998e-01 -4.017066955566406250e-01 1.618404984474182129e-01 3.512812554836273193e-01 -1.845265366137027740e-02
-7.115079462528228760e-02 -7.060116529464721680e-02 2.044602632522583008e-01 -6.167699098587036133e-01 -6.749724745750427246e-01 -1.897099018096923828e-01 -2.294462472200393677e-01 -1.533641368150711060e-01
1.933057457208633423e-01 -1.786915957927703857e-02 -1.263768821954727173e-01 -6.445267200469970703e-01 -5.036346316337585449e-01 2.820833027362823486e-01 1.736415773630142212e-01 -4.093377292156219482e-01
-1.184520646929740906e-01 7.894998043775558472e-02 1.191803887486457825e-01 1.329782307147979736e-01 -3.598471581935882568e-01 -4.718079864978790283e-01 7.699540853500366211e-01 -5.409874022006988525e-02
-4.417938292026519775e-01 -4.156517386436462402e-01 -5.919906124472618103e-02 9.493196010589599609e-02 -3.399858772754669189e-01 -2.416245639324188232e-01 6.674929261207580566e-01 3.961682319641113281e-03
5.704749226570129395e-01 -1.939348131418228149e-01 -3.051042556762695312e-01 -1.716121435165405273e-01 -5.352787971496582031e-01 -1.512388139963150024e-01 2.795581221580505371e-01 -3.561728298664093018e-01
-3.079669177532196045e-01 4.077738225460052490e-01 -8.491210639476776123e-03 -7.734850049018859863e-01 -2.291249036788940430e-01 -2.162088602781295776e-01 1.604838520288467407e-01 1.246048286557197571e-01
1.675763428211212158e-01 -6.680918335914611816e-01 -2.346546947956085205e-01 -4.880236089229583740e-01 -3.187592029571533203e-01 -5.703813955187797546e-02 3.438190817832946777e-01 -9.627785533666610718e-02
1.340777426958084106e-01 -2.498673796653747559e-01 1.227415949106216431e-01 -5.035480260848999023e-01 -6.082514524459838867e-01 -9.810157865285873413e-02 -3.504985198378562927e-02 -5.197508335113525391e-01
1.481825858354568481e-01 2.794505953788757324e-01 -4.619333893060684204e-02 -6.895040273666381836e-01 -4.737062156200408936e-01 -1.009833738207817078e-01 1.433962304145097733e-02 -4.331267476081848145e-01
-5.638400316238403320e-01 -2.663777172565460205e-01 -5.771569609642028809e-01 -1.192252561450004578e-01 -2.653717398643493652e-01 -3.923941031098365784e-02 4.277011156082153320e-01 -9.440587460994720459e-02
-4.313524067401885986e-01 -1.760256439447402954e-01 -5.156901478767395020e-01 -2.499221861362457275e-01 -2.673837170004844666e-02 -1.545530259609222412e-01 6.051861643791198730e-01 -2.523904442787170410e-01
-6.830880045890808105e-01 1.886950731277465820e-01 -1.325824558734893799e-01 -3.494148552417755127e-01 -2.211759090423583984e-01 -1.131954342126846313e-01 5.443926453590393066e-01 -4.564343485981225967e-03
-2.852068245410919189e-01 -2.393573075532913208e-01 -4.799589812755584717e-01 1.292350888252258301e-01 -5.731634497642517090e-01 -5.119879841804504395e-01 -1.537585854530334473e-01 3.636186243966221809e-03
-3.085989058017730713e-01 1.831301450729370117e-01 2.576893270015716553e-01 -3.172405660152435303e-01 -2.368808984756469727e-01 -5.154637098312377930e-01 9.371985495090484619e-02 -6.112168431282043457e-01
3.297691941261291504e-01 -1.058943686075508595e-03 2.985496260225772858e-02 -5.459659695625305176e-01 -6.770061254501342773e-01 -3.448174595832824707e-01 -1.148910373449325562e-01 -4.294885322451591492e-02
2.004926651716232300e-01 4.501144587993621826e-01 -5.078326463699340820e-01 -2.961610257625579834e-01 -5.526294708251953125e-01 -1.714739650487899780e-01 -4.762577638030052185e-02 -2.729898691177368164e-01
-4.253881573677062988e-01 3.281083703041076660e-01 -1.549669504165649414e-01 -1.112079620361328125e-01 -2.845292687416076660e-01 -1.642469167709350586e-01 7.525248527526855469e-01 -2.793680690228939056e-02
-1.869798824191093445e-02 3.011420182883739471e-02 2.569914460182189941e-01 -6.492300331592559814e-02 -6.639649271965026855e-01 -6.356963515281677246e-01 1.188511997461318970e-01 2.634370625019073486e-01
-6.830865740776062012e-01 -4.113227128982543945e-01 -1.445878669619560242e-02 -3.232671618461608887e-01 -2.213567793369293213e-01 -1.375380605459213257e-01 3.115599751472473145e-01 -3.074256777763366699e-01
-3.910925686359405518e-01 -1.021967232227325439e-01 2.536201775074005127e-01 -3.696940839290618896e-01 -5.643074512481689453e-01 -2.493413090705871582e-01 1.670097261667251587e-01 4.765493273735046387e-01
-5.873900651931762695e-01 -3.259452581405639648e-01 -7.610560208559036255e-02 -3.769940137863159180e-01 -1.607461422681808472e-01 6.453868001699447632e-02 5.785470604896545410e-01 -1.899863332509994507e-01
-3.920827507972717285e-01 2.337863594293594360e-01 8.002158254384994507e-03 -5.660206079483032227e-01 -2.343456298112869263e-01 -5.984570980072021484e-01 2.279349137097597122e-03 -2.410347461700439453e-01
1.013910174369812012e-01 -3.515841960906982422e-01 1.043103933334350586e-01 1.577055007219314575e-01 -3.664965927600860596e-01 -5.453199148178100586e-01 6.307260990142822266e-01 -2.911890298128128052e-02
2.727898657321929932e-01 -1.843138188123703003e-01 1.512408107519149780e-01 -3.746058046817779541e-01 -5.923424363136291504e-01 3.672854974865913391e-02 1.626396924257278442e-01 -5.913887023925781250e-01
3.881297707557678223e-01 -1.784868389368057251e-01 -1.816398650407791138e-01 -3.398277759552001953e-01 -8.088871836662292480e-01 1.072522848844528198e-01 3.232412412762641907e-02 -4.663950577378273010e-02
-7.746217250823974609e-01 -5.170941725373268127e-02 8.664228022098541260e-02 -2.288054972887039185e-01 -2.586185634136199951e-01 -2.500705420970916748e-01 4.320915639400482178e-01 -1.459679752588272095e-01
1.906576901674270630e-01 -2.077869176864624023e-01 -2.286776304244995117e-01 -9.094169735908508301e-02 -3.053601644933223724e-02 -7.531822919845581055e-01 5.090551972389221191e-01 -1.804353445768356323e-01
3.695509582757949829e-02 -4.574455916881561279e-01 2.427633404731750488e-01 1.982051283121109009e-01 -4.974678456783294678e-01 -3.104879558086395264e-01 5.864373445510864258e-01 -5.807546153664588928e-02
3.381561636924743652e-01 -7.813800871372222900e-02 -1.549495607614517212e-01 -6.733375787734985352e-01 -5.428008437156677246e-01 4.834218695759773254e-02 1.729598492383956909e-01 2.743486166000366211e-01
2.766295969486236572e-01 3.763468861579895020e-01 -4.162601530551910400e-01 -2.302580177783966064e-01 -6.769382357597351074e-01 1.462213993072509766e-01 1.446905732154846191e-01 -2.344920188188552856e-01
-2.740580774843692780e-02 5.960930585861206055e-01 1.340904533863067627e-01 -4.248518347740173340e-01 -5.673558712005615234e-01 -1.828387528657913208e-01 1.035816688090562820e-02 -3.000212311744689941e-01
3.993268683552742004e-02 -2.386503368616104126e-01 -7.845569401979446411e-02 -1.927127987146377563e-01 -9.016770124435424805e-01 2.185081690549850464e-01 -1.223369389772415161e-01 -1.497474759817123413e-01
-4.995794296264648438e-01 6.567355990409851074e-02 -1.720903068780899048e-01 -4.214596748352050781e-01 -2.179617136716842651e-01 2.379427105188369751e-01 6.443349123001098633e-01 -1.399013102054595947e-01
-3.724443018436431885e-01 2.847477793693542480e-01 1.171140968799591064e-01 -4.422436654567718506e-01 -6.734953075647354126e-02 -4.808308184146881104e-01 4.453344941139221191e-01 -3.699346482753753662e-01
8.397531509399414062e-02 -1.693701744079589844e-01 -2.712455987930297852e-01 2.556805908679962158e-01 -3.675616085529327393e-01 -4.778084754943847656e-01 6.748428940773010254e-01 -8.062158524990081787e-02
3.247226178646087646e-01 1.517526060342788696e-01 -5.461618900299072266e-01 -3.634614050388336182e-01 -5.708371400833129883e-01 1.734051853418350220e-01 2.699968218803405762e-01 -1.109349504113197327e-01
-2.270287126302719116e-01 2.935255505144596100e-02 -3.382924795150756836e-01 -1.347541660070419312e-01 -9.738614410161972046e-02 -6.563709378242492676e-01 5.887913107872009277e-01 -1.673733592033386230e-01
-4.873763322830200195e-01 1.386929154396057129e-01 -7.597146928310394287e-02 -5.152271389961242676e-01 -1.364330351352691650e-01 1.849872469902038574e-01 6.232113838195800781e-01 -1.754170656204223633e-01
-6.182520985603332520e-01 1.735635697841644287e-01 -2.548036575317382812e-01 -3.697743415832519531e-01 -2.043378651142120361e-01 -1.095925178378820419e-02 5.800648927688598633e-01 -8.736445754766464233e-02
2.849646210670471191e-01 -1.162972748279571533e-01 -5.011687874794006348e-01 -2.204169481992721558e-01 -4.711773097515106201e-01 5.475344508886337280e-02 5.157423019409179688e-01 3.384082913398742676e-01
-3.852091431617736816e-01 1.832042336463928223e-01 -1.026033163070678711e-01 -2.755261659622192383e-01 -2.766483426094055176e-01 -4.683369696140289307e-01 -1.121124252676963806e-01 -6.505113244056701660e-01
-5.207830071449279785e-01 2.242586575448513031e-02 -3.815980255603790283e-02 -3.137096762657165527e-01 -2.833776175975799561e-01 -7.376917004585266113e-01 -2.065396867692470551e-02 -5.910757184028625488e-02
1.116621494293212891e-01 -4.874419569969177246e-01 -1.780140101909637451e-01 -3.461604416370391846e-01 -1.483737379312515259e-01 -2.825301587581634521e-01 3.283032774925231934e-01 -6.235340237617492676e-01
-1.032768040895462036e-01 -1.228149607777595520e-01 -7.263646125793457031e-01 -1.339305937290191650e-01 -2.939740121364593506e-01 -5.573036670684814453e-01 1.262699365615844727e-01 -1.255195438861846924e-01
1.129801794886589050e-01 -2.265958786010742188e-01 -1.936006098985671997e-01 1.585826724767684937e-01 -2.555396556854248047e-01 -3.835327029228210449e-01 8.048177957534790039e-01 -1.145885214209556580e-01
-4.921508133411407471e-01 -3.776071071624755859e-01 6.870018690824508667e-02 -1.538193672895431519e-01 -6.492779254913330078e-01 -1.894989013671875000e-01 2.848911099135875702e-02 3.585204780101776123e-01
3.171431720256805420e-01 1.317420303821563721e-01 -1.492210328578948975e-01 -1.784508377313613892e-01 -8.019114136695861816e-01 8.311640471220016479e-02 1.670193858444690704e-02 -4.215488135814666748e-01
-6.966892480850219727e-01 -1.689275950193405151e-01 -2.594909369945526123e-01 -2.561963200569152832e-01 -3.052864968776702881e-01 1.144858822226524353e-01 4.846169650554656982e-01 -1.093392372131347656e-01
-3.464418053627014160e-01 4.155761301517486572e-01 -3.049534857273101807e-01 2.214758843183517456e-02 -4.606165885925292969e-01 -1.669375598430633545e-01 6.075804829597473145e-01 -6.780538707971572876e-02
-3.666774332523345947e-01 2.654028534889221191e-01 2.343747913837432861e-01 1.601357385516166687e-02 -3.716638982295989990e-01 -3.886026740074157715e-01 6.518664956092834473e-01 -1.607633531093597412e-01
-3.831859230995178223e-01 2.002254277467727661e-01 3.822818398475646973e-02 1.961696147918701172e-01 -7.937496304512023926e-01 -2.949942946434020996e-01 1.187002956867218018e-01 2.049017101526260376e-01
-6.054857745766639709e-02 -2.929691076278686523e-01 1.754384934902191162e-01 1.072587370872497559e-01 -4.053339362144470215e-01 5.381601513363420963e-04 8.358308672904968262e-01 7.287548482418060303e-02
-5.373245477676391602e-01 9.344234317541122437e-02 -1.637740731239318848e-01 -5.273732542991638184e-01 -5.158929526805877686e-02 -5.509639158844947815e-02 5.568762421607971191e-01 -2.860037982463836670e-01
-4.017080366611480713e-02 -3.246599733829498291e-01 -4.494512677192687988e-01 1.304356306791305542e-01 -7.937613129615783691e-01 -1.269862353801727295e-01 -7.979093492031097412e-02 1.463328748941421509e-01
5.155576393008232117e-02 -1.326488256454467773e-01 1.320941373705863953e-03 6.199362128973007202e-02 -7.710952758789062500e-01 -6.021065711975097656e-01 -3.710521385073661804e-02 -1.319248676300048828e-01
-4.074837267398834229e-01 4.422177076339721680e-01 -2.070278674364089966e-01 -6.247398257255554199e-01 -2.001826912164688110e-01 -3.512153327465057373e-01 1.937073171138763428e-01 6.551554054021835327e-02
2.519185543060302734e-01 2.802768908441066742e-02 -1.324556171894073486e-01 -2.398138046264648438e-01 -7.861120104789733887e-01 -2.157779783010482788e-01 -1.697188168764114380e-01 -4.090961813926696777e-01
1.496604532003402710e-01 -3.104565739631652832e-01 -1.804134994745254517e-01 8.968818932771682739e-02 -2.334593683481216431e-01 -6.425108909606933594e-01 6.098130941390991211e-01 -3.781269118189811707e-02
-8.716288208961486816e-02 -6.712819933891296387e-01 -2.334938943386077881e-01 -2.892001867294311523e-01 -4.241151511669158936e-01 8.034265786409378052e-02 1.474923193454742432e-01 -4.422041773796081543e-01
-2.610701620578765869e-01 4.886992275714874268e-01 -1.824800670146942139e-01 -6.849749684333801270e-01 -3.481604754924774170e-01 -2.471431493759155273e-01 4.000001028180122375e-02 -8.142720907926559448e-02
-2.773410081863403320e-01 2.705809175968170166e-01 1.440199464559555054e-01 7.850363850593566895e-02 -7.989267110824584961e-01 -3.699511885643005371e-01 9.709141403436660767e-02 1.959308981895446777e-01
-3.604117631912231445e-01 2.836331129074096680e-01 -9.804829210042953491e-02 8.752314746379852295e-02 -4.335265457630157471e-01 -3.791891932487487793e-01 6.547169089317321777e-01 1.095343455672264099e-01
-6.964290142059326172e-01 2.989407181739807129e-01 -1.941880732774734497e-01 -3.479504287242889404e-01 -2.847548723220825195e-01 -5.623946711421012878e-02 4.089959263801574707e-01 -1.237607151269912720e-01
-5.005496740341186523e-01 -1.042003110051155090e-01 3.111079931259155273e-01 -3.564484715461730957e-01 -5.623710155487060547e-01 -2.578109502792358398e-01 1.271185576915740967e-01 3.403848707675933838e-01
3.605166077613830566e-02 -2.674606740474700928e-01 -7.598973810672760010e-02 -6.414444446563720703e-01 -5.142085552215576172e-01 -3.796208798885345459e-01 -1.750493943691253662e-01 -2.660354375839233398e-01
-1.191452369093894958e-01 -1.590167880058288574e-01 -3.136314079165458679e-02 -7.198504209518432617e-01 -6.213444471359252930e-01 1.466674506664276123e-01 -1.574378162622451782e-01 -9.477894008159637451e-02
2.841996587812900543e-02 -2.655720710754394531e-01 -1.740781664848327637e-01 1.637878417968750000e-01 -1.962118297815322876e-01 -5.201488137245178223e-01 6.758905053138732910e-01 -3.250421881675720215e-01
-2.979897856712341309e-01 2.807465195655822754e-01 -1.912582963705062866e-01 1.149132028222084045e-01 -4.349179863929748535e-01 -3.694544434547424316e-01 6.750525236129760742e-01 3.539321944117546082e-02
-3.208465278148651123e-01 1.568285673856735229e-01 -3.017606437206268311e-01 -3.888539671897888184e-01 6.334013491868972778e-02 -4.414130747318267822e-01 6.223219633102416992e-01 -2.098890990018844604e-01
-6.895956993103027344e-01 -3.076353669166564941e-01 -1.544180065393447876e-01 -3.828754425048828125e-01 -2.489242404699325562e-01 -9.668552875518798828e-02 2.640995979309082031e-01 -3.439761996269226074e-01
4.376543164253234863e-01 1.245157513767480850e-02 4.702162742614746094e-02 -1.079083755612373352e-01 -8.455453515052795410e-01 1.795393675565719604e-01 2.011441588401794434e-01 -8.251233398914337158e-02
2.068280875682830811e-01 -4.917810857295989990e-02 -5.133581757545471191e-01 -4.516841173171997070e-01 -4.690635502338409424e-01 2.650908231735229492e-01 3.366064429283142090e-01 2.892244756221771240e-01
4.494446814060211182e-01 1.862231343984603882e-01 -4.573830366134643555e-01 -1.392671018838882446e-01 -6.432524323463439941e-01 -2.835027873516082764e-01 1.861014962196350098e-01 7.710045576095581055e-02
-5.580966826528310776e-03 -5.885712802410125732e-02 -4.331923127174377441e-01 -1.404870208352804184e-02 -4.851797223091125488e-01 -7.527541518211364746e-01 6.653866916894912720e-02 -4.675649106502532959e-02
3.650098741054534912e-01 -1.820938661694526672e-02 -4.131112992763519287e-01 -5.229774713516235352e-01 -4.894912540912628174e-01 1.599268317222595215e-01 3.193741142749786377e-01 2.347165793180465698e-01
1.911418735980987549e-01 4.269745945930480957e-01 -5.063797831535339355e-01 -1.497082710266113281e-01 -6.614954471588134766e-01 -1.928883641958236694e-01 -5.159591510891914368e-02 -1.577346622943878174e-01
-1.364142745733261108e-01 9.645862132310867310e-02 -2.508170604705810547e-01 -2.867602407932281494e-01 -2.501333057880401611e-01 -8.676185011863708496e-01 8.747706562280654907e-02 -6.297178566455841064e-02
-2.490891963243484497e-01 1.999199837446212769e-01 -4.006568491458892822e-01 -1.491844654083251953e-01 -6.787058711051940918e-02 -4.322352409362792969e-01 6.749652624130249023e-01 -2.611373960971832275e-01
4.932137727737426758e-01 3.162129819393157959e-01 -1.985019296407699585e-01 -6.722267717123031616e-02 -6.057175993919372559e-01 5.699826031923294067e-02 4.727777838706970215e-01 1.384409964084625244e-01
-3.053579628467559814e-01 -9.289230406284332275e-02 -6.308063268661499023e-01 -2.029253542423248291e-01 -5.707266330718994141e-01 3.183573856949806213e-02 1.191154271364212036e-01 3.436590731143951416e-01
-2.986415028572082520e-01 3.929648995399475098e-01 -2.564889490604400635e-01 3.342473879456520081e-02 -3.571883440017700195e-01 -2.778325974941253662e-01 6.812945008277893066e-01 -1.433578729629516602e-01
9.885779023170471191e-02 -2.898726165294647217e-01 -1.449103057384490967e-01 -2.196408659219741821e-01 -6.981204748153686523e-01 1.306620538234710693e-01 -2.988711930811405182e-02 -5.758663415908813477e-01
2.864269912242889404e-01 1.686713397502899170e-01 2.218406498432159424e-01 -2.737978398799896240e-01 -8.066192269325256348e-01 -3.178625702857971191e-01 -1.166543439030647278e-01 -7.188615854829549789e-03
-6.125307083129882812e-01 -3.896363079547882080e-01 -9.717387706041336060e-02 -2.681053280830383301e-01 -2.292288839817047119e-01 5.709929019212722778e-02 5.648619532585144043e-01 -1.295807808637619019e-01
2.496284097433090210e-01 -1.843625009059906006e-01 -3.373343050479888916e-01 -1.676481813192367554e-01 -8.282083868980407715e-01 1.591825038194656372e-01 6.626979261636734009e-02 2.147926837205886841e-01
8.592396229505538940e-02 -1.234896108508110046e-01 -3.624146878719329834e-01 -7.206525206565856934e-01 -4.497092962265014648e-01 6.042737513780593872e-02 -5.897190794348716736e-02 -3.425133228302001953e-01
-5.339601263403892517e-02 -2.375462837517261505e-02 -5.903912782669067383e-01 -3.300821185111999512e-01 -6.808885931968688965e-01 2.430468499660491943e-01 9.180128574371337891e-02 8.921942114830017090e-02
-1.704646497964859009e-01 -3.264873623847961426e-01 4.401591718196868896e-01 1.044326946139335632e-01 -4.701288044452667236e-01 -4.267541766166687012e-01 4.913175404071807861e-01 -1.231596395373344421e-01
4.871574044227600098e-01 -1.237082034349441528e-01 -1.152378246188163757e-01 -4.913927018642425537e-01 -6.507778167724609375e-01 9.185166656970977783e-02 2.101267129182815552e-01 1.285515576601028442e-01
-7.200856804847717285e-01 -1.545073240995407104e-01 -2.453580945730209351e-01 -2.928015589714050293e-01 -2.782500982284545898e-01 9.091527014970779419e-02 4.700675308704376221e-01 -7.084380090236663818e-02
-3.177127242088317871e-01 1.731934994459152222e-01 -4.330048337578773499e-02 -1.505550444126129150e-01 -1.945459097623825073e-01 -2.121065557003021240e-01 8.385106921195983887e-01 -2.420403212308883667e-01
2.462861090898513794e-01 -1.515822559595108032e-01 -1.158794313669204712e-01 -8.759894371032714844e-01 -1.714942008256912231e-01 -2.669745087623596191e-01 1.865889132022857666e-01 8.902501314878463745e-03
-3.363739252090454102e-01 3.690809011459350586e-02 2.094469666481018066e-01 6.107730418443679810e-02 -7.510919570922851562e-01 -3.374723494052886963e-01 1.691178977489471436e-01 3.623041510581970215e-01
-4.850127995014190674e-01 -2.230401337146759033e-01 1.772205345332622528e-02 -1.908151358366012573e-01 -6.695278882980346680e-01 -1.293075978755950928e-01 7.500347495079040527e-02 4.557164907455444336e-01
-3.754437565803527832e-01 5.370278358459472656e-01 9.301435947418212891e-02 -5.280047655105590820e-01 -2.608202695846557617e-01 -3.525352776050567627e-01 3.009349405765533447e-01 1.822686754167079926e-02
-3.788312673568725586e-01 3.070437312126159668e-01 -9.299858659505844116e-02 1.474589854478836060e-01 -4.987100958824157715e-01 -3.187945187091827393e-01 6.176306009292602539e-01 -2.997362753376364708e-03
1.113898158073425293e-01 -3.401910886168479919e-02 -3.567011952400207520e-01 -1.725088506937026978e-01 -5.600392818450927734e-01 -9.556139260530471802e-02 3.531746864318847656e-01 6.180060505867004395e-01
1.414367109537124634e-01 6.835713982582092285e-02 2.322998046875000000e-01 -5.034625530242919922e-01 -7.009304165840148926e-01 -1.719269752502441406e-01 -1.418429315090179443e-01 -3.562350571155548096e-01
-1.211156249046325684e-01 5.790643692016601562e-01 1.737494468688964844e-01 -4.313861727714538574e-01 -5.635882616043090820e-01 -2.736926674842834473e-01 -5.106214433908462524e-02 -1.964328587055206299e-01
-5.412251129746437073e-02 -5.527130365371704102e-01 1.010746955871582031e-01 2.434049099683761597e-01 -5.299992561340332031e-01 -3.229761421680450439e-01 4.865699410438537598e-01 -1.241313572973012924e-02
5.284830927848815918e-02 -5.282058119773864746e-01 -9.592053294181823730e-02 2.877151966094970703e-01 -4.601947069168090820e-01 -3.182420730590820312e-01 5.180529952049255371e-01 -2.116343080997467041e-01
-5.728918910026550293e-01 -1.593382209539413452e-01 1.646504104137420654e-01 9.213928133249282837e-02 -4.380589127540588379e-01 -2.175118476152420044e-01 6.094295382499694824e-01 1.398762874305248260e-02
1.206084042787551880e-01 -6.991738677024841309e-01 -2.637692689895629883e-01 -3.370306491851806641e-01 -2.565995752811431885e-01 -2.817633152008056641e-01 3.208718001842498779e-01 2.554470300674438477e-01
-3.553572595119476318e-01 1.845815479755401611e-01 1.655485033988952637e-01 -2.878097891807556152e-01 -2.783463895320892334e-01 -7.806589007377624512e-01 2.020004093647003174e-01 4.124172776937484741e-02
-6.331191398203372955e-03 -3.862421587109565735e-02 5.316990986466407776e-02 2.042962163686752319e-01 -3.719848394393920898e-01 -5.018988251686096191e-01 7.497273087501525879e-01 -3.921665623784065247e-02
5.347965285181999207e-02 5.256275087594985962e-02 4.081641137599945068e-01 -2.764762938022613525e-01 -6.892614364624023438e-01 -4.880861639976501465e-01 1.882987767457962036e-01 -5.073371157050132751e-02
1.004840657114982605e-01 -3.741549327969551086e-02 -7.788791656494140625e-01 1.065212208777666092e-02 -4.420439898967742920e-01 -4.181379675865173340e-01 9.993062168359756470e-02 -3.883670642971992493e-02
8.293304592370986938e-03 1.060601603239774704e-02 -4.995386004447937012e-01 -4.303211867809295654e-01 -5.322262048721313477e-01 2.340632081031799316e-01 2.619874477386474609e-02 -4.757803082466125488e-01
-5.415492132306098938e-02 2.880898416042327881e-01 -4.260250627994537354e-01 -4.434420466423034668e-01 -4.592224955558776855e-01 -2.178658097982406616e-01 7.802407443523406982e-02 5.210517048835754395e-01
1.692849546670913696e-01 -2.006350010633468628e-01 -4.446693658828735352e-01 1.815572679042816162e-01 -3.823495805263519287e-01 -6.217135787010192871e-01 3.806507289409637451e-01 -1.509314477443695068e-01
-6.753131151199340820e-01 -3.465427160263061523e-01 4.843544587492942810e-02 -2.577908337116241455e-01 -2.404791712760925293e-01 -1.548082083463668823e-01 4.527331292629241943e-01 -2.613337337970733643e-01
3.228942304849624634e-02 -5.194048210978507996e-02 -1.345437467098236084e-01 -6.225655674934387207e-01 -6.812040209770202637e-01 2.860393524169921875e-01 -9.275566041469573975e-02 -1.900227814912796021e-01
3.164098858833312988e-01 -1.388948131352663040e-02 1.005117595195770264e-01 9.983326494693756104e-02 -7.014173269271850586e-01 -5.358027219772338867e-01 1.810658574104309082e-01 2.603209018707275391e-01
3.570264279842376709e-01 -4.601371884346008301e-01 -4.341954886913299561e-01 -2.071557193994522095e-01 -4.374414682388305664e-01 -4.797292649745941162e-01 8.603734523057937622e-02 2.166178822517395020e-02
-4.361219331622123718e-02 -1.491846293210983276e-01 2.785010337829589844e-01 -4.471605122089385986e-01 -7.206734418869018555e-01 -7.918503135442733765e-02 -1.704172790050506592e-01 -3.790042102336883545e-01
-1.590227186679840088e-01 1.891066133975982666e-01 -2.116227746009826660e-01 -2.858012020587921143e-01 -1.005027559585869312e-03 -2.897551953792572021e-01 7.880584001541137695e-01 -3.278551697731018066e-01
-7.832103222608566284e-02 -1.488441228866577148e-01 -5.716716051101684570e-01 -7.982841134071350098e-02 -2.104791253805160522e-01 -7.364987134933471680e-01 1.337200254201889038e-01 -1.841667294502258301e-01
-4.009621962904930115e-02 7.734715938568115234e-02 -1.200156584382057190e-01 -2.948417365550994873e-01 -6.592239737510681152e-01 4.141387045383453369e-01 8.488297462463378906e-02 -5.270503163337707520e-01
-5.260667763650417328e-03 -1.630615592002868652e-01 -4.496559202671051025e-01 -1.679751425981521606e-01 -3.554558455944061279e-01 -3.763517141342163086e-01 3.385002315044403076e-01 6.003377437591552734e-01
4.157872498035430908e-01 1.395905911922454834e-01 4.045754298567771912e-02 -2.596557438373565674e-01 -3.496587276458740234e-01 1.444523632526397705e-01 7.478943467140197754e-01 -1.900099366903305054e-01
-5.506462454795837402e-01 2.203399389982223511e-01 -1.263346970081329346e-01 2.069030702114105225e-01 -7.426420450210571289e-01 -1.678037196397781372e-01 9.166099131107330322e-02 3.732173889875411987e-02
5.085725709795951843e-02 1.294219940900802612e-01 -3.365492522716522217e-01 -6.837863922119140625e-01 -3.197390735149383545e-01 -1.926074028015136719e-01 -5.624213442206382751e-02 -5.072872042655944824e-01
-5.387734174728393555e-01 1.167473569512367249e-01 2.698643803596496582e-01 -3.645581603050231934e-01 -1.905960738658905029e-01 -5.888334512710571289e-01 2.177741527557373047e-01 -2.447172999382019043e-01
3.042574822902679443e-01 5.277059972286224365e-02 2.012262791395187378e-01 -3.318245112895965576e-01 -6.392543315887451172e-01 -5.739517807960510254e-01 -4.258425161242485046e-02 -1.190087497234344482e-01
-4.992960989475250244e-01 1.325031071901321411e-01 -4.705794900655746460e-02 -3.935275971889495850e-01 -3.379443287849426270e-01 -4.397470951080322266e-01 -1.525503098964691162e-01 -4.951896071434020996e-01
-4.016221165657043457e-01 1.080986186861991882e-01 2.001227736473083496e-01 -5.755576491355895996e-02 -2.911782562732696533e-01 -3.658339977264404297e-01 7.311728000640869141e-01 -1.744129061698913574e-01
-1.335487365722656250e-01 3.219510614871978760e-01 -4.466729760169982910e-01 -7.728983759880065918e-01 -1.705344170331954956e-01 -1.770944893360137939e-01 3.598392009735107422e-02 1.410121172666549683e-01
2.705392800271511078e-02 -1.136900037527084351e-01 -4.693111479282379150e-01 -2.683051489293575287e-02 -5.398576259613037109e-01 -1.680246144533157349e-01 3.895628452301025391e-01 5.421553254127502441e-01
1.416012048721313477e-01 -2.223470807075500488e-01 2.076518982648849487e-01 -5.031384825706481934e-01 -6.820179820060729980e-01 -3.271550238132476807e-01 -4.191654920578002930e-02 2.455752491950988770e-01
1.453910917043685913e-01 -6.815581023693084717e-02 -1.243927925825119019e-01 3.284970521926879883e-01 -6.616011261940002441e-01 -5.769445300102233887e-01 2.611410915851593018e-01 -1.098030656576156616e-01
-4.919591546058654785e-01 5.775012075901031494e-02 -6.585454940795898438e-02 -5.060678720474243164e-01 -4.708804190158843994e-01 -2.293630540370941162e-01 8.420364558696746826e-02 4.612739980220794678e-01
-4.000267479568719864e-03 -4.608396589756011963e-01 -1.647457629442214966e-01 -4.568636119365692139e-01 -4.850151538848876953e-01 1.295397430658340454e-01 8.253748714923858643e-02 -5.412139296531677246e-01
1.581920832395553589e-01 1.311785308644175529e-03 -3.366682529449462891e-01 -5.331589281558990479e-02 -6.305642724037170410e-01 1.461030691862106323e-01 4.979082643985748291e-01 4.380816817283630371e-01
-4.994058012962341309e-01 8.563119918107986450e-02 -6.093709543347358704e-02 -5.619651675224304199e-01 -1.135762333869934082e-01 1.002627387642860413e-01 5.764033198356628418e-01 -2.618208825588226318e-01
-1.470289081335067749e-01 2.085541561245918274e-02 2.472830414772033691e-01 1.577530652284622192e-01 -5.072842240333557129e-01 -1.912916749715805054e-01 7.706850767135620117e-01 -6.346212327480316162e-02
-6.403242945671081543e-01 -2.818755507469177246e-01 -5.176142230629920959e-02 -3.583126366138458252e-01 -1.979011148214340210e-01 2.961169555783271790e-02 5.367718935012817383e-01 -2.264910489320755005e-01
8.454540371894836426e-02 8.425483852624893188e-02 -4.099586904048919678e-01 3.571635484695434570e-02 -3.437942266464233398e-01 -8.308912515640258789e-01 8.285308629274368286e-02 -3.117578849196434021e-02
-4.472024142742156982e-01 1.577228605747222900e-01 -8.416529744863510132e-02 1.659457385540008545e-01 -8.165104985237121582e-01 -2.309088408946990967e-01 3.658652305603027344e-02 1.384371221065521240e-01
-1.530579775571823120e-01 1.950724422931671143e-01 1.804616153240203857e-01 -3.529365360736846924e-02 -5.303671360015869141e-01 -6.899893879890441895e-01 2.615827918052673340e-01 2.809051275253295898e-01
-6.509333848953247070e-01 4.997415840625762939e-02 -1.688550710678100586e-01 -2.578922510147094727e-01 -1.718163937330245972e-01 -1.609832495450973511e-01 5.975911021232604980e-01 -2.573257088661193848e-01
3.521570861339569092e-01 1.864565014839172363e-01 -1.786477714776992798e-01 -7.455036640167236328e-01 -4.679375290870666504e-01 -7.209791243076324463e-02 1.254256069660186768e-01 1.167617365717887878e-01
2.653309404850006104e-01 1.692505739629268646e-02 -7.142183929681777954e-02 -4.747007191181182861e-01 -4.775532186031341553e-01 1.471109688282012939e-01 3.232094645500183105e-01 -5.871184468269348145e-01
-4.486936330795288086e-01 -5.124522000551223755e-02 1.364911943674087524e-01 -2.756822668015956879e-02 -3.372427225112915039e-01 -1.366779506206512451e-01 7.997908592224121094e-01 -6.766973435878753662e-02
1.127962842583656311e-01 -4.912022948265075684e-01 6.630726158618927002e-02 -5.554178357124328613e-01 -5.681364536285400391e-01 -2.945275306701660156e-01 -4.740527644753456116e-02 1.460777372121810913e-01
-1.036173403263092041e-01 -5.682210251688957214e-02 -3.902754783630371094e-01 -8.390076458454132080e-02 -1.355480253696441650e-01 -8.523205518722534180e-01 2.439508885145187378e-01 -1.494820564985275269e-01
8.819825202226638794e-02 6.334421038627624512e-02 -1.512139104306697845e-02 -8.944242596626281738e-01 -3.602007329463958740e-01 -1.787978112697601318e-01 1.601762324571609497e-01 -2.480613812804222107e-02
-1.091590896248817444e-01 4.346721768379211426e-01 -1.044846400618553162e-01 -5.090550780296325684e-01 -2.657045722007751465e-01 -5.449303388595581055e-01 3.462412580847740173e-02 -4.004291594028472900e-01
-4.755523204803466797e-01 -1.751109026372432709e-02 -1.580642610788345337e-01 -3.792604804039001465e-01 -5.670551061630249023e-01 -1.164450719952583313e-01 4.033081978559494019e-02 5.176707506179809570e-01
5.999031290411949158e-02 -7.132405042648315430e-02 -6.111929416656494141e-01 -2.797387540340423584e-01 -5.466232299804687500e-01 2.757486701011657715e-01 1.633598655462265015e-01 -3.714600205421447754e-01
2.279081791639328003e-01 1.044999957084655762e-01 1.743698418140411377e-01 -5.645627975463867188e-01 -6.204632520675659180e-01 -4.409209191799163818e-01 -8.578243106603622437e-02 -3.545673936605453491e-02
1.660395860671997070e-01 -4.183564782142639160e-01 -2.572452723979949951e-01 -5.178703069686889648e-01 -3.094574809074401855e-01 -5.660997629165649414e-01 4.873142763972282410e-02 2.107996642589569092e-01
-6.776103377342224121e-01 -3.950937986373901367e-01 -2.967683374881744385e-01 -1.964116096496582031e-01 -2.528436183929443359e-01 -1.901202499866485596e-01 1.609769463539123535e-01 -3.634652495384216309e-01
-1.991277784109115601e-01 5.686416625976562500e-01 1.111497581005096436e-01 -5.538545250892639160e-01 -3.849622607231140137e-01 -2.444255650043487549e-01 9.386125952005386353e-02 -3.180187642574310303e-01
2.547554969787597656e-01 1.693170815706253052e-01 -3.689604252576828003e-02 4.448503628373146057e-02 -6.952689886093139648e-01 -6.476480364799499512e-01 -1.271701976656913757e-02 9.093112312257289886e-03
-2.860074043273925781e-01 2.177193015813827515e-02 -4.979691803455352783e-01 -2.473834604024887085e-01 -9.792350232601165771e-02 -7.571273446083068848e-01 1.593676060438156128e-01 1.802949048578739166e-02
1.502845436334609985e-01 -1.301339715719223022e-01 -4.222412407398223877e-01 3.637554123997688293e-02 -6.553837656974792480e-01 -6.795742362737655640e-02 3.872025609016418457e-01 4.436180889606475830e-01
2.636353373527526855e-01 1.250568777322769165e-01 -3.090651147067546844e-02 -2.028384953737258911e-01 -8.519961833953857422e-01 -4.522984102368354797e-02 -1.168375015258789062e-01 -3.621663153171539307e-01
-5.803701281547546387e-01 1.935730725526809692e-01 -1.941359937191009521e-01 1.080391258001327515e-01 -6.189616918563842773e-01 -3.928152918815612793e-01 1.177273020148277283e-01 1.583083271980285645e-01
-5.383512377738952637e-02 -5.176675915718078613e-01 -5.363121256232261658e-02 -5.072433352470397949e-01 -3.361051678657531738e-01 2.763869799673557281e-02 1.770190894603729248e-01 -5.691077709197998047e-01
2.048509865999221802e-01 -2.308072596788406372e-01 -1.678043231368064880e-02 -3.876918256282806396e-01 -7.488087415695190430e-01 2.618369758129119873e-01 1.282995194196701050e-01 -3.293079733848571777e-01
8.249542117118835449e-02 4.746163785457611084e-01 1.806217618286609650e-02 -6.562194824218750000e-01 -2.785362005233764648e-01 -4.136511981487274170e-01 4.208482056856155396e-02 -2.941472828388214111e-01
-4.165687263011932373e-01 4.704927280545234680e-02 5.499193817377090454e-02 1.329912543296813965e-01 -4.905184507369995117e-01 5.441966652870178223e-02 7.464338541030883789e-01 5.303677916526794434e-02
1.382141709327697754e-01 6.637330353260040283e-02 -2.014670968055725098e-01 -5.923078656196594238e-01 -5.621660947799682617e-01 3.741410374641418457e-01 1.474205553531646729e-01 -3.276108205318450928e-01
-7.395094633102416992e-01 -3.104976713657379150e-01 -2.030839025974273682e-01 -3.549242615699768066e-01 -3.887954652309417725e-01 1.453327201306819916e-02 9.054239094257354736e-02 -1.730077564716339111e-01
8.428639732301235199e-03 -1.181172356009483337e-01 -4.943804144859313965e-01 -1.961768865585327148e-01 -7.117967009544372559e-01 1.284604072570800781e-01 -1.313128471374511719e-01 -4.033360481262207031e-01
-2.412539422512054443e-01 1.470385789871215820e-01 3.886551260948181152e-01 -2.061260044574737549e-01 -6.589635610580444336e-01 -5.375952720642089844e-01 1.196193229407072067e-02 -5.701406672596931458e-02
5.121783539652824402e-02 -4.506171345710754395e-01 -6.969366967678070068e-02 -2.778442203998565674e-01 -8.251184225082397461e-01 1.655977070331573486e-01 -6.172421574592590332e-02 -1.461475715041160583e-02
2.910604178905487061e-01 -9.201793372631072998e-02 -1.810424178838729858e-01 6.124868988990783691e-02 -7.383880019187927246e-01 -9.573538601398468018e-02 3.566206097602844238e-01 4.344289600849151611e-01
-6.822733283042907715e-01 -1.533010751008987427e-01 -4.294113516807556152e-01 -3.239966928958892822e-01 -3.444672524929046631e-01 8.298506587743759155e-02 4.650927707552909851e-02 -3.064744472503662109e-01
2.400187700986862183e-01 2.581360936164855957e-01 -2.282649874687194824e-01 3.628711029887199402e-02 -8.748553395271301270e-01 1.526677310466766357e-01 1.691781133413314819e-01 7.095328718423843384e-02
6.562265008687973022e-02 -6.868996024131774902e-01 -1.111547574400901794e-01 -4.922586381435394287e-01 -3.210941851139068604e-01 1.073613688349723816e-01 3.314986228942871094e-01 -2.113511264324188232e-01
-5.922204256057739258e-01 -5.120138078927993774e-02 -1.818316802382469177e-02 -5.398823022842407227e-01 -2.009940892457962036e-01 1.668528765439987183e-01 5.346804261207580566e-01 -2.698361128568649292e-02
2.355039417743682861e-01 1.867181807756423950e-01 -3.218002617359161377e-01 -5.461795330047607422e-01 -6.219701170921325684e-01 9.603345394134521484e-02 1.397137492895126343e-01 3.036734461784362793e-01
-5.393787026405334473e-01 -4.568146541714668274e-02 -3.241773545742034912e-01 -3.994418978691101074e-01 -3.130657672882080078e-01 3.290983736515045166e-01 4.530580639839172363e-01 -1.753895431756973267e-01
-4.926190078258514404e-01 9.157316386699676514e-02 2.739249765872955322e-01 -3.138496279716491699e-01 -3.461375832557678223e-01 -5.368011593818664551e-01 6.374473869800567627e-02 -4.041957855224609375e-01
7.904567569494247437e-02 -6.387063264846801758e-01 -1.816481053829193115e-01 -4.584146142005920410e-01 -2.897127866744995117e-01 -3.172244131565093994e-02 3.375167846679687500e-01 -3.792211413383483887e-01
-2.620227336883544922e-01 -3.876663744449615479e-01 1.180273666977882385e-01 -4.234657436609268188e-02 -5.766677856445312500e-01 -1.353840678930282593e-01 4.113368988037109375e-01 4.952397048473358154e-01
5.853606462478637695e-01 -2.280825674533843994e-01 4.422754421830177307e-02 -1.824641227722167969e-01 -5.235934853553771973e-01 -2.032694518566131592e-01 3.132746815681457520e-01 -3.955658674240112305e-01
3.253753781318664551e-01 -3.156158030033111572e-01 6.080767512321472168e-02 -7.237647771835327148e-01 -4.491831958293914795e-01 -2.397662103176116943e-01 8.698412030935287476e-02 1.283677481114864349e-02
5.644962191581726074e-01 -2.313924729824066162e-01 -1.607171446084976196e-01 -1.733092963695526123e-01 -6.037338376045227051e-01 -1.095309257507324219e-01 1.988372504711151123e-01 -3.948512971401214600e-01
1.306065544486045837e-02 1.812874227762222290e-01 -3.345476388931274414e-01 -3.540190309286117554e-02 -8.624647259712219238e-01 2.679584324359893799e-01 1.011615842580795288e-01 1.670572012662887573e-01
2.503388822078704834e-01 -8.970504254102706909e-02 -6.019894033670425415e-02 -8.028216361999511719e-01 -2.690203189849853516e-01 -4.428240358829498291e-01 1.049681752920150757e-01 4.066215828061103821e-02
2.470700442790985107e-01 2.459288686513900757e-01 -5.476773381233215332e-01 -2.748235166072845459e-01 -5.266948938369750977e-01 2.609867751598358154e-01 3.323930799961090088e-01 -2.167724370956420898e-01
-5.707239508628845215e-01 -4.117326438426971436e-01 7.381676137447357178e-02 -1.024347990751266479e-01 -2.751139998435974121e-01 -1.897523701190948486e-01 5.946639776229858398e-01 -1.532636582851409912e-01
-4.257813990116119385e-01 2.746908664703369141e-01 -4.360736906528472900e-02 -4.173887670040130615e-01 -2.530298829078674316e-01 -4.213751852512359619e-01 -4.283414408564567566e-02 -5.689677596092224121e-01
-1.457948982715606689e-01 -1.798577606678009033e-01 3.788370639085769653e-02 1.657894439995288849e-02 -7.006844282150268555e-01 -6.285673975944519043e-01 1.769245043396949768e-02 2.414877563714981079e-01
-2.485929057002067566e-02 4.578254744410514832e-02 -4.312390089035034180e-01 8.699230104684829712e-02 -7.993230223655700684e-01 2.198594957590103149e-01 2.328840047121047974e-01 2.495210021734237671e-01
8.700508624315261841e-03 -8.616483211517333984e-02 -1.608292758464813232e-01 -2.557530403137207031e-01 -6.903843879699707031e-01 -2.816182747483253479e-02 3.014706969261169434e-01 5.769888162612915039e-01
9.378199465572834015e-03 7.432290818542242050e-03 -3.962909579277038574e-01 5.992636457085609436e-02 -8.190861940383911133e-01 3.304731547832489014e-01 2.367019206285476685e-01 5.546810105443000793e-02
4.016526937484741211e-01 -3.039714694023132324e-01 -4.219599664211273193e-01 -2.236810326576232910e-01 -6.180326938629150391e-01 1.089732125401496887e-01 3.169202506542205811e-01 1.546444743871688843e-01
-2.984844148159027100e-01 3.071790635585784912e-01 -2.374109327793121338e-01 -2.059324532747268677e-01 -1.714477390050888062e-01 -1.923365592956542969e-01 7.810608744621276855e-01 -2.033034116029739380e-01
-7.725010812282562256e-02 -3.599545061588287354e-01 -1.649933606386184692e-01 -1.888480186462402344e-01 -8.497517108917236328e-01 9.400362521409988403e-02 -2.021986544132232666e-01 -1.725683212280273438e-01
-1.222129538655281067e-01 -3.146424517035484314e-02 2.682296335697174072e-01 -8.289824724197387695e-01 -2.765129208564758301e-01 1.003643423318862915e-01 1.546017229557037354e-01 -3.383500576019287109e-01
4.233641177415847778e-02 3.440690934658050537e-01 -7.161602377891540527e-02 -7.320694923400878906e-01 -5.137500762939453125e-01 -1.499798744916915894e-01 -8.124963939189910889e-02 2.138576060533523560e-01
-2.922767996788024902e-01 4.368397593498229980e-01 2.633614540100097656e-01 -4.185287058353424072e-01 -3.590689003467559814e-01 -5.340540409088134766e-01 2.410255819559097290e-01 8.356001973152160645e-02
-1.031291037797927856e-01 6.248641610145568848e-01 1.083136200904846191e-01 -4.011581838130950928e-01 -4.920137822628021240e-01 -3.478461205959320068e-01 3.843404725193977356e-02 -2.483899295330047607e-01
-2.031734585762023926e-01 -1.560733020305633545e-01 4.650587141513824463e-01 8.123059570789337158e-02 -5.133081078529357910e-01 -4.239577054977416992e-02 6.571800112724304199e-01 -1.196474432945251465e-01
-5.972267314791679382e-02 4.908980131149291992e-01 2.192539870738983154e-01 -4.591662585735321045e-01 -6.560168862342834473e-01 -2.200329005718231201e-01 -1.047237738966941833e-01 -8.250191062688827515e-02
-2.127892225980758667e-01 -2.545009851455688477e-01 4.184188842773437500e-01 -3.157122731208801270e-01 -1.102080270648002625e-01 -6.330440044403076172e-01 4.006189703941345215e-01 -2.044883519411087036e-01
2.103119790554046631e-01 -2.820243835449218750e-01 -4.847993329167366028e-02 -1.149533912539482117e-01 -8.821868300437927246e-01 7.124616205692291260e-02 9.164284914731979370e-02 2.625615000724792480e-01
-1.235862672328948975e-01 3.225525319576263428e-01 -2.488122582435607910e-01 -6.665389537811279297e-01 -3.953451216220855713e-01 -3.396221101284027100e-01 -1.170270517468452454e-01 -2.986106574535369873e-01
9.622592478990554810e-02 -2.284892499446868896e-01 -5.522115826606750488e-01 -2.621316723525524139e-02 -7.494973540306091309e-01 -1.001450642943382263e-01 -1.937250420451164246e-02 2.464911937713623047e-01
2.311517596244812012e-01 -2.369728237390518188e-01 -2.597465813159942627e-01 -2.755176723003387451e-01 -3.064368069171905518e-01 -6.411016583442687988e-01 1.217155531048774719e-01 -4.767654240131378174e-01
-7.157374173402786255e-02 -4.763409122824668884e-02 1.921727806329727173e-01 -9.027293324470520020e-01 -1.028810665011405945e-01 -2.844494879245758057e-01 2.001295089721679688e-01 9.596656262874603271e-02
-3.770706057548522949e-01 -2.386892884969711304e-01 -4.584236070513725281e-03 6.240430753678083420e-03 -4.211477935314178467e-01 -4.059440195560455322e-01 4.885747730731964111e-01 4.689606130123138428e-01
-5.626028776168823242e-01 -1.355636306107044220e-02 2.354034334421157837e-01 -3.169929385185241699e-01 -4.288706183433532715e-01 -1.091635078191757202e-01 5.719956159591674805e-01 -6.610111147165298462e-02
-6.058794856071472168e-01 -3.112512230873107910e-01 -3.189350962638854980e-01 -2.002481967210769653e-01 -3.445078432559967041e-01 2.071698457002639771e-01 4.670275449752807617e-01 -1.203923448920249939e-01
2.005339860916137695e-01 -4.190081357955932617e-01 -1.918547004461288452e-01 -3.053709864616394043e-01 -7.616094350814819336e-01 2.440157979726791382e-01 7.869591563940048218e-02 -9.150375425815582275e-02
1.188965514302253723e-01 3.121982216835021973e-01 -4.580669403076171875e-01 1.144379377365112305e-01 -8.055923581123352051e-01 7.532185874879360199e-03 1.122579947113990784e-01 -6.194205582141876221e-02
-1.065221950411796570e-01 -3.377432525157928467e-01 -4.696407355368137360e-03 2.042932659387588501e-01 -4.721564054489135742e-01 -7.493101060390472412e-02 7.612128853797912598e-01 1.575862616300582886e-01
-6.555213034152984619e-02 6.154941916465759277e-01 1.804096624255180359e-02 -2.987394332885742188e-01 -4.172720611095428467e-01 -5.701778531074523926e-01 9.836532175540924072e-02 -1.356639564037322998e-01
1.582962721586227417e-01 -2.260264158248901367e-01 -2.453876584768295288e-01 -4.363479465246200562e-02 -5.043492913246154785e-01 -1.237251907587051392e-01 5.657984018325805664e-01 5.214701890945434570e-01
-5.057902634143829346e-02 -3.893967717885971069e-02 -4.566544592380523682e-01 -2.909778058528900146e-01 -5.016480088233947754e-01 -7.657862454652786255e-02 2.529998421669006348e-01 6.174142956733703613e-01
5.411140322685241699e-01 1.282216161489486694e-01 -1.988739669322967529e-01 -4.584581553936004639e-01 -6.149224638938903809e-01 -2.260649949312210083e-02 2.224242389202117920e-01 1.136076822876930237e-01
5.033348202705383301e-01 3.797438144683837891e-01 1.618481129407882690e-01 -4.555695652961730957e-01 -5.117293000221252441e-01 -2.669390141963958740e-01 1.884870976209640503e-01 7.720835041254758835e-03
1.375401020050048828e-02 -2.925662100315093994e-01 -2.553454637527465820e-01 -7.662563771009445190e-02 -5.746953487396240234e-01 3.292171517387032509e-03 4.293514192104339600e-01 5.731620192527770996e-01
2.694775164127349854e-01 -3.260824680328369141e-01 5.210960749536752701e-03 -2.970519959926605225e-01 -8.395789265632629395e-01 1.638454049825668335e-01 2.889360487461090088e-02 1.456155255436897278e-02
-3.550638258457183838e-01 2.530829310417175293e-01 4.939695820212364197e-02 -6.802489757537841797e-01 -1.002498492598533630e-01 -4.495340883731842041e-01 3.210555315017700195e-01 1.717333346605300903e-01
1.422500610351562500e-01 -4.460726976394653320e-01 -2.919603884220123291e-01 -5.080056190490722656e-01 -4.830491840839385986e-01 -4.271863102912902832e-01 -1.151835545897483826e-01 -9.155116975307464600e-02
2.974296808242797852e-01 -2.814379334449768066e-01 -2.846386432647705078e-01 -7.548879086971282959e-02 -5.597634315490722656e-01 -3.165445029735565186e-01 8.725029230117797852e-02 -5.696160197257995605e-01
-2.241988480091094971e-01 -5.889114737510681152e-02 2.699060738086700439e-01 -1.202984303236007690e-01 -6.230520009994506836e-01 -6.751002073287963867e-01 1.064109876751899719e-01 -6.056749448180198669e-02
-5.074244737625122070e-01 1.352379185846075416e-04 -1.409175395965576172e-01 -4.960082769393920898e-01 -1.039000321179628372e-02 -9.536059945821762085e-02 6.131215095520019531e-01 -3.025205433368682861e-01
2.612575590610504150e-01 6.314809620380401611e-02 -4.320535436272621155e-02 -3.247640728950500488e-01 -6.980667710304260254e-01 -3.642294406890869141e-01 -1.282776147127151489e-01 -4.289554655551910400e-01
-2.265824675559997559e-01 1.192211285233497620e-01 -3.890415653586387634e-02 1.281813830137252808e-01 -3.936871886253356934e-01 -4.468280375003814697e-01 7.360312938690185547e-01 -1.418305784463882446e-01
-4.277665540575981140e-02 5.615153908729553223e-01 -2.831246852874755859e-01 -5.277578830718994141e-01 -3.517088890075683594e-01 -4.433795511722564697e-01 5.985327810049057007e-02 -1.776161789894104004e-02
3.405532836914062500e-01 -5.805815383791923523e-02 -5.124479532241821289e-01 -1.036801468580961227e-02 -6.441252827644348145e-01 1.562474966049194336e-01 3.614048361778259277e-01 -2.191307395696640015e-01
-5.747447162866592407e-02 -2.807668447494506836e-01 -5.375761985778808594e-01 -2.039872258901596069e-01 -4.784829616546630859e-01 -7.109181582927703857e-02 2.808611690998077393e-01 5.238175392150878906e-01
3.871374726295471191e-01 -1.255238503217697144e-01 -3.257289826869964600e-01 -4.385138750076293945e-01 -5.727747082710266113e-01 2.879888415336608887e-01 2.854607403278350830e-01 -2.085141837596893311e-01
8.043745905160903931e-02 -6.141636893153190613e-02 -7.249323129653930664e-01 -5.059198662638664246e-02 -4.195947349071502686e-01 -5.040943622589111328e-01 1.703722327947616577e-01 4.974031448364257812e-02
-6.005661562085151672e-02 6.247987970709800720e-03 6.549820303916931152e-01 -3.443131744861602783e-01 -6.168520450592041016e-01 -8.315908163785934448e-02 2.449702620506286621e-01 3.699913993477821350e-02
-1.864467114210128784e-01 3.329735696315765381e-01 2.698421180248260498e-01 -3.748714923858642578e-01 -4.535890817642211914e-01 -6.513114571571350098e-01 9.112610667943954468e-02 5.262421071529388428e-02
1.797950118780136108e-01 -3.244060575962066650e-01 -1.837543249130249023e-01 -5.101787447929382324e-01 -5.498709678649902344e-01 -4.349451065063476562e-01 -1.556442081928253174e-01 -2.294033020734786987e-01
1.704648435115814209e-01 -4.925422370433807373e-01 -1.079404503107070923e-01 -3.753710091114044189e-01 -4.924767315387725830e-01 -5.725775957107543945e-01 -6.574670225381851196e-02 -3.299129009246826172e-02
2.266192138195037842e-01 -4.852631688117980957e-01 -3.865570127964019775e-01 -2.435679733753204346e-01 -6.212264895439147949e-01 -3.013692200183868408e-01 -1.311059147119522095e-01 -1.023587435483932495e-01
1.479406505823135376e-01 2.704427763819694519e-02 2.321898490190505981e-01 -4.349300265312194824e-01 -6.504780650138854980e-01 -5.421914458274841309e-01 -9.634219110012054443e-02 8.905455470085144043e-02
-2.074826136231422424e-02 -2.277950048446655273e-01 1.761383265256881714e-01 1.948487162590026855e-01 -4.822487533092498779e-01 -6.861142814159393311e-02 7.991129159927368164e-01 5.324802175164222717e-02
2.898840606212615967e-01 -7.812913507223129272e-03 -9.402731060981750488e-02 -2.669006288051605225e-01 -2.810008823871612549e-01 2.499805688858032227e-01 7.652860283851623535e-01 -3.297190070152282715e-01
-1.589906662702560425e-01 -2.796949148178100586e-01 5.389491319656372070e-01 -2.428856492042541504e-02 -4.493205249309539795e-01 -1.729886680841445923e-01 6.073516011238098145e-01 -6.889804452657699585e-02
-2.224029898643493652e-01 -2.123727351427078247e-01 -1.962639391422271729e-01 1.754551231861114502e-01 -3.888457119464874268e-01 -7.720293402671813965e-01 2.969655692577362061e-01 -2.668817900121212006e-02
3.015017211437225342e-01 -2.788410782814025879e-01 6.374171469360589981e-03 -7.315739393234252930e-01 -3.551081418991088867e-01 -3.635275959968566895e-01 1.201185658574104309e-01 1.530383974313735962e-01
-2.458273768424987793e-01 2.955179512500762939e-01 -7.792425900697708130e-02 -4.416218400001525879e-01 -5.187106728553771973e-01 -2.218125611543655396e-01 4.343650490045547485e-02 -5.753152966499328613e-01
-4.976360797882080078e-01 7.339727878570556641e-02 -1.957234293222427368e-01 -4.642535746097564697e-01 -5.040168166160583496e-01 -1.096913442015647888e-01 5.731839686632156372e-03 4.764811694622039795e-01
3.544886410236358643e-01 -2.321184128522872925e-01 -1.915046721696853638e-01 -4.423708617687225342e-01 -7.473743557929992676e-01 1.233663409948348999e-01 4.333819821476936340e-02 -1.114762499928474426e-01
-6.794164180755615234e-01 3.779525160789489746e-01 5.396580696105957031e-02 -1.924554556608200073e-01 -5.188331007957458496e-01 -1.277896016836166382e-01 2.637293338775634766e-01 2.286303788423538208e-02
6.238324567675590515e-03 2.710234522819519043e-01 -1.901292651891708374e-01 -5.230002999305725098e-01 -3.341753482818603516e-01 -4.210127890110015869e-01 5.589824318885803223e-01 -1.242693737149238586e-01
3.189851641654968262e-01 4.682494401931762695e-01 -4.521453380584716797e-01 -1.646566838026046753e-01 -6.129175424575805664e-01 -8.051139861345291138e-02 8.904796838760375977e-02 -2.395079284906387329e-01
3.054869174957275391e-01 -6.582366675138473511e-02 -3.322663307189941406e-01 -4.756078124046325684e-01 -7.440972924232482910e-01 7.038025557994842529e-02 5.256044119596481323e-02 6.591302156448364258e-02
2.677924633026123047e-01 -3.410621285438537598e-01 -4.090254008769989014e-01 -2.334669530391693115e-01 -3.053756058216094971e-01 -1.238964125514030457e-01 6.765040755271911621e-01 -1.545728892087936401e-01
-9.589321911334991455e-02 2.173460572957992554e-01 -5.742703676223754883e-01 3.346703946590423584e-02 -3.806016743183135986e-01 -6.663504242897033691e-01 -2.938213758170604706e-02 -1.513768434524536133e-01
-1.582113094627857208e-02 4.427316784858703613e-01 6.574603915214538574e-02 -5.363510847091674805e-01 -4.155069887638092041e-01 -3.303755819797515869e-01 2.494370797649025917e-03 -4.795238673686981201e-01
-3.008860051631927490e-01 -3.948526978492736816e-01 -1.022706255316734314e-01 1.007731035351753235e-01 -4.054457843303680420e-01 -7.159532308578491211e-01 2.104649543762207031e-01 1.080450788140296936e-01
1.515251994132995605e-01 9.300411492586135864e-02 -5.034649968147277832e-01 -7.209233194589614868e-02 -5.030755996704101562e-01 4.711987823247909546e-02 5.552498698234558105e-01 3.822412788867950439e-01
-7.354636490345001221e-02 2.674632966518402100e-01 -4.429999887943267822e-01 2.524413168430328369e-02 -7.669245004653930664e-01 2.408223599195480347e-01 2.305682599544525146e-01 1.638223677873611450e-01
3.587827980518341064e-01 8.221232146024703979e-02 2.076955437660217285e-01 -3.798600733280181885e-01 -7.715349197387695312e-01 -2.736047506332397461e-01 4.283694922924041748e-02 -7.158269733190536499e-02
2.383786439895629883e-01 -1.556302905082702637e-01 -3.740903437137603760e-01 -2.934922575950622559e-01 -6.679243445396423340e-01 4.012667536735534668e-01 2.007570117712020874e-01 -2.131484746932983398e-01
1.210180893540382385e-01 -4.117572307586669922e-01 -2.644152343273162842e-01 -4.019356966018676758e-01 -2.612038552761077881e-01 -6.793714165687561035e-01 9.422934055328369141e-02 2.137540280818939209e-01
1.667921990156173706e-01 -2.070305943489074707e-01 1.331505645066499710e-02 -7.352091073989868164e-01 -3.560978174209594727e-01 -2.758944928646087646e-01 1.789723988622426987e-03 -4.309085309505462646e-01
1.144849285483360291e-01 2.662798166275024414e-01 -3.291001915931701660e-01 1.622823923826217651e-01 -8.200875520706176758e-01 1.469445824623107910e-01 1.761119961738586426e-01 -2.370528578758239746e-01
-5.809972062706947327e-02 5.503075718879699707e-01 1.212393492460250854e-01 -4.488184452056884766e-01 -4.539073109626770020e-01 -4.730468690395355225e-01 4.351788666099309921e-03 -2.186891436576843262e-01
4.862934052944183350e-01 1.493465900421142578e-01 2.576334178447723389e-01 -1.794462054967880249e-01 -6.658546924591064453e-01 -3.125091791152954102e-01 2.809783220291137695e-01 1.505501121282577515e-01
5.192019417881965637e-02 8.943138271570205688e-02 -4.191818833351135254e-01 -1.589445918798446655e-01 -4.141986072063446045e-01 -3.911941498517990112e-02 3.175393044948577881e-01 -7.172220945358276367e-01
-7.746618241071701050e-02 -4.587135910987854004e-01 4.319138526916503906e-01 1.316341757774353027e-01 -5.215427279472351074e-01 -2.367697507143020630e-01 4.877031147480010986e-01 -1.173996254801750183e-01
-1.047082766890525818e-01 -2.775184512138366699e-01 -6.241443753242492676e-01 -1.994033455848693848e-01 -5.505847930908203125e-01 2.448926120996475220e-01 2.372317612171173096e-01 2.516086697578430176e-01
2.271934747695922852e-01 -3.092208504676818848e-01 -3.683818578720092773e-01 -2.615764141082763672e-01 -5.197283029556274414e-01 3.041278719902038574e-01 4.619863331317901611e-01 2.694356441497802734e-01
1.566431224346160889e-01 -1.565790772438049316e-01 1.373938657343387604e-02 -2.609609663486480713e-01 -7.652052044868469238e-01 -1.102515757083892822e-01 1.443225145339965820e-01 5.139389634132385254e-01
1.679266542196273804e-01 -1.885613799095153809e-01 1.066056936979293823e-01 -4.512242674827575684e-01 -6.009455323219299316e-01 -5.524734854698181152e-01 -1.004897803068161011e-01 2.116986811161041260e-01
1.086765974760055542e-01 1.280138790607452393e-01 -4.144575893878936768e-01 -2.454813569784164429e-01 -7.560727000236511230e-01 1.495239734649658203e-01 -8.068472146987915039e-02 -3.731653392314910889e-01
2.900446951389312744e-01 -3.329840898513793945e-01 -5.521290898323059082e-01 -1.117670759558677673e-01 -3.107423782348632812e-01 -5.084809064865112305e-01 3.349801898002624512e-01 1.425902992486953735e-01
2.780748605728149414e-01 -2.714676223695278168e-02 -8.390215784311294556e-02 -6.615848541259765625e-01 -4.404156208038330078e-01 -3.678648471832275391e-01 -3.659657016396522522e-02 -3.828492164611816406e-01
-4.358547925949096680e-01 1.763502508401870728e-01 9.106472134590148926e-02 1.894173920154571533e-01 -8.187474012374877930e-01 -2.086200416088104248e-01 9.464616328477859497e-02 1.092331409454345703e-01
-1.030204743146896362e-01 -3.763584792613983154e-01 -4.620651006698608398e-01 -9.009268134832382202e-02 -3.282270729541778564e-01 -6.135764122009277344e-01 1.091595515608787537e-01 3.605488836765289307e-01
1.402499340474605560e-02 -3.242072165012359619e-01 -9.582596272230148315e-02 -2.988013625144958496e-01 -8.594641089439392090e-01 2.155483067035675049e-01 -1.046552807092666626e-01 1.166118308901786804e-02
3.700751066207885742e-01 -2.535500526428222656e-01 -2.504324018955230713e-01 -1.110417246818542480e-01 -8.100972175598144531e-01 -1.969120651483535767e-01 1.631071208976209164e-03 1.693385392427444458e-01
-4.143276065587997437e-02 9.495606273412704468e-02 -2.113617509603500366e-01 -8.922614902257919312e-02 -3.294346854090690613e-02 -6.895874738693237305e-01 5.720411539077758789e-01 -3.643957376480102539e-01
-7.798025608062744141e-01 -3.147574365139007568e-01 -5.985439941287040710e-02 -2.812453210353851318e-01 -3.289037644863128662e-01 -1.324471980333328247e-01 2.138684540987014771e-01 -1.967096030712127686e-01
1.077999249100685120e-01 -4.065055847167968750e-01 1.884315460920333862e-01 -6.810599565505981445e-01 -4.662605524063110352e-01 -2.285258024930953979e-01 4.573487676680088043e-04 -2.327234297990798950e-01
-2.291377186775207520e-01 1.597293615341186523e-01 -5.694522261619567871e-01 -1.498764157295227051e-01 -6.546562910079956055e-01 1.367240399122238159e-01 1.790319681167602539e-01 3.097139298915863037e-01
-6.441358923912048340e-01 -2.335825711488723755e-01 -5.425291061401367188e-01 -1.937288045883178711e-01 -3.409272730350494385e-01 -4.040233418345451355e-02 9.977611713111400604e-03 -2.840706706047058105e-01
3.198284804821014404e-01 -1.592935919761657715e-01 -4.216610267758369446e-02 -3.129597902297973633e-01 -5.314119458198547363e-01 -2.505676150321960449e-01 1.150875613093376160e-01 -6.435725688934326172e-01
1.729475110769271851e-01 -3.131957948207855225e-01 1.079950630664825439e-01 -1.463030278682708740e-01 -8.561998009681701660e-01 1.788091957569122314e-01 1.393484473228454590e-01 2.333693802356719971e-01
-2.999284863471984863e-01 4.747700095176696777e-01 -2.342005372047424316e-01 -6.372913122177124023e-01 -2.449101060628890991e-01 -3.809211552143096924e-01 1.083395183086395264e-01 8.262633532285690308e-02
4.101734459400177002e-01 -1.413847655057907104e-01 5.711955949664115906e-02 -6.580188870429992676e-01 -4.774906933307647705e-01 -3.524725139141082764e-01 1.116136983036994934e-01 1.040417850017547607e-01
-4.898472428321838379e-01 2.553550601005554199e-01 9.268166124820709229e-02 4.545534774661064148e-02 -7.927594184875488281e-01 -1.854752451181411743e-01 1.076824516057968140e-01 9.860695153474807739e-02
2.439992427825927734e-01 6.556923687458038330e-02 6.224558129906654358e-02 -8.509845733642578125e-01 -2.544592022895812988e-01 -2.117049694061279297e-01 2.894269824028015137e-01 1.215704753994941711e-01
-2.706369757652282715e-01 -2.529049515724182129e-01 2.651396691799163818e-01 1.402765363454818726e-01 -3.908124566078186035e-01 -5.480406284332275391e-01 5.464398264884948730e-01 -1.453927457332611084e-01
2.458146512508392334e-01 2.711060047149658203e-01 -3.115046322345733643e-01 6.126878038048744202e-02 -7.127668857574462891e-01 2.588374912738800049e-01 2.965721487998962402e-01 -3.198423683643341064e-01
1.587313860654830933e-01 -1.275745928287506104e-01 -2.201843261718750000e-01 -2.553013861179351807e-01 -8.904681205749511719e-01 9.490649402141571045e-02 -8.651393651962280273e-02 -1.882652938365936279e-01
4.741704091429710388e-02 1.649788767099380493e-02 -3.862652182579040527e-01 -1.045009866356849670e-01 -6.030892729759216309e-01 8.935987204313278198e-02 4.092349112033843994e-01 5.460613369941711426e-01
8.320726454257965088e-02 -2.986047267913818359e-01 2.582240477204322815e-02 -2.704572379589080811e-01 -8.107020854949951172e-01 3.901393115520477295e-01 1.245007216930389404e-01 7.177083194255828857e-02
2.918092608451843262e-01 -2.745949625968933105e-01 -3.530897200107574463e-01 -6.182343363761901855e-01 -5.218904614448547363e-01 -1.783698499202728271e-01 4.618402943015098572e-02 1.619890481233596802e-01
-7.428286671638488770e-01 -3.224999308586120605e-01 9.319709241390228271e-02 -3.437075018882751465e-01 -2.531023919582366943e-01 -4.639666527509689331e-02 2.949853539466857910e-01 -2.532770335674285889e-01
3.085627853870391846e-01 -6.715332716703414917e-02 -3.498799167573451996e-03 -4.456333518028259277e-01 -4.867213964462280273e-01 -6.928782910108566284e-02 1.564211249351501465e-01 -6.599334478378295898e-01
1.991592943668365479e-01 -1.465863287448883057e-01 7.106959074735641479e-02 -3.578435629606246948e-02 -8.573390841484069824e-01 -3.244793042540550232e-02 3.092404603958129883e-01 3.174964487552642822e-01
1.888650506734848022e-01 -1.178571134805679321e-01 -2.968401610851287842e-01 -4.940204918384552002e-01 -1.182020232081413269e-01 -1.636314541101455688e-01 5.170211195945739746e-01 -5.569663643836975098e-01
1.551224589347839355e-01 -1.875304430723190308e-01 -5.467101335525512695e-01 -2.286793887615203857e-01 -6.737802028656005859e-01 2.548749744892120361e-01 2.498797625303268433e-01 9.056660532951354980e-02
3.646452426910400391e-01 2.173363715410232544e-01 -1.085068881511688232e-01 -6.506236195564270020e-01 -5.253350734710693359e-01 -3.140852749347686768e-01 7.286977767944335938e-02 -6.911996752023696899e-02
1.661286205053329468e-01 -2.100143767893314362e-02 -7.361346483230590820e-01 -2.065790295600891113e-01 -5.009413957595825195e-01 5.573707818984985352e-02 3.317843973636627197e-01 1.525165289640426636e-01
-5.202857851982116699e-01 -1.901161372661590576e-01 2.046559453010559082e-01 -3.585722297430038452e-02 -3.324893414974212646e-01 -1.423530578613281250e-01 7.175633907318115234e-01 -6.540632992982864380e-02
2.151425778865814209e-01 -1.684321910142898560e-01 -4.198210239410400391e-01 -3.915954530239105225e-01 -1.522979885339736938e-01 -1.493750959634780884e-01 4.573110342025756836e-01 -5.840433239936828613e-01
1.918632090091705322e-01 3.177974522113800049e-01 -5.178393125534057617e-01 -5.941964313387870789e-02 -6.706349253654479980e-01 -2.034623771905899048e-01 1.664354354143142700e-01 2.676869928836822510e-01
-7.419777512550354004e-01 -3.204051554203033447e-01 -2.579835355281829834e-01 -3.608134388923645020e-01 -3.449878990650177002e-01 -7.420778740197420120e-03 1.030469164252281189e-01 -1.427490413188934326e-01
9.047355502843856812e-02 -1.299284249544143677e-01 -4.773497879505157471e-01 7.577802240848541260e-02 -4.338935911655426025e-01 -6.941425800323486328e-01 -8.625640720129013062e-02 -2.525672316551208496e-01
-4.726411998271942139e-01 1.193368285894393921e-01 -4.122473895549774170e-01 -4.202639162540435791e-01 9.304880164563655853e-03 -1.011376082897186279e-01 5.436198711395263672e-01 -3.316042721271514893e-01
1.280769258737564087e-01 -5.811000987887382507e-02 -6.510792374610900879e-01 -5.200704187154769897e-02 -5.599857568740844727e-01 -1.039108186960220337e-01 3.098210394382476807e-01 3.650205135345458984e-01
-1.287716254591941833e-02 -1.666861325502395630e-01 1.046604812145233154e-01 1.211057975888252258e-01 -2.817846238613128662e-01 -6.301832795143127441e-01 5.863871574401855469e-01 -3.550297617912292480e-01
-1.484586391597986221e-02 3.124074339866638184e-01 -2.586714625358581543e-01 -4.283991456031799316e-01 -5.044552087783813477e-01 2.959110587835311890e-02 4.003025591373443604e-01 4.859544336795806885e-01
3.250270485877990723e-01 -3.994538187980651855e-01 -4.094985499978065491e-02 -1.410923199728131294e-03 -6.458980441093444824e-01 1.268652677536010742e-01 3.937966227531433105e-01 -3.804740309715270996e-01
-2.557473182678222656e-01 -2.909183502197265625e-01 -5.258257389068603516e-01 1.576456874608993530e-01 -3.555361628532409668e-01 -5.973711609840393066e-02 6.457801461219787598e-01 4.010650143027305603e-02
-1.703631132841110229e-01 -3.050869107246398926e-01 -6.449609398841857910e-01 -2.504132315516471863e-02 -5.100312232971191406e-01 -1.419497579336166382e-01 3.042612969875335693e-01 2.973892390727996826e-01
4.600391089916229248e-01 -2.936445889645256102e-05 3.520723665133118629e-03 -3.378106951713562012e-01 -7.619954347610473633e-01 -1.714564412832260132e-01 -8.950979448854923248e-03 -2.532214224338531494e-01
4.374086558818817139e-01 1.724141240119934082e-01 -3.663502335548400879e-01 -2.300796508789062500e-01 -6.881333589553833008e-01 1.682132929563522339e-01 2.886951863765716553e-01 -8.142322301864624023e-02
-3.039874732494354248e-01 1.010848954319953918e-01 1.663926392793655396e-01 -8.130528330802917480e-01 -3.290645182132720947e-01 -1.855593621730804443e-01 1.442745625972747803e-01 2.123704701662063599e-01
-3.644115030765533447e-01 -1.404220610857009888e-01 -4.998393729329109192e-02 -3.546030819416046143e-01 -6.700826883316040039e-01 -8.894598484039306641e-02 3.203246742486953735e-02 5.111711621284484863e-01
-3.232032954692840576e-01 2.051642388105392456e-01 -1.646223664283752441e-02 1.195276603102684021e-01 -7.568641304969787598e-01 -4.454174339771270752e-01 5.620315298438072205e-02 2.539501488208770752e-01
8.863834664225578308e-03 -2.914298176765441895e-01 9.691274166107177734e-02 -5.136505365371704102e-01 -5.631827116012573242e-01 2.860290706157684326e-01 1.482207924127578735e-01 -4.698983132839202881e-01
-3.664876222610473633e-01 -3.641279041767120361e-01 9.155893325805664062e-02 2.459033876657485962e-01 -5.438153147697448730e-01 -8.425279706716537476e-02 5.999986529350280762e-01 -3.760597482323646545e-02
2.168770283460617065e-01 2.324929373571649194e-04 1.806955635547637939e-01 -2.567442059516906738e-01 -5.836517214775085449e-01 -6.889724731445312500e-01 5.313717294484376907e-03 -1.975731998682022095e-01
9.186756610870361328e-02 1.605113148689270020e-01 -1.323806047439575195e-01 -9.786605089902877808e-02 -8.774505853652954102e-01 2.935460507869720459e-01 2.121252417564392090e-01 -1.939285099506378174e-01
-2.807001173496246338e-01 5.597332119941711426e-01 -4.820752143859863281e-02 -4.946394264698028564e-01 -3.947037160396575928e-01 -4.293932318687438965e-01 7.809866964817047119e-02 1.210182532668113708e-01
2.827800512313842773e-01 -3.372586071491241455e-01 -1.846381723880767822e-01 -4.242418333888053894e-02 -2.549412548542022705e-01 -2.017344683408737183e-01 8.140580654144287109e-01 4.492793232202529907e-02
-2.962250113487243652e-01 2.400517314672470093e-01 3.084832429885864258e-01 5.952943116426467896e-02 -8.030412793159484863e-01 -3.124993741512298584e-01 8.063237369060516357e-02 8.299106359481811523e-02
2.825538814067840576e-01 1.450476944446563721e-01 -1.017780900001525879e-01 -7.797775864601135254e-01 -3.909800052642822266e-01 -1.181892901659011841e-01 2.303262650966644287e-01 2.466344386339187622e-01
-2.460329234600067139e-01 -3.084876835346221924e-01 -4.667719900608062744e-01 2.337770611047744751e-01 -4.762653708457946777e-01 -5.746469497680664062e-01 1.206651553511619568e-01 -1.294248737394809723e-02
-5.415312647819519043e-01 -9.598718024790287018e-03 -2.016976624727249146e-01 -2.071309834718704224e-01 -4.121919274330139160e-01 2.365821599960327148e-01 5.088005661964416504e-01 -3.719075024127960205e-01
-6.224253177642822266e-01 6.831415742635726929e-02 1.071143299341201782e-01 -2.580464184284210205e-01 -5.358084440231323242e-01 -4.150026738643646240e-01 1.404173076152801514e-01 -2.254412174224853516e-01
1.523402631282806396e-01 -3.434763848781585693e-01 -7.950505614280700684e-02 -8.437491059303283691e-01 -2.093057632446289062e-01 -1.353140324354171753e-01 2.717020213603973389e-01 6.813396513462066650e-02
4.684014618396759033e-01 -5.075908303260803223e-01 -1.398390978574752808e-01 -2.870225906372070312e-01 -4.179673194885253906e-01 -3.120518922805786133e-01 2.762243151664733887e-01 -2.695212364196777344e-01
-1.665729582309722900e-01 -2.300036251544952393e-01 1.333882659673690796e-01 7.366153597831726074e-02 -3.491052985191345215e-01 -3.233151137828826904e-01 7.818879485130310059e-01 2.416141927242279053e-01
-1.892533600330352783e-01 3.185823559761047363e-01 1.162365302443504333e-01 -3.514888286590576172e-01 -6.182733178138732910e-01 -3.083174526691436768e-01 -1.808573305606842041e-01 -4.643299877643585205e-01
2.983603253960609436e-02 -2.188695222139358521e-01 -2.637796401977539062e-01 -7.691181451082229614e-02 -6.629019975662231445e-01 -6.546957492828369141e-01 8.541636168956756592e-02 -1.869347319006919861e-02
6.564102321863174438e-02 -1.696307510137557983e-01 1.624678969383239746e-01 -3.949549198150634766e-01 -7.059991359710693359e-01 3.486455380916595459e-01 1.679841130971908569e-01 -3.692212700843811035e-01
-2.716988325119018555e-03 2.433829903602600098e-01 -6.703969836235046387e-01 -4.430544376373291016e-01 -3.292060196399688721e-01 -2.019439935684204102e-01 1.677785366773605347e-01 3.431045413017272949e-01
-7.366928458213806152e-01 -2.005562931299209595e-01 -2.269849181175231934e-01 -3.729182481765747070e-01 -1.577562093734741211e-01 -2.504686415195465088e-01 2.705479562282562256e-01 -2.562285959720611572e-01
1.882431209087371826e-01 -5.930181145668029785e-01 -4.051698148250579834e-01 -4.515911638736724854e-01 -1.858637034893035889e-01 -3.117521526291966438e-03 4.582706093788146973e-01 1.516947057098150253e-02
-4.497185051441192627e-01 -3.320460766553878784e-02 -2.040730416774749756e-01 -4.096754193305969238e-01 -9.412768483161926270e-02 7.273627072572708130e-02 6.885082125663757324e-01 -3.146058917045593262e-01
1.720650345087051392e-01 -4.969161450862884521e-01 -6.522316485643386841e-02 -4.927988946437835693e-01 -2.272781729698181152e-01 -3.678182065486907959e-01 2.849123775959014893e-01 -4.563359320163726807e-01
3.124474920332431793e-02 -2.358359992504119873e-01 -4.241389408707618713e-02 -4.751683175563812256e-01 -8.197785019874572754e-01 -1.077122986316680908e-01 -1.667913645505905151e-01 -6.605371832847595215e-02
2.687280178070068359e-01 2.860320210456848145e-01 1.409960389137268066e-01 -2.091076225042343140e-01 -6.364240050315856934e-01 -6.011959910392761230e-01 8.656110614538192749e-02 9.165225178003311157e-02
-3.303494751453399658e-01 1.069677621126174927e-01 8.393976837396621704e-02 -5.600109696388244629e-01 -5.784713625907897949e-01 -2.374661713838577271e-01 -2.178629636764526367e-01 -3.468218445777893066e-01
1.666108518838882446e-01 -9.071993827819824219e-02 -3.808841407299041748e-01 -1.260156333446502686e-01 -5.210543870925903320e-01 -2.145006507635116577e-01 4.278435707092285156e-01 5.499997735023498535e-01
-1.907735615968704224e-01 2.730240523815155029e-01 -2.629227936267852783e-01 -2.191607505083084106e-01 -1.013339534401893616e-01 -2.605262398719787598e-01 7.916483283042907715e-01 -2.589476406574249268e-01
4.553012847900390625e-01 4.177799224853515625e-01 -1.952503025531768799e-01 -4.430664479732513428e-01 -5.189868211746215820e-01 7.928768545389175415e-02 3.274424076080322266e-01 2.962635271251201630e-02
-3.147140443325042725e-01 3.642769753932952881e-01 1.814777106046676636e-01 -5.253905653953552246e-01 -4.411721825599670410e-01 -5.138250589370727539e-01 7.862510159611701965e-03 -2.402030676603317261e-02
3.024618327617645264e-01 -2.148840390145778656e-02 -5.549131631851196289e-01 -4.202038943767547607e-01 -6.155800223350524902e-01 3.242035955190658569e-02 6.232990324497222900e-02 -1.991993784904479980e-01
1.184502616524696350e-01 -3.670027479529380798e-02 -4.348414540290832520e-01 -5.098860710859298706e-02 -5.760808587074279785e-01 -2.298061400651931763e-01 3.508916497230529785e-01 5.339764356613159180e-01
-6.104518175125122070e-01 -2.953231334686279297e-01 1.139488294720649719e-01 -1.615478992462158203e-01 -3.657639920711517334e-01 1.902063488960266113e-01 5.281209945678710938e-01 -2.284231185913085938e-01
-1.347943693399429321e-01 -1.496412605047225952e-02 2.135473191738128662e-01 -5.212135910987854004e-01 -6.348185539245605469e-01 -4.931377172470092773e-01 -1.347234398126602173e-01 -3.287112805992364883e-03
2.844230271875858307e-02 -1.407302618026733398e-01 -4.698779582977294922e-01 -1.418517678976058960e-01 -5.445732474327087402e-01 -2.979493327438831329e-02 3.994372189044952393e-01 5.305476784706115723e-01
3.211046350770629942e-05 -3.212029933929443359e-01 1.158882379531860352e-01 -7.580755949020385742e-01 -1.321049481630325317e-01 -5.152571797370910645e-01 1.382598876953125000e-01 8.162257820367813110e-02
-4.945935904979705811e-01 -3.714374005794525146e-01 4.469912499189376831e-02 -4.342139959335327148e-01 -4.418924152851104736e-01 -1.103375852108001709e-01 2.183063477277755737e-01 4.144522249698638916e-01
-2.246789634227752686e-01 -2.796046435832977295e-01 -3.774874806404113770e-01 -6.793281435966491699e-02 -7.104594111442565918e-01 -2.468552887439727783e-01 1.316789239645004272e-01 3.757652342319488525e-01
1.166282594203948975e-01 1.413294523954391479e-01 -1.580404788255691528e-01 -6.944768428802490234e-01 -5.869444608688354492e-01 2.057515233755111694e-01 3.299165889620780945e-02 -2.668765187263488770e-01
-6.135302409529685974e-02 -8.518198877573013306e-02 -3.490152657032012939e-01 -2.096504420042037964e-01 -7.841475605964660645e-01 2.340396046638488770e-01 2.452504187822341919e-01 3.056226074695587158e-01
1.948120296001434326e-01 -2.718229591846466064e-01 3.506398992612957954e-03 6.833328306674957275e-02 -9.127413630485534668e-01 -1.104893088340759277e-01 -2.610587514936923981e-03 1.953645497560501099e-01
4.593806862831115723e-01 6.082302331924438477e-02 -2.993823960423469543e-02 -5.888851881027221680e-01 -5.547864437103271484e-01 -1.315064728260040283e-01 2.061074525117874146e-01 2.646234631538391113e-01
-3.883084356784820557e-01 -2.782602608203887939e-01 6.242718175053596497e-02 -1.279108785092830658e-02 -2.653264105319976807e-01 -4.257298260927200317e-02 8.044201731681823730e-01 -2.200559377670288086e-01
-2.437377348542213440e-02 -2.566785812377929688e-01 -6.312009096145629883e-01 5.342217162251472473e-02 -7.078233957290649414e-01 -1.150368899106979370e-01 1.162401586771011353e-01 6.703846901655197144e-02
-3.254317492246627808e-02 -2.128900736570358276e-01 -4.087269306182861328e-01 -2.409472316503524780e-01 5.145310424268245697e-03 -5.605604648590087891e-01 5.039986371994018555e-01 -4.002953767776489258e-01
1.018956974148750305e-01 -3.293162286281585693e-01 2.690809071063995361e-01 9.103672578930854797e-03 -7.081062197685241699e-01 -4.441547393798828125e-01 3.197553455829620361e-01 8.803042024374008179e-02
1.403753310441970825e-01 -3.548409938812255859e-01 -2.089730501174926758e-01 -5.250937938690185547e-01 -6.517454981803894043e-01 -3.089225590229034424e-01 -1.208324953913688660e-01 1.354849711060523987e-02
1.964279860258102417e-01 -3.043688237667083740e-01 -1.609139591455459595e-01 -2.816907167434692383e-01 -7.690336704254150391e-01 -2.640622854232788086e-01 -1.734160035848617554e-01 -2.689198553562164307e-01
2.467746660113334656e-02 -1.642395853996276855e-01 -6.239870786666870117e-01 -2.255148626863956451e-02 -6.766961216926574707e-01 1.085247769951820374e-01 3.143163919448852539e-01 -1.185658425092697144e-01
-3.065569996833801270e-01 -4.811457693576812744e-01 -8.186312764883041382e-02 -1.062357649207115173e-01 -1.449999809265136719e-01 -1.407961547374725342e-02 6.613398790359497070e-01 -4.449047446250915527e-01
-7.126694321632385254e-01 -2.458622157573699951e-01 -2.104948610067367554e-01 -2.196538746356964111e-01 -3.680129945278167725e-01 2.374204620718955994e-02 2.062175422906875610e-01 -4.007180333137512207e-01
