# Supplementary material for: Where is your field going? A machine learning approach to study the relative motion of the domains of physics
Source: PLoS One. 2020 Jun 18;15(6):e0233997. doi: 10.1371/journal.pone.0233997 (PMC7302634; doi:10.1371/journal.pone.0233997)
Supplement: S12 Data — (ZIP) [file pone.0233997.s012.zip › 11/Pacs4Run_11_VS_500_embeddings1993-1997ED8.txt]

-2.659442126750946045e-01 -6.216216087341308594e-01 8.690930902957916260e-02 -1.889951378107070923e-01 3.025250136852264404e-01 3.409264087677001953e-01 -4.376786947250366211e-01 3.166593909263610840e-01
-5.043104663491249084e-02 -1.539454311132431030e-01 -3.438434302806854248e-01 -3.189411759376525879e-01 7.822629809379577637e-01 2.059153020381927490e-01 2.673023343086242676e-01 1.673877239227294922e-01
-3.655084371566772461e-01 -2.654774188995361328e-01 -7.816986739635467529e-02 1.017909869551658630e-01 7.301144599914550781e-01 -1.664831936359405518e-01 -4.015120565891265869e-01 2.397034466266632080e-01
2.938086092472076416e-01 -4.409697353839874268e-01 -2.918035984039306641e-01 5.741604417562484741e-02 3.553370535373687744e-01 5.847169160842895508e-01 3.923659622669219971e-01 9.309624880552291870e-02
-4.864794015884399414e-01 -6.140764951705932617e-01 -3.853802680969238281e-01 2.150326818227767944e-01 1.995276808738708496e-01 3.684808909893035889e-01 1.063616946339607239e-01 6.773938983678817749e-02
1.989717036485671997e-01 -3.269124925136566162e-01 -1.650407537817955017e-02 -2.676259875297546387e-01 6.870266199111938477e-01 -3.185000121593475342e-01 4.372211545705795288e-02 4.541836678981781006e-01
-2.726661860942840576e-01 -3.098807632923126221e-01 -8.209828287363052368e-02 2.806102633476257324e-01 5.198412537574768066e-01 3.966397047042846680e-02 -1.841345429420471191e-01 6.621412634849548340e-01
-5.446444749832153320e-01 -2.188476026058197021e-01 -1.091354861855506897e-01 -1.255375742912292480e-01 7.847688198089599609e-01 -2.595973201096057892e-02 -1.059583649039268494e-01 -5.886273924261331558e-03
-3.423622250556945801e-02 1.172762271016836166e-02 -2.285130769014358521e-01 -5.251353383064270020e-01 6.014673709869384766e-01 3.349381387233734131e-01 -4.416666030883789062e-01 -4.109839349985122681e-02
-2.690393626689910889e-01 -6.914560496807098389e-02 -3.234097659587860107e-01 -2.099503874778747559e-01 5.145411491394042969e-01 3.977518975734710693e-01 2.917982041835784912e-01 5.158086419105529785e-01
-3.826853260397911072e-02 -4.031569361686706543e-01 1.518416255712509155e-01 -3.735617399215698242e-01 5.108935236930847168e-01 -3.671079277992248535e-01 -5.111706852912902832e-01 1.277495324611663818e-01
6.564655154943466187e-02 -8.949635028839111328e-01 -2.845209240913391113e-01 -2.540896274149417877e-02 2.097356021404266357e-01 1.238695979118347168e-01 1.318967342376708984e-01 -1.907975375652313232e-01
-4.816908836364746094e-01 2.220237255096435547e-02 1.298963874578475952e-01 -5.576907992362976074e-01 5.948976874351501465e-01 1.089306473731994629e-01 -1.285569462925195694e-02 2.713931798934936523e-01
-2.894075810909271240e-01 -4.526125490665435791e-01 -3.453756570816040039e-01 2.961552739143371582e-01 2.875350415706634521e-01 3.195694088935852051e-01 1.078625321388244629e-01 5.549390912055969238e-01
-3.893729746341705322e-01 -2.927242033183574677e-02 1.088589653372764587e-01 -5.159702301025390625e-01 7.406985163688659668e-01 5.207887664437294006e-02 -1.220993101596832275e-01 5.658207461237907410e-02
-4.940413832664489746e-01 -3.704574704170227051e-01 5.880162119865417480e-02 2.670147418975830078e-01 5.484563708305358887e-01 -3.727409988641738892e-02 -3.558765649795532227e-01 3.392461240291595459e-01
-2.182982265949249268e-01 -1.601446270942687988e-01 -3.986580073833465576e-01 -4.635775089263916016e-01 4.536612927913665771e-01 2.601024508476257324e-01 -5.285271406173706055e-01 8.034174330532550812e-03
-3.828731775283813477e-01 -2.421256601810455322e-01 4.827992022037506104e-01 -9.574048221111297607e-03 6.372302770614624023e-01 3.901484608650207520e-01 5.159720033407211304e-02 -2.560734190046787262e-02
-2.639442384243011475e-01 -4.039254188537597656e-01 1.938084065914154053e-01 7.759316265583038330e-02 4.768068194389343262e-01 6.556184887886047363e-01 5.361982621252536774e-03 -2.576554715633392334e-01
2.543100118637084961e-01 -6.333585381507873535e-01 -5.687091946601867676e-01 -1.991437077522277832e-01 2.163142561912536621e-01 1.873194575309753418e-01 7.941631972789764404e-02 2.879366874694824219e-01
2.476194947957992554e-01 -3.985920548439025879e-01 -4.626068472862243652e-01 -4.472115039825439453e-01 4.435902237892150879e-01 7.862366735935211182e-02 1.582379490137100220e-01 3.712310194969177246e-01
-4.592615664005279541e-01 -1.797337979078292847e-01 -4.370784163475036621e-01 -2.373152673244476318e-01 5.485236048698425293e-01 1.751901358366012573e-01 -5.273006856441497803e-02 4.184116721153259277e-01
-1.814264357089996338e-01 6.439393758773803711e-02 -2.594760358333587646e-01 -1.735912114381790161e-01 5.233177542686462402e-01 3.167085349559783936e-01 -5.705996155738830566e-01 4.070950448513031006e-01
-4.722025990486145020e-01 -1.235913634300231934e-01 -4.084413349628448486e-01 -3.115405440330505371e-01 3.971186876296997070e-01 3.394255638122558594e-01 -4.654854834079742432e-01 9.098561853170394897e-02
-4.148528277873992920e-01 -5.471373200416564941e-01 4.677264764904975891e-02 2.276387363672256470e-01 4.963766634464263916e-01 3.498148918151855469e-01 -1.067296192049980164e-01 -3.072121739387512207e-01
-4.275318682193756104e-01 -2.488843053579330444e-01 2.202084362506866455e-01 -4.375486969947814941e-01 8.059585094451904297e-02 6.128000020980834961e-01 1.695837825536727905e-01 3.233484625816345215e-01
8.645258098840713501e-02 -2.916398644447326660e-01 -4.567346274852752686e-01 -5.774673223495483398e-01 3.866577446460723877e-01 1.348818931728601456e-02 -3.011037409305572510e-01 3.536205887794494629e-01
-9.929656237363815308e-02 -2.301840484142303467e-01 -3.254402875900268555e-01 -6.707758307456970215e-01 3.529610931873321533e-01 1.946254521608352661e-01 1.146647334098815918e-01 4.535365998744964600e-01
-3.261898159980773926e-01 -4.613513052463531494e-01 4.153834655880928040e-02 6.241002306342124939e-02 1.927781850099563599e-01 4.091556370258331299e-01 -6.800847053527832031e-01 -8.970904350280761719e-02
2.188619375228881836e-01 -1.659606397151947021e-01 1.366246938705444336e-01 -2.976979911327362061e-01 7.719638347625732422e-01 -1.797531843185424805e-01 9.304699301719665527e-02 4.246987700462341309e-01
-4.352027475833892822e-01 -5.708525776863098145e-01 2.854611538350582123e-02 1.359775215387344360e-01 4.180765748023986816e-01 2.859483957290649414e-01 -2.636904120445251465e-01 -3.732745945453643799e-01
-5.160778760910034180e-01 -4.133617579936981201e-01 -3.546023666858673096e-01 -4.888637959957122803e-01 4.344150424003601074e-01 -8.231273852288722992e-03 9.345702081918716431e-02 2.337629348039627075e-02
1.128063052892684937e-01 -2.995308935642242432e-01 -4.674272537231445312e-01 -5.653938651084899902e-01 5.789966583251953125e-01 7.593538612127304077e-02 -4.283257946372032166e-02 1.286839544773101807e-01
-8.982351422309875488e-02 -3.857965469360351562e-01 4.189842939376831055e-01 -1.111563667654991150e-01 5.338050797581672668e-02 5.404059290885925293e-01 2.392721623182296753e-01 5.504997372627258301e-01
-1.881165504455566406e-01 -1.367179900407791138e-01 -4.933486878871917725e-01 -1.946317404508590698e-01 5.045237541198730469e-01 2.686853110790252686e-01 1.565574407577514648e-01 5.598211288452148438e-01
1.342213600873947144e-01 -3.115336298942565918e-01 -4.286386370658874512e-01 -5.825584530830383301e-01 4.509967863559722900e-01 -7.009937614202499390e-02 -1.922006011009216309e-01 3.414276838302612305e-01
-3.453956842422485352e-01 -3.630079030990600586e-01 -4.379261732101440430e-01 -4.561991989612579346e-01 5.162302255630493164e-01 -8.317769505083560944e-03 1.437606811523437500e-01 2.485964596271514893e-01
-2.099866420030593872e-01 -1.780236214399337769e-01 -9.011451154947280884e-02 -5.188509225845336914e-01 6.795544624328613281e-01 -5.508037656545639038e-02 2.924411594867706299e-01 3.107027411460876465e-01
-6.130679845809936523e-01 -1.200099959969520569e-01 1.190676987171173096e-01 -2.863810956478118896e-01 6.269201040267944336e-01 -4.684653133153915405e-02 -3.345866203308105469e-01 7.989008724689483643e-02
-4.344810172915458679e-02 -2.516889274120330811e-01 1.025937683880329132e-02 -7.180433869361877441e-01 2.824988365173339844e-01 -1.112419292330741882e-01 -2.258088998496532440e-02 5.712993741035461426e-01
-5.565488338470458984e-01 -4.557532370090484619e-01 -3.709854781627655029e-01 1.019351035356521606e-01 5.281921029090881348e-01 1.804453879594802856e-01 8.178756386041641235e-02 -1.276118457317352295e-01
-3.164923787117004395e-01 -3.426724672317504883e-01 -2.282904237508773804e-01 -6.491468548774719238e-01 4.738911986351013184e-01 -1.212504282593727112e-01 1.248852238059043884e-01 2.324414998292922974e-01
1.739234179258346558e-01 -1.010689064860343933e-01 -1.894044876098632812e-02 -2.025077342987060547e-01 8.389676809310913086e-01 -4.974988847970962524e-02 4.889943450689315796e-02 4.576402902603149414e-01
-3.467237651348114014e-01 -9.594614058732986450e-02 -4.411363005638122559e-01 -2.199324667453765869e-01 4.897406399250030518e-01 3.764655292034149170e-01 1.419142335653305054e-01 4.752825200557708740e-01
2.321281731128692627e-01 -2.945657074451446533e-01 -3.385292589664459229e-01 -6.257091164588928223e-01 3.274303972721099854e-01 1.567544043064117432e-01 1.338478624820709229e-01 4.511495232582092285e-01
-3.016861081123352051e-01 -3.839114308357238770e-01 -3.252588212490081787e-01 -6.028656363487243652e-01 4.676994979381561279e-01 -1.170807033777236938e-01 5.683393031358718872e-02 2.380678802728652954e-01
-4.298522472381591797e-01 -2.153976559638977051e-01 -3.731181919574737549e-01 -5.080103278160095215e-01 5.515468716621398926e-01 1.515776216983795166e-01 1.267507020384073257e-02 2.102350145578384399e-01
-1.250606775283813477e-01 -1.232350245118141174e-01 -5.105772614479064941e-01 -4.171701893210411072e-02 6.451538801193237305e-01 3.071913123130798340e-01 -3.778192102909088135e-01 2.310978174209594727e-01
-1.097483932971954346e-01 -6.639339029788970947e-02 -3.993407487869262695e-01 -1.259667575359344482e-01 7.034990787506103516e-01 3.057631850242614746e-01 1.503911018371582031e-01 4.440575838088989258e-01
-3.962075710296630859e-01 -4.904754459857940674e-01 -1.826665848493576050e-01 3.988249003887176514e-01 4.100264012813568115e-01 5.657738447189331055e-02 -2.044872790575027466e-01 4.437197148799896240e-01
3.071536310017108917e-02 -3.432450592517852783e-01 5.265685319900512695e-01 3.230517264455556870e-03 5.134331583976745605e-01 4.777268469333648682e-01 -3.083815276622772217e-01 -1.304555684328079224e-01
2.121786177158355713e-01 -2.757163941860198975e-01 3.541980385780334473e-01 -6.814575940370559692e-02 6.307337880134582520e-01 4.717233479022979736e-01 -2.411918342113494873e-01 -2.652153670787811279e-01
-4.680016040802001953e-01 -1.930667161941528320e-01 -3.288812935352325439e-01 -4.865231812000274658e-01 5.730438232421875000e-01 2.380098998546600342e-01 -6.249005720019340515e-02 -9.949471056461334229e-02
1.893955916166305542e-01 -4.183769226074218750e-01 -5.193398594856262207e-01 -4.919531643390655518e-01 4.517907500267028809e-01 7.634364813566207886e-02 1.214755550026893616e-01 2.294748723506927490e-01
-1.946359872817993164e-01 -5.177614688873291016e-01 4.369620978832244873e-01 8.957956731319427490e-02 4.571234881877899170e-01 5.214648842811584473e-01 1.034991741180419922e-01 -5.899101868271827698e-02
9.594084322452545166e-02 -3.016816377639770508e-01 3.944276273250579834e-01 -6.217514723539352417e-02 5.350241661071777344e-01 6.387395262718200684e-01 -1.165812239050865173e-01 -1.803174167871475220e-01
-3.981051743030548096e-01 -2.520599663257598877e-01 4.879490733146667480e-01 -3.655244782567024231e-02 2.468473166227340698e-01 2.800743579864501953e-01 1.657050698995590210e-01 6.096837520599365234e-01
-4.566031396389007568e-01 -4.193474054336547852e-01 5.256474614143371582e-01 -2.869073450565338135e-01 3.507232964038848877e-01 2.425023913383483887e-01 -1.885781288146972656e-01 -1.991588175296783447e-01
-6.674565076828002930e-01 -2.519353330135345459e-01 8.908192813396453857e-02 1.038660034537315369e-01 5.057697296142578125e-01 -7.037010788917541504e-02 -3.387381732463836670e-01 3.111402392387390137e-01
2.692384123802185059e-01 -6.913992166519165039e-01 1.763436496257781982e-01 -2.684594988822937012e-01 3.292309343814849854e-01 4.045369103550910950e-02 4.663491547107696533e-01 1.371102333068847656e-01
-5.724003911018371582e-01 -5.835638046264648438e-01 3.514598608016967773e-01 -1.501805484294891357e-01 -2.771877683699131012e-03 3.429463803768157959e-01 -4.616964608430862427e-03 2.609437704086303711e-01
-5.209188908338546753e-02 -3.804415464401245117e-01 -6.350871175527572632e-02 -4.449202716350555420e-01 4.254567623138427734e-01 -2.898508310317993164e-01 -2.897862493991851807e-01 5.491451025009155273e-01
-1.836040616035461426e-01 3.317235410213470459e-02 6.412085145711898804e-02 -3.796442449092864990e-01 8.939895033836364746e-01 6.822904199361801147e-02 2.352654933929443359e-02 1.119014322757720947e-01
8.112761378288269043e-02 -3.938469588756561279e-01 9.255856275558471680e-02 -3.261271864175796509e-02 7.543994188308715820e-01 -2.866666913032531738e-01 2.350060790777206421e-01 3.494971394538879395e-01
-6.546494364738464355e-01 -5.698646306991577148e-01 -6.315749883651733398e-02 1.336196064949035645e-01 2.654128372669219971e-01 -6.601198762655258179e-02 -8.712130784988403320e-02 3.774304986000061035e-01
-1.425804346799850464e-01 -2.490792721509933472e-01 -1.837399043142795563e-02 -7.392423152923583984e-01 5.829805731773376465e-01 -1.059411391615867615e-01 9.010349959135055542e-02 1.077270135283470154e-01
-1.163422912359237671e-01 -4.120493531227111816e-01 5.791328847408294678e-03 -4.248682856559753418e-01 5.646935105323791504e-01 -4.203063845634460449e-01 -1.096695736050605774e-01 3.585660457611083984e-01
1.345265507698059082e-01 -2.548143565654754639e-01 -6.053365767002105713e-03 -5.393846631050109863e-01 6.614433526992797852e-01 -2.856751680374145508e-01 -2.207028120756149292e-01 2.411897629499435425e-01
-5.627642944455146790e-02 -4.994392395019531250e-01 -2.975227683782577515e-02 1.909695118665695190e-01 5.003941059112548828e-01 -2.461810261011123657e-01 7.738442718982696533e-02 6.269378066062927246e-01
-5.183451808989048004e-03 -6.053602099418640137e-01 4.553586244583129883e-01 1.368589252233505249e-01 5.059396028518676758e-01 3.421789705753326416e-01 1.602717936038970947e-01 -9.317650645971298218e-02
3.312768936157226562e-01 -4.659004211425781250e-01 -1.960032247006893158e-02 2.520600259304046631e-01 3.946384787559509277e-01 1.150186210870742798e-01 -3.675064444541931152e-01 5.524890422821044922e-01
2.546403110027313232e-01 -4.026535153388977051e-01 -5.416607856750488281e-01 -4.260977506637573242e-01 4.696749150753021240e-01 8.350936323404312134e-02 7.017706334590911865e-02 2.560850679874420166e-01
-3.186212182044982910e-01 -2.312801927328109741e-01 -5.599770229309797287e-03 1.953489184379577637e-01 3.099241554737091064e-01 7.145411968231201172e-01 -3.934064805507659912e-01 2.130879759788513184e-01
3.912644982337951660e-01 -7.537446618080139160e-01 -1.854755431413650513e-01 8.942241780459880829e-03 3.171467036008834839e-02 2.380606979131698608e-01 -4.012185335159301758e-01 1.601401865482330322e-01
-1.707559823989868164e-01 -3.912069499492645264e-01 2.092799842357635498e-01 -2.343078106641769409e-01 -7.002685219049453735e-02 6.403940320014953613e-01 4.064761474728584290e-02 5.499459505081176758e-01
-1.319634616374969482e-01 -6.211987137794494629e-01 -6.048803403973579407e-02 -1.457130759954452515e-01 4.444313943386077881e-01 -3.837711215019226074e-01 -4.693506956100463867e-01 8.195817470550537109e-02
9.849672764539718628e-02 -5.320201516151428223e-01 2.000845782458782196e-02 -5.563261359930038452e-02 4.789678454399108887e-01 -3.177867829799652100e-01 -5.091478824615478516e-01 3.378278911113739014e-01
-4.603046476840972900e-01 -5.076665282249450684e-01 -6.667400151491165161e-02 2.809044420719146729e-01 2.940296530723571777e-01 -3.461503610014915466e-02 -4.553163349628448486e-01 3.899706304073333740e-01
7.966882549226284027e-03 -3.708771169185638428e-01 1.057879850268363953e-01 -2.679941058158874512e-01 5.553342700004577637e-01 -1.162850856781005859e-01 5.504454374313354492e-01 3.930217921733856201e-01
-2.646867930889129639e-01 -4.856096804141998291e-01 5.652652978897094727e-01 -7.448244839906692505e-02 1.415070295333862305e-01 4.427375197410583496e-01 1.325095593929290771e-01 3.680382966995239258e-01
2.629353404045104980e-01 -4.794597625732421875e-01 -1.996219903230667114e-01 -1.284436136484146118e-01 5.874876379966735840e-01 -3.068276047706604004e-01 -4.338968992233276367e-01 1.307112127542495728e-01
2.244652658700942993e-01 -3.873818516731262207e-01 3.647670522332191467e-02 8.981693536043167114e-02 8.010832667350769043e-01 -2.516234815120697021e-01 -2.551828026771545410e-01 1.413720399141311646e-01
1.999556571245193481e-01 -8.867600560188293457e-01 -6.973705254495143890e-03 -1.342744827270507812e-01 -1.573607772588729858e-01 7.332623004913330078e-02 -2.404021322727203369e-01 2.601225376129150391e-01
-1.666616648435592651e-01 -1.817011535167694092e-01 -2.966655194759368896e-01 -7.119775414466857910e-01 5.443860292434692383e-01 1.606611907482147217e-01 7.533401250839233398e-02 1.282290816307067871e-01
2.698445022106170654e-01 -3.735481202602386475e-01 -4.775438010692596436e-01 1.126553192734718323e-01 3.544299900531768799e-01 2.866164743900299072e-01 -3.883898556232452393e-01 4.339241981506347656e-01
-4.653162062168121338e-01 -7.576088905334472656e-01 -1.394503265619277954e-01 -3.379808068275451660e-01 1.247125491499900818e-01 -2.951376512646675110e-02 2.377956062555313110e-01 -5.349058285355567932e-02
-1.343998610973358154e-01 -8.673315495252609253e-02 -2.691648900508880615e-01 -5.969795584678649902e-01 6.096209287643432617e-01 2.354343533515930176e-01 -3.243035972118377686e-01 -1.154987290501594543e-01
7.499177008867263794e-03 -2.112194150686264038e-01 -1.417544037103652954e-01 -3.790581226348876953e-01 4.542878270149230957e-01 -1.642760336399078369e-01 -3.935261666774749756e-01 6.350778937339782715e-01
-3.671424388885498047e-01 -5.994914770126342773e-01 5.831606984138488770e-01 1.349073350429534912e-01 2.010140269994735718e-01 1.539771705865859985e-01 -1.829055845737457275e-01 2.235397994518280029e-01
2.618754506111145020e-01 -4.158253371715545654e-01 6.178662553429603577e-02 -3.183904662728309631e-02 7.705506086349487305e-01 -3.240989446640014648e-01 -1.162307113409042358e-01 2.034242153167724609e-01
-2.094147056341171265e-01 -3.514527380466461182e-01 -1.611882448196411133e-01 4.219321534037590027e-02 1.876399964094161987e-01 7.284129858016967773e-01 -4.881818890571594238e-01 -2.736261673271656036e-02
-3.227575719356536865e-01 -8.799292147159576416e-02 -1.249037459492683411e-01 -4.472226500511169434e-01 6.487160921096801758e-01 -2.762842178344726562e-02 -4.108398854732513428e-01 2.865144908428192139e-01
-7.778143510222434998e-03 -3.378364145755767822e-01 -7.740317285060882568e-02 3.210898339748382568e-01 4.277869164943695068e-01 7.312207221984863281e-01 -2.378194034099578857e-01 4.972598701715469360e-02
-3.047024607658386230e-01 -3.879423737525939941e-01 -2.834451198577880859e-01 2.534739077091217041e-01 3.641256093978881836e-01 3.099608048796653748e-02 -3.728576302528381348e-01 5.826629400253295898e-01
-1.414139419794082642e-01 -5.042015388607978821e-02 -3.339519202709197998e-01 -5.401124358177185059e-01 4.607185721397399902e-01 2.840946614742279053e-01 6.095997616648674011e-02 5.268085002899169922e-01
-4.527053236961364746e-01 -5.899804234504699707e-01 3.631987869739532471e-01 -1.206869855523109436e-01 2.126202881336212158e-01 4.656466841697692871e-01 1.955765485763549805e-01 -1.476076804101467133e-02
-1.113896295428276062e-01 -5.191337466239929199e-01 4.397511184215545654e-01 -1.296166479587554932e-01 4.230716526508331299e-01 5.067963600158691406e-01 1.075518876314163208e-01 -2.459906190633773804e-01
-1.515928953886032104e-01 -6.375014185905456543e-01 5.396509170532226562e-01 -1.517904847860336304e-01 2.863566279411315918e-01 3.839768171310424805e-01 1.494482159614562988e-01 -6.764056533575057983e-02
-3.964453041553497314e-01 -5.390017032623291016e-01 -1.483434289693832397e-01 2.445368766784667969e-01 3.044643402099609375e-01 -1.303448677062988281e-01 -1.763196438550949097e-01 5.742188692092895508e-01
-1.442718505859375000e-01 -2.941535413265228271e-01 -5.338845849037170410e-01 -6.005074381828308105e-01 4.160289764404296875e-01 1.236142739653587341e-01 -3.754064440727233887e-02 2.392644286155700684e-01
-4.460544586181640625e-01 -2.004469037055969238e-01 -2.056564986705780029e-01 -6.550731062889099121e-01 4.783910810947418213e-01 2.102543562650680542e-01 4.890860244631767273e-02 -1.182551831007003784e-01
3.289752602577209473e-01 -3.523361384868621826e-01 4.113874733448028564e-01 -1.155140101909637451e-01 2.734211683273315430e-01 6.987528800964355469e-01 -1.477021127939224243e-01 -1.486530154943466187e-02
-3.002591729164123535e-01 -6.499347686767578125e-01 -4.873061925172805786e-02 -2.515706419944763184e-01 4.614317417144775391e-01 -2.983570694923400879e-01 3.454202413558959961e-01 2.271017991006374359e-02
-4.584750235080718994e-01 -1.512265652418136597e-01 -1.583497077226638794e-01 -5.927119255065917969e-01 6.015177369117736816e-01 1.656560003757476807e-01 -1.924739219248294830e-02 -3.021805360913276672e-02
1.992363035678863525e-01 -5.215618610382080078e-01 -1.413688659667968750e-01 3.275967240333557129e-01 2.990123331546783447e-01 1.468171179294586182e-01 -4.825712442398071289e-01 4.659771323204040527e-01
7.528950273990631104e-02 -7.599086761474609375e-01 4.482367262244224548e-02 -2.878653407096862793e-01 2.501848042011260986e-01 1.239153444766998291e-01 4.918029308319091797e-01 1.103507503867149353e-01
-1.357477009296417236e-01 -6.356863379478454590e-01 6.290818452835083008e-01 -2.217714786529541016e-01 2.534191906452178955e-01 2.431956827640533447e-01 -1.156553998589515686e-02 -9.513048827648162842e-02
6.450457125902175903e-02 -1.286029517650604248e-01 -3.102125525474548340e-01 -4.296053946018218994e-01 6.843560934066772461e-01 1.597022563219070435e-01 2.452832758426666260e-01 3.801259398460388184e-01
-2.478690892457962036e-01 -4.661693871021270752e-01 1.587855964899063110e-01 1.091814637184143066e-01 8.700120449066162109e-02 6.507536172866821289e-01 -4.767400324344635010e-01 1.605707257986068726e-01
7.854538410902023315e-02 -8.479959368705749512e-01 -2.243788987398147583e-01 -3.736605644226074219e-01 -2.778478711843490601e-02 2.156808525323867798e-01 1.922160685062408447e-01 -2.298437803983688354e-02
-3.040924370288848877e-01 -6.215093731880187988e-01 -1.353253275156021118e-01 -6.358330696821212769e-02 3.142937719821929932e-01 4.505702257156372070e-01 1.331460624933242798e-01 -4.235281348228454590e-01
-8.828318119049072266e-02 -1.969172060489654541e-01 -8.133524097502231598e-03 -4.328407347202301025e-01 4.075753390789031982e-01 -1.378284990787506104e-01 -1.924029439687728882e-01 7.374815344810485840e-01
-1.799936145544052124e-01 -2.892361283302307129e-01 -1.182595267891883850e-01 -4.080063998699188232e-01 6.307508945465087891e-01 -2.861151099205017090e-01 -4.489921331405639648e-01 1.489550620317459106e-01
3.269727528095245361e-01 -5.019068717956542969e-01 -5.627131462097167969e-01 -1.975551098585128784e-01 3.618329465389251709e-01 1.961160451173782349e-01 -8.134857565164566040e-02 3.309112489223480225e-01
-4.390029981732368469e-02 -5.681945681571960449e-01 1.709641963243484497e-01 -2.403752803802490234e-01 4.534659385681152344e-01 -4.720212519168853760e-01 -3.831031918525695801e-01 1.140847504138946533e-01
-1.320891082286834717e-01 2.105102688074111938e-02 -2.181755602359771729e-01 -5.487876534461975098e-01 5.105007290840148926e-01 3.189758062362670898e-01 -4.868253767490386963e-01 1.843514591455459595e-01
-6.219523400068283081e-02 1.921042427420616150e-02 -3.955214619636535645e-01 -2.455947101116180420e-01 6.202425956726074219e-01 4.894733428955078125e-01 -3.413285315036773682e-01 1.954956501722335815e-01
5.171554163098335266e-02 -4.320298433303833008e-01 -2.397012710571289062e-01 -6.004321575164794922e-01 4.073946177959442139e-01 -2.855955064296722412e-01 -3.531540334224700928e-01 1.429947763681411743e-01
2.847837507724761963e-01 -7.374281883239746094e-01 -4.418738186359405518e-01 -1.774861812591552734e-01 9.612979739904403687e-02 1.511910110712051392e-01 1.472528427839279175e-01 3.075079619884490967e-01
2.846294641494750977e-01 -1.568499356508255005e-01 1.635940372943878174e-01 -2.552088499069213867e-01 8.427435159683227539e-01 -9.254310280084609985e-02 1.764457821846008301e-01 2.292938977479934692e-01
-1.216288879513740540e-01 -4.355563223361968994e-01 -1.018549725413322449e-01 -5.579816699028015137e-01 5.405255556106567383e-01 -3.303570449352264404e-01 1.177781596779823303e-01 2.420823276042938232e-01
-2.933217771351337433e-02 -6.161665916442871094e-01 4.110210239887237549e-01 -8.820714056491851807e-02 4.087431132793426514e-01 4.582945108413696289e-01 3.730686008930206299e-02 -2.535013854503631592e-01
-1.212121397256851196e-01 -3.324007391929626465e-01 4.725271165370941162e-01 -5.271085500717163086e-01 -4.975355044007301331e-02 4.228397905826568604e-01 -8.271320909261703491e-02 4.307920038700103760e-01
1.484296619892120361e-01 6.330471485853195190e-02 -2.675809562206268311e-01 -2.368187457323074341e-01 7.134248018264770508e-01 2.423775941133499146e-01 -4.577513039112091064e-01 2.627171277999877930e-01
1.023917868733406067e-01 -7.506352663040161133e-01 -1.028578951954841614e-01 -5.002142190933227539e-01 -6.703430414199829102e-02 3.096567690372467041e-01 2.529335021972656250e-01 3.020196780562400818e-02
-4.723292589187622070e-01 -5.949862003326416016e-01 5.061092376708984375e-01 -3.845760971307754517e-02 3.206820189952850342e-01 2.417396157979965210e-01 5.576589703559875488e-02 2.976854890584945679e-02
-3.918418288230895996e-01 -6.104457005858421326e-02 1.192718222737312317e-01 -6.134330630302429199e-01 6.404569149017333984e-01 8.322299458086490631e-03 -2.041241377592086792e-01 1.694049872457981110e-02
4.033663868904113770e-01 -7.442376613616943359e-01 -1.461092233657836914e-01 -2.538588643074035645e-01 -1.009556129574775696e-01 1.818883270025253296e-01 -2.823693752288818359e-01 2.731404006481170654e-01
-2.605305314064025879e-01 -5.103874206542968750e-01 5.460976958274841309e-01 5.069951713085174561e-02 4.391098022460937500e-01 4.135637879371643066e-01 8.286160975694656372e-02 -1.080914866179227829e-02
-3.683801591396331787e-01 -5.970981121063232422e-01 -1.645434498786926270e-01 -5.030776858329772949e-01 2.097154408693313599e-01 5.597592890262603760e-02 4.248407781124114990e-01 -2.123835496604442596e-03
-7.734806835651397705e-02 -3.342160582542419434e-01 -3.988713491708040237e-03 -5.937831401824951172e-01 5.316376686096191406e-01 -3.781801462173461914e-01 -1.457897871732711792e-01 2.877657711505889893e-01
-2.906529605388641357e-01 -6.210950016975402832e-01 3.281744122505187988e-01 7.067617774009704590e-02 3.634324297308921814e-02 5.848856568336486816e-01 8.705668896436691284e-02 2.570550739765167236e-01
5.406252294778823853e-02 -8.018797636032104492e-01 -3.009221553802490234e-01 -1.740120053291320801e-01 2.786241471767425537e-01 -3.638340532779693604e-02 3.880733549594879150e-01 6.062774732708930969e-02
1.765051931142807007e-01 -3.949508666992187500e-01 8.692388236522674561e-02 -5.805947780609130859e-01 2.806288301944732666e-01 -1.019046157598495483e-01 3.132010400295257568e-01 5.300770401954650879e-01
-2.036552876234054565e-01 3.460585372522473335e-03 -3.794672191143035889e-01 -8.117309957742691040e-02 5.653097033500671387e-01 3.803083002567291260e-01 -5.180997252464294434e-01 2.743930220603942871e-01
-2.437489926815032959e-01 -3.627705574035644531e-01 1.497851014137268066e-01 2.815844714641571045e-01 4.439208805561065674e-01 5.187291502952575684e-01 -4.902870357036590576e-01 -2.704731188714504242e-02
-6.587991118431091309e-02 -5.721002817153930664e-01 4.014174342155456543e-01 -9.062725305557250977e-02 4.276105463504791260e-01 5.286079049110412598e-01 1.506018545478582382e-02 -1.910704672336578369e-01
-4.620335400104522705e-01 2.247612737119197845e-02 1.383110284805297852e-01 -1.827666908502578735e-01 7.995489835739135742e-01 3.235565964132547379e-03 -1.073049604892730713e-01 2.875458896160125732e-01
-5.705643296241760254e-01 -4.713183641433715820e-01 3.922288715839385986e-01 1.110594496130943298e-01 1.750849932432174683e-01 4.310793876647949219e-01 -7.789836078882217407e-02 2.521612048149108887e-01
-4.070498645305633545e-01 -4.408225417137145996e-01 -8.786830306053161621e-02 -5.276641249656677246e-01 3.629977703094482422e-01 -2.673598229885101318e-01 1.825157552957534790e-01 3.424544930458068848e-01
2.678717672824859619e-01 -1.578632295131683350e-01 -1.067524999380111694e-01 -4.586709737777709961e-01 7.369483709335327148e-01 -1.503635793924331665e-01 -1.065673604607582092e-01 3.232492804527282715e-01
-1.094174832105636597e-01 -2.867146730422973633e-01 8.312947303056716919e-02 -3.266885876655578613e-01 5.812405347824096680e-01 -3.713858425617218018e-01 -4.199479818344116211e-01 3.742488026618957520e-01
-1.370345056056976318e-01 -4.645999670028686523e-01 -2.006727010011672974e-01 1.409443616867065430e-01 7.152857780456542969e-01 1.480835257098078728e-03 -3.444401025772094727e-01 -2.737857401371002197e-01
-6.388241052627563477e-01 -4.746881127357482910e-01 2.809247672557830811e-01 1.501153036952018738e-02 3.159473463892936707e-02 2.807085216045379639e-01 -7.236740738153457642e-02 4.498871266841888428e-01
2.586072683334350586e-02 -2.266866117715835571e-01 -4.985380917787551880e-02 1.637656241655349731e-01 3.784132599830627441e-01 7.937155365943908691e-01 -3.716920018196105957e-01 8.546308428049087524e-02
-2.712126374244689941e-01 -6.582369208335876465e-01 -4.491092562675476074e-01 3.965350612998008728e-02 3.080287873744964600e-01 3.581458926200866699e-01 2.115121334791183472e-01 -1.483536660671234131e-01
1.038662865757942200e-01 -6.550261378288269043e-01 2.262356132268905640e-01 -2.969045639038085938e-01 2.334512323141098022e-01 -8.850800991058349609e-02 5.205971598625183105e-01 2.957414984703063965e-01
-9.911615401506423950e-02 -5.043780207633972168e-01 2.663537561893463135e-01 1.680133119225502014e-02 9.312381595373153687e-02 6.691350936889648438e-01 -3.562418222427368164e-01 2.850089669227600098e-01
-2.254972755908966064e-01 -8.621808141469955444e-02 -1.297414004802703857e-01 -7.964185476303100586e-01 3.727362751960754395e-01 1.567689180374145508e-01 -6.398658454418182373e-02 3.507122099399566650e-01
-9.575823694467544556e-02 -1.680048406124114990e-01 1.725295335054397583e-01 1.955151408910751343e-01 6.202301979064941406e-01 5.735927820205688477e-01 -4.252739548683166504e-01 -7.751426659524440765e-03
1.835058676078915596e-03 -2.886204123497009277e-01 2.973991930484771729e-01 -7.920546084642410278e-02 4.919720888137817383e-01 6.852149963378906250e-01 -2.706882357597351074e-01 -1.927350461483001709e-01
2.683180272579193115e-01 -2.085198611021041870e-01 -8.081714808940887451e-02 -2.132871747016906738e-01 7.472046017646789551e-01 -1.342507749795913696e-01 6.912288814783096313e-02 5.013841390609741211e-01
1.414114981889724731e-02 -1.729484349489212036e-01 4.157570656388998032e-03 5.466790124773979187e-02 1.778323948383331299e-01 7.615138292312622070e-01 -5.182248353958129883e-01 2.946154177188873291e-01
-4.654433429241180420e-01 -5.247419476509094238e-01 1.210576370358467102e-01 1.586921699345111847e-02 5.682339072227478027e-01 3.505877852439880371e-01 -8.198127150535583496e-02 -2.014421522617340088e-01
-6.272812187671661377e-02 -5.130543708801269531e-01 6.292630434036254883e-01 -1.068916022777557373e-01 4.205909371376037598e-01 3.748336136341094971e-01 -2.165376208722591400e-03 -8.967135846614837646e-02
-2.670241594314575195e-01 -7.435684204101562500e-01 -6.857452541589736938e-02 -4.729994833469390869e-01 9.301686286926269531e-02 1.364334523677825928e-01 4.998028278350830078e-02 -3.429413139820098877e-01
-2.560146749019622803e-01 -5.195599198341369629e-01 4.731295704841613770e-01 -3.274291157722473145e-01 -1.024875119328498840e-01 4.490507543087005615e-01 -1.272343397140502930e-01 3.242123425006866455e-01
-3.860378265380859375e-01 -5.023101568222045898e-01 -4.293992221355438232e-01 1.150895506143569946e-01 1.346579194068908691e-02 3.022365570068359375e-01 -1.766085028648376465e-01 5.275520086288452148e-01
-7.754578441381454468e-02 -3.520729243755340576e-01 1.570594012737274170e-01 -7.233357429504394531e-02 6.382987499237060547e-01 -3.660921156406402588e-01 -3.417654931545257568e-01 4.264728128910064697e-01
-1.451662182807922363e-01 -5.381647944450378418e-01 5.602581501007080078e-01 -2.066874206066131592e-01 1.451859623193740845e-01 4.849894642829895020e-01 2.077214717864990234e-01 1.823585480451583862e-01
4.056682810187339783e-02 -8.965358138084411621e-02 -1.081159710884094238e-01 -4.157547354698181152e-01 5.093877911567687988e-01 -1.168315634131431580e-01 -3.677147030830383301e-01 6.304250955581665039e-01
-1.105076745152473450e-01 -4.090757071971893311e-01 2.948362827301025391e-01 -5.969037413597106934e-01 -1.351595968008041382e-01 3.937530815601348877e-01 6.654190830886363983e-03 4.515182971954345703e-01
3.979523181915283203e-01 -7.075417041778564453e-01 -4.489921927452087402e-01 -3.723154589533805847e-02 1.938667148351669312e-01 2.909778356552124023e-01 -7.966177910566329956e-02 9.716007113456726074e-02
1.940523646771907806e-02 2.646563947200775146e-02 4.045971930027008057e-01 -1.059846282005310059e-01 4.065997898578643799e-01 6.374945044517517090e-01 -4.148285090923309326e-01 2.831715345382690430e-01
-2.794082649052143097e-02 -3.395121395587921143e-01 -2.944040596485137939e-01 -6.312390323728322983e-03 1.989648342132568359e-01 5.642367154359817505e-02 -4.708137810230255127e-01 7.299323081970214844e-01
5.841631293296813965e-01 -7.002962827682495117e-01 9.369309991598129272e-02 -2.198517024517059326e-01 -2.023933827877044678e-02 2.043916732072830200e-01 -8.655325323343276978e-02 2.480894476175308228e-01
-1.722459793090820312e-01 -4.079163372516632080e-01 -9.213656932115554810e-02 3.775410950183868408e-01 4.494186043739318848e-01 6.333743929862976074e-01 -2.206822633743286133e-01 3.268223628401756287e-02
-1.950816512107849121e-01 -5.229380354285240173e-02 6.038224324584007263e-02 -7.149781584739685059e-01 5.783427953720092773e-01 -1.982134208083152771e-02 -1.819274872541427612e-01 2.764016687870025635e-01
-5.393831059336662292e-02 -5.290483236312866211e-01 -4.220656156539916992e-01 -4.250567257404327393e-01 4.740350544452667236e-01 -2.068468332290649414e-01 -2.420973181724548340e-01 1.796663999557495117e-01
-6.733089685440063477e-02 -5.138743519783020020e-01 1.100277379155158997e-01 -1.197688803076744080e-01 5.681341290473937988e-01 -4.286169707775115967e-01 -3.754958808422088623e-01 2.397144436836242676e-01
-1.621311604976654053e-01 -7.137210965156555176e-01 -1.385250836610794067e-01 -8.183192461729049683e-02 4.324274361133575439e-01 -4.220901727676391602e-01 -4.111566767096519470e-02 2.675555348396301270e-01
-7.927558571100234985e-02 -3.907296061515808105e-01 5.901466608047485352e-01 -7.465652376413345337e-02 5.099753737449645996e-01 3.496159315109252930e-01 -2.700349986553192139e-01 -1.788127273321151733e-01
-1.385700404644012451e-01 -3.216803967952728271e-01 3.007320463657379150e-01 -3.575025796890258789e-01 1.581946201622486115e-02 7.939496040344238281e-01 6.677341461181640625e-02 1.549440622329711914e-01
1.316615939140319824e-01 -3.357873857021331787e-01 -2.682633996009826660e-01 -6.050670146942138672e-01 2.752338647842407227e-01 -1.137533113360404968e-01 -4.989126026630401611e-01 3.069745898246765137e-01
1.921096295118331909e-01 -7.652448415756225586e-01 -1.253307312726974487e-01 -3.278195261955261230e-01 4.081992208957672119e-01 -1.870084255933761597e-01 1.738695502281188965e-01 -1.499710977077484131e-01
1.072130799293518066e-01 -2.514055967330932617e-01 1.040346696972846985e-01 2.796038985252380371e-01 6.371766328811645508e-01 2.346415072679519653e-02 -4.752191603183746338e-01 4.515762031078338623e-01
1.129926145076751709e-01 -4.924661517143249512e-01 -5.722967386245727539e-01 -1.188977733254432678e-01 3.474602401256561279e-01 4.231366515159606934e-01 -2.917272448539733887e-01 1.348019689321517944e-01
-4.283145666122436523e-01 -4.388639032840728760e-01 4.411294162273406982e-01 -2.196405082941055298e-01 7.254026364535093307e-03 5.101952552795410156e-01 2.724866941571235657e-02 3.464295566082000732e-01
1.192935258150100708e-01 -4.093202054500579834e-01 -3.107536733150482178e-01 -7.204953432083129883e-01 1.574356853961944580e-01 5.127629637718200684e-02 1.096342429518699646e-01 4.038684964179992676e-01
-3.322333097457885742e-01 -6.828406453132629395e-01 2.883995771408081055e-01 -1.162700206041336060e-01 2.166377566754817963e-02 4.538986980915069580e-01 2.839063704013824463e-01 1.988981068134307861e-01
-1.830405592918395996e-01 -7.639532685279846191e-01 -1.241468191146850586e-01 -3.875113725662231445e-01 1.229661330580711365e-01 3.801024705171585083e-02 4.467693865299224854e-01 3.355439379811286926e-02
-3.452849090099334717e-01 -6.752112507820129395e-01 4.406567215919494629e-01 -3.088533580303192139e-01 -8.685604669153690338e-03 3.252686262130737305e-01 1.255822181701660156e-01 1.168476343154907227e-01
-5.699415206909179688e-01 -4.753359258174896240e-01 -2.634745538234710693e-01 2.950834631919860840e-01 2.908640205860137939e-01 2.045330107212066650e-01 -7.157831639051437378e-02 4.014600813388824463e-01
-2.165383547544479370e-01 -5.963549017906188965e-01 4.917014837265014648e-01 -5.620435625314712524e-02 1.823083758354187012e-01 4.474359154701232910e-01 2.481111139059066772e-01 2.398922294378280640e-01
-2.749345302581787109e-01 -4.034539759159088135e-01 6.364561915397644043e-01 -2.019739747047424316e-01 4.758371412754058838e-01 2.051131576299667358e-01 -1.716377884149551392e-01 -1.334688663482666016e-01
-1.321673095226287842e-01 -8.380357623100280762e-01 -2.393527776002883911e-01 -1.584628224372863770e-01 -2.511378750205039978e-02 3.325718343257904053e-01 2.909861803054809570e-01 4.381866380572319031e-02
-2.694044411182403564e-01 -7.496956586837768555e-01 3.875681161880493164e-01 -2.136517763137817383e-01 -4.744467884302139282e-02 3.208378255367279053e-01 2.033140361309051514e-01 1.516477912664413452e-01
-1.920226961374282837e-01 -7.106179594993591309e-01 1.864606887102127075e-01 -4.776187539100646973e-01 2.066007852554321289e-01 1.565536260604858398e-01 2.343630194664001465e-01 -2.704500555992126465e-01
8.975194394588470459e-02 -4.470631480216979980e-01 -3.209658563137054443e-01 -4.698522984981536865e-01 4.630554914474487305e-01 -2.387959510087966919e-01 -4.213177561759948730e-01 1.390913724899291992e-01
7.795255165547132492e-03 -8.218450546264648438e-01 1.896227151155471802e-01 5.449394229799509048e-03 2.558069229125976562e-01 -5.147636681795120239e-02 4.399863481521606445e-01 1.638551056385040283e-01
6.352833658456802368e-02 -3.785598576068878174e-01 5.930028557777404785e-01 -1.432538330554962158e-01 4.877817034721374512e-01 3.461918532848358154e-01 -2.906565666198730469e-01 -1.955030560493469238e-01
4.927646219730377197e-01 -4.425731301307678223e-01 -4.252775907516479492e-01 -3.953886330127716064e-01 4.110059738159179688e-01 5.351905152201652527e-02 -8.184531331062316895e-02 2.136114984750747681e-01
1.456559002399444580e-01 -2.254690229892730713e-01 2.988704480230808258e-02 -6.750989705324172974e-02 7.399885654449462891e-01 -2.278822958469390869e-01 -1.319078058004379272e-01 5.527967810630798340e-01
3.790648877620697021e-01 -4.348462522029876709e-01 -1.715319231152534485e-02 3.139133453369140625e-01 4.424205124378204346e-01 6.114830821752548218e-02 -2.605079412460327148e-01 5.486742258071899414e-01
-5.301266312599182129e-01 -7.409749031066894531e-01 -1.640771776437759399e-01 -2.763088643550872803e-01 9.375068545341491699e-02 3.587142098695039749e-03 1.590842306613922119e-01 -1.804001331329345703e-01
3.333743512630462646e-01 -7.513684630393981934e-01 -4.014797043055295944e-03 -2.029685527086257935e-01 -1.288657933473587036e-01 8.024040609598159790e-02 -4.314563572406768799e-01 2.718366682529449463e-01
-6.081686913967132568e-02 -8.110968470573425293e-01 7.746065407991409302e-02 -3.010204732418060303e-01 3.475801646709442139e-01 -1.876731663942337036e-01 2.923626303672790527e-01 1.734165474772453308e-02
-1.093336865305900574e-01 -5.451281070709228516e-01 -1.642550677061080933e-01 2.704565227031707764e-01 5.799087285995483398e-01 -2.178582400083541870e-01 -1.574758738279342651e-01 4.268491268157958984e-01
-2.475029826164245605e-01 -5.975749492645263672e-01 -3.844900727272033691e-01 3.472440540790557861e-01 3.226361870765686035e-01 2.451885640621185303e-01 -1.733237057924270630e-01 3.449390232563018799e-01
-3.822849988937377930e-01 -5.752452611923217773e-01 3.683781623840332031e-01 1.177472993731498718e-01 4.290032684803009033e-01 3.926860988140106201e-01 8.639182150363922119e-02 -1.663567274808883667e-01
-2.580233290791511536e-02 -2.693650722503662109e-01 8.673253655433654785e-02 1.638851016759872437e-01 1.307180970907211304e-01 6.321271657943725586e-01 -5.770545005798339844e-01 3.777989745140075684e-01
-2.184484153985977173e-02 -5.824524164199829102e-01 -3.203071355819702148e-01 -3.453859686851501465e-01 -1.969081461429595947e-01 5.205346345901489258e-01 -3.281321823596954346e-01 1.448585689067840576e-01
-4.142733812332153320e-01 -4.221487045288085938e-01 -2.985669076442718506e-01 2.739905714988708496e-01 4.793331325054168701e-01 4.691297113895416260e-01 -9.680245816707611084e-02 -1.635272353887557983e-01
-2.127762138843536377e-01 -4.541867673397064209e-01 3.227705657482147217e-01 -5.023694038391113281e-01 -1.156925112009048462e-01 3.706671893596649170e-01 7.500828057527542114e-02 4.852627813816070557e-01
-1.916719824075698853e-01 -6.754401326179504395e-01 -1.061465144157409668e-01 2.784382365643978119e-02 3.112434744834899902e-01 -3.947695791721343994e-01 -1.089111417531967163e-01 4.800238907337188721e-01
2.172148413956165314e-02 -4.042596817016601562e-01 3.385977745056152344e-01 -3.581950664520263672e-01 3.913564980030059814e-01 5.600371956825256348e-01 -9.863592684268951416e-02 -3.414961099624633789e-01
-3.232816457748413086e-01 -3.628767430782318115e-01 -2.435418516397476196e-01 -4.656498134136199951e-01 4.932252168655395508e-01 -2.288745939731597900e-01 -5.233169719576835632e-02 4.350560903549194336e-01
-8.815632760524749756e-02 -2.924978435039520264e-01 2.265631780028343201e-02 1.819010525941848755e-01 1.955165416002273560e-01 6.227349638938903809e-01 -6.181001067161560059e-01 2.549491226673126221e-01
-1.803701072931289673e-01 -4.103429615497589111e-01 5.272551178932189941e-01 -2.378953546285629272e-01 2.772734761238098145e-01 4.458097815513610840e-01 3.853817880153656006e-01 2.008659392595291138e-01
-3.674293160438537598e-01 -6.629011034965515137e-01 3.048043549060821533e-01 1.139539629220962524e-01 3.093809783458709717e-01 4.128441214561462402e-01 2.248278260231018066e-01 -5.442597717046737671e-02
4.301432967185974121e-01 -8.329817056655883789e-01 4.982894286513328552e-03 -2.851853668689727783e-01 -4.474998638033866882e-02 1.247548088431358337e-01 -1.429124474525451660e-01 4.210327193140983582e-02
1.588117778301239014e-01 -5.034366250038146973e-01 -4.066483676433563232e-01 -3.346419930458068848e-01 -1.075227558612823486e-01 6.013762354850769043e-01 -2.145945429801940918e-01 1.572162657976150513e-01
-3.473214209079742432e-01 -6.291944980621337891e-01 -3.294860422611236572e-01 3.346340358257293701e-01 2.845367491245269775e-01 2.740872800350189209e-01 2.388756424188613892e-01 2.231470644474029541e-01
2.785645723342895508e-01 -7.728612422943115234e-01 -3.058058954775333405e-02 -1.368492543697357178e-01 -1.316757798194885254e-01 1.390011459589004517e-01 -4.045219719409942627e-01 3.242323696613311768e-01
-3.288287222385406494e-01 -7.239968180656433105e-01 -1.738657057285308838e-01 -5.067778229713439941e-01 3.654167521744966507e-03 1.106882616877555847e-01 2.608224153518676758e-01 -1.880851946771144867e-02
2.466271668672561646e-01 -3.213131725788116455e-01 -2.210381478071212769e-01 -3.300238847732543945e-01 6.630970239639282227e-01 -2.225911021232604980e-01 -4.062746763229370117e-01 1.544535309076309204e-01
-1.455934494733810425e-01 -6.767154932022094727e-01 2.834161184728145599e-02 2.653000652790069580e-01 1.585684269666671753e-01 -2.513011544942855835e-02 -5.508530735969543457e-01 3.470690548419952393e-01
1.993290185928344727e-01 -3.855007290840148926e-01 -1.605297178030014038e-01 3.599385917186737061e-01 2.388252913951873779e-01 3.608812689781188965e-01 -1.862588971853256226e-01 6.590648293495178223e-01
1.795988380908966064e-01 -3.607144355773925781e-01 -3.438266813755035400e-01 -6.997031569480895996e-01 3.961509764194488525e-01 -2.542990259826183319e-03 3.522017598152160645e-02 2.676670849323272705e-01
-1.089774910360574722e-02 -5.762694478034973145e-01 4.470610320568084717e-01 -4.987454414367675781e-02 3.097051680088043213e-01 5.963929295539855957e-01 8.545427024364471436e-02 -8.086732029914855957e-02
2.439156174659729004e-01 -6.304301023483276367e-01 -5.922784656286239624e-02 2.139485925436019897e-01 2.941976487636566162e-01 -7.004252076148986816e-02 -6.762347038602456450e-05 6.342894434928894043e-01
-1.579659730195999146e-01 -4.083394110202789307e-01 8.271144330501556396e-02 -1.088602468371391296e-01 3.810491263866424561e-01 -2.640210390090942383e-01 -5.070515275001525879e-01 5.635665059089660645e-01
-2.615258991718292236e-01 -8.105175197124481201e-02 -4.538460075855255127e-01 1.964244805276393890e-02 5.643579959869384766e-01 4.584288895130157471e-01 1.286560893058776855e-01 4.164895415306091309e-01
-1.025371253490447998e-01 -2.194041907787322998e-01 2.478100806474685669e-01 1.012363433837890625e-01 4.946682155132293701e-01 6.796988844871520996e-01 -4.007110297679901123e-01 -4.932324960827827454e-02
1.085193753242492676e-01 -1.239312887191772461e-01 3.295665979385375977e-02 -1.031989678740501404e-01 3.280540406703948975e-01 -1.351776812225580215e-02 -4.546464085578918457e-01 8.041287064552307129e-01
-1.450281739234924316e-01 -5.076953172683715820e-01 5.216010212898254395e-01 -1.605676561594009399e-01 5.118371248245239258e-01 2.437485456466674805e-01 -4.403785243630409241e-02 -3.162797391414642334e-01
3.025867938995361328e-01 -4.774127602577209473e-01 1.049498678185045719e-03 8.445965498685836792e-02 6.847940087318420410e-01 -2.949489355087280273e-01 -3.182471394538879395e-01 1.271412223577499390e-01
-2.160548567771911621e-01 -4.408073723316192627e-01 5.166143774986267090e-01 -4.154719114303588867e-01 -7.550637423992156982e-02 4.169239103794097900e-01 -1.600006222724914551e-01 3.381935954093933105e-01
6.182137131690979004e-02 -1.825804263353347778e-01 -3.076485823839902878e-03 -1.817335188388824463e-01 1.198195144534111023e-01 7.845140099525451660e-01 -5.170773863792419434e-01 1.806042641401290894e-01
1.487875133752822876e-01 -4.115597307682037354e-01 -3.376874029636383057e-01 -4.821522831916809082e-01 5.051738619804382324e-01 -1.974661350250244141e-01 -3.589073121547698975e-01 1.974064111709594727e-01
4.135494232177734375e-01 -5.558564662933349609e-01 -5.074279308319091797e-01 5.771304015070199966e-03 3.454441130161285400e-01 2.260155528783798218e-01 -2.509967982769012451e-01 1.704994440078735352e-01
4.242050647735595703e-02 -3.031625449657440186e-01 1.269936114549636841e-01 -3.637070208787918091e-02 5.626246333122253418e-01 -2.953283786773681641e-01 -2.571651041507720947e-01 6.472584605216979980e-01
-3.139329142868518829e-03 -7.161919027566909790e-02 3.503132760524749756e-01 -2.745317220687866211e-01 3.678346276283264160e-01 6.413545012474060059e-01 -4.949410557746887207e-01 7.189673185348510742e-02
-3.189246654510498047e-01 -3.289031088352203369e-01 4.837988317012786865e-01 -2.442167401313781738e-01 6.237474083900451660e-02 4.742349386215209961e-01 5.094162747263908386e-02 5.148031115531921387e-01
2.658352255821228027e-01 -1.848944425582885742e-01 -7.042996585369110107e-02 -2.006272822618484497e-01 7.733406424522399902e-01 -1.918135732412338257e-01 -2.543253898620605469e-01 3.878202736377716064e-01
2.626909613609313965e-01 -7.490090131759643555e-01 -1.380176991224288940e-01 -3.959885537624359131e-01 3.396439552307128906e-01 -1.703977733850479126e-01 2.073007822036743164e-01 -8.219551295042037964e-02
3.102328479290008545e-01 -6.185079216957092285e-01 -3.100199103355407715e-01 -2.053771615028381348e-01 -1.134241670370101929e-01 4.762969613075256348e-01 -3.420448005199432373e-01 1.618432551622390747e-01
-1.898409798741340637e-02 -4.286797344684600830e-01 5.109034180641174316e-01 -2.139923572540283203e-01 4.753415286540985107e-01 3.326316773891448975e-01 -3.199446797370910645e-01 -2.647644579410552979e-01
6.304755806922912598e-02 -9.130206704139709473e-01 1.898742616176605225e-01 -5.263308435678482056e-02 2.295848578214645386e-01 -6.323907524347305298e-02 2.576522827148437500e-01 2.242106199264526367e-02
-2.509150207042694092e-01 -6.453451514244079590e-01 -2.317008972167968750e-01 -2.677094638347625732e-01 -2.539153099060058594e-01 3.752468228340148926e-01 -4.239251315593719482e-01 1.011036038398742676e-01
-3.559961318969726562e-01 -2.481831312179565430e-01 -2.653352916240692139e-01 -5.675781369209289551e-01 4.653656482696533203e-01 -1.257679015398025513e-01 -3.515338003635406494e-01 2.513270080089569092e-01
2.259014695882797241e-01 -4.347451329231262207e-01 1.368175074458122253e-02 -8.356925845146179199e-02 3.352737128734588623e-01 -1.894950568675994873e-01 -6.511959433555603027e-01 4.247601628303527832e-01
-4.389433860778808594e-01 -5.125762224197387695e-01 -1.958189159631729126e-01 2.643562555313110352e-01 2.782748043537139893e-01 -6.613089889287948608e-02 -2.073966264724731445e-01 5.581590533256530762e-01
-7.989144325256347656e-02 -3.743550479412078857e-01 4.491682648658752441e-01 -5.348452925682067871e-01 -8.911736309528350830e-02 4.620911478996276855e-01 -8.897017687559127808e-02 3.691587448120117188e-01
-4.382779896259307861e-01 -4.722174108028411865e-01 -4.276291280984878540e-02 -3.347797095775604248e-01 4.065040946006774902e-01 -3.697676658630371094e-01 -2.737639248371124268e-01 3.067517280578613281e-01
-3.133394420146942139e-01 -4.735251069068908691e-01 -2.062063217163085938e-01 4.403079450130462646e-01 4.427805244922637939e-01 3.651126623153686523e-01 -3.273104131221771240e-01 6.860171258449554443e-02
4.725152552127838135e-01 -2.045467644929885864e-01 -3.950226008892059326e-01 -2.089701592922210693e-01 6.100650429725646973e-01 3.149367868900299072e-01 5.171936750411987305e-02 2.472634613513946533e-01
-1.651195287704467773e-01 -3.053171634674072266e-01 -4.020358622074127197e-01 -5.515783429145812988e-01 4.141479432582855225e-01 1.051806584000587463e-01 2.124538421630859375e-01 4.311927556991577148e-01
-3.024129867553710938e-01 -9.197135269641876221e-02 -4.279017448425292969e-01 1.036198511719703674e-01 5.723668336868286133e-01 2.335362136363983154e-01 -5.212027113884687424e-03 5.692810416221618652e-01
2.502138018608093262e-01 -4.664392471313476562e-01 -5.642144680023193359e-01 -4.430506527423858643e-01 3.634764850139617920e-01 1.915364712476730347e-01 1.256400346755981445e-01 1.435567587614059448e-01
3.477797145023941994e-03 -5.170932784676551819e-02 -5.344613194465637207e-01 -1.191364154219627380e-01 4.009408950805664062e-01 5.455684661865234375e-01 -3.419556617736816406e-01 3.494846522808074951e-01
-1.066556423902511597e-01 -5.541672706604003906e-01 -6.445454806089401245e-02 -4.962372183799743652e-01 2.931817770004272461e-01 -4.240177571773529053e-01 -3.967684507369995117e-01 8.913855999708175659e-02
1.691308468580245972e-01 -6.340175271034240723e-01 -4.776073098182678223e-01 -1.842297315597534180e-01 4.656772911548614502e-01 2.810778617858886719e-01 6.297726929187774658e-02 8.683884888887405396e-02
-2.903359234333038330e-01 -8.119469508528709412e-03 -1.323149949312210083e-01 -6.269805431365966797e-01 5.222576260566711426e-01 1.332163512706756592e-01 -3.802870213985443115e-01 2.644037306308746338e-01
4.071774892508983612e-03 -1.886612474918365479e-01 -5.592397972941398621e-02 -2.206095010042190552e-01 7.728499174118041992e-01 1.460590865463018417e-02 4.406341612339019775e-01 3.477436900138854980e-01
4.194840043783187866e-02 -8.164074420928955078e-01 -2.582611143589019775e-01 -1.634299606084823608e-01 9.720873832702636719e-02 3.754276037216186523e-01 2.819496989250183105e-01 -9.176083654165267944e-02
8.463399857282638550e-02 -1.512180566787719727e-01 -1.637186706066131592e-01 -8.590266108512878418e-01 2.961363792419433594e-01 2.315706908702850342e-01 -4.156359657645225525e-02 2.493803203105926514e-01
1.714327000081539154e-02 -4.952333867549896240e-01 3.938937187194824219e-01 -2.419005930423736572e-01 2.540296018123626709e-01 6.259824633598327637e-01 -1.607654094696044922e-01 -2.419732362031936646e-01
3.533304929733276367e-01 -4.447129964828491211e-01 2.474711835384368896e-02 2.650479972362518311e-01 5.196574330329895020e-01 4.549693781882524490e-03 -5.134618282318115234e-01 2.698471248149871826e-01
8.218152076005935669e-02 -2.406313568353652954e-01 2.127428352832794189e-02 -2.557736933231353760e-01 5.503444671630859375e-01 -1.698032021522521973e-01 -2.452858239412307739e-01 6.910807490348815918e-01
-3.783111870288848877e-01 -2.515530884265899658e-01 -4.065996706485748291e-01 -3.552112877368927002e-01 3.877281248569488525e-01 1.800560951232910156e-01 2.613155543804168701e-01 5.010631084442138672e-01
2.119717746973037720e-01 -5.687848329544067383e-01 -3.043050505220890045e-02 4.102109968662261963e-01 3.056179583072662354e-01 1.502625495195388794e-01 -3.660793900489807129e-01 4.608225524425506592e-01
-2.564579993486404419e-02 -3.365730643272399902e-01 5.255790054798126221e-02 -4.763003587722778320e-01 6.007707715034484863e-01 -6.408699601888656616e-02 4.453367292881011963e-01 3.050886690616607666e-01
2.418021559715270996e-01 -5.038206577301025391e-01 3.896628320217132568e-01 -2.567076981067657471e-01 6.734735518693923950e-02 5.644103884696960449e-01 -3.825951218605041504e-01 -2.206399105489253998e-02
-4.393744468688964844e-01 -6.176855564117431641e-01 -3.422816395759582520e-01 3.131700754165649414e-01 3.784606158733367920e-01 1.727420240640640259e-01 4.503863397985696793e-03 1.925873011350631714e-01
1.167135871946811676e-02 -4.162303209304809570e-01 4.927065372467041016e-01 -2.606540024280548096e-01 1.390269994735717773e-01 6.756049990653991699e-01 -1.995378881692886353e-01 1.816125772893428802e-02
-1.698142588138580322e-01 -4.130777120590209961e-01 5.294034481048583984e-01 -4.298115372657775879e-01 -3.109696134924888611e-02 4.614353775978088379e-01 -7.891242951154708862e-02 3.397162854671478271e-01
-1.037192195653915405e-01 -6.252430081367492676e-01 2.205580323934555054e-01 -1.749493330717086792e-01 3.922092020511627197e-01 -3.244458138942718506e-01 3.469669520854949951e-01 3.736057877540588379e-01
1.334880143404006958e-01 -2.712002098560333252e-01 6.316456943750381470e-02 -4.950364679098129272e-02 8.565697669982910156e-01 -1.212488561868667603e-01 -3.300021588802337646e-01 -2.118407487869262695e-01
-1.435845494270324707e-01 -7.961548864841461182e-02 -3.220835030078887939e-01 8.508891612291336060e-02 6.417184472084045410e-01 2.976439297199249268e-01 2.768604159355163574e-01 5.338733792304992676e-01
4.244614392518997192e-02 -1.121187508106231689e-01 -4.669763743877410889e-01 -4.097489714622497559e-01 4.609135091304779053e-01 3.599409162998199463e-01 6.047734618186950684e-02 5.039945244789123535e-01
-3.868408128619194031e-02 -4.317456483840942383e-01 -5.036588311195373535e-01 -7.860264740884304047e-03 2.069711834192276001e-01 5.971808433532714844e-01 -3.944296538829803467e-01 5.769478529691696167e-02
1.947779804468154907e-01 -7.515893578529357910e-01 -3.837763667106628418e-01 -3.374004960060119629e-01 1.630799770355224609e-01 3.110519945621490479e-01 4.230662807822227478e-02 -1.044666990637779236e-01
-1.167597770690917969e-01 -8.034304380416870117e-01 -8.500459045171737671e-02 -4.951822757720947266e-01 -3.939377516508102417e-02 2.181490659713745117e-01 1.179660782217979431e-01 -1.593059748411178589e-01
1.824093312025070190e-01 -4.982538223266601562e-01 4.528670758008956909e-02 -3.508551046252250671e-02 2.337236404418945312e-01 -2.075257748365402222e-01 -5.800213217735290527e-01 5.301598906517028809e-01
-1.023143231868743896e-01 -5.806422829627990723e-01 -3.419168293476104736e-01 -3.099476993083953857e-01 -2.299354076385498047e-01 4.745363891124725342e-01 -3.555131852626800537e-01 1.869945079088211060e-01
2.885060906410217285e-01 -5.430235862731933594e-01 -5.591509938240051270e-01 5.874823778867721558e-02 3.788789212703704834e-01 3.412840664386749268e-01 3.463633731007575989e-02 2.111034393310546875e-01
-2.555728852748870850e-01 -4.238395094871520996e-01 8.015017956495285034e-02 1.666318029165267944e-01 3.451380431652069092e-01 6.989299654960632324e-01 -3.361676335334777832e-01 -1.484315376728773117e-02
-1.898314207792282104e-01 -7.248022556304931641e-01 4.198468029499053955e-01 -2.212663292884826660e-01 -1.903605274856090546e-02 3.666620552539825439e-01 1.935571730136871338e-01 2.028000056743621826e-01
-3.160400390625000000e-01 -5.970202088356018066e-01 -3.905198872089385986e-01 3.337165415287017822e-01 4.302781820297241211e-01 2.875951230525970459e-01 4.343618452548980713e-02 1.003793925046920776e-01
-8.373089134693145752e-02 -2.850520312786102295e-01 5.831532180309295654e-02 -3.631438612937927246e-01 7.686998844146728516e-01 -1.405188888311386108e-01 -3.787209391593933105e-01 -1.496180891990661621e-01
-3.172917962074279785e-01 -3.002340495586395264e-01 1.602435559034347534e-01 -3.758569359779357910e-01 -7.774386554956436157e-02 4.676436483860015869e-01 2.355084568262100220e-02 6.457163691520690918e-01
-2.520235776901245117e-01 -5.592468976974487305e-01 4.166723191738128662e-01 -9.723390638828277588e-02 8.162999898195266724e-02 6.327617764472961426e-01 6.791137903928756714e-02 1.702760756015777588e-01
1.278430670499801636e-01 -8.166561722755432129e-01 -1.515529453754425049e-01 -3.545405566692352295e-01 2.907537221908569336e-01 -1.794364154338836670e-01 2.115827500820159912e-01 -8.098860085010528564e-02
4.693228006362915039e-01 -3.668622076511383057e-01 -1.224821135401725769e-01 2.215809673070907593e-01 4.089898169040679932e-01 1.765304058790206909e-01 -3.602713644504547119e-01 5.028092861175537109e-01
-3.786014318466186523e-01 -5.138416290283203125e-01 -2.942788600921630859e-02 -1.756760627031326294e-01 4.206033349037170410e-01 -3.130095601081848145e-01 -5.178043842315673828e-01 1.337764859199523926e-01
1.064937263727188110e-01 -9.628424048423767090e-01 8.206339552998542786e-03 -2.813844382762908936e-02 -8.349019289016723633e-02 -2.651496231555938721e-02 -1.938823261298239231e-03 2.303412556648254395e-01
2.315409332513809204e-01 -8.465870022773742676e-01 -7.442038040608167648e-03 6.708474457263946533e-02 -1.035343110561370850e-01 1.308779716491699219e-01 -2.111267000436782837e-01 3.907694220542907715e-01
-3.462000489234924316e-01 -5.346362590789794922e-01 3.001973927021026611e-01 3.275517374277114868e-02 4.528965651988983154e-01 4.746289849281311035e-01 1.861598193645477295e-01 -1.951276212930679321e-01
-3.440635502338409424e-01 -4.100857675075531006e-01 2.560906708240509033e-01 -4.900850057601928711e-01 -1.184591799974441528e-01 2.337237447500228882e-01 7.947201281785964966e-02 5.768092870712280273e-01
-2.633185684680938721e-01 -6.907929778099060059e-01 -2.731171548366546631e-01 -1.660770326852798462e-01 -2.618110775947570801e-01 4.304814934730529785e-01 -2.485789805650711060e-01 1.887934505939483643e-01
-2.030282169580459595e-01 -2.728483676910400391e-01 -1.628501564264297485e-01 -4.966956675052642822e-01 5.544097423553466797e-01 -2.464092075824737549e-01 -4.220161139965057373e-01 2.547963857650756836e-01
1.795025356113910675e-02 -2.983222007751464844e-01 6.737630963325500488e-01 -2.185276746749877930e-01 2.057123184204101562e-01 3.581505417823791504e-01 -4.681364297866821289e-01 1.386699527502059937e-01
-3.311454355716705322e-01 -2.203146554529666901e-02 5.560247972607612610e-02 -3.790157437324523926e-01 7.919288873672485352e-01 -2.733421511948108673e-02 -2.594511210918426514e-01 2.188591212034225464e-01
-3.581119477748870850e-01 -5.303811430931091309e-01 -2.442825585603713989e-01 -3.851797878742218018e-01 2.002973705530166626e-01 -3.306375741958618164e-01 -3.175984621047973633e-01 3.634628355503082275e-01
-5.283001661300659180e-01 -3.415198922157287598e-01 2.084601372480392456e-01 -2.948568463325500488e-01 1.530847046524286270e-02 2.679058611392974854e-01 1.697420030832290649e-01 6.107755899429321289e-01
1.072827130556106567e-01 -6.166319847106933594e-01 -4.232208710163831711e-03 4.188954085111618042e-02 3.211185634136199951e-01 -2.979472875595092773e-01 -4.602524638175964355e-01 4.502894878387451172e-01
4.069830179214477539e-01 -4.396521151065826416e-01 -1.525783091783523560e-01 3.357512354850769043e-01 4.863585829734802246e-01 2.011189162731170654e-01 -4.454989433288574219e-01 1.720439195632934570e-01
6.356887519359588623e-02 -5.382201671600341797e-01 -6.960217654705047607e-02 -2.660031020641326904e-01 6.177797317504882812e-01 -9.696448594331741333e-02 4.502565562725067139e-01 -1.920705139636993408e-01
2.606288194656372070e-01 -4.600265920162200928e-01 -3.266716301441192627e-01 -4.182510077953338623e-01 4.656461179256439209e-01 1.536354981362819672e-02 3.630849123001098633e-01 2.998449206352233887e-01
8.222116157412528992e-03 -8.048140406608581543e-01 3.854769840836524963e-02 -3.905970752239227295e-01 -7.968194782733917236e-03 3.570234775543212891e-01 2.252719998359680176e-01 -1.409889757633209229e-01
-2.107234299182891846e-01 1.340798288583755493e-01 1.403411328792572021e-01 -4.178297817707061768e-01 8.178071975708007812e-01 1.770203560590744019e-01 -1.425315439701080322e-01 1.512639820575714111e-01
1.224189102649688721e-01 -4.987881183624267578e-01 3.307929635047912598e-02 9.465237706899642944e-02 2.049281895160675049e-01 -8.058627694845199585e-02 -6.343771219253540039e-01 5.246396660804748535e-01
1.551503092050552368e-01 -5.005667805671691895e-01 4.649244993925094604e-02 -3.680992126464843750e-02 5.158007740974426270e-01 -3.460083007812500000e-01 -8.983815461397171021e-02 5.727145075798034668e-01
1.805824488401412964e-01 -3.748238086700439453e-01 -3.016993775963783264e-02 -1.850662976503372192e-01 6.857947707176208496e-01 -3.014380335807800293e-01 2.112915515899658203e-01 4.311773777008056641e-01
5.761728808283805847e-02 -6.221852898597717285e-01 -5.089402198791503906e-01 -1.249322220683097839e-01 -1.481555053032934666e-03 5.775608420372009277e-01 -2.423040196299552917e-02 2.777887508273124695e-02
4.531424939632415771e-01 -6.123943924903869629e-01 1.385713368654251099e-01 -5.379012320190668106e-03 -3.771096235141158104e-03 2.992001473903656006e-01 -4.923209249973297119e-01 2.617045938968658447e-01
-2.998151183128356934e-01 -5.910241007804870605e-01 -2.202366739511489868e-01 2.622667849063873291e-01 3.536697924137115479e-01 3.989129960536956787e-01 3.348531126976013184e-01 2.171933054924011230e-01
-1.067623049020767212e-01 -2.292612493038177490e-01 -3.621482849121093750e-01 -4.652161896228790283e-01 2.597004771232604980e-01 4.598975647240877151e-03 -4.656811356544494629e-01 5.514882206916809082e-01
-1.936647295951843262e-01 -4.367375671863555908e-01 -4.127558171749114990e-01 2.609167993068695068e-02 7.485188841819763184e-01 6.062782835215330124e-03 -1.694308593869209290e-02 -2.002549469470977783e-01
-2.617323696613311768e-01 -5.228426456451416016e-01 2.649425864219665527e-01 -1.940595656633377075e-01 -7.548606395721435547e-02 6.751293540000915527e-01 -2.053044289350509644e-01 2.159407585859298706e-01
-4.188496470451354980e-01 -4.153290688991546631e-01 -1.541086379438638687e-02 3.430819809436798096e-01 3.412809967994689941e-01 8.049342036247253418e-02 -8.207488805055618286e-03 6.411745548248291016e-01
-3.430348038673400879e-01 -4.893305301666259766e-01 5.110653638839721680e-01 -2.321412414312362671e-01 -4.289637133479118347e-02 3.165003359317779541e-01 -7.520510256290435791e-02 4.691877663135528564e-01
1.089799683541059494e-02 -1.539763063192367554e-01 3.592123389244079590e-01 6.562874466180801392e-02 3.570552170276641846e-01 5.587413907051086426e-01 -5.703991055488586426e-01 2.789200246334075928e-01
-3.082630336284637451e-01 -1.699267327785491943e-01 -3.356382846832275391e-01 -6.421236991882324219e-01 3.970017433166503906e-01 2.275300174951553345e-01 -3.722258806228637695e-01 -5.648370832204818726e-02
1.372663825750350952e-01 -4.506492018699645996e-01 -5.966780781745910645e-01 -9.316791594028472900e-02 1.077365055680274963e-01 5.645360350608825684e-01 -1.444156169891357422e-01 2.494077533483505249e-01
-2.714748680591583252e-01 -1.470312476158142090e-01 -2.634916901588439941e-01 -6.773153543472290039e-01 5.708032846450805664e-01 1.604678481817245483e-01 4.788652062416076660e-02 1.504658162593841553e-01
-1.288148760795593262e-01 -5.372769832611083984e-01 4.744278788566589355e-01 -2.555325031280517578e-01 7.411174476146697998e-02 4.511257112026214600e-01 2.682740092277526855e-01 3.512598574161529541e-01
-1.382559537887573242e-01 -5.244900584220886230e-01 2.085457891225814819e-01 1.976873911917209625e-02 6.163144707679748535e-01 -4.067589044570922852e-01 -2.906370162963867188e-01 1.792965680360794067e-01
-2.844442427158355713e-01 -5.662920475006103516e-01 -2.160604149103164673e-01 3.389293849468231201e-01 3.296298682689666748e-01 2.552352249622344971e-01 3.527542650699615479e-01 3.723077774047851562e-01
-4.505933821201324463e-01 -6.083229184150695801e-01 4.596496820449829102e-01 -2.644514441490173340e-01 -5.010694637894630432e-02 1.714733690023422241e-01 4.097878187894821167e-02 3.348183035850524902e-01
5.270794034004211426e-02 -2.986737489700317383e-01 -2.807998955249786377e-01 -1.889654844999313354e-01 6.998655200004577637e-01 -1.422398630529642105e-02 3.712946176528930664e-01 4.069221317768096924e-01
-1.133644133806228638e-01 -3.379949629306793213e-01 2.134249359369277954e-01 -8.006895184516906738e-01 3.208958208560943604e-01 -1.013650447130203247e-01 2.491113245487213135e-01 1.046348065137863159e-01
-1.012484505772590637e-01 -7.955638766288757324e-01 -2.004525363445281982e-01 -2.818903625011444092e-01 3.075461089611053467e-01 -2.725207209587097168e-01 2.304343134164810181e-01 1.234155595302581787e-01
-2.140109986066818237e-01 -7.118930220603942871e-01 -2.129792571067810059e-01 -2.395238280296325684e-01 4.286700785160064697e-01 -7.240594923496246338e-02 3.667324781417846680e-01 -1.455418467521667480e-01
3.272129893302917480e-01 -7.222921252250671387e-01 -1.964384466409683228e-01 -3.714283406734466553e-01 2.890524566173553467e-01 -1.903703957796096802e-01 2.339532375335693359e-01 1.419582515954971313e-01
4.708396736532449722e-03 -3.302373290061950684e-01 -6.979601085186004639e-02 2.408771365880966187e-01 2.719390690326690674e-01 1.308602392673492432e-01 -3.860585391521453857e-01 7.667537927627563477e-01
3.115834668278694153e-02 -5.671956539154052734e-01 -5.523572117090225220e-02 -2.996116131544113159e-02 2.897368371486663818e-01 -2.273428887128829956e-01 -7.128553390502929688e-01 1.719736605882644653e-01
1.028479263186454773e-01 -1.839094758033752441e-01 3.830375075340270996e-01 -2.859673798084259033e-01 1.238831579685211182e-01 6.290637254714965820e-01 -5.343789458274841309e-01 1.745726317167282104e-01
-1.371997743844985962e-01 -4.813272655010223389e-01 -3.856810331344604492e-01 -4.899264276027679443e-01 1.340674012899398804e-01 -1.757084876298904419e-01 -3.232357501983642578e-01 4.554050862789154053e-01
3.836211860179901123e-01 -3.746312558650970459e-01 2.061153948307037354e-01 1.407613158226013184e-01 2.722196578979492188e-01 1.488375961780548096e-01 -4.451148808002471924e-01 5.964944362640380859e-01
5.716647505760192871e-01 -4.779190421104431152e-01 1.580231264233589172e-02 1.045351624488830566e-01 3.157501518726348877e-01 1.625529229640960693e-01 -3.708817064762115479e-01 4.122384786605834961e-01
5.304491892457008362e-02 -7.544214129447937012e-01 -8.214579895138740540e-03 -4.558993577957153320e-01 3.497076332569122314e-01 -1.872536987066268921e-01 1.982055306434631348e-01 -1.532257497310638428e-01
-1.665019840002059937e-01 -6.138896942138671875e-01 -1.382119506597518921e-01 -2.334350645542144775e-01 3.052958548069000244e-01 5.506269931793212891e-01 1.011310890316963196e-01 -3.394099175930023193e-01
-1.750906258821487427e-01 -9.437998384237289429e-02 -5.593470335006713867e-01 -2.442621737718582153e-01 5.488554835319519043e-01 3.709657192230224609e-01 -7.264915853738784790e-02 3.791659474372863770e-01
5.076980218291282654e-02 -7.778193354606628418e-01 9.972009062767028809e-02 2.519637942314147949e-01 2.793062850832939148e-02 4.290549159049987793e-01 -3.616968095302581787e-01 5.741873010993003845e-02
3.334321379661560059e-01 -6.417282819747924805e-01 5.776051059365272522e-02 3.018958866596221924e-01 3.604035675525665283e-01 -2.114782482385635376e-02 -1.745973229408264160e-01 4.708591401576995850e-01
-1.934690922498703003e-01 -1.188411414623260498e-01 -3.551251888275146484e-01 -4.155492782592773438e-01 5.454789996147155762e-01 3.047313094139099121e-01 -5.082365870475769043e-01 -3.063620254397392273e-02
3.791401386260986328e-01 -3.173927962779998779e-01 -2.871470451354980469e-01 -2.230851501226425171e-01 2.817670404911041260e-01 7.036652415990829468e-02 -5.302453041076660156e-01 5.077301859855651855e-01
-3.263341188430786133e-01 -9.900268912315368652e-02 -3.560617268085479736e-01 -2.091822028160095215e-01 5.625454783439636230e-01 2.170609533786773682e-01 8.225611597299575806e-02 5.855154395103454590e-01
3.546761870384216309e-01 -5.184739828109741211e-01 6.239283364266157150e-03 -2.420675605535507202e-01 4.779411256313323975e-01 -1.440013051033020020e-01 3.642968833446502686e-01 4.060514867305755615e-01
-1.430222094058990479e-01 -3.092264831066131592e-01 -1.781703531742095947e-01 6.276843696832656860e-02 2.114282846450805664e-01 1.082552969455718994e-02 -4.128201901912689209e-01 7.956125736236572266e-01
-2.625680156052112579e-02 -3.231923878192901611e-01 -1.479363143444061279e-01 1.623792797327041626e-01 7.386667132377624512e-01 1.538890451192855835e-01 -4.820799827575683594e-01 -2.118807286024093628e-01
-6.046566367149353027e-01 -1.582620292901992798e-01 -1.139390841126441956e-01 -2.905586659908294678e-01 5.992783904075622559e-01 9.656665474176406860e-02 -2.626627683639526367e-01 2.729203701019287109e-01
2.488248497247695923e-01 -1.173090636730194092e-01 1.481862962245941162e-01 -3.030347228050231934e-01 1.969811022281646729e-01 7.182326912879943848e-01 -4.876585006713867188e-01 1.344065368175506592e-01
7.580865919589996338e-02 -8.043053746223449707e-02 3.105015456676483154e-01 3.654634580016136169e-02 3.976020216941833496e-01 5.662640333175659180e-01 -6.109443306922912598e-01 1.950432360172271729e-01
4.146677255630493164e-02 -4.150837659835815430e-02 -9.830760210752487183e-02 -4.259305000305175781e-01 4.905097186565399170e-01 -2.252098359167575836e-02 -5.733286142349243164e-01 4.854522347450256348e-01
5.639039278030395508e-01 -3.481959700584411621e-01 -1.689406186342239380e-01 -1.929722875356674194e-01 6.777715086936950684e-01 -8.412439376115798950e-03 9.930153936147689819e-02 1.602714061737060547e-01
-4.717851802706718445e-02 -5.099736452102661133e-01 2.142117172479629517e-01 -1.014616414904594421e-01 3.498567938804626465e-01 -3.675898313522338867e-01 -5.655130147933959961e-01 3.227892518043518066e-01
-1.929923892021179199e-01 -6.537869572639465332e-01 3.607333302497863770e-01 -8.994118869304656982e-02 2.035716176033020020e-02 5.695213079452514648e-01 1.811449080705642700e-01 1.987866014242172241e-01
4.404738545417785645e-02 -3.547149896621704102e-01 8.973241597414016724e-02 -3.174198865890502930e-01 5.387476086616516113e-01 6.061215698719024658e-02 6.607649922370910645e-01 1.813741326332092285e-01
2.232326716184616089e-01 -5.227075219154357910e-01 9.503714740276336670e-02 3.950482010841369629e-01 4.958375692367553711e-01 2.539147250354290009e-02 -4.466028213500976562e-01 2.567005157470703125e-01
1.001329869031906128e-01 -6.311140656471252441e-01 2.235821336507797241e-01 -1.568563748151063919e-03 1.840175688266754150e-01 -2.803958952426910400e-01 -5.073728561401367188e-01 4.144459962844848633e-01
2.164931148290634155e-01 -1.868579834699630737e-01 -2.341347932815551758e-01 -4.718193411827087402e-01 4.340872466564178467e-01 -5.636985599994659424e-02 -3.909517228603363037e-01 5.443616509437561035e-01
-3.741644918918609619e-01 -7.676401138305664062e-01 -8.719330281019210815e-02 -4.380934238433837891e-01 9.386003762483596802e-02 1.299777766689658165e-03 2.408925890922546387e-01 -6.603250652551651001e-02
-1.074898689985275269e-01 -2.270410358905792236e-01 5.335868597030639648e-01 -4.750478267669677734e-01 3.966754078865051270e-01 4.979532659053802490e-01 8.092757314443588257e-02 1.210570484399795532e-01
6.451276689767837524e-02 -8.360859751701354980e-01 2.258134782314300537e-01 -1.483689248561859131e-01 1.801867932081222534e-01 -5.237784981727600098e-02 4.221641123294830322e-01 1.017842739820480347e-01
1.553105562925338745e-01 -8.430857062339782715e-01 -1.449022591114044189e-01 -6.368546932935714722e-02 3.703106939792633057e-01 -2.721584215760231018e-02 2.563764154911041260e-01 -1.908738315105438232e-01
1.555661112070083618e-01 -9.098498225212097168e-01 -8.079017698764801025e-02 -1.250658333301544189e-01 1.979494690895080566e-01 -2.792114205658435822e-02 2.776983082294464111e-01 -9.340177476406097412e-02
4.140954315662384033e-01 -4.307022094726562500e-01 -4.056056141853332520e-01 -3.852205574512481689e-01 2.806624472141265869e-01 2.142910212278366089e-01 1.904990226030349731e-01 4.112515151500701904e-01
8.443070948123931885e-02 -4.044624269008636475e-01 2.055168151855468750e-02 -7.907287031412124634e-02 6.754594445228576660e-01 -1.204783841967582703e-01 -4.805896878242492676e-01 -3.476778268814086914e-01
-5.734103545546531677e-02 -7.094684243202209473e-02 1.029321402311325073e-01 -4.001937434077262878e-02 5.703625679016113281e-01 -2.854231186211109161e-02 -5.089772939682006836e-01 6.279299259185791016e-01
4.076060056686401367e-01 -3.573781847953796387e-01 -8.642297983169555664e-02 -7.315210700035095215e-01 2.575844526290893555e-01 1.663753837347030640e-01 -2.588720023632049561e-01 -5.000989511609077454e-02
1.744369976222515106e-02 -6.873109340667724609e-01 -3.408361971378326416e-01 -1.839444190263748169e-01 1.306512951850891113e-01 5.983045697212219238e-01 4.609020426869392395e-02 -1.150961685925722122e-02
2.099070250988006592e-01 -2.709911763668060303e-01 4.930079281330108643e-01 -3.470495343208312988e-01 1.202178448438644409e-01 6.493046283721923828e-01 -2.681751847267150879e-01 1.050515547394752502e-01
2.598265707492828369e-01 -2.771847248077392578e-01 -4.133724793791770935e-02 -1.318206489086151123e-01 7.558819055557250977e-01 -2.461454123258590698e-01 -2.046305537223815918e-01 4.034284651279449463e-01
8.723139017820358276e-02 -7.815220355987548828e-01 -1.335874646902084351e-01 1.880630478262901306e-02 4.211313128471374512e-01 -1.708780229091644287e-01 3.588036894798278809e-01 1.677018553018569946e-01
-9.391024708747863770e-02 -7.187332510948181152e-01 -2.655417658388614655e-02 -6.748182326555252075e-02 3.909742534160614014e-01 -4.557310938835144043e-01 -1.435411572456359863e-01 2.969658076763153076e-01
-1.736995130777359009e-01 -5.952860116958618164e-01 -4.054468870162963867e-01 -5.596543550491333008e-01 3.234387636184692383e-01 -1.038136035203933716e-01 -1.462781131267547607e-01 3.280029445886611938e-02
7.565307430922985077e-03 -6.951522827148437500e-01 1.501868069171905518e-01 -3.556693792343139648e-01 -1.666386276483535767e-01 5.552183985710144043e-01 8.666043728590011597e-02 1.552527099847793579e-01
-4.144985694438219070e-03 -1.530318260192871094e-01 -1.323585659265518188e-01 -3.667829632759094238e-01 5.755966901779174805e-01 -1.320819854736328125e-01 -3.605130612850189209e-01 5.880381464958190918e-01
2.081232517957687378e-01 -8.377809524536132812e-01 -2.513849437236785889e-01 -2.083484679460525513e-01 1.235455349087715149e-01 2.364840656518936157e-01 2.775160372257232666e-01 -8.917862433008849621e-04
2.619227170944213867e-01 -5.165300965309143066e-01 -3.717099428176879883e-01 -4.879526197910308838e-01 4.277849495410919189e-01 -1.568200290203094482e-01 -1.173733100295066833e-01 2.587629556655883789e-01
-2.498149871826171875e-01 -5.133791565895080566e-01 -1.403785124421119690e-02 -2.732802741229534149e-02 5.330980420112609863e-01 -2.755362689495086670e-01 -4.842401742935180664e-01 2.801574766635894775e-01
1.494717448949813843e-01 -6.567687988281250000e-01 8.801244944334030151e-02 -3.771721124649047852e-01 2.468238770961761475e-01 -7.144560664892196655e-02 4.351616501808166504e-01 3.753876090049743652e-01
-3.421713784337043762e-02 -5.983055233955383301e-01 -2.271444946527481079e-01 2.179401665925979614e-01 1.648448109626770020e-01 7.102959156036376953e-01 -8.274851739406585693e-02 5.679702386260032654e-02
7.807131111621856689e-02 -7.276214659214019775e-02 -1.983871906995773315e-01 -1.674267798662185669e-01 6.650984287261962891e-01 1.095692217350006104e-01 7.563880831003189087e-02 6.790719628334045410e-01
-2.094776928424835205e-01 -4.566878378391265869e-01 -3.483264148235321045e-01 2.297190725803375244e-01 1.670078607276082039e-03 6.077532768249511719e-01 -2.503760755062103271e-01 3.760295212268829346e-01
-5.665893480181694031e-02 -3.913217782974243164e-01 1.267252117395401001e-01 -4.909905493259429932e-01 5.175036191940307617e-01 -4.147474765777587891e-01 1.860749162733554840e-02 3.825628459453582764e-01
-1.390303522348403931e-01 -5.667260885238647461e-01 5.051670074462890625e-01 1.945921033620834351e-02 4.897345602512359619e-01 3.448253273963928223e-01 1.395528167486190796e-01 -1.603132039308547974e-01
-3.686220645904541016e-01 -5.472794771194458008e-01 -2.722856700420379639e-01 -7.827277481555938721e-02 5.170866847038269043e-01 -9.916306287050247192e-02 -2.935041189193725586e-01 -3.478220701217651367e-01
5.421311855316162109e-01 -2.021438628435134888e-01 -2.482852339744567871e-01 -2.107750177383422852e-01 4.885123074054718018e-01 1.525670289993286133e-01 -4.630183875560760498e-01 2.878419756889343262e-01
-3.893484473228454590e-01 -6.543960422277450562e-02 -3.488424420356750488e-01 -2.073018997907638550e-01 3.905448019504547119e-01 2.194511592388153076e-01 -7.565384358167648315e-02 6.877882480621337891e-01
1.267497390508651733e-01 -6.223618984222412109e-02 -3.030957281589508057e-01 -1.724000126123428345e-01 7.380899786949157715e-01 2.395155876874923706e-01 1.804419159889221191e-01 4.730418324470520020e-01
8.032429963350296021e-02 -7.150567173957824707e-01 -2.072216570377349854e-01 -1.515143271535634995e-02 5.109486579895019531e-01 1.506889313459396362e-01 -3.175354376435279846e-02 -3.927947282791137695e-01
5.245454907417297363e-01 -4.208053946495056152e-01 -3.187215924263000488e-01 -7.057104259729385376e-02 6.268510818481445312e-01 1.170814782381057739e-01 -2.629141882061958313e-02 1.840365529060363770e-01
1.700811833143234253e-01 -9.194984436035156250e-01 1.362743675708770752e-01 4.071890190243721008e-02 1.216695737093687057e-02 -1.292484700679779053e-01 -1.503414958715438843e-01 2.567302584648132324e-01
-4.396517947316169739e-02 -7.887176871299743652e-01 9.441123902797698975e-02 -3.814893364906311035e-01 4.552012681961059570e-01 -1.122513636946678162e-01 -1.578319631516933441e-02 -3.855173289775848389e-02
6.585431750863790512e-03 -1.517339199781417847e-01 1.695522479712963104e-02 -8.848651498556137085e-02 6.968996673822402954e-02 6.921279430389404297e-01 -5.551789402961730957e-01 4.203508794307708740e-01
3.954762816429138184e-01 -3.314974606037139893e-01 4.261468350887298584e-02 -1.913316696882247925e-01 6.271117925643920898e-01 -1.516490280628204346e-01 2.043169289827346802e-01 4.871059358119964600e-01
-9.760396182537078857e-02 -2.957472801208496094e-01 -5.069683194160461426e-01 1.733606606721878052e-01 1.888554394245147705e-01 4.566088914871215820e-01 -2.119011431932449341e-01 5.717307925224304199e-01
6.480584144592285156e-01 -1.802204847335815430e-01 -1.137292236089706421e-01 3.234544023871421814e-02 5.018336772918701172e-01 3.270759582519531250e-01 -3.180775642395019531e-01 2.712400257587432861e-01
-5.482329726219177246e-01 -4.010339379310607910e-01 2.258825600147247314e-01 -2.706936299800872803e-01 -1.577377878129482269e-02 9.247710555791854858e-02 9.368954598903656006e-02 6.298698782920837402e-01
-7.172198593616485596e-02 -2.623422741889953613e-01 3.866195380687713623e-01 -5.533800125122070312e-01 2.909027040004730225e-02 5.490863323211669922e-01 1.436467766761779785e-01 3.838644921779632568e-01
9.741137921810150146e-02 -1.376719027757644653e-01 -1.891430094838142395e-02 8.081127889454364777e-03 5.845535397529602051e-01 -5.212215334177017212e-02 -5.561618804931640625e-01 5.633816719055175781e-01
-9.008040279150009155e-02 -5.664327740669250488e-01 -2.618243992328643799e-01 -4.009683430194854736e-01 -2.022860944271087646e-01 5.034086108207702637e-01 -3.791620731353759766e-01 6.006802991032600403e-02
-1.714783161878585815e-01 -4.551180899143218994e-01 -1.521848738193511963e-01 -2.185712009668350220e-01 5.892221331596374512e-01 -2.438006699085235596e-01 2.139386236667633057e-01 4.900385737419128418e-01
-1.910046637058258057e-01 -4.382802248001098633e-01 4.535959288477897644e-02 8.719094097614288330e-02 2.360595017671585083e-01 -4.189075529575347900e-02 -6.216419339179992676e-01 5.637819766998291016e-01
-3.874320909380912781e-02 -2.143345326185226440e-01 4.705718159675598145e-02 -3.391317427158355713e-01 6.655181646347045898e-01 -3.376151919364929199e-01 -3.650704622268676758e-01 3.809991776943206787e-01
-5.007001757621765137e-02 -4.813371002674102783e-01 -1.452778428792953491e-01 -7.097716629505157471e-02 6.631837487220764160e-01 -1.861508586443960667e-03 -3.665167391300201416e-01 -4.068334102630615234e-01
-6.775249540805816650e-02 -2.545564472675323486e-01 -1.483515948057174683e-01 -5.833716988563537598e-01 3.564341366291046143e-01 -1.593726426362991333e-01 -2.081090211868286133e-01 6.103486418724060059e-01
6.420885026454925537e-02 -3.517700731754302979e-01 -5.896134376525878906e-01 -1.546325534582138062e-01 4.210197925567626953e-01 3.317047953605651855e-01 1.859452724456787109e-01 4.227510690689086914e-01
-2.376918792724609375e-01 -4.744869470596313477e-01 -1.606114804744720459e-01 -5.599735379219055176e-01 4.156793057918548584e-01 -1.924128532409667969e-01 3.604746758937835693e-01 1.981012672185897827e-01
-1.168521307408809662e-02 -6.124952435493469238e-01 9.399715065956115723e-02 4.055721163749694824e-01 3.328105509281158447e-01 -3.779152780771255493e-02 -4.216584265232086182e-01 4.017486274242401123e-01
3.175460919737815857e-02 -2.071599215269088745e-01 -5.136936306953430176e-01 -5.832235217094421387e-01 5.096213817596435547e-01 2.290235608816146851e-01 -2.481281757354736328e-02 1.981519609689712524e-01
3.768613338470458984e-01 -3.170899450778961182e-01 -2.056135684251785278e-01 -1.788259893655776978e-01 6.219856739044189453e-01 -7.590500265359878540e-02 1.660466492176055908e-01 5.128104686737060547e-01
-5.196188688278198242e-01 -4.900750219821929932e-01 -3.305313289165496826e-01 3.420248627662658691e-01 3.155224025249481201e-01 2.385858446359634399e-01 1.733342185616493225e-02 3.268221318721771240e-01
4.016087204217910767e-02 -4.755476713180541992e-01 -3.748436644673347473e-02 -1.101174652576446533e-01 5.482009053230285645e-01 -3.301404714584350586e-01 -5.906373262405395508e-01 -1.847280934453010559e-02
2.034284770488739014e-01 -6.058992147445678711e-01 -1.432772278785705566e-01 -1.805174648761749268e-01 5.479192137718200684e-01 4.370627924799919128e-02 4.675251245498657227e-01 -1.329761743545532227e-01
1.152570694684982300e-01 -3.230774104595184326e-01 -4.143790900707244873e-01 -4.397496879100799561e-01 5.669242143630981445e-01 -9.929376095533370972e-02 -2.171122729778289795e-01 3.726214766502380371e-01
-1.405212432146072388e-01 -2.865670621395111084e-01 2.573056519031524658e-01 1.638005971908569336e-01 3.974756896495819092e-01 -1.333930045366287231e-01 -4.033951163291931152e-01 6.830723285675048828e-01
4.028884693980216980e-02 -7.806739807128906250e-01 3.903016448020935059e-02 1.799538433551788330e-01 2.235839813947677612e-01 -2.011726796627044678e-01 -4.528545439243316650e-01 2.438867092132568359e-01
-4.660383164882659912e-01 -4.987908154726028442e-02 -1.271568518131971359e-02 -5.230962038040161133e-01 5.500568747520446777e-01 1.672258675098419189e-01 9.122424526140093803e-04 4.195248484611511230e-01
-6.396461278200149536e-02 -6.751586198806762695e-01 -2.626433372497558594e-01 -3.849434256553649902e-01 4.716792702674865723e-01 -1.721790134906768799e-01 1.980931460857391357e-01 -1.775916218757629395e-01
-1.434679031372070312e-01 -2.835799455642700195e-01 -4.532109946012496948e-02 -2.564916014671325684e-01 5.204620361328125000e-01 -2.756284475326538086e-01 -5.396220684051513672e-01 4.394468367099761963e-01
3.918459415435791016e-01 -4.023097157478332520e-01 -3.769648671150207520e-01 -4.129223898053169250e-02 3.881441950798034668e-01 2.332105040550231934e-01 -4.519513249397277832e-01 3.626195788383483887e-01
1.301289498805999756e-01 -1.926150321960449219e-01 -2.673821449279785156e-01 -2.235950827598571777e-01 7.215267419815063477e-01 1.097547784447669983e-01 3.279087543487548828e-01 4.293096661567687988e-01
-1.710202097892761230e-01 1.133520305156707764e-01 -9.298168867826461792e-02 -1.884982436895370483e-01 8.910337686538696289e-01 2.886939048767089844e-01 5.443526804447174072e-02 1.829693764448165894e-01
-2.904303073883056641e-01 -1.038552969694137573e-01 -4.820752292289398611e-05 -7.221276164054870605e-01 6.115096807479858398e-01 8.745096623897552490e-02 2.575671672821044922e-02 -3.377472981810569763e-02
1.005545854568481445e-01 -5.529210567474365234e-01 -6.807167083024978638e-02 2.931618988513946533e-01 4.173616468906402588e-01 -1.021838039159774780e-01 -1.837350130081176758e-01 6.125345826148986816e-01
3.195367455482482910e-01 -3.678367435932159424e-01 6.168063730001449585e-02 2.898298203945159912e-01 4.326854944229125977e-01 1.024667620658874512e-01 -4.529558718204498291e-01 5.214415788650512695e-01
9.662915766239166260e-02 -3.328342139720916748e-01 -4.697652459144592285e-01 4.713349509984254837e-03 4.972990155220031738e-01 5.560748651623725891e-02 -3.253660798072814941e-01 5.503826141357421875e-01
-3.810996413230895996e-01 -2.251272350549697876e-01 2.040990144014358521e-01 -3.679683208465576172e-01 -1.653055660426616669e-02 4.598149657249450684e-01 2.849573455750942230e-02 6.438235044479370117e-01
-3.501172959804534912e-01 -1.948143690824508667e-01 -2.784109711647033691e-01 3.262435793876647949e-01 3.337047994136810303e-01 3.166324496269226074e-01 -3.096705675125122070e-01 5.899211764335632324e-01
1.886808425188064575e-01 -3.459210097789764404e-01 -2.163684666156768799e-01 2.637790441513061523e-01 6.419221758842468262e-01 2.498406320810317993e-01 -4.631180763244628906e-01 -1.984457671642303467e-01
4.233894124627113342e-02 -1.423159837722778320e-01 3.920978903770446777e-01 -1.624388545751571655e-01 2.265554219484329224e-01 5.226874947547912598e-01 -6.456208229064941406e-01 2.376355379819869995e-01
3.217049688100814819e-02 -1.312645524740219116e-01 1.494864672422409058e-01 -1.110078394412994385e-01 4.865153431892395020e-01 -5.866231396794319153e-02 -5.262736082077026367e-01 6.557160019874572754e-01
-2.607351541519165039e-01 -5.144381523132324219e-01 -2.322387993335723877e-01 -3.543797433376312256e-01 2.773634493350982666e-01 -3.043414056301116943e-01 -4.248405098915100098e-01 3.712237179279327393e-01
-4.361310973763465881e-03 -6.266447305679321289e-01 -1.660344600677490234e-01 -4.238930046558380127e-01 -2.116407006978988647e-01 4.689212143421173096e-01 -3.678374886512756348e-01 7.825357839465141296e-03
-2.949961423873901367e-01 -6.609009504318237305e-01 4.886056184768676758e-01 4.145162552595138550e-02 2.250809818506240845e-01 2.831785082817077637e-01 2.773390710353851318e-01 1.672279387712478638e-01
1.987138688564300537e-01 -8.562230467796325684e-01 8.476029336452484131e-02 -9.468472748994827271e-02 2.369086295366287231e-01 -5.354819819331169128e-03 3.892109692096710205e-01 6.004744395613670349e-02
-3.598983399569988251e-03 -4.236170947551727295e-01 -7.875768840312957764e-02 -2.001127973198890686e-02 2.443922758102416992e-01 7.834941148757934570e-01 -3.721033334732055664e-01 -4.337194934487342834e-02
-2.364858388900756836e-01 -3.503193259239196777e-01 2.369969040155410767e-01 -2.019471824169158936e-01 -2.614419534802436829e-02 4.913487434387207031e-01 1.031217500567436218e-01 6.867747306823730469e-01
2.520996630191802979e-01 -2.728484272956848145e-01 -4.747872706502676010e-03 -1.143906936049461365e-01 8.237058520317077637e-01 -2.292496412992477417e-01 -8.366122841835021973e-02 3.329350650310516357e-01
1.642481833696365356e-01 -1.861068010330200195e-01 -1.449966281652450562e-01 -4.382439255714416504e-01 3.865934014320373535e-01 -7.448697835206985474e-02 -5.449479222297668457e-01 5.228136777877807617e-01
-2.893068268895149231e-02 -4.259503483772277832e-01 7.105969637632369995e-02 -9.482475370168685913e-02 4.970481991767883301e-01 -2.416385263204574585e-01 -6.335926651954650879e-01 3.111311495304107666e-01
-4.788388311862945557e-01 -3.140360116958618164e-01 3.334606289863586426e-01 2.598493173718452454e-02 1.946882903575897217e-01 6.073559522628784180e-01 -1.784785389900207520e-01 3.486892580986022949e-01
-7.713036239147186279e-02 -1.331841200590133667e-01 -1.069327816367149353e-01 -2.571998536586761475e-01 8.155971169471740723e-01 3.505554795265197754e-02 -4.744355678558349609e-01 -8.491130173206329346e-02
2.963304519653320312e-01 -2.799331247806549072e-01 -6.204245984554290771e-02 -2.078667730093002319e-01 8.164623379707336426e-01 -2.270862646400928497e-02 2.736370265483856201e-01 2.115754932165145874e-01
1.160372942686080933e-01 -5.543015003204345703e-01 1.456609927117824554e-02 4.044347405433654785e-01 4.316668510437011719e-01 1.035088747739791870e-01 -5.077852010726928711e-01 2.461898028850555420e-01
-5.265344977378845215e-01 -4.624040126800537109e-01 4.003147184848785400e-01 -4.333804547786712646e-01 3.171396628022193909e-02 3.290936946868896484e-01 -3.450142219662666321e-02 2.244429886341094971e-01
-5.233583226799964905e-02 -3.629272878170013428e-01 4.551196396350860596e-01 -1.930005103349685669e-01 2.603895775973796844e-02 4.694583714008331299e-01 6.893943250179290771e-02 6.287606954574584961e-01
-8.518563210964202881e-02 -3.224917352199554443e-01 1.915261149406433105e-01 -4.274346306920051575e-02 6.581820249557495117e-01 4.908609688282012939e-01 -1.746820062398910522e-01 -3.815382421016693115e-01
2.763855503872036934e-03 -8.683801293373107910e-01 8.301638066768646240e-03 -1.834764517843723297e-02 2.639233171939849854e-01 -3.000612184405326843e-02 4.126432240009307861e-01 6.835420429706573486e-02
-3.229624330997467041e-01 -3.729802966117858887e-01 -1.992362588644027710e-01 -4.415469765663146973e-01 5.926800370216369629e-01 -1.092866584658622742e-01 2.306197881698608398e-01 3.248436152935028076e-01
-3.156313598155975342e-01 -4.651796519756317139e-01 3.970278501510620117e-01 2.888800799846649170e-01 3.159664869308471680e-01 3.493648171424865723e-01 -4.188955724239349365e-01 2.133959382772445679e-01
2.742558717727661133e-01 -4.593253433704376221e-01 -1.562430411577224731e-01 3.606559932231903076e-01 5.521161556243896484e-01 1.212029829621315002e-01 -2.595916986465454102e-01 4.152214825153350830e-01
2.447948008775711060e-01 -7.744036316871643066e-01 -1.335678100585937500e-01 -2.479300200939178467e-01 2.266566306352615356e-01 1.291536241769790649e-01 4.384801983833312988e-01 2.731206640601158142e-02
2.834546566009521484e-01 -7.355715036392211914e-01 9.414703398942947388e-02 2.946729958057403564e-01 4.346371293067932129e-01 -8.752378821372985840e-02 -2.504956126213073730e-01 1.535392254590988159e-01
-5.000729560852050781e-01 -3.486855626106262207e-01 7.662634551525115967e-02 5.401019938290119171e-03 4.655164480209350586e-01 5.770754814147949219e-01 1.892553828656673431e-02 -2.690069675445556641e-01
-1.868380010128021240e-01 -2.008674591779708862e-01 4.291024804115295410e-01 -2.254184484481811523e-01 3.106891214847564697e-01 7.388122677803039551e-01 -1.800571084022521973e-01 1.225133463740348816e-01
3.190939426422119141e-01 -5.284166932106018066e-01 -1.617255061864852905e-01 3.967770934104919434e-01 4.299708008766174316e-01 1.832086741924285889e-01 -2.993150353431701660e-01 3.568442165851593018e-01
-5.115994811058044434e-01 1.568988338112831116e-02 9.077837318181991577e-02 -2.781693339347839355e-01 7.535748481750488281e-01 5.280495434999465942e-02 -1.798865944147109985e-01 2.222129255533218384e-01
-2.936220169067382812e-01 -3.601078987121582031e-01 3.684446215629577637e-01 -2.962711751461029053e-01 -8.526823483407497406e-03 6.472566127777099609e-01 -1.304673701524734497e-01 3.529091179370880127e-01
1.823846399784088135e-01 -6.246777772903442383e-01 -3.470897078514099121e-01 -1.089034900069236755e-01 -7.176110893487930298e-02 6.174839735031127930e-01 -2.350012809038162231e-01 5.020415782928466797e-02
-1.131851524114608765e-01 -5.536942481994628906e-01 -6.407095789909362793e-01 -4.314025342464447021e-01 1.157807558774948120e-01 1.904431879520416260e-01 -1.344860494136810303e-01 1.274151206016540527e-01
2.094411551952362061e-01 -5.102322101593017578e-01 2.549343928694725037e-02 -2.978658676147460938e-01 5.164885520935058594e-01 -3.187303543090820312e-01 -4.739525020122528076e-01 1.159447282552719116e-01
1.062205359339714050e-01 -8.184002637863159180e-01 -1.802992075681686401e-01 2.164431065320968628e-01 2.769152522087097168e-01 -8.866025507450103760e-02 -3.713474571704864502e-01 1.309234797954559326e-01
3.052632510662078857e-01 -5.467546582221984863e-01 -5.557079911231994629e-01 -1.876284927129745483e-01 3.872596919536590576e-01 2.858810126781463623e-01 8.239817619323730469e-02 1.592811644077301025e-01
1.242979988455772400e-01 -5.689316987991333008e-01 8.516322076320648193e-02 -3.142582178115844727e-01 1.433467715978622437e-01 2.009046822786331177e-01 -3.743278086185455322e-01 5.948306322097778320e-01
-1.978892087936401367e-02 -5.757650136947631836e-01 -4.529158473014831543e-01 1.642059534788131714e-02 2.992421090602874756e-01 4.080452322959899902e-01 -2.061542868614196777e-01 4.051597118377685547e-01
-7.564523816108703613e-02 -3.764987364411354065e-02 -1.897292882204055786e-01 6.271789968013763428e-02 7.883720993995666504e-01 1.799958795309066772e-01 -5.393518209457397461e-01 9.000080078840255737e-02
-3.051222860813140869e-01 -7.119011878967285156e-01 -2.461293041706085205e-01 3.800409138202667236e-01 1.665779799222946167e-01 2.368268668651580811e-01 -2.839638590812683105e-01 1.749736666679382324e-01
3.147210180759429932e-01 -2.749285101890563965e-01 1.011919826269149780e-01 -5.620319247245788574e-01 5.654581189155578613e-01 -1.874436140060424805e-01 -1.221676319837570190e-01 3.597811758518218994e-01
-2.280921041965484619e-01 -3.738396465778350830e-01 5.249323844909667969e-01 -3.717334270477294922e-01 1.150020305067300797e-02 5.034645199775695801e-01 -1.471706479787826538e-01 3.452683687210083008e-01
-8.741768449544906616e-02 -5.241724252700805664e-01 -3.075118064880371094e-01 4.206534028053283691e-01 3.109328150749206543e-01 3.654268383979797363e-01 9.483241592533886433e-04 4.646199643611907959e-01
3.357352316379547119e-01 -5.490319132804870605e-01 3.160164505243301392e-02 3.774346411228179932e-01 4.086986184120178223e-01 1.063917279243469238e-01 -2.575241029262542725e-01 4.446547925472259521e-01
3.217901289463043213e-01 -8.067396283149719238e-01 -1.676332391798496246e-02 -2.761397361755371094e-01 -1.330922842025756836e-01 1.486679017543792725e-01 -2.369697093963623047e-01 2.704032063484191895e-01
1.623080074787139893e-01 -6.081267595291137695e-01 -3.689550459384918213e-01 -2.860106527805328369e-01 -6.549423933029174805e-02 5.859045982360839844e-01 -1.060315668582916260e-01 1.645952016115188599e-01
-1.192502304911613464e-01 -3.884620070457458496e-01 1.075778529047966003e-02 -8.115667104721069336e-01 3.084785640239715576e-01 7.787341624498367310e-02 2.182111144065856934e-01 1.651700437068939209e-01
2.584789693355560303e-01 -3.231025040149688721e-01 -3.886369764804840088e-01 -5.498142838478088379e-01 4.516007304191589355e-01 -5.624362453818321228e-02 -6.273833662271499634e-02 4.054829180240631104e-01
1.376867890357971191e-01 -8.079988956451416016e-01 2.390419095754623413e-01 -8.844589814543724060e-03 3.378278911113739014e-01 3.386284038424491882e-02 -3.799447417259216309e-01 -1.064350828528404236e-01
4.348865449428558350e-01 -7.251244783401489258e-01 -1.683672815561294556e-01 -2.833833694458007812e-01 4.732630401849746704e-02 -2.388354577124118805e-02 -4.122041165828704834e-01 6.076305359601974487e-02
2.103354781866073608e-02 -5.905272960662841797e-01 6.117869913578033447e-02 -4.164193272590637207e-01 6.113619729876518250e-02 5.546887516975402832e-01 3.048849701881408691e-01 2.632781863212585449e-01
2.115255147218704224e-01 -1.643915660679340363e-02 -2.450686879456043243e-02 -6.438200473785400391e-01 6.451120376586914062e-01 1.025210618972778320e-01 -2.140565365552902222e-01 2.595795989036560059e-01
1.579344719648361206e-01 -8.809615671634674072e-02 9.991719573736190796e-02 -5.928783416748046875e-01 7.003036737442016602e-01 -3.162029758095741272e-02 -8.079180866479873657e-02 3.284132480621337891e-01
-3.388781547546386719e-01 -4.548653960227966309e-01 -2.981633879244327545e-02 2.314390987157821655e-01 5.165728926658630371e-01 -9.525561332702636719e-02 -3.522744178771972656e-01 4.730620384216308594e-01
-5.466673150658607483e-02 -3.912191390991210938e-01 -3.010413646697998047e-01 -5.642428994178771973e-01 3.918929100036621094e-01 -1.358449012041091919e-01 -4.970556497573852539e-01 1.259568035602569580e-01
4.285613894462585449e-01 -3.559680581092834473e-01 3.927685022354125977e-01 -2.921634018421173096e-01 9.483975172042846680e-02 5.016249418258666992e-01 -3.785821795463562012e-01 2.145893573760986328e-01
-1.924621313810348511e-01 -7.876458168029785156e-01 -2.169854193925857544e-01 -3.075104951858520508e-01 2.898960113525390625e-01 6.686782836914062500e-02 3.126885294914245605e-01 -1.210047751665115356e-01
-5.592096596956253052e-02 -2.391773015260696411e-01 -4.697420597076416016e-01 -4.350185692310333252e-01 6.101118922233581543e-01 3.062228262424468994e-01 -7.219924777746200562e-02 2.419643849134445190e-01
2.207301855087280273e-01 -6.493234038352966309e-01 -4.191904664039611816e-01 1.512605398893356323e-01 1.276902407407760620e-01 3.099108040332794189e-01 -2.397188097238540649e-01 4.015498757362365723e-01
4.173552989959716797e-01 -3.069829940795898438e-01 -2.765570580959320068e-01 -8.051992952823638916e-02 2.936891317367553711e-01 4.243137538433074951e-01 -1.675220876932144165e-01 5.951886773109436035e-01
-3.256408497691154480e-02 -3.748697340488433838e-01 -1.564375758171081543e-01 2.754038274288177490e-01 5.896746516227722168e-01 6.217797473073005676e-02 -4.364625513553619385e-01 4.647688865661621094e-01
3.469969630241394043e-01 -7.603262066841125488e-01 -2.382899522781372070e-01 -2.787508964538574219e-01 1.124450117349624634e-01 3.711988925933837891e-01 1.229575425386428833e-01 3.823430836200714111e-02
4.442377388477325439e-01 -6.823650598526000977e-01 1.226517036557197571e-01 -3.183940947055816650e-01 -6.830950081348419189e-02 1.550045311450958252e-01 -3.414099812507629395e-01 2.745164334774017334e-01
-1.374431401491165161e-01 -4.631455540657043457e-01 5.339676737785339355e-01 -1.717178821563720703e-01 3.017584979534149170e-01 4.218763709068298340e-01 -4.250084459781646729e-01 -4.824059456586837769e-02
-3.434135615825653076e-01 -3.307338953018188477e-01 7.890550047159194946e-02 5.647659674286842346e-02 2.662225067615509033e-01 7.259976863861083984e-01 -4.052005112171173096e-01 3.364847227931022644e-02
8.076581358909606934e-02 -4.241746366024017334e-01 7.957131415605545044e-02 3.194988667964935303e-01 5.009374618530273438e-01 -2.528741769492626190e-02 6.822896003723144531e-02 6.700066328048706055e-01
-1.186571344733238220e-01 -4.256668388843536377e-01 -2.355505712330341339e-02 2.452488094568252563e-01 6.160703301429748535e-01 -7.608059048652648926e-02 -5.122420787811279297e-01 3.103279173374176025e-01
3.271010518074035645e-02 -4.805849194526672363e-01 -3.853889405727386475e-01 3.782951235771179199e-01 2.785019576549530029e-01 3.656017780303955078e-01 -9.599235653877258301e-02 5.058594942092895508e-01
-3.985342085361480713e-01 -6.265738010406494141e-01 3.653998374938964844e-01 -2.660179696977138519e-02 4.735385254025459290e-02 4.030792713165283203e-01 9.980441629886627197e-02 3.737310171127319336e-01
1.827594488859176636e-01 -5.449938178062438965e-01 -4.586593806743621826e-02 3.942931592464447021e-01 3.727522790431976318e-01 6.954459100961685181e-02 -3.612708747386932373e-01 4.875579178333282471e-01
1.075717955827713013e-01 -1.449125260114669800e-01 -4.828957021236419678e-01 -2.109483629465103149e-01 7.120949029922485352e-01 2.583271265029907227e-01 9.785801917314529419e-02 3.261177241802215576e-01
3.050287961959838867e-01 -5.771299004554748535e-01 -3.656722009181976318e-01 -2.649645209312438965e-01 4.560810029506683350e-01 3.118451833724975586e-01 2.447321414947509766e-01 -6.931713968515396118e-02
-9.295780182583257556e-05 -5.937340855598449707e-01 4.511206448078155518e-01 3.470551595091819763e-02 4.147068262100219727e-01 4.777655601501464844e-01 9.352121502161026001e-02 -1.837868690490722656e-01
-1.869796663522720337e-01 -1.201358288526535034e-01 -4.577239751815795898e-01 -4.194799661636352539e-01 4.376136958599090576e-01 2.321929633617401123e-01 -1.553491503000259399e-01 5.436714291572570801e-01
-1.262080073356628418e-01 -4.380305409431457520e-01 -2.072166502475738525e-01 -1.804349869489669800e-01 4.378361105918884277e-01 -2.826445102691650391e-01 -1.239262521266937256e-01 6.555600762367248535e-01
4.411635547876358032e-02 -3.826480805873870850e-01 -5.499236583709716797e-01 -1.540487408638000488e-01 2.318661361932754517e-01 1.662088036537170410e-01 -4.093365073204040527e-01 5.258740186691284180e-01
-1.614085584878921509e-01 -3.316014707088470459e-01 -4.252443015575408936e-01 1.799228489398956299e-01 5.873648524284362793e-01 5.588660389184951782e-02 -3.331694984808564186e-03 5.501370429992675781e-01
