# Supplementary material for: Where is your field going? A machine learning approach to study the relative motion of the domains of physics
Source: PLoS One. 2020 Jun 18;15(6):e0233997. doi: 10.1371/journal.pone.0233997 (PMC7302634; doi:10.1371/journal.pone.0233997)
Supplement: S12 Data — (ZIP) [file pone.0233997.s012.zip › 11/Pacs4Run_11_VS_500_embeddings1994-1998ED8.txt]

4.056211933493614197e-02 -7.502936571836471558e-02 -5.285397768020629883e-01 -5.879189372062683105e-01 -5.313160419464111328e-01 1.656263768672943115e-01 -5.184999480843544006e-02 -2.351703941822052002e-01
-2.163019776344299316e-01 1.466391831636428833e-01 -8.937457799911499023e-01 -2.157513797283172607e-01 4.357969760894775391e-02 -2.631215564906597137e-02 2.412487566471099854e-01 -1.599615365266799927e-01
-1.477686911821365356e-01 -1.758871227502822876e-01 -4.934635758399963379e-01 -2.299803793430328369e-01 -4.222196713089942932e-02 6.395082473754882812e-01 -4.520510137081146240e-01 -1.890169680118560791e-01
-4.898766055703163147e-02 1.655864417552947998e-01 -3.381947278976440430e-01 -4.270140826702117920e-01 -1.606130301952362061e-01 -4.018334150314331055e-01 -3.568328320980072021e-01 -5.990562438964843750e-01
-5.181012153625488281e-01 6.985782645642757416e-03 -3.438000082969665527e-01 -5.448132157325744629e-01 -3.483147025108337402e-01 2.882989682257175446e-02 1.385304331779479980e-01 -4.185180068016052246e-01
2.690304219722747803e-01 -1.238667890429496765e-01 -7.399733662605285645e-01 3.069956898689270020e-01 -2.498644031584262848e-02 2.387465387582778931e-01 -1.135283634066581726e-01 -4.471688270568847656e-01
-1.875670403242111206e-01 1.624451726675033569e-01 -4.714466631412506104e-01 -2.835258841514587402e-01 -1.098657026886940002e-01 6.884236335754394531e-01 -6.268667429685592651e-02 -3.819085657596588135e-01
-7.975430786609649658e-02 -5.208308994770050049e-02 -3.627140223979949951e-01 -8.028771281242370605e-01 -8.426143229007720947e-02 -3.441241085529327393e-01 1.554353982210159302e-01 -2.550916373729705811e-01
-3.887634873390197754e-01 6.964445859193801880e-02 -7.490121722221374512e-01 -3.132941946387290955e-02 -4.064932167530059814e-01 -1.960366368293762207e-01 -1.940627396106719971e-01 -2.017039656639099121e-01
-4.050774276256561279e-01 -5.099156498908996582e-01 -5.873303413391113281e-01 -4.849585890769958496e-02 -3.866886347532272339e-02 2.962968051433563232e-01 -2.934783101081848145e-01 -2.305922955274581909e-01
-2.541203498840332031e-01 -1.840871274471282959e-01 -7.984802126884460449e-01 -2.832470834255218506e-01 1.615802496671676636e-01 1.331497728824615479e-01 -3.507524430751800537e-01 -1.298879683017730713e-01
-3.102556765079498291e-01 1.774468570947647095e-01 -3.383595347404479980e-01 -1.097477674484252930e-01 -5.746241807937622070e-01 5.917254090309143066e-02 -2.627984583377838135e-01 -5.856321454048156738e-01
1.718057245016098022e-01 -9.865440428256988525e-02 -6.014293432235717773e-01 -3.669548332691192627e-01 3.275468051433563232e-01 5.392647385597229004e-01 -2.571079432964324951e-01 1.337610930204391479e-02
-2.443548589944839478e-01 -1.800468415021896362e-01 -3.653504252433776855e-01 -2.247197628021240234e-01 -1.684511005878448486e-01 7.747350335121154785e-01 -1.678800284862518311e-01 -2.590754628181457520e-01
-1.787511110305786133e-01 -2.827636003494262695e-01 -7.893357276916503906e-01 4.683646932244300842e-02 -3.029328584671020508e-01 2.225851267576217651e-01 -1.304502338171005249e-01 3.232931792736053467e-01
-7.955859601497650146e-02 -1.125367954373359680e-01 -7.354617714881896973e-01 -3.866425901651382446e-02 -3.163682818412780762e-01 -2.768518775701522827e-02 -4.455901980400085449e-01 3.730965256690979004e-01
-1.467351764440536499e-01 -1.800363361835479736e-01 -7.263658642768859863e-01 -2.156838774681091309e-01 1.304702013731002808e-01 5.750410631299018860e-02 -5.771213769912719727e-01 -1.361266523599624634e-01
-1.371573191136121750e-02 -6.950420737266540527e-01 -2.395074218511581421e-01 -3.995282351970672607e-01 -3.190012276172637939e-01 4.170632064342498779e-01 1.542492806911468506e-01 1.566907949745655060e-02
-2.020145803689956665e-01 -4.488462805747985840e-01 -1.649149358272552490e-01 -7.054260969161987305e-01 -4.324280917644500732e-01 1.486357003450393677e-01 1.011447012424468994e-01 1.165649890899658203e-01
8.756338059902191162e-02 4.163690805435180664e-01 -4.927890300750732422e-01 -5.378586053848266602e-01 1.190957352519035339e-01 -1.659458316862583160e-02 3.656500577926635742e-02 -5.206152796745300293e-01
9.819374978542327881e-02 3.037673830986022949e-01 -8.171191811561584473e-01 -1.725805997848510742e-01 2.304318547248840332e-02 -3.083424568176269531e-01 -1.606296151876449585e-01 -2.814384102821350098e-01
4.455053806304931641e-01 -6.506785750389099121e-01 -2.779466509819030762e-01 -1.575355380773544312e-01 -3.567297458648681641e-01 -5.341944098472595215e-02 -5.374383553862571716e-02 -3.782491087913513184e-01
-4.663901627063751221e-01 -4.664073511958122253e-02 -8.427504897117614746e-01 -2.296779006719589233e-01 -6.018929183483123779e-02 1.722889579832553864e-02 -1.117960214614868164e-01 -3.010805509984493256e-02
-4.073531925678253174e-01 -4.082749187946319580e-01 -2.053302675485610962e-01 -5.507009029388427734e-01 -5.120831727981567383e-01 2.239702641963958740e-01 -5.603320151567459106e-02 -8.007304370403289795e-02
-2.504369616508483887e-01 1.244432553648948669e-01 -6.435866951942443848e-01 -3.302498757839202881e-01 -2.039979100227355957e-01 4.787056744098663330e-01 -1.831783950328826904e-01 3.069168031215667725e-01
-4.078427553176879883e-01 -1.918770670890808105e-01 -2.335500568151473999e-01 -5.857074260711669922e-01 -5.000532865524291992e-01 3.816624581813812256e-01 5.862080678343772888e-02 -9.630853310227394104e-03
-3.995684683322906494e-01 -3.566776216030120850e-01 -7.308881282806396484e-01 -3.716987371444702148e-01 1.005409061908721924e-01 -1.160762682557106018e-01 -9.330292046070098877e-02 -9.209242463111877441e-02
1.307655721902847290e-01 -5.326429009437561035e-01 -2.975620031356811523e-01 -1.408572196960449219e-01 -5.663861036300659180e-01 -2.453578561544418335e-01 -3.776401877403259277e-01 -2.592338919639587402e-01
2.041008472442626953e-01 -1.052680239081382751e-01 5.258841440081596375e-02 -6.532629728317260742e-01 -5.219331979751586914e-01 3.645516932010650635e-01 -2.456727772951126099e-01 -2.282018512487411499e-01
-4.960681498050689697e-01 -1.520061194896697998e-01 -6.411442160606384277e-01 -3.810922503471374512e-01 -1.871780604124069214e-01 1.532763838768005371e-01 -2.371851205825805664e-01 2.443922013044357300e-01
3.932475298643112183e-02 1.058754995465278625e-01 -8.470146059989929199e-01 -3.524748086929321289e-01 1.063367724418640137e-01 -3.272806992754340172e-03 -2.935178875923156738e-01 2.193193584680557251e-01
1.646580919623374939e-02 1.698882728815078735e-01 -7.813301682472229004e-01 -3.902372121810913086e-01 2.311834841966629028e-01 -1.846694797277450562e-01 -2.948698103427886963e-01 -1.833251714706420898e-01
-2.642027139663696289e-01 -2.220503836870193481e-01 -6.080970764160156250e-01 -2.882328629493713379e-01 1.017020270228385925e-01 3.410587906837463379e-01 -5.284016728401184082e-01 -1.488546878099441528e-01
2.694215252995491028e-02 -8.593683131039142609e-03 -9.184901118278503418e-01 -2.198226898908615112e-01 2.353852055966854095e-02 -2.509043216705322266e-01 -8.108363300561904907e-02 1.928022056818008423e-01
2.791017889976501465e-01 -7.096740882843732834e-03 -8.632748723030090332e-01 1.606818884611129761e-01 8.854348212480545044e-02 3.299795687198638916e-01 9.930845350027084351e-02 -1.562085151672363281e-01
-5.298904180526733398e-01 -2.696318924427032471e-01 -3.011077046394348145e-01 -5.429124832153320312e-01 -1.282320618629455566e-01 1.082829460501670837e-01 -1.589175164699554443e-01 -4.557101130485534668e-01
-6.431800127029418945e-02 -3.624545335769653320e-01 -8.915823698043823242e-01 -1.157554537057876587e-01 1.525880545377731323e-01 -1.529987603425979614e-01 -8.811662346124649048e-02 -4.141636937856674194e-02
2.378438562154769897e-01 -4.482231736183166504e-01 -2.269240915775299072e-01 -6.136333942413330078e-01 -3.388435244560241699e-01 3.035947084426879883e-01 -2.675778977572917938e-02 3.267802000045776367e-01
-2.025471925735473633e-01 -2.983003556728363037e-01 -9.148628711700439453e-01 -6.079947203397750854e-02 1.037328764796257019e-01 -2.004013210535049438e-02 6.273785978555679321e-02 -1.192589476704597473e-01
9.864564239978790283e-02 1.251861453056335449e-01 -8.352094888687133789e-01 -3.781373202800750732e-01 2.312859296798706055e-01 2.405396662652492523e-02 -6.769508123397827148e-02 2.745551764965057373e-01
-1.460204720497131348e-01 -4.916220605373382568e-01 -3.503970205783843994e-01 -4.421117007732391357e-01 -5.272499918937683105e-01 1.412831097841262817e-01 3.462907075881958008e-01 2.956838533282279968e-02
3.212525844573974609e-01 -6.557246297597885132e-02 -9.072561264038085938e-01 -6.846071779727935791e-02 8.794942498207092285e-02 1.785914786159992218e-02 -4.962499812245368958e-02 2.327662706375122070e-01
-3.562173545360565186e-01 2.216741591691970825e-01 -8.585438728332519531e-01 -1.452513188123703003e-01 -2.123820483684539795e-01 -1.002888604998588562e-01 1.603069528937339783e-02 -1.017516329884529114e-01
3.075593896210193634e-02 4.360939189791679382e-02 -9.153310060501098633e-01 7.825557142496109009e-02 -3.301223739981651306e-02 2.520389854907989502e-01 2.909808158874511719e-01 -6.256294995546340942e-02
-4.012225568294525146e-01 -3.809494972229003906e-01 -7.088448405265808105e-01 -3.522544801235198975e-01 3.405556455254554749e-02 -1.081506684422492981e-01 -2.148886024951934814e-01 9.121550619602203369e-02
-2.622343897819519043e-01 -2.487684786319732666e-01 -8.569937944412231445e-01 -1.824360191822052002e-01 -6.210346706211566925e-03 -2.759123146533966064e-01 -1.174404919147491455e-01 -1.080169826745986938e-01
-4.263871312141418457e-01 -1.899664551019668579e-01 -8.475512266159057617e-01 -1.865116953849792480e-01 -5.914071574807167053e-02 -6.353192031383514404e-02 -1.449368000030517578e-01 -2.089508250355720520e-02
-3.943918645381927490e-01 1.431011855602264404e-01 -8.422910571098327637e-01 -1.111911907792091370e-01 -2.600268423557281494e-01 -1.046167761087417603e-01 -4.648339003324508667e-02 -1.464237570762634277e-01
-1.527561694383621216e-01 -8.428975939750671387e-02 -8.349305987358093262e-01 9.204576164484024048e-02 -3.846230357885360718e-02 5.547893419861793518e-02 -3.986500799655914307e-01 -3.170177042484283447e-01
1.165754795074462891e-01 1.905462890863418579e-01 -8.605130314826965332e-01 -2.686393260955810547e-01 1.208482384681701660e-01 -3.142590522766113281e-01 -3.179636597633361816e-02 -1.519162356853485107e-01
-4.005276262760162354e-01 1.616497784852981567e-01 -6.817573308944702148e-01 -2.022170126438140869e-01 -4.078321158885955811e-01 3.021592795848846436e-01 6.334897130727767944e-02 2.147607058286666870e-01
1.853125244379043579e-01 -3.229428827762603760e-01 -2.552308440208435059e-01 -5.162135884165763855e-02 -7.625477910041809082e-01 4.508788511157035828e-02 1.450348794460296631e-01 -4.347555935382843018e-01
3.176277875900268555e-01 -5.053751915693283081e-02 -7.781743407249450684e-01 -1.477733403444290161e-01 1.550770998001098633e-01 4.027131199836730957e-01 -2.650446891784667969e-01 -1.126531139016151428e-01
1.286706775426864624e-01 -2.683738470077514648e-01 -4.860086441040039062e-01 -2.875800728797912598e-01 6.629168242216110229e-02 -7.316754013299942017e-02 4.777954518795013428e-01 -5.953788161277770996e-01
-2.823779284954071045e-01 2.370636761188507080e-01 -8.892807364463806152e-01 -4.114979505538940430e-02 -1.890646368265151978e-01 -1.795835047960281372e-02 7.740431465208530426e-04 -1.883658617734909058e-01
6.204085052013397217e-02 -6.042931675910949707e-01 -3.964502811431884766e-01 1.593708395957946777e-01 -5.340018868446350098e-01 6.567645072937011719e-02 -1.624372601509094238e-01 -3.640764355659484863e-01
-1.692450940608978271e-01 7.241262588649988174e-03 -3.248091936111450195e-01 -3.862261399626731873e-02 -4.427639544010162354e-01 4.966264367103576660e-01 -3.411537408828735352e-01 -5.524919629096984863e-01
-2.445414215326309204e-01 -3.712518811225891113e-01 -3.639362752437591553e-01 -1.746215671300888062e-01 -2.908943295478820801e-01 4.953210651874542236e-01 -2.001177221536636353e-01 -5.190566778182983398e-01
2.576183378696441650e-01 -3.933786749839782715e-01 -7.389818131923675537e-02 -7.107870578765869141e-01 -3.285252451896667480e-01 3.774286806583404541e-01 1.333870142698287964e-01 5.793218966573476791e-03
1.684889644384384155e-01 -2.312400043010711670e-01 -3.629405498504638672e-01 -2.636392712593078613e-01 -6.310871243476867676e-01 3.927238881587982178e-01 2.973063290119171143e-01 2.757065594196319580e-01
-1.238476205617189407e-02 1.863805800676345825e-01 -8.046279549598693848e-01 -3.753709495067596436e-01 1.224141344428062439e-01 -3.595843613147735596e-01 1.543240249156951904e-02 -1.795972734689712524e-01
7.035622000694274902e-02 6.587617844343185425e-02 -5.033193230628967285e-01 -4.287207499146461487e-03 -1.603246480226516724e-01 4.597457349300384521e-01 -8.397120982408523560e-02 -7.023107409477233887e-01
2.526849508285522461e-01 -2.322664558887481689e-01 -8.225576877593994141e-01 -8.438898622989654541e-02 2.885284721851348877e-01 3.278616368770599365e-01 -8.455368131399154663e-02 2.426306158304214478e-02
-3.183380961418151855e-01 -2.324096709489822388e-01 -3.561638593673706055e-01 -3.217381536960601807e-01 -3.139791637659072876e-02 6.691504120826721191e-01 -2.893960177898406982e-01 -2.859725654125213623e-01
2.635259330272674561e-01 4.709492027759552002e-01 -3.775252699851989746e-01 -3.383198976516723633e-01 -2.232228070497512817e-01 5.943264365196228027e-01 -2.438326552510261536e-02 -2.193823456764221191e-01
1.450862586498260498e-01 -1.446133255958557129e-01 -7.305588722229003906e-01 7.046056538820266724e-02 9.538592398166656494e-02 3.381277620792388916e-01 2.074570357799530029e-01 -5.028805136680603027e-01
1.192672923207283020e-01 -4.106994867324829102e-01 -2.173746377229690552e-01 -7.510228157043457031e-01 -2.727228105068206787e-01 1.942184716463088989e-01 1.479052305221557617e-01 2.680296897888183594e-01
-3.644153848290443420e-02 -3.449473083019256592e-01 -8.498384952545166016e-01 -2.552985250949859619e-01 2.891107499599456787e-01 -3.650586307048797607e-02 7.139005511999130249e-02 4.760438576340675354e-02
-6.922908127307891846e-02 -6.983151286840438843e-02 -1.283819079399108887e-01 -4.967207014560699463e-01 -6.470626592636108398e-01 1.811914145946502686e-01 -5.174791216850280762e-01 -8.838839083909988403e-02
3.977894783020019531e-01 -2.838524878025054932e-01 -2.130288481712341309e-01 -1.946871578693389893e-01 -5.541776418685913086e-01 -2.916780114173889160e-01 -3.263948261737823486e-01 -4.233016669750213623e-01
-2.253980003297328949e-02 2.946362793445587158e-01 -7.787231802940368652e-01 -4.513019025325775146e-01 1.528107523918151855e-01 -2.529744803905487061e-01 1.659704744815826416e-02 -1.223743483424186707e-01
3.949711322784423828e-01 4.052998721599578857e-01 -3.097807168960571289e-01 -5.013894438743591309e-01 -3.341450691223144531e-01 2.042743712663650513e-01 3.671437203884124756e-01 -2.102354168891906738e-01
-4.510628804564476013e-02 -5.434123873710632324e-01 -3.587559759616851807e-01 -5.213742852210998535e-01 1.346499621868133545e-01 -2.129935920238494873e-01 -7.685066014528274536e-02 -4.824192821979522705e-01
-2.994699962437152863e-02 -4.191916584968566895e-01 -4.191234111785888672e-01 -4.091599285602569580e-01 -5.353872776031494141e-01 2.077351808547973633e-01 2.886402308940887451e-01 2.592267692089080811e-01
-1.130433380603790283e-01 -1.338545349426567554e-03 -2.922338247299194336e-01 -3.093591034412384033e-01 -2.339306622743606567e-01 7.597795128822326660e-01 -1.467638760805130005e-01 -3.906249105930328369e-01
1.694895513355731964e-02 1.301920134574174881e-02 -1.244512200355529785e-01 -6.014465689659118652e-01 -4.357731044292449951e-01 2.040722072124481201e-01 -6.232765913009643555e-01 -4.795887693762779236e-02
3.977293670177459717e-01 -1.936957985162734985e-02 -4.504711329936981201e-01 -2.166689187288284302e-01 1.530375331640243530e-01 4.989419579505920410e-01 -4.094961285591125488e-01 -3.892508149147033691e-01
3.895212709903717041e-01 -4.032107591629028320e-01 -3.668252229690551758e-01 -2.565701007843017578e-01 2.035554200410842896e-01 5.077810883522033691e-01 -3.361220955848693848e-01 -2.702792286872863770e-01
-7.649166882038116455e-02 -4.042149782180786133e-01 -8.631623387336730957e-01 -1.689948886632919312e-01 2.262386381626129150e-01 1.183336693793535233e-02 -3.407495096325874329e-03 -7.625827193260192871e-02
4.878800511360168457e-01 -2.863596938550472260e-02 -4.173241555690765381e-01 -2.215283960103988647e-01 2.246924489736557007e-01 2.251798510551452637e-01 -5.536537170410156250e-01 -3.608235418796539307e-01
4.589934647083282471e-01 1.166478842496871948e-01 -1.648511141538619995e-01 -5.089935660362243652e-01 -3.220798969268798828e-01 1.747064888477325439e-01 2.564421594142913818e-01 -5.380031466484069824e-01
-6.370861548930406570e-03 -5.266177654266357422e-01 -3.421857953071594238e-01 -2.788253128528594971e-01 -6.865772604942321777e-01 -3.637017309665679932e-02 2.007294446229934692e-01 -1.216345056891441345e-01
1.084165573120117188e-01 6.238836646080017090e-01 -4.063428342342376709e-01 -4.958301484584808350e-01 -1.858830302953720093e-01 1.877470761537551880e-01 -2.963603436946868896e-01 -1.744193285703659058e-01
4.094998240470886230e-01 4.496654868125915527e-02 -5.515689849853515625e-01 -9.887523949146270752e-02 1.597013473510742188e-01 6.068119406700134277e-01 -9.536835364997386932e-03 -3.499528467655181885e-01
2.257911711931228638e-01 -5.729277729988098145e-01 -2.949283421039581299e-01 -1.345523595809936523e-01 -6.479502320289611816e-01 -4.990800842642784119e-02 5.512224882841110229e-02 -3.005270063877105713e-01
-3.701686486601829529e-02 8.759583532810211182e-02 -2.796709835529327393e-01 -2.388681173324584961e-01 -1.835854798555374146e-01 4.132445752620697021e-01 -4.484257698059082031e-01 -6.709118485450744629e-01
2.302240580320358276e-01 -3.929498791694641113e-01 -7.435147762298583984e-01 -7.647208869457244873e-02 2.278720587491989136e-01 4.026443362236022949e-01 -1.394042670726776123e-01 2.105824090540409088e-02
1.704049855470657349e-02 -3.434064090251922607e-01 -2.874335050582885742e-01 -5.584595352411270142e-02 -7.947124838829040527e-01 3.636109530925750732e-01 1.110405325889587402e-01 -1.411881595849990845e-01
3.054015338420867920e-01 1.513518989086151123e-01 -7.494672536849975586e-01 -9.238107129931449890e-03 -1.011634692549705505e-01 3.742878437042236328e-01 -4.005540311336517334e-01 1.061464473605155945e-01
-1.492841988801956177e-01 -2.943218350410461426e-01 -8.534013032913208008e-01 -3.150158822536468506e-01 1.962349861860275269e-01 -1.331982910633087158e-01 -4.237873107194900513e-02 7.425779104232788086e-02
-1.152265891432762146e-01 -9.873626381158828735e-02 -8.399487137794494629e-01 -2.863863408565521240e-01 1.386509835720062256e-01 -2.873514294624328613e-01 -2.914112806320190430e-01 -5.222499370574951172e-02
9.014572948217391968e-02 -2.099021524190902710e-01 -7.620599865913391113e-01 -5.591799691319465637e-02 8.244477212429046631e-02 -6.735994666814804077e-02 4.876969754695892334e-01 -3.387768864631652832e-01
-1.807054579257965088e-01 -2.422383278608322144e-01 -7.240117192268371582e-01 -2.841612398624420166e-01 1.429512351751327515e-01 3.243488073348999023e-01 -4.047970771789550781e-01 1.192802190780639648e-01
1.846606284379959106e-01 -1.365274488925933838e-01 -4.059820175170898438e-01 -2.673985362052917480e-01 -7.254739999771118164e-01 6.527340412139892578e-02 3.946566879749298096e-01 1.568763554096221924e-01
-2.020115107297897339e-01 1.594281196594238281e-01 -4.595514833927154541e-01 -9.152826666831970215e-02 -4.877856671810150146e-01 5.994468331336975098e-01 -1.428404897451400757e-01 -3.106994330883026123e-01
1.337711066007614136e-01 -4.113840162754058838e-01 -4.240337014198303223e-01 -2.933255136013031006e-01 -6.797611713409423828e-01 -1.400078617734834552e-04 1.860940605401992798e-01 2.243160158395767212e-01
-1.549093872308731079e-01 -2.281772792339324951e-01 -7.266215085983276367e-01 -7.992237061262130737e-02 -2.234844267368316650e-01 -6.918617337942123413e-02 -4.699310660362243652e-01 3.376457095146179199e-01
2.561588287353515625e-01 4.175955951213836670e-01 -2.453631907701492310e-01 -3.077411949634552002e-01 -3.847410380840301514e-01 5.618232488632202148e-01 -1.293268352746963501e-01 -3.531181812286376953e-01
-1.532610207796096802e-01 1.788720339536666870e-01 -9.391341209411621094e-01 -2.343329414725303650e-02 -1.036551445722579956e-01 -1.026528999209403992e-01 9.990158677101135254e-02 -1.753037869930267334e-01
3.574614524841308594e-01 -1.360379755496978760e-01 -6.126143336296081543e-01 -4.800951108336448669e-02 1.695648729801177979e-01 5.447594523429870605e-01 3.532477840781211853e-02 -3.864592611789703369e-01
3.770894408226013184e-01 -3.979178369045257568e-01 -8.478385955095291138e-02 -7.615900039672851562e-01 -3.232971131801605225e-01 -3.049944341182708740e-02 5.861634388566017151e-03 8.229054510593414307e-02
3.106442466378211975e-02 -3.541697859764099121e-01 -3.387514948844909668e-01 -5.476340055465698242e-01 -5.466925501823425293e-01 7.720654457807540894e-02 3.539174199104309082e-01 1.698590368032455444e-01
-1.573974639177322388e-01 -1.861026138067245483e-01 -2.652281522750854492e-01 -6.330224275588989258e-01 1.852317005395889282e-01 1.778105050325393677e-01 1.994662880897521973e-01 -6.031702756881713867e-01
-2.053455412387847900e-01 1.601695418357849121e-01 -9.176092743873596191e-01 -1.263663321733474731e-01 -1.604367047548294067e-01 -1.288789957761764526e-01 -1.682928204536437988e-01 5.942619219422340393e-02
-3.550465404987335205e-01 -3.602623641490936279e-01 -7.129553556442260742e-01 -2.183271348476409912e-01 -5.884314700961112976e-02 -1.333384364843368530e-01 -4.063136279582977295e-01 -4.299202933907508850e-02
-1.856645494699478149e-01 1.145651750266551971e-02 -8.504436612129211426e-01 -3.717612028121948242e-01 3.944775462150573730e-02 -2.342590689659118652e-01 -1.795597374439239502e-01 1.235378533601760864e-01
-1.624768227338790894e-01 -5.449482426047325134e-02 -1.925904601812362671e-01 -7.546526193618774414e-01 -3.963636457920074463e-01 4.041365087032318115e-01 -1.688503473997116089e-01 1.228781715035438538e-01
2.002858743071556091e-02 -4.890477657318115234e-01 -5.936478376388549805e-01 -2.638379037380218506e-01 3.053137660026550293e-01 -2.420641109347343445e-02 1.237095668911933899e-01 -4.788491129875183105e-01
-1.546126008033752441e-01 -1.047573760151863098e-01 -1.399455219507217407e-01 -7.704043388366699219e-01 -3.857437968254089355e-01 2.420610189437866211e-02 -4.493124485015869141e-01 2.733949013054370880e-02
8.871027082204818726e-02 5.005984902381896973e-01 -6.075651049613952637e-01 -4.685311019420623779e-01 -6.636272370815277100e-02 -8.674958348274230957e-02 -6.290381401777267456e-02 -3.701195120811462402e-01
-1.571447104215621948e-01 -4.146514832973480225e-01 -9.072279185056686401e-02 -8.027306199073791504e-01 -2.164839208126068115e-01 -3.418441861867904663e-02 1.595228463411331177e-01 -2.779949903488159180e-01
5.268835648894309998e-02 -2.797138690948486328e-01 -6.718092560768127441e-01 -2.946266531944274902e-01 3.203542530536651611e-01 4.269907176494598389e-01 -2.997191548347473145e-01 7.792414724826812744e-02
3.842679560184478760e-01 -2.281898856163024902e-01 -4.044232964515686035e-01 -3.345563709735870361e-01 2.869933843612670898e-01 5.430607199668884277e-01 -3.100809752941131592e-01 -2.266077846288681030e-01
2.415003776550292969e-01 -1.541258245706558228e-01 -2.314876466989517212e-01 -7.246971130371093750e-01 4.419324174523353577e-02 -2.438570857048034668e-01 1.249512955546379089e-01 -5.119748115539550781e-01
-9.953229874372482300e-02 -1.758019775152206421e-01 -7.701061367988586426e-01 -2.087143808603286743e-01 -1.845103949308395386e-01 1.493469923734664917e-01 -2.103819251060485840e-01 4.711186885833740234e-01
-2.716354131698608398e-01 1.611659228801727295e-01 -7.710071206092834473e-01 -4.056550562381744385e-02 -4.173159897327423096e-01 2.366656959056854248e-01 -1.955499649047851562e-01 1.890478432178497314e-01
5.084153413772583008e-01 -3.700293898582458496e-01 -3.836936652660369873e-01 -2.242058143019676208e-02 -5.392150282859802246e-01 -1.749510765075683594e-01 -3.667633533477783203e-01 3.150306642055511475e-02
1.203849762678146362e-01 -3.079358339309692383e-01 -3.726963400840759277e-01 -3.022378683090209961e-01 -1.395875215530395508e-01 -2.086442708969116211e-01 3.745738267898559570e-01 -6.760989427566528320e-01
7.146129012107849121e-02 -4.419894888997077942e-02 -1.234541907906532288e-01 -5.492825508117675781e-01 -7.600648403167724609e-01 2.971955202519893646e-02 -3.073733448982238770e-01 5.410333722829818726e-02
1.775540709495544434e-01 -3.857299387454986572e-01 -7.539100646972656250e-01 -1.058272793889045715e-01 3.172882199287414551e-01 -8.993662893772125244e-02 -1.043144017457962036e-01 -3.470811545848846436e-01
2.356961816549301147e-01 3.250002115964889526e-02 -8.661848306655883789e-01 -3.238639980554580688e-02 -9.461871534585952759e-02 4.092759191989898682e-01 -9.945473819971084595e-02 7.559949159622192383e-02
-3.207197189331054688e-01 -3.913159668445587158e-01 -7.381498813629150391e-01 -2.647540867328643799e-01 1.890635117888450623e-02 -2.500765919685363770e-01 -2.569591104984283447e-01 1.127219479531049728e-02
1.513125747442245483e-01 3.992236256599426270e-01 -4.701603353023529053e-01 -4.966556727886199951e-01 -6.953798234462738037e-02 -1.747321486473083496e-01 1.722134202718734741e-01 -5.338379144668579102e-01
5.400024056434631348e-01 2.447316944599151611e-01 -3.443923592567443848e-01 -3.276398479938507080e-01 -3.379656374454498291e-01 -7.433481514453887939e-02 2.638323903083801270e-01 -4.829035103321075439e-01
-6.479534506797790527e-02 -3.386414945125579834e-01 -7.623295783996582031e-01 -2.406747490167617798e-01 2.046291381120681763e-01 3.745894879102706909e-02 -4.452791213989257812e-01 2.243229560554027557e-02
-3.569209203124046326e-02 -1.845446974039077759e-01 -3.858209550380706787e-01 -5.385839343070983887e-01 -6.048087477684020996e-01 3.896497189998626709e-02 3.316710591316223145e-01 2.200479209423065186e-01
-7.949719578027725220e-02 -3.807648718357086182e-01 -3.913485407829284668e-01 -1.409857422113418579e-01 -7.268264293670654297e-01 2.213466167449951172e-01 2.753747999668121338e-01 -1.502175927162170410e-01
1.204322874546051025e-01 -8.848894387483596802e-02 -4.352707266807556152e-01 -5.769653320312500000e-01 2.783871591091156006e-01 -1.691493690013885498e-01 2.439543455839157104e-01 -5.382300615310668945e-01
-7.871644571423530579e-03 -2.045523673295974731e-01 -3.695937097072601318e-01 -5.587455630302429199e-01 -5.390357375144958496e-01 4.237904772162437439e-02 4.627707302570343018e-01 5.280054733157157898e-02
3.974464535713195801e-01 -2.367739975452423096e-01 -6.599239110946655273e-01 -2.479288429021835327e-01 2.137399911880493164e-01 2.734585106372833252e-02 -4.645756781101226807e-01 1.635324060916900635e-01
2.250916510820388794e-02 -5.581771731376647949e-01 -3.419901430606842041e-01 -1.771399378776550293e-01 -6.912637352943420410e-01 -1.675886511802673340e-01 -3.138901200145483017e-03 -1.834513396024703979e-01
-8.176250755786895752e-02 -3.254731595516204834e-01 -1.069238334894180298e-01 -7.776978015899658203e-01 -2.249443978071212769e-01 3.612712025642395020e-01 -2.962332367897033691e-01 4.758577793836593628e-02
3.303506672382354736e-01 -2.484882175922393799e-01 -1.722111552953720093e-01 -6.162307858467102051e-01 -1.227050945162773132e-01 -3.286204934120178223e-01 3.776082023978233337e-02 -5.433700680732727051e-01
1.261684000492095947e-01 -1.396742314100265503e-01 -8.563974499702453613e-01 9.304344654083251953e-02 1.227878108620643616e-01 2.492366582155227661e-01 3.171469867229461670e-01 -2.114734649658203125e-01
-1.791909635066986084e-01 -1.831472851336002350e-02 -6.858917474746704102e-01 -1.109991446137428284e-01 6.776197254657745361e-02 2.631419003009796143e-01 -5.370032787322998047e-01 -3.501130342483520508e-01
5.361903458833694458e-02 -4.677472114562988281e-01 -2.976516485214233398e-01 -6.325955688953399658e-02 -7.712481021881103516e-01 2.356317490339279175e-01 -1.880196630954742432e-01 6.465470883995294571e-03
-2.862258255481719971e-01 -4.059388339519500732e-01 -3.231008350849151611e-01 -5.737198591232299805e-01 -3.815499544143676758e-01 3.218822479248046875e-01 2.401964366436004639e-01 1.133891120553016663e-01
-8.275093138217926025e-02 1.352749615907669067e-01 -7.809222936630249023e-01 5.254318006336688995e-03 -3.156095147132873535e-01 3.150542378425598145e-01 -1.915037333965301514e-01 3.597827553749084473e-01
-4.613176584243774414e-01 2.057577967643737793e-01 -7.327266335487365723e-01 -5.583428964018821716e-02 -3.695446848869323730e-01 -3.640671819448471069e-02 -4.830301180481910706e-02 -2.542085349559783936e-01
-1.169189577922224998e-03 -1.180917620658874512e-01 -1.612340956926345825e-01 -6.907964944839477539e-01 -4.662790596485137939e-01 3.203660994768142700e-02 -4.913077354431152344e-01 1.517594158649444580e-01
-3.339407145977020264e-01 -1.961863040924072266e-01 -3.155494630336761475e-01 -6.779243946075439453e-01 1.546216309070587158e-01 4.744182825088500977e-01 -9.551288187503814697e-02 -1.809373497962951660e-01
-3.337013423442840576e-01 2.096320837736129761e-01 -6.506260633468627930e-01 -1.863945722579956055e-01 -3.552401959896087646e-01 4.172253608703613281e-01 -2.378448545932769775e-01 1.726207733154296875e-01
2.092395424842834473e-01 2.037321925163269043e-01 -8.819824457168579102e-01 1.486794054508209229e-01 -1.712792925536632538e-02 2.883146703243255615e-01 6.650607287883758545e-02 -1.639259755611419678e-01
-1.980400979518890381e-01 -8.544067293405532837e-02 -1.280444264411926270e-01 -8.263986110687255859e-01 -3.404696583747863770e-01 1.177131980657577515e-01 -3.519434630870819092e-01 -2.257359214127063751e-02
3.861621618270874023e-01 -1.487269103527069092e-01 -8.459545969963073730e-01 1.766363158822059631e-02 -6.811902392655611038e-03 -1.538255065679550171e-02 3.220487236976623535e-01 9.385870397090911865e-02
1.833809018135070801e-01 -4.075301289558410645e-01 -8.289587497711181641e-01 -8.824754506349563599e-03 2.019691914319992065e-01 2.070624977350234985e-01 -1.452595591545104980e-01 9.095846861600875854e-02
3.495505154132843018e-01 4.879905879497528076e-01 -3.807705342769622803e-01 -2.339310944080352783e-01 -2.233126312494277954e-01 4.597325325012207031e-01 -1.871171742677688599e-01 -3.791230916976928711e-01
2.141513526439666748e-01 -2.423914372920989990e-01 -3.018290996551513672e-01 -5.608313083648681641e-01 -4.486961662769317627e-01 3.869476318359375000e-01 3.384838104248046875e-01 1.553216427564620972e-01
2.046092599630355835e-01 8.663498610258102417e-02 -9.325797557830810547e-01 6.918825954198837280e-02 1.320281475782394409e-01 2.003605514764785767e-01 -5.947215855121612549e-02 -1.225755214691162109e-01
2.062857300043106079e-01 1.286260932683944702e-01 -1.782416254281997681e-01 -4.999868869781494141e-01 -5.507033467292785645e-01 1.314978897571563721e-01 -5.378591418266296387e-01 2.220049798488616943e-01
2.552281916141510010e-01 -3.104003965854644775e-01 -3.519426584243774414e-01 -3.863785564899444580e-01 -5.836260318756103516e-01 1.567823141813278198e-01 4.232318103313446045e-01 1.450269520282745361e-01
3.396890163421630859e-01 -7.239688187837600708e-02 -5.478965491056442261e-02 -6.299160122871398926e-01 -6.101881265640258789e-01 1.031357944011688232e-01 -2.910929918289184570e-01 -1.089608594775199890e-01
2.384736239910125732e-01 -3.488660156726837158e-01 -6.273131370544433594e-01 5.162241309881210327e-02 6.323907524347305298e-02 5.775812864303588867e-01 -2.913869023323059082e-01 5.225495249032974243e-02
5.062721967697143555e-01 -3.535743355751037598e-01 -3.611878454685211182e-01 -6.266509741544723511e-02 -6.523185968399047852e-01 -2.065126150846481323e-01 -7.714860886335372925e-02 -1.008535847067832947e-01
1.016222313046455383e-01 3.334832489490509033e-01 -4.475230276584625244e-01 -2.524732649326324463e-01 -5.804902911186218262e-01 -9.596693515777587891e-02 5.027533173561096191e-01 -1.245092153549194336e-01
8.345870673656463623e-02 -2.299601733684539795e-01 -2.005007117986679077e-01 1.378803327679634094e-02 -7.877678275108337402e-01 1.550964117050170898e-01 -7.419706135988235474e-02 -4.996239244937896729e-01
4.279121290892362595e-03 4.114150702953338623e-01 -5.199951529502868652e-01 -5.731531381607055664e-01 -4.281102418899536133e-01 -1.512809097766876221e-01 -7.466000318527221680e-02 -1.417090147733688354e-01
1.529133021831512451e-01 4.031452238559722900e-01 -4.791960418224334717e-01 -1.643052101135253906e-01 -3.391100466251373291e-01 3.986375629901885986e-01 -5.145660042762756348e-01 -1.370427161455154419e-01
2.461964339017868042e-01 -1.283911466598510742e-01 -5.482989549636840820e-01 -1.039789095520973206e-01 1.187226399779319763e-01 7.030208110809326172e-01 -2.460861802101135254e-01 -2.063202261924743652e-01
4.085528254508972168e-01 -3.513620495796203613e-01 -1.490029245615005493e-01 -5.770170092582702637e-01 -2.942717075347900391e-01 2.067949324846267700e-01 -4.110902845859527588e-01 2.369040101766586304e-01
1.957281380891799927e-01 3.643644750118255615e-01 -4.363210797309875488e-01 -1.567642837762832642e-01 -7.431285977363586426e-01 -1.416247338056564331e-01 1.762971431016921997e-01 -1.029538586735725403e-01
2.752996385097503662e-01 4.227314889430999756e-02 -9.103772044181823730e-02 -6.432570219039916992e-01 -3.355495333671569824e-01 6.570016499608755112e-03 -6.173862814903259277e-01 -8.095102757215499878e-02
2.299451828002929688e-01 -4.486446976661682129e-01 -4.669146835803985596e-01 -7.676673680543899536e-02 -2.677236683666706085e-02 -8.875284343957901001e-02 4.506307244300842285e-01 -5.570266842842102051e-01
-1.731404103338718414e-02 -4.808679819107055664e-01 -3.081689476966857910e-01 -6.756350398063659668e-01 -3.424193337559700012e-02 -4.575568735599517822e-01 -1.807241514325141907e-02 -7.847414165735244751e-02
5.463252663612365723e-01 1.699066162109375000e-01 -3.095791041851043701e-01 -4.631431400775909424e-01 -5.812613666057586670e-02 3.908376395702362061e-02 4.151170253753662109e-01 -4.302220940589904785e-01
2.161851227283477783e-01 -1.024862378835678101e-01 -7.223731875419616699e-01 1.890341341495513916e-01 -5.860702320933341980e-02 5.908528566360473633e-01 -3.644192963838577271e-02 -1.770135164260864258e-01
-3.183444216847419739e-02 -8.162996917963027954e-02 -7.865104079246520996e-01 -4.112851023674011230e-01 2.395377606153488159e-01 -1.377672106027603149e-01 -3.350323736667633057e-01 1.263495832681655884e-01
2.889278531074523926e-02 -4.641663134098052979e-01 -3.366564512252807617e-01 -3.613096475601196289e-01 -6.028690934181213379e-01 2.280281484127044678e-01 3.465067148208618164e-01 -6.571146100759506226e-02
3.288134932518005371e-01 1.695667654275894165e-01 -7.612007260322570801e-01 4.236807301640510559e-02 -3.111222758889198303e-02 2.987188100814819336e-01 -4.334719181060791016e-01 6.171220168471336365e-02
5.027703046798706055e-01 -3.934083878993988037e-01 -4.009555578231811523e-01 -3.798666223883628845e-02 -4.352355301380157471e-01 -3.284206688404083252e-01 -3.216812014579772949e-01 -1.716814935207366943e-01
3.041397631168365479e-01 3.915084302425384521e-01 -5.940775871276855469e-01 -5.245964527130126953e-01 2.193290293216705322e-01 -1.376535594463348389e-01 -1.703868210315704346e-01 -1.732198148965835571e-01
2.473846822977066040e-01 1.738708317279815674e-01 -4.619140028953552246e-01 -1.568379551172256470e-01 -2.547498941421508789e-01 7.733899354934692383e-01 -5.569546297192573547e-02 -6.690089404582977295e-02
3.112860321998596191e-01 -6.103313565254211426e-01 -2.996219098567962646e-01 -3.125680983066558838e-01 -5.430487394332885742e-01 -1.515566110610961914e-01 1.587884128093719482e-01 -6.285010371357202530e-03
-2.909543514251708984e-01 3.197560012340545654e-01 -3.826737403869628906e-01 -2.651177942752838135e-01 -5.831531286239624023e-01 1.597222238779067993e-01 -1.655476987361907959e-01 -4.509879350662231445e-01
-2.265929877758026123e-01 -4.213348329067230225e-01 -3.236731290817260742e-01 -4.460469484329223633e-01 -6.288282871246337891e-01 1.174832731485366821e-01 2.380189001560211182e-01 3.911833092570304871e-02
2.575130462646484375e-01 4.558884203433990479e-01 -3.419811129570007324e-01 -6.625966429710388184e-01 -1.719231158494949341e-01 -2.553323805332183838e-01 -4.686383472289890051e-04 -2.740710675716400146e-01
2.330528497695922852e-01 3.990980237722396851e-02 -6.683636307716369629e-01 -4.669904708862304688e-01 3.520305156707763672e-01 9.412308037281036377e-02 -3.604260087013244629e-01 -1.288871169090270996e-01
2.979699373245239258e-01 -3.509530425071716309e-01 -1.880749464035034180e-01 -6.241138577461242676e-01 -3.930290341377258301e-01 3.604078590869903564e-01 2.706907689571380615e-01 7.427439838647842407e-02
3.516549170017242432e-01 -1.113456711173057556e-01 -5.157090425491333008e-01 -1.512169539928436279e-01 2.058059871196746826e-01 5.202478766441345215e-01 -3.860026597976684570e-01 -3.363134562969207764e-01
1.792569011449813843e-01 -2.785025164484977722e-02 -3.683116734027862549e-01 -2.739529311656951904e-01 1.862388104200363159e-01 3.544343113899230957e-01 -4.377478957176208496e-01 -6.359683871269226074e-01
8.005601912736892700e-02 -4.908983707427978516e-01 -3.488271832466125488e-01 -1.848042756319046021e-01 -6.255099773406982422e-01 -2.756940424442291260e-01 1.681402921676635742e-01 -3.181756138801574707e-01
3.606929779052734375e-01 -4.479374587535858154e-01 -2.632921934127807617e-01 -8.209612965583801270e-02 -6.751479506492614746e-01 -1.305511593818664551e-02 -1.315260399132966995e-02 -3.701646327972412109e-01
9.224095195531845093e-02 1.869845092296600342e-01 -1.169008016586303711e-01 -6.158435344696044922e-01 -5.793159008026123047e-01 1.382389813661575317e-01 -4.539951086044311523e-01 5.264052376151084900e-02
1.222088783979415894e-01 1.460476219654083252e-01 -4.373862147331237793e-01 -2.148948162794113159e-01 2.065809629857540131e-02 4.183218181133270264e-01 -3.290049731731414795e-01 -6.652702093124389648e-01
3.388791978359222412e-01 -2.735482156276702881e-01 -4.423199295997619629e-01 -4.676038920879364014e-01 3.697129487991333008e-01 -1.425782293081283569e-01 2.933222427964210510e-02 -4.880115985870361328e-01
-3.445875942707061768e-01 -3.583658486604690552e-02 -3.880390226840972900e-01 -2.395077794790267944e-01 -5.093465447425842285e-01 2.320668846368789673e-01 -1.784700304269790649e-01 -5.717486739158630371e-01
-1.910126581788063049e-02 -2.588662505149841309e-01 -8.212405443191528320e-01 -2.306239604949951172e-01 3.160903155803680420e-01 6.313435733318328857e-02 -3.097460567951202393e-01 -7.182130962610244751e-02
3.811850398778915405e-02 -3.685621917247772217e-01 -4.221514463424682617e-01 -3.701466619968414307e-01 -1.229887157678604126e-01 -1.134952977299690247e-01 5.163616538047790527e-01 -5.028437376022338867e-01
1.241427063941955566e-01 -1.889718770980834961e-01 -1.625130027532577515e-01 -8.330423235893249512e-01 -3.522549867630004883e-01 2.570631504058837891e-01 4.714220762252807617e-02 1.900548785924911499e-01
-2.616612613201141357e-01 2.050887197256088257e-01 -3.414724171161651611e-01 -5.082924365997314453e-01 -3.250225186347961426e-01 2.960894703865051270e-01 -2.647942304611206055e-01 -5.010817646980285645e-01
1.895724087953567505e-01 -1.258644163608551025e-01 -4.587903320789337158e-01 -2.058954536914825439e-01 1.996438503265380859e-01 2.754584252834320068e-01 -3.675794601440429688e-01 -6.667003035545349121e-01
4.111511409282684326e-01 -5.396991968154907227e-01 -1.301143914461135864e-01 -4.748969674110412598e-01 -4.952460825443267822e-01 -1.483037173748016357e-01 -1.351145803928375244e-01 -1.081846728920936584e-01
4.391074776649475098e-01 7.547321915626525879e-02 -6.261370778083801270e-01 -2.227412313222885132e-01 7.586690783500671387e-02 9.280963987112045288e-02 -5.390870571136474609e-01 2.341858297586441040e-01
-5.708791688084602356e-02 -6.416238546371459961e-01 -2.904092669486999512e-01 -5.442715287208557129e-01 -1.189684942364692688e-01 -1.343484669923782349e-01 2.749703228473663330e-01 -3.109323680400848389e-01
1.820393055677413940e-01 -1.534566581249237061e-01 -3.617316484451293945e-01 -2.439231127500534058e-01 -5.797216296195983887e-01 4.376232028007507324e-01 4.665899276733398438e-01 8.756324648857116699e-02
-2.512323558330535889e-01 2.255962342023849487e-01 -2.040498852729797363e-01 -5.427470803260803223e-01 -1.833099722862243652e-01 1.620172858238220215e-01 -3.495606482028961182e-01 -6.064099669456481934e-01
6.454633921384811401e-02 -2.071476280689239502e-01 -1.609430760145187378e-01 -6.502603888511657715e-01 -1.743500530719757080e-01 -2.943220138549804688e-01 1.115015335381031036e-02 -6.221211552619934082e-01
3.243099153041839600e-01 -3.631186187267303467e-01 -4.024256765842437744e-01 -1.026449799537658691e-01 -6.660982966423034668e-01 -1.746108233928680420e-01 2.812344431877136230e-01 -1.929169893264770508e-01
3.093728125095367432e-01 6.876085698604583740e-02 -6.021512746810913086e-01 -3.532908260822296143e-01 3.408834040164947510e-01 1.717703491449356079e-01 -5.054442286491394043e-01 -1.047825664281845093e-01
1.680543720722198486e-01 -3.984422683715820312e-01 -4.504102170467376709e-01 -7.614116370677947998e-02 -6.234153509140014648e-01 -3.083561658859252930e-01 2.832745611667633057e-01 -2.008981257677078247e-01
8.600632101297378540e-02 -5.361253023147583008e-01 -3.764961361885070801e-01 -1.876678317785263062e-01 -6.263102889060974121e-01 -1.124977767467498779e-01 2.868516147136688232e-01 -2.024843543767929077e-01
3.331155776977539062e-01 1.321881562471389771e-01 -7.525771856307983398e-01 4.025420546531677246e-02 -1.026905402541160583e-01 4.567461609840393066e-01 -2.725638747215270996e-01 -1.005687415599822998e-01
1.136968210339546204e-01 -3.897285163402557373e-01 -5.060084462165832520e-01 -4.823051095008850098e-01 1.913570314645767212e-01 -1.749164052307605743e-02 3.832280039787292480e-01 -4.034040570259094238e-01
6.198661923408508301e-01 1.620096862316131592e-01 -1.365673094987869263e-01 -4.296149909496307373e-01 -3.409624099731445312e-01 9.114259481430053711e-02 1.790762245655059814e-01 -4.792375862598419189e-01
4.593960344791412354e-01 2.176653146743774414e-01 -2.282542735338211060e-01 -3.762174844741821289e-01 -4.275202453136444092e-01 1.967863589525222778e-01 3.972995579242706299e-01 -4.105998575687408447e-01
2.391190230846405029e-01 -7.093006968498229980e-01 -3.507940471172332764e-01 -1.565125137567520142e-01 -4.536423981189727783e-01 -1.168652027845382690e-01 1.785239428281784058e-01 -2.020952999591827393e-01
4.289719276130199432e-03 -5.798206329345703125e-01 -3.288058042526245117e-01 -5.462995767593383789e-01 1.124518066644668579e-01 -3.256619274616241455e-01 -1.937368698418140411e-02 -3.716944456100463867e-01
3.393322601914405823e-02 -4.385229647159576416e-01 -3.819006383419036865e-01 -5.043213963508605957e-01 7.724639773368835449e-02 -2.878396511077880859e-01 1.174133867025375366e-01 -5.511382222175598145e-01
8.580891788005828857e-02 -3.066613674163818359e-01 -8.834956288337707520e-01 -3.827906399965286255e-02 1.293519735336303711e-01 2.078809291124343872e-01 -2.334007769823074341e-01 4.629714414477348328e-02
-1.094092130661010742e-01 -6.052583456039428711e-01 -3.145571053028106689e-01 -5.716804265975952148e-01 9.223927557468414307e-02 -2.999849319458007812e-01 -1.060824170708656311e-01 -2.935555875301361084e-01
3.857483267784118652e-01 -4.017989635467529297e-01 -4.408074617385864258e-01 4.257289320230484009e-02 -5.282377600669860840e-01 -2.545914649963378906e-01 -3.119817078113555908e-01 -2.290145158767700195e-01
1.226895824074745178e-01 3.404621183872222900e-01 -4.121325612068176270e-01 -3.613818585872650146e-01 -6.011394262313842773e-01 -2.962232828140258789e-01 2.588133215904235840e-01 -2.290883660316467285e-01
2.125019431114196777e-01 3.886916637420654297e-01 -4.296258985996246338e-01 -2.393585294485092163e-01 -2.021262794733047485e-01 4.434726536273956299e-01 6.042747944593429565e-02 -5.663182139396667480e-01
-1.709964871406555176e-01 -4.820742905139923096e-01 -2.690757513046264648e-01 -4.227725565433502197e-01 -6.004253625869750977e-01 -4.120090976357460022e-02 2.942092418670654297e-01 -1.961096227169036865e-01
2.839466631412506104e-01 1.314242184162139893e-01 -6.525027751922607422e-01 -4.612652659416198730e-01 3.817665278911590576e-01 7.423850893974304199e-02 -3.314704895019531250e-01 -4.946474730968475342e-02
5.835683941841125488e-01 8.915614336729049683e-02 -2.431603968143463135e-01 -5.441665649414062500e-01 -1.299096494913101196e-01 -4.955162107944488525e-02 3.746570944786071777e-01 -3.695335090160369873e-01
1.778505295515060425e-01 1.003153622150421143e-01 -8.444206714630126953e-01 -3.288875222206115723e-01 2.341609597206115723e-01 -2.484852522611618042e-01 -1.333888471126556396e-01 -5.219111591577529907e-02
3.026504814624786377e-02 -1.244575902819633484e-01 -1.614508628845214844e-01 -8.120970726013183594e-01 -3.676679730415344238e-01 3.002875149250030518e-01 -1.784159243106842041e-01 2.020939141511917114e-01
4.730935990810394287e-01 2.636886537075042725e-01 -4.118427932262420654e-01 -2.672341763973236084e-01 2.257417887449264526e-02 4.931386411190032959e-01 -4.551088213920593262e-01 -1.216664016246795654e-01
3.044080138206481934e-01 -3.079004585742950439e-01 -2.123293280601501465e-01 -7.176275849342346191e-01 -3.607646822929382324e-01 9.891989827156066895e-02 2.029250562191009521e-01 2.671051621437072754e-01
-3.012721240520477295e-01 -8.137404173612594604e-02 -8.920761942863464355e-01 -2.001483589410781860e-01 -3.261879086494445801e-02 -1.259637176990509033e-01 -1.280396729707717896e-01 -1.828360259532928467e-01
-1.507582217454910278e-01 -5.530679225921630859e-01 -4.633402228355407715e-01 -4.138149917125701904e-01 9.325567632913589478e-02 -3.150916993618011475e-01 1.557252462953329086e-02 -4.209973216056823730e-01
3.333611488342285156e-01 -4.570972919464111328e-02 -5.080019235610961914e-01 -2.174302190542221069e-01 4.820502828806638718e-03 6.600392460823059082e-01 -3.398071527481079102e-01 -1.740554124116897583e-01
7.443091273307800293e-02 5.509201884269714355e-01 -3.379792273044586182e-01 -2.925549447536468506e-01 -4.476366937160491943e-01 4.482330083847045898e-01 -6.973092257976531982e-02 -2.915044426918029785e-01
2.135301083326339722e-01 3.206237033009529114e-02 -1.752145588397979736e-01 -4.205617606639862061e-01 -2.014408856630325317e-01 7.340701222419738770e-01 4.369136318564414978e-02 -4.055345952510833740e-01
6.841027736663818359e-02 -1.956477761268615723e-01 -3.883807063102722168e-01 -4.173771440982818604e-01 -4.825839698314666748e-01 3.657759726047515869e-01 4.817411005496978760e-01 1.823317855596542358e-01
2.967945337295532227e-01 3.701635897159576416e-01 -6.157423853874206543e-01 -2.567986026406288147e-02 -1.719583123922348022e-01 4.677939116954803467e-01 -3.829703032970428467e-01 -5.149296484887599945e-03
4.483844637870788574e-01 -1.236359030008316040e-01 -1.757749468088150024e-01 -5.705411434173583984e-01 -4.357310235500335693e-01 3.176254332065582275e-01 -2.108598053455352783e-01 3.033844530582427979e-01
3.802698850631713867e-01 1.077900826930999756e-01 -6.120674014091491699e-01 -2.789584994316101074e-01 3.182789981365203857e-01 1.724806427955627441e-01 -4.649259746074676514e-01 -2.100586742162704468e-01
-5.088266730308532715e-01 -7.048542797565460205e-02 -2.177813649177551270e-01 -7.490553855895996094e-01 -2.754584550857543945e-01 1.525927335023880005e-01 -1.285569369792938232e-01 -1.092048808932304382e-01
1.477569639682769775e-01 5.454280972480773926e-01 -3.426222205162048340e-01 -6.824433207511901855e-01 -5.852786451578140259e-02 -5.049193650484085083e-02 -2.467033267021179199e-01 -1.752705127000808716e-01
2.889893651008605957e-01 4.728627204895019531e-01 -4.164490401744842529e-01 -3.675595223903656006e-01 -3.954665362834930420e-01 -9.702642261981964111e-02 4.272792637348175049e-01 -1.896861195564270020e-01
2.369679138064384460e-02 -3.242077231407165527e-01 -3.579446375370025635e-01 -5.520250797271728516e-01 -5.903920531272888184e-01 -4.976080730557441711e-02 2.647988796234130859e-01 2.007839381694793701e-01
4.073898792266845703e-01 6.083857640624046326e-02 -5.117246508598327637e-01 -2.320925593376159668e-01 2.476111352443695068e-01 5.016916990280151367e-01 -1.331387311220169067e-01 -4.288022518157958984e-01
5.826880037784576416e-02 3.205164372920989990e-01 -4.445560276508331299e-01 -1.253495216369628906e-01 -6.952567100524902344e-01 -8.823421597480773926e-02 3.127251863479614258e-01 -3.026006817817687988e-01
2.148707211017608643e-01 4.705202579498291016e-01 -6.414909958839416504e-01 -4.331620335578918457e-01 -3.593765199184417725e-02 -3.176718950271606445e-02 3.276455402374267578e-01 1.537816673517227173e-01
2.607450783252716064e-01 -3.861506879329681396e-01 -2.154821753501892090e-01 -6.317459344863891602e-01 -2.486123330891132355e-02 -4.199034869670867920e-01 -5.931573733687400818e-02 -3.961170315742492676e-01
3.904865384101867676e-01 1.143073737621307373e-01 -1.147470921277999878e-01 -6.262163519859313965e-01 -4.405604898929595947e-01 -1.388956159353256226e-01 -4.640412330627441406e-01 2.051103487610816956e-02
3.744359314441680908e-01 -2.080631107091903687e-01 -5.469728708267211914e-01 -4.279681444168090820e-01 3.436282575130462646e-01 -2.092375308275222778e-01 1.274815499782562256e-01 -3.950435817241668701e-01
5.485911965370178223e-01 -3.144221603870391846e-01 -3.472229838371276855e-01 -8.808197081089019775e-02 -6.438215374946594238e-01 -1.878105551004409790e-01 -1.028017550706863403e-01 -1.073183342814445496e-01
1.566013097763061523e-01 -4.032086133956909180e-01 -3.252647221088409424e-01 -5.071297883987426758e-01 8.923272253014147282e-04 1.659810892306268215e-03 4.633888006210327148e-01 -4.849622249603271484e-01
2.561710178852081299e-01 1.147459819912910461e-01 -8.303510546684265137e-01 6.020878627896308899e-02 1.627602577209472656e-01 3.787076175212860107e-01 -9.757071733474731445e-02 -2.206162363290786743e-01
4.903277456760406494e-01 -4.410769641399383545e-01 -3.571495413780212402e-01 -1.050087064504623413e-01 -5.973055362701416016e-01 -1.806900650262832642e-01 -1.899678558111190796e-01 -3.060507588088512421e-02
1.971803754568099976e-01 4.636841639876365662e-02 -7.559171915054321289e-01 -3.929214775562286377e-01 9.062431007623672485e-02 -4.128945171833038330e-01 1.238073781132698059e-02 2.330741435289382935e-01
2.843990325927734375e-01 -9.776927530765533447e-02 -2.850622832775115967e-01 -5.441977381706237793e-01 -4.521574676036834717e-01 3.819175064563751221e-01 3.469845950603485107e-01 2.478729039430618286e-01
4.081527590751647949e-01 -5.167600512504577637e-01 -3.113916516304016113e-01 -4.141917824745178223e-02 -6.237411499023437500e-01 -8.381570130586624146e-02 -3.901710361242294312e-02 -2.647443115711212158e-01
-3.280346095561981201e-01 2.751001715660095215e-01 -7.861162424087524414e-01 -4.589016735553741455e-02 -2.453044801950454712e-01 9.957480430603027344e-02 8.306557685136795044e-02 -3.458889424800872803e-01
-1.713543087244033813e-01 1.595722436904907227e-01 -3.375540971755981445e-01 -3.434967100620269775e-01 -1.440559923648834229e-01 4.164129495620727539e-01 -4.464518725872039795e-01 -5.654826760292053223e-01
2.548435702919960022e-02 1.828734725713729858e-01 -4.231654703617095947e-01 -1.950622648000717163e-01 -6.717230081558227539e-01 -1.366977840662002563e-01 3.772492706775665283e-01 -3.695598840713500977e-01
5.634941458702087402e-01 1.831036657094955444e-01 -3.757003843784332275e-01 -2.567546367645263672e-01 -6.163798738270998001e-03 5.389066338539123535e-01 -3.669436573982238770e-01 -1.294896900653839111e-01
5.126802921295166016e-01 -4.048597514629364014e-01 -3.760055005550384521e-01 -6.212601065635681152e-02 -5.208062529563903809e-01 -1.779772341251373291e-01 -3.536176383495330811e-01 6.864228285849094391e-03
1.577714830636978149e-02 3.117372989654541016e-01 -7.250223159790039062e-01 -4.689345061779022217e-01 1.536783874034881592e-01 -2.761687338352203369e-01 -5.943992733955383301e-02 -2.315052151679992676e-01
4.343334436416625977e-01 -2.173479795455932617e-01 -1.735924035310745239e-01 -5.743803977966308594e-01 -6.053981184959411621e-01 -2.368576638400554657e-02 1.018465124070644379e-02 1.920817345380783081e-01
3.445962667465209961e-01 -9.079331904649734497e-02 -6.031278371810913086e-01 2.184734195470809937e-01 -1.979844570159912109e-01 6.248893141746520996e-01 -6.044198572635650635e-02 -1.678649187088012695e-01
1.371443122625350952e-01 -2.666902244091033936e-01 -8.792943358421325684e-01 9.397709369659423828e-02 6.847091764211654663e-02 -2.885710820555686951e-02 1.751398742198944092e-01 -3.031213283538818359e-01
-2.818289697170257568e-01 -1.674902252852916718e-02 -1.033895984292030334e-01 -5.861011743545532227e-01 -2.907498478889465332e-01 5.318255424499511719e-01 -2.979862987995147705e-01 -3.315388560295104980e-01
4.347828030586242676e-01 1.004637926816940308e-01 -3.340353667736053467e-01 -2.926451563835144043e-01 8.871406316757202148e-02 4.742057621479034424e-01 -4.486245214939117432e-01 -4.118798375129699707e-01
-7.518420368432998657e-02 -2.016384005546569824e-01 -7.136376500129699707e-01 -3.508573472499847412e-01 2.156210094690322876e-01 1.775188148021697998e-01 -4.733483791351318359e-01 1.387287378311157227e-01
2.997174263000488281e-01 -2.910819649696350098e-01 -4.151118695735931396e-01 -5.583474040031433105e-01 3.403034806251525879e-01 -1.356459558010101318e-01 3.796111792325973511e-02 -4.535678923130035400e-01
3.757573664188385010e-01 3.030730783939361572e-01 -3.080311119556427002e-01 -3.590461909770965576e-01 -1.354845017194747925e-01 6.828438043594360352e-01 -4.696079343557357788e-02 -2.373162806034088135e-01
-3.896977603435516357e-01 2.917510867118835449e-01 -6.778694987297058105e-01 -1.046925783157348633e-02 -3.794476389884948730e-01 1.905670017004013062e-01 -1.865960210561752319e-01 -2.971295118331909180e-01
-2.230026721954345703e-01 4.180378615856170654e-01 -5.976011753082275391e-01 -8.477068692445755005e-02 -5.681092143058776855e-01 2.345810234546661377e-01 -1.196650788187980652e-01 1.382202208042144775e-01
-1.642851345241069794e-02 -4.317571818828582764e-01 -5.928404331207275391e-01 -3.259106874465942383e-01 2.172142565250396729e-01 4.506166577339172363e-01 -3.236883878707885742e-01 2.503337897360324860e-02
3.136823475360870361e-01 -2.946709990501403809e-01 -1.392491906881332397e-01 -6.908618807792663574e-01 -5.246496796607971191e-01 5.683588236570358276e-02 1.196616366505622864e-01 1.590133458375930786e-01
-1.342908889055252075e-01 -6.754206120967864990e-02 -8.803231716156005859e-01 1.629784554243087769e-01 -1.222727224230766296e-01 4.692301619797945023e-03 3.390141725540161133e-01 -2.144058048725128174e-01
2.239709049463272095e-01 3.709665834903717041e-01 -2.566803693771362305e-01 -3.407759666442871094e-01 -4.018325507640838623e-01 6.292986273765563965e-01 -8.988458663225173950e-02 -2.542488873004913330e-01
-1.565507799386978149e-01 1.510006040334701538e-01 -4.165011942386627197e-01 -2.951405346393585205e-01 -3.414191007614135742e-01 4.664796888828277588e-01 -1.378080099821090698e-01 -5.821923613548278809e-01
3.712996244430541992e-01 -5.171175003051757812e-01 -5.015641450881958008e-01 -3.129253387451171875e-01 2.552448809146881104e-01 2.755070924758911133e-01 -1.951336711645126343e-01 2.571109533309936523e-01
1.672273427248001099e-01 2.149840742349624634e-01 -4.454232156276702881e-01 -7.971338629722595215e-01 2.492221631109714508e-02 -1.562644839286804199e-01 -1.179547160863876343e-01 -2.303030937910079956e-01
-1.627782732248306274e-01 -3.136017620563507080e-01 -7.397384643554687500e-01 -1.279066503047943115e-01 -7.196248322725296021e-02 2.034135013818740845e-01 -3.943508565425872803e-01 3.309318125247955322e-01
4.292984306812286377e-02 4.910078048706054688e-01 -4.611248672008514404e-01 -5.462948679924011230e-01 -1.339762061834335327e-01 -2.160664796829223633e-01 -2.177223414182662964e-01 -3.660010695457458496e-01
2.845924496650695801e-01 2.922475524246692657e-02 -3.156624734401702881e-01 -7.024100422859191895e-01 -1.442129462957382202e-01 -4.175749123096466064e-01 7.450120151042938232e-02 -3.527235388755798340e-01
1.912363171577453613e-01 -9.391357190907001495e-03 -7.626605033874511719e-01 -3.579554855823516846e-01 1.534839719533920288e-01 -3.090913295745849609e-01 -3.410947918891906738e-01 1.345992088317871094e-01
-2.336317598819732666e-01 -2.754143476486206055e-01 -9.102520942687988281e-01 -1.242648810148239136e-01 -1.215901132673025131e-02 -1.029887497425079346e-01 -6.014506518840789795e-02 1.057850718498229980e-01
8.855278044939041138e-02 -9.005068242549896240e-02 -1.985871195793151855e-01 -7.902641296386718750e-01 -1.006593555212020874e-01 -2.936495542526245117e-01 1.064309924840927124e-01 -4.608744680881500244e-01
1.494605988264083862e-01 -4.536531567573547363e-01 -4.935698509216308594e-01 -1.203150153160095215e-01 1.441884785890579224e-01 2.874677181243896484e-01 3.556964993476867676e-01 -5.327526926994323730e-01
5.303660631179809570e-01 -2.817784547805786133e-01 -3.666604459285736084e-01 9.442649036645889282e-02 -4.841280877590179443e-01 -1.865843832492828369e-01 -2.503305673599243164e-01 -4.050892889499664307e-01
-2.429360449314117432e-01 3.696322739124298096e-01 -3.033801317214965820e-01 -5.814047455787658691e-01 -5.645449757575988770e-01 1.737028919160366058e-02 -1.712887585163116455e-01 -1.610293388366699219e-01
-2.287160418927669525e-02 -2.605333626270294189e-01 -4.734243154525756836e-01 -4.963104426860809326e-01 3.998762369155883789e-01 4.901025891304016113e-01 7.418666779994964600e-02 -2.356680035591125488e-01
1.287685930728912354e-01 -5.462344884872436523e-01 -2.293619960546493530e-01 -3.436386585235595703e-01 -6.609718799591064453e-01 -1.483592689037322998e-01 4.362957924604415894e-02 -2.314181178808212280e-01
6.285201907157897949e-01 -2.112428098917007446e-01 -6.331291794776916504e-02 -4.979678094387054443e-01 -5.061612725257873535e-01 2.190174013376235962e-01 6.144287437200546265e-02 2.037811465561389923e-02
-1.488161683082580566e-01 -3.845388442277908325e-02 -6.984738707542419434e-01 -2.427503019571304321e-01 1.448813229799270630e-01 1.808740347623825073e-01 -5.717985033988952637e-01 -2.211832702159881592e-01
5.840423107147216797e-01 -9.261643141508102417e-02 -8.583118766546249390e-02 -5.921923518180847168e-01 -5.354211330413818359e-01 -7.729230448603630066e-03 7.411657273769378662e-02 5.394048523157835007e-03
1.697626858949661255e-01 4.737243652343750000e-01 -2.816554903984069824e-01 -5.202928185462951660e-01 -2.574196159839630127e-01 5.293560028076171875e-01 -1.717065125703811646e-01 -1.441026926040649414e-01
1.606881916522979736e-01 9.616515599191188812e-03 -2.953192889690399170e-01 -4.524563550949096680e-01 -1.505100131034851074e-01 1.299192309379577637e-01 5.685711503028869629e-01 -5.651116967201232910e-01
5.023779869079589844e-01 -3.623514175415039062e-01 -2.961499691009521484e-01 -5.826849117875099182e-02 -6.682233214378356934e-01 -5.632256343960762024e-02 -2.236460149288177490e-02 -2.739032506942749023e-01
3.816510438919067383e-01 5.638941526412963867e-01 -3.777957260608673096e-01 -2.933061420917510986e-01 -1.998253166675567627e-01 4.016588628292083740e-01 -1.804576516151428223e-01 -2.716297209262847900e-01
7.666473090648651123e-02 -4.962801039218902588e-01 -3.479833304882049561e-01 -3.161509931087493896e-01 1.039835289120674133e-01 6.772691607475280762e-01 -2.385486215353012085e-01 -1.931393891572952271e-02
5.415441989898681641e-01 -3.270769417285919189e-01 -3.350322544574737549e-01 7.513273507356643677e-03 -4.137652814388275146e-01 -2.077894061803817749e-01 -2.580774128437042236e-01 -4.543846845626831055e-01
-1.291847825050354004e-01 3.949178755283355713e-01 -8.527690172195434570e-01 -2.262532263994216919e-01 -1.410324424505233765e-01 -1.500188857316970825e-01 6.822242401540279388e-03 8.064289391040802002e-02
1.817316859960556030e-01 -4.052988886833190918e-01 -4.241363704204559326e-01 -1.446442157030105591e-01 -6.749069690704345703e-01 -3.338330090045928955e-01 1.589235365390777588e-01 -9.844902902841567993e-02
3.158359229564666748e-01 -4.276131987571716309e-01 -7.921264171600341797e-01 7.488565146923065186e-02 2.089212685823440552e-01 1.184945106506347656e-01 -3.657653182744979858e-02 -1.590463519096374512e-01
5.167600512504577637e-01 1.141729578375816345e-01 -2.193874716758728027e-01 -2.918493747711181641e-01 -1.393367499113082886e-01 6.201537847518920898e-01 -3.281767666339874268e-01 -2.736992239952087402e-01
-1.431244015693664551e-01 9.394951164722442627e-02 -7.512608766555786133e-01 -1.083578616380691528e-01 -4.203581251204013824e-03 1.064204946160316467e-01 -5.740754008293151855e-01 -2.316223680973052979e-01
-7.112415134906768799e-02 5.368525981903076172e-01 -4.491830468177795410e-01 -4.263851940631866455e-01 -4.643636047840118408e-01 -1.008850112557411194e-01 1.769068837165832520e-01 -2.570089399814605713e-01
-2.256932705640792847e-01 1.019940152764320374e-01 -1.604682058095932007e-01 -4.346435666084289551e-01 -2.625171244144439697e-01 4.806595668196678162e-02 -4.574936032295227051e-01 -6.659345626831054688e-01
-9.428789466619491577e-02 -3.059420175850391388e-02 -9.199239015579223633e-01 -1.690933704376220703e-01 -7.322087883949279785e-02 -3.288535773754119873e-01 7.531151641160249710e-03 4.193569719791412354e-02
2.878550291061401367e-01 1.355301141738891602e-01 -2.625295519828796387e-01 -2.552395761013031006e-01 -2.963921427726745605e-01 3.175300061702728271e-01 4.164109230041503906e-01 -6.345316767692565918e-01
3.677682876586914062e-01 -3.629117012023925781e-01 -3.284079134464263916e-01 1.278521567583084106e-01 -5.319824814796447754e-01 -7.734251022338867188e-02 -2.195429205894470215e-01 -5.212073922157287598e-01
-3.303890302777290344e-02 -3.154495358467102051e-01 -6.108527779579162598e-01 -4.214981496334075928e-01 3.919184803962707520e-01 2.908206284046173096e-01 -2.862951755523681641e-01 -1.686900854110717773e-01
-3.618011772632598877e-01 4.727709107100963593e-03 -3.427945673465728760e-01 -4.559923410415649414e-01 -1.634381562471389771e-01 1.883404701948165894e-01 -3.892810940742492676e-01 -5.743835568428039551e-01
-5.005251765251159668e-01 4.064432159066200256e-02 -3.397336006164550781e-01 -5.036172866821289062e-01 -4.309484958648681641e-01 -2.567042596638202667e-02 -1.984840333461761475e-01 -3.911548554897308350e-01
3.973954170942306519e-02 -2.317806035280227661e-01 -7.474160790443420410e-01 -2.493143975734710693e-01 2.386190891265869141e-01 3.403351902961730957e-01 -3.701711595058441162e-01 1.188121885061264038e-01
4.256659746170043945e-02 3.162684440612792969e-01 -4.068354666233062744e-01 -2.229833304882049561e-01 -3.681672215461730957e-01 7.107511758804321289e-01 -6.559023261070251465e-02 -1.947036534547805786e-01
-4.878296852111816406e-01 -1.302779763936996460e-01 -3.119851350784301758e-01 -3.307783305644989014e-01 -5.011117458343505859e-01 -5.240678414702415466e-02 6.604225933551788330e-02 -5.292257666587829590e-01
3.911551833152770996e-02 -1.405628621578216553e-01 -5.746428370475769043e-01 -5.173783898353576660e-01 3.115157186985015869e-01 -5.307696387171745300e-02 6.366293877363204956e-02 -5.262176990509033203e-01
3.547151088714599609e-01 1.281538754701614380e-01 -6.072790026664733887e-01 4.334681667387485504e-03 4.601136595010757446e-02 4.381532073020935059e-01 -1.734403073787689209e-01 -5.145584940910339355e-01
2.026216089725494385e-01 -3.312965333461761475e-01 -5.395167469978332520e-01 -2.561205327510833740e-01 3.393417894840240479e-01 -2.423018217086791992e-01 3.892575949430465698e-02 -5.631455183029174805e-01
-2.912323176860809326e-01 -5.410105586051940918e-01 -2.921122908592224121e-01 -4.797154366970062256e-01 -5.484723448753356934e-01 -4.527073353528976440e-02 5.575285851955413818e-02 3.248222172260284424e-02
4.420432448387145996e-01 7.648351788520812988e-02 -2.456993907690048218e-01 -5.959000587463378906e-01 -4.930480122566223145e-01 -1.129244863986968994e-01 -2.602275311946868896e-01 2.443692833185195923e-01
4.676625728607177734e-01 4.085027873516082764e-01 -2.759321331977844238e-01 -3.934502005577087402e-01 -2.647641897201538086e-01 5.204754471778869629e-01 3.399926424026489258e-02 -2.032846659421920776e-01
2.559204995632171631e-01 -4.377959966659545898e-01 -4.281756877899169922e-01 -1.435559391975402832e-01 2.174134403467178345e-01 6.236707568168640137e-01 -1.674515157938003540e-01 -2.731720209121704102e-01
-2.868363261222839355e-01 -1.363929212093353271e-01 -4.326404631137847900e-01 -6.372451186180114746e-01 1.932382136583328247e-01 1.173454746603965759e-01 -2.726801335811614990e-01 -4.247320294380187988e-01
5.860663056373596191e-01 1.943836212158203125e-01 -8.176085352897644043e-02 -4.681832194328308105e-01 -4.030562639236450195e-01 3.229535818099975586e-01 1.677524000406265259e-01 -3.129963576793670654e-01
7.696272432804107666e-02 -3.272560238838195801e-01 -7.407503724098205566e-01 -1.048812270164489746e-01 2.280129492282867432e-01 -2.786339223384857178e-01 -1.217479705810546875e-01 -4.275744557380676270e-01
3.700273931026458740e-01 -1.715128570795059204e-01 -5.694601684808731079e-02 -6.115233898162841797e-01 -4.366006851196289062e-01 3.369129598140716553e-01 -3.836344182491302490e-01 7.178818434476852417e-02
3.822117447853088379e-01 1.590862721204757690e-01 -2.174642384052276611e-01 -3.082936406135559082e-01 -2.863828241825103760e-01 7.101354598999023438e-01 -1.362252235412597656e-01 -2.853162884712219238e-01
5.527986586093902588e-02 -2.068492323160171509e-01 -5.551702976226806641e-01 -4.181777536869049072e-01 2.388603836297988892e-01 4.028941094875335693e-01 -5.014721155166625977e-01 -1.478444784879684448e-02
3.944705128669738770e-01 -7.117631379514932632e-03 -5.087334513664245605e-01 -4.739317297935485840e-01 3.663330078125000000e-01 -2.119800895452499390e-01 7.619934529066085815e-02 -4.194990992546081543e-01
1.456597745418548584e-01 1.283598691225051880e-01 -8.277865648269653320e-01 -2.578067183494567871e-01 9.846331179141998291e-02 -3.067075908184051514e-01 1.467518657445907593e-01 -2.920809686183929443e-01
3.964761495590209961e-01 -2.416661083698272705e-01 -7.387857139110565186e-02 -4.797193408012390137e-01 -6.853250265121459961e-01 -8.019510656595230103e-02 -1.918976604938507080e-01 -1.894445568323135376e-01
5.326299667358398438e-01 4.396320134401321411e-02 -2.153090685606002808e-01 -3.342744410037994385e-01 -4.290830343961715698e-03 5.842274427413940430e-01 -3.693493604660034180e-01 -2.802070975303649902e-01
6.403350234031677246e-01 -2.474856823682785034e-01 -1.895409226417541504e-01 -4.426330626010894775e-01 -5.248215198516845703e-01 -1.149681285023689270e-01 1.929743587970733643e-02 8.856809139251708984e-02
-2.524131536483764648e-01 2.352541685104370117e-01 -2.141578793525695801e-01 -6.398997902870178223e-01 -2.152395248413085938e-01 -8.996753604151308537e-04 -2.819146215915679932e-01 -5.475428104400634766e-01
6.656895875930786133e-01 3.969484269618988037e-01 -3.918055593967437744e-01 -3.464064896106719971e-01 -1.902642399072647095e-01 2.478366345167160034e-01 6.953997164964675903e-02 -1.527114361524581909e-01
1.190853118896484375e-01 -3.990607801824808121e-03 -5.445914715528488159e-02 -5.421369075775146484e-01 -5.849872827529907227e-01 2.720603644847869873e-01 2.713190615177154541e-01 -4.461878836154937744e-01
4.711540639400482178e-01 -7.794626057147979736e-02 -2.189017534255981445e-01 -4.692885279655456543e-01 1.451795697212219238e-01 5.927361845970153809e-01 -3.339836597442626953e-01 -1.408202946186065674e-01
2.723713517189025879e-01 -4.577842652797698975e-01 -3.355892300605773926e-01 -1.492031365633010864e-01 -6.166967153549194336e-01 -2.481674551963806152e-01 7.036245614290237427e-02 -3.667599558830261230e-01
-5.477966740727424622e-02 -9.887960739433765411e-03 -8.726809024810791016e-01 -5.934857949614524841e-02 1.760347979143261909e-03 -6.449793279170989990e-02 3.157890141010284424e-01 -3.576611876487731934e-01
4.947617184370756149e-03 2.005448490381240845e-01 -7.893366217613220215e-01 -3.790259957313537598e-01 7.800214737653732300e-02 2.202176302671432495e-01 -2.040126770734786987e-01 3.111963272094726562e-01
1.896403878927230835e-01 -5.611503720283508301e-01 -6.967852711677551270e-01 -1.349724084138870239e-01 1.072715669870376587e-01 -2.323898077011108398e-01 2.458818703889846802e-01 1.394608020782470703e-01
4.656681120395660400e-01 -4.467796906828880310e-02 -3.201380968093872070e-01 -3.201888799667358398e-01 1.501893103122711182e-01 5.750613212585449219e-01 -4.204822480678558350e-01 -2.146861851215362549e-01
3.240400254726409912e-01 -3.006338477134704590e-01 -4.059474170207977295e-01 9.865518659353256226e-02 -7.361982464790344238e-01 -8.517965674400329590e-02 8.652072399854660034e-02 -2.708539366722106934e-01
-2.238857001066207886e-01 -3.163441121578216553e-01 -7.725179791450500488e-01 -1.834048777818679810e-01 -1.148063018918037415e-01 6.477835029363632202e-02 -2.835189402103424072e-01 3.487413525581359863e-01
4.013085961341857910e-01 -1.536573767662048340e-01 -8.731016516685485840e-02 -5.677053332328796387e-01 -3.733141422271728516e-01 3.786703646183013916e-01 -4.283779859542846680e-01 1.384414583444595337e-01
-2.404294162988662720e-01 -2.337974123656749725e-02 -2.843330800533294678e-01 -6.540253758430480957e-01 -2.278516767546534538e-03 6.262751221656799316e-01 -1.829654425382614136e-01 8.573482185602188110e-02
5.494222044944763184e-01 -1.066905483603477478e-01 -1.385369598865509033e-01 -5.848181247711181641e-01 -4.776915609836578369e-01 9.800494462251663208e-02 -2.160171419382095337e-01 2.027070969343185425e-01
-2.909559011459350586e-01 3.048299551010131836e-01 -8.255222439765930176e-01 -1.632557362318038940e-01 -3.203717172145843506e-01 -5.774036422371864319e-02 -5.825475603342056274e-02 7.013073563575744629e-02
2.045926898717880249e-01 4.299400374293327332e-02 -7.258039712905883789e-01 -4.504275023937225342e-01 1.712054908275604248e-01 1.768850088119506836e-01 -2.287894189357757568e-01 3.371540009975433350e-01
3.855381906032562256e-01 2.810889780521392822e-01 -3.090386688709259033e-01 -2.016418874263763428e-01 -3.104261159896850586e-01 5.144813060760498047e-01 -2.254086174070835114e-02 -5.240432024002075195e-01
3.010601364076137543e-02 -2.061216235160827637e-01 -1.246382370591163635e-01 -8.182824850082397461e-01 -2.373786419630050659e-01 -3.000389337539672852e-01 -1.287847012281417847e-01 -3.294374048709869385e-01
3.501977026462554932e-01 -2.353996410965919495e-02 -6.803552508354187012e-01 -8.594284206628799438e-02 1.590566337108612061e-01 -6.383054703474044800e-02 2.653696537017822266e-01 -5.538445115089416504e-01
-2.107418775558471680e-01 -2.718145214021205902e-02 -5.233848094940185547e-01 -2.175035774707794189e-01 -5.275267735123634338e-02 9.339911490678787231e-02 -7.299330830574035645e-01 -2.988329827785491943e-01
9.398260712623596191e-02 -6.040019989013671875e-01 -4.183004200458526611e-01 -1.851623803377151489e-01 -5.674322247505187988e-01 -3.048879206180572510e-01 2.965660765767097473e-02 -3.568212315440177917e-02
3.819825947284698486e-01 -2.771532721817493439e-02 -7.533126473426818848e-01 1.433711498975753784e-01 3.735352680087089539e-02 1.696262955665588379e-01 2.888715863227844238e-01 -3.894493281841278076e-01
2.132037580013275146e-01 1.416244730353355408e-02 -8.346633315086364746e-01 1.463066041469573975e-01 5.235832557082176208e-02 1.602617055177688599e-01 2.624885439872741699e-01 -3.727594316005706787e-01
-3.699027001857757568e-01 2.080717533826828003e-01 -8.465595245361328125e-01 -1.488785594701766968e-01 -1.991221308708190918e-01 2.205629087984561920e-02 -1.429114192724227905e-01 -1.431453377008438110e-01
1.450493484735488892e-01 -1.403542757034301758e-01 -6.697561740875244141e-01 -9.322394430637359619e-02 -1.910645812749862671e-01 -1.596167981624603271e-01 5.978271365165710449e-01 -2.874312996864318848e-01
1.634562611579895020e-01 2.359565347433090210e-02 -6.785200238227844238e-01 -8.343452960252761841e-02 1.878410726785659790e-01 1.741178631782531738e-01 -1.702137887477874756e-01 -6.409372091293334961e-01
-6.764869205653667450e-03 1.740974038839340210e-01 -8.912972807884216309e-01 1.513129621744155884e-01 -2.423502951860427856e-01 2.722811698913574219e-01 1.112653240561485291e-01 -8.418520539999008179e-02
3.710117340087890625e-01 2.810459733009338379e-01 -6.917916536331176758e-01 -3.420256674289703369e-01 9.449248760938644409e-02 2.935280501842498779e-01 -3.595882654190063477e-02 3.023668527603149414e-01
3.206153512001037598e-01 5.559087395668029785e-01 -5.211696624755859375e-01 -4.016270935535430908e-01 -1.227506846189498901e-01 2.494732290506362915e-01 -2.323436141014099121e-01 1.547928899526596069e-01
2.670297622680664062e-01 3.090619444847106934e-01 -7.000232338905334473e-01 -1.674972176551818848e-01 1.548378467559814453e-01 -3.685742616653442383e-02 -2.515714429318904877e-02 -5.377007126808166504e-01
2.814748883247375488e-01 1.063532531261444092e-01 -6.964576244354248047e-01 -1.023174822330474854e-01 -2.184883318841457367e-02 4.025311172008514404e-01 -4.008232951164245605e-01 3.012820184230804443e-01
1.442320831120014191e-02 -4.132516086101531982e-01 -2.997767627239227295e-01 -1.329241693019866943e-01 -7.219964265823364258e-01 1.269605159759521484e-01 -3.897957503795623779e-01 1.792809367179870605e-01
2.310946285724639893e-01 3.148489892482757568e-01 -8.427290916442871094e-01 3.138255700469017029e-02 6.502217054367065430e-02 7.371857762336730957e-02 3.103063628077507019e-02 -3.544898629188537598e-01
1.115525290369987488e-01 -3.943368494510650635e-01 -3.902825415134429932e-01 -4.420263767242431641e-01 4.487062245607376099e-02 -1.026290729641914368e-01 5.247555375099182129e-01 -4.432069063186645508e-01
1.790475398302078247e-01 4.076139330863952637e-01 -6.855690479278564453e-01 -2.693877220153808594e-01 1.708442345261573792e-03 -2.694823145866394043e-01 7.711318880319595337e-02 -4.250272214412689209e-01
2.739292681217193604e-01 -7.424768805503845215e-02 -3.044800758361816406e-01 -2.597818374633789062e-01 -5.899098515510559082e-01 -3.924054205417633057e-01 2.178723216056823730e-01 -4.580515325069427490e-01
5.038561820983886719e-01 5.603962540626525879e-01 -4.435719251632690430e-01 -3.602747917175292969e-01 -2.139951884746551514e-01 1.899494826793670654e-01 -3.237062320113182068e-02 1.503606438636779785e-01
4.547356367111206055e-01 1.247183606028556824e-02 -6.937912106513977051e-01 -2.239011973142623901e-01 -7.068733870983123779e-02 -3.288233876228332520e-01 -2.848011851310729980e-01 -2.595162391662597656e-01
1.169909089803695679e-01 2.586644887924194336e-01 -4.432696998119354248e-01 -1.755630224943161011e-01 -6.620665192604064941e-01 -2.165055125951766968e-01 3.355474174022674561e-01 -3.070774972438812256e-01
3.670525252819061279e-01 -5.379171967506408691e-01 -3.095779716968536377e-01 -3.475718498229980469e-01 -5.487622618675231934e-01 1.170829311013221741e-01 1.584740728139877319e-01 -1.389623731374740601e-01
1.066596284508705139e-01 -1.639348827302455902e-02 -1.762344837188720703e-01 -7.429529428482055664e-01 -1.858478635549545288e-01 -2.899159789085388184e-01 -2.000719308853149414e-01 -4.966871142387390137e-01
-2.801060676574707031e-02 2.715906500816345215e-01 -4.315859079360961914e-01 -7.868921011686325073e-02 -4.457893073558807373e-01 5.286160707473754883e-01 -4.360552728176116943e-01 -2.543390393257141113e-01
2.949611544609069824e-01 -4.359391033649444580e-01 -4.230100512504577637e-01 -1.632308214902877808e-02 -5.164533257484436035e-01 -3.291208744049072266e-01 -1.934431344270706177e-01 -3.623345196247100830e-01
2.079571336507797241e-01 2.562594413757324219e-01 -7.543444037437438965e-01 -4.487165212631225586e-01 3.243680596351623535e-01 1.077498942613601685e-01 5.984822660684585571e-02 -1.722272112965583801e-02
2.397300451993942261e-01 -1.725788265466690063e-01 -3.859240114688873291e-01 -2.698551416397094727e-01 2.176870405673980713e-01 4.269062578678131104e-01 -4.165578484535217285e-01 -5.364978909492492676e-01
1.655763536691665649e-01 -1.825040429830551147e-01 -3.487538397312164307e-01 -6.818662285804748535e-01 1.628646552562713623e-01 -2.075918763875961304e-01 1.253193467855453491e-01 -5.170897245407104492e-01
1.735293120145797729e-01 -3.906643092632293701e-01 -1.925970166921615601e-01 -6.888027191162109375e-01 -2.172904461622238159e-01 -4.270485639572143555e-01 3.357959538698196411e-02 -2.738849520683288574e-01
-2.626398019492626190e-02 3.696733713150024414e-01 -1.210958883166313171e-01 -6.195780634880065918e-01 -5.421582460403442383e-01 3.084627725183963776e-02 -3.161562085151672363e-01 -2.631898820400238037e-01
-7.101440429687500000e-02 -4.115551412105560303e-01 -2.788878977298736572e-01 -5.577841997146606445e-01 3.359079062938690186e-01 5.195837616920471191e-01 -2.783442474901676178e-02 -2.304378300905227661e-01
4.712922573089599609e-01 4.649319350719451904e-01 -5.636401176452636719e-01 -3.535227477550506592e-01 -1.277975440025329590e-01 1.714805066585540771e-01 -2.176208347082138062e-01 1.611112356185913086e-01
-5.553513392806053162e-02 2.962934374809265137e-01 -3.712171912193298340e-01 -5.511579513549804688e-01 -3.698904812335968018e-01 -2.802346944808959961e-01 3.089512884616851807e-01 -3.959136307239532471e-01
1.198188364505767822e-01 7.578584551811218262e-02 -2.370512038469314575e-01 -2.116246968507766724e-01 -3.771801292896270752e-01 7.624143958091735840e-01 -1.301625072956085205e-01 -3.720736205577850342e-01
-1.898286193609237671e-01 5.446062088012695312e-01 -3.599591851234436035e-01 -2.754130065441131592e-01 -5.059399008750915527e-01 2.312547713518142700e-01 -9.734843671321868896e-02 -3.781741857528686523e-01
2.097253501415252686e-01 4.733711183071136475e-01 -5.974696874618530273e-01 -4.424348771572113037e-01 2.375206910073757172e-02 -5.014800652861595154e-02 5.740659311413764954e-03 -4.196480810642242432e-01
-3.590496480464935303e-01 -1.246868371963500977e-01 -6.806001067161560059e-01 -2.253611534833908081e-01 4.446493089199066162e-02 2.162212878465652466e-01 -4.156135618686676025e-01 -3.465096354484558105e-01
3.085225522518157959e-01 2.895427644252777100e-01 -3.371886610984802246e-01 -2.298350334167480469e-01 -6.193038076162338257e-02 5.152142643928527832e-01 -3.334562778472900391e-01 -5.234350562095642090e-01
1.241706386208534241e-01 -6.961293518543243408e-02 -7.528758645057678223e-01 -4.657607376575469971e-01 2.068174481391906738e-01 3.210015222430229187e-02 -3.487405776977539062e-01 1.748053580522537231e-01
4.898911118507385254e-01 -2.451322227716445923e-01 -8.098382353782653809e-01 -7.701918948441743851e-03 1.724761873483657837e-01 1.373399747535586357e-03 1.185325235128402710e-01 1.481612585484981537e-02
-8.549985289573669434e-02 -3.122717142105102539e-01 -4.965025484561920166e-01 -6.153728365898132324e-01 8.216417580842971802e-02 -4.075832366943359375e-01 1.569696664810180664e-01 -2.691896557807922363e-01
-2.783733308315277100e-01 3.294051885604858398e-01 -8.132913112640380859e-01 -1.592712253332138062e-01 -1.668006032705307007e-01 1.522628962993621826e-01 -2.676866948604583740e-01 -6.728852540254592896e-02
1.475553810596466064e-01 -2.525430917739868164e-02 -2.950826287269592285e-01 -7.229574322700500488e-01 4.448746889829635620e-02 -2.746275067329406738e-01 1.106580570340156555e-01 -5.274502635002136230e-01
1.460110247135162354e-01 2.803812921047210693e-01 -5.228123664855957031e-01 -2.004691958427429199e-01 -3.988635838031768799e-01 6.466496586799621582e-01 8.322491496801376343e-02 4.870408773422241211e-02
2.003035321831703186e-02 -1.253763735294342041e-01 -4.722427129745483398e-01 -4.473564624786376953e-01 2.003358751535415649e-01 -1.871647685766220093e-02 1.902643889188766479e-01 -6.957393288612365723e-01
-3.147486448287963867e-01 -1.966407895088195801e-01 -7.152857184410095215e-01 -1.546556055545806885e-01 -2.864789962768554688e-01 2.828745841979980469e-01 -2.485956102609634399e-01 3.206644654273986816e-01
2.773445546627044678e-01 1.698959022760391235e-01 -8.003332018852233887e-01 6.891974806785583496e-02 8.935990929603576660e-02 3.996231853961944580e-01 -7.136983424425125122e-02 -2.759613692760467529e-01
-6.427617371082305908e-02 -6.012053489685058594e-01 -3.252499401569366455e-01 -5.180068612098693848e-01 1.315292119979858398e-01 -2.720588147640228271e-01 -7.609660178422927856e-02 -4.039745032787322998e-01
-1.550378352403640747e-01 -3.449299335479736328e-01 -3.313951790332794189e-01 -6.191538572311401367e-01 3.442597091197967529e-01 4.535979926586151123e-01 3.271323442459106445e-02 -1.961536407470703125e-01
2.786015272140502930e-01 1.249628663063049316e-01 -1.819840818643569946e-01 -4.251801967620849609e-01 -5.558730363845825195e-01 -1.128992438316345215e-01 -5.941936373710632324e-01 1.343950629234313965e-01
1.720531135797500610e-01 2.336703538894653320e-01 -8.336203694343566895e-01 -9.098410606384277344e-02 1.074204742908477783e-01 3.951778709888458252e-01 -2.112308293581008911e-01 1.647752523422241211e-02
-2.035474330186843872e-01 1.482103168964385986e-01 -1.479476243257522583e-01 -6.374734044075012207e-01 -6.868380904197692871e-01 -1.116428449749946594e-01 -1.815622486174106598e-02 -1.542757898569107056e-01
3.150816261768341064e-01 -2.234396338462829590e-01 -3.662491142749786377e-01 -4.207754731178283691e-01 3.130353987216949463e-01 5.262236595153808594e-01 -3.886886537075042725e-01 -1.167334541678428650e-01
-3.230447769165039062e-01 1.168311312794685364e-01 -7.486042380332946777e-01 4.925854131579399109e-02 -1.757850944995880127e-01 1.673574596643447876e-01 -3.379212915897369385e-01 -3.821755945682525635e-01
3.614875972270965576e-01 -2.392370998859405518e-01 -3.560129404067993164e-01 2.492758482694625854e-01 -5.354692339897155762e-01 7.808155566453933716e-02 -1.747403591871261597e-01 -5.475861430168151855e-01
2.064022421836853027e-01 -2.688582241535186768e-01 -3.618617057800292969e-01 -5.028474330902099609e-01 2.433406412601470947e-01 -8.406671881675720215e-02 -3.914851248264312744e-01 -5.308215618133544922e-01
-3.733690083026885986e-01 -4.838142991065979004e-01 -3.551533520221710205e-01 -5.363758206367492676e-01 1.844913959503173828e-01 3.506879210472106934e-01 -7.745887339115142822e-02 -2.228620201349258423e-01
-1.610725820064544678e-01 -2.704287767410278320e-01 -2.546605765819549561e-01 -7.150533795356750488e-01 2.322039306163787842e-01 1.804699003696441650e-01 7.431766390800476074e-02 -4.824514985084533691e-01
1.683129519224166870e-01 2.282271683216094971e-01 -9.360780715942382812e-01 -1.598292142152786255e-01 9.245969355106353760e-02 -6.354089826345443726e-02 -3.207928687334060669e-02 6.465429067611694336e-02
3.647112250328063965e-01 -1.205578446388244629e-01 -1.657248884439468384e-01 -4.660486876964569092e-01 -1.895347051322460175e-02 6.492494344711303711e-01 6.914935261011123657e-02 -4.255814850330352783e-01
-8.218393474817276001e-02 1.964584589004516602e-01 -9.095093011856079102e-01 1.564134955406188965e-01 -2.199041843414306641e-01 7.576032727956771851e-02 1.457173079252243042e-01 -1.662718802690505981e-01
2.753162384033203125e-01 -3.217094391584396362e-02 -2.533181011676788330e-01 -2.409039139747619629e-01 -2.085757702589035034e-01 3.550682961940765381e-01 4.210514426231384277e-01 -6.738691926002502441e-01
1.636043339967727661e-01 2.002781927585601807e-01 -5.973331332206726074e-01 -2.033832669258117676e-02 -2.322232276201248169e-01 7.119307518005371094e-01 -1.114060357213020325e-01 5.212787538766860962e-02
2.571415603160858154e-01 -3.371781483292579651e-02 -4.992052316665649414e-01 -2.284523844718933105e-01 1.248405799269676208e-01 5.623859763145446777e-01 -4.922440052032470703e-01 -2.391184270381927490e-01
1.384176909923553467e-01 -6.156535819172859192e-02 -7.052677273750305176e-01 -5.384249091148376465e-01 3.549216091632843018e-01 7.292042672634124756e-02 -2.409803420305252075e-01 -1.969487033784389496e-02
-1.152095571160316467e-01 -4.331976175308227539e-01 -7.739511728286743164e-01 -2.215101569890975952e-01 2.624419629573822021e-01 -1.896972185932099819e-03 -2.728913724422454834e-01 -8.746754378080368042e-02
3.927541077136993408e-01 -4.078687429428100586e-01 -2.847720682621002197e-01 -1.483214348554611206e-01 -5.480471849441528320e-01 -2.462100237607955933e-01 -3.584890663623809814e-01 -2.946238815784454346e-01
-3.599228560924530029e-01 -1.261356752365827560e-02 -1.886192411184310913e-01 -3.375240266323089600e-01 -5.334038734436035156e-01 7.906540483236312866e-02 -4.199151098728179932e-01 -5.036833882331848145e-01
1.986838728189468384e-01 -1.177387684583663940e-01 -4.663164317607879639e-01 -5.031217336654663086e-01 2.430940270423889160e-01 -3.094989955425262451e-01 -9.206147491931915283e-02 -5.592139959335327148e-01
1.278297901153564453e-01 -2.305101752281188965e-01 -3.828721642494201660e-01 -5.250908732414245605e-01 1.721446588635444641e-02 -2.640355527400970459e-01 3.221634626388549805e-01 -5.782841444015502930e-01
7.980456203222274780e-02 -2.314323186874389648e-01 -7.485971450805664062e-01 -1.002070754766464233e-01 -6.019110791385173798e-03 -2.123990952968597412e-01 5.353208780288696289e-01 -1.947127729654312134e-01
3.304961025714874268e-01 5.448599457740783691e-01 -4.571964740753173828e-01 -5.255820751190185547e-01 -1.260679662227630615e-01 2.113254517316818237e-01 -1.863276958465576172e-01 1.156080514192581177e-01
-1.111628338694572449e-01 1.801954954862594604e-01 -9.036853909492492676e-01 -2.835757434368133545e-01 3.108466602861881256e-02 -2.051241993904113770e-01 -1.182175800204277039e-01 3.305052593350410461e-02
1.686908006668090820e-01 -2.191926687955856323e-01 -8.662253022193908691e-01 5.141243804246187210e-03 1.516220718622207642e-01 2.346324622631072998e-01 3.069622516632080078e-01 -2.928624860942363739e-02
2.638721168041229248e-01 -1.031448245048522949e-01 -3.560371994972229004e-01 -6.610816121101379395e-01 3.832639381289482117e-02 -4.069098532199859619e-01 1.186897754669189453e-01 -4.181021451950073242e-01
-6.431666016578674316e-02 4.770388007164001465e-01 -7.424835562705993652e-01 -3.201306164264678955e-01 -1.088544577360153198e-01 -1.759908497333526611e-01 1.862443983554840088e-01 -1.924134492874145508e-01
1.250973492860794067e-01 -1.651649326086044312e-01 -3.493421077728271484e-01 -6.347939968109130859e-01 -1.962767681106925011e-03 -3.330381810665130615e-01 3.480722904205322266e-01 -4.472081661224365234e-01
3.813481926918029785e-01 -4.036168456077575684e-01 -1.860458552837371826e-01 -4.609906673431396484e-01 -5.619127750396728516e-01 5.322960764169692993e-02 -2.792763411998748779e-01 2.190134525299072266e-01
5.842648744583129883e-01 -2.623548805713653564e-01 -1.605105251073837280e-01 -2.754677534103393555e-01 -6.632002592086791992e-01 -1.398110091686248779e-01 -6.648499518632888794e-02 -1.560645550489425659e-01
5.656485632061958313e-02 2.082562893629074097e-01 -6.685087084770202637e-01 4.031668975949287415e-02 -1.062073707580566406e-01 6.200957298278808594e-01 -3.008791506290435791e-01 -1.362840384244918823e-01
5.056740716099739075e-02 3.598327636718750000e-01 -8.257257938385009766e-01 -3.358423113822937012e-01 2.235068976879119873e-01 8.012829720973968506e-02 -1.148877516388893127e-01 -6.143999099731445312e-02
-1.511136889457702637e-01 9.861493110656738281e-02 -2.351920753717422485e-01 -7.313053607940673828e-01 2.437817119061946869e-02 6.102743148803710938e-01 -6.248535960912704468e-02 -1.958689279854297638e-02
2.852393984794616699e-01 4.651378095149993896e-01 -3.997040390968322754e-01 -4.256190061569213867e-01 -2.166341692209243774e-01 4.410358071327209473e-01 -2.541511654853820801e-01 -2.352334111928939819e-01
-1.310210824012756348e-01 2.391099743545055389e-02 -7.795289158821105957e-01 -2.820201814174652100e-01 1.461458355188369751e-01 7.120222318917512894e-03 -4.844328761100769043e-01 -1.974249184131622314e-01
3.071992695331573486e-01 1.605190336704254150e-01 -7.529923319816589355e-01 -1.172353420406579971e-02 2.293409407138824463e-01 3.321675658226013184e-01 -8.496920764446258545e-02 -3.775911629199981689e-01
2.821034491062164307e-01 -4.377602934837341309e-01 -4.342365264892578125e-01 -4.580090343952178955e-01 2.783229947090148926e-01 -1.833052933216094971e-01 1.703513711690902710e-01 -4.363093376159667969e-01
4.301376938819885254e-01 -4.284514486789703369e-01 -3.602578043937683105e-01 1.106917336583137512e-01 -4.267458021640777588e-01 5.075691267848014832e-03 -2.834566235542297363e-01 -4.763267040252685547e-01
3.345763385295867920e-01 9.833388961851596832e-03 -5.862259268760681152e-01 -6.767170969396829605e-03 -1.580000370740890503e-01 6.458718776702880859e-01 -2.792555093765258789e-01 1.554261595010757446e-01
1.720537841320037842e-01 -8.299858868122100830e-02 -4.682610332965850830e-01 -2.334215305745601654e-02 -2.332587242126464844e-01 8.115316629409790039e-01 -9.494970738887786865e-02 -1.472646296024322510e-01
5.135582089424133301e-01 -2.837975025177001953e-01 -3.783202916383743286e-02 -5.639256834983825684e-01 -3.737670481204986572e-01 2.868490815162658691e-01 -3.376625180244445801e-01 1.653454080224037170e-02
1.550108045339584351e-01 1.665487736463546753e-01 -3.426075279712677002e-01 -4.195485115051269531e-01 -6.598910689353942871e-01 -1.557800769805908203e-01 4.027535915374755859e-01 -1.813783645629882812e-01
-4.234168305993080139e-02 -5.725371241569519043e-01 -3.732943534851074219e-01 -1.451875418424606323e-01 -6.408095955848693848e-01 -4.250350594520568848e-02 2.050058245658874512e-01 -2.356043756008148193e-01
4.463946074247360229e-02 2.191887646913528442e-01 -9.199888110160827637e-01 -1.205253135412931442e-02 4.306273534893989563e-03 -3.303096443414688110e-02 1.973123252391815186e-01 -2.517880797386169434e-01
5.328738689422607422e-01 2.315285950899124146e-01 -2.146203219890594482e-01 -2.647717595100402832e-01 -2.539941370487213135e-01 5.960708856582641602e-01 -1.326524168252944946e-01 -3.299453854560852051e-01
1.901374161243438721e-01 4.210514575242996216e-02 -5.699014663696289062e-01 -3.632981181144714355e-01 2.631949186325073242e-01 2.694968879222869873e-01 -5.848047137260437012e-01 -1.463048458099365234e-01
2.567975968122482300e-02 4.533880949020385742e-01 -5.800106525421142578e-01 -3.446740210056304932e-01 -6.869159638881683350e-02 2.394472509622573853e-01 -5.014366507530212402e-01 -1.583510488271713257e-01
5.347546935081481934e-01 -3.668206334114074707e-01 -1.486866921186447144e-01 -2.625065743923187256e-01 -6.302773356437683105e-01 -8.178427070379257202e-02 -1.622678488492965698e-01 -2.412333488464355469e-01
9.752095490694046021e-02 -4.249533116817474365e-01 -5.262492299079895020e-01 -5.385919213294982910e-01 1.389433890581130981e-01 -3.708120286464691162e-01 -1.107143238186836243e-01 -2.716991901397705078e-01
-2.583302557468414307e-01 3.764593303203582764e-01 -2.957129478454589844e-01 -3.100023865699768066e-01 -6.026701331138610840e-01 1.691499054431915283e-01 -8.531910181045532227e-02 -4.570491015911102295e-01
5.025561451911926270e-01 9.334588795900344849e-02 -2.420285791158676147e-01 -4.523101449012756348e-01 -2.570165395736694336e-01 1.126503646373748779e-01 4.306157529354095459e-01 -4.597650766372680664e-01
5.125371813774108887e-01 -1.099404171109199524e-01 -3.654700517654418945e-01 -4.994782805442810059e-01 3.166908323764801025e-01 3.825976252555847168e-01 -2.915189266204833984e-01 -1.025409549474716187e-01
4.897177219390869141e-01 4.981398582458496094e-02 -5.751392841339111328e-01 -2.837991416454315186e-01 1.458867639303207397e-01 5.383982062339782715e-01 -1.872878223657608032e-01 1.164572313427925110e-02
-3.886357694864273071e-02 -2.443313300609588623e-01 -4.576170146465301514e-01 -2.608119547367095947e-01 -2.124603390693664551e-01 2.347926348447799683e-01 -7.487154603004455566e-01 -2.266696840524673462e-02
1.795447468757629395e-01 -1.539269238710403442e-01 -8.060937523841857910e-01 2.860491275787353516e-01 -1.316056251525878906e-01 5.329381301999092102e-02 2.042319774627685547e-01 -3.880569636821746826e-01
4.437791928648948669e-02 -2.838676981627941132e-02 -1.994081288576126099e-01 -5.863258838653564453e-01 -6.548430770635604858e-02 5.689536333084106445e-01 9.713491052389144897e-02 -5.255962610244750977e-01
1.100046485662460327e-01 4.762578606605529785e-01 -5.636562705039978027e-01 -5.200067162513732910e-01 3.506999090313911438e-02 -2.122273594141006470e-01 -1.703273802995681763e-01 -3.125386238098144531e-01
4.165190160274505615e-01 1.917840987443923950e-01 -6.414541006088256836e-01 -2.876003086566925049e-01 -3.094514310359954834e-01 3.189233839511871338e-01 -2.491824924945831299e-01 -1.897081285715103149e-01
3.349117040634155273e-01 -4.202141463756561279e-01 -4.283492863178253174e-01 4.690352827310562134e-02 -6.862126588821411133e-01 -6.185140088200569153e-02 -4.732529446482658386e-02 -2.204950153827667236e-01
1.477854400873184204e-01 -7.404907047748565674e-02 -1.242010965943336487e-01 -5.426028966903686523e-01 -6.132521629333496094e-01 4.467397034168243408e-01 -2.870808839797973633e-01 6.901109963655471802e-02
-2.947484850883483887e-01 9.999980777502059937e-02 -6.029388904571533203e-01 -9.346966445446014404e-02 -2.370961606502532959e-01 5.485033988952636719e-01 -4.163983166217803955e-01 -1.983195357024669647e-02
3.784968256950378418e-01 -1.737233833409845829e-03 -6.198277473449707031e-01 -3.577851653099060059e-01 1.976642757654190063e-01 3.391102254390716553e-01 -3.431538939476013184e-01 2.696644961833953857e-01
2.750851809978485107e-01 -8.812905102968215942e-02 -6.861496567726135254e-01 -1.986345648765563965e-01 1.547352373600006104e-01 4.986433088779449463e-01 -2.542146444320678711e-01 2.628519833087921143e-01
1.592739224433898926e-01 -2.715062499046325684e-01 -7.702091336250305176e-01 -3.613398643210530281e-03 1.643458306789398193e-01 4.979395866394042969e-01 -1.773996055126190186e-01 -3.545528277754783630e-02
3.649755120277404785e-01 5.005947351455688477e-01 -4.363265633583068848e-01 -6.166395545005798340e-01 -1.968098282814025879e-01 -3.293704241514205933e-03 -7.760729640722274780e-02 -2.836741693317890167e-02
2.736585438251495361e-01 1.344388276338577271e-01 -1.681227385997772217e-01 -5.841291546821594238e-01 -1.861300021409988403e-01 6.163603067398071289e-01 -1.836206614971160889e-01 -2.988378107547760010e-01
-7.101257890462875366e-02 9.195294231176376343e-02 -3.591088578104972839e-02 -5.276778340339660645e-01 -4.426027536392211914e-01 2.570218741893768311e-01 -3.669886589050292969e-01 -5.568934679031372070e-01
2.627205848693847656e-01 4.225482642650604248e-01 -2.949057817459106445e-01 -3.911405503749847412e-01 -2.836874425411224365e-01 5.076112151145935059e-01 -1.407874226570129395e-01 -3.930667936801910400e-01
1.325624883174896240e-01 1.932108700275421143e-01 -4.500837326049804688e-01 -4.645972698926925659e-02 -1.352980881929397583e-01 3.459121584892272949e-01 -1.871488839387893677e-01 -7.532445788383483887e-01
2.676379382610321045e-01 -4.253639280796051025e-01 -2.974224090576171875e-01 8.415830670855939388e-04 -5.217468738555908203e-01 -1.814583539962768555e-01 -3.972558975219726562e-01 -4.427366256713867188e-01
1.073050796985626221e-01 4.386094510555267334e-01 -5.856574773788452148e-01 -5.501240491867065430e-01 -2.987857460975646973e-01 -9.768114238977432251e-02 -2.037164419889450073e-01 -1.008024960756301880e-01
2.777283191680908203e-01 1.019408702850341797e-01 -2.877529561519622803e-01 -4.838500022888183594e-01 -4.159247130155563354e-02 6.814929842948913574e-01 2.027520090341567993e-01 -2.971387505531311035e-01
1.898220628499984741e-01 -2.487915009260177612e-02 -4.628308713436126709e-01 -2.539441287517547607e-01 -9.485410898923873901e-02 7.760163545608520508e-01 -1.086663305759429932e-01 -2.482775151729583740e-01
-1.175053939223289490e-01 -4.627164602279663086e-01 -7.744047641754150391e-01 -2.048941142857074738e-02 -9.675211459398269653e-02 -1.713975071907043457e-01 -3.547607064247131348e-01 -8.584941178560256958e-02
1.440395265817642212e-01 5.166546702384948730e-01 -2.939417064189910889e-01 -5.192261934280395508e-01 -3.972288668155670166e-01 8.108448982238769531e-02 -6.169814150780439377e-04 -4.381291270256042480e-01
3.608918190002441406e-01 4.025591611862182617e-01 -3.179093599319458008e-01 -2.051345705986022949e-01 -4.057990908622741699e-01 5.858067274093627930e-01 3.725023195147514343e-02 -2.352164834737777710e-01
6.631113588809967041e-02 3.019884526729583740e-01 -4.710152447223663330e-01 -2.263244092464447021e-01 -2.982400655746459961e-01 5.788466930389404297e-01 -3.790284097194671631e-01 -2.522986233234405518e-01
4.950480461120605469e-01 2.599747776985168457e-01 -2.519825994968414307e-01 -2.954311370849609375e-01 -5.224249362945556641e-01 1.537913531064987183e-01 2.827120423316955566e-01 -4.000749289989471436e-01
-9.458304941654205322e-02 4.079422950744628906e-01 -6.652423739433288574e-01 -2.950542867183685303e-01 -5.039997696876525879e-01 1.448499560356140137e-01 -1.314919441938400269e-02 1.409352421760559082e-01
-1.724526137113571167e-01 4.009118080139160156e-01 -8.355767726898193359e-01 -6.437241286039352417e-02 -3.035713732242584229e-01 -6.698923557996749878e-02 7.187779992818832397e-02 -7.340250164270401001e-02
4.976433217525482178e-01 1.676157265901565552e-01 -3.964135944843292236e-01 -3.433299362659454346e-01 -5.485613346099853516e-01 1.131418049335479736e-01 3.541680574417114258e-01 1.004062965512275696e-01
-2.336324602365493774e-01 2.635593116283416748e-01 -3.861174285411834717e-01 -3.794575631618499756e-01 -4.849376976490020752e-01 4.811304509639739990e-01 -3.028562963008880615e-01 -1.565399914979934692e-01
-5.314738303422927856e-02 2.267369776964187622e-01 -4.387345314025878906e-01 -1.552466303110122681e-01 -5.272568762302398682e-02 3.953505158424377441e-01 -2.026069462299346924e-01 -7.273545265197753906e-01
8.390799909830093384e-02 -2.899444997310638428e-01 -3.138247430324554443e-01 -6.028283834457397461e-01 1.935265362262725830e-01 -2.816072106361389160e-01 -1.420485079288482666e-01 -5.568399429321289062e-01
3.671952784061431885e-01 2.149381190538406372e-01 -8.439343571662902832e-01 -2.469723671674728394e-02 4.758212342858314514e-02 1.162205487489700317e-01 -2.986844778060913086e-01 -3.391833230853080750e-02
9.944152832031250000e-02 3.490543961524963379e-01 -7.510477304458618164e-01 -3.891398608684539795e-01 -1.773746311664581299e-01 -2.598214149475097656e-01 1.836355477571487427e-01 -1.416997611522674561e-01
2.553965151309967041e-01 1.364955008029937744e-01 -6.487364768981933594e-01 -2.076531946659088135e-01 -1.750224828720092773e-02 4.709726274013519287e-01 -4.755203127861022949e-01 -6.262337416410446167e-02
4.298014640808105469e-01 -4.150703176856040955e-02 -2.255803197622299194e-01 -3.972284793853759766e-01 -1.928090155124664307e-01 3.138016164302825928e-01 5.323297977447509766e-01 -4.311022162437438965e-01
5.746417641639709473e-01 2.573957443237304688e-01 -4.182740449905395508e-01 -4.366936385631561279e-01 -1.441190689802169800e-01 6.872487068176269531e-02 3.721325993537902832e-01 -2.718524932861328125e-01
3.635458648204803467e-02 3.264323174953460693e-01 -3.406851589679718018e-01 -3.574038147926330566e-01 -5.726532936096191406e-01 -2.596910893917083740e-01 1.518929004669189453e-01 -4.794514775276184082e-01
2.674984037876129150e-01 -2.169055342674255371e-01 -1.472942978143692017e-01 -4.834524691104888916e-01 -1.924341768026351929e-01 -2.555574178695678711e-01 -2.589825689792633057e-01 -6.756939888000488281e-01
5.902003645896911621e-01 7.098817825317382812e-02 -3.112021982669830322e-01 -3.844803571701049805e-01 8.974491059780120850e-02 5.931203961372375488e-01 -1.823042482137680054e-01 -9.418798238039016724e-02
-1.170039996504783630e-01 -5.875329021364450455e-03 -8.703639358282089233e-02 -8.063532114028930664e-01 -3.796373307704925537e-01 -3.493794798851013184e-02 -4.022368192672729492e-01 -1.461338251829147339e-01
3.056437373161315918e-01 -2.794720530509948730e-01 -1.256539523601531982e-01 -5.090066790580749512e-01 -6.633144617080688477e-01 3.312781155109405518e-01 -5.650402233004570007e-02 2.601368725299835205e-02
1.682956516742706299e-01 -2.842231094837188721e-01 -4.367042481899261475e-01 -4.665891528129577637e-01 1.441804170608520508e-01 -4.540213048458099365e-01 -3.524371683597564697e-01 -3.624120950698852539e-01
2.257324904203414917e-01 -2.227249443531036377e-01 -1.853386610746383667e-01 -3.983457684516906738e-01 -3.030409514904022217e-01 4.328117668628692627e-01 2.650284171104431152e-01 -5.975021123886108398e-01
-2.691312506794929504e-02 -4.626537263393402100e-01 -7.370059490203857422e-01 -3.281857371330261230e-01 3.385182023048400879e-01 8.906666934490203857e-02 -7.505979388952255249e-02 -7.862681150436401367e-02
2.251065224409103394e-01 -3.972005546092987061e-01 -6.572484970092773438e-01 -3.643213212490081787e-01 2.804720103740692139e-01 2.105603963136672974e-01 -2.953294515609741211e-01 1.289703845977783203e-01
2.873095870018005371e-01 2.169710993766784668e-01 -2.339357882738113403e-01 -5.090005993843078613e-01 -6.821892857551574707e-01 -6.813114136457443237e-02 -2.927286922931671143e-01 2.924069389700889587e-02
7.487828284502029419e-02 3.422500193119049072e-02 -2.905405759811401367e-01 -5.958479642868041992e-01 1.303388476371765137e-01 6.652501225471496582e-01 -2.780730724334716797e-01 -1.300109922885894775e-01
-1.789363622665405273e-01 2.352220416069030762e-01 -3.132096529006958008e-01 -3.237465023994445801e-01 -1.430028229951858521e-01 4.273584783077239990e-01 -3.096463978290557861e-01 -6.409167647361755371e-01
4.411157965660095215e-01 1.230690702795982361e-01 -5.597792267799377441e-01 -3.404256701469421387e-01 -5.084442347288131714e-02 5.762105584144592285e-01 -1.441029757261276245e-01 7.522574812173843384e-02
5.407012104988098145e-01 1.878011077642440796e-01 -1.429669708013534546e-01 -3.967168629169464111e-01 -5.152813196182250977e-01 1.555120348930358887e-01 1.008462533354759216e-01 -4.412260055541992188e-01
1.099513322114944458e-01 2.258511781692504883e-01 -4.455737173557281494e-01 -3.160518109798431396e-01 -5.308545231819152832e-01 -4.345764517784118652e-01 2.415998727083206177e-01 -3.308224380016326904e-01
6.290835142135620117e-01 -1.868913918733596802e-01 -2.083199620246887207e-01 -4.577808976173400879e-01 -2.587078511714935303e-01 4.456703662872314453e-01 1.785929799079895020e-01 -1.375417560338973999e-01
-1.117234379053115845e-01 -3.731700479984283447e-01 -3.197212219238281250e-01 -5.284079313278198242e-01 4.255102016031742096e-03 1.712470687925815582e-02 3.741612136363983154e-01 -5.714170336723327637e-01
-9.568443149328231812e-02 5.207993984222412109e-01 -2.892969846725463867e-01 -3.897938132286071777e-01 -4.949994385242462158e-01 3.469200134277343750e-01 -8.117825537919998169e-02 -3.346830904483795166e-01
5.824033543467521667e-02 -3.786543607711791992e-01 -2.701457738876342773e-01 -5.562754869461059570e-01 -1.654750108718872070e-02 -1.985950320959091187e-01 2.413681149482727051e-01 -6.106024980545043945e-01
1.162560805678367615e-01 -4.149330556392669678e-01 -4.283625483512878418e-01 -2.474818564951419830e-02 -7.653100490570068359e-01 -8.198247104883193970e-02 4.571078345179557800e-02 -1.889394968748092651e-01
-3.778123855590820312e-01 2.400940805673599243e-01 -7.337291240692138672e-01 -4.442135691642761230e-01 -1.383607089519500732e-01 8.666510879993438721e-02 1.798488497734069824e-01 -7.020317763090133667e-02
