# Supplementary material for: Where is your field going? A machine learning approach to study the relative motion of the domains of physics
Source: PLoS One. 2020 Jun 18;15(6):e0233997. doi: 10.1371/journal.pone.0233997 (PMC7302634; doi:10.1371/journal.pone.0233997)
Supplement: S12 Data — (ZIP) [file pone.0233997.s012.zip › 11/Pacs4Run_11_VS_500_embeddings1995-1999ED8.txt]

9.559719264507293701e-02 2.026130408048629761e-01 1.613869071006774902e-01 5.175080895423889160e-02 -7.828756570816040039e-01 4.536236822605133057e-01 3.147598803043365479e-01 -5.781671032309532166e-02
2.645271122455596924e-01 -3.683157265186309814e-01 5.252568125724792480e-01 -9.541928768157958984e-02 -7.599493861198425293e-02 6.316162943840026855e-01 3.221543431282043457e-01 -2.952294982969760895e-02
-1.675651669502258301e-01 -2.200958728790283203e-01 5.410624742507934570e-01 1.526565942913293839e-02 -5.271119475364685059e-01 6.431993097066879272e-02 2.973413467407226562e-01 5.100020766258239746e-01
4.470367133617401123e-01 4.424956440925598145e-01 1.826995313167572021e-01 2.309788316488265991e-01 -4.488755762577056885e-01 5.378733873367309570e-01 4.867172613739967346e-02 1.563942730426788330e-01
3.662212193012237549e-01 -1.835757195949554443e-01 6.039672493934631348e-01 1.537535637617111206e-01 -6.137185096740722656e-01 -1.820282824337482452e-02 2.523769140243530273e-01 5.558314919471740723e-02
2.580538392066955566e-03 -4.963404498994350433e-03 2.333410829305648804e-01 2.399501651525497437e-01 -1.250954419374465942e-01 8.685114979743957520e-01 6.187595054507255554e-02 3.378683030605316162e-01
2.654245197772979736e-01 3.658137619495391846e-01 3.856533467769622803e-01 4.663569629192352295e-01 -5.127351880073547363e-01 3.996354043483734131e-01 7.862023264169692993e-02 -2.694423869252204895e-02
-1.083955317735671997e-01 -5.202504992485046387e-01 5.145646929740905762e-01 1.323825716972351074e-01 -3.652017712593078613e-01 1.777290403842926025e-01 5.156770944595336914e-01 -6.637048721313476562e-02
6.572244167327880859e-01 -2.575666010379791260e-01 1.200150698423385620e-02 -2.241705060005187988e-01 -2.950523197650909424e-01 5.003389120101928711e-01 1.522218585014343262e-01 3.012518882751464844e-01
2.007706090807914734e-02 3.710651397705078125e-01 6.740387678146362305e-01 2.092957347631454468e-01 -4.786999523639678955e-01 8.798403292894363403e-02 2.899987101554870605e-01 2.068343758583068848e-01
7.271617054939270020e-01 8.386674523353576660e-02 -3.337972797453403473e-03 2.345558553934097290e-01 -3.290909528732299805e-01 4.606442749500274658e-01 2.940334975719451904e-01 4.716739431023597717e-02
3.435445129871368408e-01 -4.668279085308313370e-03 6.506394743919372559e-01 -9.476801753044128418e-02 -2.466815710067749023e-01 4.081906080245971680e-01 3.143467009067535400e-01 3.512230217456817627e-01
1.891679167747497559e-01 2.544076740741729736e-01 -2.728595435619354248e-01 -7.463709264993667603e-02 -3.173551559448242188e-01 8.296374678611755371e-01 1.477279886603355408e-02 1.738917827606201172e-01
3.295727372169494629e-01 4.358037710189819336e-01 1.467956006526947021e-01 -5.148403644561767578e-01 -2.670688033103942871e-01 3.968761265277862549e-01 3.937681913375854492e-01 1.759475469589233398e-01
4.225838184356689453e-01 4.365947246551513672e-01 1.728788018226623535e-01 3.543348312377929688e-01 -5.032790899276733398e-01 4.554055631160736084e-01 1.130504608154296875e-01 4.362560436129570007e-02
6.028903722763061523e-01 3.301913151517510414e-03 3.702052310109138489e-02 -1.578663736581802368e-01 -2.670753598213195801e-01 6.155370473861694336e-01 1.617722511291503906e-01 3.658341169357299805e-01
3.764749765396118164e-01 2.183683216571807861e-01 5.326389521360397339e-02 -2.478768527507781982e-01 -9.750575572252273560e-02 6.385504007339477539e-01 5.386809110641479492e-01 -1.971571445465087891e-01
1.944812834262847900e-01 -1.547137796878814697e-01 -1.335995197296142578e-01 2.210174947977066040e-01 -8.725551962852478027e-01 1.846643686294555664e-01 -1.359369456768035889e-01 -2.400221377611160278e-01
3.105605542659759521e-01 -1.901679933071136475e-01 1.907330565154552460e-02 -6.724065542221069336e-02 -9.182348251342773438e-01 4.941699281334877014e-02 -1.247736066579818726e-01 3.657299280166625977e-02
-1.734941899776458740e-01 -3.432090878486633301e-01 6.188606023788452148e-01 -2.023806124925613403e-01 -4.571232199668884277e-01 3.221983909606933594e-01 -2.101077735424041748e-01 2.669125497341156006e-01
2.450587926432490349e-03 -2.019950151443481445e-01 5.687125921249389648e-01 -3.523999154567718506e-01 -2.277432531118392944e-01 5.234515070915222168e-01 1.041487976908683777e-01 4.181592464447021484e-01
-6.589892506599426270e-02 -2.376832813024520874e-01 -3.057386875152587891e-01 1.913582980632781982e-01 -6.097689270973205566e-01 2.142166644334793091e-01 5.640179514884948730e-01 -2.706412076950073242e-01
5.925909876823425293e-01 1.814840361475944519e-02 1.545237451791763306e-01 -5.212413519620895386e-02 -7.843936681747436523e-01 -4.870949685573577881e-02 1.702226139605045319e-02 6.305850297212600708e-02
5.309349298477172852e-01 6.198508664965629578e-03 4.584807157516479492e-01 -1.007220000028610229e-01 -2.055813968181610107e-01 4.772575497627258301e-01 4.514751732349395752e-01 1.544403731822967529e-01
4.851289987564086914e-01 -1.090959310531616211e-01 1.755365729331970215e-01 -5.988071113824844360e-02 -2.665968835353851318e-01 3.481172025203704834e-01 6.265333294868469238e-01 3.654388487339019775e-01
5.253893136978149414e-01 8.072010427713394165e-02 3.196182548999786377e-01 -2.202789485454559326e-01 -7.424073219299316406e-01 -2.290032245218753815e-02 -6.376984715461730957e-02 1.049382984638214111e-01
7.184789776802062988e-01 1.099075749516487122e-01 1.421453803777694702e-02 -6.665248423814773560e-02 -3.664413690567016602e-01 5.089735388755798340e-01 1.392178386449813843e-01 2.331287711858749390e-01
4.582232236862182617e-01 3.201079070568084717e-01 2.963952720165252686e-01 -4.237259030342102051e-01 -2.978189885616302490e-01 4.801862537860870361e-01 7.858977466821670532e-02 -3.077618777751922607e-01
2.230330854654312134e-01 -2.584171593189239502e-01 -3.278124034404754639e-01 3.642035275697708130e-02 -4.460071623325347900e-01 4.262472391128540039e-01 4.285422563552856445e-01 -4.587284028530120850e-01
2.274212092161178589e-01 -2.362973093986511230e-01 3.535538017749786377e-01 -4.074755012989044189e-01 -2.349651753902435303e-01 5.218837261199951172e-01 2.128992229700088501e-01 4.780264496803283691e-01
2.083483338356018066e-01 -1.001817807555198669e-01 1.059969365596771240e-01 -1.606712788343429565e-01 -1.182223781943321228e-01 6.648560762405395508e-01 5.174710154533386230e-01 4.309497475624084473e-01
1.731469482183456421e-02 4.337068200111389160e-01 -6.510329246520996094e-02 -1.180903315544128418e-01 -8.711305260658264160e-01 -1.414446625858545303e-02 1.408684104681015015e-01 1.204255074262619019e-01
1.905794255435466766e-02 2.024416029453277588e-01 2.176398485898971558e-01 -3.859112262725830078e-01 -1.404612064361572266e-01 6.601119041442871094e-01 4.672224223613739014e-01 2.976338267326354980e-01
2.161493897438049316e-01 -6.361191719770431519e-02 -3.469452857971191406e-01 -3.529479801654815674e-01 -7.277401685714721680e-01 3.281626403331756592e-01 -2.538968622684478760e-01 5.029501020908355713e-02
6.093189120292663574e-01 2.157759517431259155e-01 2.449400871992111206e-01 -3.768568038940429688e-01 -3.180502951145172119e-01 2.217548787593841553e-01 4.717971086502075195e-01 -8.503471314907073975e-02
5.192948579788208008e-01 -1.154230758547782898e-01 3.818938732147216797e-01 3.264770805835723877e-01 -4.908815622329711914e-01 7.622800022363662720e-02 4.289578497409820557e-01 1.838477700948715210e-01
3.904465436935424805e-01 -2.584573328495025635e-01 5.117623880505561829e-02 -1.743230670690536499e-01 -7.652894854545593262e-01 2.054009735584259033e-01 -9.698001295328140259e-02 -3.323867619037628174e-01
1.026318073272705078e-01 -1.290515959262847900e-01 2.337478101253509521e-01 8.542196452617645264e-02 -7.771564275026321411e-02 9.491278529167175293e-01 -6.143002212047576904e-02 1.484536658972501755e-02
5.753806233406066895e-01 -6.071811541914939880e-02 1.472831815481185913e-01 -2.853596806526184082e-01 -2.581245601177215576e-01 3.761871159076690674e-01 5.219371318817138672e-01 2.855951189994812012e-01
5.523257255554199219e-01 -1.497523635625839233e-01 2.359862327575683594e-01 -8.920375257730484009e-02 -1.428004652261734009e-01 7.418265938758850098e-01 1.122160479426383972e-01 1.599148362874984741e-01
8.334355056285858154e-02 -1.255248934030532837e-01 2.009777575731277466e-01 -5.254344940185546875e-01 -1.131765916943550110e-01 7.008371949195861816e-01 2.951088845729827881e-01 2.641076743602752686e-01
-1.275689899921417236e-02 -1.301085054874420166e-01 3.747514784336090088e-01 -2.461102306842803955e-01 -1.490699872374534607e-02 6.744176149368286133e-01 5.411847233772277832e-01 1.842761337757110596e-01
1.386225223541259766e-01 -1.046843752264976501e-01 3.966011404991149902e-01 4.715037718415260315e-02 -5.156455561518669128e-02 8.981317281723022461e-01 -8.553907275199890137e-03 -3.060207143425941467e-02
-1.163319200277328491e-01 -7.601231336593627930e-02 1.634985953569412231e-01 -1.098805740475654602e-01 3.839270770549774170e-02 8.906535506248474121e-01 3.826814591884613037e-01 -2.646841108798980713e-02
4.410438835620880127e-01 -3.771438598632812500e-01 2.459811866283416748e-01 -1.094761043787002563e-01 -1.385080516338348389e-01 6.508302688598632812e-01 2.811598479747772217e-01 2.625560462474822998e-01
4.591652750968933105e-01 -3.484436124563217163e-02 2.346792221069335938e-01 -7.572636008262634277e-02 -1.457687318325042725e-01 5.344496965408325195e-01 6.042721271514892578e-01 2.347644865512847900e-01
2.174998968839645386e-01 -1.706786453723907471e-01 7.744257897138595581e-02 7.316689938306808472e-02 -1.639260053634643555e-01 6.632770895957946777e-01 5.305591821670532227e-01 4.048584997653961182e-01
5.110041797161102295e-02 1.488933246582746506e-02 3.878514841198921204e-02 -1.224629767239093781e-02 -6.708673238754272461e-01 2.708905003964900970e-02 5.327389240264892578e-01 -5.107889771461486816e-01
-3.375583887100219727e-02 -6.714512109756469727e-01 9.920516610145568848e-02 3.673581182956695557e-01 -3.735116124153137207e-01 5.043909549713134766e-01 2.360577136278152466e-02 9.349772334098815918e-02
-9.085328876972198486e-02 3.298441767692565918e-01 8.732006698846817017e-02 6.155014783143997192e-02 -1.557049900293350220e-01 8.572602868080139160e-01 2.962720096111297607e-01 1.569044589996337891e-01
3.650368154048919678e-01 2.773117423057556152e-01 8.383124321699142456e-02 4.845423996448516846e-01 -5.505014657974243164e-01 1.833299547433853149e-01 4.457058608531951904e-01 1.127921938896179199e-01
2.525510787963867188e-01 -2.202921546995639801e-02 6.648102402687072754e-01 -1.356570869684219360e-01 -1.365458965301513672e-01 5.143913626670837402e-01 4.249291718006134033e-01 1.074664220213890076e-01
4.379305839538574219e-01 1.907208710908889771e-01 6.274229288101196289e-01 -3.740075826644897461e-01 -2.994854450225830078e-01 2.739516794681549072e-01 2.323414683341979980e-01 -1.399198770523071289e-01
-1.390891801565885544e-02 -3.708839118480682373e-01 4.012664258480072021e-01 -3.917034268379211426e-01 -1.485839337110519409e-01 6.234120726585388184e-01 1.858415305614471436e-01 3.202317655086517334e-01
9.156558662652969360e-02 8.469521254301071167e-02 -2.549066841602325439e-01 1.731027364730834961e-01 -5.311579704284667969e-01 3.770064115524291992e-01 2.616933882236480713e-01 -6.298844218254089355e-01
3.115443587303161621e-01 -4.596718400716781616e-02 6.233781576156616211e-01 -7.998635619878768921e-02 -1.533817499876022339e-01 4.488153755664825439e-01 5.083016753196716309e-01 1.499908417463302612e-01
-9.536316245794296265e-02 -3.739956766366958618e-02 -1.529567390680313110e-01 -1.364332288503646851e-01 -9.600064754486083984e-01 1.081731095910072327e-01 -1.098448708653450012e-01 4.601729288697242737e-02
7.759552448987960815e-02 4.730435013771057129e-01 3.746908009052276611e-01 4.609654247760772705e-01 -5.251035690307617188e-01 2.994004487991333008e-01 2.076167017221450806e-01 9.406022727489471436e-02
4.725552350282669067e-02 -2.562284171581268311e-01 5.923279374837875366e-02 2.846662402153015137e-01 -3.946663439273834229e-01 2.519512176513671875e-01 5.786219835281372070e-01 5.417807102203369141e-01
3.621416985988616943e-01 -5.914669856429100037e-02 6.933962702751159668e-01 -1.642177850008010864e-01 -1.763309240341186523e-01 5.457026362419128418e-01 1.646265834569931030e-01 4.004440456628799438e-02
7.269895821809768677e-02 -4.456891715526580811e-01 4.420512020587921143e-01 -4.112363159656524658e-01 -1.987497806549072266e-01 5.013705492019653320e-01 1.906970888376235962e-01 3.229738175868988037e-01
1.258483529090881348e-01 -2.195231057703495026e-02 -7.968512922525405884e-02 -1.305534988641738892e-01 -1.060946956276893616e-01 9.694140553474426270e-01 3.263578983023762703e-03 9.620860964059829712e-02
1.204433036036789417e-03 2.181466817855834961e-01 3.903868794441223145e-01 5.178120732307434082e-01 -3.288994431495666504e-01 6.334592700004577637e-01 6.712159514427185059e-02 1.338975876569747925e-01
3.573227822780609131e-01 -7.630439102649688721e-02 3.460279703140258789e-01 -1.306385248899459839e-01 -1.769587248563766479e-01 4.822292923927307129e-01 5.579699277877807617e-01 3.930729031562805176e-01
-4.573829844594001770e-02 6.478519737720489502e-02 1.033105552196502686e-01 -2.836275696754455566e-01 -8.627141714096069336e-01 1.609772592782974243e-01 -1.640215516090393066e-01 -3.248087763786315918e-01
2.692795172333717346e-02 4.253922700881958008e-01 7.504734396934509277e-02 -2.150095850229263306e-01 -7.819420099258422852e-01 -7.191761583089828491e-02 2.955365478992462158e-01 2.500155270099639893e-01
5.534628629684448242e-01 3.657572865486145020e-01 1.279041171073913574e-01 3.629529774188995361e-01 -4.982733130455017090e-01 3.867228627204895020e-01 3.516869246959686279e-02 1.128653809428215027e-01
8.865422755479812622e-02 5.178217291831970215e-01 2.277445793151855469e-01 4.777281582355499268e-01 -5.388275980949401855e-01 3.288517594337463379e-01 2.105365842580795288e-01 -3.323989361524581909e-02
-1.537717282772064209e-01 -2.328050583600997925e-01 -9.114951640367507935e-02 -8.472709357738494873e-02 -2.852893769741058350e-01 3.576428592205047607e-01 7.283664345741271973e-01 -4.084763228893280029e-01
6.657976657152175903e-02 -7.822617888450622559e-02 2.582626342773437500e-01 4.373293220996856689e-01 -2.495056539773941040e-01 7.745013833045959473e-01 -9.051396697759628296e-02 2.473723441362380981e-01
2.602607905864715576e-01 -3.631355762481689453e-01 -9.783974289894104004e-02 -3.260734677314758301e-01 -6.512786448001861572e-02 7.591431140899658203e-01 2.977381646633148193e-01 1.237434670329093933e-01
-1.662270873785018921e-01 2.554286420345306396e-01 4.237609803676605225e-01 1.543934941291809082e-01 -5.153782963752746582e-01 5.055784583091735840e-01 -3.481343388557434082e-01 -2.475729137659072876e-01
3.232923746109008789e-01 -4.943380653858184814e-01 4.640997946262359619e-01 4.000523090362548828e-01 -4.882047176361083984e-01 1.846572905778884888e-01 -4.017306119203567505e-02 4.031561687588691711e-02
-1.475195139646530151e-01 4.257706403732299805e-01 -3.365105018019676208e-02 2.008889764547348022e-01 -4.221620857715606689e-01 7.211873531341552734e-01 -9.735342860221862793e-02 2.183087617158889771e-01
-2.557110227644443512e-02 -3.380433917045593262e-01 5.449753999710083008e-01 -4.042228758335113525e-01 -1.776225268840789795e-01 5.276113748550415039e-01 2.045324742794036865e-01 2.700394690036773682e-01
3.657724261283874512e-01 -2.312932163476943970e-01 3.101422078907489777e-02 -2.639898061752319336e-01 -7.543604373931884766e-01 2.469970583915710449e-01 -1.383356302976608276e-01 -3.047257065773010254e-01
-6.375952959060668945e-01 -6.728469580411911011e-02 3.059469759464263916e-01 -3.784860600717365742e-04 -4.679492115974426270e-01 4.490444064140319824e-01 8.705177158117294312e-02 -2.591255307197570801e-01
1.640268862247467041e-01 -2.738179564476013184e-01 -1.333014369010925293e-01 -2.503640949726104736e-01 -8.316259384155273438e-01 2.285773903131484985e-01 -2.606778144836425781e-01 7.658415287733078003e-02
-3.294672816991806030e-02 3.779827654361724854e-01 -2.010928243398666382e-01 2.497673928737640381e-01 -3.824746906757354736e-01 7.050139307975769043e-01 5.922427400946617126e-02 3.261631131172180176e-01
-7.186599075794219971e-02 4.589843153953552246e-01 3.343310058116912842e-01 4.601227939128875732e-01 -5.050620436668395996e-01 3.124446868896484375e-01 2.602259218692779541e-01 2.006282955408096313e-01
7.842290401458740234e-02 3.662150204181671143e-01 1.777859777212142944e-02 -3.287601768970489502e-01 -6.907890439033508301e-01 8.516861125826835632e-03 2.430267184972763062e-01 4.636952877044677734e-01
-1.477499008178710938e-01 3.478596210479736328e-01 1.479597836732864380e-01 -1.011331379413604736e-01 -3.991644978523254395e-01 5.947543978691101074e-01 -2.465263307094573975e-01 5.012020468711853027e-01
2.632677257061004639e-01 -3.039394915103912354e-01 6.428025662899017334e-02 -5.707864090800285339e-02 -7.481523156166076660e-01 4.152516275644302368e-02 2.540818452835083008e-01 -4.526665806770324707e-01
2.240277230739593506e-01 -1.870379298925399780e-01 5.798837542533874512e-01 -6.526285409927368164e-02 -8.835517615079879761e-02 6.713529229164123535e-01 3.048734366893768311e-01 1.511116921901702881e-01
2.505048513412475586e-01 2.717002630233764648e-01 5.498149897903203964e-03 -8.917100727558135986e-02 -7.245323657989501953e-01 1.028843149542808533e-01 1.807626485824584961e-01 -5.359452366828918457e-01
-2.546394467353820801e-01 -2.546466886997222900e-01 -3.841989040374755859e-01 -1.117332205176353455e-01 -8.166359663009643555e-01 1.381138861179351807e-01 6.864339858293533325e-02 1.397825032472610474e-01
-6.485205292701721191e-01 -6.990406662225723267e-02 1.183895617723464966e-01 2.778274416923522949e-01 -6.055455803871154785e-01 2.602152824401855469e-01 2.204766720533370972e-01 1.797208562493324280e-02
-7.120098918676376343e-03 1.400491446256637573e-01 1.844470947980880737e-01 2.176106572151184082e-01 -3.565520346164703369e-01 7.948106527328491211e-01 -3.676568269729614258e-01 7.025441527366638184e-02
3.669579029083251953e-01 -2.458161674439907074e-03 7.504487037658691406e-01 -9.849897027015686035e-02 -2.600111961364746094e-01 3.358126282691955566e-01 3.103161752223968506e-01 1.256529390811920166e-01
4.061643183231353760e-01 1.317743957042694092e-01 -1.106413304805755615e-01 -1.734046787023544312e-01 -8.101755976676940918e-01 4.607474803924560547e-02 1.206631436944007874e-01 3.198257684707641602e-01
-4.549612104892730713e-02 -1.464551687240600586e-01 1.404346376657485962e-01 -4.924218952655792236e-01 -7.047279477119445801e-01 1.431775242090225220e-01 5.027276277542114258e-02 -4.411476254463195801e-01
6.101588010787963867e-01 2.923084981739521027e-02 -8.104684203863143921e-02 -1.741006076335906982e-01 -2.325312197208404541e-01 7.069064378738403320e-01 1.834894865751266479e-01 5.016387999057769775e-02
-8.824498951435089111e-02 3.962142169475555420e-01 1.711807996034622192e-01 3.719239961355924606e-03 -1.146812811493873596e-01 8.384784460067749023e-01 2.793134748935699463e-01 1.081510484218597412e-01
5.654613301157951355e-02 -1.698518544435501099e-01 -1.928676068782806396e-01 -3.013996779918670654e-02 -6.696545481681823730e-01 2.565123438835144043e-01 3.045982718467712402e-01 -5.681818723678588867e-01
1.300016492605209351e-01 -3.090814650058746338e-01 -2.263857424259185791e-02 -3.217030763626098633e-01 -7.954497933387756348e-01 1.131720915436744690e-01 1.185493096709251404e-01 -3.520807027816772461e-01
3.103618696331977844e-02 4.461328983306884766e-01 5.027937293052673340e-01 3.555333018302917480e-01 -3.284285664558410645e-01 4.098819196224212646e-01 3.563820719718933105e-01 -1.338658034801483154e-01
3.872613906860351562e-01 -2.539433836936950684e-01 2.231715172529220581e-01 -3.339748382568359375e-01 -1.537052989006042480e-01 6.132124066352844238e-01 3.141718208789825439e-01 3.547363579273223877e-01
1.143599450588226318e-01 -3.437357842922210693e-01 3.788771480321884155e-02 -2.625761330127716064e-01 -8.549959659576416016e-01 1.431718766689300537e-01 -9.651431441307067871e-02 -1.937900483608245850e-01
7.894571870565414429e-02 1.773495605448260903e-04 3.869520872831344604e-02 2.569039165973663330e-01 -2.914910912513732910e-01 8.813087344169616699e-01 -2.389803826808929443e-01 8.652686327695846558e-02
-2.191334217786788940e-01 3.352695405483245850e-01 4.222730398178100586e-01 2.352521568536758423e-01 -5.900219082832336426e-01 3.703180849552154541e-01 -1.327208429574966431e-01 -3.209994435310363770e-01
2.547973394393920898e-02 1.529502570629119873e-01 -1.300650835037231445e-01 8.416264504194259644e-02 -1.604970246553421021e-01 8.452569246292114258e-01 2.720048427581787109e-01 3.711490035057067871e-01
1.594113856554031372e-01 7.802447676658630371e-02 4.611891210079193115e-01 -1.662400215864181519e-01 -7.733480632305145264e-02 5.863596200942993164e-01 5.728664398193359375e-01 2.240418344736099243e-01
-2.474563121795654297e-01 -4.549208655953407288e-02 6.737639307975769043e-01 -3.477692902088165283e-01 -3.975985348224639893e-01 3.750659227371215820e-01 -1.997458003461360931e-02 2.502725720405578613e-01
-1.731332838535308838e-01 4.048005640506744385e-01 6.958615779876708984e-01 -1.569222360849380493e-01 -4.516063332557678223e-01 2.963285148143768311e-01 -2.903690375387668610e-02 6.863920390605926514e-02
3.016347251832485199e-02 -3.616005778312683105e-01 2.845834754407405853e-02 4.044948220252990723e-01 -2.748662531375885010e-01 5.579581856727600098e-01 3.818344771862030029e-01 4.138150513172149658e-01
2.781786955893039703e-02 -5.106465220451354980e-01 2.788969576358795166e-01 2.759104073047637939e-01 -7.948846369981765747e-02 7.046741247177124023e-01 2.856225371360778809e-01 9.590160101652145386e-03
6.245585680007934570e-01 -9.417056106030941010e-03 8.091151714324951172e-02 -1.026274636387825012e-01 -2.070526033639907837e-01 4.902549684047698975e-01 5.266541242599487305e-01 1.793700009584426880e-01
3.830692470073699951e-01 1.394398212432861328e-01 -2.577363550662994385e-01 -1.660941392183303833e-01 -2.654158771038055420e-01 7.952566742897033691e-01 1.009730324149131775e-01 1.634784489870071411e-01
3.433458209037780762e-01 -4.349547624588012695e-01 7.904954254627227783e-02 7.697183638811111450e-02 -7.715760469436645508e-01 -5.527323484420776367e-02 1.950416415929794312e-01 2.105440944433212280e-01
4.554344415664672852e-01 2.201039493083953857e-01 5.151130557060241699e-01 -3.643304407596588135e-01 -2.381483018398284912e-01 4.716841280460357666e-01 1.800266951322555542e-01 -1.855949759483337402e-01
3.714054226875305176e-01 1.735312938690185547e-01 1.463315333239734173e-03 -2.479469031095504761e-01 -7.595320791006088257e-02 5.952515602111816406e-01 6.299524307250976562e-01 -1.163263395428657532e-01
3.500490188598632812e-01 1.764078885316848755e-01 7.487685978412628174e-02 -5.988413691520690918e-01 -1.832329481840133667e-01 6.017322540283203125e-01 2.489446401596069336e-01 -1.565213352441787720e-01
1.560253649950027466e-01 1.363271027803421021e-01 3.807339351624250412e-03 5.046287178993225098e-02 -8.148957490921020508e-01 1.858921721577644348e-02 1.512496471405029297e-01 5.169457793235778809e-01
-1.096697300672531128e-01 3.024223744869232178e-01 -3.263740837574005127e-01 2.690562605857849121e-01 -3.583161234855651855e-01 7.173215746879577637e-01 4.131348803639411926e-02 2.701008021831512451e-01
2.247694730758666992e-01 5.215819552540779114e-02 3.536370694637298584e-01 -3.961459994316101074e-01 -1.430843472480773926e-01 4.926746487617492676e-01 5.186941027641296387e-01 3.640362918376922607e-01
2.693862915039062500e-01 -8.499512821435928345e-02 -3.829256296157836914e-01 -1.522834300994873047e-01 -4.934673309326171875e-01 2.607783079147338867e-01 6.243674755096435547e-01 -2.214380502700805664e-01
-3.836788237094879150e-02 -6.820025444030761719e-01 2.590681016445159912e-01 1.572692245244979858e-01 -4.489557445049285889e-01 3.748709559440612793e-01 -1.620610989630222321e-02 3.149577975273132324e-01
1.537667959928512573e-01 -3.146986663341522217e-01 3.012485802173614502e-01 -3.875533342361450195e-01 -7.711623907089233398e-01 1.105483844876289368e-01 -1.241811141371726990e-01 -1.184861734509468079e-01
-7.042874116450548172e-03 1.956737488508224487e-01 1.333675086498260498e-01 1.522427648305892944e-01 -9.015266783535480499e-03 8.409553766250610352e-01 4.528847634792327881e-01 -9.113464504480361938e-02
9.507799893617630005e-02 2.808680199086666107e-02 2.284155935049057007e-01 -1.197820529341697693e-01 -8.203585743904113770e-01 -8.750639855861663818e-03 1.932712048292160034e-01 -4.617699980735778809e-01
-2.199163436889648438e-01 -5.899788737297058105e-01 5.520228296518325806e-02 3.525094389915466309e-01 -5.274209976196289062e-01 3.708941340446472168e-01 2.279792129993438721e-01 9.242110699415206909e-02
5.314416885375976562e-01 -7.810916006565093994e-02 8.636213093996047974e-02 -2.166839689016342163e-01 -7.847586274147033691e-01 1.827245056629180908e-01 -2.328984439373016357e-02 8.533266931772232056e-02
5.711996555328369141e-01 -1.151515319943428040e-01 -1.631947904825210571e-01 -2.381990402936935425e-01 -2.479459792375564575e-01 6.490815281867980957e-01 1.321891546249389648e-01 2.772039473056793213e-01
4.527483507990837097e-02 -2.144832313060760498e-01 2.164313383400440216e-02 1.505121290683746338e-01 -1.650254130363464355e-01 7.853205204010009766e-01 1.998541206121444702e-01 4.948953390121459961e-01
-7.265179157257080078e-01 -6.050162389874458313e-02 1.627266407012939453e-01 3.929411526769399643e-03 -4.792022109031677246e-01 3.099720478057861328e-01 3.207901716232299805e-01 1.157243251800537109e-01
1.398605108261108398e-01 -3.129801154136657715e-01 2.836111187934875488e-01 -3.787551820278167725e-01 -7.869908213615417480e-01 1.044541001319885254e-01 -6.359004229307174683e-02 -1.558294594287872314e-01
-3.752666115760803223e-01 -3.778011798858642578e-01 6.743748784065246582e-01 -7.221741229295730591e-02 -3.505496978759765625e-01 3.369637131690979004e-01 1.413524299860000610e-01 5.851319525390863419e-03
1.972200907766819000e-02 1.846570223569869995e-01 -2.544350624084472656e-01 -2.552296519279479980e-01 -7.684960961341857910e-01 -1.561184972524642944e-02 4.619952440261840820e-01 1.770983338356018066e-01
-1.646286458708345890e-03 -6.723979115486145020e-02 3.658114373683929443e-01 -1.402450073510408401e-02 -2.274106442928314209e-02 9.275580644607543945e-01 6.635050289332866669e-03 -2.315571345388889313e-02
2.310042828321456909e-01 -2.411703020334243774e-01 -9.224789589643478394e-02 -9.084027260541915894e-02 -7.056217789649963379e-01 8.818634599447250366e-02 4.520536661148071289e-01 -4.020957648754119873e-01
-2.748167812824249268e-01 -6.044828295707702637e-01 1.931746602058410645e-01 3.060204908251762390e-02 -5.432893633842468262e-01 1.451336145401000977e-01 3.647783696651458740e-01 2.674564421176910400e-01
-7.662413269281387329e-02 2.875280082225799561e-01 -1.645861119031906128e-01 -1.923158615827560425e-01 -1.781346201896667480e-01 6.520607471466064453e-01 3.945840597152709961e-01 4.845314025878906250e-01
7.004039287567138672e-01 -3.654636442661285400e-02 1.147866323590278625e-01 -9.568295441567897797e-03 -3.084422051906585693e-01 6.113597750663757324e-01 -8.172811567783355713e-02 1.387597322463989258e-01
1.740590482950210571e-01 1.622960716485977173e-01 -2.636755525600165129e-04 -2.489474974572658539e-02 -8.542755842208862305e-01 9.610905498266220093e-02 -1.654575020074844360e-01 4.199330806732177734e-01
6.198977231979370117e-01 -9.691630303859710693e-02 3.547245860099792480e-01 3.939985632896423340e-01 -4.800004363059997559e-01 2.404156178236007690e-01 1.892636120319366455e-01 3.534058853983879089e-02
-2.499530315399169922e-01 3.479915559291839600e-01 4.957624375820159912e-01 1.081790924072265625e-01 -4.568227827548980713e-01 5.296022295951843262e-01 -2.164686620235443115e-01 -1.513865292072296143e-01
-7.305376976728439331e-02 1.750680953264236450e-01 -7.886856794357299805e-02 -1.634929031133651733e-01 -8.245977759361267090e-01 5.477891862392425537e-02 1.422628760337829590e-01 4.773501753807067871e-01
-1.301953196525573730e-01 2.612092792987823486e-01 3.070447146892547607e-01 8.873401582241058350e-02 -8.130899071693420410e-02 8.613775968551635742e-01 2.519651651382446289e-01 -2.448942698538303375e-02
1.428687572479248047e-01 -2.750013172626495361e-01 2.532502114772796631e-01 8.781974762678146362e-02 -5.781513080000877380e-02 9.088603854179382324e-01 -3.641203977167606354e-03 -5.226659774780273438e-02
-2.695625722408294678e-01 -8.446106314659118652e-02 4.742195606231689453e-01 -4.234791398048400879e-01 -3.405584692955017090e-01 4.837491214275360107e-01 -5.890271440148353577e-02 4.031386375427246094e-01
3.828178942203521729e-01 -9.147080779075622559e-02 3.638234222307801247e-03 -2.188421189785003662e-01 -1.939452141523361206e-01 4.908039867877960205e-01 6.133884787559509277e-01 3.773989081382751465e-01
2.360362410545349121e-01 9.969908744096755981e-02 1.192713379859924316e-01 -7.103985641151666641e-03 -8.167992234230041504e-01 -1.785488612949848175e-02 1.245057657361030579e-01 4.869184195995330811e-01
3.405480086803436279e-01 1.325399875640869141e-01 -8.374415338039398193e-02 -1.045242883265018463e-03 -7.215498089790344238e-01 4.323991760611534119e-02 3.994250893592834473e-01 -4.211910367012023926e-01
-1.996610313653945923e-01 1.403885036706924438e-01 5.833373665809631348e-01 -4.228053390979766846e-01 -5.155963897705078125e-01 1.266015470027923584e-01 1.781439185142517090e-01 3.282940089702606201e-01
8.088528364896774292e-02 2.180261462926864624e-01 2.345079630613327026e-01 1.241621896624565125e-01 -1.709720641374588013e-01 9.153352379798889160e-01 -9.010007977485656738e-02 1.800000295042991638e-02
-3.454640209674835205e-01 -5.360209345817565918e-01 5.649377405643463135e-02 1.210611462593078613e-01 -5.699058771133422852e-01 1.524670273065567017e-01 4.246836006641387939e-01 2.170109450817108154e-01
-3.247632384300231934e-01 1.055895388126373291e-01 -2.830491364002227783e-01 -2.682961523532867432e-01 -7.777286171913146973e-01 1.945934742689132690e-01 -9.683303534984588623e-03 2.974190413951873779e-01
-1.330428868532180786e-01 2.439952343702316284e-01 -3.320300579071044922e-01 1.570984162390232086e-02 -6.748074293136596680e-01 1.300803869962692261e-01 3.679255545139312744e-01 4.523494541645050049e-01
5.074168443679809570e-01 3.383381068706512451e-01 4.574746787548065186e-01 -2.638329863548278809e-01 -2.807618081569671631e-01 4.104522764682769775e-01 1.768854111433029175e-01 -2.656651437282562256e-01
-5.867015942931175232e-02 -2.816376648843288422e-02 1.426056325435638428e-01 -3.915557265281677246e-01 -8.463285565376281738e-01 1.849561780691146851e-01 -2.043904662132263184e-01 -1.727898716926574707e-01
-1.554839871823787689e-02 -8.660437911748886108e-02 -2.313187867403030396e-01 -3.306345045566558838e-01 -5.542244315147399902e-01 1.771261841058731079e-01 6.030361652374267578e-01 -3.567062020301818848e-01
-7.280907034873962402e-02 -1.560537964105606079e-01 1.039554551243782043e-02 -4.156498312950134277e-01 -8.112661838531494141e-01 1.765077412128448486e-01 -6.851232051849365234e-02 -3.216694891452789307e-01
8.843197673559188843e-02 3.645905554294586182e-01 -1.107534617185592651e-01 2.356468886137008667e-01 -3.606545627117156982e-01 8.073635697364807129e-01 -8.604034036397933960e-02 4.633765295147895813e-02
1.038780733942985535e-01 1.309781521558761597e-01 -1.457643955945968628e-01 -5.148703232407569885e-02 -9.586939215660095215e-02 8.614350557327270508e-01 3.715243041515350342e-01 2.426196783781051636e-01
-3.028030991554260254e-01 9.233403205871582031e-02 -2.757274508476257324e-01 5.264644324779510498e-02 -8.498544692993164062e-01 6.577220559120178223e-02 2.304273843765258789e-01 2.032538801431655884e-01
-1.655459702014923096e-01 2.330549210309982300e-01 -8.119291067123413086e-02 -3.501892089843750000e-01 -6.821511387825012207e-01 2.199947275221347809e-02 3.479281365871429443e-01 4.496521055698394775e-01
3.016285896301269531e-01 2.789461314678192139e-01 2.948343753814697266e-01 -3.786639571189880371e-01 -9.795391559600830078e-02 6.650891304016113281e-01 2.328192591667175293e-01 -3.078185319900512695e-01
-1.981011629104614258e-01 2.568494081497192383e-01 7.279039919376373291e-02 3.668265044689178467e-01 -4.588525891304016113e-01 5.034280419349670410e-01 -1.166347786784172058e-02 5.392612814903259277e-01
4.902965202927589417e-02 -8.172547072172164917e-02 2.861332595348358154e-01 -1.832970082759857178e-01 -8.102983236312866211e-02 9.161408543586730957e-01 -8.634423464536666870e-02 1.487004607915878296e-01
-7.869057357311248779e-03 3.820497989654541016e-01 1.614596098661422729e-01 2.348100543022155762e-01 -3.372071683406829834e-01 6.825174093246459961e-01 -1.311431974172592163e-01 -4.195638895034790039e-01
1.446638554334640503e-01 -1.797799915075302124e-01 1.356210261583328247e-01 -1.361693143844604492e-01 -8.399571180343627930e-01 1.342494338750839233e-01 -2.704535238444805145e-02 -4.307364821434020996e-01
1.426851600408554077e-01 4.221580028533935547e-01 -4.818213731050491333e-02 3.081194497644901276e-02 -1.802799999713897705e-01 8.548390269279479980e-01 9.496640413999557495e-02 1.608830392360687256e-01
-5.346551537513732910e-01 -7.264707237482070923e-02 3.697907030582427979e-01 -2.876779437065124512e-01 -5.131956338882446289e-01 1.622178703546524048e-01 3.595674633979797363e-01 -2.653098702430725098e-01
1.582726240158081055e-01 1.645919084548950195e-01 7.973987609148025513e-02 1.545676589012145996e-01 -5.537741780281066895e-01 9.984283149242401123e-02 5.933921933174133301e-01 -4.988596141338348389e-01
-1.659385114908218384e-01 -2.717176377773284912e-01 1.121058985590934753e-01 -2.772867307066917419e-02 1.776612363755702972e-02 8.498868346214294434e-01 3.671270906925201416e-01 -1.670084297657012939e-01
2.304452657699584961e-01 -1.745012402534484863e-01 -3.064202070236206055e-01 -1.413874328136444092e-01 -4.293498098850250244e-01 2.816072106361389160e-01 7.042927145957946777e-01 -2.070949226617813110e-01
9.599813818931579590e-02 -6.034743785858154297e-01 -9.653855115175247192e-02 -1.178357973694801331e-01 -4.974387884140014648e-01 9.589583426713943481e-02 5.110691785812377930e-01 2.925149202346801758e-01
-4.844255149364471436e-01 1.393696367740631104e-01 2.379087209701538086e-01 -4.410127699375152588e-01 -3.366840779781341553e-01 2.000611573457717896e-01 4.952655732631683350e-01 -3.100750744342803955e-01
-2.335173040628433228e-01 -4.000022411346435547e-01 6.199121847748756409e-02 2.490187883377075195e-01 -4.045980274677276611e-01 4.334052205085754395e-01 1.973529607057571411e-01 5.736957192420959473e-01
-3.324540331959724426e-02 -2.635542452335357666e-01 -2.886802256107330322e-01 -8.626241981983184814e-02 -7.805601358413696289e-01 1.690966039896011353e-01 2.696122229099273682e-01 -3.579075038433074951e-01
-1.145821735262870789e-01 3.565483987331390381e-01 2.659859657287597656e-01 -1.139698922634124756e-01 -7.792240381240844727e-02 8.517320752143859863e-01 1.941402107477188110e-01 8.244112133979797363e-02
-3.593112900853157043e-02 3.219996392726898193e-01 -1.525932252407073975e-01 -7.548946142196655273e-02 -7.673860192298889160e-01 2.550975605845451355e-02 3.596049249172210693e-01 3.836590647697448730e-01
-6.762503981590270996e-01 -2.980000376701354980e-01 1.313090324401855469e-01 8.385807275772094727e-03 -4.956668317317962646e-01 4.361558854579925537e-01 -2.416659891605377197e-02 -8.210493251681327820e-03
2.768136560916900635e-01 -1.263265758752822876e-01 1.794742196798324585e-01 -2.953578233718872070e-01 -1.595576554536819458e-01 5.557777285575866699e-01 5.388020873069763184e-01 4.041202664375305176e-01
4.862391576170921326e-02 -3.901000916957855225e-01 3.172437846660614014e-02 -6.017231196165084839e-02 -6.594061851501464844e-01 6.359604746103286743e-02 5.132368803024291992e-01 -3.722330331802368164e-01
-5.036079511046409607e-02 -5.774597525596618652e-01 -8.345299959182739258e-02 4.782921969890594482e-01 -4.181548655033111572e-01 5.019351243972778320e-01 2.451386116445064545e-02 2.971086092293262482e-02
2.504480183124542236e-01 -2.519163191318511963e-01 1.030223891139030457e-01 -4.753198027610778809e-01 -1.056288033723831177e-01 7.028858661651611328e-01 3.158487081527709961e-01 1.797363311052322388e-01
7.447496056556701660e-02 6.116716936230659485e-02 7.129433155059814453e-01 2.533344924449920654e-01 -5.721170902252197266e-01 -1.200182363390922546e-02 2.779413759708404541e-01 1.163278073072433472e-01
3.802288174629211426e-01 -1.916369199752807617e-01 9.366651624441146851e-02 -1.571524590253829956e-01 -8.450622558593750000e-01 8.757635951042175293e-02 -1.146232523024082184e-02 -2.515949308872222900e-01
1.775730699300765991e-01 5.895541049540042877e-03 3.223370611667633057e-01 1.504001580178737640e-02 -9.487125277519226074e-02 5.992164611816406250e-01 6.081542372703552246e-01 3.555180430412292480e-01
-4.466178268194198608e-02 3.532850444316864014e-01 -7.451813668012619019e-02 1.567133814096450806e-01 -3.821052014827728271e-01 7.474569678306579590e-01 -3.643291071057319641e-02 3.702152669429779053e-01
-2.552892565727233887e-01 6.303776502609252930e-01 4.058943390846252441e-01 8.513919077813625336e-03 -3.252525925636291504e-01 4.428547322750091553e-01 2.632694542407989502e-01 -3.752640634775161743e-02
2.881607040762901306e-02 2.707299888134002686e-01 1.295118331909179688e-01 -2.171003222465515137e-01 -3.211034834384918213e-01 5.993868708610534668e-01 1.396570503711700439e-01 6.165167093276977539e-01
6.663143634796142578e-03 -4.676424860954284668e-01 -6.230072677135467529e-02 9.381256997585296631e-02 -4.501423239707946777e-01 1.628905683755874634e-01 5.484805703163146973e-01 4.884583353996276855e-01
1.729829609394073486e-01 3.642509579658508301e-01 4.329709708690643311e-01 2.198978364467620850e-01 -5.893025994300842285e-01 5.057182163000106812e-02 4.784433543682098389e-01 1.511162668466567993e-01
-2.083598077297210693e-02 -4.983417689800262451e-02 -8.411280810832977295e-02 8.888954296708106995e-03 -6.096552610397338867e-01 2.062175869941711426e-01 5.645946860313415527e-01 -5.069082975387573242e-01
4.734352231025695801e-02 3.124159276485443115e-01 6.002785563468933105e-01 4.839982092380523682e-02 -6.779053807258605957e-01 6.019627302885055542e-02 1.873382329940795898e-01 1.979974806308746338e-01
-6.086711585521697998e-02 -5.578672885894775391e-01 1.112101674079895020e-01 5.278889536857604980e-01 -4.494328200817108154e-01 3.521191477775573730e-01 2.571208477020263672e-01 -4.422583803534507751e-02
-6.876074522733688354e-02 -2.791709601879119873e-01 3.010056912899017334e-01 -4.373182058334350586e-01 -1.231299862265586853e-01 6.460345387458801270e-01 2.791975140571594238e-01 3.535689413547515869e-01
-4.155604839324951172e-01 -2.810186147689819336e-01 7.047022581100463867e-01 -9.310295432806015015e-02 -3.078261613845825195e-01 2.967732548713684082e-01 2.337737679481506348e-01 -7.471972703933715820e-02
3.652833169326186180e-03 -8.123004436492919922e-02 -3.053471446037292480e-02 -2.916038334369659424e-01 -9.130347371101379395e-01 7.027854770421981812e-02 -1.124112010002136230e-01 2.370979636907577515e-01
-2.603420019149780273e-01 5.739046931266784668e-01 4.172433912754058838e-02 -9.258472174406051636e-02 -3.287827968597412109e-01 6.891024708747863770e-01 -9.139846265316009521e-02 -3.505227714776992798e-02
-1.759865880012512207e-02 -3.546546697616577148e-01 -4.738455712795257568e-01 -8.497229963541030884e-02 -6.868530511856079102e-01 1.782418042421340942e-01 3.628542423248291016e-01 -8.342614769935607910e-02
-2.581233978271484375e-01 4.181970953941345215e-01 1.976002007722854614e-02 -2.818460166454315186e-01 -1.075597852468490601e-01 6.368492841720581055e-01 4.404559433460235596e-01 2.598233819007873535e-01
-3.836436569690704346e-02 1.456742435693740845e-01 6.388730555772781372e-02 -3.695634007453918457e-01 -2.671189308166503906e-01 6.671127676963806152e-01 4.086753353476524353e-02 5.644344687461853027e-01
-6.850641965866088867e-01 -3.217559680342674255e-02 1.736112385988235474e-01 1.323469728231430054e-01 -5.465783476829528809e-01 3.183125853538513184e-01 2.025046199560165405e-01 -2.022778093814849854e-01
2.094910740852355957e-01 -6.895201206207275391e-01 -1.835340559482574463e-01 1.132170259952545166e-01 -5.623739957809448242e-01 2.058754712343215942e-01 2.434337139129638672e-01 1.275293678045272827e-01
-2.336244136095046997e-01 2.246631383895874023e-01 -1.033521629869937897e-02 3.582746982574462891e-01 -3.944785296916961670e-01 5.178158879280090332e-01 2.028483748435974121e-01 5.491671562194824219e-01
-2.772461064159870148e-02 -3.928236961364746094e-01 -1.195198744535446167e-01 1.150187626481056213e-01 -6.452412605285644531e-01 2.647730708122253418e-01 1.875871121883392334e-01 -5.438534617424011230e-01
-4.910943284630775452e-02 -2.592741847038269043e-01 8.768314868211746216e-02 -2.857910394668579102e-01 -5.971332192420959473e-01 1.218101009726524353e-01 4.511842131614685059e-01 -5.157784223556518555e-01
-3.926606103777885437e-02 -4.779114425182342529e-01 6.821666657924652100e-02 4.306425750255584717e-01 -3.139583170413970947e-01 5.630724430084228516e-01 3.573134839534759521e-01 1.914655119180679321e-01
4.599346816539764404e-01 -2.743763327598571777e-01 -1.205903440713882446e-01 -2.376388162374496460e-01 -1.361349970102310181e-01 7.556185126304626465e-01 2.004153430461883545e-01 1.118260920047760010e-01
2.538490891456604004e-01 -3.267230987548828125e-01 9.641931951045989990e-02 3.966744989156723022e-02 -8.532435297966003418e-01 -2.792823687195777893e-02 1.801997423171997070e-01 -2.380463182926177979e-01
-2.542324662208557129e-01 -3.090856671333312988e-01 2.595651745796203613e-01 2.521457076072692871e-01 -6.512536406517028809e-01 -9.143996052443981171e-03 4.689777791500091553e-01 2.544118762016296387e-01
-1.989805400371551514e-01 7.279831916093826294e-02 5.342602133750915527e-01 4.364949166774749756e-01 -4.234427809715270996e-01 5.152898430824279785e-01 -1.658530384302139282e-01 -8.252571523189544678e-02
-1.311138868331909180e-01 -7.293071597814559937e-02 1.981694018468260765e-03 -3.102683126926422119e-01 -8.936192989349365234e-01 1.789714395999908447e-01 -2.069169282913208008e-01 -8.842547982931137085e-02
3.988563269376754761e-02 1.919113248586654663e-01 7.586577441543340683e-03 -4.057022035121917725e-01 -2.656710743904113770e-01 6.979252099990844727e-01 -2.479955740272998810e-02 4.884992539882659912e-01
-1.430267691612243652e-01 -2.729228436946868896e-01 2.757690474390983582e-02 -2.601611018180847168e-01 -6.192291975021362305e-01 1.091687753796577454e-01 4.509588181972503662e-01 -4.877354800701141357e-01
-9.399577975273132324e-02 9.464279562234878540e-02 2.045850753784179688e-01 -3.673762083053588867e-01 -7.667822837829589844e-01 1.734075099229812622e-01 -1.386459618806838989e-01 -4.100480377674102783e-01
-6.909350156784057617e-01 -1.175038330256938934e-02 -1.878152042627334595e-02 1.905226409435272217e-01 -5.625887513160705566e-01 3.399918377399444580e-01 2.284785509109497070e-01 3.893833979964256287e-02
-2.614347077906131744e-02 3.248684108257293701e-01 3.398803174495697021e-01 3.030122220516204834e-01 -5.055565834045410156e-01 4.983694255352020264e-01 -1.377159506082534790e-01 4.043722450733184814e-01
1.416380256414413452e-01 1.149401739239692688e-01 -4.362165182828903198e-02 -2.923035919666290283e-01 -8.745698928833007812e-01 7.753198593854904175e-02 -6.748016923666000366e-02 3.224064409732818604e-01
1.084075346589088440e-01 -1.361612379550933838e-01 7.814100384712219238e-01 1.065017208456993103e-01 -5.638566613197326660e-01 -4.621545318514108658e-03 1.224611625075340271e-01 1.217013597488403320e-01
-1.020668447017669678e-01 -6.255587935447692871e-01 -4.636142402887344360e-02 1.675297506153583527e-02 -5.243185162544250488e-01 1.250467747449874878e-01 5.079990625381469727e-01 2.172988206148147583e-01
-1.695193350315093994e-01 4.207243323326110840e-01 5.561136603355407715e-01 1.241710707545280457e-01 -4.129332005977630615e-01 9.591324254870414734e-03 5.404496788978576660e-01 8.295578509569168091e-02
1.594383418560028076e-01 -3.641225397586822510e-01 -2.747887000441551208e-02 -4.419805482029914856e-02 -6.794754862785339355e-01 1.244692131876945496e-01 3.657054305076599121e-01 -4.778763353824615479e-01
9.120894968509674072e-02 2.039256542921066284e-01 3.400167077779769897e-02 1.212507411837577820e-01 -9.392200410366058350e-02 7.926927804946899414e-01 4.810658693313598633e-01 2.561830878257751465e-01
-1.876951605081558228e-01 1.834382265806198120e-01 -1.519557237625122070e-01 -5.372895002365112305e-01 -7.350283265113830566e-01 2.034438848495483398e-01 -4.667924717068672180e-02 1.884554028511047363e-01
-4.909456670284271240e-01 -1.749739944934844971e-01 3.950087130069732666e-01 -4.341514408588409424e-01 -4.177875518798828125e-01 1.690634638071060181e-01 4.139997959136962891e-01 -9.650018811225891113e-02
-6.413087993860244751e-02 -2.291247844696044922e-01 -9.302265942096710205e-02 1.886441111564636230e-01 -4.305139482021331787e-01 1.422498077154159546e-01 6.690470576286315918e-01 4.959314465522766113e-01
2.453998625278472900e-01 -2.528753876686096191e-01 -1.492867916822433472e-01 -4.653498530387878418e-02 -4.240711629390716553e-01 2.299116402864456177e-01 7.383685111999511719e-01 -2.711034417152404785e-01
-1.473530530929565430e-01 5.060944557189941406e-01 6.281955633312463760e-03 2.270288169384002686e-01 -3.123020231723785400e-01 7.337568402290344238e-01 1.856469064950942993e-01 -1.331949606537818909e-02
2.074252963066101074e-01 -1.060673668980598450e-01 7.873203158378601074e-01 -9.574518352746963501e-02 -1.627408862113952637e-01 5.158910751342773438e-01 1.420738995075225830e-01 6.221817061305046082e-02
-1.415396481752395630e-01 -4.913728237152099609e-01 4.967383667826652527e-02 2.535047531127929688e-01 -4.535185396671295166e-01 2.093228101730346680e-01 5.349939465522766113e-01 3.688817322254180908e-01
-6.594217419624328613e-01 -3.342967927455902100e-01 1.424295306205749512e-01 9.058686345815658569e-02 -4.395146667957305908e-01 3.719206452369689941e-01 3.047626316547393799e-01 -2.319755777716636658e-02
-9.772732108831405640e-02 -2.834773361682891846e-01 -1.772205531597137451e-01 -3.240281939506530762e-01 -8.502246141433715820e-01 1.943640559911727905e-01 -1.116713061928749084e-01 2.363573759794235229e-02
-1.537097394466400146e-01 2.095629870891571045e-01 6.571770906448364258e-01 1.746570765972137451e-01 -4.952886998653411865e-01 2.945676743984222412e-01 -1.021438911557197571e-01 -3.571490049362182617e-01
1.206816136837005615e-01 9.446610510349273682e-02 1.492373198270797729e-01 -2.633925676345825195e-01 -2.422572523355484009e-01 7.974838614463806152e-01 -1.620193868875503540e-01 4.049015343189239502e-01
-2.464398741722106934e-01 1.585685908794403076e-01 -1.569310724735260010e-01 -3.663913905620574951e-01 -6.635940074920654297e-01 3.940423578023910522e-02 4.413486123085021973e-01 3.443183004856109619e-01
1.950095146894454956e-01 -3.987847864627838135e-01 -2.498775161802768707e-02 -2.941053807735443115e-01 -7.944807410240173340e-01 1.626602411270141602e-01 -6.469926796853542328e-03 -2.410798519849777222e-01
4.214864075183868408e-01 -1.776546388864517212e-01 1.806263029575347900e-01 -3.325740396976470947e-01 -1.380070447921752930e-01 5.782779455184936523e-01 4.833998680114746094e-01 2.458253353834152222e-01
-5.908500552177429199e-01 -1.997639089822769165e-01 4.252636730670928955e-01 -2.393578439950942993e-01 -3.258123695850372314e-01 4.000634253025054932e-01 1.584523171186447144e-01 -2.855477333068847656e-01
-2.457714080810546875e-01 1.339031755924224854e-02 7.987202405929565430e-01 -2.565582096576690674e-01 -4.200326204299926758e-01 1.916095018386840820e-01 7.855478674173355103e-02 1.277832090854644775e-01
1.019727513194084167e-01 1.169010251760482788e-01 6.175366416573524475e-02 1.846556067466735840e-01 -4.203328192234039307e-01 7.332043647766113281e-01 -4.350525140762329102e-01 1.857026070356369019e-01
-2.111211121082305908e-01 -4.355899095535278320e-01 3.116670530289411545e-03 2.912616431713104248e-01 -4.260431230068206787e-01 4.003754258155822754e-01 3.045655488967895508e-01 4.962588548660278320e-01
-2.128199040889739990e-01 2.673229873180389404e-01 1.510372310876846313e-01 5.463857650756835938e-01 -4.323882460594177246e-01 4.565694332122802734e-01 2.600713074207305908e-01 -3.143950700759887695e-01
-2.822348661720752716e-02 -3.242724239826202393e-01 5.809322595596313477e-01 -3.744819760322570801e-01 -1.709755808115005493e-01 6.029349565505981445e-01 -3.885879740118980408e-02 -1.485215276479721069e-01
1.961914077401161194e-02 4.282797276973724365e-01 4.303595125675201416e-01 3.995718657970428467e-01 -5.774189829826354980e-01 1.709160208702087402e-01 2.271692454814910889e-01 2.389433085918426514e-01
-3.402565419673919678e-01 4.904354810714721680e-01 2.277222834527492523e-02 2.254113368690013885e-02 -3.793882429599761963e-01 6.999467015266418457e-01 -7.208172231912612915e-02 -6.012949347496032715e-02
-2.076699584722518921e-01 -1.696024984121322632e-01 -3.464884161949157715e-01 -4.532668888568878174e-01 -7.430545091629028320e-01 1.524557173252105713e-01 1.649882942438125610e-01 3.053050488233566284e-03
-2.986100316047668457e-01 4.879828989505767822e-01 3.161715343594551086e-02 1.964603215456008911e-01 -4.101480543613433838e-01 6.647411584854125977e-01 -6.170455738902091980e-02 1.385592967271804810e-01
1.254247222095727921e-02 -1.145196333527565002e-01 2.396956235170364380e-01 -2.412753105163574219e-01 -8.328911066055297852e-01 1.774544864892959595e-01 -2.596575319766998291e-01 -2.800723314285278320e-01
2.873560972511768341e-02 -4.118000864982604980e-01 5.460811257362365723e-01 -4.785164594650268555e-01 -3.213759660720825195e-01 3.253271281719207764e-01 5.231605470180511475e-02 3.009237051010131836e-01
-2.496855407953262329e-01 4.967094659805297852e-01 3.829686045646667480e-01 -4.016629606485366821e-02 -1.500354409217834473e-01 6.929584741592407227e-01 1.988959014415740967e-01 1.992172002792358398e-02
2.319923192262649536e-01 -1.545104086399078369e-01 -4.058179855346679688e-01 -1.688356250524520874e-01 -4.893501996994018555e-01 2.694371938705444336e-01 6.153604984283447266e-01 -1.959178596735000610e-01
-4.160928353667259216e-02 -8.168321102857589722e-02 4.657068289816379547e-03 1.616674810647964478e-01 -6.696471571922302246e-02 8.414228558540344238e-01 3.136192858219146729e-01 3.931979238986968994e-01
1.082776486873626709e-01 -5.062117427587509155e-02 -4.125085771083831787e-01 -2.310041934251785278e-01 -5.677114129066467285e-01 2.474301010370254517e-01 5.523130297660827637e-01 -2.713296413421630859e-01
2.670493535697460175e-02 -3.657083213329315186e-02 -3.064929246902465820e-01 -2.604419291019439697e-01 -5.448025465011596680e-01 1.887235939502716064e-01 6.474236845970153809e-01 -2.908565402030944824e-01
4.185175895690917969e-01 -1.418431550264358521e-01 5.163583755493164062e-01 -1.433352977037429810e-01 -6.490364074707031250e-01 -1.486096382141113281e-01 1.315300613641738892e-01 2.385780066251754761e-01
-2.930532097816467285e-01 -4.469183981418609619e-01 1.715556904673576355e-02 2.160641252994537354e-01 -3.586744666099548340e-01 5.054417848587036133e-01 1.406304389238357544e-01 5.133324265480041504e-01
-4.526813626289367676e-01 1.267621219158172607e-01 4.434099197387695312e-01 -2.485744059085845947e-01 -4.963118433952331543e-01 8.002299815416336060e-02 4.447200596332550049e-01 -2.647723853588104248e-01
9.317190200090408325e-02 5.592834576964378357e-02 2.415438890457153320e-01 -6.170269846916198730e-02 -1.557077914476394653e-01 9.021166563034057617e-01 -2.828709483146667480e-01 8.924582600593566895e-02
5.967971310019493103e-02 -4.085766673088073730e-01 1.655035316944122314e-01 1.664421409368515015e-01 -9.944519400596618652e-02 7.749576568603515625e-01 3.568494915962219238e-01 1.913601905107498169e-01
5.312246456742286682e-02 4.525717496871948242e-01 4.817054569721221924e-01 3.625328540802001953e-01 -5.256625413894653320e-01 2.578420341014862061e-01 1.552314311265945435e-01 2.489702999591827393e-01
-9.147246181964874268e-02 -2.599324658513069153e-02 7.780247330665588379e-01 -2.109401375055313110e-01 -4.615642726421356201e-01 1.350752413272857666e-01 1.113484576344490051e-01 3.121754825115203857e-01
-1.256247013807296753e-01 -5.996579676866531372e-02 1.282712221145629883e-01 -4.903821051120758057e-01 -7.848857641220092773e-01 2.012424767017364502e-01 -2.508487701416015625e-01 -6.500230729579925537e-02
-5.394054576754570007e-02 2.839861512184143066e-01 2.259030938148498535e-01 1.696140021085739136e-01 -4.623695313930511475e-01 6.141375899314880371e-01 -3.488313853740692139e-01 -3.521467149257659912e-01
3.066641688346862793e-01 2.424317747354507446e-01 7.247847914695739746e-01 6.176546588540077209e-02 -2.184078246355056763e-01 3.945911228656768799e-01 3.314890861511230469e-01 6.904266774654388428e-02
-3.407881259918212891e-01 -5.206561088562011719e-01 3.149499297142028809e-01 -1.624820083379745483e-01 -5.256273150444030762e-01 1.971635520458221436e-01 3.517222404479980469e-01 2.198193967342376709e-01
-1.590323299169540405e-01 4.024378359317779541e-01 3.659453392028808594e-01 2.064538747072219849e-01 -6.597332358360290527e-01 3.387890458106994629e-01 -1.774901002645492554e-01 -2.338470369577407837e-01
2.682721018791198730e-01 3.705384731292724609e-01 -1.151319518685340881e-01 2.041510790586471558e-01 -2.958971560001373291e-01 5.887758135795593262e-01 4.685819149017333984e-01 2.863866686820983887e-01
-5.228948593139648438e-02 -2.749591320753097534e-02 -2.771581113338470459e-01 2.575443312525749207e-02 -5.967234373092651367e-01 2.768120169639587402e-01 5.229834318161010742e-01 -4.613181650638580322e-01
-1.595907509326934814e-01 1.070945709943771362e-01 -2.212458103895187378e-01 -1.822755187749862671e-01 -5.742750763893127441e-01 2.398419529199600220e-01 5.157430768013000488e-01 -4.770540893077850342e-01
-4.095763862133026123e-01 -5.955389887094497681e-02 4.258978366851806641e-01 -1.943009942770004272e-01 -5.990441441535949707e-01 -4.438384436070919037e-03 4.472110271453857422e-01 -2.251386344432830811e-01
2.108047902584075928e-01 3.978480696678161621e-01 3.585819602012634277e-01 2.710033059120178223e-01 -7.196499109268188477e-01 9.134799242019653320e-02 7.150270044803619385e-02 2.527870833873748779e-01
-2.039013952016830444e-01 7.118605077266693115e-02 -3.846071064472198486e-01 -4.903207421302795410e-01 -6.886704564094543457e-01 2.711951732635498047e-01 2.532787993550300598e-02 -1.287035793066024780e-01
-1.115304753184318542e-01 -5.186578631401062012e-01 3.554352000355720520e-02 5.401259660720825195e-01 -5.526822209358215332e-01 2.982340157032012939e-01 1.354091018438339233e-01 -1.132196262478828430e-01
-8.228911459445953369e-02 3.498317301273345947e-01 -3.808508813381195068e-01 -1.154574155807495117e-01 -2.449953109025955200e-01 6.343386173248291016e-01 4.091297984123229980e-01 2.875291705131530762e-01
8.118741214275360107e-02 2.490854859352111816e-01 5.730348825454711914e-01 8.327418006956577301e-03 -5.398796200752258301e-01 3.851648569107055664e-01 -3.643895983695983887e-01 -1.741404831409454346e-01
5.138405412435531616e-02 3.861068785190582275e-01 2.009044140577316284e-01 1.163048520684242249e-01 -2.056594640016555786e-01 8.498682379722595215e-01 -1.642875075340270996e-01 -5.319219827651977539e-02
2.632716856896877289e-02 -2.132466882467269897e-01 1.117805540561676025e-01 1.447068601846694946e-01 -1.921909004449844360e-01 5.835461616516113281e-01 4.222659170627593994e-01 6.038424968719482422e-01
4.507189989089965820e-02 -2.239281535148620605e-01 -1.874922364950180054e-01 -4.331646561622619629e-01 -8.385306000709533691e-01 1.382937878370285034e-01 -5.272068455815315247e-02 1.221744925715029240e-03
1.887241750955581665e-01 -1.382701247930526733e-01 -1.474675089120864868e-01 4.953896626830101013e-02 -4.387060701847076416e-01 1.785689890384674072e-01 7.955464720726013184e-01 -2.526258528232574463e-01
5.403743982315063477e-01 1.159466207027435303e-01 -6.582471728324890137e-02 -2.030037641525268555e-01 -1.339141875505447388e-01 6.900653243064880371e-01 3.862895667552947998e-01 -7.526941597461700439e-02
3.406890332698822021e-01 3.445843756198883057e-01 -1.557072550058364868e-01 -8.551760762929916382e-02 -1.845750808715820312e-01 5.613461136817932129e-01 5.571702122688293457e-01 2.720634937286376953e-01
-2.150373607873916626e-01 -1.667140275239944458e-01 -4.514056146144866943e-01 -4.117383956909179688e-01 -6.556763648986816406e-01 2.717100679874420166e-01 1.927611827850341797e-01 -1.085132434964179993e-01
1.408381760120391846e-01 3.614372313022613525e-01 7.247073650360107422e-01 -2.994358837604522705e-01 -2.816468179225921631e-01 2.391600459814071655e-01 2.452411651611328125e-01 -1.949344724416732788e-01
4.570299983024597168e-01 -1.782459169626235962e-01 -1.063188910484313965e-01 2.838198542594909668e-01 -3.436692655086517334e-01 6.647238731384277344e-01 -3.071227669715881348e-01 -1.149084344506263733e-01
-2.071184217929840088e-01 2.972498238086700439e-01 5.291340947151184082e-01 -1.060248836874961853e-01 -4.102250635623931885e-01 4.915551245212554932e-01 -2.840942144393920898e-01 -2.947879731655120850e-01
6.182508543133735657e-02 1.323964893817901611e-01 6.051455140113830566e-01 3.042518496513366699e-01 -5.959025025367736816e-01 -2.647151052951812744e-02 2.987608909606933594e-01 2.735325098037719727e-01
1.153853312134742737e-01 1.274454686790704727e-02 -1.000420749187469482e-01 2.274609208106994629e-01 -3.605489730834960938e-01 3.465377986431121826e-01 6.422920823097229004e-01 -5.120095610618591309e-01
-4.534624889492988586e-02 -3.398917913436889648e-01 1.425497829914093018e-01 -4.310096204280853271e-01 -2.202307619154453278e-02 7.061430811882019043e-01 4.160861372947692871e-01 6.384935230016708374e-02
-4.906077980995178223e-01 -2.788253128528594971e-01 2.479079216718673706e-01 4.016467928886413574e-01 -4.489929080009460449e-01 3.324947655200958252e-01 3.305537402629852295e-01 -1.933097988367080688e-01
1.909562051296234131e-01 -3.640955984592437744e-01 -2.666839063167572021e-01 -1.177779659628868103e-01 -7.091974020004272461e-01 1.021665930747985840e-01 4.006842076778411865e-01 -2.683866918087005615e-01
2.011561393737792969e-01 -4.081909954547882080e-01 4.652523100376129150e-01 1.729075014591217041e-01 -9.882894158363342285e-02 7.126768827438354492e-01 1.323268711566925049e-01 1.066477000713348389e-01
-2.407395094633102417e-02 -1.646353602409362793e-01 5.388753414154052734e-01 2.304277382791042328e-02 -1.332302242517471313e-01 7.991458177566528320e-01 -5.183036252856254578e-02 1.494231820106506348e-01
-5.222586542367935181e-02 -2.252189666032791138e-01 -6.687583774328231812e-02 6.449940204620361328e-01 -2.957525253295898438e-01 6.168401837348937988e-01 1.947821676731109619e-01 1.419780403375625610e-01
-1.424475163221359253e-01 -2.716379463672637939e-01 4.579656124114990234e-01 -1.453877091407775879e-01 -5.468062758445739746e-01 1.528999656438827515e-01 4.772692322731018066e-01 3.533976972103118896e-01
6.631729602813720703e-01 -2.111732959747314453e-01 1.606195122003555298e-01 -1.143677160143852234e-01 -1.861762553453445435e-01 6.612079143524169922e-01 5.881198216229677200e-03 -6.954732537269592285e-02
-3.197598755359649658e-01 -4.847268015146255493e-02 -2.309620976448059082e-01 -4.329797923564910889e-01 -6.743863224983215332e-01 8.850955963134765625e-02 3.272242248058319092e-01 2.913464307785034180e-01
-3.545520007610321045e-01 -1.264916509389877319e-01 7.079421281814575195e-01 -2.857418954372406006e-01 -3.974986374378204346e-01 2.307160347700119019e-01 2.518514394760131836e-01 -2.824967727065086365e-02
2.044267803430557251e-01 3.627629876136779785e-01 -1.763835698366165161e-01 -1.547035127878189087e-01 -1.610845029354095459e-01 7.455363869667053223e-01 3.738825917243957520e-01 2.236236035823822021e-01
5.672301352024078369e-02 5.129152536392211914e-01 -2.504849731922149658e-01 2.407204061746597290e-01 -3.372032344341278076e-01 5.172411203384399414e-01 4.015688300132751465e-01 2.655361294746398926e-01
6.053072810173034668e-01 2.023750916123390198e-02 -1.068317983299493790e-02 -6.909542530775070190e-02 -2.650374174118041992e-01 6.921889185905456543e-01 5.632429197430610657e-02 2.752496600151062012e-01
-3.284841179847717285e-01 5.121706128120422363e-01 1.162408143281936646e-01 1.872072815895080566e-01 -3.901374638080596924e-01 5.953629612922668457e-01 -2.833784092217683792e-03 -2.730356156826019287e-01
-9.932551532983779907e-02 4.173091948032379150e-01 1.146880686283111572e-01 3.212652504444122314e-01 -5.333107709884643555e-01 5.010626316070556641e-01 -1.968973726034164429e-01 -3.540760278701782227e-01
-3.471131324768066406e-01 5.236335396766662598e-01 -1.152723208069801331e-01 1.442535221576690674e-01 -4.114367663860321045e-01 6.231275200843811035e-01 -6.515751034021377563e-02 -9.700422734022140503e-02
-4.904718697071075439e-02 2.342173159122467041e-01 5.784965157508850098e-01 -4.104937314987182617e-01 -5.374529361724853516e-01 -4.437910020351409912e-02 1.905967146158218384e-01 3.352926075458526611e-01
6.054156646132469177e-02 -1.526408344507217407e-01 -4.121779277920722961e-02 1.883643120527267456e-01 -3.504599034786224365e-01 2.967159450054168701e-01 7.493489384651184082e-01 -4.043132960796356201e-01
-6.110223531723022461e-01 -6.209544092416763306e-02 2.259696424007415771e-01 3.367582261562347412e-01 -3.569289445877075195e-01 4.761383533477783203e-01 1.781591475009918213e-01 -2.692222893238067627e-01
-3.399961441755294800e-02 4.306962192058563232e-01 4.317024946212768555e-01 2.686510086059570312e-01 -4.626371562480926514e-01 4.793587923049926758e-01 3.875403897836804390e-03 -3.331237137317657471e-01
-3.612668514251708984e-01 2.648908197879791260e-01 -1.631752103567123413e-01 -2.051246017217636108e-01 -8.065300583839416504e-01 1.323615163564682007e-01 5.331876128911972046e-02 2.444661855697631836e-01
-4.070535004138946533e-01 2.976247966289520264e-01 1.240038648247718811e-01 5.369793251156806946e-02 -6.054114699363708496e-01 4.599811732769012451e-01 -3.052842020988464355e-01 -2.369862347841262817e-01
-2.118792682886123657e-01 -2.384027391672134399e-01 2.296808362007141113e-01 2.608720064163208008e-01 -3.278071880340576172e-01 5.111241340637207031e-01 3.874343633651733398e-01 5.085793137550354004e-01
-1.398693919181823730e-01 -4.215445518493652344e-01 1.086748987436294556e-01 3.410158455371856689e-01 -2.618668377399444580e-01 5.341972708702087402e-01 1.999902427196502686e-01 5.298091173171997070e-01
-2.847445011138916016e-01 4.164364933967590332e-02 -4.230568110942840576e-01 -4.296256601810455322e-01 -6.614528894424438477e-01 2.324707508087158203e-01 1.671513915061950684e-01 1.847402751445770264e-01
8.018425852060317993e-02 -3.414640426635742188e-01 -6.090314686298370361e-02 -2.418195456266403198e-01 -6.393592953681945801e-01 1.184296458959579468e-01 4.671534001827239990e-01 -4.168315529823303223e-01
6.904987692832946777e-01 1.312296539545059204e-01 1.924652904272079468e-01 2.820007503032684326e-01 -5.368856191635131836e-01 3.054226636886596680e-01 7.835981994867324829e-02 -4.187397658824920654e-02
7.575501799583435059e-01 -1.848000884056091309e-01 5.597895942628383636e-03 6.528250873088836670e-02 -3.404322862625122070e-01 4.892186522483825684e-01 1.306454837322235107e-01 1.240009143948554993e-01
2.822468280792236328e-01 1.063347309827804565e-01 5.441355705261230469e-01 1.254937201738357544e-01 -6.563431620597839355e-01 -1.003187000751495361e-01 3.615714311599731445e-01 1.600417345762252808e-01
-3.775771856307983398e-01 -1.250145584344863892e-01 -3.320273756980895996e-01 -3.268322646617889404e-01 -7.357984185218811035e-01 2.859783172607421875e-01 2.575404569506645203e-02 2.998807094991207123e-02
-1.783577352762222290e-01 -5.859692096710205078e-01 3.787055015563964844e-01 2.456869371235370636e-02 -5.987193584442138672e-01 2.956095337867736816e-02 3.326530754566192627e-01 1.039733365178108215e-01
1.387072503566741943e-01 3.223585188388824463e-01 -1.873785108327865601e-01 4.078569114208221436e-01 -4.762099385261535645e-01 6.171733736991882324e-01 1.742262393236160278e-02 2.596244812011718750e-01
5.362373590469360352e-01 -2.436109930276870728e-01 3.798745274543762207e-01 3.882377743721008301e-01 -4.702094197273254395e-01 1.509895473718643188e-01 2.797816991806030273e-01 1.894661486148834229e-01
-1.955769360065460205e-01 -2.141699381172657013e-02 -3.469569981098175049e-01 -1.032433211803436279e-01 -7.415096759796142578e-01 8.110873168334364891e-04 5.287014245986938477e-01 2.983595617115497589e-02
-6.224594712257385254e-01 3.813261538743972778e-02 -1.167511641979217529e-01 1.453395783901214600e-01 -6.498912572860717773e-01 3.655586540699005127e-01 -8.380521088838577271e-02 -1.154150292277336121e-01
6.811651587486267090e-02 5.052217245101928711e-01 -9.768316894769668579e-02 6.438096612691879272e-02 -2.278991937637329102e-01 5.532153844833374023e-01 5.087591409683227539e-01 3.310637772083282471e-01
1.560373604297637939e-02 -3.806147724390029907e-02 5.780071020126342773e-01 -1.454031914472579956e-01 -5.371648073196411133e-02 5.513248443603515625e-01 5.688239336013793945e-01 1.125544607639312744e-01
-3.827665350399911404e-04 -4.949056506156921387e-01 1.540208421647548676e-02 -1.502822935581207275e-01 -7.119445800781250000e-01 -1.677097380161285400e-02 3.965710401535034180e-01 2.604444921016693115e-01
-3.421433866024017334e-01 2.033284753561019897e-01 2.606295943260192871e-01 2.733423113822937012e-01 -2.385745197534561157e-01 7.857913374900817871e-01 -1.739029656164348125e-03 1.567260921001434326e-01
-2.709796726703643799e-01 -1.820889115333557129e-01 2.606888115406036377e-01 1.969368904829025269e-01 -8.273297548294067383e-02 8.739252686500549316e-01 7.978697866201400757e-02 9.856311231851577759e-02
4.333589375019073486e-01 -9.606485068798065186e-02 -2.132494151592254639e-01 1.578498035669326782e-01 -2.712984085083007812e-01 7.942456603050231934e-01 9.833868592977523804e-02 1.359429806470870972e-01
-1.481876373291015625e-01 4.887905418872833252e-01 -2.110446244478225708e-01 9.043189138174057007e-02 -4.089922606945037842e-01 7.078251838684082031e-01 -1.247333809733390808e-01 5.056699365377426147e-02
-3.301376700401306152e-01 -4.863630533218383789e-01 1.874123513698577881e-01 7.384008169174194336e-02 -3.412337899208068848e-01 4.850428402423858643e-01 1.030818969011306763e-01 5.015491843223571777e-01
4.765250384807586670e-01 -2.875670790672302246e-01 -9.089750796556472778e-02 -2.073729634284973145e-01 -7.495210766792297363e-01 1.381153166294097900e-01 9.946744889020919800e-02 -2.195713818073272705e-01
-2.053965032100677490e-01 4.946232140064239502e-01 -2.622204422950744629e-01 2.151492834091186523e-01 -3.651530742645263672e-01 6.767900586128234863e-01 8.203223347663879395e-02 -8.002253598533570766e-04
-1.115062832832336426e-01 -1.986873596906661987e-01 -1.892590224742889404e-01 -3.168891742825508118e-02 -5.940433740615844727e-01 2.346624881029129028e-01 4.998662173748016357e-01 -5.034344196319580078e-01
3.542274534702301025e-01 2.353564351797103882e-01 -2.448494136333465576e-01 -2.755349576473236084e-01 -6.940609812736511230e-01 5.119284614920616150e-02 3.932307362556457520e-01 -2.104465067386627197e-01
-1.034274250268936157e-01 -1.100403070449829102e-01 4.423715472221374512e-01 -2.795317769050598145e-01 -7.744549959897994995e-02 7.611637711524963379e-01 2.506212592124938965e-01 2.349133789539337158e-01
-1.842948496341705322e-01 -2.332741171121597290e-01 -6.922220438718795776e-02 2.988776005804538727e-02 -4.721299186348915100e-02 9.053007364273071289e-01 2.467167973518371582e-01 1.525315791368484497e-01
-2.087768400087952614e-03 -4.605108872056007385e-02 4.718112051486968994e-01 1.625123471021652222e-01 -4.867124930024147034e-02 8.401568531990051270e-01 1.971312761306762695e-01 -4.202068224549293518e-02
2.465495765209197998e-01 -1.267955154180526733e-01 4.546919763088226318e-01 1.912065893411636353e-01 -7.103156447410583496e-01 -6.574197858572006226e-02 4.098409116268157959e-01 5.469701439142227173e-02
-4.976157844066619873e-01 -6.931798160076141357e-02 1.711554974317550659e-01 1.152470633387565613e-01 -8.354415893554687500e-01 4.477748647332191467e-02 6.688641756772994995e-02 -2.357879094779491425e-02
-1.316469758749008179e-01 -5.440964698791503906e-01 1.085745245218276978e-01 1.664943099021911621e-01 -1.027499511837959290e-01 6.426586508750915527e-01 4.254867136478424072e-01 -2.061859071254730225e-01
-3.054318390786647797e-02 3.211591765284538269e-02 2.930489778518676758e-01 2.807853519916534424e-01 -3.245526552200317383e-01 6.267719864845275879e-01 8.868831396102905273e-02 5.720790028572082520e-01
-1.942065209150314331e-01 1.377123594284057617e-01 3.825541436672210693e-01 4.937197566032409668e-01 -5.221509337425231934e-01 4.960068464279174805e-01 -1.691472977399826050e-01 -7.705332338809967041e-02
-2.523506581783294678e-01 -3.991171121597290039e-01 3.548870384693145752e-01 -1.807421892881393433e-01 -2.365253865718841553e-01 5.809231996536254883e-01 2.708300352096557617e-01 3.894192278385162354e-01
-4.239536523818969727e-01 -1.905881427228450775e-02 3.769774138927459717e-01 1.525040566921234131e-01 -4.137093424797058105e-01 5.629150271415710449e-01 -1.441208720207214355e-01 -3.817473948001861572e-01
-3.030501604080200195e-01 3.771214485168457031e-01 -1.118861064314842224e-01 -2.953625619411468506e-01 -7.214618325233459473e-01 1.890759468078613281e-01 -3.307075053453445435e-02 3.298969566822052002e-01
1.919573843479156494e-01 -4.303900301456451416e-01 -3.282868117094039917e-02 -1.468745619058609009e-01 -6.389877796173095703e-01 1.221309453248977661e-01 4.244207441806793213e-01 -3.897597193717956543e-01
-2.564812302589416504e-01 -2.304963618516921997e-01 2.595505118370056152e-01 -3.776290416717529297e-01 -1.992665493162348866e-04 6.628012061119079590e-01 4.802597463130950928e-01 3.411021083593368530e-02
1.355267167091369629e-01 -3.387665748596191406e-01 4.670249819755554199e-01 1.776595711708068848e-01 -1.783927381038665771e-01 6.866004467010498047e-01 1.178083643317222595e-01 3.163409233093261719e-01
-2.730739116668701172e-01 3.974888324737548828e-01 4.522897899150848389e-01 -3.993710279464721680e-01 -2.707743346691131592e-01 5.595438480377197266e-01 3.060927428305149078e-02 -1.265894174575805664e-01
-3.284195363521575928e-01 -3.235293626785278320e-01 3.109611272811889648e-01 2.432294487953186035e-01 -1.355465054512023926e-01 7.232221364974975586e-01 1.940452605485916138e-01 2.292058169841766357e-01
3.178563117980957031e-01 1.661230325698852539e-01 6.264656782150268555e-01 -3.224121928215026855e-01 -1.967010498046875000e-01 3.938375711441040039e-01 4.055565297603607178e-01 1.291763931512832642e-01
7.733488827943801880e-02 3.313428759574890137e-01 1.093193069100379944e-01 -1.216509267687797546e-01 -6.870196014642715454e-02 6.260011792182922363e-01 6.781598925590515137e-01 -3.135677799582481384e-02
1.303627938032150269e-01 -2.845413982868194580e-01 -4.682188481092453003e-02 6.537837535142898560e-02 -1.256325244903564453e-01 9.363895654678344727e-01 2.071068808436393738e-02 -5.037099495530128479e-02
-5.494746565818786621e-02 1.217996254563331604e-01 1.322319805622100830e-01 -3.740586638450622559e-01 -1.213930174708366394e-01 8.770032525062561035e-01 1.528744548559188843e-01 -1.322833895683288574e-01
-1.429583877325057983e-01 3.438754752278327942e-02 -1.463896185159683228e-01 -3.042017519474029541e-01 -5.761040449142456055e-01 1.520466655492782593e-01 5.290812849998474121e-01 -4.790309965610504150e-01
4.654122516512870789e-03 1.904233843088150024e-01 5.726540088653564453e-01 2.604039907455444336e-01 -5.979137420654296875e-01 1.643837057054042816e-02 4.011252224445343018e-01 2.220402657985687256e-01
-3.931417316198348999e-02 5.526067018508911133e-01 2.414806932210922241e-01 1.045967489480972290e-01 -3.769074976444244385e-01 5.713436603546142578e-01 -4.093027487397193909e-02 -3.919934034347534180e-01
-1.441519893705844879e-02 3.678489923477172852e-01 1.951479464769363403e-01 4.934160411357879639e-01 -5.250372886657714844e-01 4.603647589683532715e-01 1.539435936138033867e-03 -3.087635934352874756e-01
-3.850548267364501953e-01 -3.442417681217193604e-01 -4.821290075778961182e-02 -4.559310972690582275e-01 -2.072931826114654541e-01 6.539514064788818359e-01 2.199179232120513916e-01 -6.360658258199691772e-02
7.164206504821777344e-01 -4.310503602027893066e-03 1.691733002662658691e-01 6.226925551891326904e-02 -3.314794003963470459e-01 5.202937126159667969e-01 2.267191708087921143e-01 1.491311937570571899e-01
-1.650636494159698486e-01 -6.378976395353674889e-04 4.959584176540374756e-01 -2.603389024734497070e-01 -2.211680114269256592e-01 5.598073005676269531e-01 -2.466940730810165405e-01 -4.856387674808502197e-01
-2.109184265136718750e-01 -2.832226455211639404e-01 5.085206031799316406e-01 -6.985146552324295044e-02 -2.065614908933639526e-01 7.029122710227966309e-01 -1.038139760494232178e-01 2.535651028156280518e-01
-1.890450417995452881e-01 -2.464042901992797852e-01 6.062668561935424805e-01 -4.710915982723236084e-01 -2.464132308959960938e-01 4.775530695915222168e-01 3.810734674334526062e-02 1.543751806020736694e-01
-4.006268382072448730e-01 -3.936946988105773926e-01 4.680265486240386963e-02 -2.084946632385253906e-01 -5.409535169601440430e-01 1.226238012313842773e-01 5.080420374870300293e-01 -2.703111767768859863e-01
-3.390752375125885010e-01 4.590190052986145020e-01 4.415967166423797607e-01 1.742835938930511475e-01 -2.907307744026184082e-01 5.008996129035949707e-01 2.749223113059997559e-01 -1.947824209928512573e-01
7.654243707656860352e-02 -5.884163975715637207e-01 -2.530161142349243164e-01 -1.614584028720855713e-01 -1.366630345582962036e-01 5.852473378181457520e-01 3.887245655059814453e-01 2.133626490831375122e-01
4.339558184146881104e-01 2.090341299772262573e-01 3.034417703747749329e-02 -4.611653089523315430e-01 -2.159696370363235474e-01 4.402652680873870850e-01 5.406622886657714844e-01 1.469724029302597046e-01
-3.614868223667144775e-02 -4.145422205328941345e-02 -1.340079903602600098e-01 5.501384381204843521e-03 -8.903350234031677246e-01 2.156964093446731567e-01 2.323387265205383301e-01 -2.928888201713562012e-01
-2.265580445528030396e-01 2.149354815483093262e-01 2.770694792270660400e-01 -8.969311602413654327e-03 -7.498779296875000000e-01 -7.570223510265350342e-02 3.776561319828033447e-01 3.390493094921112061e-01
-2.193349301815032959e-01 -3.610284626483917236e-01 3.736303448677062988e-01 9.094257652759552002e-02 -6.796001195907592773e-01 -3.840990364551544189e-03 3.567547202110290527e-01 2.907499074935913086e-01
4.848244786262512207e-01 -1.357154399156570435e-01 -1.754257529973983765e-01 4.057949781417846680e-01 -3.996050357818603516e-01 5.727338194847106934e-01 -2.022597193717956543e-01 -1.498851031064987183e-01
-4.002653062343597412e-02 1.013062000274658203e-01 4.998119473457336426e-01 -3.789313137531280518e-01 -2.638117074966430664e-01 6.543537974357604980e-01 -1.460545808076858521e-01 -2.750029861927032471e-01
-1.939802467823028564e-01 3.042332828044891357e-01 6.800012290477752686e-02 -2.088708281517028809e-01 -1.108373329043388367e-01 5.976377129554748535e-01 6.105500459671020508e-01 2.816658616065979004e-01
-1.118672117590904236e-01 6.561564803123474121e-01 4.705896079540252686e-01 7.759719341993331909e-02 -3.789493441581726074e-01 3.342108428478240967e-01 2.723149657249450684e-01 3.701848210766911507e-03
8.628236502408981323e-02 -1.144752725958824158e-01 -3.941002786159515381e-01 -7.537201792001724243e-02 -4.170656502246856689e-01 4.377109110355377197e-01 4.879248142242431641e-01 -4.635186791419982910e-01
4.332796111702919006e-02 4.269380569458007812e-01 3.547073900699615479e-01 1.955704987049102783e-01 -2.575699388980865479e-01 6.318499445915222168e-01 1.943627446889877319e-01 -3.852634131908416748e-01
-1.222903802990913391e-01 -6.191244721412658691e-01 2.731955796480178833e-02 4.454897642135620117e-01 -4.633117318153381348e-01 3.878022134304046631e-01 1.863050758838653564e-01 5.258063599467277527e-02
2.097064405679702759e-01 5.792523026466369629e-01 4.125619828701019287e-01 1.642584353685379028e-01 -4.892193377017974854e-01 3.730202317237854004e-01 -8.167681843042373657e-02 -1.953229457139968872e-01
6.383937597274780273e-02 2.372934520244598389e-01 -4.787524789571762085e-02 1.570499539375305176e-01 -3.956819772720336914e-01 2.235920280218124390e-01 7.424708604812622070e-01 -3.934957087039947510e-01
8.602083474397659302e-02 -2.334303557872772217e-01 -2.921546399593353271e-01 1.097098365426063538e-01 -4.042432308197021484e-01 3.704600930213928223e-01 6.472767591476440430e-01 -3.479936718940734863e-01
1.186350286006927490e-01 1.966933608055114746e-01 4.973271191120147705e-01 -4.356637969613075256e-02 -1.102368608117103577e-01 5.490505099296569824e-01 5.700416564941406250e-01 2.438216358423233032e-01
-5.814088135957717896e-02 3.777041137218475342e-01 4.106886684894561768e-02 -1.520966589450836182e-01 -5.969021841883659363e-02 8.645184040069580078e-01 2.719301283359527588e-01 -6.510349363088607788e-02
-5.304013490676879883e-01 2.687199413776397705e-02 3.062520027160644531e-01 -3.807087838649749756e-01 -5.321407914161682129e-01 9.227861464023590088e-02 3.961343765258789062e-01 -1.749611943960189819e-01
2.524445997551083565e-03 -1.731981486082077026e-01 2.503326237201690674e-01 -4.010227918624877930e-01 -2.520389556884765625e-01 7.103763222694396973e-01 -2.136634141206741333e-01 3.642803728580474854e-01
1.124717667698860168e-01 -1.044364795088768005e-01 -3.264535367488861084e-01 -3.866698443889617920e-01 -7.849599719047546387e-01 1.038534790277481079e-01 2.295159399509429932e-01 2.018222957849502563e-01
5.399724841117858887e-01 3.427010774612426758e-01 2.834754884243011475e-01 3.904289305210113525e-01 -4.820458292961120605e-01 3.514265418052673340e-01 4.601911827921867371e-02 -1.435125712305307388e-02
-9.547921270132064819e-02 -5.974711775779724121e-01 2.990830838680267334e-01 3.809121251106262207e-01 -5.285273790359497070e-01 2.317135334014892578e-01 2.513981759548187256e-01 5.598200857639312744e-02
1.146408766508102417e-01 -1.077395752072334290e-01 -8.911450207233428955e-02 -7.863067090511322021e-02 -1.312457621097564697e-01 7.478569149971008301e-01 6.068058609962463379e-01 1.280495524406433105e-01
3.224848806858062744e-01 2.859932184219360352e-01 4.155096411705017090e-01 2.677966952323913574e-01 -5.819119215011596680e-01 -1.900763437151908875e-02 4.357574284076690674e-01 2.024372667074203491e-01
3.875394463539123535e-01 -1.655164510011672974e-01 4.941155388951301575e-02 -3.213375508785247803e-01 -7.654246687889099121e-01 3.609023392200469971e-01 -1.861574687063694000e-02 1.569416560232639313e-02
-2.081369161605834961e-01 -6.145352125167846680e-01 3.657744824886322021e-01 1.350720524787902832e-01 -5.535997152328491211e-01 1.383497118949890137e-01 2.316309511661529541e-01 2.184580713510513306e-01
-8.576881140470504761e-02 -8.278310415334999561e-04 -4.141525626182556152e-01 -3.212862908840179443e-01 -6.142780184745788574e-01 2.208303958177566528e-01 4.612304866313934326e-01 -2.811738252639770508e-01
-7.848760485649108887e-02 4.118029177188873291e-01 2.804899215698242188e-02 2.610658109188079834e-01 -4.798035919666290283e-01 5.673047304153442383e-01 -8.404904603958129883e-02 4.429509341716766357e-01
-2.061006575822830200e-01 -3.962700366973876953e-01 3.578196465969085693e-01 1.977183222770690918e-01 -4.466811120510101318e-01 2.915742993354797363e-01 1.978740096092224121e-01 5.564813017845153809e-01
5.702284574508666992e-01 -4.654159024357795715e-02 9.898658841848373413e-02 3.961718976497650146e-01 -4.812907874584197998e-01 3.676773011684417725e-01 3.401447236537933350e-01 1.529606282711029053e-01
-8.078502118587493896e-02 4.310792386531829834e-01 4.135977923870086670e-01 4.214653968811035156e-01 -6.148962378501892090e-01 2.744284272193908691e-01 -1.506342552602291107e-03 7.441473752260208130e-02
-1.460262946784496307e-02 8.352261036634445190e-02 4.386573433876037598e-01 -1.234016120433807373e-01 -7.767380475997924805e-01 -2.249973267316818237e-01 3.286293447017669678e-01 1.523796766996383667e-01
-1.782834902405738831e-02 3.519891761243343353e-03 4.160128235816955566e-01 -4.824170470237731934e-01 -2.187796831130981445e-01 6.390487551689147949e-01 -1.107629463076591492e-01 3.540626764297485352e-01
5.307962298393249512e-01 -2.388776689767837524e-01 -1.107072234153747559e-01 -1.714254915714263916e-01 -1.728443950414657593e-01 6.946380138397216797e-01 2.604703009128570557e-01 1.982630789279937744e-01
-2.549574375152587891e-01 -2.240254580974578857e-01 5.993995666503906250e-01 -1.014929786324501038e-01 -4.087921082973480225e-01 5.231251120567321777e-01 -1.104450449347496033e-01 2.495192736387252808e-01
-1.661707907915115356e-01 2.104070633649826050e-01 7.922994494438171387e-01 3.609376028180122375e-02 -3.725114762783050537e-01 1.817907541990280151e-01 2.802082896232604980e-01 -2.207837849855422974e-01
-2.151122689247131348e-01 -6.334443092346191406e-01 2.982750833034515381e-01 2.109521776437759399e-01 -4.553175568580627441e-01 2.433186173439025879e-01 3.507580161094665527e-01 1.716296374797821045e-01
-2.296251058578491211e-01 9.068602812476456165e-04 -3.642038106918334961e-01 -2.967751622200012207e-01 -5.528643727302551270e-01 2.585982978343963623e-01 5.158143043518066406e-01 -2.965723872184753418e-01
-1.261064261198043823e-01 2.064605802297592163e-01 -2.558565139770507812e-01 -3.906486630439758301e-01 -5.557639598846435547e-01 5.715163424611091614e-02 5.344510078430175781e-01 3.544355034828186035e-01
-1.804312765598297119e-01 -5.040261745452880859e-01 3.230706751346588135e-01 2.435985058546066284e-01 -4.458531141281127930e-01 3.286971151828765869e-01 2.774378359317779541e-01 4.072942435741424561e-01
1.370638906955718994e-01 4.835440218448638916e-01 -2.556957602500915527e-01 -6.056427210569381714e-02 -4.358308017253875732e-01 6.293130517005920410e-01 -1.529395729303359985e-01 2.626334130764007568e-01
6.109746098518371582e-01 -1.609550863504409790e-01 5.184686779975891113e-01 -2.032014429569244385e-01 -2.334757447242736816e-01 4.857165515422821045e-01 -1.557205710560083389e-02 5.373996682465076447e-03
-2.731122374534606934e-01 2.607792317867279053e-01 4.997583627700805664e-01 -3.711700737476348877e-01 -3.727313876152038574e-01 5.458496212959289551e-01 -1.340772770345211029e-02 -1.811570525169372559e-01
-1.957078129053115845e-01 4.774014651775360107e-01 3.369885683059692383e-01 2.616210579872131348e-01 -4.828931689262390137e-01 5.303728580474853516e-01 -1.563377380371093750e-01 1.133879721164703369e-01
2.598502337932586670e-01 -8.247520774602890015e-02 5.993906259536743164e-01 -4.158948361873626709e-02 -1.461113691329956055e-01 6.957953572273254395e-01 1.159435063600540161e-01 2.139020562171936035e-01
5.389654636383056641e-01 -1.106757521629333496e-01 6.549254804849624634e-02 4.436570405960083008e-01 -4.186316728591918945e-01 4.877000749111175537e-01 3.129154443740844727e-02 -2.864671945571899414e-01
1.093690320849418640e-01 2.604922279715538025e-02 2.693507075309753418e-01 -7.648994028568267822e-02 -2.735030055046081543e-01 7.815259695053100586e-01 -3.792280554771423340e-01 2.820616066455841064e-01
-2.147915065288543701e-01 2.530824244022369385e-01 -5.112731084227561951e-02 5.386807918548583984e-01 -4.729564785957336426e-01 5.323529243469238281e-01 7.780073583126068115e-02 -2.896249592304229736e-01
1.516525447368621826e-01 3.672126233577728271e-01 4.810473024845123291e-01 -4.040820896625518799e-02 -1.292046755552291870e-01 5.078318119049072266e-01 5.143012404441833496e-01 2.646209001541137695e-01
1.293419748544692993e-01 4.851709604263305664e-01 -4.116331413388252258e-02 6.298702210187911987e-02 -3.911971449851989746e-01 5.435230731964111328e-01 2.869749665260314941e-01 4.597945809364318848e-01
-1.380130797624588013e-01 -3.279419541358947754e-01 2.752898037433624268e-01 4.885573089122772217e-01 -3.894625902175903320e-01 4.856468737125396729e-01 1.331584304571151733e-01 3.920058608055114746e-01
-4.167945310473442078e-02 5.958831310272216797e-02 4.093327522277832031e-01 -2.035212069749832153e-01 -6.349059939384460449e-02 6.128991842269897461e-01 5.271808505058288574e-01 3.579689860343933105e-01
-5.101377367973327637e-01 1.028937939554452896e-02 1.342485994100570679e-01 4.857661724090576172e-01 -3.584313094615936279e-01 5.178773999214172363e-01 2.416200935840606689e-01 -1.749628335237503052e-01
-5.858321674168109894e-03 2.443435341119766235e-01 3.747935965657234192e-02 4.665319323539733887e-01 -4.885992407798767090e-01 6.369662284851074219e-01 -1.255059242248535156e-01 2.469782531261444092e-01
-2.552437223494052887e-02 1.055936887860298157e-01 3.041031956672668457e-01 -3.673223778605461121e-02 -1.686129420995712280e-01 8.838972449302673340e-01 -1.080534532666206360e-01 2.701670229434967041e-01
-1.414293423295021057e-02 2.809073030948638916e-01 5.314165949821472168e-01 4.564055707305669785e-03 -5.031796097755432129e-01 4.878721237182617188e-01 -2.782191932201385498e-01 -2.642948031425476074e-01
9.392389655113220215e-02 -5.865065455436706543e-01 -4.352497681975364685e-02 2.277629077434539795e-01 -5.289873480796813965e-01 4.416633248329162598e-01 2.796063125133514404e-01 2.008585929870605469e-01
1.181356906890869141e-01 6.785842031240463257e-02 -1.760465502738952637e-01 1.634005159139633179e-01 -5.206770896911621094e-01 1.661852300167083740e-01 7.389887571334838867e-01 -2.809282243251800537e-01
-3.897028043866157532e-02 3.509621322154998779e-01 2.100131660699844360e-01 9.837686084210872650e-03 -1.020380258560180664e-01 8.803498148918151855e-01 1.886887103319168091e-01 -1.003678664565086365e-01
-2.463391870260238647e-01 2.677022516727447510e-01 -3.769128322601318359e-01 -3.707452714443206787e-01 -6.938737630844116211e-01 2.694276571273803711e-01 2.260984480381011963e-02 1.832317709922790527e-01
4.087467789649963379e-01 -1.681336909532546997e-01 1.514266431331634521e-01 -1.247643753886222839e-01 -9.427747875452041626e-02 7.959434390068054199e-01 3.517417013645172119e-01 -4.948811139911413193e-03
7.659073919057846069e-02 -1.878561079502105713e-01 6.976982355117797852e-01 -3.514989614486694336e-01 -1.980165243148803711e-01 5.148594975471496582e-01 1.165851205587387085e-01 1.750043034553527832e-01
1.517078131437301636e-01 5.894103050231933594e-01 1.145259067416191101e-01 1.660374104976654053e-01 -3.384040296077728271e-01 6.425459384918212891e-01 3.226160630583763123e-02 -2.459113150835037231e-01
2.079774588346481323e-01 -1.418507546186447144e-01 4.979571104049682617e-01 -4.571486115455627441e-01 -1.329251974821090698e-01 5.443493723869323730e-01 3.298175930976867676e-01 2.385632544755935669e-01
-4.139450937509536743e-02 4.309415221214294434e-01 -5.428025871515274048e-02 7.430138438940048218e-02 -1.945215761661529541e-01 8.245307803153991699e-01 1.908676922321319580e-01 -2.235815227031707764e-01
1.826213449239730835e-01 -3.245472013950347900e-01 2.310023605823516846e-01 6.165793538093566895e-01 -5.102915763854980469e-01 2.576885521411895752e-01 3.119128048419952393e-01 6.079506874084472656e-02
6.399662494659423828e-01 8.884861320257186890e-02 1.844621300697326660e-01 2.395734786987304688e-01 -5.955265760421752930e-01 2.316059917211532593e-01 -1.186434254050254822e-01 -2.622170746326446533e-01
-1.721746847033500671e-02 -6.387444734573364258e-01 1.995036378502845764e-02 1.827594339847564697e-01 -1.710614264011383057e-01 6.934543848037719727e-01 1.799875795841217041e-01 1.239891126751899719e-01
3.034108579158782959e-01 -2.919881045818328857e-01 4.117402061820030212e-02 3.695119172334671021e-02 -7.398681640625000000e-01 -1.017134357243776321e-02 3.685674369335174561e-01 -3.691530823707580566e-01
-6.774097681045532227e-01 -2.461267262697219849e-01 6.617964804172515869e-02 7.892482727766036987e-02 -4.301777184009552002e-01 4.866052567958831787e-01 1.404990553855895996e-01 -1.683781296014785767e-01
1.185595430433750153e-02 2.121101766824722290e-01 7.420449852943420410e-01 1.503693014383316040e-01 -5.383991003036499023e-01 5.839877203106880188e-02 1.850820332765579224e-01 -2.325677424669265747e-01
-7.227721810340881348e-02 -1.308397799730300903e-01 3.771812021732330322e-01 2.091605365276336670e-01 -1.253166049718856812e-01 8.634558320045471191e-01 -4.251620545983314514e-02 1.690426468849182129e-01
3.154313564300537109e-02 5.396226048469543457e-01 3.630113899707794189e-01 1.046716514974832535e-02 -2.582114040851593018e-01 6.997452378273010254e-01 5.437444895505905151e-03 -1.399271488189697266e-01
1.605682969093322754e-01 2.004268765449523926e-02 1.824219077825546265e-01 -2.395393997430801392e-01 -2.917159795761108398e-01 5.653995275497436523e-01 4.218456745147705078e-01 5.481154918670654297e-01
-7.537421770393848419e-03 -3.218701481819152832e-01 7.653927057981491089e-02 2.727587819099426270e-01 -3.935946226119995117e-01 3.028381466865539551e-01 4.998406171798706055e-01 5.653485059738159180e-01
-2.409168891608715057e-02 1.445673555135726929e-01 -1.572485640645027161e-02 8.984480053186416626e-02 -1.750647872686386108e-01 6.550550460815429688e-01 4.682041704654693604e-01 5.396671295166015625e-01
9.404180943965911865e-02 2.688763737678527832e-01 4.656150043010711670e-01 5.082232356071472168e-01 -6.338153481483459473e-01 1.568820178508758545e-01 3.088979609310626984e-02 1.283957362174987793e-01
-1.626038849353790283e-01 3.284058570861816406e-01 2.981978654861450195e-01 2.280257195234298706e-01 -4.559861123561859131e-01 5.859397649765014648e-01 -2.297686338424682617e-01 -3.474899828433990479e-01
-7.899236679077148438e-02 -2.943077385425567627e-01 -2.360912039875984192e-03 2.414595633745193481e-01 -4.883948266506195068e-01 1.557255089282989502e-01 5.170881748199462891e-01 5.645128488540649414e-01
9.390716254711151123e-02 1.521382667124271393e-02 -1.228740289807319641e-01 -1.897899657487869263e-01 -6.017277836799621582e-01 1.274345070123672485e-01 6.558436155319213867e-01 -3.624706864356994629e-01
-3.470002114772796631e-01 -4.871259927749633789e-01 5.087363123893737793e-01 -2.328117638826370239e-01 -5.037502050399780273e-01 1.704439818859100342e-01 1.897352188825607300e-01 -1.023253202438354492e-01
-3.538022339344024658e-01 -1.193845365196466446e-02 6.490854024887084961e-01 -3.596604168415069580e-01 -4.023273587226867676e-01 3.849128782749176025e-01 9.260994195938110352e-02 -7.356653362512588501e-02
8.451639674603939056e-03 5.946454405784606934e-02 1.955228596925735474e-01 6.214852333068847656e-01 -6.922410130500793457e-01 2.918179333209991455e-01 6.720890849828720093e-02 -5.520080402493476868e-02
7.996350526809692383e-02 4.727351069450378418e-01 4.536613821983337402e-01 -4.405243694782257080e-02 -3.861736059188842773e-01 4.669327735900878906e-01 4.377213716506958008e-01 6.018146872520446777e-02
-1.961946859955787659e-02 1.747484058141708374e-01 4.758685529232025146e-01 5.516808032989501953e-01 -4.770636558532714844e-01 4.289770126342773438e-01 7.696539908647537231e-02 1.440171748399734497e-01
4.112271070480346680e-01 2.409971207380294800e-01 -2.800525724887847900e-01 3.446610644459724426e-03 -4.389979839324951172e-01 6.621068716049194336e-01 2.489647120237350464e-01 -3.582477569580078125e-02
-1.306160837411880493e-01 2.947094738483428955e-01 -1.359356492757797241e-01 -2.902479283511638641e-02 -4.401596188545227051e-01 7.319115400314331055e-01 3.749133646488189697e-02 3.820003569126129150e-01
4.575544297695159912e-01 3.380541801452636719e-01 4.664098620414733887e-01 -3.979239761829376221e-01 -2.952286899089813232e-01 3.731898069381713867e-01 2.310430407524108887e-01 -1.437711119651794434e-01
-3.200217783451080322e-01 5.292921662330627441e-01 6.293751299381256104e-03 -5.983916670083999634e-02 -2.996257543563842773e-01 6.534142494201660156e-01 2.367794811725616455e-01 2.025469243526458740e-01
-1.998262852430343628e-01 -2.292345166206359863e-01 6.706641912460327148e-01 -4.326438903808593750e-01 -3.512557744979858398e-01 3.273467123508453369e-01 9.797054529190063477e-02 1.743998527526855469e-01
-5.770176649093627930e-01 -4.806428775191307068e-02 1.270541250705718994e-01 -1.892350465059280396e-01 -7.111771106719970703e-01 8.040142059326171875e-02 3.145616650581359863e-01 -4.001835733652114868e-02
-3.679012879729270935e-02 3.268286883831024170e-01 -1.344774812459945679e-01 -1.374779362231492996e-02 -9.110795259475708008e-01 2.365501783788204193e-02 1.713495701551437378e-01 1.164919063448905945e-01
1.224304065108299255e-01 -3.527974188327789307e-01 2.698518931865692139e-01 1.996641606092453003e-01 -2.021821141242980957e-01 7.601457834243774414e-01 -9.438771754503250122e-03 3.592638671398162842e-01
2.718402445316314697e-01 3.797857761383056641e-01 -8.285055309534072876e-02 -3.946255892515182495e-02 -2.952471375465393066e-01 7.266710996627807617e-01 3.262673616409301758e-01 2.275346815586090088e-01
-1.271035522222518921e-01 2.416590899229049683e-01 5.543549060821533203e-01 4.730789661407470703e-01 -4.328115284442901611e-01 4.166228771209716797e-01 1.621826738119125366e-01 8.443319052457809448e-02
-2.287965714931488037e-01 3.086395263671875000e-01 1.636242866516113281e-01 5.486128851771354675e-02 -3.450002372264862061e-01 6.805037260055541992e-01 2.592190504074096680e-01 -4.163005650043487549e-01
-7.600344251841306686e-03 3.204744160175323486e-01 5.167129635810852051e-01 6.002476438879966736e-02 -5.000101327896118164e-01 4.156790971755981445e-01 -2.968221008777618408e-01 -3.402064740657806396e-01
9.220755845308303833e-02 3.990674614906311035e-01 3.991068303585052490e-01 4.720778465270996094e-01 -6.035655736923217773e-01 2.784966528415679932e-01 6.275498121976852417e-02 6.564544886350631714e-02
-6.588813662528991699e-01 1.941784657537937164e-02 -9.125246852636337280e-02 -3.126701712608337402e-01 -5.573499798774719238e-01 3.838608264923095703e-01 5.544479936361312866e-03 -3.727808967232704163e-02
5.031393468379974365e-02 2.934173941612243652e-01 5.598700046539306641e-01 4.570156037807464600e-01 -4.994756579399108887e-01 3.352593481540679932e-01 1.117744520306587219e-01 -1.211970970034599304e-01
-1.126958280801773071e-01 2.871783077716827393e-01 3.269116878509521484e-01 -2.272148877382278442e-01 -1.752490699291229248e-01 8.270823359489440918e-01 -3.188830241560935974e-02 1.747456341981887817e-01
6.073107719421386719e-01 3.200510144233703613e-01 2.686752378940582275e-01 7.796883583068847656e-02 -2.724475264549255371e-01 5.544416904449462891e-01 9.164214879274368286e-02 -2.458537518978118896e-01
-4.975736141204833984e-02 1.884052455425262451e-01 4.543089121580123901e-02 5.170990228652954102e-01 -5.265077948570251465e-01 5.120254755020141602e-01 -2.815869264304637909e-02 -3.903832435607910156e-01
-6.985665559768676758e-01 -4.856829717755317688e-02 5.924481898546218872e-02 -2.164285816252231598e-02 -5.742962956428527832e-01 4.111874401569366455e-01 -1.723604276776313782e-02 -8.049307018518447876e-02
-2.595939487218856812e-02 2.941271960735321045e-01 3.408559858798980713e-01 1.592118442058563232e-01 -5.519071817398071289e-01 4.694094359874725342e-01 -3.359926939010620117e-01 -3.653030693531036377e-01
1.416858732700347900e-01 -1.218709498643875122e-01 5.635967254638671875e-01 -1.183057650923728943e-01 -8.932705968618392944e-02 7.686147689819335938e-01 1.044102981686592102e-01 1.542254686355590820e-01
1.959736645221710205e-02 5.083020329475402832e-01 2.758345603942871094e-01 2.000451833009719849e-01 -2.835236489772796631e-01 7.356533408164978027e-01 -9.682413190603256226e-03 -5.896543338894844055e-02
1.084728688001632690e-01 -4.120987057685852051e-01 4.486545026302337646e-01 2.941936552524566650e-01 -5.375940203666687012e-01 -3.926348872482776642e-03 4.681359231472015381e-01 1.496448516845703125e-01
-8.228113502264022827e-02 4.335609972476959229e-01 -1.455885767936706543e-01 4.250731766223907471e-01 -4.553216993808746338e-01 4.721978604793548584e-01 1.919088512659072876e-01 3.691256642341613770e-01
3.498035669326782227e-01 -2.595878243446350098e-01 -1.229265928268432617e-01 -1.549971401691436768e-01 -1.910807639360427856e-01 5.840790867805480957e-01 5.347720980644226074e-01 3.278339803218841553e-01
-6.244937703013420105e-02 5.518243908882141113e-01 -1.081350371241569519e-01 -2.164348028600215912e-02 -4.165480434894561768e-01 6.697664856910705566e-01 8.313900232315063477e-02 2.245368063449859619e-01
-3.948173522949218750e-01 2.322255969047546387e-01 5.894992351531982422e-01 -9.875456988811492920e-02 -6.056676506996154785e-01 9.922408312559127808e-02 1.931054890155792236e-01 1.376964300870895386e-01
-1.656410396099090576e-01 1.643110066652297974e-01 5.616863965988159180e-01 -2.869608700275421143e-01 -1.907967031002044678e-01 4.681412875652313232e-01 4.410619437694549561e-01 -3.124603331089019775e-01
-3.486245274543762207e-01 2.841920591890811920e-02 -3.630141913890838623e-01 -2.037359625101089478e-01 -7.845765948295593262e-01 2.735630869865417480e-01 8.928608894348144531e-02 7.743722200393676758e-02
1.203402951359748840e-01 -1.002766564488410950e-01 6.789286136627197266e-01 -6.103903055191040039e-02 -1.074880138039588928e-01 6.526404619216918945e-01 2.394901663064956665e-01 1.262704282999038696e-01
-1.133578866720199585e-01 -5.710967630147933960e-02 2.565709650516510010e-01 4.238958656787872314e-01 -2.886037826538085938e-01 6.370875835418701172e-01 3.341444581747055054e-02 -4.980792403221130371e-01
5.081443861126899719e-02 1.264770030975341797e-01 6.791954040527343750e-01 2.921121418476104736e-01 -5.699822902679443359e-01 1.536185741424560547e-01 -3.459443524479866028e-02 -2.917366623878479004e-01
-1.894526630640029907e-01 -5.086886286735534668e-01 2.560083866119384766e-01 3.621894419193267822e-01 -4.998513758182525635e-01 2.691967487335205078e-01 2.085260003805160522e-01 3.779161274433135986e-01
-1.145894378423690796e-01 3.453472256660461426e-01 -3.061693720519542694e-02 -1.116104517132043839e-02 -4.137894213199615479e-01 7.619987726211547852e-01 -2.984378337860107422e-01 -1.600428819656372070e-01
1.555203795433044434e-01 -1.536573916673660278e-01 2.818289697170257568e-01 9.541515028104186058e-04 -1.111800372600555420e-01 7.994552254676818848e-01 4.700255692005157471e-01 1.899119652807712555e-02
1.428632885217666626e-01 4.883370995521545410e-01 4.666636884212493896e-02 2.803272306919097900e-01 -4.728145897388458252e-01 6.604614853858947754e-01 -3.928733640350401402e-04 2.434909157454967499e-02
-7.153020054101943970e-02 4.259877204895019531e-01 4.714534431695938110e-02 -2.925768792629241943e-01 -1.999333053827285767e-01 7.668454051017761230e-01 2.292239665985107422e-01 2.121916860342025757e-01
-2.753797173500061035e-01 2.124811410903930664e-01 -2.389467358589172363e-01 -3.223451972007751465e-01 -7.049212455749511719e-01 1.109787449240684509e-01 3.888919949531555176e-01 2.398926764726638794e-01
-2.462762594223022461e-02 3.338452279567718506e-01 3.004851937294006348e-01 5.707596987485885620e-02 -2.903662025928497314e-01 8.215655088424682617e-01 -1.042209789156913757e-01 -1.557158380746841431e-01
-1.460372805595397949e-01 -5.837334990501403809e-01 1.113247424364089966e-01 3.413544595241546631e-01 -5.352306962013244629e-01 2.009655237197875977e-01 3.772439062595367432e-01 1.995998919010162354e-01
-1.682466715574264526e-01 4.329736232757568359e-01 -7.846470177173614502e-02 -1.571235060691833496e-01 -2.874600887298583984e-01 8.131223320960998535e-01 1.499780919402837753e-03 -9.787312895059585571e-02
-2.904988527297973633e-01 9.488439559936523438e-02 5.909389853477478027e-01 -9.907848387956619263e-02 -4.437963664531707764e-01 4.300226867198944092e-01 1.583376824855804443e-01 3.750150203704833984e-01
1.323341727256774902e-01 5.109441280364990234e-01 4.087486565113067627e-01 2.240085601806640625e-01 -4.313026964664459229e-01 5.340142250061035156e-01 8.488383144140243530e-02 -1.605305820703506470e-01
-5.877025127410888672e-01 -1.526048779487609863e-01 -6.432733684778213501e-02 8.939185738563537598e-02 -4.619272947311401367e-01 4.185317754745483398e-01 3.237366974353790283e-01 -3.547358214855194092e-01
2.637794315814971924e-01 -5.951855331659317017e-02 1.102027222514152527e-01 -5.052273720502853394e-02 -7.323659658432006836e-01 -1.698751300573348999e-01 4.669822752475738525e-01 3.590137958526611328e-01
7.076539844274520874e-02 4.390127956867218018e-01 5.837619900703430176e-01 2.742234766483306885e-01 -5.479874014854431152e-01 2.067985683679580688e-01 1.367754191160202026e-01 1.565891057252883911e-01
6.446883082389831543e-02 3.473173081874847412e-01 -1.955631375312805176e-01 -3.087206184864044189e-01 -2.660768330097198486e-01 6.014835834503173828e-01 2.504860162734985352e-01 4.963250160217285156e-01
3.448681533336639404e-01 2.761521637439727783e-01 3.355477377772331238e-02 2.199315875768661499e-01 -5.219103693962097168e-01 5.921357870101928711e-01 -3.279896378517150879e-01 -1.572187095880508423e-01
3.223948180675506592e-01 -1.254843473434448242e-01 6.562731862068176270e-01 -2.938185930252075195e-01 -5.011977553367614746e-01 -1.841368339955806732e-02 3.252122104167938232e-01 7.739639282226562500e-02
-1.914769411087036133e-01 -3.966267406940460205e-01 5.571080446243286133e-01 -4.141612350940704346e-01 -3.107346892356872559e-01 4.717053472995758057e-01 6.650599837303161621e-02 2.530011907219886780e-02
-1.005633845925331116e-01 1.338388472795486450e-01 -2.770967483520507812e-01 -5.279620289802551270e-01 -7.614786624908447266e-01 1.785062998533248901e-01 6.398702412843704224e-02 -2.528083510696887970e-02
-4.685388207435607910e-01 3.060611784458160400e-01 -7.763938605785369873e-02 5.732713267207145691e-02 -7.236672043800354004e-01 3.280419111251831055e-01 -1.685233265161514282e-01 -1.333335340023040771e-01
-3.823357075452804565e-02 2.652994990348815918e-01 2.888738512992858887e-01 5.018733143806457520e-01 -6.639795303344726562e-01 4.703618213534355164e-02 3.771245479583740234e-01 8.674839884042739868e-02
5.576999485492706299e-02 -7.769768685102462769e-02 -3.662923872470855713e-01 -1.985823065042495728e-01 -7.730159759521484375e-01 1.526846140623092651e-01 3.901804983615875244e-01 -2.100968509912490845e-01
-2.594316005706787109e-01 -3.949165344238281250e-01 6.955016404390335083e-02 1.988953799009323120e-01 -6.644425988197326660e-01 2.060116976499557495e-01 3.946905136108398438e-01 3.043584525585174561e-01
-3.834983408451080322e-01 3.142730891704559326e-01 6.798829417675733566e-03 2.047766745090484619e-01 -7.921775579452514648e-01 1.115427985787391663e-01 2.241909950971603394e-01 1.480972766876220703e-01
