# Supplementary material for: Where is your field going? A machine learning approach to study the relative motion of the domains of physics
Source: PLoS One. 2020 Jun 18;15(6):e0233997. doi: 10.1371/journal.pone.0233997 (PMC7302634; doi:10.1371/journal.pone.0233997)
Supplement: S12 Data — (ZIP) [file pone.0233997.s012.zip › 11/Pacs4Run_11_VS_500_embeddings1996-2000ED8.txt]

-1.973293721675872803e-01 -1.169056296348571777e-01 7.425516247749328613e-01 9.556535631418228149e-03 -5.155348777770996094e-01 1.387714147567749023e-01 3.181397914886474609e-01 9.835173189640045166e-02
2.417314425110816956e-02 -3.384690880775451660e-01 1.628565937280654907e-01 2.914230525493621826e-01 -7.110857367515563965e-01 -1.329532861709594727e-01 2.481216937303543091e-01 4.341900348663330078e-01
-3.941018283367156982e-01 -6.627022027969360352e-01 4.402467906475067139e-01 3.303660154342651367e-01 -1.698677688837051392e-01 2.644739747047424316e-01 3.875023126602172852e-02 -4.740994423627853394e-02
-6.242373585700988770e-01 -3.369644582271575928e-01 4.482841491699218750e-01 9.910238534212112427e-02 -4.275119900703430176e-01 -3.059179186820983887e-01 3.165348246693611145e-02 9.299818426370620728e-02
-4.374431371688842773e-01 5.178088545799255371e-01 4.506877660751342773e-01 1.006708666682243347e-01 -3.755975067615509033e-01 1.768595166504383087e-02 1.810071803629398346e-02 4.307544231414794922e-01
7.506436109542846680e-02 1.996256113052368164e-01 3.358455896377563477e-01 6.413008570671081543e-01 -1.795729547739028931e-01 1.319577395915985107e-01 4.007337689399719238e-01 4.692643880844116211e-01
-6.004086732864379883e-01 -3.705516159534454346e-01 4.760759472846984863e-01 1.691508106887340546e-02 -1.122554913163185120e-01 3.363696038722991943e-01 6.988491117954254150e-02 3.803115487098693848e-01
-4.704425930976867676e-01 1.876947879791259766e-01 5.198753997683525085e-02 6.005207896232604980e-01 -5.545823574066162109e-01 2.062111049890518188e-01 1.709296405315399170e-01 -2.872199006378650665e-02
-4.918887317180633545e-01 1.770649403333663940e-01 5.287867784500122070e-01 -2.908725105226039886e-02 -2.225575447082519531e-01 1.117604598402976990e-01 1.287741512060165405e-01 6.063225269317626953e-01
-1.561728715896606445e-01 -3.140720725059509277e-01 7.299804091453552246e-01 4.167842566967010498e-01 -4.444699361920356750e-02 -3.502624332904815674e-01 2.042005509138107300e-01 6.349226087331771851e-02
-5.862487554550170898e-01 3.163736164569854736e-01 1.616126000881195068e-01 1.429324746131896973e-01 -6.461709737777709961e-01 -2.153760343790054321e-01 1.249252781271934509e-01 1.736139059066772461e-01
-3.120571076869964600e-01 -3.087706863880157471e-01 2.488371431827545166e-01 4.957333803176879883e-01 -4.744666218757629395e-01 2.801680266857147217e-01 -6.224269419908523560e-02 4.383181333541870117e-01
1.023896783590316772e-01 2.301152199506759644e-01 1.940568983554840088e-01 2.115485519170761108e-01 -8.336265683174133301e-01 1.959963738918304443e-01 -2.131338119506835938e-01 2.745514512062072754e-01
-4.025464653968811035e-01 4.635153710842132568e-01 5.523331165313720703e-01 -3.278875350952148438e-02 -3.433306217193603516e-01 1.746824197471141815e-02 1.986861415207386017e-02 4.454067647457122803e-01
-1.277943551540374756e-01 4.057743549346923828e-01 1.545420140027999878e-01 -5.475335568189620972e-02 -5.694328546524047852e-01 -5.824848264455795288e-02 6.028766036033630371e-01 3.178486824035644531e-01
-4.479985833168029785e-01 3.315197229385375977e-01 8.288548141717910767e-02 5.080507993698120117e-01 -5.846074819564819336e-01 1.096569299697875977e-01 2.028665840625762939e-01 1.716420948505401611e-01
-3.549642562866210938e-01 7.825052365660667419e-03 4.572742283344268799e-01 -3.611483871936798096e-01 -5.986860990524291992e-01 3.209695219993591309e-01 -8.397714793682098389e-02 -2.567346096038818359e-01
-1.661774814128875732e-01 -5.604352336376905441e-03 6.490764617919921875e-01 -1.642527878284454346e-01 -6.222306489944458008e-01 -2.209961973130702972e-02 -3.048604428768157959e-01 -2.085066735744476318e-01
-7.908347249031066895e-02 1.563775539398193359e-01 4.091934766620397568e-03 -1.669656671583652496e-02 -9.194477200508117676e-01 2.428167909383773804e-01 1.179081127047538757e-01 2.252773195505142212e-01
-1.590129435062408447e-01 -5.940886735916137695e-01 3.524197041988372803e-01 -8.773826994001865387e-03 -4.392248094081878662e-01 -1.432548910379409790e-01 4.207975566387176514e-01 3.270869553089141846e-01
-3.725695908069610596e-01 2.352118492126464844e-01 6.115756630897521973e-01 -1.367455571889877319e-01 -5.409836173057556152e-01 -1.682501435279846191e-01 -2.969921231269836426e-01 -6.298783421516418457e-02
-1.530225574970245361e-01 -3.737643957138061523e-01 1.268882751464843750e-01 5.405429601669311523e-01 -3.257523477077484131e-01 2.193808108568191528e-01 5.726866126060485840e-01 2.153704762458801270e-01
-4.264044761657714844e-01 -1.430935710668563843e-01 1.124179065227508545e-01 4.025036394596099854e-01 -6.707215309143066406e-01 2.147612720727920532e-01 3.903046250343322754e-02 3.543209135532379150e-01
-8.388546854257583618e-02 1.966965645551681519e-01 4.519113898277282715e-01 5.047092437744140625e-01 -1.201780512928962708e-01 2.669667303562164307e-01 3.018972873687744141e-01 -5.643246769905090332e-01
-2.645739912986755371e-01 -6.709001958370208740e-02 1.773158311843872070e-01 3.768382966518402100e-01 -8.361582756042480469e-01 -1.531565934419631958e-01 -1.134842783212661743e-01 1.286674290895462036e-01
-4.093791246414184570e-01 4.310102760791778564e-01 1.923543214797973633e-01 5.253257155418395996e-01 -5.321641564369201660e-01 6.781474500894546509e-02 6.741803884506225586e-02 2.032950520515441895e-01
4.938824474811553955e-02 -5.385501682758331299e-02 7.531024515628814697e-02 5.589196681976318359e-01 -7.777819037437438965e-01 -3.426937386393547058e-02 2.473010122776031494e-01 9.654332697391510010e-02
-3.417965471744537354e-01 2.602685093879699707e-01 6.300413012504577637e-01 9.610022604465484619e-02 -5.036232471466064453e-01 -1.441066563129425049e-01 -3.599247038364410400e-01 -7.279510051012039185e-02
-3.692722320556640625e-01 -3.182350397109985352e-01 1.470911782234907150e-02 3.776504993438720703e-01 -5.629138350486755371e-01 1.157393082976341248e-01 5.239571332931518555e-01 1.213655248284339905e-01
1.951163634657859802e-02 3.176026791334152222e-02 1.725865453481674194e-01 5.799516439437866211e-01 -7.298301458358764648e-01 -1.121961846947669983e-01 2.719166576862335205e-01 1.153348833322525024e-01
-7.988582551479339600e-02 2.644085586071014404e-01 9.484211802482604980e-01 -6.027419865131378174e-02 -6.065677478909492493e-02 4.343321546912193298e-02 -1.221822127699851990e-01 -8.738207630813121796e-03
-3.245137333869934082e-01 -7.982263714075088501e-02 5.813639163970947266e-01 1.238989904522895813e-01 -1.330875754356384277e-01 1.270696818828582764e-01 4.113418161869049072e-01 -5.761275887489318848e-01
2.057587057352066040e-01 3.250773847103118896e-01 5.554183125495910645e-01 -2.622856199741363525e-01 -6.072220206260681152e-01 2.214014381170272827e-01 -5.697532370686531067e-02 -2.317791581153869629e-01
-5.085064172744750977e-01 -1.155313625931739807e-01 5.563691258430480957e-01 3.744255006313323975e-01 -2.714181542396545410e-01 -6.155711784958839417e-02 -3.460331559181213379e-01 2.848447561264038086e-01
-1.480578631162643433e-01 -1.077743321657180786e-01 -6.178111210465431213e-02 1.327229887247085571e-01 -7.800941467285156250e-01 2.390999346971511841e-01 5.010965466499328613e-01 1.679814010858535767e-01
-2.213901281356811523e-01 2.129255980253219604e-01 1.873736679553985596e-01 3.325214236974716187e-02 -5.301166176795959473e-01 6.561002731323242188e-01 -1.662550717592239380e-01 3.609743416309356689e-01
-3.613538444042205811e-01 1.356630325317382812e-01 7.131533324718475342e-02 4.099936783313751221e-01 -6.065641045570373535e-01 1.307134032249450684e-01 3.425666689872741699e-01 4.189039468765258789e-01
-2.995829880237579346e-01 6.585370749235153198e-03 4.643521606922149658e-01 -9.440582245588302612e-03 -6.663097739219665527e-01 1.850176751613616943e-01 -2.412718087434768677e-01 -3.975959122180938721e-01
-2.313159406185150146e-01 7.217481732368469238e-02 1.330647915601730347e-01 5.078564286231994629e-01 -8.067761659622192383e-01 2.073247544467449188e-02 -9.057230502367019653e-02 7.834833115339279175e-02
-3.544128686189651489e-02 -9.357160329818725586e-02 -9.456131607294082642e-02 2.866858839988708496e-01 -7.186590433120727539e-01 3.841057419776916504e-01 4.673323929309844971e-01 1.282578855752944946e-01
2.555529773235321045e-01 -1.067856792360544205e-03 3.030872941017150879e-01 4.895244538784027100e-01 -4.336699843406677246e-01 1.550274789333343506e-01 2.415298670530319214e-01 5.768496990203857422e-01
-2.637185454368591309e-01 7.213591784238815308e-02 1.427428424358367920e-01 8.324053883552551270e-02 -8.690351843833923340e-01 2.253312766551971436e-01 -2.265567928552627563e-01 2.015441209077835083e-01
3.212853074073791504e-01 4.101866483688354492e-02 9.300057590007781982e-02 4.282505810260772705e-01 -5.804808735847473145e-01 3.887803852558135986e-01 3.797594904899597168e-01 2.659320533275604248e-01
-2.854002118110656738e-01 -2.960456348955631256e-02 6.347679346799850464e-02 3.573669791221618652e-01 -8.479971289634704590e-01 -4.422386735677719116e-02 1.530968099832534790e-01 2.035590112209320068e-01
1.923972517251968384e-01 2.084327787160873413e-01 2.892921268939971924e-01 4.705837666988372803e-01 -3.620545566082000732e-01 2.125363051891326904e-01 3.006028532981872559e-01 5.897310972213745117e-01
-7.936763018369674683e-02 -1.996180266141891479e-01 -6.312174256891012192e-03 5.624118447303771973e-01 -6.047800779342651367e-01 3.720110952854156494e-01 3.546001017093658447e-01 8.725878596305847168e-02
-5.236359834671020508e-01 2.750426530838012695e-01 3.745372891426086426e-01 -6.642664782702922821e-03 -3.479001224040985107e-01 2.070992738008499146e-01 3.374675810337066650e-01 -4.816903471946716309e-01
7.864691317081451416e-02 -2.308672666549682617e-02 1.782930493354797363e-01 7.110054492950439453e-01 -6.213839650154113770e-01 1.290493309497833252e-01 1.431349199265241623e-02 2.301913201808929443e-01
-8.368806540966033936e-02 -3.739835917949676514e-01 6.576117873191833496e-01 2.317681312561035156e-01 -3.411974012851715088e-01 -3.332158029079437256e-01 -1.880913376808166504e-01 3.227012157440185547e-01
2.566701173782348633e-01 -2.120880931615829468e-01 6.056391596794128418e-01 6.532683968544006348e-01 -2.833291292190551758e-01 5.321107432246208191e-02 -1.053108125925064087e-01 3.719354793429374695e-02
-2.062543667852878571e-02 3.583326637744903564e-01 1.893076151609420776e-01 2.932384610176086426e-01 -3.686051368713378906e-01 3.302643299102783203e-01 5.856461524963378906e-01 4.017715454101562500e-01
-2.600491046905517578e-01 -2.987412512302398682e-01 2.202534079551696777e-01 3.949701488018035889e-01 -5.034165978431701660e-01 2.578918933868408203e-01 7.788103073835372925e-02 5.591183304786682129e-01
-6.304529309272766113e-01 3.746787309646606445e-01 5.300830602645874023e-01 1.520188301801681519e-01 -2.868537604808807373e-01 -7.652908563613891602e-02 1.237348541617393494e-01 2.336560785770416260e-01
1.581994257867336273e-02 -1.134403645992279053e-01 4.735819399356842041e-01 5.241262316703796387e-01 -4.543738365173339844e-01 -4.965395033359527588e-01 1.325328797101974487e-01 -1.316087096929550171e-01
2.346556633710861206e-02 9.592669457197189331e-02 7.430168390274047852e-01 -2.404227405786514282e-01 -4.353799521923065186e-01 3.266937136650085449e-01 -2.253336161375045776e-01 -1.825122088193893433e-01
-5.576108098030090332e-01 1.760122776031494141e-01 6.237986087799072266e-01 1.536199450492858887e-01 -2.200408279895782471e-02 1.944103986024856567e-01 1.579272374510765076e-02 4.547933340072631836e-01
-2.072438001632690430e-01 -1.456358432769775391e-01 2.538000345230102539e-01 7.070639729499816895e-02 -6.232756972312927246e-01 4.590019881725311279e-01 -3.373957574367523193e-01 3.917078375816345215e-01
-4.254442155361175537e-01 -3.354541361331939697e-01 2.645229399204254150e-01 3.330887854099273682e-01 -4.576887488365173340e-01 2.640446722507476807e-01 -2.482700347900390625e-02 4.957138895988464355e-01
1.127972267568111420e-02 -3.779181540012359619e-01 6.903105229139328003e-02 5.312945246696472168e-01 -4.564874172210693359e-01 3.195390403270721436e-01 4.982516169548034668e-01 1.061655730009078979e-01
-2.259410619735717773e-01 -4.690639972686767578e-01 1.331125944852828979e-01 5.035355091094970703e-01 -4.763683676719665527e-01 8.796661347150802612e-02 4.625586271286010742e-01 9.506426751613616943e-02
-5.046290159225463867e-01 9.777533262968063354e-02 4.650113582611083984e-01 1.092577129602432251e-01 1.505818217992782593e-02 4.161396026611328125e-01 4.284955859184265137e-01 -3.880840539932250977e-01
7.289371639490127563e-02 3.323109447956085205e-01 8.813536167144775391e-02 4.515259861946105957e-01 -5.594888925552368164e-01 1.686608493328094482e-01 4.869005680084228516e-01 3.067014813423156738e-01
-3.714393079280853271e-01 -2.603713572025299072e-01 8.055926859378814697e-02 3.698280453681945801e-01 -6.059374213218688965e-01 3.058147728443145752e-01 1.870307475328445435e-01 3.940986990928649902e-01
-1.658937036991119385e-01 1.544341593980789185e-01 5.654634833335876465e-01 4.211106002330780029e-01 -4.015412181615829468e-02 5.625540390610694885e-02 2.628575265407562256e-01 6.145528554916381836e-01
-1.346906125545501709e-01 5.863567814230918884e-02 9.731650352478027344e-01 -1.215643137693405151e-01 -6.207787245512008667e-02 -1.035411432385444641e-01 8.882595226168632507e-03 4.403480514883995056e-02
-9.819882363080978394e-02 1.673547774553298950e-01 5.124233365058898926e-01 -2.263821475207805634e-02 -4.706613123416900635e-01 5.704319477081298828e-01 -2.630159556865692139e-01 -2.883873283863067627e-01
-3.701789975166320801e-01 -3.126716911792755127e-01 1.396405398845672607e-01 3.957770168781280518e-01 -6.237778663635253906e-01 2.270028293132781982e-01 5.880402401089668274e-02 3.807599544525146484e-01
-4.775496721267700195e-01 3.638383150100708008e-01 6.284001469612121582e-01 3.045270219445228577e-02 -1.356147378683090210e-01 1.382544189691543579e-01 7.164780050516128540e-02 4.484582841396331787e-01
-8.153924345970153809e-02 -8.140455186367034912e-02 1.360503435134887695e-01 5.296389460563659668e-01 -7.913612723350524902e-01 -4.594963043928146362e-02 7.120158523321151733e-02 2.329466640949249268e-01
-5.599231719970703125e-01 5.394561886787414551e-01 3.974178135395050049e-01 2.087288796901702881e-01 -2.696853578090667725e-01 3.026633895933628082e-02 2.293727733194828033e-02 3.461097776889801025e-01
-1.166869997978210449e-01 -2.979194223880767822e-01 1.901205331087112427e-01 4.607008695602416992e-01 -5.557970404624938965e-01 1.694844365119934082e-01 1.850269138813018799e-01 5.266562104225158691e-01
1.630340702831745148e-02 1.631132066249847412e-01 4.686815291643142700e-02 6.715518832206726074e-01 -6.297211647033691406e-01 1.545980721712112427e-01 3.143103718757629395e-01 2.663566917181015015e-02
-1.438306644558906555e-02 1.045500743202865124e-03 5.694568753242492676e-01 -1.850194334983825684e-01 -1.203876733779907227e-01 1.647527515888214111e-01 4.466000497341156006e-01 6.326059699058532715e-01
-2.267915308475494385e-01 1.376464217901229858e-01 6.270442008972167969e-01 2.648203074932098389e-01 -1.350199580192565918e-01 -9.378315508365631104e-02 4.394949674606323242e-01 -4.961082339286804199e-01
-2.461954951286315918e-01 -4.526292979717254639e-01 8.211921155452728271e-02 4.187428355216979980e-01 -4.806142449378967285e-01 1.030687093734741211e-01 5.461041927337646484e-01 1.121715754270553589e-01
2.040715068578720093e-01 -4.257808327674865723e-01 6.050164699554443359e-01 -1.792023330926895142e-01 -1.447295695543289185e-01 4.992405176162719727e-01 1.364045888185501099e-01 3.001886010169982910e-01
1.367765665054321289e-01 1.694782823324203491e-01 4.905081093311309814e-01 5.205698013305664062e-01 -1.988363564014434814e-01 -1.235723942518234253e-01 2.724522650241851807e-01 5.585174560546875000e-01
2.147923409938812256e-01 5.094161257147789001e-02 6.056478619575500488e-01 -1.644501686096191406e-01 -6.554636955261230469e-01 1.942630410194396973e-01 -2.075616270303726196e-01 -2.167100012302398682e-01
-4.490241780877113342e-02 6.014047265052795410e-01 3.711310327053070068e-01 1.419997066259384155e-01 -2.926495671272277832e-01 -1.054675877094268799e-01 5.905865430831909180e-01 1.812019646167755127e-01
1.573887467384338379e-01 -1.285101324319839478e-01 7.597908973693847656e-01 -2.122798562049865723e-01 -3.035467267036437988e-01 2.392991185188293457e-01 9.494585543870925903e-02 -4.218408465385437012e-01
-7.618761062622070312e-02 2.271394580602645874e-01 6.796205639839172363e-01 -1.721219420433044434e-01 -5.529362559318542480e-01 -3.569248318672180176e-01 -1.293422579765319824e-01 3.506468981504440308e-02
-4.808995872735977173e-02 3.725871145725250244e-01 3.922819197177886963e-01 8.744893223047256470e-02 -1.172741279006004333e-01 6.288868188858032227e-02 7.349466681480407715e-01 3.734688460826873779e-01
5.466453358530998230e-02 2.252139151096343994e-01 3.220917284488677979e-01 -8.886612951755523682e-02 -3.831182718276977539e-01 -2.365650683641433716e-01 7.449823617935180664e-01 2.773242294788360596e-01
-7.469031959772109985e-02 1.296613179147243500e-02 8.794947862625122070e-01 -2.571575045585632324e-01 -2.331927716732025146e-01 -2.669551372528076172e-01 1.699637770652770996e-01 -8.975023403763771057e-03
-5.631827712059020996e-01 1.483066082000732422e-01 5.978475809097290039e-01 5.909137055277824402e-02 9.469047933816909790e-02 9.799460321664810181e-02 4.150826334953308105e-01 3.302332162857055664e-01
-1.416728049516677856e-01 1.997185498476028442e-01 3.589485883712768555e-01 -4.465557634830474854e-02 -7.304859757423400879e-01 2.943536043167114258e-01 -1.064140051603317261e-01 -4.214562475681304932e-01
-5.174158811569213867e-01 2.659262716770172119e-01 5.912212133407592773e-01 1.659907549619674683e-01 -1.596166193485260010e-01 3.966394066810607910e-01 -1.059258058667182922e-01 -3.007456362247467041e-01
-4.156867861747741699e-01 9.289786219596862793e-03 3.462271094322204590e-01 -6.133488938212394714e-02 -6.379658579826354980e-01 8.847061544656753540e-02 9.018154442310333252e-02 -5.296442508697509766e-01
9.884773939847946167e-02 2.180419415235519409e-01 4.715651273727416992e-01 1.550069451332092285e-01 -2.215833067893981934e-01 -1.215488836169242859e-01 4.930541515350341797e-01 6.239476799964904785e-01
7.426638156175613403e-02 2.952189743518829346e-01 9.341249614953994751e-02 3.211062029004096985e-02 -5.174298882484436035e-01 4.515613317489624023e-01 5.486992001533508301e-01 3.533568084239959717e-01
-1.725447364151477814e-02 1.132923886179924011e-01 4.127458930015563965e-01 1.454649120569229126e-01 -4.907214045524597168e-01 5.519335865974426270e-01 -1.297985315322875977e-01 -4.827649593353271484e-01
4.183483719825744629e-01 -3.676785826683044434e-01 7.088366150856018066e-01 -4.159140866249799728e-03 -3.168368339538574219e-01 1.113732084631919861e-01 9.317667782306671143e-02 2.566300630569458008e-01
-3.684103786945343018e-01 3.371878564357757568e-01 2.383458428084850311e-02 4.283370077610015869e-01 -6.613051295280456543e-01 2.619160115718841553e-01 2.188777625560760498e-01 1.127187311649322510e-01
-1.529684215784072876e-01 7.573637366294860840e-02 4.072993397712707520e-01 -3.389303013682365417e-02 -6.231279969215393066e-01 3.243171870708465576e-01 1.288023777306079865e-02 -5.569445490837097168e-01
-3.155762553215026855e-01 -1.635354310274124146e-01 2.069021947681903839e-02 5.592712163925170898e-01 -6.495516300201416016e-01 1.339708864688873291e-01 3.130470514297485352e-01 1.503047198057174683e-01
-2.537480890750885010e-01 -1.872685551643371582e-01 -3.387103322893381119e-03 4.088650941848754883e-01 -6.813368201255798340e-01 2.719241678714752197e-01 3.024207949638366699e-01 3.220859467983245850e-01
-3.408744633197784424e-01 -9.667280130088329315e-03 4.488970637321472168e-01 1.585925370454788208e-01 -1.960053890943527222e-01 4.367634952068328857e-01 2.400609701871871948e-01 -6.084746122360229492e-01
-4.594908058643341064e-01 1.338882446289062500e-01 4.605124294757843018e-01 5.182318389415740967e-02 -1.243583709001541138e-01 5.270003080368041992e-01 -8.182467892765998840e-03 5.127607583999633789e-01
-1.225540265440940857e-01 -3.584257885813713074e-02 6.668938398361206055e-01 -2.257923632860183716e-01 3.672552295029163361e-03 3.156019151210784912e-01 2.874225974082946777e-01 5.529344677925109863e-01
-2.620213031768798828e-01 -6.116844415664672852e-01 2.972146868705749512e-01 8.220573514699935913e-02 -3.967988789081573486e-01 7.123507559299468994e-02 4.856901764869689941e-01 2.523370385169982910e-01
-5.380587279796600342e-02 1.576334536075592041e-01 2.286299169063568115e-01 4.132585227489471436e-01 -2.994487583637237549e-01 3.748667538166046143e-01 4.722732603549957275e-01 5.440272688865661621e-01
-2.391277253627777100e-02 -1.156946197152137756e-01 5.493988990783691406e-01 -7.566075026988983154e-02 -6.242089867591857910e-01 2.209792733192443848e-01 -1.535759866237640381e-01 -4.652149677276611328e-01
1.721222996711730957e-01 3.234682679176330566e-01 4.521523714065551758e-01 2.253199517726898193e-01 -3.463975787162780762e-01 -1.855935007333755493e-01 4.368501305580139160e-01 5.150310397148132324e-01
-4.012470543384552002e-01 1.050653085112571716e-01 7.843502610921859741e-02 3.789153993129730225e-01 -8.108756542205810547e-01 -2.948653511703014374e-02 8.278758078813552856e-02 1.139774918556213379e-01
1.371308565139770508e-01 3.384543582797050476e-02 4.651080071926116943e-01 7.210011482238769531e-01 -3.463848233222961426e-01 -2.592152655124664307e-01 1.970435976982116699e-01 1.337166726589202881e-01
-1.861352771520614624e-01 -3.482408355921506882e-03 2.178427278995513916e-01 1.223385035991668701e-01 -5.622382760047912598e-01 5.229723453521728516e-01 -1.215353235602378845e-01 5.463848710060119629e-01
-2.326575107872486115e-02 2.420261800289154053e-01 9.123554825782775879e-02 1.728888005018234253e-01 -7.694531679153442383e-01 5.163635611534118652e-01 -4.163558781147003174e-02 2.055345773696899414e-01
-6.625711321830749512e-01 -5.043257474899291992e-01 3.920935690402984619e-01 3.311725854873657227e-01 -1.855282783508300781e-01 5.002045631408691406e-02 7.884367555379867554e-02 1.016061846166849136e-02
-2.510583102703094482e-01 3.788129389286041260e-01 4.055776074528694153e-02 5.330246686935424805e-01 -6.337773799896240234e-01 1.917375326156616211e-01 2.457616329193115234e-01 9.420448541641235352e-02
-1.131503432989120483e-01 5.492013692855834961e-01 8.937448263168334961e-02 3.536626696586608887e-01 -6.265344619750976562e-01 1.189056858420372009e-01 3.339689075946807861e-01 1.851767152547836304e-01
2.634983062744140625e-01 4.314867407083511353e-02 3.091784715652465820e-01 3.797416388988494873e-01 -3.157375752925872803e-01 2.746303677558898926e-01 3.795814514160156250e-01 6.080442667007446289e-01
-7.675731927156448364e-02 4.388301670551300049e-01 3.249954879283905029e-01 1.247511208057403564e-01 -1.971115320920944214e-01 -1.222660467028617859e-01 7.588490843772888184e-01 2.251612693071365356e-01
-2.897569835186004639e-01 1.339600533246994019e-01 5.003726482391357422e-01 -4.592512734234333038e-03 -7.246052622795104980e-01 5.984061211347579956e-02 -3.313059806823730469e-01 -9.645824879407882690e-02
-2.635749280452728271e-01 -1.792364567518234253e-01 -4.863519594073295593e-02 4.022894501686096191e-01 -7.543470263481140137e-01 2.689929008483886719e-01 2.848997414112091064e-01 1.078683212399482727e-01
-5.387283116579055786e-02 -1.165025234222412109e-01 5.828351378440856934e-01 -1.013711765408515930e-01 3.916070237755775452e-02 2.528984844684600830e-01 4.852814972400665283e-01 5.766825675964355469e-01
2.099329605698585510e-02 -1.670279167592525482e-02 5.197351574897766113e-01 2.278121262788772583e-01 -6.049339771270751953e-01 2.635529637336730957e-01 -3.299749195575714111e-01 -3.646484613418579102e-01
-1.804246902465820312e-01 -2.541920542716979980e-01 6.155726313591003418e-01 -4.380961880087852478e-02 -5.692777633666992188e-01 -3.478739559650421143e-01 -1.267255246639251709e-01 -2.466405332088470459e-01
-7.015839219093322754e-02 8.070020936429500580e-03 8.373764157295227051e-01 -4.329540729522705078e-01 -3.192547559738159180e-01 5.499533563852310181e-02 1.539045479148626328e-02 3.434066101908683777e-02
2.334341853857040405e-01 4.210111498832702637e-01 1.163937747478485107e-01 2.978993058204650879e-01 -7.044790983200073242e-01 1.383539522066712379e-03 3.943412303924560547e-01 1.190326437354087830e-01
-1.352696418762207031e-01 -3.915393650531768799e-01 1.502850800752639771e-01 1.073039993643760681e-01 -3.638109266757965088e-01 1.014133468270301819e-01 7.838415503501892090e-01 1.929990649223327637e-01
-5.703771952539682388e-03 2.720562219619750977e-01 4.809960424900054932e-01 7.357142865657806396e-02 -1.972592771053314209e-01 7.828941196203231812e-02 6.104963421821594238e-01 -5.209960341453552246e-01
4.515138566493988037e-01 -4.676324427127838135e-01 5.579496622085571289e-01 -1.081914976239204407e-01 -2.566433250904083252e-01 1.191662475466728210e-01 4.107303619384765625e-01 7.534050941467285156e-02
-6.304639857262372971e-03 -4.157023429870605469e-01 5.912981033325195312e-01 5.688421726226806641e-01 -1.598413735628128052e-01 -2.163642793893814087e-01 2.851714491844177246e-01 1.585394330322742462e-02
-9.785495698451995850e-02 1.418113708496093750e-01 -3.269571810960769653e-02 9.098434448242187500e-02 -9.522975087165832520e-01 1.352668851613998413e-01 1.062727198004722595e-01 1.565415412187576294e-01
3.288397490978240967e-01 -8.835773915052413940e-02 4.101869463920593262e-01 7.242354750633239746e-01 -2.700023055076599121e-01 1.944888532161712646e-01 6.110211834311485291e-03 2.837647795677185059e-01
5.126693751662969589e-03 2.303380519151687622e-02 5.560369491577148438e-01 1.126685664057731628e-01 -6.236040592193603516e-01 2.569078505039215088e-01 -2.677260935306549072e-01 -3.886011540889739990e-01
-8.004151284694671631e-02 -6.715855002403259277e-01 4.739619791507720947e-01 1.137455776333808899e-01 -2.228212207555770874e-01 6.577017903327941895e-02 4.244107902050018311e-01 2.662492990493774414e-01
-1.188896298408508301e-01 1.234421655535697937e-01 8.886930346488952637e-01 -2.581806778907775879e-01 -1.044372767210006714e-01 -5.612083896994590759e-02 1.938569396734237671e-01 -2.501148283481597900e-01
-4.573273360729217529e-01 2.686918675899505615e-01 4.040380418300628662e-01 2.827226370573043823e-02 -5.138947963714599609e-01 3.089994192123413086e-01 -5.427686125040054321e-02 -4.382875561714172363e-01
5.228272639214992523e-03 3.521279394626617432e-01 2.654760181903839111e-01 4.496570229530334473e-01 -3.036967515945434570e-01 5.219835042953491211e-01 3.038502037525177002e-01 3.824738860130310059e-01
8.610416948795318604e-02 8.638577908277511597e-02 2.516458034515380859e-01 7.296628952026367188e-01 -3.161064982414245605e-01 -3.190754912793636322e-03 4.911274313926696777e-01 2.196599394083023071e-01
-1.992625296115875244e-01 -1.021075919270515442e-01 7.997280955314636230e-01 -3.730985820293426514e-01 -3.690406978130340576e-01 -1.682694405317306519e-01 1.674222946166992188e-02 7.946619391441345215e-02
2.523992657661437988e-01 2.429880499839782715e-01 -6.125587970018386841e-03 1.289484500885009766e-01 -7.753536701202392578e-01 6.214932352304458618e-02 5.055126547813415527e-01 2.723160898312926292e-03
-4.622896313667297363e-01 9.111374616622924805e-02 4.376159012317657471e-01 2.117763757705688477e-01 -3.595445454120635986e-01 1.121469140052795410e-01 1.590720564126968384e-01 -6.119449138641357422e-01
2.611778378486633301e-01 -2.670231461524963379e-01 6.470636129379272461e-01 6.050371527671813965e-01 -2.157316803932189941e-01 1.257857084274291992e-01 -7.618893682956695557e-02 -8.692892640829086304e-02
-5.265598893165588379e-01 2.859693467617034912e-01 1.458597332239151001e-01 5.093649625778198242e-01 -4.050026834011077881e-01 2.006687223911285400e-01 2.239196300506591797e-01 3.252590000629425049e-01
-1.797245889902114868e-01 1.379547417163848877e-01 6.043061017990112305e-01 2.578158974647521973e-01 -3.679335713386535645e-01 -3.782335817813873291e-01 -1.979973018169403076e-01 4.465130567550659180e-01
4.371653869748115540e-02 9.787848591804504395e-02 8.407258987426757812e-01 -2.567310929298400879e-01 -5.124701559543609619e-02 -1.733841001987457275e-01 4.269181489944458008e-01 -2.881514281034469604e-02
-1.969052702188491821e-01 -3.066417574882507324e-01 3.793704509735107422e-01 -3.189424276351928711e-01 -3.576408326625823975e-01 2.069746255874633789e-01 3.232901990413665771e-01 5.884647965431213379e-01
1.268079429864883423e-01 2.765553295612335205e-01 6.309186220169067383e-01 -4.919098317623138428e-01 -2.768211960792541504e-01 2.478952854871749878e-01 3.145641386508941650e-01 -1.742717772722244263e-01
1.664117872714996338e-01 3.595469594001770020e-01 3.578217923641204834e-01 3.160612881183624268e-01 -2.654141485691070557e-01 2.172984033823013306e-01 3.630351722240447998e-01 6.046850085258483887e-01
-2.588953077793121338e-01 -5.350366830825805664e-01 2.475443780422210693e-01 -2.457716166973114014e-01 -5.921919941902160645e-01 5.011356249451637268e-02 3.556973636150360107e-01 2.128466516733169556e-01
-1.625107824802398682e-01 2.176928520202636719e-01 7.222210764884948730e-01 -3.864466249942779541e-01 -4.760601222515106201e-01 1.710044778883457184e-02 -1.208068877458572388e-01 1.171999648213386536e-01
-2.234199792146682739e-01 -1.265501510351896286e-02 7.225299477577209473e-01 -3.444332182407379150e-01 -4.598667919635772705e-01 -3.063068687915802002e-01 3.935782983899116516e-02 4.887888953089714050e-02
2.176412045955657959e-01 -5.076475739479064941e-01 6.379935145378112793e-01 2.535757720470428467e-01 -2.940436601638793945e-01 -2.555574476718902588e-01 2.240354865789413452e-01 -1.470595449209213257e-01
-2.573893666267395020e-01 -1.960513442754745483e-01 6.822846084833145142e-02 4.840394258499145508e-01 -7.050937414169311523e-01 1.361756324768066406e-01 2.576329410076141357e-01 2.725612223148345947e-01
-5.819729566574096680e-01 2.678377330303192139e-01 4.976742565631866455e-01 -5.377706885337829590e-02 -3.820900022983551025e-01 4.609042778611183167e-02 1.100506111979484558e-01 -4.228126108646392822e-01
-3.776021003723144531e-01 2.664429247379302979e-01 4.086515307426452637e-01 2.590442299842834473e-01 -9.468489140272140503e-02 -2.073719054460525513e-01 6.585713624954223633e-01 2.581475377082824707e-01
2.943263351917266846e-01 7.246838510036468506e-02 2.999152541160583496e-01 5.020316839218139648e-01 -4.614323377609252930e-01 8.698821067810058594e-02 2.081772983074188232e-01 5.498278737068176270e-01
-7.594958692789077759e-02 -1.020745113492012024e-01 8.547094464302062988e-01 -3.890175819396972656e-01 -9.672791510820388794e-02 8.894898928701877594e-03 2.933301329612731934e-01 -8.044655621051788330e-02
-5.799315497279167175e-02 6.047987341880798340e-01 4.676536917686462402e-01 1.203997135162353516e-01 -2.085593938827514648e-01 4.358966648578643799e-02 4.154156148433685303e-01 4.239009618759155273e-01
-1.904972493648529053e-01 1.226578745990991592e-02 1.026076897978782654e-01 5.500228404998779297e-01 -7.896829247474670410e-01 -1.344137340784072876e-01 9.293779730796813965e-02 -1.425352133810520172e-02
-3.126193583011627197e-01 8.969846367835998535e-02 2.547001838684082031e-01 4.955546185374259949e-02 -5.671242475509643555e-01 4.981136620044708252e-01 -2.140912711620330811e-01 4.596880376338958740e-01
-7.733492851257324219e-01 -2.476916313171386719e-01 4.923083186149597168e-01 2.433594912290573120e-01 -2.300160564482212067e-02 3.503978624939918518e-02 1.586047410964965820e-01 1.098904237151145935e-01
1.501705944538116455e-01 -4.286265000700950623e-02 8.792557716369628906e-01 -3.067709207534790039e-01 -2.077759057283401489e-01 -1.305972877889871597e-02 1.996284574270248413e-01 -1.588067561388015747e-01
2.544882893562316895e-01 -4.830939173698425293e-01 5.733076930046081543e-01 2.824504077434539795e-01 -3.430278003215789795e-01 -1.193306222558021545e-01 2.434902638196945190e-01 -3.196884393692016602e-01
5.108692124485969543e-02 1.552557796239852905e-01 5.903493165969848633e-01 -8.203054778277873993e-03 -4.994253516197204590e-01 4.992261230945587158e-01 -2.832908630371093750e-01 -2.140095829963684082e-01
-1.612220257520675659e-01 2.376116812229156494e-01 3.453063666820526123e-01 -1.423694286495447159e-02 -3.795841634273529053e-01 2.545032799243927002e-01 5.102216005325317383e-01 -5.735213160514831543e-01
1.338818222284317017e-01 -6.623964291065931320e-04 1.590823531150817871e-01 4.185456633567810059e-01 -4.523668885231018066e-01 2.696263790130615234e-01 4.537198245525360107e-01 5.462523698806762695e-01
-8.045815676450729370e-02 9.463412314653396606e-02 8.976355791091918945e-01 -3.051593601703643799e-01 -9.408576041460037231e-02 -1.126347109675407410e-01 2.516096234321594238e-01 -2.919992059469223022e-02
3.322940319776535034e-04 5.515914410352706909e-02 4.892099797725677490e-01 7.157184928655624390e-02 -4.442030489444732666e-01 5.767295956611633301e-01 -1.627542972564697266e-01 -4.428161978721618652e-01
-5.610693991184234619e-02 3.173394799232482910e-01 5.803694128990173340e-01 -1.619815267622470856e-02 -2.715714834630489349e-02 3.381828069686889648e-01 3.167380392551422119e-01 5.861983895301818848e-01
-9.034703485667705536e-03 -2.826296985149383545e-01 2.352228946983814240e-02 4.851843714714050293e-01 -5.367577672004699707e-01 1.880825310945510864e-01 5.968987941741943359e-01 6.564810127019882202e-02
7.066756486892700195e-02 1.914169341325759888e-01 9.289859980344772339e-02 1.363585591316223145e-01 -4.849900603294372559e-01 4.799596667289733887e-01 4.633914530277252197e-01 5.008327364921569824e-01
-2.649618387222290039e-01 7.570860534906387329e-02 4.515545666217803955e-01 -6.555528193712234497e-02 -5.806753635406494141e-01 4.182382822036743164e-01 -1.029463037848472595e-01 -4.394990801811218262e-01
-1.182727515697479248e-01 5.449166055768728256e-03 3.551601618528366089e-02 4.880614206194877625e-02 -5.725926160812377930e-01 -7.340577989816665649e-02 7.776163816452026367e-01 2.107140421867370605e-01
-1.335169188678264618e-02 1.315755695104598999e-01 1.289801448583602905e-01 5.650145560503005981e-02 -6.964414715766906738e-01 5.080567598342895508e-01 -2.207803167402744293e-02 4.680187702178955078e-01
2.137342393398284912e-01 3.407700061798095703e-01 7.654003053903579712e-02 4.171770215034484863e-01 -6.616454720497131348e-01 1.200953274965286255e-01 4.264006912708282471e-01 1.558312624692916870e-01
-1.525627225637435913e-01 9.561008960008621216e-02 8.560217171907424927e-02 2.626448124647140503e-02 -6.326905488967895508e-01 -1.966151148080825806e-01 7.102097272872924805e-01 1.273307204246520996e-01
6.946685258299112320e-03 -2.023629546165466309e-01 5.091285705566406250e-01 3.652637302875518799e-01 -4.905209243297576904e-01 -4.153991341590881348e-01 1.274972707033157349e-01 -3.700658380985260010e-01
-3.995218873023986816e-02 2.659181952476501465e-01 2.973572313785552979e-01 -1.282291412353515625e-01 -8.962737023830413818e-02 3.842208087444305420e-01 7.453010082244873047e-01 3.342078924179077148e-01
-2.165267020463943481e-01 8.714158087968826294e-03 -1.007795333862304688e-01 5.000107884407043457e-01 -5.898318290710449219e-01 4.718223214149475098e-01 3.497887849807739258e-01 1.675485633313655853e-03
1.126556023955345154e-01 -5.497925281524658203e-01 3.741644322872161865e-01 -2.478881031274795532e-01 -4.081397652626037598e-01 5.224010944366455078e-01 1.979812979698181152e-01 -7.008463144302368164e-02
-6.624756455421447754e-01 2.801426649093627930e-01 4.825582802295684814e-01 6.313894689083099365e-02 -1.478884816169738770e-01 1.237519830465316772e-01 3.320412337779998779e-01 -3.136243224143981934e-01
-5.281694978475570679e-02 2.191341519355773926e-01 4.104173183441162109e-01 2.012845575809478760e-01 -2.405904531478881836e-01 -1.943156868219375610e-02 6.551045775413513184e-01 -5.028015375137329102e-01
-3.032207861542701721e-02 -1.913303285837173462e-01 5.509927272796630859e-01 6.742820143699645996e-01 -1.640398800373077393e-01 -1.524017006158828735e-01 3.813138604164123535e-01 -9.321156889200210571e-02
1.315011829137802124e-01 -3.963063657283782959e-01 2.262985408306121826e-01 -4.276673495769500732e-01 -6.062469482421875000e-01 1.983427107334136963e-01 3.915300071239471436e-01 -1.771081387996673584e-01
7.874316722154617310e-02 -1.287685334682464600e-01 5.969399213790893555e-01 6.931785345077514648e-01 -6.142535433173179626e-02 2.751290202140808105e-01 -1.392550319433212280e-01 -2.037728279829025269e-01
4.832460284233093262e-01 -4.341480135917663574e-01 6.110498905181884766e-01 4.791003465652465820e-02 -3.036540448665618896e-01 2.362914383411407471e-02 2.419647276401519775e-01 2.258327752351760864e-01
-3.464298844337463379e-01 -6.504545360803604126e-02 3.400944769382476807e-01 2.320254147052764893e-01 -4.622984826564788818e-01 1.748727262020111084e-01 1.885364800691604614e-01 -6.529999375343322754e-01
1.041126400232315063e-01 6.218299269676208496e-01 1.896044909954071045e-01 1.133050769567489624e-01 -5.546775460243225098e-01 1.751216351985931396e-01 3.357774615287780762e-01 3.203419446945190430e-01
-2.035134434700012207e-01 -4.429380223155021667e-02 4.945588409900665283e-01 9.504497796297073364e-02 -3.279493451118469238e-01 3.849296867847442627e-01 1.408550888299942017e-01 -6.537864804267883301e-01
3.588205873966217041e-01 1.362982857972383499e-02 5.714588761329650879e-01 6.758635640144348145e-01 -2.387454956769943237e-01 6.860761344432830811e-02 -1.571463197469711304e-01 -3.610896691679954529e-02
-6.940488815307617188e-01 -1.737039536237716675e-02 5.261216759681701660e-01 1.371942274272441864e-02 -4.400342106819152832e-01 -8.772713690996170044e-02 3.193398565053939819e-02 1.966119557619094849e-01
-2.769904434680938721e-01 -3.867978453636169434e-01 2.233527451753616333e-01 3.990840613842010498e-01 -4.613635241985321045e-01 2.217138707637786865e-01 1.889199316501617432e-01 5.165320634841918945e-01
3.931381106376647949e-01 7.834837585687637329e-02 1.620563417673110962e-01 5.229136943817138672e-01 -4.217807948589324951e-01 5.314533114433288574e-01 2.113183438777923584e-01 1.860263943672180176e-01
-1.479989886283874512e-01 4.555340111255645752e-01 3.198457062244415283e-01 1.783684939146041870e-01 -2.246577441692352295e-01 -4.155611619353294373e-02 6.700240969657897949e-01 3.678833544254302979e-01
-6.398492455482482910e-01 -2.323264330625534058e-01 4.643298983573913574e-01 -1.893181353807449341e-01 -4.109684526920318604e-01 -4.675984010100364685e-02 1.336529701948165894e-01 3.102079629898071289e-01
-6.566240638494491577e-02 1.940588653087615967e-01 -5.048362538218498230e-02 1.020536050200462341e-01 -5.249285697937011719e-01 4.397142529487609863e-01 6.873273849487304688e-01 6.122637167572975159e-02
5.602070316672325134e-02 -1.011523157358169556e-01 5.859535336494445801e-01 4.909160435199737549e-01 -4.249368607997894287e-01 -1.496597826480865479e-01 -1.431553214788436890e-01 -4.228794872760772705e-01
3.848503232002258301e-01 -3.649052977561950684e-01 6.314639449119567871e-01 -1.485236585140228271e-01 -2.544326782226562500e-01 3.961169123649597168e-01 1.486392617225646973e-01 2.327881604433059692e-01
-2.781721651554107666e-01 3.898876905441284180e-02 5.202600359916687012e-01 7.498173508793115616e-03 -6.377246975898742676e-01 1.545193791389465332e-01 -2.586546838283538818e-01 -3.910270929336547852e-01
-5.674184858798980713e-02 -5.763353109359741211e-01 5.729705095291137695e-01 5.820417776703834534e-02 -3.917909413576126099e-02 6.340142339468002319e-02 5.363837480545043945e-01 1.991806626319885254e-01
-1.712766140699386597e-01 -5.877302959561347961e-02 6.281868219375610352e-01 2.795479632914066315e-02 -1.625203154981136322e-02 7.008869200944900513e-02 3.545624911785125732e-01 6.640172600746154785e-01
1.908839493989944458e-01 -3.095169961452484131e-01 4.320012629032135010e-01 3.508624136447906494e-01 -6.048900485038757324e-01 -3.678418695926666260e-01 5.843334272503852844e-02 -2.311254143714904785e-01
-4.236081540584564209e-01 1.872676163911819458e-01 4.720153808593750000e-01 1.965079754590988159e-01 -1.804544627666473389e-01 2.411124259233474731e-01 3.781398832798004150e-01 -5.388731956481933594e-01
1.496929824352264404e-01 -1.595929637551307678e-02 6.143321394920349121e-01 6.845989823341369629e-01 -2.604050934314727783e-01 -1.817740499973297119e-01 1.174161359667778015e-01 1.289120614528656006e-01
4.629913717508316040e-02 1.473514921963214874e-02 8.097439408302307129e-01 -3.100474774837493896e-01 -4.680981636047363281e-01 1.277835387736558914e-02 -1.629205197095870972e-01 -1.547408057376742363e-03
2.618160247802734375e-01 1.575772613286972046e-01 1.859370321035385132e-01 5.843687057495117188e-01 -5.371038317680358887e-01 2.946700528264045715e-02 4.296120703220367432e-01 2.380062341690063477e-01
-2.788754701614379883e-01 1.103607192635536194e-01 -3.435731632634997368e-04 -3.108736313879489899e-02 -6.164799332618713379e-01 -1.228477284312248230e-01 6.888944506645202637e-01 1.984134912490844727e-01
1.699361950159072876e-01 4.134639352560043335e-02 7.899097204208374023e-01 -1.854208558797836304e-01 -4.746455550193786621e-01 1.412747949361801147e-01 -2.034569829702377319e-01 -1.563089936971664429e-01
6.807380169630050659e-02 1.260549426078796387e-01 6.497869491577148438e-01 2.354355901479721069e-01 -1.853494048118591309e-01 1.093524768948554993e-01 2.477400898933410645e-01 -6.278021931648254395e-01
-2.608739435672760010e-01 -2.567495405673980713e-01 4.498504698276519775e-01 1.325731128454208374e-01 -2.678631544113159180e-01 4.441511332988739014e-01 1.406779289245605469e-01 -5.977226495742797852e-01
4.806281030178070068e-01 -2.592931985855102539e-01 6.950623393058776855e-01 -8.638022094964981079e-02 -1.228913068771362305e-01 6.831517815589904785e-02 3.839213252067565918e-01 2.098231315612792969e-01
-1.281125694513320923e-01 9.107536077499389648e-02 5.171256661415100098e-01 4.749458655714988708e-02 -3.348414599895477295e-01 6.845706701278686523e-01 -2.697836458683013916e-01 -2.282077819108963013e-01
-9.293015301227569580e-02 -5.454073548316955566e-01 6.962575912475585938e-01 2.105850130319595337e-01 -3.188377320766448975e-01 -2.080895155668258667e-01 -1.833826676011085510e-02 -1.395675390958786011e-01
-2.742095887660980225e-01 -7.331569492816925049e-02 2.009177803993225098e-01 1.804073303937911987e-01 -5.035808682441711426e-01 3.370658755302429199e-01 2.740756571292877197e-01 -6.357630491256713867e-01
-4.376220703125000000e-01 -8.594163507223129272e-02 4.674864709377288818e-01 -3.189153224229812622e-02 -5.941166281700134277e-01 1.541548520326614380e-01 -1.081341505050659180e-01 -4.394418597221374512e-01
-3.232272565364837646e-01 1.264275014400482178e-01 2.466622591018676758e-01 -1.650290787220001221e-01 -1.943859308958053589e-01 6.003143191337585449e-01 4.082700014114379883e-01 4.760417044162750244e-01
1.697198897600173950e-01 3.454171419143676758e-01 8.045224547386169434e-01 -2.638136148452758789e-01 -2.385829389095306396e-01 2.770912349224090576e-01 -3.334074839949607849e-02 -1.467130985110998154e-02
-2.562753558158874512e-01 -1.127012446522712708e-01 2.162362337112426758e-01 9.234981983900070190e-02 -5.011144876480102539e-01 4.278679192066192627e-01 2.448314875364303589e-01 -6.100865006446838379e-01
-3.328016027808189392e-02 -6.309650838375091553e-02 4.841630533337593079e-02 5.671767592430114746e-01 -7.990675568580627441e-01 1.591720730066299438e-01 4.914248734712600708e-02 6.795615702867507935e-02
-2.148808240890502930e-01 2.799870371818542480e-01 4.133546948432922363e-01 4.054788649082183838e-01 -2.345538884401321411e-02 -2.011533379554748535e-01 6.907169222831726074e-01 1.485111415386199951e-01
-2.488242387771606445e-01 2.922252416610717773e-01 -3.591767698526382446e-02 5.780642628669738770e-01 -5.121235251426696777e-01 2.878873944282531738e-01 4.131713211536407471e-01 -3.718103095889091492e-02
1.271524429321289062e-01 -3.909003734588623047e-01 5.651151537895202637e-01 3.278361558914184570e-01 -4.315774738788604736e-01 -2.519975304603576660e-01 1.863387972116470337e-01 -3.459963798522949219e-01
9.762853384017944336e-03 3.518507182598114014e-01 1.137940362095832825e-01 3.528987169265747070e-01 -7.023034095764160156e-01 1.277924329042434692e-01 3.832838535308837891e-01 2.866216301918029785e-01
2.414614195004105568e-03 -6.873702406883239746e-01 3.537161946296691895e-01 -1.423223912715911865e-01 -4.424719810485839844e-01 2.923634350299835205e-01 2.805588245391845703e-01 -1.489107012748718262e-01
9.975926578044891357e-02 1.036424338817596436e-01 6.094003319740295410e-01 -1.239570751786231995e-01 -4.916550219058990479e-01 4.823322892189025879e-01 -2.624866962432861328e-01 -2.220444530248641968e-01
2.984016016125679016e-02 -7.559569180011749268e-02 4.600160419940948486e-01 3.668597340583801270e-01 -5.360371470451354980e-01 -5.520867109298706055e-01 1.647999137639999390e-01 -1.670306175947189331e-01
4.900483787059783936e-01 -4.265738427639007568e-01 6.431964039802551270e-01 7.617143541574478149e-02 -1.639270037412643433e-01 8.119986206293106079e-02 3.435761630535125732e-01 8.290705084800720215e-02
-1.879653036594390869e-01 4.498408734798431396e-01 3.027156889438629150e-01 2.058099955320358276e-01 -2.523612678050994873e-01 2.606935501098632812e-01 5.868452787399291992e-01 3.902343511581420898e-01
-6.728878021240234375e-01 6.408209353685379028e-02 4.929397106170654297e-01 -1.075274422764778137e-01 -1.766560971736907959e-01 -8.210297673940658569e-03 4.163596332073211670e-01 2.897135615348815918e-01
-3.530803322792053223e-01 -4.312282055616378784e-02 3.474200665950775146e-01 3.596186339855194092e-01 -4.180846810340881348e-01 2.472718060016632080e-01 4.669999331235885620e-02 -6.207491755485534668e-01
-1.801679581403732300e-01 1.728714108467102051e-01 3.969210386276245117e-01 2.208404392004013062e-01 -2.257215082645416260e-01 -9.330655448138713837e-03 6.208574771881103516e-01 -5.429887175559997559e-01
3.598327282816171646e-03 -9.310238063335418701e-02 9.400432705879211426e-01 -1.412519216537475586e-01 1.044670641422271729e-01 5.627219378948211670e-02 2.372093200683593750e-01 -1.316718906164169312e-01
-3.717447817325592041e-02 3.155769109725952148e-01 4.473516941070556641e-01 4.510725662112236023e-02 6.221796944737434387e-02 1.786655783653259277e-01 7.618091702461242676e-01 2.841224968433380127e-01
-5.663356184959411621e-02 -4.021607711911201477e-02 5.246171951293945312e-01 8.793721348047256470e-02 -5.894145965576171875e-01 2.110790908336639404e-01 -1.102785021066665649e-01 -5.550618767738342285e-01
2.994760870933532715e-01 6.364364176988601685e-02 6.768490076065063477e-01 -8.467554301023483276e-02 -3.224342763423919678e-01 2.992136478424072266e-01 1.132672876119613647e-01 -4.844036698341369629e-01
-3.598646819591522217e-01 1.408115327358245850e-01 4.799826741218566895e-01 1.345205307006835938e-01 -1.257304698228836060e-01 -1.005936488509178162e-01 5.692766904830932617e-01 5.021825432777404785e-01
7.000477053225040436e-04 -5.230778828263282776e-02 2.351381629705429077e-01 7.252153158187866211e-01 -4.662735164165496826e-01 -2.279997915029525757e-01 3.716273903846740723e-01 9.238120913505554199e-02
8.811854571104049683e-02 3.013245761394500732e-01 3.905273377895355225e-01 -1.915068179368972778e-01 -1.381285041570663452e-01 2.533308565616607666e-01 7.054926156997680664e-01 3.623207807540893555e-01
6.055029109120368958e-02 -4.998864233493804932e-01 3.583709299564361572e-01 9.275780618190765381e-02 -3.516034483909606934e-01 2.035084366798400879e-01 5.076543092727661133e-01 4.320416450500488281e-01
8.237084746360778809e-02 2.665470838546752930e-01 4.435457587242126465e-01 3.159551694989204407e-02 -3.169073164463043213e-01 -2.600638866424560547e-01 5.140019059181213379e-01 5.405322909355163574e-01
1.905838698148727417e-01 -3.158162832260131836e-01 5.980786085128784180e-01 5.225666761398315430e-01 -3.754381537437438965e-01 -2.769933938980102539e-01 7.030983269214630127e-02 -1.026711910963058472e-01
-5.808645486831665039e-01 3.590136170387268066e-01 5.112587809562683105e-01 6.378729641437530518e-02 -2.325444817543029785e-01 3.769672289490699768e-02 7.219275087118148804e-02 4.555671215057373047e-01
-4.218621850013732910e-01 -5.297115445137023926e-01 2.883660495281219482e-01 -1.005670130252838135e-01 -1.637458652257919312e-01 2.952414751052856445e-01 5.608137845993041992e-01 1.402752101421356201e-01
2.384896278381347656e-01 -2.389702200889587402e-02 7.002293467521667480e-01 -1.000096648931503296e-01 -4.529871940612792969e-01 2.818709313869476318e-01 -7.246589660644531250e-02 -3.902930617332458496e-01
-1.287034898996353149e-01 -3.702760487794876099e-02 5.018109679222106934e-01 6.552803516387939453e-01 -1.682651937007904053e-01 -2.913786172866821289e-01 4.138142466545104980e-01 -1.280669122934341431e-01
2.448123991489410400e-01 -6.219787001609802246e-01 4.012807905673980713e-01 -2.331148535013198853e-01 -4.795700907707214355e-01 1.880964338779449463e-01 2.617839574813842773e-01 6.278367340564727783e-02
5.901924520730972290e-02 2.822279632091522217e-01 5.220828056335449219e-01 1.149547696113586426e-01 -1.945552974939346313e-01 1.366551872342824936e-02 5.869998335838317871e-01 -4.984694123268127441e-01
-3.220654428005218506e-01 2.301719784736633301e-01 3.444689512252807617e-01 1.819280534982681274e-02 -2.049794197082519531e-01 4.137994945049285889e-01 5.007232427597045898e-01 -5.102298855781555176e-01
-2.786251604557037354e-01 -2.183316051959991455e-01 5.801770687103271484e-01 -3.210630118846893311e-01 -1.073681041598320007e-01 2.542739510536193848e-01 3.345812857151031494e-01 4.968748986721038818e-01
-8.119348436594009399e-02 1.711815297603607178e-01 7.002353072166442871e-01 1.498678773641586304e-01 1.003581732511520386e-01 4.925370514392852783e-01 -1.036955937743186951e-01 4.334711730480194092e-01
-2.323683649301528931e-01 -5.187738537788391113e-01 1.582769453525543213e-01 4.139187633991241455e-01 -3.909821212291717529e-01 7.782702893018722534e-02 5.606471300125122070e-01 8.514220267534255981e-02
-5.253190919756889343e-02 6.806728243827819824e-02 2.931983768939971924e-02 1.548357456922531128e-01 -5.100471377372741699e-01 6.123094260692596436e-02 7.863320112228393555e-01 2.925029397010803223e-01
-6.168705821037292480e-01 -3.116782307624816895e-01 3.335748314857482910e-01 -2.971153855323791504e-01 -3.278124332427978516e-01 3.161070644855499268e-01 1.542074233293533325e-01 3.026766479015350342e-01
-4.967768490314483643e-01 -5.772352218627929688e-01 2.675250768661499023e-01 5.846130475401878357e-02 -3.257500827312469482e-01 6.942743808031082153e-02 4.802372157573699951e-01 5.885390192270278931e-02
-5.708378180861473083e-02 3.094384074211120605e-01 4.931908845901489258e-01 5.676480382680892944e-02 -2.304319739341735840e-01 1.541474759578704834e-01 5.218973159790039062e-01 -5.525329709053039551e-01
-9.674208611249923706e-02 -5.774309635162353516e-01 5.468819737434387207e-01 1.473514586687088013e-01 -2.318013459444046021e-01 -1.270022094249725342e-01 4.727380573749542236e-01 -2.075559943914413452e-01
-1.962309181690216064e-01 1.978647112846374512e-01 3.478139936923980713e-01 -1.416956335306167603e-01 -7.551643252372741699e-02 6.377342343330383301e-01 3.671697676181793213e-01 4.838073551654815674e-01
-4.813140630722045898e-01 -2.652899622917175293e-01 2.516737282276153564e-01 1.880964189767837524e-01 -4.132318496704101562e-01 2.579402625560760498e-01 2.162240818142890930e-02 6.012294292449951172e-01
1.759967505931854248e-01 2.378873825073242188e-01 2.374486774206161499e-01 2.705427110195159912e-01 -3.778693974018096924e-01 1.231699362397193909e-01 5.599192380905151367e-01 5.580266714096069336e-01
-4.280135035514831543e-02 6.294596940279006958e-02 4.816586673259735107e-01 1.604629121720790863e-02 -5.693703293800354004e-01 5.267907381057739258e-01 -3.037464618682861328e-01 -2.607686817646026611e-01
2.905854880809783936e-01 2.208668589591979980e-01 5.755391120910644531e-01 -7.404264807701110840e-02 -2.350970506668090820e-01 4.247564971446990967e-01 2.616898417472839355e-01 -4.752684831619262695e-01
2.110200971364974976e-01 7.623614370822906494e-02 2.644639313220977783e-01 6.929942369461059570e-01 -4.334887266159057617e-01 -5.265134200453758240e-02 3.568296134471893311e-01 2.854197025299072266e-01
1.095342040061950684e-01 -2.208313792943954468e-01 3.162771165370941162e-01 4.478541612625122070e-01 -2.738727629184722900e-01 1.436540484428405762e-01 4.636752903461456299e-01 5.727073550224304199e-01
-1.557431221008300781e-01 2.223735600709915161e-01 6.024385094642639160e-01 2.331034839153289795e-01 -3.471721336245536804e-02 -1.887363567948341370e-02 5.830760002136230469e-01 -4.092499911785125732e-01
1.017035767436027527e-01 -2.662473320960998535e-01 4.807687699794769287e-01 7.293521761894226074e-01 -1.105768680572509766e-01 -4.540213942527770996e-02 3.625425398349761963e-01 -9.974864125251770020e-02
2.364122867584228516e-01 2.902839481830596924e-01 6.683256030082702637e-01 -4.047944024205207825e-02 -8.831178396940231323e-02 5.633296370506286621e-01 4.350992292165756226e-02 -2.907134592533111572e-01
-4.777319133281707764e-01 -2.162429094314575195e-01 6.163225173950195312e-01 -6.089708954095840454e-02 -4.226337373256683350e-01 -3.770150244235992432e-01 -1.434366554021835327e-01 1.076328288763761520e-02
-9.915146976709365845e-02 3.022423684597015381e-01 4.301868379116058350e-01 -6.432878784835338593e-03 -2.747883498668670654e-01 1.457617282867431641e-01 5.687067508697509766e-01 -5.417877435684204102e-01
-1.215069144964218140e-01 -1.082504838705062866e-01 6.542752981185913086e-01 -2.306030839681625366e-01 -2.180822789669036865e-01 1.319908201694488525e-01 6.500309705734252930e-02 6.504284143447875977e-01
-2.684742212295532227e-01 4.782959818840026855e-01 1.543696075677871704e-01 6.208818405866622925e-02 -6.839327216148376465e-01 -3.731277957558631897e-02 3.776887655258178711e-01 2.442631572484970093e-01
2.219336628913879395e-01 1.193529516458511353e-01 6.849610209465026855e-01 1.341736782342195511e-02 -4.560490846633911133e-01 2.648792564868927002e-01 -1.122628822922706604e-01 -4.200046360492706299e-01
-1.099685952067375183e-01 1.068106517195701599e-01 6.464596390724182129e-01 -2.712751626968383789e-01 -1.183168888092041016e-01 3.552778065204620361e-01 1.241382285952568054e-01 5.739045739173889160e-01
-3.477451205253601074e-01 6.676518172025680542e-02 4.907281398773193359e-01 1.482612341642379761e-01 -1.024248525500297546e-01 3.911398053169250488e-01 3.574568927288055420e-01 -5.661832690238952637e-01
1.478712856769561768e-01 4.433046877384185791e-01 1.053615808486938477e-01 -1.018393263220787048e-01 -7.481422424316406250e-01 -6.320945173501968384e-02 4.430857300758361816e-01 1.027461607009172440e-02
-4.666019380092620850e-01 9.092018753290176392e-02 5.615406632423400879e-01 -2.663868665695190430e-01 -4.088058471679687500e-01 -2.927486300468444824e-01 1.662720926105976105e-02 3.669139742851257324e-01
-4.851510524749755859e-01 1.547126024961471558e-01 4.581089019775390625e-01 -6.382686551660299301e-03 -6.371332705020904541e-02 4.055269658565521240e-01 1.664658188819885254e-01 5.784164667129516602e-01
-6.502865552902221680e-01 1.615441888570785522e-01 4.168654084205627441e-01 -1.495483517646789551e-01 -2.202077805995941162e-01 1.478246152400970459e-01 2.554509341716766357e-01 4.682847559452056885e-01
1.169772818684577942e-01 1.985711306333541870e-01 6.405416131019592285e-01 -1.893559098243713379e-01 -1.029382795095443726e-01 1.120784282684326172e-01 3.430902659893035889e-01 5.998899340629577637e-01
-6.871749758720397949e-01 2.324592471122741699e-01 1.460576653480529785e-01 4.515084922313690186e-01 -4.420637488365173340e-01 1.082354485988616943e-01 1.702912896871566772e-01 1.114725992083549500e-01
-3.379214406013488770e-01 2.754895985126495361e-01 -1.134027075022459030e-02 1.469155997037887573e-01 -7.913234829902648926e-01 1.339625567197799683e-01 3.552897870540618896e-01 1.335372328758239746e-01
-1.131111979484558105e-01 -5.462155938148498535e-01 2.981920242309570312e-01 -2.677996158599853516e-01 -4.154909253120422363e-01 4.908260107040405273e-01 2.571728527545928955e-01 -2.203143388032913208e-01
6.876411847770214081e-03 -4.833952486515045166e-01 2.508690953254699707e-01 -2.540920376777648926e-01 -4.183541536331176758e-01 6.294219493865966797e-01 2.543357312679290771e-01 -5.389835685491561890e-02
1.011074781417846680e-01 -2.408084869384765625e-01 2.986299432814121246e-02 1.905386149883270264e-01 -6.592788100242614746e-01 2.964677512645721436e-01 4.549076557159423828e-01 4.063362181186676025e-01
3.890933096408843994e-02 1.366768330335617065e-01 2.064050883054733276e-01 -1.036592349410057068e-01 -3.324615061283111572e-01 5.340576171875000000e-01 4.561859369277954102e-01 5.679817199707031250e-01
-3.024350702762603760e-01 3.268228471279144287e-01 -1.311513624386861920e-04 3.602446913719177246e-01 -6.707692742347717285e-01 4.339421391487121582e-01 9.717099368572235107e-02 1.557692885398864746e-01
1.861013770103454590e-01 1.652687191963195801e-01 5.679544210433959961e-01 3.017331287264823914e-02 -4.582657516002655029e-01 5.342513918876647949e-01 -2.856727540493011475e-01 -1.937237828969955444e-01
-8.283113837242126465e-01 -2.228354662656784058e-01 4.496150910854339600e-01 1.774499267339706421e-01 -8.591655641794204712e-02 9.417638927698135376e-02 1.016574651002883911e-01 6.338233500719070435e-02
-2.647741138935089111e-01 -4.122153222560882568e-01 3.516795337200164795e-01 -4.156923592090606689e-01 -6.409547924995422363e-01 -1.384344696998596191e-01 1.475529372692108154e-01 1.083301901817321777e-01
-3.560930117964744568e-02 -2.020568400621414185e-01 7.347247600555419922e-01 5.794678330421447754e-01 -1.614299975335597992e-02 2.075126320123672485e-01 -6.173394992947578430e-02 -1.875325292348861694e-01
3.663398921489715576e-01 8.734730631113052368e-02 1.683717370033264160e-01 5.813755989074707031e-01 -3.789886236190795898e-01 3.700003623962402344e-01 4.319117963314056396e-01 1.572849154472351074e-01
2.911088056862354279e-02 3.728195428848266602e-01 4.701213538646697998e-01 2.306847125291824341e-01 -4.946390688419342041e-01 -4.038171768188476562e-01 2.771093137562274933e-02 4.212180674076080322e-01
-4.447911083698272705e-01 2.334718704223632812e-01 7.246382534503936768e-03 4.281166791915893555e-01 -4.628048837184906006e-01 4.106513261795043945e-01 3.641010224819183350e-01 2.211852520704269409e-01
-3.347746655344963074e-02 -7.391081005334854126e-02 5.364227890968322754e-01 -2.884511649608612061e-01 -1.067022979259490967e-01 2.783913612365722656e-01 4.936162233352661133e-01 5.384411811828613281e-01
-1.162504255771636963e-01 -7.092769742012023926e-01 3.722255825996398926e-01 -1.953740566968917847e-01 -4.969105422496795654e-01 5.527541413903236389e-02 2.047511339187622070e-01 1.216171830892562866e-01
-2.646333277225494385e-01 1.971642673015594482e-01 6.144772171974182129e-01 2.506503462791442871e-01 1.161135435104370117e-01 1.902776062488555908e-01 5.037524700164794922e-01 -3.837096691131591797e-01
-2.976071238517761230e-01 -2.378126978874206543e-01 2.961396574974060059e-01 -1.161516457796096802e-01 -4.045854508876800537e-01 5.485341548919677734e-01 -2.079463005065917969e-01 4.958472847938537598e-01
2.600450217723846436e-01 3.434891104698181152e-01 5.476790666580200195e-01 6.827675700187683105e-01 -5.901507660746574402e-02 1.771255582571029663e-02 1.434075981378555298e-01 1.546148657798767090e-01
-1.861749142408370972e-01 1.809804588556289673e-01 5.833884477615356445e-01 1.748709231615066528e-01 -4.128806889057159424e-01 -2.877378165721893311e-01 -2.929801940917968750e-01 4.717649519443511963e-01
-1.306736189872026443e-02 3.197083473205566406e-01 6.974633336067199707e-01 -1.828673183917999268e-01 2.855720743536949158e-02 2.913624644279479980e-01 2.715265154838562012e-01 4.672110378742218018e-01
-4.775845110416412354e-01 2.266164869070053101e-01 6.908031702041625977e-01 -9.986761957406997681e-02 -2.094406932592391968e-01 1.120088621973991394e-01 1.008023768663406372e-01 -4.084151089191436768e-01
-3.319957852363586426e-02 -2.499105334281921387e-01 8.001263737678527832e-01 -2.615466117858886719e-01 -1.974008232355117798e-02 3.278611004352569580e-01 2.353155463933944702e-01 -2.541213333606719971e-01
2.128129154443740845e-01 2.705112658441066742e-02 5.814687013626098633e-01 -3.623866736888885498e-01 -1.032006666064262390e-01 2.570711970329284668e-01 4.914417564868927002e-01 4.077965915203094482e-01
1.304894983768463135e-01 1.534191071987152100e-01 8.323211669921875000e-01 -3.915471136569976807e-01 -1.415929049253463745e-01 2.510821521282196045e-01 1.729291826486587524e-01 -1.929507032036781311e-02
-5.364518761634826660e-01 -1.523409388028085232e-03 5.810833573341369629e-01 -7.039730902761220932e-03 1.089320406317710876e-01 9.474726766347885132e-02 4.601669907569885254e-01 3.767131567001342773e-01
2.023732066154479980e-01 4.327538311481475830e-01 4.261334240436553955e-01 4.938099905848503113e-02 -2.680448889732360840e-01 2.347606271505355835e-01 2.633482515811920166e-01 6.256421208381652832e-01
-3.157454729080200195e-01 2.303353250026702881e-01 4.970782697200775146e-01 1.703228503465652466e-01 -6.490644067525863647e-03 -1.454287022352218628e-01 6.469968557357788086e-01 3.624322414398193359e-01
-3.788809478282928467e-02 5.027669668197631836e-01 1.568887382745742798e-02 1.524546593427658081e-01 -6.992096900939941406e-01 2.676250934600830078e-01 3.930493891239166260e-01 8.541785925626754761e-02
3.839220106601715088e-02 3.310017585754394531e-01 5.288619995117187500e-01 -1.552456170320510864e-01 3.942054137587547302e-02 4.043917953968048096e-01 5.297135710716247559e-01 3.734759986400604248e-01
-6.046253070235252380e-02 4.512059986591339111e-01 4.791088402271270752e-01 -8.037153631448745728e-02 5.085726827383041382e-02 2.796084880828857422e-01 6.398743987083435059e-01 2.579651772975921631e-01
3.729556798934936523e-01 -2.948319613933563232e-01 8.040147423744201660e-01 2.004038989543914795e-01 -5.213367193937301636e-02 7.067187875509262085e-02 6.665843725204467773e-02 2.742645442485809326e-01
3.205093741416931152e-01 -3.535590171813964844e-01 6.974808573722839355e-01 1.410663034766912460e-02 -1.094710975885391235e-01 2.748448252677917480e-01 5.005921795964241028e-02 4.422236084938049316e-01
4.051654636859893799e-01 -1.583263725042343140e-01 7.241389751434326172e-01 -2.605446875095367432e-01 -2.063989788293838501e-01 2.904430031776428223e-01 1.604482084512710571e-01 2.565383017063140869e-01
-2.041170150041580200e-01 6.365958452224731445e-01 3.785279691219329834e-01 -3.167216479778289795e-02 -4.579302668571472168e-01 -1.931525170803070068e-01 3.037006258964538574e-01 2.637294232845306396e-01
3.962106704711914062e-01 -1.235626405104994774e-03 3.789366781711578369e-01 4.568119049072265625e-01 -2.927202284336090088e-01 2.687641605734825134e-02 4.323669373989105225e-01 4.662583768367767334e-01
-3.629099726676940918e-01 3.588819205760955811e-01 3.308326005935668945e-02 4.529217481613159180e-01 -5.080783367156982422e-01 2.362073063850402832e-01 3.937653303146362305e-01 2.535332739353179932e-01
2.386471778154373169e-01 2.112978249788284302e-01 7.368742823600769043e-01 -2.744688689708709717e-01 -1.747757643461227417e-01 3.548155725002288818e-01 2.270944714546203613e-01 -2.684606015682220459e-01
-2.048450857400894165e-01 6.404911726713180542e-02 3.222095370292663574e-01 5.299082398414611816e-01 -1.050326302647590637e-01 -1.404159963130950928e-01 6.495236158370971680e-01 3.415919542312622070e-01
-1.780047453939914703e-02 -1.609832048416137695e-01 -6.192595884203910828e-02 5.273736119270324707e-01 -4.746887683868408203e-01 5.159882903099060059e-01 4.341272711753845215e-01 -1.084897369146347046e-01
-3.145006895065307617e-01 1.868475228548049927e-01 5.070767402648925781e-01 3.215245604515075684e-01 -1.995923928916454315e-02 3.120098076760768890e-02 5.586697459220886230e-01 -4.383932352066040039e-01
-8.471127599477767944e-02 -1.787274330854415894e-01 5.395486354827880859e-01 6.505364775657653809e-01 -2.249050587415695190e-01 -2.949366569519042969e-01 3.138264715671539307e-01 1.025324910879135132e-01
-6.415480971336364746e-01 -2.191864699125289917e-01 4.688101112842559814e-01 -1.192063912749290466e-01 -4.743744730949401855e-01 -1.542841941118240356e-01 -9.123949706554412842e-02 2.218578606843948364e-01
-8.270151168107986450e-02 6.193619370460510254e-01 4.694629311561584473e-01 1.488286852836608887e-01 -3.100232481956481934e-01 -2.089348733425140381e-01 3.221391141414642334e-01 3.513745665550231934e-01
-1.263625472784042358e-01 5.870128050446510315e-02 6.045058965682983398e-01 1.721900552511215210e-01 -3.681265413761138916e-01 7.792919874191284180e-02 1.464701741933822632e-01 -6.499741077423095703e-01
3.764223679900169373e-02 -1.203486695885658264e-01 4.091213643550872803e-01 8.007874488830566406e-01 -1.929678767919540405e-01 -1.638324707746505737e-01 3.306001126766204834e-01 -4.565424472093582153e-02
-3.244382143020629883e-01 -5.493861436843872070e-01 6.173558235168457031e-01 1.322365850210189819e-01 -2.055326849222183228e-01 8.583590388298034668e-02 3.785819411277770996e-01 3.693284839391708374e-02
-7.183217257261276245e-02 -4.294379353523254395e-01 7.248276472091674805e-01 7.283928245306015015e-02 -3.597551584243774414e-01 -2.420559376478195190e-01 1.474945694208145142e-01 -2.645240426063537598e-01
-1.834411621093750000e-01 -1.066757738590240479e-01 6.014795899391174316e-01 4.288753271102905273e-01 -3.261838257312774658e-01 -2.937705516815185547e-01 -3.060747981071472168e-01 3.505412340164184570e-01
1.995092183351516724e-01 -2.177859246730804443e-01 3.322403728961944580e-01 4.940238595008850098e-01 -5.350704193115234375e-01 -2.046017535030841827e-02 5.645173415541648865e-02 5.180890560150146484e-01
8.779656141996383667e-02 -8.270425349473953247e-02 3.539626598358154297e-01 5.067351460456848145e-01 -3.265057504177093506e-01 3.203037381172180176e-01 2.039434164762496948e-01 5.937914252281188965e-01
-2.115292549133300781e-01 2.728794701397418976e-02 3.839542865753173828e-01 -1.415959000587463379e-01 -1.090826839208602905e-01 5.797256827354431152e-01 4.723802208900451660e-01 4.646682441234588623e-01
-3.344717621803283691e-01 8.839441090822219849e-02 4.948326051235198975e-01 -1.069046184420585632e-01 -1.379030346870422363e-01 3.146249353885650635e-01 2.748507857322692871e-01 6.561084389686584473e-01
4.118689596652984619e-01 -9.620206058025360107e-02 4.270974993705749512e-01 6.793260574340820312e-01 -2.728980183601379395e-01 3.173175454139709473e-01 -2.280725724995136261e-02 3.910188749432563782e-02
-8.609119802713394165e-02 1.329493522644042969e-01 3.891524970531463623e-01 2.742735445499420166e-01 -7.540419697761535645e-02 8.978077769279479980e-02 6.846684813499450684e-01 5.154898762702941895e-01
-1.425131559371948242e-01 4.432533085346221924e-01 3.115654587745666504e-01 2.003288595005869865e-03 -1.608912497758865356e-01 2.058990746736526489e-01 7.289378643035888672e-01 2.941233515739440918e-01
-6.100317463278770447e-02 4.611150324344635010e-01 3.159170448780059814e-01 4.580487906932830811e-01 -5.811604857444763184e-01 -2.403456866741180420e-01 1.168470010161399841e-01 2.547010481357574463e-01
-3.739109337329864502e-01 4.272086024284362793e-01 1.522445976734161377e-01 8.445844799280166626e-02 -6.282648444175720215e-01 -1.974561437964439392e-02 4.356709420680999756e-01 2.499119043350219727e-01
1.404304988682270050e-02 -2.893133461475372314e-01 4.091676175594329834e-01 6.449105739593505859e-01 -8.924052864313125610e-02 -8.083206415176391602e-02 5.621191263198852539e-01 -4.792860522866249084e-02
-3.066369295120239258e-01 -4.578638672828674316e-01 8.458685129880905151e-02 2.627039551734924316e-01 -5.955190658569335938e-01 2.532948851585388184e-01 3.073222339153289795e-01 3.269831240177154541e-01
2.091826498508453369e-01 -1.389291733503341675e-01 6.773418188095092773e-01 3.220617771148681641e-02 4.891272634267807007e-02 3.879841566085815430e-01 3.876773715019226074e-01 4.170063436031341553e-01
-3.192805945873260498e-01 1.806429773569107056e-02 3.157049417495727539e-01 1.046152636408805847e-01 -5.121204853057861328e-01 7.038222253322601318e-02 3.172470033168792725e-01 -6.474974155426025391e-01
3.328972160816192627e-01 2.872400283813476562e-01 3.034120798110961914e-01 5.996168255805969238e-01 -4.163303375244140625e-01 1.986033618450164795e-01 8.355892449617385864e-02 3.678548336029052734e-01
-3.153439164161682129e-01 1.907632946968078613e-01 -4.156368970870971680e-02 1.651815772056579590e-01 -6.486952304840087891e-01 4.547657072544097900e-01 3.786799013614654541e-01 2.532572150230407715e-01
-3.755224943161010742e-01 -3.159738704562187195e-02 3.728321194648742676e-01 2.039939612150192261e-01 -2.641114890575408936e-01 3.498321473598480225e-01 3.597328662872314453e-01 -5.965082645416259766e-01
1.884725540876388550e-01 -4.338300824165344238e-01 6.685850024223327637e-01 -3.179177045822143555e-01 -4.529492855072021484e-01 1.236054226756095886e-01 -2.994127385318279266e-02 8.278876543045043945e-02
3.306930512189865112e-02 -4.356062710285186768e-01 2.382303178310394287e-01 5.361602902412414551e-01 -3.282897472381591797e-01 2.238561660051345825e-01 5.418964624404907227e-01 1.157353222370147705e-01
9.623747318983078003e-02 8.042504079639911652e-03 7.571468353271484375e-01 -2.087316215038299561e-01 -1.867839992046356201e-01 -1.075260713696479797e-01 4.069740772247314453e-01 -4.021883606910705566e-01
-2.656460702419281006e-01 8.360414952039718628e-02 5.278794169425964355e-01 -2.803369984030723572e-02 -6.228040456771850586e-01 -4.769418761134147644e-02 -7.387932389974594116e-02 -4.973753690719604492e-01
1.186068635433912277e-02 -2.500989437103271484e-01 3.783862888813018799e-01 6.834560632705688477e-02 6.003243476152420044e-02 7.156025171279907227e-01 3.738584518432617188e-01 3.660623133182525635e-01
4.610669314861297607e-01 -1.881518401205539703e-02 6.929665803909301758e-01 -7.988148182630538940e-02 -2.407237589359283447e-01 4.308610856533050537e-01 1.178565695881843567e-01 -2.073647826910018921e-01
-6.484937071800231934e-01 1.739375442266464233e-01 4.579403400421142578e-01 -5.647186562418937683e-02 1.203112583607435226e-02 3.505983054637908936e-01 2.892142534255981445e-01 3.599920868873596191e-01
-3.378832340240478516e-01 -4.081616178154945374e-03 3.174247443675994873e-01 1.670094132423400879e-01 -5.578526854515075684e-01 -4.104291554540395737e-03 2.129092812538146973e-01 -6.329463124275207520e-01
-1.414660513401031494e-01 -5.990845561027526855e-01 6.039203405380249023e-01 3.541697561740875244e-01 -2.161304801702499390e-01 -1.490100622177124023e-01 1.733115911483764648e-01 -1.788176894187927246e-01
-2.645342051982879639e-01 2.667474746704101562e-01 6.188226342201232910e-01 9.821250289678573608e-02 1.456589400768280029e-01 5.312900543212890625e-01 6.051393225789070129e-02 3.989140391349792480e-01
-9.815264493227005005e-02 6.683585699647665024e-03 7.092152237892150879e-01 8.061264455318450928e-02 8.546777814626693726e-02 1.464652568101882935e-01 2.504755258560180664e-01 6.239727735519409180e-01
6.616199761629104614e-02 -3.319047391414642334e-01 3.190402090549468994e-01 4.404405653476715088e-01 -2.562505304813385010e-01 2.673511579632759094e-02 6.258352994918823242e-01 3.628200888633728027e-01
-1.502799689769744873e-01 3.082858212292194366e-02 5.704025626182556152e-01 -2.238757461309432983e-01 -7.309300303459167480e-01 7.724448293447494507e-02 -2.166123688220977783e-01 1.176424697041511536e-01
-9.966102242469787598e-02 1.741441488265991211e-01 -2.418463490903377533e-02 -7.285992149263620377e-03 -6.799277067184448242e-01 3.943947255611419678e-01 4.896656572818756104e-01 3.185625970363616943e-01
-6.306448020040988922e-03 -1.584901213645935059e-01 1.378094702959060669e-01 -2.854165136814117432e-01 -4.047823548316955566e-01 5.101370811462402344e-01 6.099777221679687500e-01 2.796886861324310303e-01
-9.735816717147827148e-02 -5.938015580177307129e-01 1.488164514303207397e-01 2.079555839300155640e-01 -3.722145259380340576e-01 2.897444069385528564e-01 5.568791031837463379e-01 1.997984051704406738e-01
-2.922285497188568115e-01 9.676285088062286377e-02 5.648257732391357422e-01 1.913552582263946533e-01 -9.258828312158584595e-02 6.246720626950263977e-02 5.001807212829589844e-01 -5.356669425964355469e-01
-1.179347187280654907e-01 5.301734805107116699e-01 3.710021972656250000e-01 -1.658219099044799805e-01 -2.397826462984085083e-01 1.291235536336898804e-01 6.472682356834411621e-01 2.162018120288848877e-01
-1.248876526951789856e-01 -5.509542226791381836e-01 7.502335906028747559e-01 1.270609498023986816e-01 -1.798303276300430298e-01 -1.294076144695281982e-01 1.848935335874557495e-01 -1.363334655761718750e-01
-1.214134618639945984e-01 -7.802455872297286987e-02 4.079141318798065186e-01 3.063808679580688477e-01 -1.401249021291732788e-01 2.754738628864288330e-01 5.563366413116455078e-01 -5.602467656135559082e-01
-6.624659895896911621e-01 1.408242285251617432e-01 7.251109182834625244e-02 4.625554382801055908e-01 -3.270772993564605713e-01 4.143905341625213623e-01 1.957708299160003662e-01 7.118023931980133057e-02
-1.376681309193372726e-02 2.245037704706192017e-01 5.469146966934204102e-01 -1.482080668210983276e-01 -2.363570183515548706e-01 2.456957697868347168e-01 4.824148416519165039e-01 -5.285564064979553223e-01
1.063854098320007324e-01 -1.669968366622924805e-01 4.603950679302215576e-01 7.169950008392333984e-01 -2.240013517439365387e-02 1.451150774955749512e-01 3.932186365127563477e-01 2.420075237751007080e-01
-3.374697864055633545e-01 1.689701229333877563e-01 2.606379389762878418e-01 -6.665831804275512695e-02 -3.397918939590454102e-01 3.870334327220916748e-01 4.896613955497741699e-01 -5.293071269989013672e-01
-1.234987899661064148e-01 -2.755117416381835938e-01 1.146225705742835999e-01 1.957235783338546753e-01 -6.775850057601928711e-01 4.779031276702880859e-01 -3.083381801843643188e-02 4.110130369663238525e-01
8.792747557163238525e-02 3.803065717220306396e-01 5.354695320129394531e-01 -3.968436121940612793e-01 -4.005139768123626709e-01 9.796986728906631470e-02 3.355814814567565918e-01 -3.475610613822937012e-01
7.777598500251770020e-02 3.136864304542541504e-01 8.028367161750793457e-01 -3.792585730552673340e-01 -1.151720732450485229e-01 2.426350712776184082e-01 1.804793179035186768e-01 4.958410188555717468e-02
-5.092944204807281494e-02 -1.840337216854095459e-01 2.584987282752990723e-01 -9.817396104335784912e-02 -3.023416996002197266e-01 6.629591584205627441e-01 5.003582835197448730e-01 3.252603411674499512e-01
5.817943438887596130e-02 -4.734575152397155762e-01 3.745511472225189209e-01 6.254870444536209106e-02 -3.860515356063842773e-01 3.169663548469543457e-01 2.762101590633392334e-01 -5.499606132507324219e-01
-7.845076918601989746e-01 7.441887632012367249e-03 4.940861165523529053e-01 -1.796966977417469025e-02 -3.165357410907745361e-01 -1.028968989849090576e-01 4.410335794091224670e-03 1.710148304700851440e-01
1.268696505576372147e-03 -6.128680109977722168e-01 6.502037644386291504e-01 3.421770334243774414e-01 -2.175183594226837158e-01 -9.636988490819931030e-02 1.616147160530090332e-01 -4.266760125756263733e-02
-6.270819306373596191e-01 -4.203120768070220947e-01 4.360111653804779053e-01 2.988454103469848633e-01 -3.046845197677612305e-01 1.980852633714675903e-01 -9.469272196292877197e-02 -9.825820475816726685e-02
1.303315758705139160e-01 -2.522091865539550781e-01 3.240737915039062500e-01 6.120569109916687012e-01 -4.768147766590118408e-01 -6.824310868978500366e-02 1.858390867710113525e-01 4.161985516548156738e-01
3.249624073505401611e-01 -1.874926239252090454e-01 1.464634835720062256e-01 2.732101976871490479e-01 -5.300728082656860352e-01 3.949997723102569580e-01 5.653351545333862305e-01 -8.089946210384368896e-02
-5.531064271926879883e-01 3.399610891938209534e-02 8.128237724304199219e-02 3.923474252223968506e-01 -4.406151175498962402e-01 3.818341791629791260e-01 2.208430320024490356e-01 3.790298104286193848e-01
-1.420512199401855469e-01 -5.130450129508972168e-01 4.417932927608489990e-01 5.569177269935607910e-01 -2.334018796682357788e-01 -2.906227484345436096e-02 3.385031223297119141e-01 -2.033768296241760254e-01
3.488309085369110107e-01 -2.508743107318878174e-02 1.514967083930969238e-01 6.595522761344909668e-01 -5.694496035575866699e-01 2.526966929435729980e-01 4.398623853921890259e-02 -1.722318828105926514e-01
-7.349612712860107422e-01 8.579226583242416382e-02 5.135590434074401855e-01 -3.512110933661460876e-02 2.457800321280956268e-02 1.691005229949951172e-01 2.903007566928863525e-01 2.720692157745361328e-01
-2.667418420314788818e-01 1.130970865488052368e-01 3.918498754501342773e-01 -4.758803546428680420e-02 -2.902438640594482422e-01 6.294267177581787109e-01 1.560954898595809937e-01 5.054318308830261230e-01
8.143905550241470337e-02 -4.611185193061828613e-01 7.395841479301452637e-01 4.171534776687622070e-01 -8.832164853811264038e-02 -8.822666108608245850e-02 1.574825644493103027e-01 -1.391047686338424683e-01
-7.346451282501220703e-02 1.347423493862152100e-01 -8.179237693548202515e-02 9.171920269727706909e-02 -7.084568738937377930e-01 2.818784713745117188e-01 5.959222316741943359e-01 1.576556563377380371e-01
-6.256840825080871582e-01 9.058192372322082520e-02 5.368196368217468262e-01 -5.559665150940418243e-03 7.741972804069519043e-02 1.502742767333984375e-01 4.117978811264038086e-01 3.375714123249053955e-01
-1.096943691372871399e-01 2.781430818140506744e-02 5.176558494567871094e-01 -4.903501644730567932e-02 -3.391616642475128174e-01 6.871920824050903320e-01 6.349015235900878906e-02 -3.542977571487426758e-01
-2.355090826749801636e-01 -2.628700137138366699e-01 6.393183022737503052e-02 2.380366474390029907e-01 -5.074580311775207520e-01 -3.958347439765930176e-02 6.721726059913635254e-01 3.221635520458221436e-01
-3.182698190212249756e-01 2.371238619089126587e-01 4.984825104475021362e-02 6.006795167922973633e-01 -6.372901797294616699e-01 1.065146401524543762e-01 2.384497821331024170e-01 6.952408701181411743e-02
-3.095840513706207275e-01 -3.206962943077087402e-01 7.143799662590026855e-01 -3.658165633678436279e-01 4.200916737318038940e-03 2.053011059761047363e-01 3.373449146747589111e-01 3.439869359135627747e-02
-4.106469154357910156e-01 2.701778709888458252e-01 3.673098087310791016e-01 1.986348778009414673e-01 -8.334606885910034180e-02 -2.525859177112579346e-01 6.942501664161682129e-01 1.768368929624557495e-01
-4.406058788299560547e-01 3.058552443981170654e-01 6.028345227241516113e-01 1.894375830888748169e-01 1.285215616226196289e-01 1.777388751506805420e-01 4.256491065025329590e-01 -2.893732190132141113e-01
1.161027420312166214e-02 1.929223388433456421e-01 5.599428415298461914e-01 -8.737845718860626221e-02 -1.877948194742202759e-01 2.471999078989028931e-01 4.780071079730987549e-01 -5.626807212829589844e-01
-1.796420430764555931e-03 3.709068000316619873e-01 5.264535546302795410e-01 2.633481621742248535e-01 -4.366103410720825195e-01 -4.244824945926666260e-01 -1.585700362920761108e-01 3.463537096977233887e-01
-7.705125212669372559e-02 -9.808689355850219727e-02 8.375821709632873535e-01 -2.943423390388488770e-01 6.108384579420089722e-02 9.954099357128143311e-02 4.150814116001129150e-01 -1.016288548707962036e-01
-9.913708269596099854e-02 3.930487930774688721e-01 5.026491358876228333e-02 2.359227985143661499e-01 -3.057574629783630371e-01 6.643550395965576172e-01 4.322276115417480469e-01 2.362677156925201416e-01
-1.770823597908020020e-01 4.656378626823425293e-01 1.789670586585998535e-01 -2.074362039566040039e-01 -5.769509077072143555e-01 -1.887873411178588867e-01 4.759958386421203613e-01 2.857961654663085938e-01
1.970224529504776001e-01 -2.095499038696289062e-01 7.134881615638732910e-01 5.991897583007812500e-01 -1.338870674371719360e-01 9.649550914764404297e-02 -1.347895562648773193e-01 -6.141547858715057373e-02
-8.428934216499328613e-02 1.876643896102905273e-01 5.633091926574707031e-01 1.280120462179183960e-01 -4.696802198886871338e-01 -3.813337683677673340e-01 -1.465335637331008911e-01 4.862983226776123047e-01
-1.654531806707382202e-01 -1.209657415747642517e-01 3.420673310756683350e-02 2.040996104478836060e-01 -4.690948128700256348e-01 1.422081701457500458e-02 7.654734253883361816e-01 3.300969600677490234e-01
-8.836242556571960449e-02 -2.658593356609344482e-01 2.476221472024917603e-01 -2.817253470420837402e-01 -2.603199481964111328e-01 5.287037491798400879e-01 6.142547726631164551e-01 2.371116727590560913e-01
1.615248620510101318e-01 -4.763741493225097656e-01 2.824856042861938477e-01 -3.590628206729888916e-01 -5.436897277832031250e-01 4.392122626304626465e-01 1.881975680589675903e-01 -1.197033077478408813e-01
-2.389648109674453735e-01 -2.769892811775207520e-01 9.954136610031127930e-02 4.040744900703430176e-01 -7.108614444732666016e-01 2.574977874755859375e-01 1.084498837590217590e-01 3.310554325580596924e-01
-1.795827299356460571e-01 1.197384744882583618e-01 1.954967826604843140e-01 4.926086366176605225e-01 -6.818327307701110840e-01 5.031915381550788879e-02 4.522164463996887207e-01 2.455423399806022644e-02
-3.175898194313049316e-01 -3.529845476150512695e-01 3.201128542423248291e-01 1.662783622741699219e-01 -1.738035529851913452e-01 8.741280436515808105e-02 7.310087084770202637e-01 2.686923146247863770e-01
-6.218896508216857910e-01 -3.992684483528137207e-01 6.117193102836608887e-01 3.639113623648881912e-03 -1.583451330661773682e-01 -3.280104696750640869e-02 8.828561007976531982e-02 2.137306481599807739e-01
-4.589768052101135254e-01 7.560545951128005981e-02 5.825183391571044922e-01 1.999753899872303009e-02 9.417061507701873779e-02 1.811853423714637756e-02 5.469512939453125000e-01 3.681636452674865723e-01
-4.528169929981231689e-01 1.154016703367233276e-01 3.765513002872467041e-01 -2.080971449613571167e-01 -1.434027999639511108e-01 5.863563418388366699e-01 2.643246352672576904e-01 4.028625488281250000e-01
-7.339742034673690796e-02 -3.792670667171478271e-01 6.711031198501586914e-01 6.057037115097045898e-01 -1.592290103435516357e-01 -4.538691788911819458e-02 -3.242717310786247253e-02 -7.104617357254028320e-02
6.965247541666030884e-02 5.835611373186111450e-02 2.643700242042541504e-01 2.674992382526397705e-01 -3.709025382995605469e-01 -5.064200237393379211e-02 5.827783942222595215e-01 6.087135076522827148e-01
-2.462580949068069458e-01 1.239541843533515930e-01 4.254186451435089111e-01 1.894359141588211060e-01 -5.961768627166748047e-01 -4.609216451644897461e-01 -9.220098704099655151e-02 3.615918755531311035e-01
-2.111480683088302612e-01 4.619362950325012207e-01 4.733879864215850830e-01 2.671988308429718018e-01 -1.023990213871002197e-01 -1.836551874876022339e-01 5.772768259048461914e-01 2.628245651721954346e-01
3.475907817482948303e-02 3.388381302356719971e-01 7.065756916999816895e-01 1.615222543478012085e-01 7.760702818632125854e-02 3.919516205787658691e-01 9.649059921503067017e-02 4.355255365371704102e-01
-2.294067144393920898e-01 -3.747475445270538330e-01 5.312110781669616699e-01 6.399550437927246094e-01 -8.426274359226226807e-02 -2.601971477270126343e-02 2.796475887298583984e-01 -1.709660291671752930e-01
4.220754280686378479e-02 7.854432612657546997e-02 4.662118107080459595e-02 2.390098869800567627e-01 -6.862707734107971191e-01 -2.319523245096206665e-01 6.169246435165405273e-01 1.654828786849975586e-01
-1.063211411237716675e-01 -1.459605991840362549e-01 5.882251858711242676e-01 -2.402545511722564697e-01 -1.916458457708358765e-01 3.369165062904357910e-01 2.684127688407897949e-01 5.842720270156860352e-01
9.602512419223785400e-02 5.043358802795410156e-01 1.704070568084716797e-01 -5.725854262709617615e-02 -5.088382959365844727e-01 4.573499560356140137e-01 4.415459930896759033e-01 2.026306092739105225e-01
-3.874928057193756104e-01 -4.843859076499938965e-01 6.461173892021179199e-01 -3.430859446525573730e-01 -2.705071270465850830e-01 2.808009460568428040e-02 4.707907512784004211e-02 -6.216938048601150513e-02
-4.165711402893066406e-01 4.024114012718200684e-01 2.545745670795440674e-01 1.998165547847747803e-01 -3.873858451843261719e-01 -2.534505724906921387e-01 5.666481256484985352e-01 1.562165617942810059e-01
1.626998372375965118e-02 -2.149491012096405029e-01 2.251591980457305908e-01 4.917732477188110352e-01 -5.391406416893005371e-01 2.259812951087951660e-01 9.604263305664062500e-02 5.568037033081054688e-01
-1.680561602115631104e-01 -4.298249483108520508e-01 1.813191771507263184e-01 2.352737188339233398e-01 -6.065514683723449707e-01 -6.350454688072204590e-02 3.793289363384246826e-01 4.277255237102508545e-01
-5.143827795982360840e-01 -4.793120324611663818e-01 3.396640121936798096e-01 -1.794803738594055176e-01 -2.069839239120483398e-01 3.878755867481231689e-01 2.363772839307785034e-01 3.300322890281677246e-01
4.204852506518363953e-03 -4.995126277208328247e-02 6.093180179595947266e-01 7.007385492324829102e-01 -1.180061176419258118e-01 -2.465556859970092773e-01 2.267686724662780762e-01 9.510566294193267822e-02
9.322592616081237793e-02 2.659429013729095459e-01 7.646017670631408691e-01 -3.392246365547180176e-01 -8.020739257335662842e-02 4.216926395893096924e-01 1.737424731254577637e-01 -8.030922710895538330e-02
-1.202599108219146729e-01 2.659855782985687256e-01 1.304180622100830078e-01 2.690814733505249023e-01 -2.477306723594665527e-01 5.161857604980468750e-01 5.378264188766479492e-01 4.563989639282226562e-01
-8.633591979742050171e-02 1.247878521680831909e-01 6.289167702198028564e-02 3.019273877143859863e-01 -8.555830121040344238e-01 3.321497738361358643e-01 -1.221882402896881104e-01 1.567887365818023682e-01
-1.447815895080566406e-01 -3.275138437747955322e-01 4.373895376920700073e-02 5.095101594924926758e-01 -6.476580500602722168e-01 3.415173888206481934e-01 2.066894471645355225e-01 1.773231923580169678e-01
3.481436371803283691e-01 -7.890100032091140747e-02 6.909503936767578125e-01 2.520320713520050049e-01 -5.741518735885620117e-02 4.414060711860656738e-01 -3.120535984635353088e-02 3.640444576740264893e-01
-4.209860265254974365e-01 -4.050313308835029602e-02 6.444725990295410156e-01 2.219918370246887207e-01 -2.577411830425262451e-01 8.714602142572402954e-02 -2.228075638413429260e-02 -5.310212969779968262e-01
8.126845955848693848e-02 5.664572119712829590e-02 3.104732632637023926e-01 2.446507960557937622e-01 -3.722050189971923828e-01 -2.774306572973728180e-02 5.631417036056518555e-01 6.144138574600219727e-01
-2.384685128927230835e-01 1.531461477279663086e-01 5.257100462913513184e-01 -1.246580705046653748e-01 -2.389192581176757812e-02 9.312734007835388184e-02 6.024737358093261719e-01 5.055198669433593750e-01
-4.495184421539306641e-01 -8.391854912042617798e-02 1.039372570812702179e-02 1.640643924474716187e-01 -6.495084762573242188e-01 1.844309717416763306e-01 3.202075362205505371e-01 4.532732069492340088e-01
-5.747549533843994141e-01 -2.930574119091033936e-01 4.603773057460784912e-01 -2.821858525276184082e-01 -1.107168719172477722e-01 4.197653532028198242e-01 7.316737622022628784e-02 3.136611878871917725e-01
-1.632054746150970459e-01 -7.287377957254648209e-04 6.880383491516113281e-01 4.614534080028533936e-01 -2.297718226909637451e-01 -2.722618877887725830e-01 -2.500960826873779297e-01 3.123423457145690918e-01
-2.649309337139129639e-01 -6.175752282142639160e-01 2.079603224992752075e-01 1.139631196856498718e-01 -3.275709748268127441e-01 2.302488088607788086e-01 5.590823888778686523e-01 1.388771981000900269e-01
-1.548492610454559326e-01 5.654260516166687012e-01 4.528438746929168701e-01 -3.204581886529922485e-02 -2.583897411823272705e-01 2.555790245532989502e-01 1.729745715856552124e-01 5.368561148643493652e-01
1.166520081460475922e-02 1.302336528897285461e-02 6.765905618667602539e-01 -4.830671101808547974e-02 -3.461038470268249512e-01 -1.525089591741561890e-01 -2.637118697166442871e-01 5.718349218368530273e-01
-1.499077528715133667e-01 -5.556535124778747559e-01 4.349491596221923828e-01 -1.975789666175842285e-02 -8.673971891403198242e-02 2.304669320583343506e-01 6.333236694335937500e-01 1.321666836738586426e-01
-4.228666126728057861e-01 1.235287729650735855e-02 5.943117737770080566e-01 2.679433822631835938e-01 9.126868098974227905e-02 -4.935363307595252991e-02 4.483536779880523682e-01 4.292370378971099854e-01
1.807014048099517822e-01 1.621267348527908325e-01 3.427266776561737061e-01 1.936002075672149658e-01 -2.774374783039093018e-01 4.275330901145935059e-01 3.685575425624847412e-01 6.249225735664367676e-01
-5.654882788658142090e-01 1.233296394348144531e-01 2.534223720431327820e-02 4.654179513454437256e-01 -3.932767212390899658e-01 2.596356570720672607e-01 4.648843109607696533e-01 9.778643399477005005e-02
4.450332820415496826e-01 -4.131166934967041016e-01 6.535510420799255371e-01 3.958827629685401917e-02 -1.729254275560379028e-01 3.150695860385894775e-01 1.774698495864868164e-01 2.047345042228698730e-01
2.341671735048294067e-01 8.379281498491764069e-03 1.501071453094482422e-01 1.649531573057174683e-01 -5.140256285667419434e-01 2.623045444488525391e-01 6.033375859260559082e-01 4.453221261501312256e-01
-4.357572495937347412e-01 -1.491518765687942505e-01 4.309561550617218018e-01 5.459569096565246582e-01 -1.829170733690261841e-01 -1.316177248954772949e-01 4.402730464935302734e-01 -2.438337206840515137e-01
-3.347767889499664307e-02 -2.860772311687469482e-01 3.020988702774047852e-01 4.306794106960296631e-01 -5.025541782379150391e-01 -5.611979961395263672e-02 2.632426023483276367e-01 5.615012645721435547e-01
-3.253868818283081055e-01 -3.557886183261871338e-01 7.549235224723815918e-01 3.863328695297241211e-01 -4.599650576710700989e-02 4.632052034139633179e-02 -2.030614912509918213e-01 5.366730690002441406e-02
1.742950081825256348e-01 2.196784019470214844e-01 1.477738022804260254e-01 -2.353699207305908203e-01 -4.453690648078918457e-01 5.464714169502258301e-01 4.144788086414337158e-01 4.187472760677337646e-01
-2.088592797517776489e-01 -1.243088915944099426e-01 6.080559492111206055e-01 6.857398152351379395e-01 -2.177185267210006714e-01 -1.770475059747695923e-01 6.880760192871093750e-02 -1.321833580732345581e-01
-1.820032000541687012e-01 3.911733329296112061e-01 6.513894200325012207e-01 3.898677527904510498e-01 9.118139743804931641e-02 1.706358641386032104e-01 2.763316929340362549e-01 -3.518002331256866455e-01
-2.541297078132629395e-01 -7.801929116249084473e-02 3.775643557310104370e-02 2.083539515733718872e-01 -6.812574863433837891e-01 -6.425102800130844116e-02 6.356933712959289551e-01 1.102194637060165405e-01
-3.499458730220794678e-01 1.765815466642379761e-01 4.366638660430908203e-01 1.673326939344406128e-01 -3.008528947830200195e-01 3.326757252216339111e-01 3.469834923744201660e-01 -5.532613396644592285e-01
1.066243946552276611e-01 -2.525916099548339844e-01 4.013686776161193848e-01 5.054908990859985352e-01 -5.076320171356201172e-01 -7.810940593481063843e-02 2.119280546903610229e-01 4.466612040996551514e-01
-4.834822565317153931e-02 1.080541834235191345e-01 6.213138699531555176e-01 -2.443436831235885620e-01 -9.604468196630477905e-02 2.823438048362731934e-01 3.672905266284942627e-01 5.625007748603820801e-01
4.970483854413032532e-02 1.899787038564682007e-01 4.546232223510742188e-01 -4.237256571650505066e-02 -2.824519276618957520e-01 4.758123457431793213e-01 2.278978377580642700e-01 6.283677220344543457e-01
-2.441104128956794739e-02 -1.215533390641212463e-01 8.385383486747741699e-01 -3.347771763801574707e-01 2.372614573687314987e-03 2.750731408596038818e-01 2.947633266448974609e-01 -8.276674151420593262e-02
-6.125140935182571411e-02 6.500931829214096069e-02 2.066978067159652710e-01 5.532314255833625793e-02 -8.079451918601989746e-01 2.796875536441802979e-01 -2.879485189914703369e-01 3.637615442276000977e-01
-6.636189818382263184e-01 1.652278900146484375e-01 4.822424054145812988e-01 1.303987205028533936e-01 -8.239360153675079346e-02 2.410838901996612549e-01 1.531448811292648315e-01 4.408904910087585449e-01
3.190045058727264404e-01 -2.813166081905364990e-01 6.197651028633117676e-01 -3.819544613361358643e-01 -3.527505993843078613e-01 3.241579532623291016e-01 2.363082617521286011e-01 6.120574474334716797e-02
3.018693812191486359e-02 -3.864631950855255127e-01 6.878679394721984863e-01 5.819668173789978027e-01 -9.103465080261230469e-02 3.651450201869010925e-02 1.517144218087196350e-02 -1.674413084983825684e-01
-3.108336627483367920e-01 5.782687664031982422e-01 4.003341197967529297e-01 2.710875272750854492e-01 -3.798209428787231445e-01 1.132212057709693909e-01 4.077320098876953125e-01 1.091026961803436279e-01
-2.786961197853088379e-01 1.661670356988906860e-01 8.296773433685302734e-01 -3.931109309196472168e-01 -2.012311220169067383e-01 -3.532421961426734924e-02 9.899740666151046753e-02 -1.655464619398117065e-02
-1.035172641277313232e-01 4.664044678211212158e-01 3.015391230583190918e-01 7.975760102272033691e-02 -3.273087143898010254e-01 3.274399042129516602e-01 6.180668473243713379e-01 2.794807255268096924e-01
-1.291784495115280151e-01 1.711851358413696289e-01 8.455507159233093262e-01 3.014925867319107056e-02 -2.069286704063415527e-01 -9.197286562994122505e-04 -1.091206744313240051e-01 4.282709658145904541e-01
-5.710873380303382874e-02 4.084310233592987061e-01 2.556066215038299561e-01 -1.767336577177047729e-01 -3.859635889530181885e-01 1.884413808584213257e-01 6.691195964813232422e-01 3.180470466613769531e-01
4.421314895153045654e-01 -1.258907914161682129e-01 4.286000430583953857e-01 6.208856105804443359e-01 -4.123074710369110107e-01 1.621493995189666748e-01 -7.353384792804718018e-02 1.333315819501876831e-01
1.649479009211063385e-02 8.781136572360992432e-02 6.645293831825256348e-01 -2.861847877502441406e-01 -1.642923653125762939e-01 1.938486695289611816e-01 1.832028031349182129e-01 6.085914373397827148e-01
-9.903606027364730835e-02 7.748468313366174698e-03 5.962283611297607422e-01 -2.618373632431030273e-01 -3.108626231551170349e-02 4.059956371784210205e-01 3.424786031246185303e-01 5.319722294807434082e-01
3.382065519690513611e-02 -3.107225000858306885e-01 4.996221363544464111e-01 4.638667106628417969e-01 -5.149447917938232422e-01 -3.421120643615722656e-01 1.756022311747074127e-02 -2.345120459794998169e-01
1.918749511241912842e-02 7.295308262109756470e-02 2.366778850555419922e-01 5.810995101928710938e-01 -5.910098552703857422e-01 4.225851595401763916e-01 3.181600943207740784e-02 2.678312957286834717e-01
-3.898678123950958252e-01 3.373367786407470703e-01 2.186750471591949463e-01 -2.535638026893138885e-02 -5.350803732872009277e-01 2.545439898967742920e-01 -1.551028620451688766e-02 5.782741308212280273e-01
3.687143027782440186e-01 -3.395388424396514893e-01 6.636779904365539551e-01 -2.809144854545593262e-01 -3.289682567119598389e-01 1.914346665143966675e-01 1.182799264788627625e-01 2.655639648437500000e-01
-8.303637802600860596e-02 1.267857700586318970e-01 7.079325318336486816e-01 -1.359979212284088135e-01 -1.913790851831436157e-01 1.687482446432113647e-01 2.854408025741577148e-01 -5.574836134910583496e-01
-1.476031690835952759e-01 8.875473588705062866e-02 4.264092072844505310e-02 6.902880072593688965e-01 -6.460104584693908691e-01 1.582226902246475220e-01 2.070346623659133911e-01 -8.242009580135345459e-02
-4.787428677082061768e-01 5.495337396860122681e-02 3.288058042526245117e-01 1.165074929594993591e-01 -2.990335822105407715e-01 5.825987458229064941e-01 1.914191395044326782e-01 4.249875843524932861e-01
-3.168011009693145752e-01 -4.110749363899230957e-01 4.905016422271728516e-01 -2.544188685715198517e-02 -2.485671192407608032e-01 4.063734412193298340e-01 3.230535984039306641e-01 3.976513445377349854e-01
-4.685996845364570618e-02 5.234541296958923340e-01 2.379241734743118286e-01 -2.514809966087341309e-01 -5.401408672332763672e-01 2.455774545669555664e-01 4.394966065883636475e-01 2.423463314771652222e-01
-5.259203910827636719e-01 -4.408242404460906982e-01 3.562029600143432617e-01 3.067789971828460693e-01 -3.696374893188476562e-01 3.631897568702697754e-01 -1.818025261163711548e-01 8.060359209775924683e-02
3.047741055488586426e-01 -3.777737319469451904e-01 5.353991985321044922e-01 -1.786968559026718140e-01 -4.797915220260620117e-01 4.033614099025726318e-01 9.496198594570159912e-02 -2.095156610012054443e-01
-5.835829302668571472e-02 2.563140690326690674e-01 3.466468751430511475e-01 -1.891852319240570068e-01 -2.249093651771545410e-01 6.305734813213348389e-02 7.697871327400207520e-01 3.575049936771392822e-01
-1.122089251875877380e-01 9.904057532548904419e-02 7.264760732650756836e-01 -2.011716514825820923e-01 -4.486941099166870117e-01 3.067002594470977783e-01 -2.157747894525527954e-01 -2.596389353275299072e-01
-2.005845755338668823e-01 1.893524527549743652e-01 -4.361643642187118530e-02 -4.166056960821151733e-02 -6.569560170173645020e-01 2.444330602884292603e-01 5.625589489936828613e-01 3.353539705276489258e-01
2.320622354745864868e-01 2.120463550090789795e-01 8.846895098686218262e-01 7.995165884494781494e-02 -1.746140271425247192e-01 1.197340264916419983e-01 1.181113272905349731e-01 -2.309526652097702026e-01
-5.076706409454345703e-01 -9.863280504941940308e-02 5.962892770767211914e-01 7.870266586542129517e-02 -1.674161665141582489e-02 1.048364564776420593e-01 3.997495770454406738e-01 4.468963444232940674e-01
-5.176694393157958984e-01 -2.404768913984298706e-01 5.763366818428039551e-01 -2.386285513639450073e-01 -9.452775120735168457e-02 1.325672771781682968e-02 3.314925730228424072e-01 4.075328111648559570e-01
-2.806328535079956055e-01 2.781843841075897217e-01 4.483354687690734863e-01 -2.110764682292938232e-01 -4.589580893516540527e-01 2.595928311347961426e-01 1.070132628083229065e-01 5.557137727737426758e-01
8.658629958517849445e-04 -6.342490315437316895e-01 2.605818808078765869e-01 -6.830240786075592041e-02 -6.003252863883972168e-01 2.612969875335693359e-01 3.076553344726562500e-01 4.290585592389106750e-02
2.554864883422851562e-01 2.705768868327140808e-02 6.259150505065917969e-01 -4.525974094867706299e-01 -1.798177510499954224e-01 4.010511040687561035e-01 3.300256729125976562e-01 1.878488212823867798e-01
-6.998971849679946899e-02 -3.392382562160491943e-01 6.669943928718566895e-01 6.082020998001098633e-01 9.837838821113109589e-03 -4.391233250498771667e-02 2.477778196334838867e-01 -4.252681136131286621e-02
-2.319786101579666138e-01 -2.116556465625762939e-01 4.637075960636138916e-01 1.108844652771949768e-01 -1.403897255659103394e-01 -1.407992243766784668e-01 6.698163151741027832e-01 4.311381876468658447e-01
4.565623998641967773e-01 -3.361284732818603516e-01 6.221063733100891113e-01 -5.105454940348863602e-03 -3.402743935585021973e-01 4.062032997608184814e-01 1.282019913196563721e-02 1.028301119804382324e-01
-2.675887942314147949e-01 -1.240031346678733826e-01 3.905827105045318604e-01 -2.281228303909301758e-01 -1.770334392786026001e-01 5.368188023567199707e-01 5.505897402763366699e-01 2.928483784198760986e-01
9.008212946355342865e-03 -4.036827385425567627e-02 7.219936847686767578e-01 2.647827565670013428e-01 1.610422432422637939e-01 4.577900171279907227e-01 1.608801186084747314e-01 3.814653754234313965e-01
-2.971833348274230957e-01 2.950267493724822998e-01 9.298758953809738159e-02 1.909548342227935791e-01 -6.873329877853393555e-01 2.557950019836425781e-01 4.254791438579559326e-01 2.462535351514816284e-01
-3.806150853633880615e-01 -3.545339033007621765e-02 8.223121166229248047e-01 -1.886103898286819458e-01 8.741114288568496704e-02 7.209306955337524414e-02 3.565221726894378662e-01 4.645489156246185303e-02
-2.694842517375946045e-01 -3.877170979976654053e-01 6.506068706512451172e-01 -2.471661269664764404e-01 -1.577239930629730225e-01 1.510521620512008667e-01 4.222606718540191650e-01 2.582160830497741699e-01
3.304523527622222900e-01 -2.363992482423782349e-01 7.460224628448486328e-01 -2.824937105178833008e-01 -1.329653859138488770e-01 2.573696672916412354e-01 2.554751932621002197e-01 2.222110182046890259e-01
-3.193184733390808105e-01 -5.928046703338623047e-01 3.786368072032928467e-01 6.647432595491409302e-02 -4.212033748626708984e-01 3.119907677173614502e-01 2.675073444843292236e-01 2.291787415742874146e-01
-1.955035179853439331e-01 1.847988665103912354e-01 5.443455576896667480e-01 2.924108207225799561e-01 3.196924552321434021e-02 2.118551880121231079e-01 5.972791314125061035e-01 -3.783709108829498291e-01
1.455586776137351990e-02 5.068457722663879395e-01 3.505441844463348389e-01 9.883291274309158325e-02 -2.236745804548263550e-01 5.932520627975463867e-01 4.031184017658233643e-01 2.139242589473724365e-01
1.278398931026458740e-01 3.089410662651062012e-01 8.118460774421691895e-01 2.028525471687316895e-01 7.145125418901443481e-02 2.388998419046401978e-01 1.022760123014450073e-01 3.396036028861999512e-01
-1.798334717750549316e-01 -2.500018477439880371e-01 2.125860303640365601e-01 3.207235634326934814e-01 -7.265896797180175781e-01 -3.773477301001548767e-02 1.265358924865722656e-01 4.601464569568634033e-01
-1.212845817208290100e-01 2.406461536884307861e-01 7.046489119529724121e-01 -3.075119294226169586e-02 -3.687107190489768982e-02 2.353240698575973511e-01 4.294695854187011719e-01 -4.344223141670227051e-01
2.482942044734954834e-01 2.932215929031372070e-01 8.125378489494323730e-01 -1.437540799379348755e-01 -1.436280161142349243e-01 3.644794821739196777e-01 -3.786190645769238472e-03 -1.341622769832611084e-01
-2.892561629414558411e-02 9.252483397722244263e-02 6.218612790107727051e-01 -1.791430562734603882e-01 -5.835576057434082031e-01 3.446751832962036133e-01 -2.589429020881652832e-01 -2.130888700485229492e-01
4.625374376773834229e-01 3.319251835346221924e-01 3.995141983032226562e-01 4.640157893300056458e-02 -4.535871744155883789e-01 3.188782036304473877e-01 2.598899602890014648e-01 -3.730315566062927246e-01
4.108238220214843750e-01 -1.940230280160903931e-01 5.156890749931335449e-01 -6.556130200624465942e-02 -4.011305570602416992e-01 2.101682722568511963e-01 1.989370882511138916e-01 5.279138684272766113e-01
-3.525253832340240479e-01 1.213312745094299316e-01 4.746752083301544189e-01 2.252008318901062012e-01 -2.961248457431793213e-01 2.654435858130455017e-02 3.491019308567047119e-01 -6.121321916580200195e-01
1.071287691593170166e-02 1.474796384572982788e-01 3.705594241619110107e-01 8.224771171808242798e-02 -2.582328319549560547e-01 4.504638910293579102e-01 5.166304111480712891e-01 5.454788804054260254e-01
