# Supplementary material for: Where is your field going? A machine learning approach to study the relative motion of the domains of physics
Source: PLoS One. 2020 Jun 18;15(6):e0233997. doi: 10.1371/journal.pone.0233997 (PMC7302634; doi:10.1371/journal.pone.0233997)
Supplement: S12 Data — (ZIP) [file pone.0233997.s012.zip › 11/Pacs4Run_11_VS_500_embeddings1997-2001ED8.txt]

7.182145863771438599e-02 1.018028184771537781e-01 -1.347814500331878662e-01 3.754867315292358398e-01 7.935427427291870117e-01 -3.768719136714935303e-01 1.746949255466461182e-01 -1.518573164939880371e-01
-2.562453448772430420e-01 -2.057223916053771973e-01 1.448324024677276611e-01 -1.405259370803833008e-01 4.151307940483093262e-01 -7.717194557189941406e-01 -2.702085673809051514e-01 -1.019588261842727661e-01
2.617288380861282349e-03 -1.659526973962783813e-01 -2.580456435680389404e-01 3.117561042308807373e-01 2.878325581550598145e-01 -6.801413297653198242e-01 -2.001723498106002808e-01 4.724030792713165283e-01
-8.867069333791732788e-02 9.814397245645523071e-02 -5.471814870834350586e-01 -1.415239572525024414e-01 6.470124721527099609e-01 -3.531831502914428711e-01 7.151144742965698242e-02 3.385133445262908936e-01
1.697106659412384033e-01 -1.850202232599258423e-01 -2.907307446002960205e-01 1.972401700913906097e-02 8.337673544883728027e-01 -4.003335162997245789e-02 -1.086503043770790100e-01 3.787835538387298584e-01
5.537261604331433773e-04 -2.118139415979385376e-01 3.772992789745330811e-01 -3.650835752487182617e-01 6.923891305923461914e-01 -3.196070790290832520e-01 2.166425883769989014e-01 -2.258498072624206543e-01
3.754748702049255371e-01 -1.860118657350540161e-01 -2.915436625480651855e-01 -4.467442035675048828e-01 4.220739305019378662e-01 -5.001586675643920898e-01 -5.343985185027122498e-02 -3.296651542186737061e-01
5.487567782402038574e-01 -6.459459066390991211e-01 1.656069159507751465e-01 1.916424185037612915e-02 3.763443529605865479e-01 -3.068144023418426514e-01 -1.044404059648513794e-01 -8.455187827348709106e-02
-2.445327192544937134e-01 3.212644159793853760e-02 -5.235307216644287109e-01 1.735672354698181152e-01 2.425534129142761230e-01 -7.339363694190979004e-01 5.791265144944190979e-02 1.846973299980163574e-01
2.371646910905838013e-01 -5.738669633865356445e-01 7.280208170413970947e-02 6.527259945869445801e-02 6.703099608421325684e-01 -2.561905980110168457e-01 -1.771638840436935425e-01 2.419356852769851685e-01
2.900047004222869873e-01 -6.866273283958435059e-01 -2.032766044139862061e-01 -1.958712935447692871e-01 3.215557336807250977e-01 -4.869066178798675537e-01 -1.531706899404525757e-01 -2.856142260134220123e-02
2.494225502014160156e-01 -1.446410864591598511e-01 4.769141227006912231e-02 1.198345720767974854e-01 4.266821444034576416e-01 -2.664733529090881348e-01 -4.481783509254455566e-01 -6.680591106414794922e-01
3.397319912910461426e-01 -4.016575515270233154e-01 -2.019902914762496948e-01 -4.255771636962890625e-01 4.830570816993713379e-01 -4.066064357757568359e-01 -7.328002899885177612e-02 -3.119208514690399170e-01
4.215622544288635254e-01 -6.642457246780395508e-01 1.968743205070495605e-01 2.514586448669433594e-01 4.100771844387054443e-01 -2.689738869667053223e-01 -1.830748915672302246e-01 -7.103031128644943237e-02
1.175009384751319885e-01 9.157644957304000854e-02 -1.535900086164474487e-01 -2.502773404121398926e-01 6.193671822547912598e-01 -5.248960852622985840e-01 -4.791277050971984863e-01 -5.370061844587326050e-02
9.030549973249435425e-02 -6.781270503997802734e-01 -9.655678272247314453e-02 -1.019172072410583496e-01 4.035552144050598145e-01 -1.450717151165008545e-01 2.937240898609161377e-01 -4.920385777950286865e-01
3.579697608947753906e-01 -2.308102846145629883e-01 2.282885015010833740e-01 7.293345928192138672e-01 2.665919959545135498e-01 -3.825005292892456055e-01 1.305005103349685669e-01 -1.146788708865642548e-02
4.789889156818389893e-01 -9.176153689622879028e-02 2.997224032878875732e-02 4.463033080101013184e-01 8.963347226381301880e-02 -7.265977859497070312e-01 1.593406647443771362e-01 -2.639134973287582397e-02
2.883667647838592529e-01 3.001049347221851349e-02 -3.575856387615203857e-01 -1.411703228950500488e-01 5.319067239761352539e-01 -1.624765247106552124e-01 -2.489147931337356567e-01 -6.299725174903869629e-01
-4.756613075733184814e-01 -3.657204210758209229e-01 -4.313509166240692139e-01 3.132968023419380188e-02 5.520451664924621582e-01 -3.518173098564147949e-01 2.569338865578174591e-02 1.541442126035690308e-01
5.474793314933776855e-01 -2.274918854236602783e-01 -8.317545801401138306e-02 4.682222008705139160e-01 5.746902525424957275e-02 -6.362434029579162598e-01 -9.874027222394943237e-02 6.712495535612106323e-02
2.077578157186508179e-01 -2.209904193878173828e-01 -1.879461109638214111e-01 -3.505748137831687927e-02 1.551546305418014526e-01 -7.944333553314208984e-01 -3.929201364517211914e-01 -2.487238943576812744e-01
-1.155356243252754211e-01 -2.091559320688247681e-01 -1.251534651964902878e-02 -1.905261278152465820e-01 2.029818594455718994e-01 -8.032605648040771484e-01 -7.662086933851242065e-02 -4.627617299556732178e-01
1.013827472925186157e-01 -1.876999437808990479e-01 -1.860999614000320435e-01 -1.573435664176940918e-01 4.807426929473876953e-01 -5.990906953811645508e-01 -5.295429229736328125e-01 -1.570385992527008057e-01
-7.708488404750823975e-02 -1.265235841274261475e-01 -7.552830129861831665e-02 -2.960696220397949219e-01 3.025650084018707275e-01 -7.371190190315246582e-01 -1.006273776292800903e-01 -4.895631372928619385e-01
-5.135051608085632324e-01 -7.381025701761245728e-03 -1.713416278362274170e-01 -1.563393920660018921e-01 6.645692586898803711e-01 -4.074864983558654785e-01 -1.191624552011489868e-01 -2.460912615060806274e-01
3.257912695407867432e-01 4.993002116680145264e-01 1.291010826826095581e-01 -3.676936402916908264e-02 6.674382686614990234e-01 -3.361181914806365967e-01 2.380321472883224487e-01 -1.069190725684165955e-01
5.072896480560302734e-01 -3.781382739543914795e-01 -1.535973250865936279e-01 -3.634960949420928955e-01 4.312522411346435547e-01 -4.155448377132415771e-01 -6.755067408084869385e-02 -2.841270864009857178e-01
5.588682889938354492e-01 -3.612318933010101318e-01 -2.534786462783813477e-01 3.602702319622039795e-01 1.455785632133483887e-01 -2.695173025131225586e-01 5.139030814170837402e-01 -7.212977856397628784e-02
5.359468460083007812e-01 -8.287054300308227539e-02 -6.788356602191925049e-02 3.508746623992919922e-01 1.695211827754974365e-01 -6.913218498229980469e-01 -2.591697275638580322e-01 6.587799638509750366e-02
-3.038820326328277588e-01 -3.433736264705657959e-01 -3.615904748439788818e-01 -2.610439360141754150e-01 4.924482405185699463e-01 -5.254668593406677246e-01 -1.460490524768829346e-01 -2.256275266408920288e-01
3.284618556499481201e-01 -2.426235526800155640e-01 -6.631860733032226562e-01 1.846533082425594330e-02 3.098044991493225098e-01 -4.781441092491149902e-01 -1.705899685621261597e-01 1.984653621912002563e-01
5.378513336181640625e-01 -6.228448450565338135e-02 1.570547968149185181e-01 4.283948242664337158e-01 1.480761766433715820e-01 -4.413577318191528320e-01 1.467943191528320312e-01 -5.102708339691162109e-01
1.022154614329338074e-01 -2.966090738773345947e-01 4.471949487924575806e-02 -4.162284433841705322e-01 7.028133869171142578e-01 -3.104825615882873535e-01 -2.179782539606094360e-01 -2.974364161491394043e-01
1.170191019773483276e-01 5.406256914138793945e-01 -9.537993930280208588e-03 3.407149612903594971e-01 6.814277172088623047e-01 -2.386566549539566040e-01 6.934108585119247437e-02 -2.274724990129470825e-01
1.263529807329177856e-01 -3.763168752193450928e-01 -4.265353381633758545e-01 2.963394522666931152e-01 3.712464570999145508e-01 -1.479619294404983521e-01 -4.683080017566680908e-01 -4.400477409362792969e-01
-3.956821262836456299e-01 -3.556848764419555664e-01 -2.198547422885894775e-01 -1.136430911719799042e-02 4.020398557186126709e-01 -4.578192234039306641e-01 -1.742716878652572632e-01 -5.165787339210510254e-01
3.435560315847396851e-02 -4.921759963035583496e-01 -5.854935050010681152e-01 1.237878352403640747e-01 2.305596768856048584e-01 -4.487860798835754395e-01 2.032011598348617554e-01 3.203110098838806152e-01
2.578081190586090088e-01 -1.769423931837081909e-01 -2.401321530342102051e-01 -1.616402417421340942e-01 2.517286837100982666e-01 -6.808885335922241211e-01 -3.068865537643432617e-01 -4.441614151000976562e-01
3.270909786224365234e-01 -2.314859479665756226e-01 -5.177435278892517090e-01 8.431715518236160278e-02 3.336180448532104492e-01 -3.609287440776824951e-01 -4.702574908733367920e-01 -3.186618089675903320e-01
2.722939252853393555e-01 7.202095538377761841e-02 3.020712137222290039e-01 4.630141556262969971e-01 2.291182875633239746e-01 -7.494789361953735352e-01 -1.051896158605813980e-02 -2.674696967005729675e-02
5.514030158519744873e-02 -2.778695821762084961e-01 -7.687103748321533203e-02 -1.588260084390640259e-01 3.061758279800415039e-01 -7.171196341514587402e-01 -3.957145810127258301e-01 -3.521632552146911621e-01
-3.390325903892517090e-01 -4.081189334392547607e-01 -3.668072819709777832e-01 -1.600036919116973877e-01 4.328905344009399414e-01 -4.486152231693267822e-01 -1.603771150112152100e-01 -3.794426023960113525e-01
6.180155649781227112e-02 -2.169871143996715546e-02 -9.282076358795166016e-02 -5.094314366579055786e-02 6.501784920692443848e-01 -4.521867930889129639e-01 -5.937976241111755371e-01 6.854578107595443726e-02
-2.762980461120605469e-01 -4.846389591693878174e-02 4.529754444956779480e-02 -1.955726146697998047e-01 5.917692780494689941e-01 -2.923950552940368652e-01 6.545175611972808838e-02 -6.641089320182800293e-01
-2.266355976462364197e-02 7.504575699567794800e-02 2.312527969479560852e-02 -2.329774051904678345e-01 4.054041206836700439e-01 -6.485698819160461426e-01 -2.539221048355102539e-01 -5.381165146827697754e-01
-3.808752074837684631e-02 -2.042251229286193848e-01 4.896916151046752930e-01 -2.926761209964752197e-01 6.573199629783630371e-01 -3.674660623073577881e-01 6.509353965520858765e-02 -2.450432777404785156e-01
3.850505352020263672e-01 2.501599192619323730e-01 1.374800410121679306e-02 4.665703177452087402e-01 7.111306786537170410e-01 -1.659428924322128296e-01 -5.474928766489028931e-02 1.871845871210098267e-01
-8.415240794420242310e-02 -1.073683500289916992e-01 1.613817876204848289e-03 -1.330896764993667603e-01 6.097531318664550781e-01 -5.287946462631225586e-01 -5.567617416381835938e-01 -4.763156548142433167e-02
-9.144593030214309692e-02 -5.347004532814025879e-01 1.325533688068389893e-01 -1.000783741474151611e-01 5.573533773422241211e-01 -2.183573246002197266e-01 1.184265762567520142e-01 -5.529912114143371582e-01
-1.641123741865158081e-02 1.940111666917800903e-01 -8.991497009992599487e-02 -2.397916615009307861e-01 4.806977510452270508e-01 -5.422947406768798828e-01 5.963447093963623047e-01 1.253989934921264648e-01
-1.007259860634803772e-01 -4.880156219005584717e-01 1.053387001156806946e-01 -2.515496611595153809e-01 4.075250923633575439e-01 -4.211877286434173584e-01 1.211860254406929016e-01 -5.649420619010925293e-01
-2.833063602447509766e-01 -1.818696781992912292e-02 -1.445484310388565063e-01 -1.394684612751007080e-01 4.545809626579284668e-01 -5.624348521232604980e-01 -2.807595431804656982e-01 -5.265532732009887695e-01
1.791668087244033813e-01 -3.744981586933135986e-01 -4.027265012264251709e-01 1.968165487051010132e-01 4.904155433177947998e-01 -1.680542677640914917e-01 -5.918833017349243164e-01 -8.746130019426345825e-02
7.688813656568527222e-02 -1.539781782776117325e-02 -3.146403729915618896e-01 -2.532463669776916504e-01 1.859966963529586792e-01 -8.456083536148071289e-01 2.770203351974487305e-01 -6.580445915460586548e-02
-2.125521600246429443e-01 -1.501365154981613159e-01 5.259462594985961914e-01 -9.277331829071044922e-02 5.148355364799499512e-01 -5.404037833213806152e-01 -1.422018259763717651e-01 -2.640852034091949463e-01
-4.410932064056396484e-01 -5.295367911458015442e-02 -3.033500611782073975e-01 -1.830123811960220337e-01 5.071115493774414062e-01 -6.222782135009765625e-01 -1.270104348659515381e-01 -1.288177222013473511e-01
4.856539070606231689e-01 -5.448318719863891602e-01 1.626707799732685089e-02 3.905959660187363625e-03 3.797906935214996338e-01 -5.493949055671691895e-01 1.172529160976409912e-01 8.482143282890319824e-02
4.187294244766235352e-01 -4.586252868175506592e-01 7.296378165483474731e-02 1.142839118838310242e-01 6.857786178588867188e-01 -1.343351453542709351e-01 -1.388861387968063354e-01 2.971810400485992432e-01
3.183174431324005127e-01 -7.963861525058746338e-02 -2.159184515476226807e-01 6.677594184875488281e-01 1.100581288337707520e-01 -4.970233142375946045e-01 2.721275389194488525e-01 -2.580887377262115479e-01
5.907644331455230713e-02 -3.969222772866487503e-03 -2.155628949403762817e-01 -2.280973643064498901e-02 5.069933533668518066e-01 -5.970156788825988770e-01 -5.395501479506492615e-02 5.771702527999877930e-01
-4.722835123538970947e-01 -9.246530383825302124e-02 -2.205718010663986206e-01 -2.357120662927627563e-01 6.047741770744323730e-01 -4.844101667404174805e-01 -7.618162035942077637e-02 -2.407855242490768433e-01
-1.848107427358627319e-01 -6.689731031656265259e-02 1.361587643623352051e-01 -1.975771933794021606e-01 5.978568196296691895e-01 -6.205170750617980957e-01 -3.905933797359466553e-01 -9.357579797506332397e-02
2.076419889926910400e-01 3.313453197479248047e-01 2.914175391197204590e-01 3.651639521121978760e-01 7.242719531059265137e-01 -9.348411858081817627e-02 -1.732115447521209717e-01 -2.559585571289062500e-01
6.896029114723205566e-01 -2.136024385690689087e-01 -4.327288866043090820e-01 2.494444549083709717e-01 2.917318940162658691e-01 -2.312832474708557129e-01 2.985176742076873779e-01 -4.040800407528877258e-02
4.143205583095550537e-01 -7.017786502838134766e-01 1.186208426952362061e-02 1.801765561103820801e-01 5.102975964546203613e-01 -1.776056587696075439e-01 9.797653183341026306e-03 1.058189570903778076e-01
1.103013637475669384e-03 -2.314856052398681641e-01 -2.544785439968109131e-01 -3.594282865524291992e-01 3.578201532363891602e-01 -4.981071054935455322e-01 6.530477851629257202e-02 -6.099627017974853516e-01
-1.856691390275955200e-01 -1.903230994939804077e-01 -8.611539006233215332e-02 -9.277396649122238159e-02 5.879452824592590332e-01 -5.152807235717773438e-01 -5.293881893157958984e-01 -1.477685421705245972e-01
-4.493186622858047485e-02 -4.809500649571418762e-02 -1.238344535231590271e-01 -9.864065796136856079e-02 5.469471812248229980e-01 -5.905812382698059082e-01 -5.620344281196594238e-01 -8.235903084278106689e-02
5.548744201660156250e-01 -5.450454354286193848e-01 2.257667779922485352e-01 -7.551244646310806274e-02 4.552144706249237061e-01 -3.433643579483032227e-01 -6.754218041896820068e-02 9.319797158241271973e-02
1.180879473686218262e-01 1.472682356834411621e-01 1.676293089985847473e-02 6.855107545852661133e-01 1.356494873762130737e-01 -5.970258712768554688e-01 -4.653733223676681519e-02 -3.422790765762329102e-01
-1.189336180686950684e-01 -5.934906750917434692e-02 -2.225350439548492432e-01 -2.119113653898239136e-01 3.738155961036682129e-01 -7.111050486564636230e-01 -2.816026508808135986e-01 -4.039749801158905029e-01
3.651895821094512939e-01 2.594474256038665771e-01 -2.825385630130767822e-01 4.356103241443634033e-01 1.858405917882919312e-01 -4.398668408393859863e-01 3.627749383449554443e-01 -4.124487042427062988e-01
5.060319304466247559e-01 -3.555932939052581787e-01 -3.555449545383453369e-01 4.348621070384979248e-01 2.741895616054534912e-02 -5.376223325729370117e-01 -4.769836738705635071e-02 -9.951426088809967041e-02
6.270173192024230957e-02 -5.095564723014831543e-01 3.406672179698944092e-01 -3.066378459334373474e-02 6.524499058723449707e-01 -3.760632276535034180e-01 1.334945708513259888e-01 1.857177019119262695e-01
-4.908700883388519287e-01 -1.900242120027542114e-01 -3.294147849082946777e-01 -9.636602550745010376e-02 4.907631278038024902e-01 -5.609145164489746094e-01 -1.642512828111648560e-01 -1.506162285804748535e-01
-1.807932183146476746e-02 -7.823483347892761230e-01 -9.543105959892272949e-03 3.230358660221099854e-02 3.031138777732849121e-01 -2.341801524162292480e-01 3.384088277816772461e-01 -3.538799285888671875e-01
-2.600824832916259766e-01 -1.044477522373199463e-01 -4.553001523017883301e-01 5.637833476066589355e-01 5.475670695304870605e-01 7.121505588293075562e-02 2.739656269550323486e-01 -1.278262138366699219e-01
2.028477489948272705e-01 4.660320281982421875e-01 -2.503642439842224121e-01 7.825636118650436401e-02 7.734721899032592773e-01 -4.006097093224525452e-02 2.500592470169067383e-01 -1.023076251149177551e-01
-1.441572755575180054e-01 -7.401928901672363281e-01 9.639277309179306030e-02 9.608335047960281372e-02 4.555021524429321289e-01 -1.445244401693344116e-01 3.721600174903869629e-01 -2.143292427062988281e-01
3.858643472194671631e-01 -7.344390451908111572e-02 8.276359736919403076e-02 4.349512159824371338e-01 4.860762134194374084e-02 -6.613171100616455078e-01 3.309633135795593262e-01 -3.169269263744354248e-01
-4.684520065784454346e-01 -6.385344862937927246e-01 1.316939741373062134e-01 2.195581793785095215e-01 4.471020102500915527e-01 -1.868343800306320190e-01 1.745105534791946411e-01 -2.049781382083892822e-01
-1.002587676048278809e-01 -4.192039966583251953e-01 1.096681132912635803e-02 1.450648754835128784e-01 8.237004876136779785e-01 1.669909060001373291e-01 2.906836867332458496e-01 4.676174744963645935e-02
3.625712692737579346e-01 6.507634371519088745e-02 3.213618695735931396e-01 5.595386624336242676e-01 3.023031651973724365e-01 -5.694358944892883301e-01 1.454997211694717407e-01 -1.055247485637664795e-01
9.427229315042495728e-02 -5.517470836639404297e-01 2.988041937351226807e-01 2.731871604919433594e-01 5.178549289703369141e-01 -3.126034736633300781e-01 5.262308567762374878e-02 3.925668597221374512e-01
5.215853452682495117e-01 -1.774395704269409180e-01 -6.128343939781188965e-01 4.135202169418334961e-01 2.863289415836334229e-01 -2.420639693737030029e-01 7.334400713443756104e-02 -6.277118623256683350e-02
7.567495107650756836e-02 2.343644499778747559e-01 -3.125144913792610168e-02 7.038381099700927734e-01 2.920866310596466064e-01 -5.743257403373718262e-01 1.667624264955520630e-01 2.737550530582666397e-03
3.655688464641571045e-01 1.554628461599349976e-01 2.749686837196350098e-01 4.972329735755920410e-01 4.440190494060516357e-01 -4.325499832630157471e-01 -3.420548141002655029e-01 -1.344933360815048218e-01
-1.346264183521270752e-01 -4.147083759307861328e-01 2.386592030525207520e-01 -1.190929338335990906e-01 7.390278577804565430e-01 -1.605609953403472900e-01 2.194467186927795410e-02 -4.078328907489776611e-01
2.052933573722839355e-01 -5.105611681938171387e-01 -3.858901262283325195e-01 -2.354416847229003906e-01 3.909047544002532959e-01 -3.637919425964355469e-01 -1.807967275381088257e-01 -4.183293581008911133e-01
-1.056816503405570984e-01 -1.988455057144165039e-01 -4.205818101763725281e-02 -1.607106477022171021e-01 5.431731343269348145e-01 -5.686954855918884277e-01 -4.847323298454284668e-01 -2.613003551959991455e-01
-4.901828169822692871e-01 -2.717777192592620850e-01 -3.232955038547515869e-01 7.090090960264205933e-02 6.789646744728088379e-01 -2.892394065856933594e-01 -1.174979433417320251e-01 1.336125731468200684e-01
3.105717301368713379e-01 1.452557444572448730e-01 1.367267668247222900e-01 5.989664196968078613e-01 5.111268162727355957e-01 -3.827181160449981689e-01 2.432010769844055176e-01 1.952448636293411255e-01
-7.272204011678695679e-02 -2.720927000045776367e-01 5.208597183227539062e-01 -2.019295990467071533e-01 5.227094292640686035e-01 -5.084746479988098145e-01 2.646301686763763428e-01 -8.249777555465698242e-02
-2.620712816715240479e-01 -2.007530480623245239e-01 -5.233839750289916992e-01 4.110078513622283936e-01 3.933861255645751953e-01 -1.122331693768501282e-01 5.126830339431762695e-01 -1.340363472700119019e-01
-1.955296993255615234e-01 -3.467631638050079346e-01 2.983571290969848633e-01 2.287795245647430420e-01 4.785624444484710693e-01 -1.829156130552291870e-01 -1.577304452657699585e-01 -6.425009965896606445e-01
2.488507926464080811e-01 1.295187771320343018e-01 1.395693868398666382e-01 6.456361413002014160e-01 3.940803408622741699e-01 -4.799921810626983643e-01 3.030593991279602051e-01 8.623047173023223877e-02
2.616713941097259521e-01 -4.586541056632995605e-01 4.242542013525962830e-02 1.933629512786865234e-01 7.498489022254943848e-01 -4.807133227586746216e-02 -2.900701761245727539e-01 1.823468655347824097e-01
-1.386913657188415527e-01 -1.200477480888366699e-01 -2.965150773525238037e-01 -3.471368253231048584e-01 5.114254951477050781e-01 -6.065722107887268066e-01 -2.089407444000244141e-01 -2.911805212497711182e-01
4.899679869413375854e-02 -5.045910477638244629e-01 -6.012233719229698181e-02 5.284877419471740723e-01 6.409270763397216797e-01 1.589004546403884888e-01 1.329299509525299072e-01 7.978843152523040771e-02
1.845353245735168457e-01 -3.459050552919507027e-03 -2.480896860361099243e-01 1.009082868695259094e-01 6.009862422943115234e-01 -1.721209585666656494e-01 -6.217146515846252441e-01 -3.418546319007873535e-01
3.159541487693786621e-01 -2.565165162086486816e-01 -1.578197330236434937e-01 -4.323031306266784668e-01 4.589815735816955566e-01 -4.376530647277832031e-01 -4.220974817872047424e-02 -4.675396382808685303e-01
2.768947482109069824e-01 1.041084304451942444e-01 7.787160575389862061e-02 5.935001969337463379e-01 2.603514194488525391e-01 -6.213112473487854004e-01 3.166166841983795166e-01 1.129800546914339066e-02
2.817902863025665283e-01 -2.392462044954299927e-01 -2.134781032800674438e-01 -2.995005249977111816e-01 3.507121801376342773e-01 -6.212825775146484375e-01 -2.613088488578796387e-01 -3.883410096168518066e-01
3.629934787750244141e-01 -1.846735477447509766e-01 -7.759174704551696777e-02 3.006627261638641357e-01 1.207559630274772644e-01 -8.127676844596862793e-01 -2.256447672843933105e-01 -1.078153550624847412e-01
7.134289741516113281e-01 -1.753581464290618896e-01 -2.887795865535736084e-01 4.236541092395782471e-01 2.435617297887802124e-01 -2.864813506603240967e-01 2.059390954673290253e-02 -2.357418090105056763e-01
2.715974748134613037e-01 -3.334860131144523621e-02 -3.017677664756774902e-01 -1.588254421949386597e-01 4.665013849735260010e-01 -2.471459805965423584e-01 -2.958027720451354980e-01 -6.653040647506713867e-01
-3.061255067586898804e-02 -1.814993917942047119e-01 1.624061539769172668e-02 -3.657121956348419189e-01 2.859165072441101074e-01 -7.635024785995483398e-01 3.986327052116394043e-01 -9.230133146047592163e-02
-5.853189826011657715e-01 -3.269062340259552002e-01 -3.427851796150207520e-01 4.953820630908012390e-02 5.877863764762878418e-01 -2.865051925182342529e-01 7.180798333138227463e-03 -5.430137366056442261e-02
-1.850370466709136963e-01 -1.971673816442489624e-01 4.291178584098815918e-01 -2.612172365188598633e-01 7.284659147262573242e-01 -3.272430896759033203e-01 1.931370981037616730e-02 -1.907511353492736816e-01
2.356471717357635498e-01 3.654820621013641357e-01 3.297653198242187500e-01 4.180471003055572510e-01 6.222385168075561523e-01 -2.908217310905456543e-01 1.621059179306030273e-01 -1.713134795427322388e-01
1.263084113597869873e-01 -6.238185167312622070e-01 -2.641796767711639404e-01 -2.386471480131149292e-01 2.816366255283355713e-01 -3.499135971069335938e-01 1.148352697491645813e-01 -5.031972527503967285e-01
2.405926138162612915e-01 1.302686482667922974e-01 1.751370877027511597e-01 3.647969663143157959e-01 1.643511950969696045e-01 -8.181430697441101074e-01 2.023386955261230469e-01 -1.551941931247711182e-01
1.457096338272094727e-01 -2.816240191459655762e-01 -3.205365836620330811e-01 7.548326253890991211e-02 4.251390695571899414e-01 -1.771209537982940674e-01 -3.382642567157745361e-01 -6.815257668495178223e-01
-1.505714505910873413e-01 -1.621043384075164795e-01 4.819507524371147156e-02 -3.918034136295318604e-01 4.226341247558593750e-01 -6.156165003776550293e-01 3.971407711505889893e-01 -2.826552391052246094e-01
-1.940277218818664551e-01 -3.336407244205474854e-01 1.913132965564727783e-01 2.228113263845443726e-01 8.471962213516235352e-01 9.554809331893920898e-02 1.431804001331329346e-01 1.319846212863922119e-01
-6.479869782924652100e-02 -7.455210685729980469e-01 2.117735706269741058e-02 4.248359426856040955e-02 2.613292038440704346e-01 -2.776026129722595215e-01 4.545798301696777344e-01 -2.928261160850524902e-01
-7.556157559156417847e-02 -4.792513847351074219e-01 3.926317989826202393e-01 -1.186378598213195801e-01 6.495618224143981934e-01 -1.760778576135635376e-01 3.600364327430725098e-01 -1.175318658351898193e-01
-1.522813439369201660e-01 -2.559624612331390381e-01 -2.843969166278839111e-01 -2.244651764631271362e-01 4.655080139636993408e-01 -5.812370181083679199e-01 -3.216111063957214355e-01 -3.493698537349700928e-01
-5.663396790623664856e-02 -4.428387582302093506e-01 6.590786576271057129e-02 -8.879286178853362799e-05 1.395527869462966919e-01 -4.989460408687591553e-01 1.359876990318298340e-01 -7.137420177459716797e-01
-3.256352841854095459e-01 -2.751573026180267334e-01 -2.910601198673248291e-01 -1.123098284006118774e-02 2.538189291954040527e-01 -6.334226131439208984e-01 4.840222895145416260e-01 1.829812973737716675e-01
3.270879685878753662e-01 -3.547693490982055664e-01 -8.382262289524078369e-02 -4.782721698284149170e-01 6.271947622299194336e-01 -3.410567045211791992e-01 -1.253775805234909058e-01 -7.726088911294937134e-02
1.940148025751113892e-01 6.202019378542900085e-02 -2.965642213821411133e-01 3.788659274578094482e-01 7.451598346233367920e-02 -8.332456350326538086e-01 1.762327365577220917e-02 1.638920605182647705e-01
-2.631382346153259277e-01 -4.364140927791595459e-01 -1.806791275739669800e-01 7.943286746740341187e-02 1.106404736638069153e-01 -4.770620465278625488e-01 1.028559580445289612e-01 -6.715187430381774902e-01
2.047699242830276489e-01 -5.497189760208129883e-01 -7.123787999153137207e-01 3.493794798851013184e-02 3.118222355842590332e-01 -2.094694674015045166e-01 3.179274499416351318e-04 7.786790281534194946e-02
5.115419626235961914e-01 1.761421374976634979e-02 -3.578501045703887939e-01 6.123015880584716797e-01 3.257261812686920166e-01 -1.969348043203353882e-01 2.813064754009246826e-01 -1.050263270735740662e-01
-3.887517452239990234e-01 1.553548425436019897e-01 2.894581258296966553e-01 -6.679447740316390991e-02 3.919564187526702881e-01 -6.804599761962890625e-01 2.159050554037094116e-01 -2.705895602703094482e-01
-5.128841400146484375e-01 -3.535291925072669983e-02 -3.246949315071105957e-01 2.021948695182800293e-01 6.671819090843200684e-01 -2.929698824882507324e-01 2.154480107128620148e-02 2.407554090023040771e-01
2.608870863914489746e-01 1.550451517105102539e-01 1.074333712458610535e-01 7.004129886627197266e-01 4.245005249977111816e-01 -4.541859030723571777e-01 -1.036337912082672119e-01 9.248363971710205078e-02
3.940338790416717529e-01 3.469079732894897461e-02 -3.190311193466186523e-01 5.502319335937500000e-01 2.571641504764556885e-01 -1.349130868911743164e-01 1.317424178123474121e-01 -5.807811021804809570e-01
-7.046026736497879028e-02 -4.393598139286041260e-01 1.727283746004104614e-01 -5.865604057908058167e-02 5.848531126976013184e-01 -2.824450433254241943e-01 -7.916393131017684937e-02 -5.836329460144042969e-01
3.157843053340911865e-01 6.978133320808410645e-02 1.432714462280273438e-01 4.491300880908966064e-01 2.111075967550277710e-01 -7.376941442489624023e-01 2.779011130332946777e-01 -8.472551405429840088e-02
2.829143404960632324e-02 -7.096564769744873047e-01 8.776746690273284912e-02 -3.783500939607620239e-02 3.359591364860534668e-01 -3.882745802402496338e-01 4.424403607845306396e-01 1.645404845476150513e-01
-3.210993111133575439e-01 -2.980300784111022949e-01 -4.190247952938079834e-01 3.864842951297760010e-01 5.537268519401550293e-01 -2.950165867805480957e-01 -2.886546552181243896e-01 -7.843354344367980957e-02
2.963250577449798584e-01 5.587383508682250977e-01 -2.184138745069503784e-01 1.910005807876586914e-01 5.508241057395935059e-01 -3.885703384876251221e-01 -4.446341842412948608e-02 -2.438155114650726318e-01
-1.596000194549560547e-01 -3.075454831123352051e-01 -7.136467099189758301e-02 -1.787152141332626343e-01 3.980371356010437012e-01 -6.765661835670471191e-01 -3.210857510566711426e-01 -3.516252338886260986e-01
-1.282420307397842407e-01 -4.864444136619567871e-01 3.822844028472900391e-01 -1.199756637215614319e-01 5.391750335693359375e-01 -2.989084720611572266e-01 3.914021253585815430e-01 -2.305181175470352173e-01
-1.235480457544326782e-01 1.824003458023071289e-01 -2.112568020820617676e-01 -6.829201243817806244e-03 4.380451142787933350e-01 -5.382831096649169922e-01 6.424179673194885254e-01 1.116110235452651978e-01
3.652297258377075195e-01 3.707918524742126465e-01 1.691358536481857300e-01 3.966121375560760498e-01 6.292760372161865234e-01 -3.679219782352447510e-01 7.523938268423080444e-02 7.871957123279571533e-02
4.861918091773986816e-01 -2.469867020845413208e-01 -4.754903316497802734e-01 4.938787221908569336e-01 4.166510701179504395e-01 6.615952402353286743e-02 1.724159866571426392e-01 -1.578148901462554932e-01
6.541973352432250977e-01 -2.870716452598571777e-01 -2.298196852207183838e-01 4.409492611885070801e-01 1.844538897275924683e-01 -3.969809114933013916e-01 -5.748325213789939880e-02 -2.178094834089279175e-01
-4.945492148399353027e-01 -1.462323069572448730e-01 -3.446921706199645996e-01 5.484796762466430664e-01 3.244345188140869141e-01 -2.101729810237884521e-01 3.643825650215148926e-01 -1.794136166572570801e-01
1.350685115903615952e-02 -3.523728251457214355e-01 5.572955012321472168e-01 -9.967187792062759399e-02 6.249316930770874023e-01 -2.326107025146484375e-01 1.194664277136325836e-02 -3.321869969367980957e-01
4.679853618144989014e-01 -3.509863093495368958e-02 -6.568530797958374023e-01 3.164261281490325928e-01 3.892007768154144287e-01 -9.863191097974777222e-02 2.301363646984100342e-01 -1.844127327203750610e-01
6.627905964851379395e-01 -2.195359915494918823e-01 -3.711814880371093750e-01 4.522599577903747559e-01 2.908263206481933594e-01 -2.856828570365905762e-01 -4.806464165449142456e-02 4.114265367388725281e-02
-4.151327610015869141e-01 -6.234300732612609863e-01 -4.107824712991714478e-02 -5.051914975047111511e-02 5.190002322196960449e-01 -2.413946837186813354e-01 -4.841872304677963257e-02 -3.237022757530212402e-01
5.059388279914855957e-01 1.856412291526794434e-01 1.126726567745208740e-01 5.214424729347229004e-01 5.458055138587951660e-01 -2.870751023292541504e-01 -1.867082864046096802e-01 9.894516319036483765e-02
2.071570903062820435e-01 -2.630334496498107910e-01 -4.180725812911987305e-01 1.320388466119766235e-01 5.159922242164611816e-01 -1.520897895097732544e-01 -5.926489233970642090e-01 -2.346664518117904663e-01
-2.650075256824493408e-01 1.161230504512786865e-01 -5.676191449165344238e-01 1.830648481845855713e-01 2.786414027214050293e-01 -5.568266510963439941e-01 4.155957698822021484e-01 1.286422088742256165e-02
-9.374977648258209229e-02 -1.411498337984085083e-01 5.475813746452331543e-01 -2.164289057254791260e-01 4.857100546360015869e-01 -5.515465140342712402e-01 7.580069452524185181e-02 -2.806019783020019531e-01
5.606896281242370605e-01 -1.675294339656829834e-01 -4.654462337493896484e-01 4.670831263065338135e-01 2.682865262031555176e-01 -3.498004376888275146e-01 -1.470061242580413818e-01 8.249417692422866821e-02
1.739363968372344971e-01 -2.569577395915985107e-01 -1.611433029174804688e-01 5.706946924328804016e-02 5.322907567024230957e-01 -4.649959206581115723e-01 -1.086167693138122559e-01 6.026131510734558105e-01
3.792363405227661133e-01 -1.409438438713550568e-02 -4.715983867645263672e-01 6.011318564414978027e-01 2.886858582496643066e-01 -1.980610787868499756e-01 3.635726869106292725e-01 -1.321508139371871948e-01
5.304532647132873535e-01 -2.148959040641784668e-01 -5.093694925308227539e-01 4.523674249649047852e-01 3.556561172008514404e-01 -6.294655799865722656e-02 2.433806210756301880e-01 -1.365942358970642090e-01
1.623058319091796875e-01 -7.235413789749145508e-01 2.071256339550018311e-01 1.581332646310329437e-02 4.700581133365631104e-01 -1.285026073455810547e-01 2.566833794116973877e-01 -3.219312727451324463e-01
-2.685557603836059570e-01 -1.999028027057647705e-01 2.768819034099578857e-01 -3.146585524082183838e-01 7.060547471046447754e-01 -3.824313580989837646e-01 2.667706832289695740e-02 -2.583882510662078857e-01
-2.321711480617523193e-01 4.631175473332405090e-02 -8.649904280900955200e-02 -1.616095900535583496e-01 4.395119845867156982e-01 -7.748885750770568848e-01 -3.415186405181884766e-01 -9.688195772469043732e-03
4.090744256973266602e-01 -6.444419622421264648e-01 6.619056314229965210e-02 1.582965701818466187e-01 4.958992302417755127e-01 -2.819297313690185547e-01 -1.303167343139648438e-01 2.133795469999313354e-01
-6.803124397993087769e-02 -3.778612017631530762e-01 8.851600438356399536e-02 -1.277903765439987183e-01 2.405510097742080688e-01 -5.024665594100952148e-01 8.325216919183731079e-02 -7.149536609649658203e-01
3.688441216945648193e-01 3.860633373260498047e-01 2.917471807450056076e-03 4.003240168094635010e-01 6.784214973449707031e-01 -1.552049219608306885e-01 2.552303075790405273e-01 -7.179345935583114624e-02
1.261614412069320679e-01 -1.398548632860183716e-01 -1.346468925476074219e-01 -2.537747323513031006e-01 2.231433391571044922e-01 -7.617198824882507324e-01 -1.903276890516281128e-01 -4.644974768161773682e-01
9.728229790925979614e-02 -4.681908786296844482e-01 2.786701619625091553e-01 2.909083962440490723e-01 7.463527917861938477e-01 1.240441799163818359e-01 1.446192860603332520e-01 -1.253180801868438721e-01
-4.723940789699554443e-01 -1.400967389345169067e-01 -2.231586873531341553e-01 -1.879036277532577515e-01 4.969371259212493896e-01 -5.414555072784423828e-01 -7.690970599651336670e-02 -3.550682365894317627e-01
1.466311067342758179e-01 3.352862000465393066e-01 -3.710055053234100342e-01 -1.326138805598020554e-02 1.366430670022964478e-01 -7.906922101974487305e-01 2.731862962245941162e-01 -9.881950169801712036e-02
-3.776929974555969238e-01 -7.030929923057556152e-01 -8.620566129684448242e-02 8.895716816186904907e-02 2.899742722511291504e-01 -4.113742709159851074e-01 -5.361057072877883911e-02 -3.024491071701049805e-01
-2.662012875080108643e-01 -3.532121777534484863e-01 2.799812257289886475e-01 1.343802064657211304e-01 5.406681299209594727e-01 -1.354044675827026367e-01 -1.330832093954086304e-01 -6.160867214202880859e-01
1.672234833240509033e-01 -1.855097413063049316e-01 -3.231770396232604980e-01 7.249307632446289062e-02 6.246379613876342773e-01 -4.978734999895095825e-03 -4.179920554161071777e-01 -5.128442049026489258e-01
-2.120743840932846069e-01 -1.084029376506805420e-01 1.549099385738372803e-01 -2.479136437177658081e-01 3.641509711742401123e-01 -6.576858162879943848e-01 1.829696297645568848e-01 -5.090976357460021973e-01
-2.060685120522975922e-02 -1.889050304889678955e-01 -3.677380084991455078e-01 -3.398592174053192139e-01 5.272514820098876953e-01 -4.262237548828125000e-01 -1.704816371202468872e-01 -4.737404286861419678e-01
-9.209457039833068848e-02 -4.122664928436279297e-01 2.365670651197433472e-01 1.446941792964935303e-01 7.703753709793090820e-01 -9.816615283489227295e-02 1.833655089139938354e-01 3.285072445869445801e-01
1.362881213426589966e-01 4.366941750049591064e-02 4.031080007553100586e-02 6.577103137969970703e-01 1.019888073205947876e-01 -6.317937970161437988e-01 1.241109669208526611e-01 -3.469035625457763672e-01
1.306096315383911133e-01 -5.575085878372192383e-01 3.551049232482910156e-01 6.845584511756896973e-02 3.552950322628021240e-01 -2.228818684816360474e-01 4.835203289985656738e-02 -6.025701165199279785e-01
-1.316744983196258545e-01 1.133275181055068970e-01 3.238801285624504089e-02 3.786535188555717468e-02 3.526755273342132568e-01 -7.173983454704284668e-01 5.178733468055725098e-01 2.451587617397308350e-01
-1.835400462150573730e-01 3.499577641487121582e-01 -5.148336291313171387e-01 4.970440641045570374e-02 4.018261730670928955e-01 -4.982483983039855957e-01 4.060696363449096680e-01 -4.135197028517723083e-02
1.834245175123214722e-01 7.119705528020858765e-02 1.724004596471786499e-01 7.165504097938537598e-01 3.650714457035064697e-01 -5.090315341949462891e-01 1.572686880826950073e-01 -3.156644105911254883e-02
-5.519793033599853516e-01 1.074058338999748230e-01 -1.667721867561340332e-01 6.083958745002746582e-01 3.777293264865875244e-01 -2.700730562210083008e-01 3.238000348210334778e-02 -2.629770338535308838e-01
-3.204852044582366943e-01 -6.958478093147277832e-01 -4.122926667332649231e-02 1.687765866518020630e-02 4.572575688362121582e-01 -3.056015670299530029e-01 -1.241688430309295654e-01 -3.052958548069000244e-01
2.589499056339263916e-01 3.685115277767181396e-01 2.263853549957275391e-01 5.046859383583068848e-01 4.653153121471405029e-01 -4.020099043846130371e-01 2.908338606357574463e-01 -1.687340885400772095e-01
-8.289638208225369453e-04 1.718980073928833008e-01 6.698770821094512939e-02 6.969929337501525879e-01 2.343118339776992798e-01 -5.691018104553222656e-01 2.575203180313110352e-01 -1.872654259204864502e-01
3.605789244174957275e-01 -4.372158646583557129e-01 -1.280192583799362183e-01 9.599582850933074951e-02 5.091341137886047363e-01 -4.945931732654571533e-01 -1.575244963169097900e-01 3.529405891895294189e-01
2.145889103412628174e-01 -4.979119002819061279e-01 -2.177412360906600952e-01 4.339498877525329590e-01 4.529583156108856201e-01 -3.158789575099945068e-01 -1.839864850044250488e-01 3.626428246498107910e-01
2.862893640995025635e-01 2.989273965358734131e-01 8.181062340736389160e-02 3.509075641632080078e-01 5.803963541984558105e-01 -4.039479792118072510e-01 3.874996006488800049e-01 2.205947041511535645e-01
-1.609301120042800903e-01 -5.436946079134941101e-02 9.662507474422454834e-02 -1.627045869827270508e-01 7.339764237403869629e-01 -4.542627930641174316e-01 -4.240058660507202148e-01 1.023679450154304504e-01
2.022237284108996391e-03 -6.717548370361328125e-01 2.189751118421554565e-01 -1.084314882755279541e-01 5.256231427192687988e-01 -2.058697044849395752e-01 3.699027895927429199e-01 -1.831495761871337891e-01
-2.703216671943664551e-01 5.676471814513206482e-02 1.869665086269378662e-01 -1.622432023286819458e-01 5.715324282646179199e-01 -3.383603394031524658e-01 1.112755313515663147e-01 -6.394571065902709961e-01
-1.928433477878570557e-01 1.598530560731887817e-01 9.346655011177062988e-02 -2.144496887922286987e-02 3.660614788532257080e-01 -6.045714020729064941e-01 6.545449495315551758e-01 1.123259589076042175e-02
6.373873353004455566e-01 -1.394998282194137573e-01 -3.207570612430572510e-01 3.867646455764770508e-01 1.494546383619308472e-01 -4.992911815643310547e-01 8.808370679616928101e-02 -2.059566080570220947e-01
-2.266756743192672729e-01 -3.895183801651000977e-01 -3.713386058807373047e-01 2.391147464513778687e-01 7.550370097160339355e-01 3.159078210592269897e-02 -1.388837993144989014e-01 1.070402264595031738e-01
-3.628248274326324463e-01 1.653643138706684113e-02 -4.246119558811187744e-01 2.538305222988128662e-01 4.857207834720611572e-01 -6.164266541600227356e-02 5.543953776359558105e-01 -2.761896252632141113e-01
-1.323437690734863281e-01 -1.006950289011001587e-01 -3.808836936950683594e-01 -2.116763740777969360e-01 3.228648900985717773e-01 -6.391711235046386719e-01 5.189894437789916992e-01 1.829310320317745209e-02
-2.807134687900543213e-01 -1.637693345546722412e-01 -4.009597897529602051e-01 6.359862685203552246e-01 4.368309676647186279e-01 -5.242742598056793213e-02 3.311555683612823486e-01 -1.609290242195129395e-01
2.914455235004425049e-01 5.693449974060058594e-01 -2.787620425224304199e-01 1.916455030441284180e-01 5.884749293327331543e-01 -3.334344625473022461e-01 -7.414259016513824463e-03 -1.375986337661743164e-01
-3.649524152278900146e-01 1.689107865095138550e-01 -2.531011700630187988e-01 6.681947112083435059e-01 3.634797036647796631e-01 -2.163823843002319336e-01 -2.333526760339736938e-01 -3.071520328521728516e-01
3.137945830821990967e-01 2.147560417652130127e-01 2.676955983042716980e-02 3.943281173706054688e-01 7.313855290412902832e-01 -1.663961410522460938e-01 -2.659848630428314209e-01 2.565952539443969727e-01
-2.659728527069091797e-01 -4.471861124038696289e-01 -1.883541047573089600e-01 -8.221624419093132019e-03 4.913099706172943115e-01 -6.193053722381591797e-02 3.458890318870544434e-02 -6.688205003738403320e-01
-1.067150607705116272e-01 -5.667978525161743164e-01 8.161291480064392090e-02 1.299299448728561401e-01 6.878816485404968262e-01 1.614833325147628784e-01 2.293801456689834595e-01 -3.032097518444061279e-01
3.441885113716125488e-02 -4.918552339076995850e-01 2.157897949218750000e-01 4.159380793571472168e-01 6.921995878219604492e-01 1.648346930742263794e-01 -1.133382022380828857e-01 -1.347876340150833130e-01
2.240326404571533203e-01 7.905110716819763184e-03 1.420165300369262695e-01 5.645692944526672363e-01 2.137812674045562744e-01 -7.453819513320922852e-01 -1.512098388047888875e-04 9.768748283386230469e-02
1.306328624486923218e-01 3.244443237781524658e-01 -6.142188608646392822e-02 -1.384549308568239212e-03 2.525895535945892334e-01 -8.103569746017456055e-01 3.809396028518676758e-01 9.111341834068298340e-02
-4.355741143226623535e-01 -3.514270111918449402e-02 -2.828223109245300293e-01 1.834870427846908569e-01 7.707639336585998535e-01 -1.825468838214874268e-01 5.717223510146141052e-02 2.543919086456298828e-01
5.001972317695617676e-01 -7.193016260862350464e-02 -3.083230257034301758e-01 3.681512773036956787e-01 6.114570051431655884e-02 -3.345451056957244873e-01 2.852586209774017334e-01 -5.630261898040771484e-01
-1.095970645546913147e-01 3.770621418952941895e-01 3.272644579410552979e-01 4.987038373947143555e-01 5.276912450790405273e-01 -4.048280417919158936e-01 1.548666656017303467e-01 -1.538758873939514160e-01
4.472341388463973999e-02 -6.408806145191192627e-02 -1.066329106688499451e-01 -1.193109303712844849e-01 2.806787788867950439e-01 -6.477351188659667969e-01 -3.099575340747833252e-01 -6.114507317543029785e-01
-1.186629459261894226e-01 1.300849020481109619e-02 -1.358015090227127075e-01 -9.834456443786621094e-02 2.823853790760040283e-01 -7.893329262733459473e-01 5.043667554855346680e-01 -2.150496281683444977e-02
3.446688354015350342e-01 3.996239304542541504e-01 6.708605587482452393e-02 3.159907758235931396e-01 7.519376277923583984e-01 -2.042284309864044189e-01 9.149271249771118164e-02 4.077990725636482239e-02
8.358938066521659493e-05 2.128225751221179962e-02 -4.886372387409210205e-01 -1.002225503325462341e-01 7.327573001384735107e-02 -7.364556789398193359e-01 4.244793057441711426e-01 -1.510536968708038330e-01
-2.356958985328674316e-01 -2.689606249332427979e-01 -3.054098188877105713e-01 5.774942636489868164e-01 3.228833675384521484e-01 -1.550881415605545044e-01 5.615983605384826660e-01 -4.042737558484077454e-02
4.212017059326171875e-01 5.153505206108093262e-01 -4.801055416464805603e-02 1.112016439437866211e-01 3.991618156433105469e-01 -4.048783481121063232e-01 3.499967753887176514e-01 -3.107695281505584717e-01
1.919692009687423706e-01 1.704605817794799805e-01 6.025151908397674561e-02 5.867586135864257812e-01 3.620700538158416748e-01 -6.245103478431701660e-01 6.799843907356262207e-02 2.458521872758865356e-01
-1.561797857284545898e-01 -1.555892974138259888e-01 4.728090167045593262e-01 -1.315636783838272095e-01 4.783356189727783203e-01 -6.314488053321838379e-01 -1.421355605125427246e-01 -2.506138682365417480e-01
-4.389041103422641754e-03 5.599124357104301453e-02 -5.296103358268737793e-01 1.147857010364532471e-01 3.300629556179046631e-01 -6.019760370254516602e-01 3.625912964344024658e-01 3.168497979640960693e-01
1.552711725234985352e-01 3.076206743717193604e-01 2.102854847908020020e-01 4.396600723266601562e-01 6.306046247482299805e-01 -3.017011284828186035e-01 3.370494842529296875e-01 2.035960108041763306e-01
5.590601563453674316e-01 -5.416411533951759338e-02 -1.464788466691970825e-01 3.846287727355957031e-01 8.455340564250946045e-02 -5.953491926193237305e-01 2.693396210670471191e-01 -2.845854759216308594e-01
1.618080735206604004e-01 3.251489400863647461e-01 1.978833228349685669e-01 5.116668343544006348e-01 6.298482418060302734e-01 -2.588255703449249268e-01 3.190177381038665771e-01 4.079012200236320496e-02
3.777876496315002441e-01 1.159932687878608704e-01 -3.069250099360942841e-02 5.225000381469726562e-01 2.760348320007324219e-01 -2.932179868221282959e-01 5.187833309173583984e-01 -3.722440898418426514e-01
8.565836399793624878e-02 3.607766926288604736e-01 -4.788134098052978516e-01 4.179058969020843506e-02 2.362792789936065674e-01 -6.227978467941284180e-01 4.278459548950195312e-01 -6.882440298795700073e-02
2.630019932985305786e-02 -4.024141132831573486e-01 1.261831074953079224e-01 -1.745063066482543945e-01 4.026615917682647705e-01 -4.217021465301513672e-01 3.770717978477478027e-02 -6.705263853073120117e-01
1.805205494165420532e-01 -1.479178965091705322e-01 -2.787178754806518555e-01 -4.892004728317260742e-01 4.539839923381805420e-01 -3.690712451934814453e-01 1.967407315969467163e-01 -4.975037276744842529e-01
-1.188920289278030396e-01 -6.844517588615417480e-01 3.357390314340591431e-02 8.360526524484157562e-03 2.496155202388763428e-01 -5.273216962814331055e-01 4.136395454406738281e-01 6.869921833276748657e-02
-4.709399640560150146e-01 2.214280813932418823e-01 -3.453651368618011475e-01 4.801689684391021729e-01 4.626402258872985840e-01 -3.440032899379730225e-01 -1.617811918258666992e-01 -1.442178040742874146e-01
3.038984537124633789e-01 -3.918338716030120850e-01 1.990531980991363525e-01 1.352179199457168579e-01 7.954609394073486328e-01 1.816800795495510101e-02 -1.641787141561508179e-01 1.901658922433853149e-01
-9.222222864627838135e-02 1.899906992912292480e-02 6.318064779043197632e-02 7.528623938560485840e-01 1.516124308109283447e-01 -5.768787264823913574e-01 -3.170944005250930786e-02 -2.521103918552398682e-01
3.169923424720764160e-01 -3.858968913555145264e-01 -3.159283101558685303e-02 -3.877701982855796814e-02 7.095741033554077148e-01 -2.065518051385879517e-01 2.503174245357513428e-01 3.732023239135742188e-01
-3.458651304244995117e-01 5.212030187249183655e-02 -4.902085065841674805e-01 3.471155762672424316e-01 3.939945101737976074e-01 -1.759578883647918701e-01 5.088816285133361816e-01 -2.677943706512451172e-01
4.977386593818664551e-01 -7.065120339393615723e-02 -4.374997317790985107e-01 2.224947214126586914e-01 4.497789144515991211e-01 -6.617609411478042603e-02 5.472892522811889648e-01 -1.220365613698959351e-02
-1.866146177053451538e-02 -3.135615959763526917e-02 -4.106366634368896484e-01 -4.893506318330764771e-02 -2.323812060058116913e-02 -8.247346282005310059e-01 3.160755038261413574e-01 -2.168420255184173584e-01
-8.093305677175521851e-02 -6.136214137077331543e-01 2.655211091041564941e-01 2.532368898391723633e-01 5.591482520103454590e-01 -5.215504020452499390e-02 3.851407170295715332e-01 -1.363378763198852539e-01
5.213694646954536438e-03 -7.212688326835632324e-01 -2.627221308648586273e-02 3.687067702412605286e-02 5.922033786773681641e-01 -6.752470135688781738e-02 2.157240658998489380e-01 -2.754869461059570312e-01
1.457841992378234863e-01 -2.099024504423141479e-02 -1.127809807658195496e-01 6.974406242370605469e-01 6.680279970169067383e-02 -5.984930992126464844e-01 1.829401254653930664e-01 -2.881657183170318604e-01
2.561594843864440918e-01 1.233720183372497559e-01 1.464285850524902344e-01 5.021486282348632812e-01 2.800151109695434570e-01 -6.607094407081604004e-01 3.548042774200439453e-01 6.881725788116455078e-02
2.785821557044982910e-01 1.404194682836532593e-01 -1.215856075286865234e-01 5.417040586471557617e-01 1.088926717638969421e-01 -5.779384374618530273e-01 3.599615991115570068e-01 -3.449713587760925293e-01
4.245585799217224121e-01 2.834190726280212402e-01 2.102864086627960205e-01 3.778205513954162598e-01 6.911449432373046875e-01 -7.315779477357864380e-02 1.761587262153625488e-01 -1.959328055381774902e-01
-1.626076698303222656e-01 -5.851550102233886719e-01 2.352718710899353027e-01 -3.368819877505302429e-02 5.781064629554748535e-01 -1.962225884199142456e-01 4.358892142772674561e-01 -1.093397960066795349e-01
-4.296154081821441650e-01 -2.240174412727355957e-01 -3.442783057689666748e-01 2.618502266705036163e-02 6.848033070564270020e-01 -3.254587352275848389e-01 -2.947970293462276459e-02 2.651144862174987793e-01
4.442757368087768555e-02 -4.068332016468048096e-01 3.104695379734039307e-01 2.127543836832046509e-01 6.209436058998107910e-01 -2.148842364549636841e-01 2.542217075824737549e-01 4.410014152526855469e-01
-1.702306419610977173e-01 -5.617949962615966797e-01 2.032114863395690918e-01 3.416120409965515137e-01 5.431563258171081543e-01 5.383161082863807678e-02 3.240473866462707520e-01 -3.073940575122833252e-01
-5.115119814872741699e-01 -2.805737555027008057e-01 -4.745292291045188904e-02 -9.092258661985397339e-02 5.631408095359802246e-01 -4.293964505195617676e-01 -1.573326140642166138e-01 -3.505036532878875732e-01
2.491272836923599243e-01 5.587595701217651367e-01 -2.216803133487701416e-01 1.944763958454132080e-01 6.490433216094970703e-01 -3.371540307998657227e-01 -5.172374099493026733e-02 -3.398042917251586914e-02
3.614623844623565674e-01 5.605970025062561035e-01 -2.285775989294052124e-01 1.416586637496948242e-01 5.247536897659301758e-01 -3.516599237918853760e-01 5.633638240396976471e-03 -2.893064320087432861e-01
-4.169325232505798340e-01 -2.066330313682556152e-01 -4.126368761062622070e-01 2.026103138923645020e-01 7.088968157768249512e-01 -1.275036633014678955e-01 -8.499529212713241577e-02 2.147879004478454590e-01
-3.485198915004730225e-01 -7.174722105264663696e-02 2.617165446281433105e-01 -2.085299789905548096e-01 7.483993768692016602e-01 -4.225431084632873535e-01 -1.347526311874389648e-01 -6.784720718860626221e-02
2.267852723598480225e-01 3.085310459136962891e-01 3.771089911460876465e-01 3.009451925754547119e-01 5.653513669967651367e-01 -4.943163692951202393e-01 1.818724572658538818e-01 1.534584313631057739e-01
-6.002471446990966797e-01 -1.203817874193191528e-01 -4.599650576710700989e-02 2.553538978099822998e-01 6.524248123168945312e-01 -2.943840920925140381e-01 -1.803535968065261841e-01 -1.142057850956916809e-01
-4.137951731681823730e-01 1.339121013879776001e-01 -3.811045587062835693e-01 6.283105164766311646e-02 5.598052740097045898e-01 -5.152270197868347168e-01 2.238431125879287720e-01 1.808483749628067017e-01
-5.757011100649833679e-02 -5.815914273262023926e-01 1.310627460479736328e-01 3.270345926284790039e-01 6.836932301521301270e-01 8.546801656484603882e-02 -1.664088964462280273e-01 -1.785354465246200562e-01
-1.780644506216049194e-01 -6.408315151929855347e-02 -2.772683277726173401e-02 -3.907440900802612305e-01 3.543494641780853271e-01 -7.819760441780090332e-01 1.685809195041656494e-01 -2.127604484558105469e-01
-2.288239896297454834e-01 -3.936171531677246094e-01 3.302696049213409424e-01 -2.082075774669647217e-01 6.776470541954040527e-01 -2.181000560522079468e-01 1.152452006936073303e-01 -3.467305898666381836e-01
4.614565074443817139e-01 -2.465086877346038818e-01 -4.212763905525207520e-01 -4.136376976966857910e-01 5.619519948959350586e-01 -2.398794144392013550e-01 -3.501607105135917664e-02 -5.624192580580711365e-02
4.514697790145874023e-01 1.788191348314285278e-01 1.215410381555557251e-01 2.802720069885253906e-01 3.349669277667999268e-01 -2.206628620624542236e-01 5.614532828330993652e-01 -4.413043856620788574e-01
-1.562574952840805054e-01 -7.474815100431442261e-02 1.973093152046203613e-01 -3.617560863494873047e-01 4.406261444091796875e-01 -6.768969893455505371e-01 1.966335326433181763e-01 -3.304424881935119629e-01
1.044148206710815430e-01 -2.045628130435943604e-01 -5.931399296969175339e-03 -5.660941451787948608e-02 7.002312541007995605e-01 -3.151119053363800049e-01 -5.900066494941711426e-01 7.927657663822174072e-02
2.308373898267745972e-02 -5.764970779418945312e-01 2.744335532188415527e-01 3.896771930158138275e-03 5.381145477294921875e-01 -2.858203649520874023e-01 4.365759491920471191e-01 1.730037927627563477e-01
-5.555366277694702148e-01 -1.309416294097900391e-01 -3.147774934768676758e-01 -2.702896296977996826e-02 5.276550650596618652e-01 -5.243952870368957520e-01 -1.342011541128158569e-01 -5.475276708602905273e-02
-1.710598021745681763e-01 -1.460296213626861572e-01 -3.370796740055084229e-01 -1.278609484434127808e-01 2.148716151714324951e-01 -7.053392529487609863e-01 5.212751030921936035e-01 -6.357500702142715454e-02
1.322765499353408813e-01 -6.529626846313476562e-01 -2.623486518859863281e-01 4.523876905441284180e-01 4.609664678573608398e-01 6.309012323617935181e-02 2.552806437015533447e-01 -3.197765722870826721e-02
3.329873681068420410e-01 -2.180623263120651245e-02 -7.723548915237188339e-04 5.672244429588317871e-01 2.783529162406921387e-01 -1.824957430362701416e-01 5.204125642776489258e-01 -4.304477870464324951e-01
-2.879710197448730469e-01 -6.018263697624206543e-01 -1.545766741037368774e-01 -2.428511530160903931e-01 5.623068213462829590e-01 -2.702727913856506348e-01 5.571022257208824158e-02 -2.822535336017608643e-01
-2.616097927093505859e-01 -8.699366450309753418e-02 8.889715373516082764e-02 -1.660002171993255615e-01 4.611950516700744629e-01 -2.936957180500030518e-01 2.719560861587524414e-01 -7.180635929107666016e-01
-8.316956460475921631e-02 -4.943509399890899658e-01 -1.104635968804359436e-01 2.220976501703262329e-01 5.097780376672744751e-03 -4.099729061126708984e-01 1.854133456945419312e-01 -6.961957812309265137e-01
-5.279681831598281860e-02 -6.247555613517761230e-01 8.813629299402236938e-02 1.197456866502761841e-01 6.114311814308166504e-01 6.183684989809989929e-02 2.953709065914154053e-01 -3.462226688861846924e-01
3.296295106410980225e-01 -2.438351362943649292e-01 -3.334677517414093018e-01 3.433432281017303467e-01 1.410059630870819092e-01 -6.724374890327453613e-01 -1.019037216901779175e-01 3.469354212284088135e-01
-4.524308145046234131e-01 6.067316606640815735e-02 -4.911272227764129639e-01 5.304131507873535156e-01 4.446217715740203857e-01 -1.582694053649902344e-01 1.523804012686014175e-02 -2.147354334592819214e-01
-1.370865553617477417e-01 3.621524944901466370e-02 -4.075590670108795166e-01 -1.320190131664276123e-01 2.106420546770095825e-01 -7.617930173873901367e-01 4.135016798973083496e-01 -2.607922069728374481e-02
1.690090000629425049e-01 1.457683891057968140e-01 -2.196792513132095337e-01 -6.901168823242187500e-02 3.281143009662628174e-01 -7.373034358024597168e-01 -4.958185255527496338e-01 7.385954726487398148e-03
4.066585898399353027e-01 1.400686502456665039e-01 9.821423888206481934e-02 4.062936902046203613e-01 2.010386139154434204e-01 -5.905146598815917969e-01 3.747413754463195801e-01 -3.327665627002716064e-01
-1.403201371431350708e-01 -3.844903707504272461e-01 -2.139740251004695892e-02 4.400162994861602783e-01 7.443170547485351562e-01 9.309882670640945435e-02 1.084676384925842285e-01 2.529129385948181152e-01
4.127702713012695312e-01 5.244427323341369629e-01 -7.502108812332153320e-02 1.893576085567474365e-01 5.732684731483459473e-01 -2.907645106315612793e-01 8.784013241529464722e-02 -3.036438524723052979e-01
1.157326623797416687e-01 -4.097046256065368652e-01 -4.283111989498138428e-01 2.012109011411666870e-01 7.332800030708312988e-01 2.365481555461883545e-01 -5.117145366966724396e-03 3.363369777798652649e-02
2.933200076222419739e-02 -6.916746497154235840e-01 -1.901778727769851685e-01 -5.815958231687545776e-02 2.844048440456390381e-01 -4.105137884616851807e-01 -8.132056891918182373e-02 -4.745048284530639648e-01
1.838684529066085815e-01 5.516372323036193848e-01 -3.069024980068206787e-01 1.969491094350814819e-01 6.474794745445251465e-01 -2.876588702201843262e-01 -1.547033637762069702e-01 -5.477556213736534119e-02
-6.737696472555398941e-03 -5.224883556365966797e-01 3.488117828965187073e-02 4.244467318058013916e-01 6.397777795791625977e-01 1.464179605245590210e-01 3.350912928581237793e-01 -5.048978328704833984e-02
4.741882979869842529e-01 -5.550523400306701660e-01 -9.914179891347885132e-02 3.494362533092498779e-01 2.192095071077346802e-01 -4.773475527763366699e-01 -2.138921245932579041e-02 2.423976361751556396e-01
-2.159867621958255768e-02 -6.051437854766845703e-01 1.845968514680862427e-01 -8.651103079319000244e-02 6.505051851272583008e-01 -2.123595923185348511e-01 2.527125477790832520e-01 2.442480474710464478e-01
4.622317850589752197e-01 4.894177019596099854e-01 -9.084299951791763306e-02 2.724441587924957275e-01 6.003723740577697754e-01 -2.123596966266632080e-01 5.644151940941810608e-02 -2.358063608407974243e-01
2.516797482967376709e-01 -5.702272653579711914e-01 -7.032254338264465332e-01 8.502709865570068359e-02 2.959688007831573486e-01 -1.165339127182960510e-01 -2.458416484296321869e-02 -8.922053128480911255e-02
2.371692061424255371e-01 -5.051465034484863281e-01 -1.716986894607543945e-01 3.364979922771453857e-01 6.748755574226379395e-01 2.263889908790588379e-01 1.880468726158142090e-01 6.161183863878250122e-02
-3.661955595016479492e-01 -1.638222932815551758e-01 -2.848661243915557861e-01 -1.579846739768981934e-01 3.056284487247467041e-01 -5.968391299247741699e-01 5.277516245841979980e-01 -6.933729350566864014e-02
2.973598539829254150e-01 -6.048745512962341309e-01 -1.118101552128791809e-02 1.781252473592758179e-01 5.837010145187377930e-01 -1.724786609411239624e-01 -9.679884649813175201e-03 3.785511851310729980e-01
2.291610650718212128e-02 -2.994917631149291992e-01 -4.643745124340057373e-01 6.067092418670654297e-01 2.786196172237396240e-01 -3.275027871131896973e-01 -3.751683533191680908e-01 2.003551274538040161e-02
2.358616590499877930e-01 -3.268847167491912842e-01 -2.998880743980407715e-01 -4.305593073368072510e-01 6.811511516571044922e-01 -1.485908478498458862e-01 -9.545446932315826416e-02 -2.589285969734191895e-01
2.390871495008468628e-01 -3.007727861404418945e-01 -3.779079318046569824e-01 -1.802813559770584106e-01 4.873293042182922363e-01 -1.588719338178634644e-01 -1.881987601518630981e-01 -6.155554056167602539e-01
4.620912373065948486e-01 2.119115889072418213e-01 -8.036287128925323486e-02 6.709062457084655762e-01 4.514638483524322510e-01 -2.560904026031494141e-01 -1.161070913076400757e-01 -4.592505097389221191e-02
1.067734286189079285e-01 -4.297430813312530518e-02 -3.413490951061248779e-01 2.637019157409667969e-01 6.708647012710571289e-01 -1.730483211576938629e-02 -5.854542255401611328e-01 8.705885708332061768e-02
3.795156478881835938e-01 -4.190012514591217041e-01 1.704387664794921875e-01 1.102803051471710205e-01 6.857614517211914062e-01 -1.032931208610534668e-01 1.884239353239536285e-02 3.973678946495056152e-01
-1.591726988554000854e-01 -5.278241634368896484e-01 6.683273613452911377e-02 4.128471612930297852e-01 6.806374192237854004e-01 -2.271412638947367668e-03 -2.380660027265548706e-01 -3.476333245635032654e-02
3.879698216915130615e-01 -1.592096537351608276e-01 -4.224964380264282227e-01 4.880397319793701172e-01 1.883666068315505981e-01 -1.146152988076210022e-01 2.398234307765960693e-01 -5.489187240600585938e-01
2.693794965744018555e-01 3.891037702560424805e-01 2.172968089580535889e-01 3.480854928493499756e-01 7.253018021583557129e-01 -1.116036474704742432e-01 1.266894340515136719e-01 -2.303982228040695190e-01
1.863146014511585236e-02 -3.196393698453903198e-02 9.922971576452255249e-02 7.100988626480102539e-01 1.504757702350616455e-01 -6.498771905899047852e-01 1.527073234319686890e-01 -1.274419128894805908e-01
-5.211241841316223145e-01 1.184820979833602905e-01 -2.008039504289627075e-02 6.227907538414001465e-01 4.366401731967926025e-01 -2.419742196798324585e-01 -1.038133725523948669e-01 -2.571706473827362061e-01
-4.815269708633422852e-01 2.289967387914657593e-01 3.102891705930233002e-02 6.273072957992553711e-01 4.163296520709991455e-01 -3.561514019966125488e-01 8.282589167356491089e-02 -1.190836429595947266e-01
-2.599078714847564697e-01 -4.181593060493469238e-01 1.598212420940399170e-01 -2.734394967555999756e-01 5.505258440971374512e-01 -5.212631225585937500e-01 2.632719874382019043e-01 1.147726923227310181e-01
4.227423667907714844e-01 1.630017459392547607e-01 -4.796673059463500977e-01 2.371312230825424194e-01 3.823366761207580566e-01 -1.427085995674133301e-01 4.608832001686096191e-01 -3.597873747348785400e-01
-1.047267317771911621e-01 -1.308333873748779297e-01 3.183814883232116699e-01 -1.693043559789657593e-01 4.119194149971008301e-01 -5.608845949172973633e-01 5.891165137290954590e-01 -1.027464866638183594e-01
1.750978678464889526e-01 -5.352709889411926270e-01 9.427785873413085938e-02 4.569054543972015381e-01 5.894116163253784180e-01 1.390439122915267944e-01 3.114058673381805420e-01 -3.823446482419967651e-02
2.841023802757263184e-01 -7.851029038429260254e-01 -1.109740603715181351e-02 2.160457074642181396e-01 1.856924295425415039e-01 -2.763112485408782959e-01 2.142031788825988770e-01 -3.152583241462707520e-01
-2.585550248622894287e-01 -9.623288363218307495e-02 4.861291050910949707e-01 -1.293705403804779053e-01 5.405920147895812988e-01 -4.736170172691345215e-01 2.147191911935806274e-01 -3.288967609405517578e-01
2.366445511579513550e-01 -4.742083251476287842e-01 1.846100687980651855e-01 1.377074122428894043e-01 6.517409682273864746e-01 -2.003171741962432861e-01 1.171378791332244873e-01 4.329749345779418945e-01
8.641628921031951904e-02 4.516409337520599365e-01 -5.216219648718833923e-02 1.812403947114944458e-01 8.440240025520324707e-01 -9.166562557220458984e-02 -1.794342696666717529e-01 -2.825784264132380486e-03
-3.281662464141845703e-01 -6.718888878822326660e-02 -2.258473932743072510e-01 3.705939650535583496e-01 3.415138423442840576e-01 -2.810940146446228027e-01 7.097845673561096191e-01 2.460993826389312744e-03
1.735010929405689240e-02 -6.219368577003479004e-01 1.082655414938926697e-01 3.913036584854125977e-01 5.659117698669433594e-01 1.588959097862243652e-01 2.913540899753570557e-01 -1.328997164964675903e-01
1.429972350597381592e-01 -7.296084761619567871e-01 -9.848740696907043457e-02 -1.951342634856700897e-02 1.735065877437591553e-01 -5.260397791862487793e-01 -5.661880597472190857e-02 -3.565315008163452148e-01
1.165341660380363464e-01 -7.509372234344482422e-01 -2.419319003820419312e-01 -9.592720866203308105e-02 2.458860725164413452e-01 -3.844679594039916992e-01 3.342750072479248047e-01 -1.864532679319381714e-01
-1.886919885873794556e-02 -2.243623882532119751e-01 4.734798073768615723e-01 -2.430572360754013062e-01 4.824068546295166016e-01 -5.619562864303588867e-01 3.043609559535980225e-01 -1.577933579683303833e-01
-1.532348692417144775e-01 9.683444350957870483e-02 -4.963378235697746277e-02 2.563894391059875488e-01 3.025202751159667969e-01 -6.662588119506835938e-01 5.610882043838500977e-01 2.206892520189285278e-01
4.060755968093872070e-01 8.218368887901306152e-02 -2.417840659618377686e-01 3.526805341243743896e-01 1.888166815042495728e-01 -1.820489913225173950e-01 4.250825643539428711e-01 -6.292985677719116211e-01
-2.825289368629455566e-01 -2.346114367246627808e-01 -2.857136130332946777e-01 5.287453532218933105e-01 4.957715570926666260e-01 -5.551962181925773621e-02 5.035163760185241699e-01 3.912127390503883362e-02
-2.231699675321578979e-01 -3.777903616428375244e-01 1.065038070082664490e-01 3.655143380165100098e-01 7.816553711891174316e-01 1.704465597867965698e-01 1.450267583131790161e-01 3.815785795450210571e-02
-9.022067487239837646e-02 -3.824163377285003662e-01 -1.549048721790313721e-01 5.014123320579528809e-01 5.506597161293029785e-01 -2.931029796600341797e-01 -3.549874424934387207e-01 2.346415370702743530e-01
2.695651948451995850e-01 -4.104839563369750977e-01 -1.213916093111038208e-01 -4.224692881107330322e-01 5.800940990447998047e-01 -2.919717729091644287e-01 -7.574051618576049805e-02 -3.716558516025543213e-01
-2.451931387186050415e-01 -3.892356455326080322e-01 -3.042733967304229736e-01 -1.442284137010574341e-01 2.460904121398925781e-01 -6.993789672851562500e-01 3.533197343349456787e-01 2.157712168991565704e-02
5.131441727280616760e-02 7.135899364948272705e-02 1.066289376467466354e-02 5.783035755157470703e-01 2.575875259935855865e-02 -6.532231569290161133e-01 1.102294996380805969e-01 -4.671312868595123291e-01
1.931303292512893677e-01 3.231950402259826660e-01 -5.420354604721069336e-01 2.206289321184158325e-01 3.160038888454437256e-01 -6.036376953125000000e-01 2.269374430179595947e-01 5.350416526198387146e-03
2.229888439178466797e-01 -7.269993424415588379e-01 2.257158905267715454e-01 3.239813074469566345e-02 2.715563774108886719e-01 -3.797308206558227539e-01 3.194493353366851807e-01 -2.230798155069351196e-01
-7.241006940603256226e-02 -4.334724247455596924e-01 -2.126984596252441406e-01 3.284701406955718994e-01 6.714382171630859375e-01 2.264037132263183594e-01 3.780401945114135742e-01 -9.339743107557296753e-02
2.212634384632110596e-01 -2.271132320165634155e-01 -5.084569100290536880e-03 -1.685393974184989929e-03 5.475869774818420410e-01 -4.840596318244934082e-01 -7.885708659887313843e-02 5.992076396942138672e-01
-6.330493092536926270e-02 -1.851940155029296875e-01 -3.553005456924438477e-01 5.812002420425415039e-01 4.355455040931701660e-01 1.297847181558609009e-01 4.480622708797454834e-01 -3.005987107753753662e-01
-3.747820854187011719e-01 -7.442498207092285156e-02 -4.232025742530822754e-01 5.209516882896423340e-01 5.249599218368530273e-01 -2.090564817190170288e-01 -2.877011001110076904e-01 3.806610777974128723e-02
-9.854350239038467407e-02 -7.722494006156921387e-01 8.706380426883697510e-02 2.506216429173946381e-02 3.037256002426147461e-01 -4.486407637596130371e-01 2.516866922378540039e-01 1.698175668716430664e-01
-1.048716604709625244e-01 8.544483780860900879e-02 4.481265246868133545e-01 -1.578085869550704956e-01 4.570969939231872559e-01 -6.791776418685913086e-01 -2.484671324491500854e-01 -1.549977660179138184e-01
-3.247995302081108093e-02 -5.210316777229309082e-01 -2.548563182353973389e-01 -1.518391817808151245e-01 6.408991217613220215e-01 -1.841558218002319336e-01 -2.073190063238143921e-01 -3.896381855010986328e-01
6.348939239978790283e-02 -4.340935945510864258e-01 -7.692798972129821777e-01 -4.892823472619056702e-02 2.490479201078414917e-01 -3.723438084125518799e-01 1.075849160552024841e-01 3.327037766575813293e-02
1.344642639160156250e-01 5.401627421379089355e-01 -1.599764227867126465e-01 1.182231456041336060e-01 7.842739224433898926e-01 -1.745875030755996704e-01 -7.009147852659225464e-02 -9.755512699484825134e-03
-4.249018058180809021e-02 -4.880804121494293213e-01 4.003973007202148438e-01 2.267087250947952271e-02 6.222178936004638672e-01 -1.459351778030395508e-01 4.216971099376678467e-01 -1.134007275104522705e-01
-2.720913589000701904e-01 -1.982587873935699463e-01 -2.155078202486038208e-01 -2.058090083301067352e-02 5.898988246917724609e-01 -4.295051097869873047e-01 -5.279418826103210449e-01 -1.691588759422302246e-01
-2.343849390745162964e-01 -9.105914831161499023e-02 3.689875006675720215e-01 -1.277590692043304443e-01 7.859017252922058105e-01 -3.998314142227172852e-01 -8.240813016891479492e-02 1.826450898079201579e-04
-1.020510867238044739e-01 4.817017912864685059e-02 1.615783199667930603e-02 -3.697712123394012451e-01 3.521841764450073242e-01 -8.469978570938110352e-01 -1.807253062725067139e-02 -9.223692119121551514e-02
2.387127578258514404e-01 -2.953498661518096924e-01 -1.819608807563781738e-01 1.725995987653732300e-01 3.620904982089996338e-01 -6.558705568313598633e-01 -1.730862408876419067e-01 4.490541815757751465e-01
2.108889520168304443e-01 -5.586387515068054199e-01 8.606766909360885620e-02 1.677062213420867920e-01 7.673655748367309570e-01 9.239771962165832520e-02 5.003459006547927856e-02 8.958131074905395508e-02
-2.171988636255264282e-01 7.354854047298431396e-02 -4.549255371093750000e-01 -2.730041742324829102e-01 5.284264087677001953e-01 -2.438760697841644287e-01 5.579391866922378540e-02 -5.693011879920959473e-01
-1.211735978722572327e-02 -6.460331082344055176e-01 1.999690085649490356e-01 3.430545330047607422e-01 4.896503984928131104e-01 2.975330315530300140e-02 3.826117515563964844e-01 -1.943859457969665527e-01
-3.528468683362007141e-02 -2.201216369867324829e-01 3.398908972740173340e-01 -2.633607387542724609e-01 3.958247601985931396e-01 -5.383417606353759766e-01 2.675361931324005127e-01 -4.973448812961578369e-01
1.998773366212844849e-01 -4.466099739074707031e-01 4.270146191120147705e-01 -3.760555759072303772e-02 6.175661087036132812e-01 -5.542222782969474792e-02 2.329110950231552124e-01 -3.716527819633483887e-01
7.410326600074768066e-02 1.480498164892196655e-01 -9.875979274511337280e-02 -1.967186480760574341e-01 4.955675899982452393e-01 -7.044306993484497070e-01 -4.123608767986297607e-01 1.108456626534461975e-01
3.239234685897827148e-01 -2.641293406486511230e-01 -1.181420683860778809e-01 4.357693195343017578e-01 2.695018351078033447e-01 -7.130904793739318848e-01 -8.518889546394348145e-02 -1.818522959947586060e-01
-1.542183607816696167e-01 -9.935598820447921753e-02 -2.351118326187133789e-01 -3.584273159503936768e-01 2.727136909961700439e-01 -6.891330480575561523e-01 4.796748757362365723e-01 -5.685317888855934143e-02
-6.779517978429794312e-02 1.475884765386581421e-01 -1.649700999259948730e-01 -8.765725046396255493e-02 5.147649645805358887e-01 -6.631388068199157715e-01 -4.433180093765258789e-01 1.935343444347381592e-01
-4.628426134586334229e-01 2.928158044815063477e-01 1.955678761005401611e-01 5.442855879664421082e-02 4.213840961456298828e-01 -5.235171318054199219e-01 3.528068363666534424e-01 -2.876090109348297119e-01
-2.010959982872009277e-01 -5.210003852844238281e-01 3.634811639785766602e-01 8.553791791200637817e-02 6.197339892387390137e-01 -2.129538059234619141e-01 3.388562202453613281e-01 -6.663820147514343262e-02
4.887464940547943115e-01 2.110738754272460938e-01 -2.827604413032531738e-01 4.114480316638946533e-01 4.753804802894592285e-01 -7.539726048707962036e-02 4.098468720912933350e-01 -2.601652145385742188e-01
-4.026140272617340088e-02 7.322855293750762939e-02 -5.735418796539306641e-01 3.809604793787002563e-03 6.663358211517333984e-01 -4.189507663249969482e-01 6.117507442831993103e-02 2.019559144973754883e-01
-1.511926483362913132e-02 -5.610321164131164551e-01 -2.088059782981872559e-01 -4.357983171939849854e-02 2.589601576328277588e-01 -2.884936630725860596e-01 3.026453033089637756e-02 -6.987919807434082031e-01
-2.105672508478164673e-01 -3.908560276031494141e-01 3.741837739944458008e-01 3.483064472675323486e-01 5.845130681991577148e-01 -4.057280346751213074e-02 -2.195442318916320801e-01 -3.873768746852874756e-01
-4.382165670394897461e-01 8.652471005916595459e-02 -2.149289399385452271e-01 -1.828034073114395142e-01 5.064232945442199707e-01 -6.622287631034851074e-01 -1.447652876377105713e-01 -6.999856233596801758e-02
-1.982693076133728027e-01 -3.652017414569854736e-01 -2.996836304664611816e-01 3.937704563140869141e-01 6.430869698524475098e-01 1.272339969873428345e-01 3.797434270381927490e-01 -9.217856079339981079e-02
3.482667505741119385e-01 -4.328836500644683838e-01 1.743104159832000732e-01 2.343247532844543457e-01 7.541974186897277832e-01 1.482034176588058472e-01 -3.398915007710456848e-02 1.187287122011184692e-01
3.358371853828430176e-01 4.704637229442596436e-01 2.546394430100917816e-02 4.050290286540985107e-01 4.067170321941375732e-01 -5.135462880134582520e-01 2.224352061748504639e-01 -1.501821428537368774e-01
3.255788683891296387e-01 -4.609650969505310059e-01 1.888304501771926880e-01 1.490876078605651855e-01 5.990771055221557617e-01 -2.446527779102325439e-01 3.914773836731910706e-02 4.509373903274536133e-01
-5.327732563018798828e-01 -1.101819276809692383e-01 -2.764606475830078125e-01 -1.429865211248397827e-01 5.684829354286193848e-01 -4.784786701202392578e-01 7.495552301406860352e-02 -2.222696095705032349e-01
-1.751004606485366821e-01 -1.599778607487678528e-02 -2.011992484331130981e-01 2.412410452961921692e-02 8.971641659736633301e-01 3.058451414108276367e-01 3.501838445663452148e-02 -1.683741658926010132e-01
3.125473484396934509e-02 -7.486765980720520020e-01 -5.874014273285865784e-02 2.126195132732391357e-01 3.664999604225158691e-01 -5.156510695815086365e-02 4.081100225448608398e-01 -2.937924861907958984e-01
-4.644741117954254150e-01 -1.658612191677093506e-01 -2.572576105594635010e-01 -2.342260032892227173e-01 6.702426671981811523e-01 -2.987103164196014404e-01 2.978963553905487061e-01 -9.227799624204635620e-02
-4.308721423149108887e-01 -1.251825541257858276e-01 -3.738182485103607178e-01 5.494300127029418945e-01 3.705033063888549805e-01 -1.740620434284210205e-01 3.935067951679229736e-01 -1.861377358436584473e-01
1.201965566724538803e-02 -8.028925061225891113e-01 -1.111942976713180542e-01 5.973558872938156128e-02 2.288105487823486328e-01 -4.154973030090332031e-01 -3.186399862170219421e-02 -3.365696966648101807e-01
3.051385581493377686e-01 3.733964860439300537e-01 9.453216940164566040e-02 4.185829758644104004e-01 5.747954845428466797e-01 -3.471808135509490967e-01 3.341369926929473877e-01 1.440340727567672729e-01
1.991592943668365479e-01 4.084460437297821045e-01 1.255318969488143921e-01 4.629302024841308594e-01 5.857961773872375488e-01 -4.102986454963684082e-01 1.774725615978240967e-01 1.429902315139770508e-01
-2.063614875078201294e-01 -5.345230102539062500e-01 -1.210735663771629333e-01 5.072901025414466858e-02 5.397343635559082031e-01 -1.409845948219299316e-01 -1.213797032833099365e-01 -5.731884837150573730e-01
4.527828097343444824e-01 2.960370481014251709e-01 -8.714799582958221436e-02 3.945820331573486328e-01 6.011471748352050781e-01 1.146593410521745682e-02 2.850992381572723389e-01 -3.182277679443359375e-01
7.827661186456680298e-02 -5.096710324287414551e-01 -4.198953211307525635e-01 -2.808267176151275635e-01 3.300833404064178467e-01 -3.429525494575500488e-01 2.799182832241058350e-01 -4.171413183212280273e-01
2.255598008632659912e-01 4.366313219070434570e-01 9.666810743510723114e-03 3.082877993583679199e-01 7.597914338111877441e-01 -5.599607527256011963e-02 7.072475552558898926e-02 -2.791423499584197998e-01
-5.158729553222656250e-01 -4.958813488483428955e-01 -2.722861990332603455e-02 -1.614980399608612061e-02 5.015062689781188965e-01 -3.960580527782440186e-01 -1.705951988697052002e-01 -2.224896401166915894e-01
6.418359279632568359e-02 -4.924482405185699463e-01 2.302368879318237305e-01 1.517618447542190552e-01 6.545603275299072266e-01 -2.194128781557083130e-01 2.049981057643890381e-01 3.983955383300781250e-01
1.695326715707778931e-01 4.308578372001647949e-01 2.335942685604095459e-01 3.423624634742736816e-01 6.957570910453796387e-01 -2.513138651847839355e-01 2.513114809989929199e-01 -5.871759727597236633e-02
-8.845554292201995850e-02 -4.845834970474243164e-01 4.098140597343444824e-01 4.015319794416427612e-02 5.274376869201660156e-01 -1.485421359539031982e-01 4.700406491756439209e-01 -2.580717504024505615e-01
5.978827923536300659e-02 -3.235572874546051025e-01 8.743957430124282837e-02 2.829386889934539795e-01 7.379810810089111328e-01 1.113469153642654419e-02 4.208503365516662598e-01 2.866722941398620605e-01
-4.389090836048126221e-01 -2.010294049978256226e-01 -2.656821608543395996e-01 -1.849391758441925049e-01 3.962317407131195068e-01 -6.088312268257141113e-01 3.640569746494293213e-01 4.408955946564674377e-02
3.935158550739288330e-01 1.116627007722854614e-01 1.051127314567565918e-01 5.616877675056457520e-01 3.056967556476593018e-01 -6.259520053863525391e-01 9.880629181861877441e-02 1.053851619362831116e-01
2.733096778392791748e-01 -3.092471957206726074e-01 -3.828656673431396484e-01 -4.166861474514007568e-01 6.623387932777404785e-01 -2.325045019388198853e-01 -1.279736161231994629e-01 1.806367933750152588e-02
-3.015897572040557861e-01 8.495198935270309448e-02 4.194590076804161072e-02 -2.394400984048843384e-01 4.568434357643127441e-01 -7.505861520767211914e-01 -9.089747071266174316e-02 -2.497760206460952759e-01
-1.116327345371246338e-01 1.365247964859008789e-01 -5.537912249565124512e-01 8.309345692396163940e-02 5.409002900123596191e-01 -4.458005726337432861e-01 2.741217315196990967e-01 2.980870902538299561e-01
3.508413210511207581e-02 5.904785990715026855e-01 -1.398353278636932373e-01 2.041822969913482666e-01 6.830320954322814941e-01 -2.203995734453201294e-01 1.333805471658706665e-01 -2.365601807832717896e-01
5.888409018516540527e-01 -3.496230840682983398e-01 -1.006555110216140747e-01 1.051808968186378479e-01 4.610680937767028809e-01 -3.648229539394378662e-01 -2.076153159141540527e-01 3.479250967502593994e-01
6.222162246704101562e-01 8.715727925300598145e-02 -1.730489432811737061e-01 4.155828356742858887e-01 3.337511420249938965e-01 -1.780022233724594116e-01 1.140249595046043396e-01 -4.965070486068725586e-01
1.156780719757080078e-01 -1.392458230257034302e-01 -1.672026664018630981e-01 -4.116873741149902344e-01 7.982068061828613281e-01 -2.358808219432830811e-01 -2.759481966495513916e-01 2.940560132265090942e-02
2.083062082529067993e-01 8.537938445806503296e-02 4.794129729270935059e-02 4.586699306964874268e-01 2.967179119586944580e-01 -1.880873590707778931e-01 6.679535508155822754e-01 -4.087323546409606934e-01
3.453321158885955811e-01 2.695077359676361084e-01 1.702338904142379761e-01 4.524061381816864014e-01 7.079269289970397949e-01 -2.911515533924102783e-02 2.491552531719207764e-01 -1.018519476056098938e-01
-3.847033083438873291e-01 -2.338809221982955933e-01 -1.195129975676536560e-01 3.493590056896209717e-01 7.230389714241027832e-01 3.875186294317245483e-02 -2.274503111839294434e-01 -2.914573550224304199e-01
5.093848705291748047e-01 -2.758315205574035645e-01 -3.120743632316589355e-01 4.254863858222961426e-01 1.739178746938705444e-01 -8.149344474077224731e-02 2.348804324865341187e-01 -5.421783924102783203e-01
-4.055765569210052490e-01 -1.242533326148986816e-01 -1.182144135236740112e-01 -3.410705551505088806e-02 7.656024694442749023e-01 -3.624266088008880615e-01 4.592204838991165161e-02 2.920991778373718262e-01
-1.724331080913543701e-02 -5.684834718704223633e-01 -8.059062808752059937e-02 2.869134247303009033e-01 6.962454915046691895e-01 -7.606603205204010010e-03 -2.869210839271545410e-01 -1.434427052736282349e-01
1.424078643321990967e-01 -7.699955701828002930e-01 -1.908715367317199707e-01 2.023191004991531372e-02 2.910294234752655029e-01 -2.208321988582611084e-01 1.003692075610160828e-01 -4.543638229370117188e-01
-5.067521333694458008e-01 -1.097384095191955566e-01 -3.722151219844818115e-01 -9.840097278356552124e-02 7.026494145393371582e-01 -2.456979006528854370e-01 -1.491716653108596802e-01 -8.122229576110839844e-02
-2.152050286531448364e-01 9.751991182565689087e-02 -4.666124582290649414e-01 1.653523445129394531e-01 4.121297597885131836e-01 -5.804281830787658691e-01 2.790023982524871826e-01 3.384048640727996826e-01
-2.463328093290328979e-01 -2.422658801078796387e-01 -4.650480151176452637e-01 5.017895102500915527e-01 3.802303373813629150e-01 -8.501559495925903320e-02 4.717062711715698242e-01 -1.955901235342025757e-01
-4.297644793987274170e-01 -3.274741768836975098e-01 -1.111907362937927246e-01 3.052002191543579102e-01 6.471873521804809570e-01 2.033936418592929840e-02 -1.434476077556610107e-01 -4.033736288547515869e-01
-2.758629620075225830e-01 1.002014204859733582e-01 -5.368161797523498535e-01 1.923960447311401367e-01 4.122002720832824707e-01 -5.131853222846984863e-01 3.416298031806945801e-01 1.967033296823501587e-01
-9.984104335308074951e-02 -1.491949409246444702e-01 -3.485404253005981445e-01 1.510591898113489151e-02 6.335327029228210449e-01 -2.515167891979217529e-01 -5.792796015739440918e-01 -2.141842544078826904e-01
-1.470485627651214600e-01 2.383572421967983246e-02 -5.317360162734985352e-01 7.448170781135559082e-01 3.113756775856018066e-01 -1.662966310977935791e-01 1.055694520473480225e-01 -6.751880049705505371e-02
2.043652534484863281e-01 -3.346143662929534912e-01 -2.312456965446472168e-01 -4.519999027252197266e-01 4.581723213195800781e-01 -4.848401546478271484e-01 -1.890526711940765381e-02 -3.783388733863830566e-01
2.941474318504333496e-01 -2.963268756866455078e-01 2.163229286670684814e-01 1.093127802014350891e-01 7.099306583404541016e-01 -2.028082311153411865e-01 -8.619796484708786011e-02 4.629901945590972900e-01
-2.472850084304809570e-01 -7.789826951920986176e-03 -2.111513316631317139e-01 -1.773565113544464111e-01 5.136472582817077637e-01 -1.510517597198486328e-01 4.335858225822448730e-01 -6.229786276817321777e-01
-1.903672963380813599e-01 -2.285992056131362915e-01 -4.044078886508941650e-01 -2.628157436847686768e-01 3.859187960624694824e-01 -5.355351567268371582e-01 4.696513116359710693e-01 1.502711027860641479e-01
1.773669123649597168e-01 -6.566197276115417480e-01 -5.730320215225219727e-01 2.171202935278415680e-02 1.025163680315017700e-01 -3.253109753131866455e-01 2.807916104793548584e-01 -1.156450435519218445e-01
-2.398776710033416748e-01 4.002103805541992188e-01 -1.675001084804534912e-01 5.395605564117431641e-01 5.321454405784606934e-01 -2.818840742111206055e-01 3.164242804050445557e-01 -1.862335018813610077e-02
-2.772895991802215576e-01 1.256900131702423096e-01 -4.507222771644592285e-01 9.760378301143646240e-02 3.950236439704895020e-01 -5.789069533348083496e-01 4.175787866115570068e-01 1.705475747585296631e-01
1.188927590847015381e-01 -6.881561279296875000e-01 -6.078427433967590332e-01 1.075186356902122498e-01 1.845679134130477905e-01 -2.680938243865966797e-01 1.503928154706954956e-01 -5.210382491350173950e-02
-3.945982754230499268e-01 -1.956819444894790649e-01 -1.715930551290512085e-01 3.534258604049682617e-01 7.200849652290344238e-01 1.266724616289138794e-01 -1.520144492387771606e-01 -3.065452575683593750e-01
-4.475817978382110596e-01 -5.011709332466125488e-01 1.696346402168273926e-01 9.263082407414913177e-03 5.246475934982299805e-01 -3.860289156436920166e-01 -2.174861878156661987e-01 -2.192323505878448486e-01
-4.992333054542541504e-02 -4.597876369953155518e-01 -7.202873378992080688e-02 7.502894103527069092e-02 6.053709983825683594e-01 1.170508116483688354e-01 -7.301510870456695557e-02 -6.243231892585754395e-01
5.182419419288635254e-01 -5.847439169883728027e-03 -5.299206972122192383e-01 2.381901443004608154e-01 5.101944208145141602e-01 4.371440783143043518e-02 3.270096480846405029e-01 -1.571500152349472046e-01
4.308832287788391113e-01 2.999697625637054443e-01 -8.006987161934375763e-03 3.855276405811309814e-01 6.224645376205444336e-01 5.961774382740259171e-03 3.299224972724914551e-01 -2.816303372383117676e-01
-5.350173637270927429e-02 -1.935079991817474365e-01 4.419910609722137451e-01 2.028717696666717529e-01 7.127884626388549805e-01 5.687477067112922668e-02 -3.843632712960243225e-02 -4.586932957172393799e-01
-9.234690666198730469e-02 2.203130573034286499e-01 -9.401976317167282104e-02 -2.222052067518234253e-01 2.514341473579406738e-01 -5.592316389083862305e-01 2.753330767154693604e-01 -6.579908728599548340e-01
-5.162756517529487610e-02 -3.925252556800842285e-01 3.698658645153045654e-01 1.242966875433921814e-01 5.834286212921142578e-01 -3.915761709213256836e-01 2.338193356990814209e-01 3.776451647281646729e-01
-3.437973260879516602e-01 2.389006782323122025e-03 -1.228560209274291992e-01 -3.227836787700653076e-01 5.363654494285583496e-01 -5.996598005294799805e-01 3.390946686267852783e-01 1.580513827502727509e-02
1.510510444641113281e-01 4.057407677173614502e-01 -4.691201820969581604e-02 2.444142848253250122e-01 7.932424545288085938e-01 -1.176468878984451294e-01 -3.254004716873168945e-01 4.073296114802360535e-02
-4.709307551383972168e-01 1.166484951972961426e-01 -1.819593161344528198e-01 6.466874480247497559e-01 2.658221721649169922e-01 -3.043695986270904541e-01 -7.135474681854248047e-02 -3.806701600551605225e-01
4.335060715675354004e-01 -1.278157979249954224e-01 -5.045092105865478516e-01 3.992691338062286377e-01 6.035310029983520508e-01 5.496863648295402527e-02 1.090020015835762024e-01 5.135706439614295959e-02
-8.553309738636016846e-02 -8.119597434997558594e-01 -2.797500975430011749e-02 8.347689360380172729e-02 1.595701873302459717e-01 -5.366779565811157227e-01 1.280254032462835312e-02 -1.095658093690872192e-01
9.291882812976837158e-02 3.870319128036499023e-01 -1.059438884258270264e-01 5.012174844741821289e-01 3.502427637577056885e-01 -4.434825778007507324e-01 2.121647074818611145e-02 -5.092468857765197754e-01
-2.974347770214080811e-01 -4.707126617431640625e-01 -2.647081315517425537e-01 -7.266765832901000977e-02 4.146108925342559814e-01 -3.031336367130279541e-01 -2.136789634823799133e-02 -5.919141769409179688e-01
-6.883285194635391235e-02 -7.715103030204772949e-02 -5.339732766151428223e-01 9.484639018774032593e-02 3.116502761840820312e-01 -6.349035501480102539e-01 3.643822968006134033e-01 2.493664324283599854e-01
-7.790655642747879028e-02 -2.276909202337265015e-01 -9.761770069599151611e-02 -1.607741862535476685e-01 5.691915750503540039e-01 -5.475230216979980469e-01 -4.778755605220794678e-01 -2.336330711841583252e-01
-5.617523193359375000e-01 -1.419683843851089478e-01 -3.426288068294525146e-01 1.181504726409912109e-01 6.506271362304687500e-01 -3.148761689662933350e-01 -4.710984230041503906e-02 9.079340845346450806e-02
2.337495386600494385e-01 2.079948037862777710e-02 -4.970642626285552979e-01 5.371609330177307129e-01 2.918803393840789795e-01 -4.996682703495025635e-01 8.858811110258102417e-03 2.727139294147491455e-01
1.740584075450897217e-01 -6.256932020187377930e-01 -1.633173525333404541e-01 2.727791965007781982e-01 5.535813570022583008e-01 6.863949447870254517e-02 3.838359415531158447e-01 -1.365169435739517212e-01
-1.663022041320800781e-01 1.035982295870780945e-01 -1.644662618637084961e-01 4.341633524745702744e-03 3.869675397872924805e-01 -5.901469588279724121e-01 6.353676319122314453e-01 1.812001168727874756e-01
-2.996176183223724365e-01 -4.781862497329711914e-01 -6.882771849632263184e-02 -1.505736112594604492e-01 2.380431890487670898e-01 -6.283540725708007812e-01 6.662242859601974487e-02 -4.452253580093383789e-01
-4.152627661824226379e-03 -3.333092629909515381e-01 -1.740637868642807007e-01 2.341055423021316528e-01 8.714575767517089844e-01 1.304361522197723389e-01 1.288036108016967773e-01 1.036431789398193359e-01
-9.160963445901870728e-02 5.586519092321395874e-02 2.609624564647674561e-01 -8.876791596412658691e-02 5.869569182395935059e-01 -5.074179768562316895e-01 -4.823081195354461670e-01 -2.790931463241577148e-01
-2.047472000122070312e-01 -3.887746036052703857e-01 3.678501248359680176e-01 -2.560859620571136475e-01 7.198977470397949219e-01 -2.625823915004730225e-01 3.448145091533660889e-02 -1.328443139791488647e-01
-1.211289018392562866e-01 -4.311370849609375000e-01 1.250422745943069458e-01 -1.970754563808441162e-01 7.784620523452758789e-01 -5.754816904664039612e-02 -4.693067073822021484e-02 -3.653174340724945068e-01
1.121296510100364685e-01 -3.816569745540618896e-01 -1.172771081328392029e-01 2.230608463287353516e-01 7.440187931060791016e-01 1.765286177396774292e-01 4.337279200553894043e-01 7.354308664798736572e-02
6.125387176871299744e-02 -3.651287257671356201e-01 -2.685194015502929688e-01 3.656369820237159729e-02 5.221948623657226562e-01 -4.872041642665863037e-01 3.409322351217269897e-02 5.275146365165710449e-01
-4.080322682857513428e-01 -1.145205497741699219e-01 3.176121786236763000e-02 -4.399523138999938965e-02 5.757032036781311035e-01 -5.810447335243225098e-01 -3.834172487258911133e-01 3.734169155359268188e-02
-4.141060635447502136e-02 -5.086660981178283691e-01 -6.208337843418121338e-03 2.909573614597320557e-01 3.611468374729156494e-01 -8.038283139467239380e-02 2.952188812196254730e-02 -7.190892696380615234e-01
-5.439193174242973328e-02 -2.881163656711578369e-01 4.099494516849517822e-01 4.120896458625793457e-01 4.586257934570312500e-01 -5.975002422928810120e-03 -2.086015045642852783e-01 -5.676849484443664551e-01
3.963815867900848389e-01 -1.795163452625274658e-01 -3.404113650321960449e-01 3.917865753173828125e-01 1.671056449413299561e-01 -1.563619524240493774e-01 3.349429666996002197e-01 -6.137742400169372559e-01
5.313530191779136658e-02 -4.920171201229095459e-01 2.728167176246643066e-01 3.718476891517639160e-01 6.503099799156188965e-01 -1.547428034245967865e-02 -3.452693521976470947e-01 6.526575423777103424e-03
1.817622333765029907e-01 -1.896721422672271729e-01 -3.712286055088043213e-01 1.068657487630844116e-01 2.792687118053436279e-01 -3.768818378448486328e-01 -3.575340807437896729e-01 -6.587066650390625000e-01
-2.670937478542327881e-01 -1.040081530809402466e-01 -4.005091786384582520e-01 -1.180809065699577332e-01 3.434949219226837158e-01 -6.938363909721374512e-01 3.407047092914581299e-01 1.673778742551803589e-01
1.042838841676712036e-01 1.631838269531726837e-02 -7.438603043556213379e-01 1.318588852882385254e-01 3.285041749477386475e-01 -5.104480981826782227e-01 4.418552666902542114e-02 2.184471637010574341e-01
2.205263376235961914e-01 -5.188773274421691895e-01 3.193183541297912598e-01 1.979320943355560303e-01 6.834959387779235840e-01 1.013365387916564941e-01 5.895646754652261734e-03 -2.520373761653900146e-01
-2.066648304462432861e-01 -1.273786872625350952e-01 1.714511960744857788e-01 -4.059863686561584473e-01 7.047479152679443359e-01 -4.579668641090393066e-01 9.451071172952651978e-02 -1.775057017803192139e-01
1.907730251550674438e-01 -5.879318714141845703e-01 -6.572576761245727539e-01 2.569939196109771729e-01 3.405807316303253174e-01 2.452869527041912079e-02 4.414542764425277710e-02 3.691463544964790344e-02
2.018386498093605042e-02 -3.491557240486145020e-01 -4.507907330989837646e-01 -1.133811399340629578e-01 3.479517400264739990e-01 -5.588193535804748535e-01 8.264274895191192627e-02 -4.705697596073150635e-01
1.483063548803329468e-01 1.196569725871086121e-01 -4.500472173094749451e-02 -8.626356720924377441e-04 5.029965043067932129e-01 -6.714243888854980469e-01 -1.233742944896221161e-02 5.076345205307006836e-01
4.107634723186492920e-01 -3.753537833690643311e-01 -7.510692626237869263e-02 9.309420734643936157e-02 4.753988385200500488e-01 -3.750725090503692627e-01 -2.206040918827056885e-01 5.106131434440612793e-01
-2.546380162239074707e-01 -1.702812612056732178e-01 -2.406209856271743774e-01 4.082573056221008301e-01 4.363269805908203125e-01 -1.509049832820892334e-01 6.612359881401062012e-01 -1.766486763954162598e-01
4.461304545402526855e-01 -2.448814548552036285e-02 -4.853555858135223389e-01 2.463749200105667114e-01 3.990522027015686035e-01 9.157363325357437134e-03 4.083054363727569580e-01 -4.219684898853302002e-01
-1.469279732555150986e-02 -6.580583453178405762e-01 -6.221395134925842285e-01 3.752076765522360802e-03 2.215944230556488037e-01 -3.229985833168029785e-01 9.116532653570175171e-02 -1.338971704244613647e-01
-5.975863337516784668e-01 -6.856116652488708496e-02 -2.333094477653503418e-01 3.179666101932525635e-01 6.195593476295471191e-01 -2.839384973049163818e-01 -1.265044659376144409e-01 4.664357379078865051e-02
-1.160799041390419006e-01 3.663953393697738647e-02 3.351732194423675537e-01 -5.928726866841316223e-02 5.920412540435791016e-01 -5.919099450111389160e-01 -4.080215692520141602e-01 4.444435611367225647e-02
-8.982502669095993042e-02 -3.027233779430389404e-01 -1.683866530656814575e-01 3.614127933979034424e-01 7.927468419075012207e-01 -1.915856003761291504e-01 -2.269862443208694458e-01 1.569763422012329102e-01
-1.731474250555038452e-01 -1.889942437410354614e-01 -9.843846410512924194e-02 -2.492809444665908813e-01 3.281624019145965576e-01 -7.376483678817749023e-01 4.559869468212127686e-01 5.225133895874023438e-02
1.793744564056396484e-01 2.354521490633487701e-02 -5.486409738659858704e-02 -2.971441745758056641e-01 5.715625286102294922e-01 -6.130781769752502441e-01 -4.152962565422058105e-01 3.076143935322761536e-02
-2.511420249938964844e-01 -4.031634628772735596e-01 3.719836473464965820e-01 -1.372198108583688736e-03 5.194340348243713379e-01 -3.820003867149353027e-01 4.892444610595703125e-02 -4.667800366878509521e-01
3.566515445709228516e-02 -4.111150205135345459e-01 -1.954893022775650024e-02 -1.557172387838363647e-01 6.307519674301147461e-01 -3.382042646408081055e-01 -5.089061260223388672e-01 -1.840296685695648193e-01
-4.179233312606811523e-02 -1.887468397617340088e-01 2.454720437526702881e-03 3.805609047412872314e-01 7.075674533843994141e-01 -1.716232448816299438e-01 -2.670609652996063232e-01 4.651533961296081543e-01
-2.740797400474548340e-01 -1.079953387379646301e-01 -2.944910824298858643e-01 -1.690247058868408203e-01 5.142643451690673828e-01 -5.564499497413635254e-01 -3.666889071464538574e-01 -2.989281415939331055e-01
1.898525655269622803e-01 -4.766577184200286865e-01 -6.262969374656677246e-01 -1.120907142758369446e-01 1.956618577241897583e-01 -3.921309411525726318e-01 3.662860989570617676e-01 7.566574960947036743e-02
2.864313423633575439e-01 -5.156764984130859375e-01 1.523972153663635254e-01 5.814345180988311768e-02 6.646813750267028809e-01 -1.852563917636871338e-01 -1.827190071344375610e-01 3.404727876186370850e-01
-1.977627910673618317e-02 1.590860784053802490e-01 2.342320829629898071e-01 -2.960040867328643799e-01 5.310683846473693848e-01 -7.391887307167053223e-01 -5.607984960079193115e-02 1.545154489576816559e-02
9.006191045045852661e-02 -1.005222671665251255e-03 -3.247728347778320312e-01 -3.420346379280090332e-01 6.157988309860229492e-01 -3.472908437252044678e-01 5.191845297813415527e-01 7.146561983972787857e-03
-2.443574965000152588e-01 1.138684712350368500e-02 -4.773517549037933350e-01 5.603395104408264160e-01 4.770299494266510010e-01 -4.742990806698799133e-02 3.525628149509429932e-01 -2.102549672126770020e-01
1.795184016227722168e-01 -2.959767282009124756e-01 1.602585017681121826e-01 2.259273529052734375e-01 7.189946770668029785e-01 1.442304700613021851e-01 5.144901871681213379e-01 3.145058453083038330e-02
-1.445619612932205200e-01 1.731565892696380615e-01 -4.884714186191558838e-01 5.219800770282745361e-02 3.739033043384552002e-01 -5.868486762046813965e-01 4.603597819805145264e-01 1.079981699585914612e-01
-1.533009260892868042e-01 -1.686999946832656860e-01 -2.017413228750228882e-01 3.846198916435241699e-01 7.341595888137817383e-01 -7.685706019401550293e-02 -3.022333979606628418e-01 3.509484231472015381e-01
-8.150666207075119019e-02 -4.330781102180480957e-01 -3.781273961067199707e-01 1.125747524201869965e-02 4.068440496921539307e-01 -4.974302649497985840e-01 -2.989455461502075195e-01 -4.004566073417663574e-01
5.316146090626716614e-02 -4.250219464302062988e-01 -3.703242838382720947e-01 -4.020736813545227051e-01 6.450166106224060059e-01 -2.877294123172760010e-01 -9.619400650262832642e-02 -9.817816317081451416e-02
-2.033834308385848999e-01 -6.062822341918945312e-01 4.202926158905029297e-02 2.027132213115692139e-01 5.703349113464355469e-01 -2.019799128174781799e-02 4.273399412631988525e-01 -1.997216045856475830e-01
7.824785262346267700e-02 -7.001007199287414551e-01 2.522896528244018555e-01 1.026368467137217522e-03 5.075436234474182129e-01 -2.888085544109344482e-01 3.147524595260620117e-01 -2.220825525000691414e-03
1.459040194749832153e-01 4.928501695394515991e-02 -4.793896079063415527e-01 -9.141544997692108154e-02 2.798562347888946533e-01 -7.296432256698608398e-01 3.325293958187103271e-01 1.297577917575836182e-01
5.124217867851257324e-01 3.386586904525756836e-01 -1.649829298257827759e-01 3.827003836631774902e-01 5.389727950096130371e-01 -1.490469276905059814e-01 2.892208695411682129e-01 -2.295645773410797119e-01
-1.752140820026397705e-01 -4.542016237974166870e-02 -3.298876583576202393e-01 6.719995141029357910e-01 3.539017736911773682e-01 -4.409218579530715942e-02 2.696491777896881104e-01 -4.548918306827545166e-01
-3.106266856193542480e-01 -5.569546818733215332e-01 -5.889820307493209839e-02 3.046674467623233795e-02 3.919904828071594238e-01 -4.981782138347625732e-01 -1.821507066488265991e-01 -3.922989666461944580e-01
5.513373613357543945e-01 -1.870831549167633057e-01 -3.520339131355285645e-01 5.397111177444458008e-01 4.803504347801208496e-01 2.563697844743728638e-02 9.479209780693054199e-02 -7.370025664567947388e-02
-2.323227673768997192e-01 -3.817090392112731934e-01 4.867700934410095215e-01 -6.124954298138618469e-02 5.782405734062194824e-01 -4.270736873149871826e-01 -1.690436527132987976e-02 -2.063683420419692993e-01
1.398025155067443848e-01 -6.528043746948242188e-01 -4.693652987480163574e-01 3.379425704479217529e-01 3.337498605251312256e-01 -1.084976717829704285e-01 3.058272600173950195e-01 -5.569202825427055359e-02
-2.973821759223937988e-01 -2.370930016040802002e-01 1.112449616193771362e-01 4.566216468811035156e-01 7.452796101570129395e-01 2.282080426812171936e-02 -2.287444919347763062e-01 -1.618192493915557861e-01
1.827426254749298096e-01 -1.033046394586563110e-01 -2.439901083707809448e-01 -3.833329975605010986e-01 3.662056028842926025e-01 -5.922488570213317871e-01 5.041382834315299988e-02 -5.119094252586364746e-01
2.594256103038787842e-01 -2.121074646711349487e-01 -1.482652574777603149e-01 -5.579915046691894531e-01 5.266324281692504883e-01 -4.782416224479675293e-01 7.333660870790481567e-02 -2.072112411260604858e-01
3.652600646018981934e-01 3.328768014907836914e-01 -3.355883434414863586e-02 3.545426726341247559e-01 4.128049015998840332e-01 -6.337426900863647461e-01 8.505906909704208374e-02 2.228872925043106079e-01
4.068271815776824951e-02 -1.284408122301101685e-01 -5.198358893394470215e-01 -1.600393652915954590e-01 1.534890830516815186e-01 -5.874032378196716309e-01 5.545330643653869629e-01 -9.948717057704925537e-02
2.101466506719589233e-01 4.887446165084838867e-01 -8.785241842269897461e-02 1.665803194046020508e-01 7.431970238685607910e-01 -2.257455736398696899e-01 -2.774063646793365479e-01 -3.525617346167564392e-02
6.840320304036140442e-03 -1.888867467641830444e-01 1.428770739585161209e-02 2.140453308820724487e-01 9.002673625946044922e-01 2.745973765850067139e-01 1.690596938133239746e-01 6.155718117952346802e-02
-4.931054264307022095e-02 -6.047242879867553711e-01 2.495896518230438232e-01 3.341783583164215088e-01 6.042230725288391113e-01 -3.558424487709999084e-02 2.844665646553039551e-01 1.031204834580421448e-01
-3.553848341107368469e-02 -7.553198337554931641e-01 -1.595217287540435791e-01 1.604942232370376587e-01 3.488268852233886719e-01 -1.722808778285980225e-01 1.428834795951843262e-01 -4.530418813228607178e-01
-1.801030933856964111e-01 -1.958589553833007812e-01 -4.701956808567047119e-01 6.236137747764587402e-01 3.831529617309570312e-01 -3.167753340676426888e-03 3.126648068428039551e-01 -2.732187211513519287e-01
-1.122289523482322693e-02 -6.971735358238220215e-01 -3.269214332103729248e-01 1.379603743553161621e-01 5.159229636192321777e-01 -2.030233442783355713e-01 -2.083632647991180420e-01 -1.926197111606597900e-01
1.556152254343032837e-01 2.577572502195835114e-02 -4.124308228492736816e-01 5.063679069280624390e-02 4.004683494567871094e-01 -7.259156107902526855e-01 -2.975526452064514160e-01 1.630652695894241333e-01
2.625254690647125244e-01 -1.927591115236282349e-01 -3.236536085605621338e-01 2.273310124874114990e-01 3.567096889019012451e-01 -3.027615547180175781e-01 -5.697277188301086426e-01 -4.404512941837310791e-01
5.048268437385559082e-01 3.557084202766418457e-01 -1.496280729770660400e-01 3.372137248516082764e-01 6.315214037895202637e-01 -2.709790170192718506e-01 9.780237823724746704e-02 -2.656025812029838562e-02
1.277727186679840088e-01 -4.254496395587921143e-01 4.699582234025001526e-02 1.671276241540908813e-01 4.802862703800201416e-01 -3.489389121532440186e-01 5.006733536720275879e-01 4.116059243679046631e-01
-6.567737460136413574e-02 -5.784612894058227539e-01 5.935684591531753540e-02 2.890092730522155762e-01 6.660687923431396484e-01 -1.428872440010309219e-02 3.179903700947761536e-02 -3.593834042549133301e-01
-3.768726885318756104e-01 1.220284402370452881e-01 -4.707299768924713135e-01 3.087517321109771729e-01 4.422256648540496826e-01 -5.148752331733703613e-01 -2.202417999505996704e-01 -1.303663104772567749e-01
-3.375967144966125488e-01 2.313766181468963623e-01 2.911445219069719315e-03 -1.544227004051208496e-01 3.468605279922485352e-01 -6.321409940719604492e-01 4.386531412601470947e-01 -3.103345036506652832e-01
-7.449164986610412598e-02 -5.592537522315979004e-01 3.192058205604553223e-01 1.348484307527542114e-01 5.594282150268554688e-01 -1.221767812967300415e-01 4.766547977924346924e-01 -8.076634258031845093e-02
1.857027560472488403e-01 -9.523610025644302368e-02 -1.962669193744659424e-01 4.587669372558593750e-01 2.548760473728179932e-01 -3.913407921791076660e-01 6.557615399360656738e-01 -2.435660064220428467e-01
-1.233072653412818909e-01 -6.167181134223937988e-01 2.353906482458114624e-01 3.034029603004455566e-01 4.379589855670928955e-01 -7.217729091644287109e-02 3.827259242534637451e-01 -3.368905782699584961e-01
-3.033983111381530762e-01 -4.398011267185211182e-01 1.779323220252990723e-01 6.580712646245956421e-02 6.602832674980163574e-01 -3.478861153125762939e-01 1.942750960588455200e-01 2.894690334796905518e-01
1.144587919116020203e-01 -3.618830740451812744e-01 7.015117257833480835e-02 1.181464493274688721e-01 6.792382597923278809e-01 -2.317634671926498413e-01 2.106262296438217163e-01 5.268945097923278809e-01
3.137648999691009521e-01 -5.325406193733215332e-01 -5.792253091931343079e-02 4.118252173066139221e-02 3.671725690364837646e-01 -5.586001873016357422e-01 1.774753630161285400e-01 -3.668154180049896240e-01
1.797649823129177094e-02 -7.551497817039489746e-01 -7.856494933366775513e-02 2.838731706142425537e-01 3.952041268348693848e-01 -6.614992767572402954e-02 6.290196627378463745e-02 -4.220788478851318359e-01
1.620884686708450317e-01 -3.483397066593170166e-01 2.183981686830520630e-01 1.512548029422760010e-01 8.038082122802734375e-01 1.069997176527976990e-01 1.997232623398303986e-02 -3.519313335418701172e-01
4.451131522655487061e-01 -3.172129392623901367e-01 -3.732627034187316895e-01 -8.287116140127182007e-02 6.359546184539794922e-01 5.161016806960105896e-02 -3.108482360839843750e-01 -2.265598773956298828e-01
-3.312947452068328857e-01 1.101234629750251770e-01 -4.250333905220031738e-01 7.471340894699096680e-02 6.659392714500427246e-01 -2.646160125732421875e-01 4.223531484603881836e-01 1.513244817033410072e-03
4.626814723014831543e-01 -1.086458563804626465e-02 -2.344874897971749306e-03 5.231565237045288086e-01 1.779819279909133911e-01 -6.583161354064941406e-01 2.165478914976119995e-01 -1.260621007531881332e-02
-2.797031402587890625e-01 -2.497201226651668549e-02 -3.552434742450714111e-01 -7.353980094194412231e-02 3.827796280384063721e-01 -6.711158752441406250e-01 3.904043436050415039e-01 2.005102187395095825e-01
-2.668185830116271973e-01 1.776609569787979126e-01 -3.799713253974914551e-01 5.157248973846435547e-01 2.048147767782211304e-01 -5.476925969123840332e-01 2.961896061897277832e-01 -2.392691820859909058e-01
3.790249824523925781e-01 -9.009855240583419800e-02 -2.223143577575683594e-01 3.545448184013366699e-01 9.309859573841094971e-02 -3.051798641681671143e-01 4.994623959064483643e-01 -5.673024654388427734e-01
