# Supplementary material for: Where is your field going? A machine learning approach to study the relative motion of the domains of physics
Source: PLoS One. 2020 Jun 18;15(6):e0233997. doi: 10.1371/journal.pone.0233997 (PMC7302634; doi:10.1371/journal.pone.0233997)
Supplement: S12 Data — (ZIP) [file pone.0233997.s012.zip › 11/Pacs4Run_11_VS_500_embeddings1998-2002ED8.txt]

1.133936084806919098e-02 1.229837611317634583e-01 1.191309317946434021e-01 1.783785820007324219e-01 2.397381961345672607e-01 -9.343148767948150635e-02 8.939152359962463379e-01 -2.710110843181610107e-01
2.851688303053379059e-02 4.515347629785537720e-02 7.211633324623107910e-01 2.507095932960510254e-01 -2.668738961219787598e-01 8.087926357984542847e-02 2.138376235961914062e-01 -5.391905307769775391e-01
-5.621433630585670471e-02 5.485417842864990234e-01 4.474309384822845459e-01 -1.090149283409118652e-01 -1.879593878984451294e-01 -1.480910778045654297e-01 5.218928456306457520e-01 -3.927229642868041992e-01
-2.240623980760574341e-01 4.103547632694244385e-01 2.103919982910156250e-01 -2.134939841926097870e-02 -1.886034458875656128e-01 1.043341010808944702e-01 2.929657399654388428e-01 -7.774308323860168457e-01
3.059671819210052490e-01 -2.586181759834289551e-01 2.767878770828247070e-01 -8.447471261024475098e-02 1.891641318798065186e-01 -1.725188046693801880e-01 3.350294530391693115e-01 -7.602385282516479492e-01
2.394585609436035156e-01 -3.114815056324005127e-01 1.339553594589233398e-01 -3.215614259243011475e-01 1.982599933398887515e-04 3.028313219547271729e-01 6.145921349525451660e-01 -5.048395395278930664e-01
7.029871344566345215e-01 2.436414659023284912e-01 -8.482624590396881104e-02 6.751504726707935333e-03 -7.932689040899276733e-02 -2.236616611480712891e-01 3.738335371017456055e-01 -4.930901825428009033e-01
-1.470627635717391968e-01 3.359140753746032715e-01 4.710144102573394775e-01 3.554649651050567627e-01 3.366551399230957031e-01 1.402499377727508545e-01 8.939281851053237915e-02 -6.134545803070068359e-01
5.048927068710327148e-01 1.820546835660934448e-01 2.301223278045654297e-01 -2.280129790306091309e-01 -2.122003287076950073e-01 1.381044536828994751e-01 7.354711294174194336e-01 -4.442611709237098694e-02
2.696701884269714355e-01 2.603399753570556641e-01 3.496931791305541992e-01 -1.070183366537094116e-01 -3.219030499458312988e-01 -2.249229401350021362e-01 7.322246432304382324e-01 -1.881436705589294434e-01
5.300983190536499023e-01 -2.081906609237194061e-02 4.026365280151367188e-01 -1.693608015775680542e-01 5.320064425468444824e-01 1.022861972451210022e-01 4.835223257541656494e-01 -2.181592397391796112e-02
3.106335699558258057e-01 2.489045113325119019e-01 2.958203256130218506e-01 -3.508458435535430908e-01 -1.099198982119560242e-01 4.399051964282989502e-01 5.590258240699768066e-01 -3.359198570251464844e-01
2.345333248376846313e-01 -8.597934991121292114e-02 1.920192837715148926e-01 -4.432198405265808105e-01 -2.984560839831829071e-02 2.949550449848175049e-01 6.761640906333923340e-01 -3.989977538585662842e-01
3.322040438652038574e-01 2.142409235239028931e-01 1.488572508096694946e-01 -1.977866739034652710e-01 -2.455090284347534180e-01 7.000138610601425171e-02 8.469248414039611816e-01 2.601377665996551514e-03
2.888954877853393555e-01 1.365365684032440186e-01 6.007937788963317871e-01 4.825103580951690674e-01 7.351937890052795410e-02 3.300148546695709229e-01 4.254824817180633545e-01 9.368878602981567383e-02
5.864760605618357658e-04 4.738525673747062683e-02 2.943562567234039307e-01 3.921575844287872314e-01 1.623013243079185486e-02 6.703851819038391113e-01 5.525591373443603516e-01 -4.816430062055587769e-02
2.709540724754333496e-01 1.045142263174057007e-01 -3.928007185459136963e-01 -1.725117117166519165e-01 1.064788401126861572e-01 1.520394086837768555e-01 8.309671282768249512e-01 -8.153505623340606689e-02
3.709496259689331055e-01 3.381166234612464905e-02 5.631352066993713379e-01 -1.712363362312316895e-01 1.059027984738349915e-01 -1.347032040357589722e-01 3.122121095657348633e-01 -6.228751540184020996e-01
-4.248384833335876465e-01 -4.374016541987657547e-03 5.869296193122863770e-02 -6.799452006816864014e-03 -1.600374728441238403e-01 -2.730258107185363770e-01 4.888185560703277588e-01 -6.905819773674011230e-01
4.333432912826538086e-01 -1.012355834245681763e-01 5.667327046394348145e-01 -1.349067389965057373e-01 2.190809845924377441e-01 3.808180689811706543e-01 2.696912884712219238e-01 -4.436517953872680664e-01
3.307327255606651306e-02 9.238158911466598511e-02 3.542319834232330322e-01 2.936499118804931641e-01 -2.575554251670837402e-01 5.989887714385986328e-01 5.889470577239990234e-01 -8.173280209302902222e-02
1.074853390455245972e-01 6.129640713334083557e-02 3.071456551551818848e-01 -3.039128184318542480e-01 5.997477173805236816e-01 3.231633603572845459e-01 5.645474195480346680e-01 -1.230549961328506470e-01
4.654651284217834473e-01 -2.503880560398101807e-01 -8.597332984209060669e-02 -7.582496106624603271e-02 2.901565134525299072e-01 1.943309307098388672e-01 3.903940618038177490e-01 -6.581371426582336426e-01
4.852451682090759277e-01 -1.827914714813232422e-01 -1.704051718115806580e-02 -1.592667996883392334e-01 3.309910297393798828e-01 2.542220950126647949e-01 3.709407448768615723e-01 -6.274450421333312988e-01
3.731516301631927490e-01 -5.076344311237335205e-02 5.528575181961059570e-01 -2.656383812427520752e-01 2.221306413412094116e-01 3.160163760185241699e-02 3.970461785793304443e-01 -5.234307050704956055e-01
3.543262779712677002e-01 -1.751858144998550415e-01 2.091634273529052734e-01 -3.259271681308746338e-01 -1.549820899963378906e-01 3.521805703639984131e-01 7.069338560104370117e-01 -2.144273221492767334e-01
-3.981403261423110962e-02 -5.598301291465759277e-01 3.813024610280990601e-02 5.534742474555969238e-01 -8.219826966524124146e-02 2.226739935576915741e-02 4.990927577018737793e-01 -3.476656973361968994e-01
6.793101131916046143e-02 5.912137627601623535e-01 8.726541697978973389e-02 5.776224136352539062e-01 -1.517705768346786499e-01 2.409949749708175659e-01 4.629016220569610596e-01 -9.590592980384826660e-02
-4.113094508647918701e-01 1.099121943116188049e-02 5.329041481018066406e-01 -7.816369086503982544e-02 -2.308244407176971436e-01 9.315345087088644505e-04 4.898351132869720459e-01 -4.973812699317932129e-01
-8.460307866334915161e-02 6.388268470764160156e-01 4.632199406623840332e-01 2.077062427997589111e-01 1.556829363107681274e-01 3.017171323299407959e-01 1.236166059970855713e-01 -4.432566761970520020e-01
-2.386796921491622925e-01 1.854709982872009277e-01 5.747739672660827637e-01 -7.294820249080657959e-02 -4.161381348967552185e-02 4.786282479763031006e-01 4.814655184745788574e-01 -3.321450352668762207e-01
4.004923999309539795e-01 2.837811969220638275e-02 1.896607279777526855e-01 -3.827871382236480713e-01 -7.407315075397491455e-02 -2.238907292485237122e-02 5.872998833656311035e-01 -5.526245236396789551e-01
-6.008756533265113831e-02 2.373286485671997070e-01 2.668668627738952637e-01 4.516855180263519287e-01 3.109160661697387695e-01 4.519760608673095703e-01 5.809385180473327637e-01 1.624382585287094116e-01
1.305739581584930420e-01 -6.685508787631988525e-02 2.387456595897674561e-01 2.636991441249847412e-01 -2.707294523715972900e-01 6.440125107765197754e-01 5.828616023063659668e-01 -1.554672867059707642e-01
1.668169647455215454e-01 1.413274556398391724e-01 1.927465014159679413e-02 -1.154805123805999756e-01 3.038539886474609375e-01 -2.181228995323181152e-01 3.051754832267761230e-01 -8.399133682250976562e-01
7.026709616184234619e-03 -5.897923931479454041e-02 3.947480767965316772e-02 -3.200436234474182129e-01 3.326736688613891602e-01 6.169699132442474365e-02 4.708758294582366943e-01 -7.458441853523254395e-01
1.880926638841629028e-01 -1.787650026381015778e-02 6.884692907333374023e-01 -1.903785169124603271e-01 1.305573582649230957e-01 -1.959438920021057129e-01 3.750034272670745850e-01 -5.079376697540283203e-01
-3.802777826786041260e-02 -5.764811635017395020e-01 3.029962070286273956e-02 4.136936962604522705e-01 2.726816534996032715e-01 1.505467444658279419e-01 6.191902160644531250e-01 -1.172458827495574951e-01
7.090351730585098267e-02 -1.377489715814590454e-01 4.454607367515563965e-01 -2.661347687244415283e-01 4.110996425151824951e-01 -1.403283607214689255e-02 7.293334007263183594e-01 7.488643378019332886e-02
6.148187443614006042e-02 -1.689064055681228638e-01 6.030498743057250977e-01 -1.842398792505264282e-01 3.782638311386108398e-01 3.657699227333068848e-01 5.216162204742431641e-01 -1.453363150358200073e-01
1.689647287130355835e-01 2.258374840021133423e-01 4.074482619762420654e-02 -3.145776391029357910e-01 5.856512188911437988e-01 7.368887960910797119e-02 4.759543836116790771e-01 -4.948526322841644287e-01
3.610157072544097900e-01 -1.404964029788970947e-01 3.844909667968750000e-01 -2.132716774940490723e-01 3.144506812095642090e-01 4.261646866798400879e-01 4.215323626995086670e-01 -4.454495012760162354e-01
4.371145963668823242e-01 -9.525991976261138916e-02 3.614987730979919434e-01 -2.637565732002258301e-01 2.779507339000701904e-01 2.378878146409988403e-01 3.728502392768859863e-01 -5.716143250465393066e-01
2.450219914317131042e-02 -1.264321953058242798e-01 -1.105085089802742004e-01 -3.241190016269683838e-01 5.160923600196838379e-01 -4.832099378108978271e-02 5.591640472412109375e-01 -5.336652994155883789e-01
3.535443246364593506e-01 -1.730514913797378540e-01 3.691106438636779785e-01 4.474586844444274902e-01 1.166331693530082703e-01 5.770110487937927246e-01 3.877202570438385010e-01 -1.082850545644760132e-01
4.527213275432586670e-01 -8.015633374452590942e-02 -2.234264016151428223e-01 -2.241748757660388947e-02 5.901333689689636230e-01 -2.251589745283126831e-01 4.383504390716552734e-01 -3.835247755050659180e-01
4.893037378787994385e-01 -2.040151059627532959e-01 -1.753333061933517456e-01 -1.050458848476409912e-01 -8.651345223188400269e-02 -3.014223277568817139e-01 6.209946870803833008e-01 -4.395553767681121826e-01
4.259591996669769287e-01 -5.271230340003967285e-01 1.326176077127456665e-01 -1.800047606229782104e-02 2.389757037162780762e-01 7.416234910488128662e-02 3.358691334724426270e-01 -5.893818140029907227e-01
4.885801076889038086e-01 2.202907651662826538e-01 -2.230975925922393799e-01 -2.223104387521743774e-01 3.382336795330047607e-01 -1.139878481626510620e-01 6.454259157180786133e-01 -2.638126909732818604e-01
3.067959249019622803e-01 4.367255270481109619e-01 5.144472718238830566e-01 -2.344761416316032410e-02 -2.749234437942504883e-01 -1.172838434576988220e-01 5.948197841644287109e-01 -8.241632580757141113e-02
3.488721847534179688e-01 -2.228159308433532715e-01 -3.374944627285003662e-01 -2.160290926694869995e-01 2.034830600023269653e-01 1.758583635091781616e-02 6.567215323448181152e-01 -4.416700601577758789e-01
3.026651740074157715e-01 -1.538830846548080444e-01 4.879024624824523926e-01 -2.093434035778045654e-01 1.366491913795471191e-01 -2.893959283828735352e-01 4.422019422054290771e-01 -5.521546602249145508e-01
1.486677080392837524e-01 -3.494358360767364502e-01 5.851616859436035156e-01 4.564427733421325684e-01 1.236636713147163391e-01 4.163257777690887451e-03 5.334206819534301758e-01 7.204730808734893799e-02
1.211147308349609375e-01 -2.420919947326183319e-02 -1.442827433347702026e-01 4.346117377281188965e-01 -2.574874460697174072e-01 9.919072687625885010e-02 2.085296958684921265e-01 -8.095782995223999023e-01
3.022049739956855774e-02 -1.423587799072265625e-01 7.829223275184631348e-01 -1.618816405534744263e-01 2.444015592336654663e-01 -7.017819583415985107e-02 5.157924890518188477e-01 -9.459678083658218384e-02
2.234882861375808716e-01 -2.019189530983567238e-03 -3.936985880136489868e-02 1.461332887411117554e-01 5.367484688758850098e-02 5.336092710494995117e-01 2.368837594985961914e-01 -7.638129591941833496e-01
4.363422691822052002e-01 2.587318718433380127e-01 3.697849214076995850e-01 3.448655828833580017e-02 -2.648068666458129883e-01 3.560743629932403564e-01 6.121385097503662109e-01 -1.819556206464767456e-01
-5.556968227028846741e-02 -1.201877072453498840e-01 1.953988820314407349e-01 -8.125597238540649414e-02 3.840810060501098633e-01 -3.501109546050429344e-03 2.717136144638061523e-01 -8.463597893714904785e-01
4.405735805630683899e-02 2.351965904235839844e-01 5.779189243912696838e-02 6.505290865898132324e-01 6.051642820239067078e-02 4.561623632907867432e-01 5.514500141143798828e-01 -1.924176886677742004e-02
-2.835728824138641357e-01 1.390451788902282715e-01 1.671992242336273193e-01 6.933655738830566406e-01 2.520646154880523682e-01 3.468595743179321289e-01 4.481939971446990967e-01 -8.255574852228164673e-02
3.414350450038909912e-01 7.157064508646726608e-03 6.359945237636566162e-02 -1.410062313079833984e-01 6.252955198287963867e-01 -8.776330202817916870e-02 3.123433291912078857e-01 -6.026507616043090820e-01
3.394883275032043457e-01 -3.521005511283874512e-01 -1.420342028141021729e-01 -1.561779975891113281e-01 3.825788497924804688e-01 2.461384087800979614e-01 4.856567382812500000e-01 -5.228712558746337891e-01
1.050305739045143127e-01 4.196961522102355957e-01 2.321865260601043701e-01 6.092703938484191895e-01 -3.387115299701690674e-01 9.256605058908462524e-02 4.869224429130554199e-01 -1.652736216783523560e-01
-2.017885632812976837e-02 -1.813364773988723755e-01 -4.743484780192375183e-02 -9.065744280815124512e-02 4.150148630142211914e-01 -2.246273010969161987e-01 3.625770509243011475e-01 -7.759408950805664062e-01
3.763072192668914795e-01 7.588423788547515869e-03 3.070937097072601318e-01 -1.718221604824066162e-01 -4.102998971939086914e-01 9.530777484178543091e-02 7.459849119186401367e-01 -2.414139546453952789e-02
5.066546797752380371e-01 -8.736853301525115967e-02 3.176045119762420654e-01 -1.313139051198959351e-01 1.650746762752532959e-01 -2.642827033996582031e-01 3.156571686267852783e-01 -6.487044692039489746e-01
3.539911508560180664e-01 3.220965266227722168e-01 2.896156609058380127e-01 1.894199103116989136e-02 -1.769154816865921021e-01 2.527171559631824493e-02 7.956943511962890625e-01 1.471080482006072998e-01
-1.518492549657821655e-01 2.261794060468673706e-01 4.159594178199768066e-01 3.118007779121398926e-01 -2.124406546354293823e-01 4.658842384815216064e-01 6.257993578910827637e-01 -4.169857501983642578e-02
3.171536326408386230e-01 -3.693639859557151794e-02 5.983191728591918945e-01 -1.688241362571716309e-01 2.790070176124572754e-01 -1.723659038543701172e-01 3.414013087749481201e-01 -5.361455678939819336e-01
-1.240634545683860779e-01 4.504257068037986755e-02 1.925428807735443115e-01 -1.240629255771636963e-01 4.154274463653564453e-01 -1.117801442742347717e-01 3.074186444282531738e-01 -8.065569996833801270e-01
1.401070058345794678e-01 -4.966922998428344727e-01 6.230730563402175903e-02 3.598549067974090576e-01 8.928756415843963623e-02 -6.546828150749206543e-02 7.437107563018798828e-01 1.868828684091567993e-01
3.978066742420196533e-01 5.260202884674072266e-01 -2.535145282745361328e-01 -1.253838185220956802e-02 1.139913350343704224e-01 -1.444427520036697388e-01 6.741186976432800293e-01 -1.110493093729019165e-01
3.837712705135345459e-01 -1.710597611963748932e-02 3.223399221897125244e-01 -1.805126816034317017e-01 4.836348593235015869e-01 2.330536842346191406e-01 2.370920628309249878e-01 -6.095160841941833496e-01
3.288147747516632080e-01 1.599338650703430176e-02 4.261662364006042480e-01 -2.764133214950561523e-01 3.455972671508789062e-01 -1.845412403345108032e-01 3.883371651172637939e-01 -5.738505721092224121e-01
2.281165570020675659e-01 3.847950138151645660e-03 -1.096094772219657898e-02 5.184793472290039062e-01 2.120851874351501465e-01 4.461932480335235596e-01 6.314116120338439941e-01 1.904151290655136108e-01
-4.804370179772377014e-02 1.733247488737106323e-01 1.189463660120964050e-01 4.371766149997711182e-01 3.464237749576568604e-01 6.306837201118469238e-01 4.940590262413024902e-01 -2.265186794102191925e-02
4.494351148605346680e-01 5.487508773803710938e-01 -2.778207361698150635e-01 -7.293531298637390137e-02 1.983439475297927856e-01 1.409973949193954468e-01 5.878934264183044434e-01 -9.765956550836563110e-02
1.651912629604339600e-01 4.898143932223320007e-02 2.627481818199157715e-01 -2.828625440597534180e-01 6.491507887840270996e-01 3.414776325225830078e-01 4.750878214836120605e-01 -2.399014979600906372e-01
2.392527759075164795e-01 -1.221585273742675781e-01 3.134921193122863770e-01 4.337879121303558350e-01 3.184750974178314209e-01 5.659079551696777344e-01 4.671444892883300781e-01 -3.852196037769317627e-02
1.733849346637725830e-01 6.371223330497741699e-01 -3.108063340187072754e-01 -1.522816568613052368e-01 4.682941734790802002e-02 -5.984579771757125854e-02 5.185516476631164551e-01 -4.117671549320220947e-01
-1.634813100099563599e-01 3.954108059406280518e-01 -1.658302545547485352e-01 5.021401047706604004e-01 1.698058396577835083e-01 -4.644072651863098145e-01 4.248422682285308838e-01 -3.350830674171447754e-01
4.568434059619903564e-01 1.645369827747344971e-01 -1.087879613041877747e-01 -1.810435056686401367e-01 1.983870714902877808e-01 -3.704374730587005615e-01 6.971544623374938965e-01 -2.387559115886688232e-01
-2.464882135391235352e-01 3.032551109790802002e-01 3.291787207126617432e-01 4.666286706924438477e-01 -2.978184819221496582e-01 4.956599697470664978e-02 6.476601958274841309e-01 -1.027745530009269714e-01
-2.128708660602569580e-01 -5.021516084671020508e-01 2.070579491555690765e-02 4.941937923431396484e-01 2.997677326202392578e-01 -1.734716594219207764e-01 4.823276698589324951e-01 -3.244693875312805176e-01
5.409359931945800781e-01 3.499927520751953125e-01 3.495802730321884155e-02 1.598516404628753662e-01 -3.777157366275787354e-01 -1.860783547163009644e-01 5.031381249427795410e-01 -3.573181033134460449e-01
1.047504320740699768e-01 -2.122081071138381958e-01 4.153189063072204590e-01 -7.547491788864135742e-02 1.895048320293426514e-01 -8.521907031536102295e-02 2.576775550842285156e-01 -8.100844025611877441e-01
-3.636222183704376221e-01 9.544240310788154602e-03 1.537526100873947144e-01 -1.237179785966873169e-01 1.151630878448486328e-01 -3.200065791606903076e-01 4.926420450210571289e-01 -6.858417987823486328e-01
5.205318331718444824e-01 -3.261365294456481934e-01 -3.572906926274299622e-02 2.303874120116233826e-02 6.304194778203964233e-02 -4.033017456531524658e-01 4.474138617515563965e-01 -5.040521025657653809e-01
-3.930403664708137512e-02 2.729891240596771240e-01 8.468502759933471680e-02 4.958075284957885742e-01 -2.443493008613586426e-01 2.956918478012084961e-01 7.235456705093383789e-01 1.663997583091259003e-02
-1.387935131788253784e-01 1.895314753055572510e-01 -1.905628740787506104e-01 1.971374079585075378e-02 -2.473061382770538330e-01 -4.083716869354248047e-01 8.066297769546508789e-01 -1.718487292528152466e-01
3.637865483760833740e-01 -1.386613100767135620e-01 3.024267219007015228e-02 6.753793358802795410e-01 2.365230917930603027e-01 4.082967936992645264e-01 4.038764536380767822e-01 -7.493245601654052734e-02
1.506289392709732056e-01 -2.209900766611099243e-01 1.501885801553726196e-01 -3.894130885601043701e-01 2.173345685005187988e-01 3.504275977611541748e-01 7.224279642105102539e-01 -2.496783584356307983e-01
4.445647895336151123e-01 3.899062275886535645e-01 4.492658972740173340e-01 2.773446142673492432e-01 -1.710153222084045410e-01 -3.977477848529815674e-01 4.246618747711181641e-01 -6.154727190732955933e-02
4.772571921348571777e-01 -2.611800730228424072e-01 2.614150643348693848e-01 5.547237992286682129e-01 -2.394665181636810303e-01 1.360762119293212891e-01 5.010690689086914062e-01 3.198483958840370178e-02
4.853432178497314453e-01 9.265236556529998779e-02 3.292725682258605957e-01 -2.531568109989166260e-01 3.407394587993621826e-01 -8.209273964166641235e-02 3.595336079597473145e-01 -5.755360126495361328e-01
5.364398956298828125e-01 3.805542597547173500e-03 -1.512796878814697266e-01 -9.171584993600845337e-02 4.666716754436492920e-01 -2.197190821170806885e-01 6.400620937347412109e-01 -7.198570668697357178e-02
2.006829231977462769e-01 3.844086825847625732e-01 5.240287184715270996e-01 -1.048124581575393677e-01 -5.898869596421718597e-03 -2.895103693008422852e-01 6.542893648147583008e-01 -1.200792193412780762e-01
2.889308035373687744e-01 -2.888017594814300537e-01 5.242945551872253418e-01 5.974139571189880371e-01 1.789868921041488647e-01 2.491872459650039673e-01 3.070876598358154297e-01 -1.135375723242759705e-01
3.221188783645629883e-01 -8.059691637754440308e-02 3.859126269817352295e-01 6.806042194366455078e-01 2.210610508918762207e-01 3.654329776763916016e-01 2.661068439483642578e-01 -1.561111956834793091e-01
3.079192936420440674e-01 -2.410337924957275391e-01 4.125589132308959961e-02 -3.602248430252075195e-01 6.668064743280410767e-02 3.105497956275939941e-01 6.591777801513671875e-01 -4.245251119136810303e-01
2.680561840534210205e-01 -1.398355960845947266e-01 3.944793045520782471e-01 3.297445178031921387e-01 -9.818258881568908691e-02 5.844829678535461426e-01 4.936342537403106689e-01 -2.220619320869445801e-01
-2.886964380741119385e-01 2.096508890390396118e-01 -2.384914644062519073e-02 -1.895745843648910522e-01 1.819058656692504883e-01 -2.438306212425231934e-01 5.076770782470703125e-01 -6.970756053924560547e-01
-1.735346615314483643e-01 5.346326231956481934e-01 -2.236694395542144775e-01 4.912293255329132080e-01 2.626782357692718506e-01 -2.259626388549804688e-01 3.746683895587921143e-01 -3.637087941169738770e-01
1.911167502403259277e-01 -1.579657346010208130e-01 2.670034170150756836e-01 -2.556680738925933838e-01 2.534876465797424316e-01 1.222607940435409546e-01 3.501645624637603760e-01 -7.746260166168212891e-01
1.091699376702308655e-01 1.137390453368425369e-02 5.593135356903076172e-01 -3.416018486022949219e-01 3.707671463489532471e-01 -2.018332928419113159e-01 5.948413014411926270e-01 -1.624432951211929321e-01
1.264385282993316650e-01 -3.109094686806201935e-02 2.620284855365753174e-01 6.649236679077148438e-01 1.849717050790786743e-01 5.012167692184448242e-01 4.018830060958862305e-01 -1.591274142265319824e-01
5.062667131423950195e-01 5.017584562301635742e-02 -1.952034085988998413e-01 4.891221597790718079e-02 1.070484966039657593e-01 -2.602958865463733673e-02 2.952565848827362061e-01 -7.754780650138854980e-01
4.136504828929901123e-01 -1.167470440268516541e-01 3.747507333755493164e-01 -2.839776873588562012e-01 1.466300189495086670e-01 4.205787479877471924e-01 4.908929169178009033e-01 -3.934708237648010254e-01
4.261894524097442627e-01 4.306221380829811096e-02 -1.234781965613365173e-01 3.044987022876739502e-01 1.812424883246421814e-02 1.321491450071334839e-01 1.852614730596542358e-01 -8.102025389671325684e-01
2.021447569131851196e-01 1.145484624430537224e-03 2.524896152317523956e-02 5.397454500198364258e-01 2.555645704269409180e-01 6.262397170066833496e-01 3.910162746906280518e-01 -2.383076846599578857e-01
-1.537600755691528320e-01 3.306723535060882568e-01 2.054692506790161133e-01 3.917921334505081177e-02 -5.850183963775634766e-02 -3.844082951545715332e-01 8.134276866912841797e-01 1.020011752843856812e-01
-7.463257759809494019e-02 4.106190502643585205e-01 -1.282180007547140121e-02 -3.183442726731300354e-02 -2.139356583356857300e-01 -5.031754970550537109e-01 6.718356013298034668e-01 -2.726301252841949463e-01
4.529186785221099854e-01 -6.261980533599853516e-02 -1.610267162322998047e-01 -1.155660822987556458e-01 -3.672054037451744080e-02 -4.201495349407196045e-01 5.748132467269897461e-01 -4.933294951915740967e-01
3.200784623622894287e-01 2.596169412136077881e-01 3.911888599395751953e-01 -6.579382717609405518e-02 -3.836898803710937500e-01 3.702061623334884644e-02 7.215554118156433105e-01 -5.967029929161071777e-02
7.709150016307830811e-02 -1.356540471315383911e-01 1.674286723136901855e-01 -4.206657111644744873e-01 -2.042181491851806641e-01 7.164367288351058960e-02 7.310411334037780762e-01 -4.352056980133056641e-01
2.190655320882797241e-01 -2.015417665243148804e-01 2.885119318962097168e-01 -2.471214830875396729e-01 5.772913694381713867e-01 1.284045130014419556e-01 6.441187858581542969e-01 -4.940898343920707703e-02
3.502055108547210693e-01 1.122786402702331543e-01 -1.706960648298263550e-01 -3.613817393779754639e-01 2.603973150253295898e-01 3.083615899085998535e-01 7.122963666915893555e-01 -1.864296644926071167e-01
2.270389646291732788e-01 -4.364897608757019043e-01 8.613921701908111572e-02 6.528694629669189453e-01 2.631043791770935059e-01 4.009684175252914429e-02 5.006039142608642578e-01 -5.324859544634819031e-02
6.959734559059143066e-01 1.481733471155166626e-01 -1.452388912439346313e-01 1.530631780624389648e-01 -2.335933297872543335e-01 -1.376825422048568726e-01 3.934178948402404785e-01 -4.699393212795257568e-01
6.189126968383789062e-01 6.463365554809570312e-01 -3.650835901498794556e-02 1.362424641847610474e-01 4.951465874910354614e-02 -5.714691057801246643e-02 3.673918843269348145e-01 -1.964864581823348999e-01
-2.304164767265319824e-01 5.227104425430297852e-01 3.058879375457763672e-01 -2.310819476842880249e-01 2.583321928977966309e-01 4.220674335956573486e-01 4.869983792304992676e-01 -2.113570272922515869e-01
4.690065383911132812e-01 -3.153627738356590271e-02 -3.886301815509796143e-01 -1.335570365190505981e-01 3.781534135341644287e-01 2.450506985187530518e-01 5.725420117378234863e-01 -2.816262543201446533e-01
3.036421537399291992e-01 9.151357412338256836e-02 2.309528738260269165e-01 -3.302269577980041504e-01 4.677105844020843506e-01 1.626924127340316772e-01 3.991115689277648926e-01 -5.766503214836120605e-01
4.847202599048614502e-01 5.625772476196289062e-01 -3.039997220039367676e-01 -7.924896664917469025e-03 2.283900082111358643e-01 1.145883277058601379e-01 5.286145210266113281e-01 -1.065300256013870239e-01
-6.630789488554000854e-02 2.144661992788314819e-01 4.069008305668830872e-02 3.319629728794097900e-01 2.029915340244770050e-02 1.115211918950080872e-01 1.259186416864395142e-01 -8.994708657264709473e-01
5.858740806579589844e-01 -2.125890702009201050e-01 1.474316976964473724e-02 -4.499394344747997820e-05 -3.789062052965164185e-02 -3.261756300926208496e-01 4.545561969280242920e-01 -5.448786616325378418e-01
-2.130677364766597748e-02 9.813243895769119263e-02 2.048788666725158691e-01 7.346826791763305664e-01 -2.823801934719085693e-01 2.757432684302330017e-02 5.711838603019714355e-01 -3.784132376313209534e-02
-1.048453152179718018e-01 2.147515490651130676e-02 4.090788960456848145e-01 5.138431191444396973e-01 -3.921709954738616943e-02 5.437418222427368164e-01 2.903973460197448730e-01 -4.190969467163085938e-01
-2.132961004972457886e-01 1.820687949657440186e-01 1.707157343626022339e-01 1.674763858318328857e-01 3.754670172929763794e-02 -4.825020134449005127e-01 3.014524281024932861e-01 -7.342152595520019531e-01
-3.771553933620452881e-01 1.913530826568603516e-01 1.294073015451431274e-01 -1.593980938196182251e-01 1.654791682958602905e-01 -2.284430116415023804e-01 5.982075333595275879e-01 -5.844330787658691406e-01
-1.571973562240600586e-01 2.235701978206634521e-01 3.695043921470642090e-02 6.049582958221435547e-01 5.103758350014686584e-02 1.100150030106306076e-02 7.203751206398010254e-01 1.905235946178436279e-01
3.297567963600158691e-01 1.977965533733367920e-01 -3.400700688362121582e-01 -1.268442273139953613e-01 5.469011068344116211e-01 3.078460395336151123e-01 4.712644517421722412e-01 -3.231712877750396729e-01
6.120020151138305664e-01 3.351655974984169006e-02 5.385473370552062988e-03 3.341646194458007812e-01 2.511603236198425293e-01 -2.016361504793167114e-01 7.051906734704971313e-02 -6.355498433113098145e-01
4.958020150661468506e-01 3.301269561052322388e-02 2.240978032350540161e-01 -2.192702442407608032e-01 3.905648589134216309e-01 1.155547276139259338e-01 3.478054702281951904e-01 -6.065713763236999512e-01
1.509546786546707153e-01 -4.555471986532211304e-02 9.010543674230575562e-02 5.273401737213134766e-01 2.686672806739807129e-01 6.255939006805419922e-01 4.458522200584411621e-01 -1.630856990814208984e-01
6.097929477691650391e-01 1.411687433719635010e-01 2.056475915014743805e-02 -1.139619946479797363e-01 4.544700682163238525e-01 -2.208985835313796997e-01 5.332728624343872070e-01 -2.347222268581390381e-01
3.389253914356231689e-01 -2.988712787628173828e-01 2.883251905441284180e-01 5.025023221969604492e-01 1.261518150568008423e-01 3.410088717937469482e-01 5.666728019714355469e-01 8.274269849061965942e-02
1.387561298906803131e-02 2.148467600345611572e-01 -3.328057229518890381e-01 -3.341171741485595703e-01 1.592761129140853882e-01 3.038500063121318817e-02 6.748217940330505371e-01 -4.995777010917663574e-01
-3.256602287292480469e-01 -4.979817569255828857e-01 2.592718303203582764e-01 3.455181717872619629e-01 1.685830354690551758e-01 8.533064275979995728e-02 6.180176734924316406e-01 -2.042239457368850708e-01
-5.311156436800956726e-02 1.520414650440216064e-01 -2.237894758582115173e-02 6.619186997413635254e-01 -3.665572404861450195e-01 -1.020405516028404236e-01 6.097937226295471191e-01 -1.371153146028518677e-01
1.283886134624481201e-01 -4.767165482044219971e-01 4.086570143699645996e-01 6.050642132759094238e-01 7.270003110170364380e-02 1.083990186452865601e-01 3.954934477806091309e-01 -2.229428738355636597e-01
2.544473111629486084e-02 2.307675331830978394e-01 -7.391837984323501587e-02 6.319666504859924316e-01 -4.536567255854606628e-03 1.684118658304214478e-01 1.722973585128784180e-01 -6.951143145561218262e-01
-8.661949634552001953e-02 1.796907633543014526e-01 2.168002575635910034e-01 2.417869418859481812e-01 -2.740046083927154541e-01 4.126818180084228516e-01 7.760481238365173340e-01 8.431659638881683350e-02
1.315940618515014648e-01 2.982625663280487061e-01 1.868123561143875122e-01 -7.205805927515029907e-02 5.612341314554214478e-02 -4.767943620681762695e-01 7.811465859413146973e-01 1.138357296586036682e-01
8.595278859138488770e-02 -4.098831117153167725e-02 6.698248386383056641e-01 -2.282011806964874268e-01 3.609357178211212158e-01 -4.714912548661231995e-02 5.980724692344665527e-01 -1.700970227830111980e-03
5.310630202293395996e-01 3.397139161825180054e-02 -1.705646067857742310e-01 -6.138769909739494324e-02 -1.725116670131683350e-01 -3.567795157432556152e-01 6.503032445907592773e-01 -3.225073814392089844e-01
-1.839799433946609497e-01 1.604776382446289062e-01 -2.853385545313358307e-02 7.273892760276794434e-01 -1.979301124811172485e-01 1.098479628562927246e-01 5.786467194557189941e-01 -1.562497913837432861e-01
4.084950387477874756e-01 1.095836013555526733e-01 -3.734783232212066650e-01 8.759313076734542847e-02 -3.292406797409057617e-01 -1.695432364940643311e-01 6.822070479393005371e-01 -2.672338187694549561e-01
4.089988768100738525e-01 -8.552899956703186035e-02 -1.321994811296463013e-01 -1.565071046352386475e-01 1.149052456021308899e-01 -3.709255158901214600e-01 5.137889981269836426e-01 -6.071780920028686523e-01
-1.579722464084625244e-01 3.352671265602111816e-01 2.812678515911102295e-01 6.302334070205688477e-01 -2.378587722778320312e-01 -1.667500883340835571e-01 5.362811088562011719e-01 -1.198132187128067017e-01
-3.285994231700897217e-01 8.968190848827362061e-02 -8.423806726932525635e-02 4.367923736572265625e-01 2.114664316177368164e-01 2.161090075969696045e-01 2.199352532625198364e-01 -7.391234040260314941e-01
2.054093331098556519e-01 -3.714008629322052002e-01 6.021674275398254395e-01 4.222232699394226074e-01 -8.185809105634689331e-02 1.966925412416458130e-01 4.832642674446105957e-01 7.556427270174026489e-03
5.448914766311645508e-01 -3.183202147483825684e-01 -2.072492241859436035e-01 1.303522661328315735e-02 6.219041999429464340e-03 -1.896913647651672363e-01 4.858947992324829102e-01 -5.352834463119506836e-01
-2.037314921617507935e-01 5.231708884239196777e-01 -1.433676630258560181e-01 3.734889030456542969e-01 5.724738836288452148e-01 -1.185390949249267578e-01 2.772617936134338379e-01 -3.257077932357788086e-01
-2.391922622919082642e-01 9.343761205673217773e-02 2.692236900329589844e-01 3.139464557170867920e-01 -4.144441187381744385e-01 2.873384654521942139e-01 6.908662915229797363e-01 -1.771694868803024292e-01
-1.359629333019256592e-01 1.965712904930114746e-01 2.042103409767150879e-01 3.559170365333557129e-01 -4.355181157588958740e-01 2.980255186557769775e-01 6.820843815803527832e-01 -1.753869056701660156e-01
5.263399481773376465e-01 -7.812904566526412964e-02 -3.000770807266235352e-01 -1.565296798944473267e-01 3.995551466941833496e-01 2.665626406669616699e-01 5.286039710044860840e-01 -3.036315441131591797e-01
6.495067477226257324e-02 4.010167717933654785e-01 5.907667875289916992e-01 1.172302663326263428e-01 -3.996470272541046143e-01 -6.164529919624328613e-02 2.965509891510009766e-01 -4.698490202426910400e-01
5.874259471893310547e-01 -1.137695983052253723e-01 -1.552565395832061768e-01 -5.742578208446502686e-02 3.423684537410736084e-01 7.579754106700420380e-03 3.422028720378875732e-01 -6.166104674339294434e-01
1.751241981983184814e-01 4.587670266628265381e-01 -1.681725531816482544e-01 -3.339516222476959229e-01 2.164532840251922607e-01 1.297626644372940063e-01 5.389801263809204102e-01 -5.146539807319641113e-01
1.569904685020446777e-01 3.342376351356506348e-01 1.094613522291183472e-01 1.807877421379089355e-01 -4.010502398014068604e-01 -4.989186525344848633e-01 5.527420639991760254e-01 -3.220064640045166016e-01
9.663127362728118896e-02 -6.141656264662742615e-02 3.901709318161010742e-01 -3.021494150161743164e-01 5.227639079093933105e-01 -1.402643769979476929e-01 6.704996824264526367e-01 -2.892690896987915039e-02
4.088113084435462952e-02 2.533452808856964111e-01 3.082778491079807281e-02 6.462649703025817871e-01 -3.894673585891723633e-01 -3.604875877499580383e-02 5.925471782684326172e-01 -1.069558858871459961e-01
4.320005774497985840e-01 2.515724003314971924e-01 -2.352090030908584595e-01 -1.338253766298294067e-01 -5.056719481945037842e-02 -2.015165984630584717e-02 8.194161057472229004e-01 -4.948196560144424438e-02
1.109723001718521118e-01 3.545935750007629395e-01 -2.837778031826019287e-01 -3.404864072799682617e-01 1.331926137208938599e-01 1.003549695014953613e-01 5.986016988754272461e-01 -5.285379290580749512e-01
1.378749758005142212e-01 2.040263563394546509e-01 4.686232283711433411e-02 -1.323089562356472015e-02 -8.599778264760971069e-02 -4.087115824222564697e-01 8.679354786872863770e-01 9.612381458282470703e-02
-4.541091620922088623e-02 -3.655779361724853516e-01 3.884358704090118408e-01 5.993751883506774902e-01 3.477591276168823242e-01 -1.293108612298965454e-01 4.578480422496795654e-01 -8.291539549827575684e-02
4.608557820320129395e-01 1.156799122691154480e-01 -4.138307273387908936e-01 4.012237861752510071e-02 -2.487897574901580811e-01 -5.786133930087089539e-02 6.490570306777954102e-01 -3.388880491256713867e-01
-9.108150005340576172e-02 2.960245311260223389e-01 4.680261313915252686e-01 8.611137419939041138e-02 -3.980320096015930176e-01 2.838024124503135681e-02 6.524224281311035156e-01 -3.044995665550231934e-01
3.402698636054992676e-01 -1.296832263469696045e-01 -2.637558877468109131e-01 -1.569267958402633667e-01 3.349664509296417236e-01 -3.348087072372436523e-01 7.243955731391906738e-01 -1.554257869720458984e-01
1.377122700214385986e-01 -9.295871108770370483e-02 -4.987344890832901001e-02 -1.609868556261062622e-01 4.216928482055664062e-01 -2.579569444060325623e-02 3.603283166885375977e-01 -7.972847223281860352e-01
1.407908201217651367e-01 -2.951822280883789062e-01 1.896772719919681549e-02 -2.940845787525177002e-01 3.916379809379577637e-01 2.829665131866931915e-02 5.491532683372497559e-01 -5.919879078865051270e-01
5.548232793807983398e-01 -1.202943623065948486e-01 2.281645387411117554e-01 -1.662047505378723145e-01 2.850686609745025635e-01 4.165178239345550537e-01 3.095773160457611084e-01 -4.974213838577270508e-01
2.839321494102478027e-01 6.985066086053848267e-02 6.573017239570617676e-01 -1.131980493664741516e-01 1.692862808704376221e-01 2.309662997722625732e-01 1.877911686897277832e-01 -5.936120152473449707e-01
3.561532199382781982e-01 -1.418975740671157837e-01 6.575750112533569336e-01 9.665675461292266846e-03 1.261749714612960815e-01 -1.289276480674743652e-01 1.702094525098800659e-01 -5.991728901863098145e-01
7.041615992784500122e-02 2.568811178207397461e-01 3.978407979011535645e-01 2.241818001493811607e-03 -3.867912590503692627e-01 1.899847984313964844e-01 7.042788863182067871e-01 -2.984308600425720215e-01
-2.812980711460113525e-01 2.806104719638824463e-01 -3.723680973052978516e-01 4.163268208503723145e-01 2.123952358961105347e-01 -1.983580440282821655e-01 4.274364709854125977e-01 -5.128192305564880371e-01
-1.428809165954589844e-01 -2.235857844352722168e-01 -1.345892101526260376e-01 3.281784057617187500e-01 3.437833860516548157e-03 5.708430409431457520e-01 2.835596501827239990e-01 -6.304756402969360352e-01
-1.608945280313491821e-01 1.682188808917999268e-01 1.483063399791717529e-01 4.632627069950103760e-01 6.614295840263366699e-01 -3.658716976642608643e-01 2.260469645261764526e-01 -2.945502996444702148e-01
4.844891726970672607e-01 1.165022924542427063e-01 -3.937936425209045410e-01 -1.696753501892089844e-01 7.919733226299285889e-02 1.039216816425323486e-01 7.108809947967529297e-01 -2.130975276231765747e-01
2.321977317333221436e-01 2.406638264656066895e-01 1.177967190742492676e-01 5.962736010551452637e-01 4.500617738813161850e-03 2.100744098424911499e-01 3.540131077170372009e-02 -6.879986524581909180e-01
4.976866543292999268e-01 -2.101761996746063232e-01 -2.182569056749343872e-01 8.143950998783111572e-02 4.890492260456085205e-01 -2.356571108102798462e-01 3.553120493888854980e-01 -4.826131761074066162e-01
1.469766646623611450e-01 -3.668304383754730225e-01 4.803963899612426758e-01 6.405565142631530762e-01 2.236466705799102783e-01 1.279564350843429565e-01 2.188718467950820923e-01 -2.973958253860473633e-01
8.681163191795349121e-02 -9.754262864589691162e-03 2.471165210008621216e-01 3.054753411561250687e-03 2.125511616468429565e-01 -1.764835566282272339e-01 1.808959394693374634e-01 -9.067772626876831055e-01
-4.993975907564163208e-02 3.218955695629119873e-01 3.496415168046951294e-02 4.845900535583496094e-01 -1.825386881828308105e-01 4.230262041091918945e-01 6.607625484466552734e-01 -9.465940296649932861e-02
2.019411325454711914e-01 1.429336667060852051e-01 3.035864830017089844e-01 1.769088022410869598e-02 -2.924905419349670410e-01 -4.162608385086059570e-01 7.660012841224670410e-01 2.702466398477554321e-02
1.402293890714645386e-01 -2.361965328454971313e-01 2.561736404895782471e-01 8.026762008666992188e-01 1.761827170848846436e-01 1.499892473220825195e-01 3.902324140071868896e-01 -9.388472884893417358e-02
6.501706838607788086e-01 4.668663069605827332e-02 -8.068145811557769775e-02 1.641667336225509644e-01 -2.214274853467941284e-01 -1.794168502092361450e-01 2.992634773254394531e-01 -6.089819073677062988e-01
1.973995566368103027e-01 1.040968596935272217e-01 -5.136679112911224365e-02 5.567651987075805664e-01 2.700277566909790039e-01 5.105116963386535645e-01 5.501587390899658203e-01 3.687352687120437622e-02
3.292183279991149902e-01 1.905070617794990540e-02 -1.723839342594146729e-02 6.727475523948669434e-01 3.366819322109222412e-01 3.881360888481140137e-01 4.146763682365417480e-01 -4.904232174158096313e-02
-3.298483490943908691e-01 3.390467539429664612e-02 -2.367670834064483643e-01 4.541182219982147217e-01 2.194084227085113525e-01 2.273644953966140747e-01 2.961028814315795898e-01 -6.635186672210693359e-01
7.970008254051208496e-02 2.143127769231796265e-01 3.201821446418762207e-01 4.825894832611083984e-01 6.281704306602478027e-01 -4.207268059253692627e-01 1.287993639707565308e-01 -1.552743315696716309e-01
5.555905103683471680e-01 4.016726315021514893e-01 -2.326563596725463867e-01 -8.489704877138137817e-02 5.559829622507095337e-02 -1.025918275117874146e-01 6.554403901100158691e-01 -1.594473421573638916e-01
4.122336208820343018e-01 -4.376650974154472351e-02 3.312241137027740479e-01 5.678768754005432129e-01 2.361511737108230591e-01 4.042453169822692871e-01 4.204241335391998291e-01 4.043136257678270340e-03
4.973879754543304443e-01 -3.556105792522430420e-01 2.467830628156661987e-01 -7.080817967653274536e-02 4.521706402301788330e-01 2.031809389591217041e-01 3.171468377113342285e-01 -4.625019133090972900e-01
-1.093926504254341125e-01 3.262529969215393066e-01 -4.357114806771278381e-02 5.718757510185241699e-01 2.904860116541385651e-02 1.987648010253906250e-01 6.971328258514404297e-01 1.621926128864288330e-01
-1.692453026771545410e-01 4.063461124897003174e-01 -2.494778186082839966e-01 5.205407738685607910e-01 3.339766860008239746e-01 -3.044779002666473389e-01 4.146580994129180908e-01 -3.112048804759979248e-01
-3.536674976348876953e-01 3.179393112659454346e-01 1.906677633523941040e-01 1.105849593877792358e-01 4.334287345409393311e-02 -4.237639009952545166e-01 4.068695902824401855e-01 -6.150231361389160156e-01
2.962477207183837891e-01 1.789992302656173706e-01 -1.700063943862915039e-01 6.013255119323730469e-01 -7.212128490209579468e-02 1.257560998201370239e-01 1.237830445170402527e-01 -6.733229756355285645e-01
4.607827216386795044e-02 3.044097125530242920e-01 -1.967736929655075073e-01 2.406725585460662842e-01 1.401186436414718628e-01 3.410358130931854248e-01 2.201068550348281860e-01 -7.900524139404296875e-01
2.787387073040008545e-01 -6.473283469676971436e-02 4.553340375423431396e-01 -1.636065989732742310e-01 1.120496094226837158e-01 -4.048949480056762695e-01 3.841103911399841309e-01 -5.999853014945983887e-01
-3.357318043708801270e-01 -4.801928102970123291e-01 2.269957214593887329e-01 3.951650261878967285e-01 2.217566967010498047e-01 5.123611167073249817e-02 5.927389264106750488e-01 -2.141869366168975830e-01
3.217672184109687805e-02 -3.650350868701934814e-01 6.320590376853942871e-01 3.547585904598236084e-01 -3.269421681761741638e-02 -1.007104292511940002e-01 5.704483389854431152e-01 6.114597618579864502e-02
2.225240170955657959e-01 -2.208873182535171509e-01 4.224373400211334229e-02 5.918450355529785156e-01 -2.855335362255573273e-02 4.108383655548095703e-01 1.510913968086242676e-01 -5.976577401161193848e-01
3.139723837375640869e-01 3.148195445537567139e-01 3.643001616001129150e-01 3.175528645515441895e-01 -1.578790396451950073e-01 -5.928956270217895508e-01 4.175415337085723877e-01 -1.340278536081314087e-01
3.303361833095550537e-01 -4.084999859333038330e-02 3.574514687061309814e-01 5.033614635467529297e-01 -3.139779344201087952e-02 5.878407359123229980e-01 3.430986404418945312e-01 -2.092983275651931763e-01
2.278846055269241333e-01 3.616535067558288574e-01 -4.500443115830421448e-03 3.432919383049011230e-01 5.512228608131408691e-02 3.903287649154663086e-01 1.686152964830398560e-01 -7.180387377738952637e-01
2.706899046897888184e-01 -4.007691144943237305e-01 7.742631435394287109e-02 6.450608372688293457e-01 3.430589735507965088e-01 2.092978656291961670e-01 4.130258858203887939e-01 -1.092128679156303406e-01
3.326401710510253906e-01 4.139353334903717041e-01 -9.546867758035659790e-02 -2.090618610382080078e-01 6.421514153480529785e-01 -8.555227518081665039e-02 4.350372254848480225e-01 -2.371745556592941284e-01
-1.652712523937225342e-01 2.502834200859069824e-01 3.563432767987251282e-02 5.378389954566955566e-01 6.881833821535110474e-02 5.066522955894470215e-01 5.926166176795959473e-01 -8.292379975318908691e-02
-1.121760606765747070e-01 1.423610746860504150e-01 1.778495907783508301e-01 7.911205887794494629e-01 2.333747148513793945e-01 2.009855508804321289e-01 4.634011685848236084e-01 6.935813464224338531e-03
-6.352835893630981445e-02 3.402523696422576904e-02 -1.263903975486755371e-01 2.038677334785461426e-01 1.955973356962203979e-01 5.827215313911437988e-01 1.665090322494506836e-01 -7.291925549507141113e-01
3.763252198696136475e-01 -2.389773577451705933e-01 1.721699833869934082e-01 5.742035433650016785e-02 3.700436558574438095e-03 4.881195258349180222e-03 1.977275013923645020e-01 -8.539296388626098633e-01
-3.334136009216308594e-01 4.180207848548889160e-01 -3.282540738582611084e-01 4.331800639629364014e-01 3.035740554332733154e-01 -7.281967997550964355e-02 4.934811890125274658e-01 -2.787736356258392334e-01
2.791512943804264069e-02 -5.111609697341918945e-01 2.947885990142822266e-01 5.722689628601074219e-01 5.169970914721488953e-02 -1.370308846235275269e-01 5.165264606475830078e-01 -1.878645271062850952e-01
-2.960116863250732422e-01 -1.131535470485687256e-01 -1.384608447551727295e-01 3.912267684936523438e-01 2.718528807163238525e-01 4.642183184623718262e-01 2.790723145008087158e-01 -6.000498533248901367e-01
-1.162331998348236084e-01 4.385586977005004883e-01 4.712043404579162598e-01 6.715893149375915527e-01 -5.589576065540313721e-02 -1.382293850183486938e-01 2.718184292316436768e-01 -1.580295264720916748e-01
-2.305012494325637817e-01 -2.865731418132781982e-01 6.997109204530715942e-02 7.044637799263000488e-01 1.347520649433135986e-01 2.343694716691970825e-01 5.073249936103820801e-01 -1.819730699062347412e-01
2.032543569803237915e-01 2.478810697793960571e-01 4.316968917846679688e-01 -8.493958041071891785e-03 -4.486245810985565186e-01 -3.092121779918670654e-01 6.166585683822631836e-01 -1.834786981344223022e-01
-3.506592214107513428e-01 6.299596279859542847e-02 1.181199252605438232e-01 3.704851269721984863e-01 6.435301899909973145e-01 -2.604425549507141113e-01 3.210266828536987305e-01 -3.699166476726531982e-01
2.955499887466430664e-01 3.463152050971984863e-01 3.464176654815673828e-01 3.689962327480316162e-01 -3.555214405059814453e-01 -2.778859138488769531e-01 4.469684362411499023e-01 -3.649051189422607422e-01
5.914731621742248535e-01 4.903793632984161377e-01 2.432381035760045052e-03 1.946312636137008667e-01 -3.021021559834480286e-02 -3.541702628135681152e-01 4.918764531612396240e-01 -5.923277139663696289e-02
2.442016601562500000e-01 1.111830398440361023e-01 1.287791412323713303e-02 -2.436139136552810669e-01 5.797804594039916992e-01 -2.574754357337951660e-01 3.966264128684997559e-01 -5.556426644325256348e-01
2.521176040172576904e-01 -3.566986322402954102e-01 3.844465017318725586e-01 6.543086767196655273e-01 3.715408146381378174e-01 2.015859819948673248e-02 2.338856458663940430e-01 -2.003307640552520752e-01
1.972492188215255737e-01 2.172199040651321411e-01 -3.171793818473815918e-01 -8.681502193212509155e-02 1.903065741062164307e-01 -2.992156744003295898e-01 8.235431909561157227e-01 4.240866377949714661e-02
3.437039256095886230e-02 -3.683082759380340576e-01 -2.001218348741531372e-01 -2.804693281650543213e-01 9.677352011203765869e-02 3.212852478027343750e-01 6.140638589859008789e-01 -5.047692656517028809e-01
2.890509068965911865e-01 -1.523511707782745361e-01 5.313227176666259766e-01 5.700136423110961914e-01 -5.020952597260475159e-02 3.940688967704772949e-01 2.710131704807281494e-01 -2.340087890625000000e-01
-3.142959475517272949e-01 8.705552667379379272e-02 5.767733976244926453e-02 3.989272713661193848e-01 -9.252310544252395630e-02 3.205513358116149902e-01 2.990436553955078125e-01 -7.283055186271667480e-01
3.761973977088928223e-01 4.178953170776367188e-01 -1.789477914571762085e-01 1.300854682922363281e-01 1.825511157512664795e-01 -3.653837442398071289e-01 6.770248413085937500e-01 9.849658608436584473e-02
-2.674604356288909912e-01 2.754757702350616455e-01 -3.053445219993591309e-01 5.096698999404907227e-01 3.513621091842651367e-01 -1.044128015637397766e-01 3.640574514865875244e-01 -4.823732674121856689e-01
6.536096930503845215e-01 -4.887021705508232117e-02 -1.525066941976547241e-01 -1.588121801614761353e-01 3.469862937927246094e-01 6.636487692594528198e-02 5.321714282035827637e-01 -3.375146090984344482e-01
5.949089527130126953e-01 6.286022663116455078e-01 -8.475308865308761597e-02 8.510460704565048218e-02 2.221309095621109009e-01 -4.383331630378961563e-03 2.946297526359558105e-01 -3.167781829833984375e-01
1.047880426049232483e-01 -3.571799695491790771e-01 2.598021030426025391e-01 6.366119384765625000e-01 2.143961787223815918e-01 -2.741705477237701416e-01 5.171893835067749023e-01 -7.071784231811761856e-03
7.357609272003173828e-02 -2.558969520032405853e-02 -1.670987904071807861e-01 2.659290134906768799e-01 2.996646761894226074e-01 5.397418141365051270e-01 1.670543700456619263e-01 -6.973264813423156738e-01
2.451540827751159668e-01 3.626115620136260986e-01 3.934446573257446289e-01 6.890858709812164307e-02 -3.943583667278289795e-01 -3.399328887462615967e-01 5.968318581581115723e-01 -1.469155251979827881e-01
1.373095512390136719e-01 2.663014531135559082e-01 -2.530348896980285645e-01 -1.209835633635520935e-01 1.851269900798797607e-01 -3.602551817893981934e-01 8.170085549354553223e-01 2.706929575651884079e-03
2.730788290500640869e-01 -3.661268949508666992e-01 2.933571338653564453e-01 6.533862352371215820e-01 4.378927350044250488e-01 -2.041629329323768616e-02 2.510083913803100586e-01 -1.524306088685989380e-01
-2.936208248138427734e-01 1.024194210767745972e-01 8.543090079911053181e-04 -6.223099306225776672e-02 -1.386068016290664673e-01 -2.628178000450134277e-01 4.426622986793518066e-01 -7.843397259712219238e-01
2.809592485427856445e-01 4.937183856964111328e-01 -1.936932206153869629e-01 -1.522390097379684448e-01 2.394076287746429443e-01 -8.165128529071807861e-02 7.296984195709228516e-01 -1.420128345489501953e-01
-1.126454547047615051e-01 -4.573905840516090393e-02 2.365239709615707397e-01 -4.155498445034027100e-01 -1.711163520812988281e-01 3.029418587684631348e-01 6.705297231674194336e-01 -4.311945438385009766e-01
1.707205325365066528e-01 1.704264432191848755e-01 2.598523534834384918e-02 5.374870896339416504e-01 1.162238493561744690e-01 5.330640077590942383e-01 5.934092402458190918e-01 4.941772297024726868e-02
2.936342358589172363e-01 2.875955104827880859e-01 -4.100264310836791992e-01 1.919022202491760254e-02 -2.460408806800842285e-01 -1.689647585153579712e-01 7.156454324722290039e-01 -2.476776391267776489e-01
2.947272956371307373e-01 -3.222837671637535095e-02 7.433993369340896606e-02 -1.207195371389389038e-01 -1.866895891726016998e-02 -3.773949444293975830e-01 3.965626358985900879e-01 -7.693895697593688965e-01
4.934421181678771973e-01 8.858708292245864868e-02 -9.211219102144241333e-02 5.790215134620666504e-01 1.395285725593566895e-01 3.508818149566650391e-01 5.062221884727478027e-01 7.790700346231460571e-02
1.970646828413009644e-01 -1.641183644533157349e-01 1.962918490171432495e-01 6.694130897521972656e-01 2.119520455598831177e-01 4.852123856544494629e-01 3.203389644622802734e-01 -2.541941702365875244e-01
-8.819462358951568604e-02 1.010873839259147644e-01 7.209730893373489380e-02 6.730345487594604492e-01 3.128132820129394531e-01 4.391969442367553711e-01 4.801300168037414551e-01 -5.058066919445991516e-02
5.051959156990051270e-01 1.204710155725479126e-01 6.415231525897979736e-02 -3.594237864017486572e-01 3.413105607032775879e-01 2.348465323448181152e-01 6.233575940132141113e-01 -1.916832625865936279e-01
5.256594419479370117e-01 2.211947739124298096e-01 6.427237987518310547e-01 -1.104362457990646362e-01 1.921238899230957031e-01 -2.162635624408721924e-01 2.822818160057067871e-01 -2.934286594390869141e-01
-2.036142349243164062e-01 6.417342275381088257e-02 2.747149169445037842e-01 7.168402075767517090e-01 3.463951051235198975e-01 2.802082523703575134e-02 4.845816493034362793e-01 9.747138619422912598e-02
-3.478528559207916260e-01 4.064364731311798096e-01 2.158008664846420288e-01 -1.713921129703521729e-02 2.325564064085483551e-02 -3.649887740612030029e-01 4.443853199481964111e-01 -5.794032812118530273e-01
-4.347721934318542480e-01 -2.239872701466083527e-02 3.987716510891914368e-03 2.585170865058898926e-01 1.350673437118530273e-01 -1.326808035373687744e-01 3.659016788005828857e-01 -7.575573325157165527e-01
-1.822528988122940063e-01 9.569238871335983276e-02 5.299101471900939941e-01 3.073399364948272705e-01 -2.836537957191467285e-01 4.412214457988739014e-01 3.658253848552703857e-01 -4.164133667945861816e-01
3.276865482330322266e-01 -7.090503722429275513e-02 -3.232912421226501465e-01 -2.173960506916046143e-01 6.067054346203804016e-02 -2.913368642330169678e-01 7.246575951576232910e-01 -3.494694232940673828e-01
-3.431723415851593018e-01 -4.588112533092498779e-01 2.435439079999923706e-01 3.950996100902557373e-01 1.577183455228805542e-01 7.046288996934890747e-02 6.137059330940246582e-01 -2.232320457696914673e-01
2.297332882881164551e-01 2.669781744480133057e-01 -2.079138755798339844e-01 3.244319558143615723e-02 2.581818401813507080e-01 -3.908006250858306885e-01 7.646883726119995117e-01 1.659319400787353516e-01
3.076367974281311035e-01 5.205249786376953125e-01 4.448358416557312012e-01 1.223438382148742676e-01 -2.035000771284103394e-01 -3.789246678352355957e-01 4.662694633007049561e-01 -1.384308338165283203e-01
9.257067926228046417e-03 3.343294858932495117e-01 2.277136445045471191e-01 7.643142342567443848e-01 2.399242818355560303e-01 9.178636968135833740e-02 4.241097271442413330e-01 7.906329631805419922e-02
5.467493534088134766e-01 -1.534964889287948608e-01 -2.006736099720001221e-01 1.754761189222335815e-01 5.125764384865760803e-02 3.755445033311843872e-02 2.492303401231765747e-01 -7.350433468818664551e-01
-2.368891984224319458e-01 -6.147929932922124863e-03 1.183762997388839722e-01 -8.018737286329269409e-02 3.112446963787078857e-01 -1.601939499378204346e-01 3.516970574855804443e-01 -8.229072093963623047e-01
5.761905312538146973e-01 -2.518439665436744690e-02 -2.958360016345977783e-01 5.461596325039863586e-02 5.066561102867126465e-01 -1.743095666170120239e-01 3.737169802188873291e-01 -3.874529004096984863e-01
-1.092827692627906799e-01 9.498026221990585327e-03 7.631541043519973755e-02 -7.268657535314559937e-02 3.823292851448059082e-01 -4.689248502254486084e-01 4.449297785758972168e-01 -6.425192952156066895e-01
8.490805327892303467e-02 2.000661045312881470e-01 -1.993731707334518433e-01 2.101701050996780396e-01 2.632948197424411774e-02 3.276874721050262451e-01 2.700943946838378906e-01 -8.293490409851074219e-01
3.798194527626037598e-01 -4.032050967216491699e-01 2.973679304122924805e-01 6.554012298583984375e-01 9.473848342895507812e-02 1.599990725517272949e-01 2.612279355525970459e-01 -2.690154910087585449e-01
5.239648371934890747e-02 1.775373518466949463e-01 -1.962910741567611694e-01 -4.247030913829803467e-01 2.345364987850189209e-01 -2.695298753678798676e-02 7.082207798957824707e-01 -4.353410005569458008e-01
-1.242048367857933044e-01 1.496938467025756836e-01 8.216399550437927246e-01 -1.168191358447074890e-01 1.069714054465293884e-01 -1.734406352043151855e-01 4.318093955516815186e-01 -2.131708711385726929e-01
1.865938901901245117e-01 -5.080439522862434387e-02 6.161317825317382812e-01 4.882229026407003403e-03 -1.047808211296796799e-03 -1.715209335088729858e-01 2.223818451166152954e-01 -7.099896669387817383e-01
1.621697694063186646e-01 -2.354630231857299805e-01 3.323584496974945068e-01 6.260058283805847168e-01 -2.742128074169158936e-01 1.697219163179397583e-01 5.579885840415954590e-01 -2.373441122472286224e-02
2.714913487434387207e-01 -8.309204131364822388e-02 -3.890393376350402832e-01 1.592027395963668823e-02 4.402520656585693359e-01 4.471992254257202148e-01 6.098930239677429199e-01 -4.477116838097572327e-02
-1.105626821517944336e-01 1.421488970518112183e-01 1.096764355897903442e-01 6.127851009368896484e-01 3.045569062232971191e-01 4.981461763381958008e-01 4.857430458068847656e-01 -5.642873048782348633e-02
-2.717825174331665039e-01 5.262321829795837402e-01 1.837755143642425537e-01 -2.163555175065994263e-01 5.016804486513137817e-02 -2.897759079933166504e-01 5.956057310104370117e-01 -3.569281399250030518e-01
6.537186354398727417e-02 -1.782181560993194580e-01 5.057364702224731445e-01 -3.012927472591400146e-01 -3.933777101337909698e-03 -8.132912963628768921e-02 5.008180141448974609e-01 -5.999747514724731445e-01
-3.182224184274673462e-02 7.508392930030822754e-01 1.258381456136703491e-01 1.554362922906875610e-01 2.544440031051635742e-01 -5.813349410891532898e-02 5.666327476501464844e-01 -7.770630717277526855e-02
-2.422469407320022583e-01 4.663201272487640381e-01 -2.383967041969299316e-01 3.736234605312347412e-01 4.656409919261932373e-01 -1.648516207933425903e-01 3.705718219280242920e-01 -3.822476863861083984e-01
7.230471074581146240e-02 -6.679788976907730103e-02 2.482596486806869507e-01 -4.676047265529632568e-01 -5.833082273602485657e-02 7.916080206632614136e-02 7.073729038238525391e-01 -4.471887350082397461e-01
-5.857973918318748474e-02 6.328035145998001099e-02 -9.464463591575622559e-02 3.400932848453521729e-01 1.207358017563819885e-01 4.111610651016235352e-01 1.544853001832962036e-01 -8.126788139343261719e-01
-2.274068295955657959e-01 -4.629401564598083496e-01 2.552494704723358154e-01 5.362202525138854980e-01 1.463088542222976685e-01 4.035506024956703186e-02 5.809614062309265137e-01 -1.440041065216064453e-01
-2.859490513801574707e-01 -5.108762383460998535e-01 2.586053907871246338e-01 4.436861574649810791e-01 1.808967292308807373e-01 3.371555125340819359e-03 5.484298467636108398e-01 -2.449371814727783203e-01
6.872407197952270508e-01 5.383185744285583496e-01 1.003765389323234558e-01 1.332963854074478149e-01 2.769161462783813477e-01 -2.158959060907363892e-01 2.797717154026031494e-01 -9.221841394901275635e-02
1.952231489121913910e-02 2.967793047428131104e-01 3.986203968524932861e-01 9.158048778772354126e-02 -3.994221389293670654e-01 3.712947070598602295e-01 6.604871153831481934e-01 -1.030280664563179016e-01
-3.592283725738525391e-01 -4.872092008590698242e-01 2.683511972427368164e-01 3.087464272975921631e-01 8.090270310640335083e-02 -1.006067320704460144e-01 6.411665081977844238e-01 -1.961736381053924561e-01
-3.941202759742736816e-01 2.103302329778671265e-01 3.950397670269012451e-01 8.335278183221817017e-02 -1.817024052143096924e-01 1.335498988628387451e-01 6.895068883895874023e-01 -3.333993554115295410e-01
3.884604871273040771e-01 -4.948794096708297729e-02 -8.487489074468612671e-02 -1.112127676606178284e-02 1.505093872547149658e-01 1.475113630294799805e-01 2.371609061956405640e-01 -8.594557046890258789e-01
-3.994893729686737061e-01 2.548055052757263184e-01 1.397457718849182129e-01 -2.394997924566268921e-01 -5.579235777258872986e-02 -9.594766795635223389e-02 8.284064531326293945e-01 4.174524452537298203e-03
6.645615398883819580e-02 4.269662797451019287e-01 2.099289894104003906e-01 -4.755735024809837341e-02 1.745000034570693970e-01 -5.460230112075805664e-01 6.512217521667480469e-01 -1.194584146142005920e-01
-2.992806434631347656e-01 3.753735423088073730e-01 2.397546917200088501e-01 -2.685762047767639160e-01 2.151693999767303467e-01 4.373866617679595947e-01 6.320556998252868652e-01 -5.301843956112861633e-02
5.237979888916015625e-01 3.289158940315246582e-01 -6.538365036249160767e-02 -1.255329791456460953e-02 6.582868844270706177e-02 -2.199045568704605103e-01 3.880960643291473389e-01 -6.400839686393737793e-01
2.070812582969665527e-01 -1.644342541694641113e-01 1.245765537023544312e-01 -3.984639346599578857e-01 3.812398314476013184e-01 2.851703763008117676e-01 7.139356732368469238e-01 -1.393407583236694336e-01
-2.305197417736053467e-01 -3.836335837841033936e-01 2.813690900802612305e-01 5.273168683052062988e-01 2.097469717264175415e-01 -7.759049534797668457e-02 6.261315345764160156e-01 -1.998608931899070740e-02
3.188634514808654785e-01 6.596430391073226929e-02 -4.565797150135040283e-01 3.308875113725662231e-02 -2.292882055044174194e-01 -1.210880577564239502e-01 7.798001766204833984e-01 -9.534856677055358887e-02
-6.654356420040130615e-02 3.757507801055908203e-01 5.246276855468750000e-01 6.958535909652709961e-01 1.457490175962448120e-01 -1.127529665827751160e-01 2.322371304035186768e-01 -8.394670486450195312e-02
-1.169468387961387634e-01 3.295827507972717285e-01 -9.005949646234512329e-02 6.207711696624755859e-01 -1.344594638794660568e-03 -1.447844691574573517e-02 6.833453178405761719e-01 1.306096315383911133e-01
-1.886627525091171265e-01 4.479917883872985840e-01 1.268127113580703735e-01 -1.058579012751579285e-01 -7.745137810707092285e-02 -1.480937451124191284e-01 8.406694531440734863e-01 4.203262552618980408e-02
-4.270484298467636108e-02 2.370812892913818359e-01 -1.786486655473709106e-01 5.985493585467338562e-02 -8.601068519055843353e-03 -3.596903979778289795e-01 8.765776753425598145e-01 9.290296584367752075e-02
3.206159174442291260e-01 6.061457842588424683e-02 -4.015818536281585693e-01 6.736073642969131470e-02 -2.222822159528732300e-01 -2.055483162403106689e-01 7.777964472770690918e-01 -1.763494312763214111e-01
-1.426701694726943970e-01 5.690965056419372559e-01 -2.900714278221130371e-01 4.392398893833160400e-01 2.593472301959991455e-01 -1.216244176030158997e-01 4.539543986320495605e-01 -3.009539246559143066e-01
4.322272241115570068e-01 -1.356840133666992188e-01 -1.266839355230331421e-01 5.533277243375778198e-02 3.696002066135406494e-02 -3.433215916156768799e-01 3.582993447780609131e-01 -7.266669869422912598e-01
1.945722252130508423e-01 4.747807383537292480e-01 3.308005630970001221e-01 -9.196589887142181396e-02 -3.072432875633239746e-01 -1.385258287191390991e-01 7.014514207839965820e-01 -1.149613410234451294e-01
-2.527059018611907959e-01 2.113186717033386230e-01 1.495778113603591919e-01 8.532598614692687988e-02 -2.248518466949462891e-01 -5.135058164596557617e-01 7.047590017318725586e-01 -2.256061136722564697e-01
-3.154115378856658936e-01 1.363452523946762085e-01 -3.748663514852523804e-02 3.845661878585815430e-01 4.772474467754364014e-01 -4.531063139438629150e-01 3.833972513675689697e-01 -3.905962109565734863e-01
-1.153234392404556274e-01 1.409815102815628052e-01 2.666519880294799805e-01 3.403410315513610840e-01 6.830823421478271484e-01 -4.415916800498962402e-01 2.979355156421661377e-01 -1.718110293149948120e-01
-1.036041378974914551e-01 1.586466133594512939e-01 2.555239498615264893e-01 4.759479463100433350e-01 7.511526346206665039e-01 -1.967045515775680542e-01 1.941795945167541504e-01 -1.779043823480606079e-01
5.665358901023864746e-01 3.020279705524444580e-01 -1.057284101843833923e-01 -1.090620644390583038e-02 2.242174185812473297e-02 2.787187099456787109e-01 6.916380524635314941e-01 1.413107812404632568e-01
4.930406436324119568e-02 3.668144047260284424e-01 4.330292344093322754e-02 1.213317736983299255e-01 -3.579167649149894714e-02 -3.209703564643859863e-01 8.310199379920959473e-01 2.269861102104187012e-01
7.411259412765502930e-02 2.318644523620605469e-01 -2.121971845626831055e-01 2.837442159652709961e-01 5.136115849018096924e-02 2.304815649986267090e-01 1.735548973083496094e-01 -8.540065288543701172e-01
-1.778004318475723267e-01 3.582829833030700684e-01 2.421493381261825562e-01 6.268615126609802246e-01 2.477136254310607910e-01 -2.907892875373363495e-02 5.510880947113037109e-01 1.500772833824157715e-01
6.291350126266479492e-01 2.344595044851303101e-01 -1.923391968011856079e-01 3.620550036430358887e-01 -1.323880255222320557e-01 -1.403613388538360596e-01 2.460600137710571289e-01 -5.323215126991271973e-01
6.218034029006958008e-01 -1.095557957887649536e-01 -2.088544070720672607e-01 1.537317782640457153e-01 1.943617910146713257e-01 -3.563223183155059814e-01 3.606329858303070068e-01 -4.891893863677978516e-01
5.837221164256334305e-03 4.569807350635528564e-01 -1.668819636106491089e-01 6.540372371673583984e-01 2.010404020547866821e-01 -1.164725646376609802e-01 2.086182683706283569e-01 -4.878683388233184814e-01
1.598214805126190186e-01 3.252155184745788574e-01 -1.744335144758224487e-01 -1.657744944095611572e-01 1.095148846507072449e-01 4.513494670391082764e-01 7.355120778083801270e-01 -2.325852662324905396e-01
-2.325553745031356812e-01 -4.817535281181335449e-01 1.280123274773359299e-02 3.602696359157562256e-01 3.811420127749443054e-02 -1.741915196180343628e-01 7.362149953842163086e-01 -1.003267839550971985e-01
4.224251806735992432e-01 6.136067211627960205e-02 3.752011805772781372e-02 4.570167064666748047e-01 3.134407699108123779e-01 5.536170005798339844e-01 4.503026902675628662e-01 3.196642966940999031e-03
-3.640576452016830444e-02 5.354939103126525879e-01 -1.877428144216537476e-01 4.761392474174499512e-01 4.583363234996795654e-02 -4.297489225864410400e-01 3.812587559223175049e-01 -3.432516455650329590e-01
-2.603655159473419189e-01 4.046774506568908691e-01 -2.603088617324829102e-01 5.208561420440673828e-01 1.593268215656280518e-01 -2.531147897243499756e-01 5.659950971603393555e-01 -1.399698257446289062e-01
1.396167427301406860e-01 -4.487207531929016113e-01 5.045034736394882202e-02 6.536793112754821777e-01 2.213313430547714233e-01 -1.321868449449539185e-01 5.316095352172851562e-01 -1.566540822386741638e-02
2.190696597099304199e-01 2.607689499855041504e-01 1.997109353542327881e-01 -4.474062323570251465e-01 4.386317729949951172e-01 -9.745739400386810303e-03 6.040324568748474121e-01 -2.942846715450286865e-01
-2.772208750247955322e-01 3.076391518115997314e-01 -2.628282308578491211e-01 2.048248797655105591e-01 3.274102881550788879e-02 -3.144290149211883545e-01 7.854288816452026367e-01 -2.527290210127830505e-02
9.779085218906402588e-02 4.662620723247528076e-01 -2.980806864798069000e-02 3.373324405401945114e-03 1.891263425350189209e-01 -3.332300782203674316e-01 7.707087397575378418e-01 1.770133525133132935e-01
2.289915829896926880e-01 -1.591199040412902832e-01 2.011649310588836670e-01 -3.161913454532623291e-01 -2.170995622873306274e-01 1.370434165000915527e-01 5.046346783638000488e-01 -6.791393160820007324e-01
5.664092898368835449e-01 3.050200939178466797e-01 -2.695788145065307617e-01 -4.425152763724327087e-02 -1.856899708509445190e-01 2.164678275585174561e-01 6.121266484260559082e-01 -2.355297207832336426e-01
5.787634849548339844e-01 -3.295832276344299316e-01 2.278826236724853516e-01 8.484423160552978516e-02 2.192474901676177979e-02 -1.986254751682281494e-01 2.327950298786163330e-01 -6.349427700042724609e-01
2.827087938785552979e-01 -1.413814127445220947e-01 2.197371423244476318e-02 -4.247281253337860107e-01 5.599337629973888397e-03 1.566089838743209839e-01 6.956651210784912109e-01 -4.590235948562622070e-01
2.622501850128173828e-01 3.709431290626525879e-01 5.806505680084228516e-01 1.733476370573043823e-01 -2.993772029876708984e-01 -3.334007859230041504e-01 4.635579884052276611e-01 -1.036949753761291504e-01
-3.879394531250000000e-01 -7.906283251941204071e-03 9.298968315124511719e-02 5.923449397087097168e-01 1.116863917559385300e-02 2.901384234428405762e-01 3.979474306106567383e-01 -4.972461163997650146e-01
9.911140799522399902e-02 1.173440888524055481e-01 -1.013371348381042480e-01 5.076243877410888672e-01 3.089846670627593994e-01 5.015910267829895020e-01 5.960593819618225098e-01 7.812704145908355713e-02
1.578504294157028198e-01 5.956822261214256287e-02 4.904955327510833740e-01 2.720724046230316162e-01 4.189503192901611328e-02 4.208977222442626953e-01 6.781224012374877930e-01 -1.347790658473968506e-01
-9.147980064153671265e-02 1.035658568143844604e-01 4.367558360099792480e-01 5.397803708910942078e-02 -3.575590252876281738e-01 3.080705106258392334e-01 4.809695780277252197e-01 -5.771902203559875488e-01
-2.552405297756195068e-01 3.016371726989746094e-01 -6.271355086937546730e-04 -1.074050292372703552e-01 -1.197239458560943604e-01 -4.066900610923767090e-01 7.974758744239807129e-01 -1.289681643247604370e-01
-4.556581676006317139e-01 1.224390640854835510e-01 3.242282569408416748e-01 1.772347986698150635e-01 3.692207038402557373e-01 -4.268245100975036621e-01 4.504272341728210449e-01 -3.456303179264068604e-01
4.154329001903533936e-01 4.458453059196472168e-01 3.051519989967346191e-01 2.895593047142028809e-01 -3.134117648005485535e-02 -5.335216522216796875e-01 3.856708109378814697e-01 -1.315514296293258667e-01
9.107019752264022827e-02 4.158692061901092529e-01 -3.614060953259468079e-02 1.140441372990608215e-01 7.642778754234313965e-02 3.390130400657653809e-01 2.160675823688507080e-01 -7.981169819831848145e-01
1.773984283208847046e-01 8.673004806041717529e-02 -1.803482621908187866e-01 1.873734444379806519e-01 -2.503598341718316078e-03 2.695718705654144287e-01 1.549400091171264648e-01 -8.925759196281433105e-01
5.335404276847839355e-01 -2.506524324417114258e-01 -3.762452602386474609e-01 1.970868371427059174e-02 1.940431259572505951e-02 3.887868952006101608e-03 5.327596664428710938e-01 -4.757463037967681885e-01
4.904576241970062256e-01 1.954461485147476196e-01 -2.408157140016555786e-01 1.390128582715988159e-01 -2.942982502281665802e-02 -4.634678959846496582e-01 5.765270590782165527e-01 -3.096501529216766357e-01
5.201245471835136414e-02 3.637852668762207031e-01 1.812504529953002930e-01 -1.010608598589897156e-01 -1.042683571577072144e-01 -3.791030645370483398e-01 8.166977167129516602e-01 -1.743248850107192993e-02
-1.979562193155288696e-01 5.121412873268127441e-01 -2.483838349580764771e-01 1.923962235450744629e-01 1.133021190762519836e-01 -1.691382378339767456e-01 7.187086939811706543e-01 -2.045155316591262817e-01
1.097547858953475952e-01 4.442567527294158936e-01 1.089060530066490173e-01 -2.116741091012954712e-01 1.770791411399841309e-01 -4.134215414524078369e-01 7.266041040420532227e-01 -6.079138442873954773e-02
-3.181536495685577393e-02 -3.726415038108825684e-01 1.869487613439559937e-01 6.110488772392272949e-01 2.431880384683609009e-01 3.605906665325164795e-01 5.002625584602355957e-01 -1.112061738967895508e-01
-7.743181288242340088e-02 -1.463150084018707275e-01 -4.443317651748657227e-02 8.187746405601501465e-01 -1.107803657650947571e-01 -1.153142377734184265e-01 5.106751322746276855e-01 -1.177766323089599609e-01
1.732649654150009155e-01 2.945472002029418945e-01 3.234857320785522461e-01 8.694727905094623566e-03 -2.397029548883438110e-01 -2.749940156936645508e-01 7.945255637168884277e-01 1.189654096961021423e-01
1.619774550199508667e-01 -5.256984829902648926e-01 3.716944456100463867e-01 5.139746665954589844e-01 2.674622237682342529e-01 2.170294672250747681e-01 2.990433573722839355e-01 -2.949796020984649658e-01
-1.931869834661483765e-01 5.084812045097351074e-01 3.043065071105957031e-01 -7.668734341859817505e-02 3.754941523075103760e-01 4.927429258823394775e-01 2.675896584987640381e-01 -3.876167535781860352e-01
6.276383996009826660e-02 -1.915577650070190430e-01 -1.148078516125679016e-01 -1.586148291826248169e-01 6.616566181182861328e-01 2.615998871624469757e-02 4.321062266826629639e-01 -5.439090728759765625e-01
-6.867398321628570557e-02 1.032870709896087646e-01 -2.478172183036804199e-01 -1.151146888732910156e-01 -9.228171408176422119e-02 -1.218941956758499146e-01 4.576651453971862793e-01 -8.228726387023925781e-01
1.170548349618911743e-01 1.042408943176269531e-01 5.792129039764404297e-02 6.828011870384216309e-01 7.126318663358688354e-02 2.180467993021011353e-01 8.260874450206756592e-02 -6.681412458419799805e-01
-4.781005159020423889e-02 -2.023093700408935547e-01 1.069963350892066956e-01 7.113951444625854492e-01 2.047206461429595947e-01 -1.991174668073654175e-01 5.919466614723205566e-01 8.540891855955123901e-02
-3.086927235126495361e-01 1.922725141048431396e-01 3.603797852993011475e-01 3.890703320503234863e-01 2.197141386568546295e-02 -2.056592404842376709e-01 3.873012661933898926e-01 -6.274632215499877930e-01
4.728458821773529053e-01 2.143920511007308960e-01 1.106182858347892761e-01 -3.464734852313995361e-01 2.100780904293060303e-01 3.098663091659545898e-01 6.275389790534973145e-01 -2.534116804599761963e-01
-2.247180044651031494e-01 2.332612872123718262e-01 5.104275420308113098e-02 -8.821301162242889404e-02 4.031741917133331299e-01 -5.576392412185668945e-01 6.127914190292358398e-01 -1.888909935951232910e-01
7.387278228998184204e-02 3.128553628921508789e-01 -1.773337572813034058e-01 -3.356068432331085205e-01 2.097931355237960815e-01 -9.070651978254318237e-02 5.473326444625854492e-01 -6.330649256706237793e-01
-2.876704633235931396e-01 -4.942475557327270508e-01 8.762897551059722900e-02 4.028908014297485352e-01 1.175910755991935730e-01 -2.185773402452468872e-01 6.414323449134826660e-01 -1.729915738105773926e-01
2.418202161788940430e-01 3.337001800537109375e-02 3.772028386592864990e-01 -2.276763767004013062e-01 4.473895430564880371e-01 -2.242907285690307617e-01 3.610063493251800537e-01 -6.045674681663513184e-01
1.757800728082656860e-01 4.183872342109680176e-01 3.422352075576782227e-01 -1.306502670049667358e-01 3.545847237110137939e-01 -3.320804834365844727e-01 6.509053707122802734e-01 -1.317923050373792648e-02
3.212761580944061279e-01 -1.121530681848526001e-02 -1.838537864387035370e-02 3.994944691658020020e-02 8.749257028102874756e-02 -4.973383545875549316e-01 4.530477523803710938e-01 -6.591428518295288086e-01
3.241885602474212646e-01 4.346627295017242432e-01 -3.527509272098541260e-01 4.624571651220321655e-03 2.281799912452697754e-01 1.193026304244995117e-01 7.142677903175354004e-01 7.097833603620529175e-02
1.505720168352127075e-01 5.169171094894409180e-01 4.365471750497817993e-02 2.261448800563812256e-01 -3.174458444118499756e-01 -3.488614261150360107e-01 6.251495480537414551e-01 -2.092585116624832153e-01
2.569883763790130615e-01 1.010719761252403259e-01 -3.381931483745574951e-01 -1.301929056644439697e-01 -2.382242828607559204e-01 -1.843907833099365234e-01 8.129319548606872559e-01 -2.020087242126464844e-01
3.798671066761016846e-01 5.883094668388366699e-01 -4.106624051928520203e-03 5.461505055427551270e-02 -2.381511628627777100e-01 -2.519929409027099609e-01 5.547607541084289551e-01 -2.803877890110015869e-01
7.004518806934356689e-02 8.803499490022659302e-02 5.743817891925573349e-03 -4.677252471446990967e-02 3.659209907054901123e-01 -9.419079869985580444e-02 2.861048579216003418e-01 -8.720646500587463379e-01
6.966149061918258667e-02 -7.332676555961370468e-03 -1.389771699905395508e-01 -3.475881516933441162e-01 4.738938808441162109e-01 -1.960182040929794312e-01 7.389131784439086914e-01 -2.144065797328948975e-01
4.182229042053222656e-01 -2.655455768108367920e-01 1.726684868335723877e-01 9.019503742456436157e-02 2.065711915493011475e-01 -6.875313073396682739e-02 1.632476300001144409e-01 -8.016090989112854004e-01
-7.829742878675460815e-02 4.071368873119354248e-01 -8.324221521615982056e-02 9.992896020412445068e-02 -2.106457203626632690e-02 2.944973707199096680e-01 2.193803787231445312e-01 -8.221276998519897461e-01
-5.802872031927108765e-02 2.842029929161071777e-01 9.137066453695297241e-02 -3.628136962652206421e-02 -1.253712177276611328e-01 -2.542459070682525635e-01 4.083645045757293701e-01 -8.118350505828857422e-01
-1.704614609479904175e-01 -3.953839838504791260e-02 8.361581712961196899e-02 6.161482930183410645e-01 1.162039022892713547e-02 7.807683199644088745e-02 7.356307506561279297e-01 1.880576461553573608e-01
-4.038198888301849365e-01 1.293026804924011230e-01 1.640739589929580688e-01 4.185014665126800537e-01 -1.729458123445510864e-01 5.789452046155929565e-02 3.496092855930328369e-01 -6.801894903182983398e-01
1.621454209089279175e-01 2.214270681142807007e-01 4.674595594406127930e-01 -5.599342286586761475e-02 -5.594592094421386719e-01 -4.849288612604141235e-02 5.165902972221374512e-01 -3.475821912288665771e-01
-9.927312843501567841e-03 -5.322242379188537598e-01 7.952824234962463379e-02 4.805480241775512695e-01 2.808719277381896973e-01 -2.111741453409194946e-01 5.714912414550781250e-01 -1.711776107549667358e-01
1.911320090293884277e-01 -4.492573738098144531e-01 1.241981610655784607e-01 6.571958661079406738e-01 3.537961244583129883e-01 -7.842448353767395020e-02 4.005070030689239502e-01 -1.502556949853897095e-01
3.096226751804351807e-01 2.976866364479064941e-01 -1.595495641231536865e-01 8.234748244285583496e-02 1.858420521020889282e-01 -3.108648061752319336e-01 7.662949562072753906e-01 2.547487318515777588e-01
1.341782510280609131e-01 1.301727443933486938e-01 5.354069471359252930e-01 8.318076282739639282e-02 -4.840784072875976562e-01 2.514089345932006836e-01 5.827799439430236816e-01 -1.852050274610519409e-01
3.824721276760101318e-01 -1.196702122688293457e-01 -1.679615974426269531e-01 5.131658315658569336e-01 3.309514224529266357e-01 -2.535033226013183594e-01 9.652797132730484009e-02 -6.039317250251770020e-01
2.962734401226043701e-01 -1.503597795963287354e-01 8.555576205253601074e-02 -3.601675629615783691e-01 -5.875727534294128418e-02 2.918087840080261230e-01 6.339113712310791016e-01 -5.119816660881042480e-01
1.966597586870193481e-01 1.815780401229858398e-01 -1.719085574150085449e-01 -2.464475184679031372e-01 2.245222330093383789e-01 4.749984741210937500e-01 6.311798095703125000e-01 -4.045292139053344727e-01
-1.053941845893859863e-01 4.564262032508850098e-01 7.800745218992233276e-02 5.081514120101928711e-01 -3.770596534013748169e-02 -3.005525330081582069e-03 6.980630755424499512e-01 1.659559458494186401e-01
7.478876411914825439e-02 -3.680711090564727783e-01 3.738187253475189209e-01 6.938035488128662109e-01 3.062821030616760254e-01 1.072721481323242188e-01 2.784413099288940430e-01 -2.344804704189300537e-01
-8.839039504528045654e-02 -1.577981114387512207e-01 3.432741463184356689e-01 -4.133195877075195312e-01 -9.448521584272384644e-02 1.895188391208648682e-01 6.737478375434875488e-01 -4.240702688694000244e-01
2.171515226364135742e-01 1.721798777580261230e-01 -2.322543412446975708e-01 -2.724399566650390625e-01 1.121965274214744568e-01 3.948137760162353516e-01 7.889567017555236816e-01 -6.414858251810073853e-02
-3.027171194553375244e-01 2.603248953819274902e-01 1.501155197620391846e-01 6.733845472335815430e-01 3.730235695838928223e-01 5.880669131875038147e-02 4.701631665229797363e-01 3.088518232107162476e-02
6.775955557823181152e-01 -2.016170918941497803e-01 -1.116712242364883423e-01 1.286813169717788696e-01 -1.885898113250732422e-01 -1.940041333436965942e-01 4.063650965690612793e-01 -4.825443923473358154e-01
-1.491890847682952881e-01 2.553139626979827881e-01 4.748538881540298462e-02 -2.012739479541778564e-01 2.289524376392364502e-01 6.504529714584350586e-01 6.188147664070129395e-01 -1.065424606204032898e-01
-2.541761994361877441e-01 2.625176012516021729e-01 1.908710785210132599e-02 -1.001177430152893066e-01 5.217830538749694824e-01 -4.036809802055358887e-01 6.224725842475891113e-01 -1.827646642923355103e-01
-1.253059804439544678e-01 7.256745547056198120e-02 -1.765757203102111816e-01 -1.834078580141067505e-01 4.892809987068176270e-01 -3.140502870082855225e-01 7.412983775138854980e-01 -1.633040755987167358e-01
-5.616560950875282288e-02 1.903169602155685425e-01 -8.362948894500732422e-02 2.065964639186859131e-01 1.215585768222808838e-01 8.921516686677932739e-02 1.743583232164382935e-01 -9.261815547943115234e-01
4.013335108757019043e-01 -3.785439953207969666e-02 -1.898012012243270874e-01 -2.138736248016357422e-01 5.140226483345031738e-01 1.768890023231506348e-01 6.765850782394409180e-01 -4.955241084098815918e-02
6.243944168090820312e-02 2.208435982465744019e-01 4.806308448314666748e-01 3.782112151384353638e-02 -5.223776698112487793e-01 -6.157305464148521423e-02 3.959068655967712402e-01 -5.305479764938354492e-01
6.654929369688034058e-02 -1.851674914360046387e-01 4.312655925750732422e-01 5.493686199188232422e-01 7.684513926506042480e-02 5.196308493614196777e-01 4.193700850009918213e-01 -1.472942978143692017e-01
1.953552216291427612e-01 -3.742978870868682861e-01 3.050414919853210449e-01 5.907874107360839844e-01 3.469689190387725830e-01 -2.370010465383529663e-01 4.505648016929626465e-01 9.588680230081081390e-03
1.263958215713500977e-01 2.165289223194122314e-01 -2.564420402050018311e-01 -3.293655514717102051e-01 7.399720698595046997e-02 -1.288450956344604492e-01 6.149287819862365723e-01 -6.022300124168395996e-01
-1.578620076179504395e-01 -5.440989136695861816e-01 -1.468675136566162109e-01 3.403425812721252441e-01 3.339446485042572021e-01 -4.986264929175376892e-02 5.573956966400146484e-01 -3.419609367847442627e-01
-1.412279345095157623e-02 -6.626561284065246582e-02 3.082992434501647949e-01 -4.343951344490051270e-01 -6.659641861915588379e-02 -1.416841745376586914e-01 6.423097848892211914e-01 -5.240139365196228027e-01
2.838731110095977783e-01 2.196299582719802856e-01 -2.535674870014190674e-01 1.028071995824575424e-02 2.320320010185241699e-01 -4.076995551586151123e-01 7.574670910835266113e-01 1.138530001044273376e-01
2.335881292819976807e-01 -1.151326000690460205e-01 -6.736252456903457642e-02 -1.734212273731827736e-04 2.515427768230438232e-01 -6.230216026306152344e-01 6.899676322937011719e-01 -1.257749646902084351e-02
4.894494712352752686e-01 3.507643342018127441e-01 7.482981681823730469e-02 -2.682379484176635742e-01 3.772197663784027100e-01 2.073772698640823364e-01 5.539575219154357910e-01 -2.601602971553802490e-01
4.609166681766510010e-01 4.051294326782226562e-01 2.880308926105499268e-01 2.829095125198364258e-01 5.342485383152961731e-02 -5.442919731140136719e-01 3.810690641403198242e-01 -1.269039213657379150e-01
3.457173109054565430e-01 -1.430528517812490463e-02 -7.071021199226379395e-02 -2.506789863109588623e-01 5.119658112525939941e-01 -2.290344983339309692e-01 7.044163942337036133e-01 -4.082562401890754700e-02
-1.162660773843526840e-02 4.282532036304473877e-01 4.356300532817840576e-01 5.881916880607604980e-01 3.823015093803405762e-02 -2.311504334211349487e-01 4.653905332088470459e-01 9.612793475389480591e-02
-2.023658901453018188e-01 1.238580271601676941e-01 -1.961637660861015320e-02 -1.888532042503356934e-01 5.153583884239196777e-01 -3.699436783790588379e-01 7.031412720680236816e-01 -1.039077788591384888e-01
2.667918801307678223e-01 -1.429420262575149536e-01 -7.468006014823913574e-02 -3.349688649177551270e-02 2.941208779811859131e-01 -4.531168341636657715e-01 7.618141770362854004e-01 1.717777103185653687e-01
-2.327773123979568481e-01 2.168218791484832764e-01 4.490731284022331238e-02 4.890480935573577881e-01 1.677550524473190308e-01 1.932402253150939941e-01 1.254750937223434448e-01 -7.592039704322814941e-01
-1.865275949239730835e-01 4.586135596036911011e-02 1.114099547266960144e-01 -1.398300975561141968e-01 3.117971420288085938e-01 -3.222607672214508057e-01 3.840508162975311279e-01 -7.632660865783691406e-01
-4.768801480531692505e-02 -2.289065122604370117e-01 9.258212894201278687e-02 6.878070831298828125e-01 2.423133701086044312e-01 -2.456982433795928955e-01 5.776112675666809082e-01 1.046876609325408936e-01
6.109689474105834961e-01 4.224192202091217041e-01 8.462144434452056885e-02 -9.603193961083889008e-03 7.850953191518783569e-02 -1.705252826213836670e-01 6.341999173164367676e-01 5.978143587708473206e-02
-1.330733895301818848e-01 -2.249071896076202393e-01 -4.412064552307128906e-01 5.537413060665130615e-02 3.541682362556457520e-01 -4.153257608413696289e-02 5.485160946846008301e-01 -5.531263947486877441e-01
4.598459899425506592e-01 3.196684718132019043e-01 -1.757682561874389648e-01 -9.835790842771530151e-02 1.975185573101043701e-01 2.741631567478179932e-01 7.163268923759460449e-01 -1.359476000070571899e-01
-4.175102412700653076e-01 2.404618561267852783e-01 9.321601688861846924e-02 -1.115277186036109924e-01 2.015418261289596558e-01 -2.600377798080444336e-01 4.448192715644836426e-01 -6.638017296791076660e-01
-3.656197190284729004e-01 1.779702156782150269e-01 8.590641617774963379e-02 3.481957912445068359e-01 7.209875434637069702e-02 1.306572556495666504e-01 2.151564061641693115e-01 -7.984150648117065430e-01
4.296312928199768066e-01 1.428311020135879517e-01 -2.219910621643066406e-01 -2.133583277463912964e-01 4.593116044998168945e-01 2.012451738119125366e-01 4.381509125232696533e-01 -5.067260861396789551e-01
2.789641618728637695e-01 1.433824300765991211e-01 -1.785725951194763184e-01 -1.508436948060989380e-01 5.799902081489562988e-01 4.500700533390045166e-02 7.112566232681274414e-01 -5.175256729125976562e-02
2.938302606344223022e-02 2.578307688236236572e-01 3.403736352920532227e-01 7.084735631942749023e-01 -2.248193174600601196e-01 -2.745217978954315186e-01 4.179627895355224609e-01 -1.194658353924751282e-01
-1.881183087825775146e-01 3.780026733875274658e-01 4.780558347702026367e-01 5.459728837013244629e-01 -1.131274402141571045e-01 -3.190835416316986084e-01 4.023441672325134277e-01 -1.364149302244186401e-01
-2.561094462871551514e-01 3.199806213378906250e-01 2.558501660823822021e-01 3.209020495414733887e-01 6.665030121803283691e-02 2.851710319519042969e-01 2.154164165258407593e-01 -7.289814352989196777e-01
-1.599672883749008179e-01 5.664616823196411133e-01 1.819837838411331177e-01 -2.311416864395141602e-01 2.886691689491271973e-01 3.576997518539428711e-01 5.752069950103759766e-01 -1.576228290796279907e-01
-2.350004315376281738e-01 2.068912535905838013e-01 1.347973346710205078e-01 3.847802579402923584e-01 1.025065481662750244e-01 2.087596952915191650e-01 1.541380584239959717e-01 -8.111089468002319336e-01
3.745549917221069336e-01 -2.416440546512603760e-01 4.147235453128814697e-01 7.045955210924148560e-02 4.166578873991966248e-02 -4.174588620662689209e-01 2.370057553052902222e-01 -6.262402534484863281e-01
3.683081567287445068e-01 -3.391461670398712158e-01 -3.210046887397766113e-01 2.506397962570190430e-01 3.597579002380371094e-01 3.333994150161743164e-01 2.158772349357604980e-01 -5.443168282508850098e-01
-3.651432693004608154e-01 3.086719214916229248e-01 5.099102854728698730e-01 4.656516611576080322e-01 -1.297518014907836914e-01 1.439429968595504761e-01 4.044239521026611328e-01 -3.056768178939819336e-01
1.173423454165458679e-01 3.163779377937316895e-01 -3.220501244068145752e-01 -2.676438912749290466e-02 1.963040977716445923e-01 -3.028891682624816895e-01 8.070891499519348145e-01 -5.762995686382055283e-03
2.359826304018497467e-02 4.707411527633666992e-01 3.942716419696807861e-01 2.375028096139431000e-02 2.397996932268142700e-01 -4.392504990100860596e-01 5.839892625808715820e-01 -1.741939485073089600e-01
-7.561857253313064575e-02 2.634388506412506104e-01 5.916572213172912598e-01 6.444410979747772217e-02 -5.636638030409812927e-02 -3.502459824085235596e-01 6.339661478996276855e-01 -2.071427404880523682e-01
-2.526389658451080322e-01 1.451790332794189453e-01 1.971699297428131104e-01 3.627499043941497803e-01 6.997077465057373047e-01 -3.399592041969299316e-01 3.115464448928833008e-01 -2.059339284896850586e-01
1.349557489156723022e-01 2.042868174612522125e-02 4.893223345279693604e-01 -2.806995809078216553e-01 5.122794508934020996e-01 -1.645255982875823975e-01 4.357853531837463379e-01 -4.286411404609680176e-01
-1.613628491759300232e-02 5.143932104110717773e-01 3.148730099201202393e-02 5.600436925888061523e-01 2.664106898009777069e-02 -4.790913686156272888e-02 6.269670724868774414e-01 1.562243551015853882e-01
-3.835245370864868164e-01 9.918355196714401245e-02 -6.746783852577209473e-02 3.954675197601318359e-01 4.498190283775329590e-01 -3.944715857505798340e-01 3.676002919673919678e-01 -4.347991049289703369e-01
-3.203264623880386353e-02 -1.143074333667755127e-01 2.601632289588451385e-02 6.763601303100585938e-01 6.029188036918640137e-01 -1.392950713634490967e-01 2.170264273881912231e-01 -3.126547336578369141e-01
-5.125491023063659668e-01 1.835540980100631714e-01 4.077736139297485352e-01 1.213044524192810059e-01 9.076866507530212402e-02 4.047783315181732178e-01 3.870061039924621582e-01 -4.480503797531127930e-01
2.223206013441085815e-01 -6.544809788465499878e-02 -5.274254083633422852e-02 -7.823653519153594971e-02 2.176370024681091309e-01 -5.312757492065429688e-01 7.793446779251098633e-01 -1.973766274750232697e-02
-1.277567744255065918e-01 8.489633351564407349e-02 8.495452255010604858e-02 -2.907463535666465759e-02 3.256960809230804443e-01 -6.100797653198242188e-01 6.840840578079223633e-01 -1.488690227270126343e-01
1.057917773723602295e-01 6.879012584686279297e-01 -8.671691268682479858e-02 2.118392735719680786e-01 1.623446047306060791e-01 -1.522661894559860229e-01 6.422393321990966797e-01 -3.452798351645469666e-02
4.227606654167175293e-01 1.335740461945533752e-02 -1.598985046148300171e-01 6.343371421098709106e-02 -1.127830147743225098e-01 -4.251221716403961182e-01 3.922518193721771240e-01 -6.664782762527465820e-01
2.769261598587036133e-01 3.002014458179473877e-01 5.577607154846191406e-01 5.811306089162826538e-02 -3.215009570121765137e-01 -2.564367353916168213e-01 5.902280211448669434e-01 -3.500059992074966431e-02
-2.207047343254089355e-01 -5.136114358901977539e-01 1.610874384641647339e-01 2.502736449241638184e-01 -9.858609735965728760e-02 -2.254972159862518311e-01 7.254111170768737793e-01 -1.100778728723526001e-01
4.472198188304901123e-01 -2.017420083284378052e-01 1.938646435737609863e-01 1.924902945756912231e-01 -2.294869348406791687e-02 -2.169781774282455444e-01 1.534909605979919434e-01 -7.832580208778381348e-01
-2.209579050540924072e-01 5.258548855781555176e-01 -7.254701107740402222e-02 -1.242919936776161194e-01 -1.182741969823837280e-01 -4.619441553950309753e-02 7.941086888313293457e-01 -8.491882681846618652e-02
2.180334478616714478e-01 1.123860944062471390e-02 -2.383623719215393066e-01 -2.224216014146804810e-01 -4.963365569710731506e-02 -4.144665300846099854e-01 7.413313388824462891e-01 -3.496126830577850342e-01
3.367997333407402039e-02 -2.185201644897460938e-02 2.957394123077392578e-01 -6.126256287097930908e-02 3.002607822418212891e-01 -3.817595541477203369e-01 2.876073420047760010e-01 -7.671756148338317871e-01
3.145817518234252930e-01 2.418935000896453857e-01 -9.433085471391677856e-02 1.108847558498382568e-01 -1.264183130115270615e-02 -8.807558566331863403e-02 1.910058557987213135e-01 -8.814373612403869629e-01
5.950003862380981445e-01 -1.415881663560867310e-01 2.727964818477630615e-01 -6.708648055791854858e-02 2.291443645954132080e-01 -3.191636502742767334e-01 3.164190053939819336e-01 -5.408467650413513184e-01
2.087771594524383545e-01 1.986815780401229858e-01 -7.360991090536117554e-02 2.152108699083328247e-01 -1.073341891169548035e-01 2.666409611701965332e-01 2.234098315238952637e-01 -8.559635877609252930e-01
-7.822521030902862549e-03 2.981144236400723457e-03 2.519801855087280273e-01 5.867109894752502441e-01 6.511812210083007812e-01 1.904534548521041870e-01 3.558462262153625488e-01 -7.259482890367507935e-02
-2.035746537148952484e-02 4.798645079135894775e-01 1.450910270214080811e-01 2.417871505022048950e-01 9.466342628002166748e-02 1.873303949832916260e-01 9.179788827896118164e-02 -7.983248829841613770e-01
3.652950003743171692e-02 3.649394810199737549e-01 2.156190201640129089e-02 5.106847286224365234e-01 -7.786912471055984497e-02 2.346372604370117188e-01 1.007756814360618591e-01 -7.300322055816650391e-01
-1.200111731886863708e-01 -1.882573366165161133e-01 2.010479271411895752e-01 7.640688419342041016e-01 -2.938853763043880463e-02 -1.353923697024583817e-02 5.694630146026611328e-01 -2.448865585029125214e-02
-2.382183820009231567e-01 1.523381173610687256e-01 -1.810765862464904785e-01 6.928023695945739746e-01 2.398545145988464355e-01 -2.299769818782806396e-01 4.262381196022033691e-01 -3.393855690956115723e-01
-2.792904675006866455e-01 3.346733450889587402e-01 6.707812100648880005e-02 3.577839583158493042e-02 -1.729287803173065186e-01 -2.736307084560394287e-01 8.283627033233642578e-01 -1.151007860898971558e-01
3.950580656528472900e-01 4.287788644433021545e-02 4.586832821369171143e-01 -2.557199895381927490e-01 3.100009262561798096e-01 -1.297839134931564331e-01 3.684352040290832520e-01 -5.635765790939331055e-01
4.166829586029052734e-01 4.262411221861839294e-02 -6.590506434440612793e-02 -3.304994106292724609e-01 2.370948642492294312e-01 -2.681332230567932129e-01 6.853680610656738281e-01 -3.363724052906036377e-01
-2.034390717744827271e-01 -2.232724130153656006e-01 -1.951989233493804932e-01 4.329862073063850403e-02 -1.543269306421279907e-01 3.975124359130859375e-01 5.566026568412780762e-01 -6.141212582588195801e-01
-2.954662740230560303e-01 6.145026683807373047e-01 3.470502495765686035e-01 -5.388470739126205444e-02 3.030940890312194824e-01 1.902918666601181030e-01 5.296176075935363770e-01 5.627537891268730164e-02
9.500283002853393555e-02 5.765755176544189453e-01 -3.112463653087615967e-01 4.870480895042419434e-01 5.263560265302658081e-02 -2.188615798950195312e-01 3.563432991504669189e-01 -3.831366002559661865e-01
4.079168438911437988e-01 9.947925806045532227e-02 -2.770137488842010498e-01 5.502723157405853271e-03 2.880478799343109131e-01 -3.775917589664459229e-01 6.385407447814941406e-01 -3.371340930461883545e-01
4.299141466617584229e-01 -2.745094001293182373e-01 -2.169788479804992676e-01 5.239713191986083984e-02 -5.840794369578361511e-02 -2.004451155662536621e-01 3.877139389514923096e-01 -7.043304443359375000e-01
1.970863044261932373e-01 2.153204381465911865e-01 8.058102428913116455e-02 -9.003931283950805664e-02 -1.068914756178855896e-01 -3.006504178047180176e-01 8.867873549461364746e-01 1.094785407185554504e-01
3.021824359893798828e-01 -1.725904643535614014e-01 3.505157232284545898e-01 -2.432332783937454224e-01 5.250567793846130371e-01 2.995267510414123535e-01 5.543832778930664062e-01 -1.553478240966796875e-01
4.694018363952636719e-01 -1.544580459594726562e-01 -1.163278892636299133e-02 1.467867642641067505e-01 3.813092112541198730e-01 -3.527494072914123535e-01 3.425962924957275391e-01 -5.890008211135864258e-01
-2.912743389606475830e-01 3.686232864856719971e-01 1.102408394217491150e-01 8.492179960012435913e-02 2.419629245996475220e-01 -4.517342746257781982e-01 4.210801124572753906e-01 -5.656792521476745605e-01
1.386207640171051025e-01 9.350176155567169189e-02 -1.616890430450439453e-01 -6.171853095293045044e-02 4.832826852798461914e-01 3.527776002883911133e-01 5.444355607032775879e-01 -5.363440513610839844e-01
1.292076706886291504e-01 1.455571949481964111e-01 -3.239015936851501465e-01 -1.980699785053730011e-02 -2.834824919700622559e-01 -2.039943337440490723e-01 8.537290692329406738e-01 -7.736058533191680908e-02
1.095531731843948364e-01 2.638658583164215088e-01 6.465785950422286987e-02 -2.587555348873138428e-01 6.471791267395019531e-01 -6.139593198895454407e-02 5.094617605209350586e-01 -4.062957465648651123e-01
1.354458928108215332e-01 4.096232950687408447e-01 2.975820600986480713e-01 -6.894452124834060669e-02 1.945576518774032593e-01 -5.614597797393798828e-01 6.015949249267578125e-01 -7.448885589838027954e-02
4.397252798080444336e-01 1.015938445925712585e-01 4.400634765625000000e-01 -3.866875171661376953e-01 1.847670376300811768e-01 -1.692987978458404541e-01 5.360757708549499512e-01 -3.208725750446319580e-01
-2.300654500722885132e-01 2.183776497840881348e-01 -2.945444285869598389e-01 5.527955293655395508e-01 3.476333022117614746e-01 -2.689200341701507568e-01 4.041040241718292236e-01 -3.880398273468017578e-01
1.162438374012708664e-02 3.015084564685821533e-01 -2.156350612640380859e-01 1.776010841131210327e-01 -2.374400049448013306e-01 -3.444013893604278564e-01 8.093928694725036621e-01 -2.845898643136024475e-02
3.866364955902099609e-01 3.531434834003448486e-01 1.929445862770080566e-01 -1.584558039903640747e-01 6.811064481735229492e-01 6.884417682886123657e-02 3.724839091300964355e-01 -2.368044257164001465e-01
1.516585946083068848e-01 -1.095435917377471924e-01 -2.737362682819366455e-02 -6.855805218219757080e-02 1.259262580424547195e-02 -2.785619497299194336e-01 3.699941039085388184e-01 -8.630756139755249023e-01
2.369506359100341797e-01 3.897608816623687744e-01 4.701002836227416992e-01 2.704409360885620117e-01 -1.156985163688659668e-01 -5.594186186790466309e-01 3.384519517421722412e-01 -2.385856807231903076e-01
-1.763814687728881836e-02 -3.518433570861816406e-01 3.110327422618865967e-01 4.828461706638336182e-01 4.792037308216094971e-01 1.114227175712585449e-01 5.493189692497253418e-01 4.701850935816764832e-02
2.757521271705627441e-01 1.573240906000137329e-01 -1.128756534308195114e-02 -8.286711573600769043e-02 9.820625185966491699e-02 -4.671712517738342285e-01 8.146720528602600098e-01 -2.513199485838413239e-02
1.765941828489303589e-01 -2.987073957920074463e-01 2.843962311744689941e-01 -1.825102269649505615e-01 5.186437368392944336e-01 -8.427359908819198608e-02 3.661566078662872314e-01 -5.960143208503723145e-01
-1.251552104949951172e-01 5.397590398788452148e-01 8.527463674545288086e-02 -6.812405586242675781e-02 1.501678824424743652e-01 6.006978154182434082e-01 3.951950371265411377e-01 -3.761866688728332520e-01
3.858415409922599792e-02 2.425100654363632202e-01 1.581352651119232178e-01 -1.528440266847610474e-01 -5.676590371876955032e-03 -3.379994034767150879e-01 8.777472972869873047e-01 -8.133865147829055786e-02
-5.103015806525945663e-03 5.783763527870178223e-01 2.148915827274322510e-02 -1.945359259843826294e-01 4.219060838222503662e-01 4.566645622253417969e-01 4.631308913230895996e-01 -1.615898162126541138e-01
4.008060693740844727e-01 5.132399201393127441e-01 2.799187302589416504e-01 4.218811392784118652e-01 1.399495452642440796e-01 -4.480679631233215332e-01 2.605811953544616699e-01 -1.770530343055725098e-01
-1.881434172391891479e-01 -1.701400130987167358e-01 4.970421791076660156e-01 -9.777853637933731079e-02 -2.016761526465415955e-02 2.375383228063583374e-01 5.549985766410827637e-01 -5.605251193046569824e-01
1.072215363383293152e-01 3.033190071582794189e-01 6.369919776916503906e-01 2.481854110956192017e-01 -6.860870867967605591e-02 -4.848405122756958008e-01 3.420436084270477295e-01 -2.690259814262390137e-01
3.692729771137237549e-01 -1.119229104369878769e-02 -2.419990599155426025e-01 -1.049687862396240234e-01 6.278132554143667221e-03 -4.081644117832183838e-01 6.390582919120788574e-01 -4.678645730018615723e-01
2.715755403041839600e-01 -1.231817677617073059e-01 -1.162921041250228882e-01 5.910586118698120117e-01 1.624007523059844971e-01 3.112270236015319824e-01 9.928569942712783813e-02 -6.442862749099731445e-01
1.761251389980316162e-01 7.030298560857772827e-02 2.274687588214874268e-01 3.058913052082061768e-01 3.139420226216316223e-02 4.237080216407775879e-01 1.206009313464164734e-01 -7.897260785102844238e-01
1.347738951444625854e-01 1.922972686588764191e-02 8.998195081949234009e-02 -4.196839630603790283e-01 -1.187848746776580811e-01 1.600783467292785645e-01 6.588063240051269531e-01 -5.687481760978698730e-01
4.880943894386291504e-02 2.476949244737625122e-01 9.386591613292694092e-03 4.683993756771087646e-01 1.401117816567420959e-02 5.844899415969848633e-01 6.120315790176391602e-01 -1.927616447210311890e-02
2.416879087686538696e-01 1.504725813865661621e-01 4.831115603446960449e-01 5.311894789338111877e-02 -5.262975692749023438e-01 -2.272855937480926514e-01 5.590582489967346191e-01 -2.037955373525619507e-01
-1.184404939413070679e-01 2.188733667135238647e-01 9.864925593137741089e-02 4.954752326011657715e-01 1.470419913530349731e-01 2.924359142780303955e-01 9.062238782644271851e-02 -7.533170580863952637e-01
1.382746733725070953e-02 -3.567478060722351074e-01 2.493105828762054443e-01 6.489159464836120605e-01 -1.562816947698593140e-01 3.250130712985992432e-01 3.813498318195343018e-01 -3.373527228832244873e-01
-3.478230908513069153e-02 4.034253358840942383e-01 4.783750474452972412e-01 1.544820070266723633e-01 -2.922465093433856964e-02 -5.603807568550109863e-01 4.171504080295562744e-01 -3.073041141033172607e-01
-2.457074224948883057e-01 3.497197031974792480e-01 4.358239471912384033e-01 -6.533586978912353516e-02 -3.136895895004272461e-01 5.605523008853197098e-03 5.753451585769653320e-01 -4.400660097599029541e-01
-1.876104474067687988e-01 2.288960069417953491e-01 8.043671841733157635e-04 3.786118924617767334e-01 1.202201768755912781e-01 1.629492491483688354e-01 2.247867882251739502e-01 -8.231202363967895508e-01
-7.141085714101791382e-02 8.685942739248275757e-02 1.070272848010063171e-01 5.415762662887573242e-01 -2.747814357280731201e-01 -2.400745451450347900e-02 7.683739066123962402e-01 1.269510537385940552e-01
3.993093371391296387e-01 1.592998653650283813e-01 1.272878646850585938e-01 1.805448532104492188e-01 -3.543217852711677551e-02 -5.220925211906433105e-01 6.998094916343688965e-01 5.298723652958869934e-02
-3.372738361358642578e-01 1.974614337086677551e-02 3.745742142200469971e-01 1.652011424303054810e-01 4.639152884483337402e-01 -3.738000988960266113e-01 4.156660437583923340e-01 -4.365054666996002197e-01
-2.649734616279602051e-01 3.307189047336578369e-01 -4.682250786572694778e-03 6.943636387586593628e-02 -7.157061249017715454e-02 -3.568016290664672852e-01 8.253501653671264648e-01 -4.402524232864379883e-02
-3.115143179893493652e-01 3.910634517669677734e-01 8.591741323471069336e-02 5.517636537551879883e-01 3.712076246738433838e-01 -2.606296241283416748e-01 4.751761853694915771e-01 -8.178001642227172852e-02
4.850444197654724121e-01 -1.184443011879920959e-01 -6.509355455636978149e-02 -2.221176773309707642e-01 3.415764570236206055e-01 3.575958311557769775e-01 4.316271543502807617e-01 -5.160214304924011230e-01
2.943667173385620117e-01 -1.805573403835296631e-01 6.897352933883666992e-01 -1.127894222736358643e-01 3.201703727245330811e-01 1.464610248804092407e-01 5.166663527488708496e-01 3.724478557705879211e-02
-1.863092556595802307e-02 5.005432367324829102e-01 5.676666274666786194e-02 6.620969772338867188e-01 2.379085719585418701e-01 1.559844017028808594e-01 4.689916670322418213e-01 8.142334222793579102e-02
4.193079471588134766e-01 3.907701075077056885e-01 -1.449088901281356812e-01 -1.217551007866859436e-01 -8.391851931810379028e-02 4.624284431338310242e-02 6.441845297813415527e-01 -4.598937034606933594e-01
-2.038133740425109863e-01 -1.096208617091178894e-01 4.858984947204589844e-01 1.794174760580062866e-01 -3.175545036792755127e-01 3.355603218078613281e-01 4.453538060188293457e-01 -5.161142945289611816e-01
1.659167408943176270e-01 4.552217125892639160e-01 -1.584222316741943359e-01 -2.122821956872940063e-01 4.602538943290710449e-01 1.949794292449951172e-01 6.668795347213745117e-01 -2.246085368096828461e-02
-1.697478145360946655e-01 1.593102961778640747e-01 7.643431425094604492e-02 2.404488474130630493e-01 5.098358169198036194e-02 4.660405218601226807e-01 2.029355913400650024e-01 -7.881448864936828613e-01
1.532125324010848999e-01 4.882796406745910645e-01 2.210777848958969116e-01 -2.893962860107421875e-01 4.049027264118194580e-01 -1.952724307775497437e-01 6.076684594154357910e-01 -1.847832053899765015e-01
3.704976737499237061e-01 3.138875663280487061e-01 1.961944699287414551e-01 2.627091296017169952e-02 9.849223308265209198e-03 -5.568052530288696289e-01 5.553498268127441406e-01 -3.263147175312042236e-01
-4.114322364330291748e-03 5.357904434204101562e-01 -1.316611319780349731e-01 1.368880867958068848e-01 3.019962310791015625e-01 1.960261762142181396e-01 7.397270202636718750e-01 -3.820656333118677139e-03
7.177578657865524292e-02 2.397434562444686890e-01 -1.063756719231605530e-01 8.146227002143859863e-01 -7.180355489253997803e-02 -1.410285532474517822e-01 3.879353404045104980e-01 -2.947997152805328369e-01
