# Supplementary material for: Where is your field going? A machine learning approach to study the relative motion of the domains of physics
Source: PLoS One. 2020 Jun 18;15(6):e0233997. doi: 10.1371/journal.pone.0233997 (PMC7302634; doi:10.1371/journal.pone.0233997)
Supplement: S12 Data — (ZIP) [file pone.0233997.s012.zip › 11/Pacs4Run_11_VS_500_embeddings1999-2003ED8.txt]

-7.417806386947631836e-01 -5.028008669614791870e-02 4.487748071551322937e-02 -3.022681772708892822e-01 -1.735488027334213257e-01 -3.814734891057014465e-02 2.761389017105102539e-01 -4.960100948810577393e-01
-3.549416065216064453e-01 5.208570510149002075e-02 -3.323693573474884033e-01 -2.018129080533981323e-01 1.575903296470642090e-01 -3.705830574035644531e-01 -5.443869233131408691e-01 -5.114510059356689453e-01
-5.746461153030395508e-01 4.475936293601989746e-02 1.895281523466110229e-01 -6.831417791545391083e-03 -2.062048614025115967e-01 -2.734032273292541504e-02 -4.930100440979003906e-01 -5.877788662910461426e-01
-5.364754796028137207e-01 -5.462184175848960876e-02 -2.317696958780288696e-01 1.641548722982406616e-01 -3.840838372707366943e-01 -3.684509098529815674e-01 -5.636643767356872559e-01 -1.659898906946182251e-01
-1.767344176769256592e-01 -4.141514599323272705e-01 -5.389328002929687500e-01 -2.246144264936447144e-01 -4.190346226096153259e-02 2.900805771350860596e-01 2.282538861036300659e-01 -5.642169713973999023e-01
-3.839235007762908936e-01 1.766620762646198273e-02 -5.140915513038635254e-01 -9.399208426475524902e-02 -5.600664019584655762e-01 4.134307801723480225e-01 6.308571249246597290e-02 -3.009766638278961182e-01
-4.656710326671600342e-01 2.357659190893173218e-01 -1.450066864490509033e-01 3.218394471332430840e-03 1.593510359525680542e-01 -7.059282660484313965e-01 -1.838443875312805176e-01 -3.860068917274475098e-01
-3.225736618041992188e-01 -2.244122624397277832e-01 -4.489134848117828369e-01 -8.349338173866271973e-02 2.841011807322502136e-02 3.091585934162139893e-01 2.393318414688110352e-01 -6.952878832817077637e-01
-5.204322189092636108e-02 -3.493883311748504639e-01 -4.648163318634033203e-01 1.752603948116302490e-01 -4.192277193069458008e-01 -2.499238103628158569e-01 -1.817559301853179932e-01 -5.976620316505432129e-01
2.519893273711204529e-02 -4.662058651447296143e-01 5.888228490948677063e-02 5.561597272753715515e-02 -1.875539422035217285e-01 -3.315922915935516357e-01 2.551683187484741211e-01 -7.518084645271301270e-01
-3.695770204067230225e-01 -6.485451757907867432e-02 2.668934166431427002e-01 -2.578533589839935303e-01 1.783133484423160553e-02 -7.482031732797622681e-02 -2.232499867677688599e-01 -8.159225583076477051e-01
-3.852649033069610596e-01 2.497288137674331665e-01 -2.371942400932312012e-01 -2.219986617565155029e-01 1.266169548034667969e-01 2.826933562755584717e-01 7.055666297674179077e-02 -7.633719444274902344e-01
-1.065821126103401184e-01 1.048851199448108673e-02 2.566158212721347809e-02 -4.654023349285125732e-01 3.084084577858448029e-02 7.220462709665298462e-02 1.702625900506973267e-01 -8.579733967781066895e-01
-2.955841422080993652e-01 1.340169738978147507e-02 -2.400743067264556885e-01 -7.764034271240234375e-01 7.868850976228713989e-02 -2.983941435813903809e-01 2.599231302738189697e-01 -2.986999452114105225e-01
-2.560829222202301025e-01 7.525944709777832031e-02 2.135678678750991821e-01 -4.863467812538146973e-01 1.180902868509292603e-02 4.960413556545972824e-03 1.025785058736801147e-01 -7.974501252174377441e-01
-6.474274992942810059e-01 2.308847606182098389e-01 -2.664712071418762207e-01 6.198972463607788086e-02 -7.399652898311614990e-02 8.722962439060211182e-02 -4.822237789630889893e-01 -4.550338685512542725e-01
-3.866927027702331543e-01 -1.056740060448646545e-01 -4.312489926815032959e-01 -6.622495055198669434e-01 1.728743314743041992e-01 -3.574840128421783447e-01 -7.036188989877700806e-02 -2.282993346452713013e-01
-3.951685726642608643e-01 4.019234701991081238e-02 5.355256795883178711e-02 4.954143613576889038e-02 1.715805381536483765e-02 -1.655890978872776031e-02 5.781196951866149902e-01 -7.085995078086853027e-01
-7.661538720130920410e-01 5.723370239138603210e-02 -1.763834357261657715e-01 3.830837905406951904e-01 -1.138220075517892838e-02 -1.550168693065643311e-01 -2.443333268165588379e-01 -3.847203254699707031e-01
-6.361801922321319580e-02 3.822843357920646667e-02 -7.048286795616149902e-01 -1.571629494428634644e-01 -1.130681261420249939e-01 -1.321979314088821411e-01 3.525867592543363571e-03 -6.653829216957092285e-01
-3.381778895854949951e-01 3.318939730525016785e-02 -4.067766070365905762e-01 -7.196974158287048340e-01 6.265121698379516602e-02 -1.066384166479110718e-01 -2.481088340282440186e-01 -3.524878323078155518e-01
-1.038925126194953918e-01 -1.247800216078758240e-01 -5.227878093719482422e-01 1.473459750413894653e-01 -5.056789889931678772e-02 -3.248319625854492188e-01 3.044315576553344727e-01 -6.912791728973388672e-01
-7.579927146434783936e-02 -3.761878013610839844e-01 -3.754407167434692383e-01 -2.806047797203063965e-01 -5.525384545326232910e-01 3.445718288421630859e-01 1.642886698246002197e-01 -4.266417324542999268e-01
-1.732442528009414673e-01 -2.862528860569000244e-01 -3.737077713012695312e-01 1.515818834304809570e-01 -3.378339409828186035e-01 -2.964002825319766998e-02 -3.246232271194458008e-01 -7.106480598449707031e-01
-7.983866333961486816e-02 -3.423697054386138916e-01 -6.365705728530883789e-01 9.026775509119033813e-02 -1.445159912109375000e-01 -1.497529894113540649e-01 3.646541535854339600e-01 -5.354949235916137695e-01
-5.259013772010803223e-01 5.677126049995422363e-01 -2.778382003307342529e-01 -1.291129887104034424e-01 -3.370132762938737869e-03 -2.206664979457855225e-01 -1.010273247957229614e-01 -4.983514845371246338e-01
-5.130996108055114746e-01 -3.364716470241546631e-01 -6.647791713476181030e-02 -6.456557512283325195e-01 -2.888637483119964600e-01 2.281611561775207520e-01 -2.090927809476852417e-01 -1.516751199960708618e-01
-1.510867625474929810e-01 -1.158450767397880554e-01 -3.613695800304412842e-01 -3.027033805847167969e-01 1.966692693531513214e-02 2.291753888130187988e-01 1.875892132520675659e-01 -8.083549141883850098e-01
-1.672768145799636841e-01 -1.718829274177551270e-01 -5.052478313446044922e-01 -5.134382471442222595e-02 -2.849962711334228516e-01 9.542278945446014404e-02 -2.371832877397537231e-01 -7.334704399108886719e-01
-1.786735802888870239e-01 -2.673102617263793945e-01 -2.917877733707427979e-01 -2.118423953652381897e-02 -2.872201204299926758e-01 -2.152812108397483826e-02 -5.169305801391601562e-01 -6.788637638092041016e-01
-4.538767039775848389e-01 1.903606802225112915e-01 1.250641942024230957e-01 -4.092079102993011475e-01 -3.671908378601074219e-01 -5.665012598037719727e-01 3.350175023078918457e-01 -8.171467483043670654e-02
-1.604705452919006348e-01 4.144529104232788086e-01 -1.864834576845169067e-01 -2.606675922870635986e-01 -1.506198048591613770e-01 -3.207155466079711914e-01 -2.976917922496795654e-01 -6.968422532081604004e-01
-2.592389285564422607e-01 -3.293417692184448242e-01 -2.461352199316024780e-01 1.321510970592498779e-01 -1.739701926708221436e-01 2.540559768676757812e-01 1.208910439163446426e-02 -8.070479631423950195e-01
-4.694792330265045166e-01 -2.761212587356567383e-01 -5.573853254318237305e-01 -5.710518360137939453e-01 -1.073367074131965637e-01 -8.952628821134567261e-03 2.314754128456115723e-01 3.722260147333145142e-02
-1.838528215885162354e-01 -1.313928961753845215e-01 -3.536806106567382812e-01 -7.086216807365417480e-01 -5.389169231057167053e-02 -1.518353223800659180e-01 -3.467824459075927734e-01 -4.189068078994750977e-01
-5.011302828788757324e-01 -1.736982762813568115e-01 -5.076779127120971680e-01 3.981437683105468750e-01 -8.513003587722778320e-02 -2.432535402476787567e-02 1.022207140922546387e-01 -5.330610871315002441e-01
-5.420474335551261902e-03 2.004428058862686157e-01 -3.640386462211608887e-01 -3.781169354915618896e-01 -5.054101943969726562e-01 5.839332565665245056e-02 -6.254984438419342041e-02 -6.492574214935302734e-01
-3.201101422309875488e-01 3.051092922687530518e-01 -2.123362720012664795e-01 -4.324843883514404297e-01 -5.497825741767883301e-01 -3.491155207157135010e-01 3.664641082286834717e-01 -1.177699565887451172e-01
-7.887465506792068481e-02 -2.093058452010154724e-02 -7.004753351211547852e-01 -2.105175703763961792e-01 -1.956651061773300171e-01 4.716000705957412720e-02 1.951232850551605225e-01 -6.162592768669128418e-01
-4.983203709125518799e-01 -1.999476850032806396e-01 -4.207033514976501465e-01 3.006400465965270996e-01 -2.655516266822814941e-01 7.554281502962112427e-02 3.553737998008728027e-01 -4.917389452457427979e-01
-1.387583017349243164e-01 -2.565254569053649902e-01 -6.835477948188781738e-01 -4.731957614421844482e-02 -2.395427525043487549e-01 7.710525393486022949e-02 2.639558725059032440e-02 -6.176094412803649902e-01
-4.322603642940521240e-01 -3.396441042423248291e-01 -3.164233267307281494e-01 5.207049250602722168e-01 -1.671364158391952515e-01 -2.441477179527282715e-01 1.640398055315017700e-02 -4.885936379432678223e-01
-3.944021761417388916e-01 4.189636558294296265e-03 -4.567719101905822754e-01 3.939850330352783203e-01 -3.128000795841217041e-01 -2.213506400585174561e-02 2.667108774185180664e-01 -5.577598810195922852e-01
-2.488104552030563354e-01 -6.074648499488830566e-01 -3.697111010551452637e-01 1.926056593656539917e-01 -2.820971608161926270e-01 -1.281990259885787964e-01 4.193890392780303955e-01 -3.512769341468811035e-01
-1.181783974170684814e-01 -1.055189296603202820e-01 -5.018396973609924316e-01 -6.919798254966735840e-01 -1.312114447355270386e-01 -4.136183261871337891e-01 -2.851878479123115540e-02 -2.347559034824371338e-01
-2.597491145133972168e-01 -2.215497046709060669e-01 3.047291040420532227e-01 -4.125236868858337402e-01 -8.409921079874038696e-03 -5.977055430412292480e-02 -3.107171654701232910e-01 -7.212642431259155273e-01
-2.333769053220748901e-01 -2.183884829282760620e-01 -6.046912074089050293e-01 2.118744105100631714e-01 -1.702143400907516479e-01 -2.288938909769058228e-01 -2.786674201488494873e-01 -5.729559659957885742e-01
-2.294850945472717285e-01 -1.331742256879806519e-01 -2.181839644908905029e-01 2.221988737583160400e-01 -2.402914166450500488e-01 -2.391365170478820801e-02 5.139717459678649902e-01 -7.142449021339416504e-01
-6.526789814233779907e-02 -4.674373269081115723e-01 9.128889441490173340e-02 2.211564034223556519e-01 -3.844371736049652100e-01 -1.538371890783309937e-01 2.502375245094299316e-01 -6.970810890197753906e-01
-2.162379622459411621e-01 1.842820048332214355e-01 -1.154697090387344360e-01 -2.009939551353454590e-01 -6.227604150772094727e-01 2.930693030357360840e-01 1.354255527257919312e-01 -6.111376881599426270e-01
4.964277148246765137e-02 -4.119812324643135071e-02 -4.400651156902313232e-01 1.777360141277313232e-01 -4.176684617996215820e-01 -3.091165423393249512e-01 2.505625188350677490e-01 -6.616716980934143066e-01
-1.967566311359405518e-01 1.532498300075531006e-01 -1.522559970617294312e-01 -1.588935703039169312e-01 -5.842058062553405762e-01 1.924088597297668457e-01 -3.592611551284790039e-01 -6.180502176284790039e-01
-2.414174973964691162e-01 1.539703905582427979e-01 -5.747179388999938965e-01 -7.279011607170104980e-02 1.179617717862129211e-01 -6.037765741348266602e-01 1.262838393449783325e-01 -4.335928559303283691e-01
-3.713899850845336914e-01 -4.496171176433563232e-01 -1.942407898604869843e-02 2.615796960890293121e-02 1.847149245440959930e-02 -2.660577930510044098e-02 5.430197119712829590e-01 -6.024390459060668945e-01
-1.514512598514556885e-01 -2.999778091907501221e-02 1.881472021341323853e-01 -6.159028410911560059e-01 -4.840950369834899902e-01 -4.977998137474060059e-01 3.961467742919921875e-02 -2.787563204765319824e-01
-1.296796649694442749e-01 -3.989039957523345947e-01 -3.697889447212219238e-01 6.271460652351379395e-02 -4.098295569419860840e-01 8.274185471236705780e-03 -3.356319665908813477e-01 -6.345897316932678223e-01
-1.850797533988952637e-01 1.098612770438194275e-01 -1.874156892299652100e-01 1.737094521522521973e-01 -4.108623564243316650e-01 -7.856223583221435547e-01 3.705070540308952332e-02 -3.177945315837860107e-01
-1.550274640321731567e-01 1.415744572877883911e-01 -2.750034630298614502e-02 -4.667180180549621582e-01 7.668349891901016235e-02 -2.813662290573120117e-01 5.429950729012489319e-02 -8.058197498321533203e-01
-3.930660486221313477e-01 -9.172345697879791260e-02 -5.739251375198364258e-01 4.264695942401885986e-01 -1.590397804975509644e-01 -2.500344514846801758e-01 -4.327281937003135681e-02 -4.859381914138793945e-01
-5.906012058258056641e-01 -3.877431452274322510e-01 -3.058038353919982910e-01 -4.949231147766113281e-01 -2.581926882266998291e-01 -2.171063423156738281e-01 -1.182402819395065308e-01 1.860140413045883179e-01
-2.127535641193389893e-01 -6.330256462097167969e-01 -6.002602577209472656e-01 1.188390031456947327e-01 -7.359649986028671265e-02 -1.099414229393005371e-01 8.682475984096527100e-02 -3.931122124195098877e-01
-1.673965156078338623e-01 -1.845433712005615234e-01 -6.583767533302307129e-01 9.026848524808883667e-02 -1.565221399068832397e-01 -1.184254959225654602e-01 4.010419845581054688e-01 -5.449360013008117676e-01
-5.786434412002563477e-01 -4.785363003611564636e-02 -5.122772455215454102e-01 -5.734024643898010254e-01 5.970394238829612732e-02 9.786881506443023682e-02 -1.496722996234893799e-01 -1.900490373373031616e-01
-4.055313393473625183e-02 -3.175487220287322998e-01 -4.411894977092742920e-01 -2.736431360244750977e-01 -5.572365522384643555e-01 2.755571007728576660e-01 2.267088294029235840e-01 -4.360599815845489502e-01
-1.576729863882064819e-01 -6.299984455108642578e-02 -2.616412751376628876e-02 -4.614018499851226807e-01 1.680240631103515625e-01 1.095217689871788025e-01 -6.538625061511993408e-02 -8.444476127624511719e-01
-4.925325512886047363e-01 -4.099219441413879395e-01 -2.479046285152435303e-01 -7.132194042205810547e-01 3.845009207725524902e-02 -9.385452419519424438e-02 2.293394692242145538e-02 -9.178336709737777710e-02
-5.750794410705566406e-01 -9.069857746362686157e-02 4.091678652912378311e-03 -6.254783868789672852e-01 -2.892376184463500977e-01 1.481347084045410156e-01 -3.416836857795715332e-01 -2.178706526756286621e-01
-4.189817011356353760e-01 4.703113064169883728e-02 3.051584661006927490e-01 -4.278986454010009766e-01 8.681973069906234741e-02 -7.972433418035507202e-02 9.889676421880722046e-02 -7.227374315261840820e-01
-4.602859616279602051e-01 -3.140091300010681152e-01 -4.498918950557708740e-01 4.897691011428833008e-01 -2.497797012329101562e-01 -1.874872595071792603e-01 2.618293091654777527e-02 -3.860459625720977783e-01
-1.306278854608535767e-01 -3.430542647838592529e-01 -4.838434755802154541e-01 5.094347987323999405e-03 -3.509351909160614014e-01 -3.203074261546134949e-02 -3.189219534397125244e-01 -6.365743875503540039e-01
-4.825670719146728516e-01 -4.045184850692749023e-01 1.999682039022445679e-01 3.251791372895240784e-02 2.418138086795806885e-01 -1.541029810905456543e-01 4.547593593597412109e-01 -5.228972434997558594e-01
-4.881463646888732910e-01 -1.099922806024551392e-01 -4.551471769809722900e-01 4.753482341766357422e-01 -1.043960452079772949e-01 -1.763962954282760620e-01 -7.694022357463836670e-02 -5.182334780693054199e-01
-7.524541616439819336e-01 -2.810975313186645508e-01 -1.879951953887939453e-01 3.494272530078887939e-01 -6.473992764949798584e-02 -5.393007025122642517e-02 -3.258742690086364746e-01 -2.899333238601684570e-01
-2.110811024904251099e-01 -5.204221010208129883e-01 -4.833395481109619141e-01 5.351503938436508179e-02 -2.264309227466583252e-01 1.044895034283399582e-02 -3.189692795276641846e-01 -5.431418418884277344e-01
-3.768188953399658203e-01 -1.298453062772750854e-01 6.373424828052520752e-02 -6.022352725267410278e-02 2.018813788890838623e-01 -2.307099401950836182e-01 6.510601639747619629e-01 -5.617796182632446289e-01
-9.068737924098968506e-02 -4.823526144027709961e-01 -4.099803566932678223e-01 1.720406413078308105e-01 -2.491150498390197754e-01 -1.831214874982833862e-01 -1.909049004316329956e-01 -6.552810668945312500e-01
-6.728585362434387207e-01 -1.771525144577026367e-01 -6.443836539983749390e-02 -6.742243170738220215e-01 6.352377682924270630e-02 1.226280480623245239e-01 -4.341701790690422058e-02 -1.902359127998352051e-01
-4.999613389372825623e-02 -3.356411457061767578e-01 -1.535852934466674924e-04 2.592356503009796143e-01 -3.140618503093719482e-01 -2.906972169876098633e-01 4.066514596343040466e-02 -7.955179810523986816e-01
-5.394748449325561523e-01 -4.102451801300048828e-01 1.453202366828918457e-01 2.462735474109649658e-01 1.281643360853195190e-01 -9.202420711517333984e-02 4.724155664443969727e-01 -4.591579437255859375e-01
-3.170552551746368408e-01 -5.044701695442199707e-01 1.360605657100677490e-01 1.314516216516494751e-01 -2.397733777761459351e-01 -7.806327939033508301e-02 2.634034454822540283e-01 -6.900921463966369629e-01
-4.910737872123718262e-01 -3.371003866195678711e-01 -5.055400729179382324e-01 -5.556477904319763184e-01 3.853254765272140503e-02 -2.671386301517486572e-01 7.977557182312011719e-02 4.101861640810966492e-02
-2.334288805723190308e-01 2.392830699682235718e-01 1.574068963527679443e-01 -5.509337782859802246e-01 -4.666198492050170898e-01 -2.657092213630676270e-01 4.077024757862091064e-01 -3.246428370475769043e-01
-1.222973614931106567e-01 -4.757184907793998718e-02 -6.762442588806152344e-01 1.399959623813629150e-01 -2.895576357841491699e-01 -2.037597447633743286e-01 8.983992785215377808e-02 -6.102803349494934082e-01
-2.979784607887268066e-01 4.082351550459861755e-02 1.802535951137542725e-01 -4.033543467521667480e-01 1.366436928510665894e-01 -5.296719819307327271e-02 -8.216217160224914551e-02 -8.283287286758422852e-01
-1.790022253990173340e-01 -2.293979376554489136e-01 -5.226299762725830078e-01 -6.471038460731506348e-01 -8.551387488842010498e-02 -3.901457190513610840e-01 1.319020986557006836e-01 -2.156962305307388306e-01
-7.876989245414733887e-01 1.186290308833122253e-01 -1.427164226770401001e-01 -4.874789118766784668e-01 -1.115715578198432922e-01 1.715943217277526855e-01 -1.741298437118530273e-01 -1.877227872610092163e-01
-2.139933258295059204e-01 -5.383107066154479980e-01 -7.439052313566207886e-02 -7.581970095634460449e-01 -1.137503087520599365e-01 -1.877401322126388550e-01 4.187074676156044006e-02 -1.846437752246856689e-01
-9.005826115608215332e-01 8.007963746786117554e-02 1.862384527921676636e-01 5.883853137493133545e-02 -3.108819723129272461e-01 -9.077065438032150269e-02 1.941230297088623047e-01 -4.267197474837303162e-02
-6.824532747268676758e-01 -2.839142382144927979e-01 -1.420126706361770630e-01 5.087981224060058594e-01 3.019294701516628265e-02 -1.513713747262954712e-01 -6.102766375988721848e-03 -3.882591128349304199e-01
-1.588467657566070557e-01 -1.127709299325942993e-01 -2.276538461446762085e-01 3.220959901809692383e-01 -8.908205479383468628e-02 -4.524314701557159424e-01 2.661018073558807373e-01 -7.232137918472290039e-01
-1.098553091287612915e-01 -4.561406373977661133e-01 -5.661692023277282715e-01 5.624465644359588623e-02 -1.290140002965927124e-01 -7.238723337650299072e-02 -8.697976171970367432e-02 -6.532278060913085938e-01
-5.379433557391166687e-02 -4.895158410072326660e-01 -3.080751895904541016e-01 -6.061762571334838867e-01 -3.179566860198974609e-01 -4.140111207962036133e-01 2.893314138054847717e-02 -1.475861519575119019e-01
-2.185273021459579468e-01 -2.838020324707031250e-01 -4.993613660335540771e-01 -1.435692757368087769e-01 -1.023580282926559448e-01 2.827886939048767090e-01 3.382140696048736572e-01 -6.299945116043090820e-01
-3.018596172332763672e-01 9.675705432891845703e-02 -4.912517964839935303e-01 -1.069080978631973267e-01 -1.324476152658462524e-01 2.343713939189910889e-01 2.134807705879211426e-01 -7.271278500556945801e-01
-2.923217713832855225e-01 -7.721167802810668945e-02 2.758044302463531494e-01 -3.692674040794372559e-01 -1.656238138675689697e-01 -1.279056221246719360e-01 -3.315532207489013672e-01 -7.365061640739440918e-01
-2.724559903144836426e-01 -1.984221935272216797e-01 -6.664680838584899902e-01 1.654019802808761597e-01 -6.181342154741287231e-02 -2.656423486769199371e-02 -2.032921276986598969e-02 -6.402492523193359375e-01
-3.093381784856319427e-02 -9.636121988296508789e-02 -1.391643136739730835e-01 -7.856091856956481934e-01 -3.951019942760467529e-01 -1.999962925910949707e-01 -8.959672413766384125e-03 -3.962634801864624023e-01
-3.342471122741699219e-01 1.382507085800170898e-01 -1.087272912263870239e-01 -8.115584403276443481e-02 -7.160334587097167969e-01 -4.549645483493804932e-01 3.606418073177337646e-01 -3.160076960921287537e-02
-1.923028081655502319e-01 -6.063786149024963379e-01 -9.306407533586025238e-03 -1.206176728010177612e-01 -2.269753366708755493e-01 7.269620150327682495e-02 5.350514054298400879e-01 -4.874495267868041992e-01
-2.164504230022430420e-01 -5.036420822143554688e-01 -3.021806478500366211e-01 -5.041530132293701172e-01 -2.810213714838027954e-02 -5.601369142532348633e-01 -1.550443023443222046e-01 -1.242120042443275452e-01
-6.337558031082153320e-01 -3.867201879620552063e-02 5.217157006263732910e-01 8.180082589387893677e-02 -2.002970278263092041e-01 -1.344420164823532104e-01 1.578808724880218506e-01 -4.846230745315551758e-01
-1.105213984847068787e-01 -1.509156972169876099e-01 2.642719447612762451e-01 -1.346832066774368286e-01 2.682591602206230164e-02 -4.878836870193481445e-01 -4.236030392348766327e-03 -7.989131212234497070e-01
-2.109381705522537231e-01 -1.944296956062316895e-01 -2.919736206531524658e-01 -6.395124197006225586e-01 -1.885759681463241577e-01 -5.778735876083374023e-01 1.745998114347457886e-01 -1.532761007547378540e-01
-2.147009372711181641e-01 1.055314764380455017e-01 -2.279313504695892334e-01 2.299543023109436035e-01 2.787406183779239655e-02 -6.132306456565856934e-01 2.524302601814270020e-01 -6.303849220275878906e-01
-2.697083652019500732e-01 -7.536698877811431885e-02 -4.201326072216033936e-01 -6.493538618087768555e-01 4.704261943697929382e-02 -2.940251827239990234e-01 -1.481436342000961304e-01 -4.612970352172851562e-01
-1.060836464166641235e-01 -2.069906443357467651e-01 -3.484845459461212158e-01 7.856135070323944092e-02 -2.884976565837860107e-01 -1.968260556459426880e-01 -4.419933557510375977e-01 -7.077840566635131836e-01
-3.399558663368225098e-01 -2.712920904159545898e-01 -2.954278290271759033e-01 -6.144278049468994141e-01 9.691884741187095642e-03 -5.829033255577087402e-01 -3.128261864185333252e-02 -7.198944687843322754e-02
-2.989194393157958984e-01 -3.935432434082031250e-01 -2.151358574628829956e-01 -2.715166844427585602e-02 -4.927652701735496521e-02 3.555570840835571289e-01 -7.049277424812316895e-03 -7.614798545837402344e-01
-3.864983022212982178e-01 -4.172251522541046143e-01 3.066879510879516602e-01 -2.150618731975555420e-01 3.553181290626525879e-01 -2.608701288700103760e-01 -1.236487552523612976e-01 -5.715242624282836914e-01
-1.446577310562133789e-01 -1.131248772144317627e-01 -6.493933200836181641e-01 -1.980290561914443970e-01 -1.529560685157775879e-01 1.789142787456512451e-01 7.563131302595138550e-02 -6.665010452270507812e-01
-1.124899461865425110e-01 -2.338431030511856079e-02 -3.348137438297271729e-01 -6.092339754104614258e-01 -2.693087160587310791e-01 -6.152913570404052734e-01 1.333010345697402954e-01 -1.861537694931030273e-01
-4.094572067260742188e-01 -2.127885073423385620e-01 -3.553410172462463379e-01 4.870423078536987305e-01 -6.808150559663772583e-02 -2.925355732440948486e-01 -1.236720979213714600e-01 -5.639870762825012207e-01
-3.363881409168243408e-01 -4.771124124526977539e-01 9.661681205034255981e-02 -5.575801804661750793e-02 4.482178390026092529e-01 -3.653327524662017822e-01 1.586348116397857666e-01 -5.359392762184143066e-01
-8.790130019187927246e-01 2.863385975360870361e-01 5.769452545791864395e-03 2.331124991178512573e-02 -1.139418184757232666e-01 -2.348409444093704224e-01 2.639257609844207764e-01 -8.354484289884567261e-02
-1.057016327977180481e-01 -4.182162284851074219e-01 1.251357346773147583e-01 2.177969515323638916e-01 -4.467396736145019531e-01 -9.132914990186691284e-02 1.503457129001617432e-01 -7.213228940963745117e-01
-5.697093605995178223e-01 -1.761938333511352539e-01 5.301530957221984863e-01 1.782808154821395874e-01 -2.424543797969818115e-01 -1.214787364006042480e-01 -4.726196825504302979e-02 -5.057327151298522949e-01
-2.663807272911071777e-01 8.157486468553543091e-02 -2.943254113197326660e-01 -2.275132760405540466e-02 -3.062203992158174515e-03 5.823475494980812073e-02 4.822338521480560303e-01 -7.741392850875854492e-01
-6.265882849693298340e-01 2.376832813024520874e-02 5.706459283828735352e-01 -1.992987692356109619e-01 -2.162649631500244141e-01 -1.410619467496871948e-01 9.197180718183517456e-02 -4.078453481197357178e-01
-1.742761731147766113e-01 -1.444036420434713364e-02 -3.233925402164459229e-01 -1.186166182160377502e-01 -6.531706452369689941e-01 2.540614306926727295e-01 2.637434303760528564e-01 -5.385414361953735352e-01
-5.404223203659057617e-01 -3.525091707706451416e-01 4.227195084095001221e-01 -2.187736034393310547e-01 -1.785952746868133545e-01 2.592849433422088623e-01 1.493126153945922852e-01 -4.854977130889892578e-01
-1.430321484804153442e-01 -1.243473440408706665e-01 -3.401154577732086182e-01 -1.847574859857559204e-02 -1.555072516202926636e-01 -9.859915077686309814e-02 7.384411096572875977e-01 -5.185171961784362793e-01
-1.732847392559051514e-01 -8.064727485179901123e-02 -1.179831996560096741e-01 -5.738992691040039062e-01 -5.490809082984924316e-01 -3.784702420234680176e-01 4.072434008121490479e-01 -9.803739935159683228e-02
-4.753754734992980957e-01 2.283568233251571655e-01 -2.798503637313842773e-01 2.624890804290771484e-01 -1.094496343284845352e-02 -6.769456267356872559e-01 -3.637177724158391356e-05 -3.409974873065948486e-01
-2.065149694681167603e-01 -9.533704072237014771e-02 -1.732250750064849854e-01 -6.837271153926849365e-02 -6.364907622337341309e-01 2.937709689140319824e-01 -2.408104985952377319e-01 -6.034643650054931641e-01
-2.613256573677062988e-01 5.292201042175292969e-01 4.366471245884895325e-02 -4.458837956190109253e-02 -3.145648241043090820e-01 -2.324867844581604004e-01 -1.885713636875152588e-02 -7.031241059303283691e-01
-1.471570730209350586e-01 3.445261716842651367e-02 -5.174672603607177734e-01 -9.163098782300949097e-02 -7.402513921260833740e-02 -1.354337483644485474e-01 -3.225241899490356445e-01 -7.570636272430419922e-01
-7.147651314735412598e-01 -1.381832212209701538e-01 -5.651721358299255371e-02 4.085054695606231689e-01 -1.197888255119323730e-01 -3.057541847229003906e-01 -3.003627061843872070e-01 -3.192059099674224854e-01
-5.337988734245300293e-01 -1.115780100226402283e-01 -9.973745793104171753e-02 3.841470181941986084e-01 -6.207085028290748596e-02 6.555563956499099731e-02 4.567963480949401855e-01 -5.729567408561706543e-01
-8.524747490882873535e-01 -3.139520585536956787e-01 -1.853860914707183838e-01 1.824381798505783081e-01 -3.433500649407505989e-03 1.338971108198165894e-01 -2.212934195995330811e-01 -2.003952860832214355e-01
-3.220090568065643311e-01 -2.545372545719146729e-01 -2.343956567347049713e-02 -6.433628499507904053e-02 3.150489628314971924e-01 -2.469953596591949463e-01 6.234318017959594727e-01 -5.271648168563842773e-01
1.930374838411808014e-02 -3.851429522037506104e-01 -3.127007745206356049e-03 1.971420198678970337e-01 -4.131961464881896973e-01 -2.979806959629058838e-01 1.703784465789794922e-01 -7.237852811813354492e-01
8.875273168087005615e-02 -3.242367506027221680e-01 6.359776854515075684e-02 8.554524183273315430e-02 -1.893236488103866577e-01 -5.374669432640075684e-01 1.428903341293334961e-01 -7.283537983894348145e-01
-2.980422973632812500e-01 -4.806675761938095093e-02 -4.643399715423583984e-01 7.007755339145660400e-02 -9.304731339216232300e-02 -3.059303387999534607e-02 7.267674803733825684e-01 -3.880119025707244873e-01
-7.682546973228454590e-01 -2.782638669013977051e-01 -9.350922703742980957e-02 -4.938725531101226807e-01 -3.625684231519699097e-02 1.963567286729812622e-01 1.938465386629104614e-01 4.746327176690101624e-02
-3.001506030559539795e-01 -9.750640392303466797e-02 -6.636590361595153809e-01 1.625621616840362549e-01 -1.832067817449569702e-01 5.820859596133232117e-02 4.505725577473640442e-02 -6.281316280364990234e-01
-5.171830058097839355e-01 8.706299960613250732e-02 -5.563719272613525391e-01 -3.862719237804412842e-01 1.669187396764755249e-01 -4.355337023735046387e-01 -2.000280022621154785e-01 -9.286260604858398438e-02
-1.544005870819091797e-01 -4.262269735336303711e-01 -6.719775199890136719e-01 4.178718104958534241e-02 -1.043063327670097351e-01 -1.163285523653030396e-01 6.723823398351669312e-02 -5.588005781173706055e-01
-7.075686454772949219e-01 4.431797936558723450e-02 2.868536673486232758e-02 -6.351051330566406250e-01 -2.689644694328308105e-01 -1.139371395111083984e-01 -8.703305572271347046e-02 -1.740638166666030884e-02
-1.372629553079605103e-01 -1.999726891517639160e-01 -3.640532493591308594e-02 -7.565893530845642090e-01 -2.617583274841308594e-01 -4.645439982414245605e-01 -8.570522069931030273e-02 -2.752330005168914795e-01
-7.366295158863067627e-02 -1.555398255586624146e-01 -2.258361577987670898e-01 2.490369081497192383e-01 -4.894250631332397461e-01 -6.511453390121459961e-01 2.167062759399414062e-01 -3.832372128963470459e-01
-2.233775407075881958e-01 -6.451796293258666992e-01 -1.684784740209579468e-01 -1.080246344208717346e-01 -1.824293285608291626e-01 -1.232470497488975525e-01 3.726998865604400635e-01 -5.535483956336975098e-01
-5.103843808174133301e-01 -2.262628227472305298e-01 3.065715730190277100e-01 -1.485720574855804443e-01 1.214991323649883270e-02 1.452613770961761475e-01 -2.991042435169219971e-01 -6.793683171272277832e-01
-1.987396478652954102e-01 -2.401657402515411377e-01 1.012704567983746529e-03 3.823577165603637695e-01 -3.875072896480560303e-01 -1.755353510379791260e-01 1.128016486763954163e-01 -7.502837777137756348e-01
-8.355882763862609863e-02 -1.170963421463966370e-01 -4.329969584941864014e-01 2.045466452836990356e-01 -3.177026659250259399e-02 -3.911270499229431152e-01 -3.925260528922080994e-02 -7.710059881210327148e-01
-1.728387027978897095e-01 1.464291960000991821e-01 -1.894854754209518433e-01 -5.466132164001464844e-01 -4.726403355598449707e-01 -5.669553279876708984e-01 1.600841879844665527e-01 -2.086635082960128784e-01
-3.032934367656707764e-01 -4.229800403118133545e-01 -3.259502947330474854e-01 -5.675027370452880859e-01 6.505330651998519897e-02 -5.248959660530090332e-01 -7.099969685077667236e-02 -1.265280991792678833e-01
-8.462815284729003906e-01 3.717000037431716919e-02 7.269267737865447998e-02 -3.953283429145812988e-01 -2.262520641088485718e-01 2.032373100519180298e-01 -1.280761659145355225e-01 -1.093544960021972656e-01
-4.046209454536437988e-01 1.476323604583740234e-01 -2.927418053150177002e-01 6.042653322219848633e-02 -2.772140502929687500e-01 -7.876480817794799805e-01 3.176303207874298096e-02 -1.639859527349472046e-01
6.065445765852928162e-02 -2.621922492980957031e-01 1.280826181173324585e-01 6.282198429107666016e-02 -1.697221547365188599e-01 -5.650075674057006836e-01 2.211393266916275024e-01 -7.143407464027404785e-01
-5.304521918296813965e-01 -3.407824086025357246e-03 -2.239257097244262695e-01 -7.142099738121032715e-01 5.761607736349105835e-02 1.452990174293518066e-01 -7.352818548679351807e-02 -3.585142791271209717e-01
-1.457122564315795898e-01 4.231972992420196533e-02 -1.815796792507171631e-01 -2.437592595815658569e-01 -5.875229239463806152e-01 2.359725087881088257e-01 -2.306103110313415527e-01 -6.561554670333862305e-01
-8.420068025588989258e-01 1.063857227563858032e-01 -2.682296372950077057e-02 -5.038638710975646973e-01 -1.456463634967803955e-01 -5.800645425915718079e-02 -5.539613310247659683e-03 -2.236748859286308289e-02
-5.005308985710144043e-01 1.506837010383605957e-01 -1.025189608335494995e-01 -2.832480072975158691e-01 -7.194759249687194824e-01 -3.150947093963623047e-01 1.284119188785552979e-01 5.102768167853355408e-02
-4.413633048534393311e-01 -1.649898141622543335e-01 5.235868692398071289e-01 2.538858540356159210e-02 -7.405664771795272827e-02 -2.915295064449310303e-01 -1.444579213857650757e-01 -6.259768009185791016e-01
-8.052358031272888184e-01 -2.259515784680843353e-02 1.764671355485916138e-01 -5.075071454048156738e-01 -1.576171368360519409e-01 -1.152757462114095688e-02 -1.691530346870422363e-01 -9.376597404479980469e-02
-5.847585201263427734e-01 -1.306365579366683960e-01 -1.934994608163833618e-01 2.957473397254943848e-01 8.468716591596603394e-02 1.262735575437545776e-01 4.425630569458007812e-01 -5.450726151466369629e-01
-8.375355601310729980e-02 -1.659601181745529175e-01 -3.751283586025238037e-01 5.162938684225082397e-02 -2.279604375362396240e-01 -9.648098051548004150e-02 6.610803604125976562e-01 -5.689936876296997070e-01
-1.260003298521041870e-01 -1.995519399642944336e-01 -3.583092689514160156e-01 2.612125277519226074e-01 -1.816536337137222290e-01 -3.606995344161987305e-01 4.235902726650238037e-01 -6.365177631378173828e-01
-1.621900647878646851e-01 2.138997167348861694e-01 -9.443778544664382935e-02 -7.245543003082275391e-01 -4.019976854324340820e-01 -3.075828254222869873e-01 -3.633272275328636169e-02 -3.694786727428436279e-01
-1.132193505764007568e-01 -3.395611345767974854e-01 3.012480437755584717e-01 6.585089862346649170e-02 -3.141267001628875732e-01 -9.590348601341247559e-02 3.013529777526855469e-01 -7.603330016136169434e-01
-4.847884476184844971e-01 -2.462163418531417847e-01 3.917037248611450195e-01 -1.615182310342788696e-01 -1.563268899917602539e-01 2.325903028249740601e-01 -1.255919635295867920e-01 -6.561462879180908203e-01
-2.815955281257629395e-01 -4.955933690071105957e-01 -6.194865107536315918e-01 5.898234620690345764e-02 -1.193130239844322205e-01 1.617279499769210815e-01 1.224350407719612122e-01 -4.821482598781585693e-01
-4.251185953617095947e-01 -7.546363025903701782e-02 -2.310877852141857147e-02 -2.418012470006942749e-01 6.634780019521713257e-02 -1.860018074512481689e-01 -6.327285766601562500e-01 -5.614566206932067871e-01
-5.559404492378234863e-01 -1.169266328215599060e-01 -1.813775300979614258e-01 2.920203804969787598e-01 -4.744413122534751892e-02 1.957302689552307129e-01 4.501632452011108398e-01 -5.620286464691162109e-01
-6.322209835052490234e-01 2.086059749126434326e-01 -4.795709550380706787e-01 1.074389293789863586e-01 -4.119048640131950378e-02 -5.518544912338256836e-01 8.084997534751892090e-02 -4.972076788544654846e-02
1.020891964435577393e-02 -3.016816377639770508e-01 -7.724873721599578857e-02 2.127352505922317505e-01 -4.949082732200622559e-01 -2.889489531517028809e-01 3.160465955734252930e-01 -6.552473902702331543e-01
-7.153095602989196777e-01 1.289586126804351807e-01 1.040597259998321533e-01 -5.593495965003967285e-01 -2.958537936210632324e-01 1.477428078651428223e-01 -1.303064227104187012e-01 -1.471881866455078125e-01
-4.863775074481964111e-01 -5.375985503196716309e-01 4.134338498115539551e-01 -1.746630072593688965e-01 1.481187194585800171e-01 -2.404697835445404053e-01 -2.132546007633209229e-01 -3.843795657157897949e-01
-2.899365425109863281e-01 -6.472168862819671631e-02 -4.104972630739212036e-02 -4.161461591720581055e-01 -7.357275485992431641e-01 -4.197938144207000732e-01 1.370803713798522949e-01 -2.391957119107246399e-02
-5.474963188171386719e-01 1.848312616348266602e-01 3.753442689776420593e-02 -3.509731888771057129e-01 8.891796320676803589e-02 -1.970088332891464233e-01 -3.654607236385345459e-01 -6.010105609893798828e-01
-7.394741177558898926e-01 1.599994897842407227e-01 -2.840818464756011963e-01 -5.038776993751525879e-01 5.853529274463653564e-02 7.767669111490249634e-02 -1.812029480934143066e-01 -2.251408994197845459e-01
-4.214643239974975586e-01 -2.344768345355987549e-01 5.659742355346679688e-01 -1.504775285720825195e-01 -3.026247024536132812e-01 -5.044880881905555725e-02 1.786499917507171631e-01 -5.462376475334167480e-01
-3.064077198505401611e-01 -1.362914294004440308e-01 2.527902722358703613e-01 -1.716617792844772339e-01 5.067650973796844482e-02 -5.655746161937713623e-02 4.469850361347198486e-01 -7.672065496444702148e-01
-3.777658343315124512e-01 -3.175520598888397217e-01 -5.750114321708679199e-01 4.005945920944213867e-01 -9.498805552721023560e-02 -2.224503606557846069e-01 1.559231132268905640e-01 -4.272243976593017578e-01
-7.261101603507995605e-01 2.576232654973864555e-03 -1.505834162235260010e-01 -5.864970684051513672e-01 6.696427613496780396e-02 3.989651799201965332e-02 -2.092855870723724365e-01 -2.371219843626022339e-01
-1.890147179365158081e-01 -6.840898990631103516e-01 8.594956994056701660e-02 -4.259106144309043884e-02 -3.528077900409698486e-01 4.990606755018234253e-02 3.912742733955383301e-01 -4.550093412399291992e-01
-6.781295537948608398e-01 -4.092602431774139404e-01 -1.171179935336112976e-01 -5.661506056785583496e-01 4.634208045899868011e-03 1.610269546508789062e-01 1.112401485443115234e-01 -8.826113305985927582e-03
-2.806967794895172119e-01 -5.859211683273315430e-01 2.776733934879302979e-01 -4.546921700239181519e-02 2.724057435989379883e-01 -3.097080290317535400e-01 1.069063469767570496e-01 -5.631899833679199219e-01
-4.605804681777954102e-01 1.894386410713195801e-01 -1.302900165319442749e-01 -3.668439388275146484e-01 1.594927757978439331e-01 -1.030344516038894653e-01 -2.225983291864395142e-01 -7.175127863883972168e-01
-1.279561221599578857e-01 -5.288857221603393555e-01 -2.553231120109558105e-01 2.181568890810012817e-01 -4.295538365840911865e-01 -3.968579769134521484e-01 3.673444688320159912e-01 -3.378906846046447754e-01
-8.324714750051498413e-02 -1.212026923894882202e-01 -7.357549071311950684e-01 -6.783690303564071655e-02 -1.275738477706909180e-01 -7.375505566596984863e-02 2.893741130828857422e-01 -5.718308687210083008e-01
-1.077992375940084457e-02 -1.531139612197875977e-01 -6.820764541625976562e-01 -2.958293259143829346e-02 -4.641303718090057373e-01 -1.113024353981018066e-01 2.010339945554733276e-01 -4.920534491539001465e-01
-2.193252146244049072e-01 -2.510098926723003387e-02 -2.030892968177795410e-01 -4.324802756309509277e-01 -4.750190973281860352e-01 -6.872644424438476562e-01 5.369147285819053650e-02 -1.487408578395843506e-01
-8.125053644180297852e-01 1.842482984066009521e-01 -1.112648285925388336e-02 2.327661216259002686e-01 -2.010669410228729248e-01 -3.202235400676727295e-01 3.227569460868835449e-01 -6.663796305656433105e-02
-2.228524088859558105e-01 -1.965077817440032959e-01 8.827715367078781128e-02 -8.233827352523803711e-02 -2.123823016881942749e-01 1.283257603645324707e-01 6.546033620834350586e-01 -6.380200386047363281e-01
-2.798593044281005859e-01 6.681596487760543823e-02 -1.612223386764526367e-01 1.950644515454769135e-02 -1.989058852195739746e-01 -8.886115550994873047e-01 2.879488747566938400e-03 -2.482717186212539673e-01
-6.167951822280883789e-01 -2.301133573055267334e-01 -2.245562672615051270e-01 -6.536486744880676270e-01 7.101504504680633545e-02 1.180818304419517517e-01 -1.664850860834121704e-01 -2.054889500141143799e-01
-3.415109217166900635e-01 -1.108138486742973328e-01 -7.074581831693649292e-02 -6.221286654472351074e-01 -2.904337346553802490e-01 -5.442434549331665039e-01 3.137045502662658691e-01 -8.845389820635318756e-03
-4.557252228260040283e-01 1.366058588027954102e-01 -7.002551555633544922e-01 -1.242617517709732056e-01 -4.436999931931495667e-02 -5.138342380523681641e-01 4.266660287976264954e-02 -6.356320343911647797e-03
-5.425626039505004883e-01 -4.615141451358795166e-01 2.798382043838500977e-01 4.484128206968307495e-02 1.045410484075546265e-01 6.617209315299987793e-02 4.251868426799774170e-01 -4.649934768676757812e-01
-8.830320835113525391e-01 -7.834342122077941895e-02 7.649566233158111572e-02 1.189295202493667603e-01 -2.925177104771137238e-02 -3.480885326862335205e-01 2.582870125770568848e-01 7.339649647474288940e-02
-7.631735205650329590e-01 -1.204705983400344849e-01 4.338067770004272461e-02 3.683623969554901123e-01 -1.143487170338630676e-01 -2.333379983901977539e-01 -3.297443091869354248e-01 -2.987079322338104248e-01
-3.176812231540679932e-01 -2.606877684593200684e-01 -3.309704065322875977e-01 1.202972307801246643e-01 -1.678703278303146362e-01 1.887623965740203857e-01 -3.224040567874908447e-01 -7.344056963920593262e-01
-1.555937528610229492e-01 -2.190581709146499634e-01 -2.668657898902893066e-01 -7.162973284721374512e-01 -8.201213181018829346e-02 -4.889063835144042969e-01 1.988216787576675415e-01 -2.412871420383453369e-01
-2.492635846138000488e-01 -5.256645083427429199e-01 -2.903248965740203857e-01 -6.866158246994018555e-01 -1.027259156107902527e-01 -2.699169814586639404e-01 7.393321394920349121e-02 -1.301571428775787354e-01
-6.110506057739257812e-01 1.881606578826904297e-01 -5.087077021598815918e-01 9.965755045413970947e-02 -1.297650188207626343e-01 -5.366827249526977539e-01 1.315392106771469116e-01 1.810210570693016052e-02
-1.505669504404067993e-01 -1.393441408872604370e-01 -1.117558404803276062e-01 -2.049040049314498901e-01 -7.735980749130249023e-01 2.874080538749694824e-01 3.050550818443298340e-02 -4.705844819545745850e-01
-4.373975396156311035e-01 -6.223127618432044983e-02 -3.037801384925842285e-01 2.518936395645141602e-01 1.596639864146709442e-02 -7.494538426399230957e-01 6.720904260873794556e-02 -2.874452471733093262e-01
-4.635904133319854736e-01 -3.695418536663055420e-01 3.093798756599426270e-01 -2.546509206295013428e-01 1.476962715387344360e-01 5.368809401988983154e-02 -2.260189205408096313e-01 -6.420115232467651367e-01
-1.412988305091857910e-01 1.928328722715377808e-01 2.612723708152770996e-01 -5.193939208984375000e-01 -5.215898156166076660e-01 -3.766450881958007812e-01 -3.130360040813684464e-03 -4.369092881679534912e-01
-7.231715321540832520e-01 -3.241999745368957520e-01 2.896037325263023376e-02 -3.252452611923217773e-01 -1.513436734676361084e-01 -1.293894648551940918e-01 -4.750231206417083740e-01 -6.273229955695569515e-04
-2.219975441694259644e-01 7.203990966081619263e-02 -1.863437145948410034e-01 1.851767152547836304e-01 -3.189190626144409180e-01 -8.215221166610717773e-01 1.589748561382293701e-01 -2.731886506080627441e-01
-1.481481492519378662e-01 -5.276101827621459961e-01 -2.055694609880447388e-01 -6.490656733512878418e-01 -1.665612012147903442e-01 -3.989908993244171143e-01 1.899653226137161255e-01 -1.145058348774909973e-01
-3.046986460685729980e-01 -5.270259976387023926e-01 1.567222774028778076e-01 2.803574129939079285e-02 1.950085014104843140e-01 -1.510231792926788330e-01 4.551001489162445068e-01 -5.797431468963623047e-01
-8.965029716491699219e-01 3.818566352128982544e-02 1.447487622499465942e-01 7.442040741443634033e-02 -1.756643801927566528e-01 -1.872103959321975708e-01 3.195424079895019531e-01 -1.790600456297397614e-02
-6.441984176635742188e-01 -3.363020420074462891e-01 -3.020693063735961914e-01 -5.927655696868896484e-01 1.311951875686645508e-01 -7.372966408729553223e-02 -5.829781293869018555e-02 -5.696976557374000549e-02
-3.804864287376403809e-01 -1.039390712976455688e-01 -2.022677361965179443e-01 5.071993470191955566e-01 -4.951632618904113770e-01 -8.020278066396713257e-02 1.722204834222793579e-01 -5.147663354873657227e-01
-2.384368032217025757e-01 2.693895697593688965e-01 -2.715830206871032715e-01 1.041629631072282791e-02 -1.101587191224098206e-01 -7.535247206687927246e-01 2.004179917275905609e-02 -4.651615023612976074e-01
-1.843872517347335815e-01 -1.177787482738494873e-01 3.419634401798248291e-01 1.070120856165885925e-01 -1.737121194601058960e-01 -3.322835266590118408e-01 3.757262229919433594e-01 -7.361933588981628418e-01
-4.923336505889892578e-01 1.423346847295761108e-01 -7.430562376976013184e-02 -2.505344450473785400e-01 -7.569848895072937012e-01 -2.875436544418334961e-01 9.908540546894073486e-02 5.944996327161788940e-02
-6.136485338211059570e-01 -2.521313726902008057e-01 -8.018627017736434937e-02 -6.144059896469116211e-01 -1.772448569536209106e-01 -3.179873228073120117e-01 1.275076717138290405e-01 1.647745966911315918e-01
-3.761214613914489746e-01 2.869391143321990967e-01 -6.811383962631225586e-01 1.499132066965103149e-02 -7.966645807027816772e-02 -4.893053770065307617e-01 2.163835316896438599e-01 -1.394131630659103394e-01
-3.087152242660522461e-01 -1.410362869501113892e-02 -1.154873669147491455e-01 -5.599166154861450195e-01 -2.366538345813751221e-01 -6.031491160392761230e-01 3.898450136184692383e-01 -7.667508721351623535e-02
-7.129966020584106445e-01 -3.215386867523193359e-01 4.996678233146667480e-02 1.766247600317001343e-01 -3.253556191921234131e-01 -4.582806527614593506e-01 1.308671534061431885e-01 1.468065530061721802e-01
-2.285226136445999146e-01 -7.379715889692306519e-02 -6.236962676048278809e-01 -1.297038048505783081e-01 -2.653234302997589111e-01 -6.777392625808715820e-01 -5.277525633573532104e-02 -6.323780119419097900e-02
-1.308213174343109131e-01 -1.017996445298194885e-01 -4.563339650630950928e-01 -7.033083438873291016e-01 -1.828905008733272552e-02 -3.785031735897064209e-01 -9.731031209230422974e-02 -3.414247930049896240e-01
-2.231264859437942505e-01 -1.141237691044807434e-01 1.142425984144210815e-01 -5.202092528343200684e-01 -6.538061499595642090e-01 -3.011707961559295654e-01 3.392906785011291504e-01 -1.422561258077621460e-01
-6.226666569709777832e-01 -3.775273859500885010e-01 1.711949557065963745e-01 -2.751375734806060791e-01 2.622178494930267334e-01 -1.849817186594009399e-01 -3.114488422870635986e-01 -4.059237241744995117e-01
-8.992690443992614746e-01 1.061768606305122375e-01 4.379055649042129517e-02 -3.644367679953575134e-02 5.766430124640464783e-02 -2.295019179582595825e-01 3.470828235149383545e-01 -1.824854500591754913e-02
-2.480330318212509155e-01 -1.696751862764358521e-01 -2.675803899765014648e-01 1.480504572391510010e-01 -1.838336586952209473e-01 -2.059565633535385132e-01 -5.135496854782104492e-01 -6.900910139083862305e-01
-7.145079970359802246e-01 -3.243190646171569824e-01 -1.482039391994476318e-01 4.118054211139678955e-01 -2.333113178610801697e-02 -1.919792592525482178e-01 -2.342559099197387695e-01 -3.169718980789184570e-01
-1.859747916460037231e-01 -5.304406285285949707e-01 -2.355971485376358032e-01 2.138913571834564209e-01 -3.784945905208587646e-01 -1.508504003286361694e-01 -3.750571608543395996e-01 -5.254605412483215332e-01
-5.355599522590637207e-01 2.091691344976425171e-01 -6.332520842552185059e-01 -1.415060311555862427e-01 -8.185260742902755737e-02 -4.679242968559265137e-01 1.492143571376800537e-01 2.176212705671787262e-02
-1.254317164421081543e-01 -1.211391463875770569e-01 2.634038925170898438e-01 3.027863986790180206e-02 -1.958659291267395020e-01 -3.941812217235565186e-01 5.058822631835937500e-01 -6.705479621887207031e-01
-5.644901394844055176e-01 1.222049072384834290e-01 -1.102148666977882385e-01 -4.968609511852264404e-01 -3.018818795680999756e-01 -4.570717215538024902e-01 3.068647384643554688e-01 1.148285493254661560e-01
-2.920224070549011230e-01 4.613247513771057129e-02 1.335122734308242798e-01 -4.491160809993743896e-01 -6.242004632949829102e-01 -4.824587404727935791e-01 2.330266386270523071e-01 -1.279440075159072876e-01
-5.024001002311706543e-01 -2.777388989925384521e-01 -2.633322477340698242e-01 2.748258411884307861e-01 -2.437816560268402100e-01 1.583620458841323853e-01 5.264761447906494141e-01 -4.048416912555694580e-01
-3.149962425231933594e-01 -3.583019077777862549e-01 -5.052037164568901062e-02 5.268784984946250916e-02 4.281970858573913574e-01 -4.221210181713104248e-01 2.640118300914764404e-01 -5.795064568519592285e-01
-4.417462348937988281e-01 -5.405765175819396973e-01 3.250125348567962646e-01 -1.203867867588996887e-01 1.822415590286254883e-01 -2.090281099081039429e-01 4.233541488647460938e-01 -3.692934215068817139e-01
-4.856286346912384033e-01 -4.439369440078735352e-01 3.115786314010620117e-01 -2.134426385164260864e-01 2.404431700706481934e-01 -3.362935408949851990e-02 -2.084453999996185303e-01 -5.674968361854553223e-01
-1.256821900606155396e-01 -4.383669495582580566e-01 -3.008333146572113037e-01 -1.846345327794551849e-02 -2.400488704442977905e-01 6.042676977813243866e-03 5.350254774093627930e-01 -5.977330207824707031e-01
-2.117314487695693970e-01 4.116815514862537384e-03 -4.006218314170837402e-01 -6.443527340888977051e-02 -1.719053089618682861e-01 9.458464384078979492e-02 5.291278362274169922e-01 -6.870437264442443848e-01
-6.467365622520446777e-01 -4.253950119018554688e-01 -2.478947639465332031e-01 1.439675986766815186e-01 -3.925210833549499512e-01 -3.410755991935729980e-01 -1.269361078739166260e-01 1.790925115346908569e-01
-1.888427585363388062e-01 -1.047226972877979279e-02 -3.510241806507110596e-01 -6.513389945030212402e-01 -8.095666021108627319e-02 -5.646346211433410645e-01 -8.356138318777084351e-02 -2.905506193637847900e-01
-4.632165431976318359e-01 -1.151762679219245911e-01 -3.792560994625091553e-01 -1.068255826830863953e-01 9.204909950494766235e-02 4.032422900199890137e-01 -1.161602362990379333e-01 -6.575312614440917969e-01
-8.693158626556396484e-01 1.401103585958480835e-01 6.412439048290252686e-02 -2.607331611216068268e-02 1.039099413901567459e-02 -2.594646811485290527e-01 3.751942217350006104e-01 -1.080120503902435303e-01
-2.193206399679183960e-01 -3.600340187549591064e-01 -9.093102812767028809e-02 4.008995294570922852e-01 -7.092213630676269531e-02 -3.497225046157836914e-01 1.171785816550254822e-01 -7.156944274902343750e-01
-2.879321873188018799e-01 1.489294171333312988e-01 -6.314757466316223145e-01 -1.046165917068719864e-02 9.475590288639068604e-02 -5.871246457099914551e-01 2.536403834819793701e-01 -2.793145179748535156e-01
-6.167840361595153809e-01 2.823358774185180664e-01 -4.625420868396759033e-01 -5.180516839027404785e-02 -6.947857141494750977e-02 -5.304895043373107910e-01 -1.515898406505584717e-01 -1.183602660894393921e-01
-6.171087548136711121e-02 -2.208928912878036499e-01 -2.220310270786285400e-01 -4.586549699306488037e-01 -5.708057880401611328e-01 -5.809926986694335938e-01 1.382182240486145020e-01 -7.252451777458190918e-02
-2.667402625083923340e-01 -5.272294878959655762e-01 3.245427086949348450e-02 -8.562899380922317505e-02 4.569208323955535889e-01 -3.339602649211883545e-01 1.339015960693359375e-01 -5.515953898429870605e-01
-2.847326099872589111e-01 -2.388727068901062012e-01 -3.118241727352142334e-01 1.185405999422073364e-01 1.018595471978187561e-01 7.231985032558441162e-02 -2.636363171041011810e-02 -8.569016456604003906e-01
-8.758077621459960938e-01 -4.731196910142898560e-02 3.079295344650745392e-02 2.224179953336715698e-01 -5.600746721029281616e-02 -3.334770202636718750e-01 2.565781772136688232e-01 -1.132655050605535507e-02
-2.838847339153289795e-01 -5.750647783279418945e-01 -3.970189020037651062e-02 3.520844876766204834e-01 -3.113043606281280518e-01 -2.353222370147705078e-01 -1.865877807140350342e-01 -5.254220366477966309e-01
-1.510280966758728027e-01 -3.351190984249114990e-01 -1.615257859230041504e-01 -1.521676927804946899e-01 -3.976115584373474121e-01 1.295217275619506836e-01 -5.010804533958435059e-01 -6.242499351501464844e-01
-7.956642508506774902e-01 1.209622696042060852e-01 -9.331949055194854736e-02 1.562906503677368164e-01 -1.453143507242202759e-01 -4.305902421474456787e-01 3.345256149768829346e-01 2.682674117386341095e-02
-1.348683685064315796e-01 -1.983109116554260254e-01 -1.926300972700119019e-01 -4.492823481559753418e-01 -5.512083768844604492e-01 -5.637243986129760742e-01 2.721468210220336914e-01 -8.855829387903213501e-02
-3.393338322639465332e-01 -2.889334857463836670e-01 -4.978490769863128662e-01 2.360653504729270935e-02 5.925509333610534668e-02 1.735586524009704590e-01 4.320992529392242432e-01 -5.767281055450439453e-01
-2.576790452003479004e-01 -4.226061403751373291e-01 1.546429693698883057e-01 2.860863506793975830e-01 -2.929457724094390869e-01 -4.480458423495292664e-02 3.462062776088714600e-01 -6.645015478134155273e-01
-2.120098620653152466e-01 -1.431983411312103271e-01 3.612325489521026611e-01 1.094792634248733521e-01 -1.977298706769943237e-01 -3.310391008853912354e-01 4.576342701911926270e-01 -6.587551832199096680e-01
-3.174491524696350098e-01 -4.560404270887374878e-02 -6.845449656248092651e-02 -1.292909532785415649e-01 -5.073472261428833008e-01 7.233636081218719482e-02 -6.341834068298339844e-01 -4.592622816562652588e-01
-4.049949049949645996e-01 -3.412709236145019531e-01 1.556780934333801270e-01 -1.702100783586502075e-01 1.881870776414871216e-01 -1.375902742147445679e-01 4.408261477947235107e-01 -6.462452411651611328e-01
-7.548344731330871582e-01 -1.296041756868362427e-01 -2.868990898132324219e-01 2.469175457954406738e-01 8.793947286903858185e-03 -4.797292053699493408e-01 -1.669037789106369019e-01 -1.098818853497505188e-01
-5.457490086555480957e-01 -2.726280093193054199e-01 2.080250382423400879e-01 -5.119375586509704590e-01 -2.192158997058868408e-01 -3.991532623767852783e-01 3.116690218448638916e-01 1.340189278125762939e-01
-2.441698014736175537e-01 -2.528756260871887207e-01 -3.536559641361236572e-01 -5.845697522163391113e-01 -1.513188332319259644e-01 -6.170019507408142090e-01 1.182820182293653488e-02 -7.688904553651809692e-02
-3.648285567760467529e-01 -3.962137997150421143e-01 -3.154457807540893555e-01 -7.434616684913635254e-01 -1.588846743106842041e-02 -1.858086585998535156e-01 3.937571495771408081e-02 -1.461026072502136230e-01
-3.055853545665740967e-01 -8.582894504070281982e-02 3.989146649837493896e-01 1.371107995510101318e-01 -1.855417191982269287e-01 -2.800135612487792969e-01 4.484965205192565918e-01 -6.382290124893188477e-01
-3.118151724338531494e-01 -7.462740689516067505e-02 3.874133527278900146e-01 1.128316670656204224e-01 -1.949429214000701904e-01 -2.790900468826293945e-01 4.184215366840362549e-01 -6.658914089202880859e-01
-6.207389831542968750e-01 -4.410735368728637695e-01 -2.681259764358401299e-03 -5.636640191078186035e-01 -2.241852879524230957e-01 -1.023167222738265991e-01 1.674476563930511475e-01 1.168187782168388367e-01
-7.874162197113037109e-01 -2.499407231807708740e-01 1.001156195998191833e-01 2.804715633392333984e-01 -3.691016510128974915e-02 -1.237399876117706299e-01 -3.605600297451019287e-01 -2.866018414497375488e-01
-4.781449735164642334e-01 1.916970610618591309e-01 -4.497689008712768555e-01 -4.351034462451934814e-01 1.007477045059204102e-01 -2.286573946475982666e-01 -4.173316955566406250e-01 -3.262246549129486084e-01
-5.126960873603820801e-01 1.454652398824691772e-01 -7.078235596418380737e-02 -2.621459364891052246e-01 -7.415399551391601562e-01 -2.833800315856933594e-01 1.006145030260086060e-01 4.407690837979316711e-02
-5.751761794090270996e-01 -4.606057703495025635e-01 8.296717703342437744e-02 3.745300695300102234e-02 -1.960283070802688599e-01 -5.687590241432189941e-01 2.384129762649536133e-01 1.731292009353637695e-01
-6.274090409278869629e-01 -1.303902864456176758e-01 -3.470294475555419922e-01 5.041381120681762695e-01 -1.200378686189651489e-01 -2.278861105442047119e-01 -9.007526934146881104e-02 -3.745889663696289062e-01
-9.269951283931732178e-02 -6.723892688751220703e-01 -2.364330291748046875e-01 6.144979223608970642e-02 -2.806448340415954590e-01 -2.033983916044235229e-01 4.965248405933380127e-01 -3.360855579376220703e-01
-4.564809203147888184e-01 -2.158339321613311768e-01 -2.857339382171630859e-01 6.533705443143844604e-02 -1.204992681741714478e-01 4.628693759441375732e-01 1.196509413421154022e-02 -6.559091210365295410e-01
-2.637066543102264404e-01 1.427249759435653687e-01 -1.298503428697586060e-01 -7.411926388740539551e-01 -4.927111566066741943e-01 -1.529743075370788574e-01 -1.752984970808029175e-01 -2.167156785726547241e-01
-6.192493438720703125e-01 -2.878376543521881104e-01 3.628941476345062256e-01 2.927401103079319000e-03 -1.863873004913330078e-01 -2.305402792990207672e-02 -8.344554156064987183e-02 -5.997868776321411133e-01
-2.579952478408813477e-01 7.648590952157974243e-02 -2.965163886547088623e-01 -1.544805765151977539e-01 -6.375252455472946167e-02 -1.175950765609741211e-01 8.223707675933837891e-01 -3.487341105937957764e-01
-5.685093998908996582e-01 -2.566089332103729248e-01 -1.778126955032348633e-01 3.479621112346649170e-01 -2.461445704102516174e-02 1.422094702720642090e-01 3.984518945217132568e-01 -5.278832316398620605e-01
-2.362914383411407471e-01 -3.613761663436889648e-01 -4.361308515071868896e-01 -3.282244876027107239e-02 -1.062896400690078735e-01 2.716102600097656250e-01 8.531649410724639893e-02 -7.279680371284484863e-01
-5.143561363220214844e-01 -3.816803395748138428e-01 -2.919812798500061035e-01 -6.071539521217346191e-01 -1.568107455968856812e-01 -3.053630292415618896e-01 2.804707735776901245e-02 1.313241869211196899e-01
-5.675645545125007629e-02 -5.756548047065734863e-01 -1.085758879780769348e-01 -6.919453740119934082e-01 -1.478776782751083374e-01 -2.433310896158218384e-01 1.663606911897659302e-01 -2.570402026176452637e-01
-4.677335321903228760e-01 -4.154853522777557373e-01 4.166997075080871582e-01 -1.274086534976959229e-01 -2.476001530885696411e-02 -1.033646836876869202e-01 5.139060020446777344e-01 -3.785885274410247803e-01
-3.357971608638763428e-01 -3.589744493365287781e-02 -4.129521548748016357e-01 5.346066504716873169e-02 2.308250069618225098e-01 -7.279121279716491699e-01 6.266047805547714233e-02 -3.542622029781341553e-01
-4.931170865893363953e-02 -3.730430901050567627e-01 -2.874757349491119385e-01 1.647831350564956665e-01 -3.203718662261962891e-01 -6.159162521362304688e-01 2.127628475427627563e-01 -4.704812467098236084e-01
-2.437165975570678711e-01 -5.287760496139526367e-01 -1.296414285898208618e-01 2.594214081764221191e-01 1.936535984277725220e-01 -2.862049937248229980e-01 1.174616962671279907e-01 -6.660926342010498047e-01
-7.100614905357360840e-01 -3.995342850685119629e-01 4.382601007819175720e-02 -3.349781632423400879e-01 -1.420412361621856689e-01 -3.015578091144561768e-01 -3.084524273872375488e-01 1.256913691759109497e-01
-5.583221316337585449e-01 -3.643926978111267090e-01 -3.122473955154418945e-01 -5.588006973266601562e-01 -3.019580803811550140e-02 -3.715072572231292725e-01 7.704358547925949097e-03 8.215223252773284912e-02
-2.407689839601516724e-01 -1.291245073080062866e-01 -4.826092123985290527e-01 -2.102702409029006958e-01 -3.209533393383026123e-01 3.784300386905670166e-01 3.356266915798187256e-01 -5.379279255867004395e-01
-7.815689444541931152e-01 -2.334403693675994873e-01 -2.691016793251037598e-01 -1.538606137037277222e-01 -4.532737284898757935e-02 1.906139850616455078e-01 -4.148775339126586914e-01 -1.674969345331192017e-01
-6.062113642692565918e-01 2.467093467712402344e-01 4.290016591548919678e-01 -1.351699326187372208e-02 -3.860341906547546387e-01 4.941000789403915405e-02 2.060407306998968124e-03 -4.857460260391235352e-01
-5.852555632591247559e-01 -3.770092725753784180e-01 3.632440567016601562e-01 6.960893422365188599e-02 2.179518342018127441e-02 1.519053056836128235e-02 3.814839720726013184e-01 -4.819881916046142578e-01
-4.885646998882293701e-01 -1.068179532885551453e-01 5.984255075454711914e-01 -4.142806231975555420e-01 -6.339386105537414551e-02 -1.891367137432098389e-01 2.249669134616851807e-01 -3.602102696895599365e-01
-4.959697127342224121e-01 -4.858871400356292725e-01 -3.311069309711456299e-02 3.501948416233062744e-01 -5.076039433479309082e-01 -1.844908446073532104e-01 -2.232218384742736816e-01 -2.294957935810089111e-01
-4.274781048297882080e-01 1.521536055952310562e-02 5.169899389147758484e-02 -4.461119472980499268e-01 -7.163763046264648438e-01 -2.783797681331634521e-01 1.561537683010101318e-01 -1.637032628059387207e-02
-7.632107734680175781e-01 -2.205748260021209717e-01 -4.517925158143043518e-02 -4.555885493755340576e-01 -1.714854687452316284e-01 2.980580329895019531e-01 2.006611526012420654e-01 2.726064994931221008e-02
-6.091427803039550781e-01 1.827565133571624756e-01 4.870041012763977051e-01 -2.490274608135223389e-01 -1.316302567720413208e-01 1.222262158989906311e-02 1.561639159917831421e-01 -5.044743418693542480e-01
-7.309031486511230469e-01 -3.607175052165985107e-01 8.052763342857360840e-02 -5.215843915939331055e-01 -1.632731258869171143e-01 -5.847516283392906189e-02 1.009710431098937988e-01 1.298315078020095825e-01
-5.372151136398315430e-01 7.753179222345352173e-02 -1.620421260595321655e-01 -5.591326951980590820e-01 2.741811275482177734e-01 -3.608689457178115845e-02 -2.323902994394302368e-01 -4.858179092407226562e-01
-6.262728571891784668e-01 3.399240076541900635e-01 3.377325832843780518e-01 -2.176726311445236206e-01 -6.140815466642379761e-02 -1.369823962450027466e-01 1.166310533881187439e-01 -5.428181886672973633e-01
-3.010285496711730957e-01 5.728224515914916992e-01 2.080335281789302826e-02 -9.133695811033248901e-02 -3.177807033061981201e-01 -1.233608126640319824e-01 -9.292247146368026733e-02 -6.690621376037597656e-01
-3.459507226943969727e-01 1.711521744728088379e-01 -5.197744369506835938e-01 7.576432824134826660e-02 -5.692445859313011169e-02 -7.141607403755187988e-01 8.560346066951751709e-02 -2.335074096918106079e-01
1.072627976536750793e-01 -3.561672866344451904e-01 3.288411535322666168e-03 8.000645041465759277e-02 -2.255246937274932861e-01 -5.006926059722900391e-01 2.201694846153259277e-01 -7.107734084129333496e-01
-4.299689829349517822e-01 2.392138987779617310e-01 9.642086178064346313e-02 -2.203563600778579712e-01 -7.461569905281066895e-01 -3.553687930107116699e-01 7.331664860248565674e-02 -1.078747287392616272e-01
-6.037988141179084778e-02 -6.413123756647109985e-02 -1.936285197734832764e-01 -5.330113172531127930e-01 -3.601437807083129883e-01 -6.761878132820129395e-01 1.648130267858505249e-01 -2.378057241439819336e-01
-7.005903124809265137e-02 -3.222226500511169434e-01 6.543058156967163086e-02 7.680138200521469116e-02 -2.526768855750560760e-02 -7.397702932357788086e-01 1.725377589464187622e-01 -5.508329272270202637e-01
-2.118211686611175537e-01 7.856402546167373657e-03 2.987101674079895020e-03 -3.912386596202850342e-01 1.607330292463302612e-01 -8.364087343215942383e-02 6.224864125251770020e-01 -6.177970767021179199e-01
-5.412818789482116699e-01 -1.445396095514297485e-01 5.977301597595214844e-01 -8.636416494846343994e-02 -1.847211271524429321e-01 -1.941853910684585571e-01 2.935911715030670166e-01 -4.041738510131835938e-01
-4.571791887283325195e-01 1.017223447561264038e-01 1.389340311288833618e-02 -3.405378162860870361e-01 -7.361454963684082031e-01 -3.236924409866333008e-01 1.325474679470062256e-01 1.499445084482431412e-02
-6.978483200073242188e-01 1.584364920854568481e-01 6.958519667387008667e-02 6.883516162633895874e-02 -8.458778262138366699e-02 -5.988017320632934570e-01 3.321434557437896729e-01 -4.782552272081375122e-02
-4.902397096157073975e-01 3.122796863317489624e-02 2.751984596252441406e-01 -3.616793751716613770e-01 1.204774454236030579e-01 2.806684188544750214e-02 -1.327918469905853271e-01 -7.205605506896972656e-01
-4.860102534294128418e-01 1.774341613054275513e-01 -5.583818256855010986e-02 -2.387313097715377808e-01 -6.606230735778808594e-01 -4.742415845394134521e-01 1.038965433835983276e-01 8.833014406263828278e-03
-4.427229762077331543e-01 -5.196211338043212891e-01 3.704456984996795654e-01 -1.140245124697685242e-01 2.296448647975921631e-01 -3.004615902900695801e-01 -1.548299640417098999e-01 -4.655881226062774658e-01
7.302376627922058105e-02 -5.988196134567260742e-01 3.028072789311408997e-02 9.524282813072204590e-02 -3.083190917968750000e-01 -4.767120480537414551e-01 2.041695564985275269e-01 -5.119513273239135742e-01
-7.141138911247253418e-01 -7.908089458942413330e-02 -4.583941102027893066e-01 -2.594799995422363281e-01 4.117370024323463440e-02 -4.158460199832916260e-01 -1.657191365957260132e-01 6.516559422016143799e-02
-4.821270406246185303e-01 -3.869508579373359680e-02 -1.735630929470062256e-01 2.337085306644439697e-01 -3.707594275474548340e-01 3.224424719810485840e-01 1.428162604570388794e-01 -6.476758122444152832e-01
-6.105577349662780762e-01 -3.264753222465515137e-01 2.707443535327911377e-01 -2.296644300222396851e-01 2.813200950622558594e-01 3.244496881961822510e-02 -2.258889228105545044e-01 -5.131915211677551270e-01
-2.575143873691558838e-01 1.880484446883201599e-02 -1.718317717313766479e-02 -4.976934194564819336e-01 -6.304106712341308594e-01 -2.458745390176773071e-01 4.696436822414398193e-01 -8.307649940252304077e-02
-6.195886135101318359e-01 -4.720517992973327637e-02 5.575469136238098145e-01 2.090372517704963684e-02 -2.221401035785675049e-01 -2.481524050235748291e-01 -1.613125205039978027e-01 -4.069873094558715820e-01
-9.142371416091918945e-01 1.245326250791549683e-01 1.909224689006805420e-01 -1.265012472867965698e-01 -2.266526222229003906e-01 4.845883697271347046e-02 2.061274498701095581e-01 3.010153595823794603e-04
-4.659439995884895325e-02 3.146628737449645996e-01 3.271785005927085876e-02 5.491650663316249847e-03 -2.272552847862243652e-01 -3.049279451370239258e-01 3.889664709568023682e-01 -7.757542729377746582e-01
-1.561661809682846069e-01 1.784152910113334656e-02 7.164589315652847290e-02 -1.365236639976501465e-01 5.886951833963394165e-02 -1.765152215957641602e-01 5.162486433982849121e-01 -8.064651489257812500e-01
-4.276283085346221924e-01 2.153388857841491699e-01 2.371968477964401245e-01 -2.247440367937088013e-01 -6.394230723381042480e-01 -3.983725905418395996e-01 2.696842253208160400e-01 -1.539447456598281860e-01
-3.606905043125152588e-01 -8.473850041627883911e-02 -3.610514402389526367e-01 2.973632812500000000e-01 -7.417538017034530640e-02 -7.550179958343505859e-01 3.040303848683834076e-02 -2.597311735153198242e-01
-1.882226169109344482e-01 -3.811824023723602295e-01 2.771626412868499756e-01 9.490416944026947021e-02 -4.167262837290763855e-02 -4.962717890739440918e-01 1.753928512334823608e-01 -6.742858886718750000e-01
-3.098141252994537354e-01 -3.745930492877960205e-01 -2.960714697837829590e-01 5.750194936990737915e-02 -1.505273431539535522e-01 3.606233596801757812e-01 3.118047118186950684e-01 -6.502312421798706055e-01
-8.348671793937683105e-01 1.623358726501464844e-01 2.354536503553390503e-01 1.072944179177284241e-01 -3.783331438899040222e-02 -3.386886417865753174e-01 2.243448793888092041e-01 -2.078981846570968628e-01
-6.483057141304016113e-02 -1.275304146111011505e-02 -2.466624826192855835e-01 -2.097738087177276611e-01 -6.203308105468750000e-01 1.808166056871414185e-01 -1.538846492767333984e-01 -6.705232858657836914e-01
-7.869262695312500000e-01 -1.783710531890392303e-02 4.036445021629333496e-01 -8.777306228876113892e-02 -1.648774445056915283e-01 8.920414745807647705e-02 3.145626783370971680e-01 -2.751438915729522705e-01
-5.716667175292968750e-01 -3.230690658092498779e-01 5.077303051948547363e-01 -1.156246736645698547e-01 8.174262940883636475e-02 -1.615009903907775879e-01 3.736895620822906494e-01 -3.539151251316070557e-01
-5.050721168518066406e-01 -5.616557002067565918e-01 3.949596881866455078e-01 -3.794408589601516724e-02 4.488680884242057800e-02 -9.044282138347625732e-02 4.088607132434844971e-01 -3.076527714729309082e-01
-5.417981147766113281e-01 -2.021220326423645020e-01 -2.139768898487091064e-01 4.728567600250244141e-01 -5.449791997671127319e-02 7.244507968425750732e-02 2.087406367063522339e-01 -5.868823528289794922e-01
-5.942203998565673828e-01 5.175197124481201172e-02 -3.703665435314178467e-01 -1.839819997549057007e-01 1.471055001020431519e-01 -3.960719704627990723e-01 -3.530138731002807617e-01 -4.123971462249755859e-01
-4.436914324760437012e-01 -2.115281671285629272e-01 -4.205757379531860352e-01 -3.914067149162292480e-01 5.392350794863887131e-05 -7.180196046829223633e-02 -2.645750045776367188e-01 -5.942683815956115723e-01
-4.521970748901367188e-01 -1.579442620277404785e-01 1.133466884493827820e-01 -2.804028987884521484e-01 1.767638474702835083e-01 9.191010147333145142e-02 -3.858956992626190186e-01 -7.003497481346130371e-01
-5.815163850784301758e-01 -4.903093278408050537e-01 -5.925415083765983582e-02 3.659408092498779297e-01 9.269620478153228760e-02 -1.753776520490646362e-01 -2.390844374895095825e-01 -4.330131411552429199e-01
-7.163043320178985596e-02 -2.492738664150238037e-01 -5.455020666122436523e-01 1.603715717792510986e-01 1.152584776282310486e-01 -4.693810641765594482e-01 1.529137194156646729e-01 -5.936787128448486328e-01
-6.442123055458068848e-01 7.060536742210388184e-02 5.223204493522644043e-01 2.685108967125415802e-02 -2.754783034324645996e-01 2.204846823588013649e-03 8.126802742481231689e-02 -4.732526242733001709e-01
-1.848746091127395630e-01 -1.885392703115940094e-02 -4.540539979934692383e-01 2.531480193138122559e-01 -1.460509449243545532e-01 -7.425417900085449219e-01 8.228428661823272705e-02 -3.402165472507476807e-01
-7.089146375656127930e-01 1.279261410236358643e-01 8.295895531773567200e-03 -5.620228648185729980e-01 -3.475939035415649414e-01 -1.234254240989685059e-01 1.593122184276580811e-01 6.083410978317260742e-02
-4.806023240089416504e-01 -4.819780960679054260e-02 9.715558588504791260e-02 -5.073922276496887207e-01 -5.970525741577148438e-01 -1.488196253776550293e-01 3.437239527702331543e-01 5.519965291023254395e-02
-7.644917964935302734e-01 -4.027945697307586670e-01 -1.462718695402145386e-01 1.373383700847625732e-01 -2.543973326683044434e-01 -1.870829761028289795e-01 -3.347114920616149902e-01 3.607670590281486511e-02
-6.778282672166824341e-02 -1.288466751575469971e-01 -1.203092411160469055e-01 1.562113463878631592e-01 -3.975758850574493408e-01 -2.254426181316375732e-01 5.186602473258972168e-01 -6.797266006469726562e-01
7.988306879997253418e-02 -4.155606031417846680e-01 -3.156031668186187744e-01 1.381138861179351807e-01 -3.816863298416137695e-01 -3.827404081821441650e-01 -8.580312877893447876e-02 -6.345947980880737305e-01
-8.814004063606262207e-01 -1.907052993774414062e-01 -2.608032710850238800e-02 2.022114247083663940e-01 -1.405963003635406494e-01 -3.074520826339721680e-01 1.497986614704132080e-01 9.198525547981262207e-02
-4.139250516891479492e-01 -2.124367952346801758e-01 5.242138504981994629e-01 -3.573951721191406250e-01 -1.763745993375778198e-01 1.380432993173599243e-01 -1.020284369587898254e-01 -5.660667419433593750e-01
-2.968008816242218018e-01 -5.533147454261779785e-01 1.029260978102684021e-01 -4.227335378527641296e-02 3.368211090564727783e-01 -3.304539918899536133e-01 2.997936606407165527e-01 -5.299494862556457520e-01
-1.419621706008911133e-01 -4.188263714313507080e-01 1.198723241686820984e-01 2.846969366073608398e-01 -1.046648398041725159e-01 -3.590534031391143799e-01 1.655074208974838257e-01 -7.360317111015319824e-01
-4.466398656368255615e-01 2.064676880836486816e-01 1.323863267898559570e-01 -2.043574750423431396e-01 -7.254648804664611816e-01 -3.488793671131134033e-01 2.099721878767013550e-01 -8.056887984275817871e-02
-6.647210121154785156e-01 -3.274779021739959717e-01 -1.897931694984436035e-01 -1.191608794033527374e-02 1.930197700858116150e-02 -3.846299946308135986e-01 -5.032010674476623535e-01 -1.149634122848510742e-01
-1.748780161142349243e-01 1.296571493148803711e-01 -3.846227228641510010e-01 -5.024911761283874512e-01 -4.485380351543426514e-01 -5.384268164634704590e-01 2.220450192689895630e-01 -1.085408627986907959e-01
-5.396056175231933594e-01 -6.775634735822677612e-02 -3.692183792591094971e-01 2.681037187576293945e-01 -3.473930805921554565e-02 -6.374899744987487793e-01 -1.823548376560211182e-01 -2.349030077457427979e-01
-4.714647233486175537e-01 1.195731014013290405e-01 -4.735970497131347656e-01 2.440947592258453369e-01 4.344197735190391541e-02 -5.404667854309082031e-01 1.016657352447509766e-01 -4.185922443866729736e-01
-4.687481820583343506e-01 1.045869886875152588e-01 3.094909191131591797e-01 -1.870201230049133301e-01 -3.784109055995941162e-01 2.419178336858749390e-01 -3.865006193518638611e-02 -6.598203778266906738e-01
-5.954722687602043152e-02 -3.184097111225128174e-01 -4.667836129665374756e-01 1.966661810874938965e-01 -3.048617839813232422e-01 -3.191384077072143555e-01 -1.143615767359733582e-01 -6.562288403511047363e-01
-3.730337023735046387e-01 -5.981327295303344727e-01 -3.631955981254577637e-01 -5.799739956855773926e-01 -4.512067139148712158e-02 -1.799451708793640137e-01 1.284038927406072617e-02 -1.487757917493581772e-02
-2.482664138078689575e-01 5.173586606979370117e-01 -1.883264034986495972e-01 1.821038313210010529e-02 -2.552304863929748535e-01 -3.654406070709228516e-01 -8.760718256235122681e-02 -6.546303033828735352e-01
-5.502325892448425293e-01 -2.644520103931427002e-01 -2.889084257185459137e-02 5.604092478752136230e-01 -2.535764276981353760e-01 -2.739487290382385254e-01 8.474686183035373688e-03 -4.159268438816070557e-01
-5.048190951347351074e-01 -4.481179416179656982e-01 1.403911709785461426e-01 -2.637191908434033394e-03 -2.546954751014709473e-01 -6.532480716705322266e-01 1.154478490352630615e-01 1.403584927320480347e-01
-9.253375977277755737e-02 5.305398106575012207e-01 -5.033838003873825073e-02 -2.135716527700424194e-01 -2.881501913070678711e-01 -3.138748705387115479e-01 1.899071931838989258e-01 -6.664875745773315430e-01
-4.217113256454467773e-01 -1.148156374692916870e-01 2.890100777149200439e-01 -2.231759876012802124e-01 1.734068095684051514e-01 -2.598233819007873535e-01 6.191291213035583496e-01 -4.412975013256072998e-01
-4.593214690685272217e-01 -2.728201746940612793e-01 5.257685780525207520e-01 -1.376834213733673096e-01 -2.162232398986816406e-01 -1.849064528942108154e-01 -7.897391915321350098e-02 -5.762151479721069336e-01
-3.689302802085876465e-01 5.737228319048881531e-03 -3.409260809421539307e-01 -5.111899375915527344e-01 -4.303480684757232666e-01 -5.104292631149291992e-01 1.907216906547546387e-01 6.480465084314346313e-02
-6.580763459205627441e-01 1.221464797854423523e-01 4.286829829216003418e-01 8.423027396202087402e-02 -3.491818308830261230e-01 -2.346251010894775391e-01 2.068663686513900757e-01 -3.760071992874145508e-01
-4.740602374076843262e-01 -8.778527379035949707e-02 5.982685685157775879e-01 -1.641814857721328735e-01 -1.820386201143264771e-01 -2.890877127647399902e-01 -9.113516658544540405e-02 -5.076065659523010254e-01
-6.675307154655456543e-01 -1.044477373361587524e-01 -2.802954912185668945e-01 -4.740308597683906555e-02 -1.137289851903915405e-01 -5.174923539161682129e-01 -4.262628257274627686e-01 1.575547829270362854e-02
-4.506402611732482910e-01 -5.574842095375061035e-01 2.897061109542846680e-01 -3.230471163988113403e-02 2.472802400588989258e-01 -2.491401582956314087e-01 -1.577072441577911377e-01 -5.030621290206909180e-01
-5.413677096366882324e-01 -3.138533830642700195e-01 3.388366401195526123e-01 2.373268455266952515e-01 -6.180005669593811035e-01 4.133064672350883484e-02 -3.034834004938602448e-02 -2.296274006366729736e-01
-6.417963504791259766e-01 -5.859109163284301758e-01 1.646503955125808716e-01 1.948217302560806274e-01 -3.719335794448852539e-01 1.375828385353088379e-01 -2.917724661529064178e-02 -1.470565795898437500e-01
-4.846850633621215820e-01 -2.249115556478500366e-01 -4.527636989951133728e-02 2.270572483539581299e-01 -4.472915232181549072e-01 3.159085512161254883e-01 4.174922704696655273e-01 -4.321138560771942139e-01
-3.866170644760131836e-01 -6.187686324119567871e-01 -6.017757058143615723e-01 1.940364986658096313e-01 -1.595549285411834717e-01 -7.977958768606185913e-02 1.216647028923034668e-01 -1.457517594099044800e-01
-3.109237849712371826e-01 -4.072289466857910156e-01 -5.269078612327575684e-01 2.085215002298355103e-01 -2.210988104343414307e-01 -4.648904129862785339e-02 -2.882011830806732178e-01 -5.312927365303039551e-01
-2.680166065692901611e-01 -6.573960781097412109e-01 2.681700587272644043e-01 3.916186094284057617e-02 -4.892015457153320312e-01 5.749656632542610168e-02 1.962473690509796143e-01 -3.760475516319274902e-01
-1.496789753437042236e-01 -4.766085743904113770e-01 -2.864460051059722900e-01 -6.548718214035034180e-01 1.371780224144458771e-02 -3.626963496208190918e-01 2.061256319284439087e-01 -2.555532157421112061e-01
-2.590458691120147705e-01 -7.080419659614562988e-01 -4.951840639114379883e-02 2.143652588129043579e-01 -1.027431562542915344e-01 -3.497626781463623047e-01 -7.876425236463546753e-02 -4.940377473831176758e-01
7.707129418849945068e-02 -2.579315006732940674e-01 -3.568664565682411194e-02 2.081687450408935547e-01 -4.936774969100952148e-01 -5.005834102630615234e-01 1.823781728744506836e-01 -5.961213111877441406e-01
2.326010912656784058e-02 -5.037996768951416016e-01 -2.826425135135650635e-01 -1.865270361304283142e-02 -1.190548911690711975e-01 -3.831320703029632568e-01 -3.958930969238281250e-01 -5.896733403205871582e-01
-5.724040865898132324e-01 -3.529699742794036865e-01 4.385534524917602539e-01 -6.250739842653274536e-02 5.084323883056640625e-02 -1.805575937032699585e-01 4.172667264938354492e-01 -3.771363496780395508e-01
-1.638730615377426147e-01 -3.189378678798675537e-01 -2.350278198719024658e-01 3.090466260910034180e-01 -1.330686658620834351e-01 -2.950842380523681641e-01 9.146559238433837891e-02 -7.794412970542907715e-01
-3.081133067607879639e-01 9.015490114688873291e-02 -2.164976894855499268e-01 -1.639456599950790405e-01 -8.984883129596710205e-02 -8.720545768737792969e-01 -6.452696770429611206e-02 -2.246623784303665161e-01
-2.284000217914581299e-01 -5.162302255630493164e-01 2.569059133529663086e-01 -2.711986005306243896e-01 -4.255865216255187988e-01 1.970394998788833618e-01 4.554765522480010986e-01 -3.382059633731842041e-01
-6.857296228408813477e-01 -2.742155194282531738e-01 -4.452779889106750488e-02 -5.050641298294067383e-01 -1.303084939718246460e-01 3.764259219169616699e-01 1.753791570663452148e-01 -8.985219895839691162e-02
-3.564231097698211670e-01 2.310423552989959717e-01 -7.823939621448516846e-02 -8.692920953035354614e-02 2.677401341497898102e-02 4.349540546536445618e-02 6.167170405387878418e-01 -6.503502726554870605e-01
-2.718565464019775391e-01 3.086479604244232178e-01 -2.359574735164642334e-01 6.672802567481994629e-02 -2.209960669279098511e-01 -2.033567577600479126e-01 4.348453879356384277e-01 -7.010123729705810547e-01
-4.048885703086853027e-01 5.126326531171798706e-02 3.521483857184648514e-03 -4.647601842880249023e-01 1.795460283756256104e-01 1.779214851558208466e-02 -3.878564834594726562e-01 -6.591183543205261230e-01
-1.671325266361236572e-01 -7.202608138322830200e-02 -6.242013350129127502e-02 3.043467104434967041e-01 -5.895063877105712891e-01 -6.417315006256103516e-01 2.117485553026199341e-01 -2.572572529315948486e-01
-8.078736662864685059e-01 -3.682948052883148193e-01 1.671417653560638428e-01 -3.591876626014709473e-01 -8.815898746252059937e-02 5.796660855412483215e-02 -2.070518732070922852e-01 -2.727926522493362427e-02
-6.478763222694396973e-01 -5.023123621940612793e-01 1.061658635735511780e-01 1.119765564799308777e-01 -3.139466047286987305e-01 -4.318838715553283691e-01 -6.678257603198289871e-03 1.378334164619445801e-01
-4.028419554233551025e-01 -2.084127962589263916e-01 -3.789937198162078857e-01 1.105567216873168945e-01 -3.994682803750038147e-02 2.768169343471527100e-01 1.528572142124176025e-01 -7.326902747154235840e-01
-4.506031870841979980e-01 -1.825749576091766357e-01 -4.818654060363769531e-02 4.991739690303802490e-01 -2.392363846302032471e-01 5.490683019161224365e-02 2.304241508245468140e-01 -6.314923167228698730e-01
-2.662900090217590332e-01 1.550556719303131104e-01 -5.120610445737838745e-02 -3.212762773036956787e-01 -6.848173737525939941e-01 -3.246876895427703857e-01 4.504599571228027344e-01 -1.479723304510116577e-01
-6.484875082969665527e-01 -2.274798229336738586e-02 -1.752764880657196045e-01 -5.736337900161743164e-01 -2.351314723491668701e-01 9.709569811820983887e-02 3.900017142295837402e-01 4.850891605019569397e-02
-8.259322643280029297e-01 -1.903893351554870605e-01 -1.149255409836769104e-01 1.922348439693450928e-01 -3.620910942554473877e-01 -2.367833554744720459e-01 1.056733131408691406e-01 1.818865388631820679e-01
-5.764108896255493164e-01 -4.696040451526641846e-01 5.728424526751041412e-03 2.577780485153198242e-01 -3.839536011219024658e-01 3.035408258438110352e-01 2.351332008838653564e-01 -2.930787801742553711e-01
-6.680362820625305176e-01 -4.057550430297851562e-02 -2.856502532958984375e-01 -2.899628281593322754e-01 -7.066988945007324219e-02 -2.446780204772949219e-01 -5.646412968635559082e-01 -5.220287293195724487e-02
-5.224936008453369141e-01 -1.610860824584960938e-01 -4.274963140487670898e-01 2.048250846564769745e-02 -4.052060842514038086e-02 4.006006717681884766e-01 -1.829237937927246094e-01 -5.677102208137512207e-01
-7.025611996650695801e-01 -1.882022470235824585e-01 3.532497584819793701e-01 -1.318298280239105225e-01 -1.263015270233154297e-01 -1.131062731146812439e-01 -1.099501475691795349e-01 -5.366463065147399902e-01
-4.179934263229370117e-01 -2.277235239744186401e-01 -2.996945381164550781e-01 3.664386272430419922e-01 7.923310995101928711e-02 -6.702452898025512695e-01 -2.535968832671642303e-02 -3.052531480789184570e-01
-4.642333984375000000e-01 8.979341387748718262e-02 -1.926251687109470367e-02 -1.272391229867935181e-01 -7.085518836975097656e-01 -3.725368678569793701e-01 3.440425992012023926e-01 2.586501650512218475e-02
-5.045869946479797363e-01 -3.916936516761779785e-01 -4.201018214225769043e-01 3.842170238494873047e-01 6.515828520059585571e-02 -3.423340618610382080e-01 3.293062373995780945e-02 -3.812310099601745605e-01
-1.596226394176483154e-01 -7.391578704118728638e-02 -8.130027353763580322e-02 -4.349239468574523926e-01 -5.598576664924621582e-01 -5.734375715255737305e-01 3.557007312774658203e-01 -6.703827530145645142e-02
-3.979580104351043701e-01 -1.506560295820236206e-01 8.467154949903488159e-02 -4.661469459533691406e-01 -6.883802413940429688e-01 -1.665893346071243286e-01 2.981448471546173096e-01 6.292990595102310181e-02
-2.090919464826583862e-01 -3.182824850082397461e-01 -1.415971666574478149e-01 4.817287921905517578e-01 -3.568417131900787354e-01 -4.266020357608795166e-01 3.877388546243309975e-03 -5.417786836624145508e-01
-4.341946840286254883e-01 -3.600418269634246826e-01 -1.490012705326080322e-01 1.541830599308013916e-01 -2.176438719034194946e-01 3.887822926044464111e-01 -1.552281528711318970e-01 -6.428489089012145996e-01
-1.664102226495742798e-01 -1.617349535226821899e-01 8.207112550735473633e-03 -4.592474400997161865e-01 -7.509856224060058594e-01 -2.656091153621673584e-01 2.967280447483062744e-01 -1.122446656227111816e-01
-5.210716128349304199e-01 -2.967880070209503174e-01 1.040811985731124878e-01 2.469819635152816772e-01 -5.958374738693237305e-01 2.975988388061523438e-01 8.720511198043823242e-02 -3.426019549369812012e-01
-4.781276285648345947e-01 -1.734674423933029175e-01 2.328439205884933472e-01 -2.432235628366470337e-01 7.941669970750808716e-02 1.382966041564941406e-01 -3.234715461730957031e-01 -7.055935263633728027e-01
-6.092157363891601562e-01 -5.747908353805541992e-01 2.429495453834533691e-01 2.030051201581954956e-01 -3.513407409191131592e-01 1.872382909059524536e-01 8.043414913117885590e-03 -1.991811692714691162e-01
-2.280304878950119019e-01 -8.654882013797760010e-02 -1.774183213710784912e-01 -4.731324315071105957e-01 -6.000280380249023438e-01 -5.560722947120666504e-01 1.259591877460479736e-01 -8.009911514818668365e-03
-7.120094895362854004e-01 -3.528607487678527832e-01 -1.822235286235809326e-01 3.813376426696777344e-01 -7.730847597122192383e-02 -2.673954367637634277e-01 -2.634131610393524170e-01 -2.074723988771438599e-01
-3.288700878620147705e-01 1.248173341155052185e-01 -1.549958288669586182e-01 -1.839161068201065063e-01 4.907716438174247742e-02 1.362257003784179688e-01 4.853260219097137451e-01 -7.496058940887451172e-01
-5.710504055023193359e-01 1.352345794439315796e-01 -3.480008244514465332e-01 2.048743665218353271e-01 -1.887646615505218506e-01 -6.621667742729187012e-01 -4.841677844524383545e-02 -1.268613934516906738e-01
-4.120294451713562012e-01 -3.625607192516326904e-01 2.652440685778856277e-03 9.258591383695602417e-02 -4.830407500267028809e-01 2.401517033576965332e-01 4.479983150959014893e-01 -4.455316662788391113e-01
-6.962460279464721680e-01 -3.079974353313446045e-01 9.156812727451324463e-02 -4.420393109321594238e-01 -1.261552870273590088e-01 -3.869965970516204834e-01 1.594693958759307861e-01 1.596358567476272583e-01
-3.752295672893524170e-01 -2.934721112251281738e-02 -2.103254497051239014e-01 -8.188909292221069336e-02 7.768747210502624512e-02 5.957631394267082214e-02 5.102770328521728516e-01 -7.330972552299499512e-01
-5.777748823165893555e-01 -2.572602629661560059e-01 -3.191014528274536133e-01 4.705617427825927734e-01 -2.974078655242919922e-01 -1.804887801408767700e-01 -2.474051862955093384e-01 -3.074124157428741455e-01
-1.602279096841812134e-01 -2.056561708450317383e-01 3.167662620544433594e-01 -1.116755306720733643e-01 -3.509100973606109619e-01 6.147411838173866272e-02 4.909427165985107422e-01 -6.717726588249206543e-01
-3.852347135543823242e-01 2.691825032234191895e-01 -1.152123734354972839e-01 -1.164627224206924438e-01 -3.052344918251037598e-01 -5.871095657348632812e-01 -4.424287378787994385e-01 -3.445118069648742676e-01
-2.899508774280548096e-01 -4.615483880043029785e-01 2.557404935359954834e-01 2.670947611331939697e-01 -1.752985566854476929e-01 -1.051773726940155029e-01 3.468867242336273193e-01 -6.356387138366699219e-01
-2.869312465190887451e-01 -2.694473043084144592e-02 -3.986646831035614014e-01 -6.879583001136779785e-01 -1.423154175281524658e-01 -4.974054098129272461e-01 -2.065811306238174438e-03 -1.305914968252182007e-01
-2.487354725599288940e-01 -3.739849925041198730e-01 -4.222379624843597412e-01 1.639639437198638916e-01 2.491499632596969604e-01 -2.223687320947647095e-01 5.169050693511962891e-01 -4.630145728588104248e-01
-4.493975639343261719e-01 -2.867537438869476318e-01 -3.030310869216918945e-01 -2.490322478115558624e-02 -8.391827344894409180e-02 1.596766859292984009e-01 6.714296936988830566e-01 -3.741782605648040771e-01
-7.308439612388610840e-01 -3.053437471389770508e-01 6.267742812633514404e-02 -4.358020126819610596e-01 -2.521569728851318359e-01 3.214340806007385254e-01 1.072531640529632568e-01 1.934303902089595795e-02
-3.525751829147338867e-01 8.998923748731613159e-02 -1.621509492397308350e-01 -1.194979846477508545e-01 9.380387514829635620e-02 -7.896368205547332764e-02 6.437380313873291016e-01 -6.305449604988098145e-01
-4.431386888027191162e-01 -4.145092666149139404e-01 -3.892976045608520508e-01 3.076367378234863281e-01 9.418954700231552124e-02 -3.365061879158020020e-01 -3.318780362606048584e-01 -3.916198015213012695e-01
-5.160325765609741211e-01 3.112645074725151062e-02 6.648960709571838379e-02 -6.864704489707946777e-01 -4.277527332305908203e-01 -1.561791151762008667e-01 2.229366600513458252e-01 -3.737922990694642067e-03
-4.879632890224456787e-01 2.177200466394424438e-01 -9.031936526298522949e-02 7.693601399660110474e-02 -5.543449893593788147e-02 -7.168755531311035156e-01 -1.794237345457077026e-01 -3.888915479183197021e-01
-7.051103562116622925e-02 -2.188828140497207642e-01 -6.483060121536254883e-01 5.089491605758666992e-02 -3.718957901000976562e-01 -4.337876439094543457e-01 4.188632071018218994e-01 -1.493416875600814819e-01
-5.666987299919128418e-01 1.440079212188720703e-01 5.576648116111755371e-01 -1.192163005471229553e-01 -2.689879536628723145e-01 -9.457011520862579346e-02 1.919725984334945679e-01 -4.634221196174621582e-01
-2.273626625537872314e-01 -1.422525942325592041e-01 -2.374206483364105225e-01 -6.459496170282363892e-02 -1.754125207662582397e-01 5.384869128465652466e-02 7.504081726074218750e-01 -5.203343629837036133e-01
-5.185267925262451172e-01 -3.128110468387603760e-01 -2.273579388856887817e-01 3.548769652843475342e-01 -3.995561003684997559e-01 -3.101755380630493164e-01 4.309156239032745361e-01 -1.187762767076492310e-01
-1.880070567131042480e-02 -3.668192625045776367e-01 -3.105764985084533691e-01 1.692274957895278931e-01 -4.885102808475494385e-01 -1.322023123502731323e-01 -5.709871649742126465e-02 -6.932635903358459473e-01
-7.614211440086364746e-01 -1.833023279905319214e-01 2.811593413352966309e-01 -3.112857043743133545e-01 -3.241208195686340332e-02 -2.070208191871643066e-01 -3.730882406234741211e-01 -1.660893112421035767e-01
-6.663013100624084473e-01 9.210447967052459717e-02 -3.954918682575225830e-01 2.435035109519958496e-01 -1.126046702265739441e-01 -5.323429107666015625e-01 -1.481283158063888550e-01 -1.176468804478645325e-01
-3.102447688579559326e-01 -3.273936212062835693e-01 -2.147492915391921997e-01 1.185208335518836975e-01 -1.978754848241806030e-01 2.144811004400253296e-01 -3.225607573986053467e-01 -7.397261857986450195e-01
-2.359311133623123169e-01 -7.912502437829971313e-02 -2.463776022195816040e-01 -9.346302598714828491e-02 -5.187568664550781250e-01 2.063012123107910156e-01 -4.166078567504882812e-01 -6.191990971565246582e-01
-2.930546700954437256e-01 2.833493947982788086e-01 2.572664022445678711e-01 -2.341387122869491577e-01 -7.207022309303283691e-01 -2.690508067607879639e-01 1.899821907281875610e-01 -2.914307713508605957e-01
-3.568190336227416992e-01 -4.260200262069702148e-01 2.308493852615356445e-01 -3.148457109928131104e-01 1.545037925243377686e-01 -2.955385483801364899e-03 -2.870051860809326172e-01 -6.576592922210693359e-01
-7.356601357460021973e-01 -1.759572625160217285e-01 3.115306198596954346e-01 -4.322014451026916504e-01 -2.446150928735733032e-01 -7.988206297159194946e-02 -2.732589244842529297e-01 -5.573001131415367126e-02
-6.317635774612426758e-01 2.824550569057464600e-01 3.447164893150329590e-01 -2.443096488714218140e-01 1.599797978997230530e-02 -2.082231938838958740e-01 2.821065187454223633e-01 -4.683807790279388428e-01
-4.418053925037384033e-01 -8.812418580055236816e-02 4.671195149421691895e-01 1.093618944287300110e-01 -4.791200626641511917e-03 -3.067143261432647705e-01 3.552626371383666992e-01 -5.887048244476318359e-01
-4.268599152565002441e-01 -3.528667986392974854e-01 4.668961763381958008e-01 -2.165950238704681396e-01 1.434910744428634644e-01 -2.081578224897384644e-01 4.244983494281768799e-01 -4.292456805706024170e-01
-4.818540811538696289e-01 -2.776241600513458252e-01 -1.657172292470932007e-01 -4.350778162479400635e-01 -5.108972191810607910e-01 -3.738502860069274902e-01 2.508400082588195801e-01 1.014188006520271301e-01
-6.876996755599975586e-01 1.886071413755416870e-01 2.381180822849273682e-01 -8.757428824901580811e-02 -5.181967094540596008e-02 -5.091770291328430176e-01 3.426171839237213135e-01 -2.186183631420135498e-01
-2.569920718669891357e-01 -9.433411061763763428e-02 -4.363397955894470215e-01 1.789695620536804199e-01 -5.071809291839599609e-01 5.502086505293846130e-02 -2.470585554838180542e-01 -6.175240278244018555e-01
-7.635574042797088623e-02 5.901094898581504822e-02 -5.347935557365417480e-01 -3.086292445659637451e-01 -4.574789106845855713e-01 1.344187259674072266e-01 3.214498460292816162e-01 -5.279641747474670410e-01
-1.440043840557336807e-02 -2.822974026203155518e-01 -2.610439956188201904e-01 1.530326902866363525e-01 -1.641937494277954102e-01 -5.696385502815246582e-01 -2.013158053159713745e-01 -6.607284545898437500e-01
-6.332153677940368652e-01 -2.972735650837421417e-02 5.451081991195678711e-01 -6.692350655794143677e-02 -2.382925599813461304e-01 -1.454006880521774292e-01 -8.345780894160270691e-03 -4.674808681011199951e-01
-3.076515793800354004e-01 5.717532038688659668e-01 -1.334412861615419388e-02 -7.653634995222091675e-02 -1.723978519439697266e-01 -1.803195029497146606e-01 1.528732180595397949e-01 -6.977151632308959961e-01
-1.732910126447677612e-01 1.081265583634376526e-01 -2.997297346591949463e-01 -3.424338400363922119e-01 -4.873016178607940674e-01 2.977562546730041504e-01 -1.548542976379394531e-01 -6.333079338073730469e-01
-2.340373396873474121e-01 9.997856616973876953e-02 -2.480376362800598145e-01 1.672275811433792114e-01 -3.847286570817232132e-03 -7.620459794998168945e-01 3.623792529106140137e-02 -5.135183334350585938e-01
-3.560617566108703613e-01 -5.882476568222045898e-01 3.081476390361785889e-01 -7.869781553745269775e-02 -2.251448333263397217e-01 1.916123777627944946e-01 2.315269410610198975e-01 -5.338785648345947266e-01
-3.254904150962829590e-01 -6.975191086530685425e-02 -1.848998852074146271e-02 -2.395708709955215454e-01 2.206190824508666992e-01 -2.711198031902313232e-01 -5.098389983177185059e-01 -6.703283190727233887e-01
-5.857203006744384766e-01 2.408246248960494995e-01 -4.585681855678558350e-01 1.212794855237007141e-01 -8.809638768434524536e-02 -5.542018413543701172e-01 -1.631333529949188232e-01 -1.800796091556549072e-01
-4.864886105060577393e-01 -5.003933310508728027e-01 3.180332481861114502e-01 -1.931046843528747559e-01 -2.182720899581909180e-01 1.511607915163040161e-01 -1.078803092241287231e-02 -5.512639880180358887e-01
-4.210433959960937500e-01 -4.394234716892242432e-02 -2.754046320915222168e-01 2.068121880292892456e-01 -4.961612448096275330e-02 -7.510916590690612793e-01 -2.073137164115905762e-01 -3.042909204959869385e-01
-4.620737433433532715e-01 -2.598524093627929688e-01 4.623392522335052490e-01 -3.096281886100769043e-01 -3.191456198692321777e-01 2.446559965610504150e-01 5.047192052006721497e-02 -4.950551092624664307e-01
-4.952986240386962891e-01 1.985756866633892059e-02 -4.456394910812377930e-01 -7.722889631986618042e-02 1.679352372884750366e-01 -4.516336619853973389e-01 -6.204893812537193298e-02 -5.600900650024414062e-01
-5.162307024002075195e-01 -5.939581990242004395e-01 2.928304076194763184e-01 -1.139462813735008240e-01 -1.568082571029663086e-01 2.510386109352111816e-01 -1.718112528324127197e-01 -4.060267210006713867e-01
-5.602439641952514648e-01 -1.398627012968063354e-01 6.105262637138366699e-01 -1.216576844453811646e-01 -2.056491225957870483e-01 -2.672431468963623047e-01 1.543581038713455200e-01 -3.761453926563262939e-01
-2.000915259122848511e-01 -7.816328108310699463e-02 -5.639851689338684082e-01 1.487946696579456329e-02 -3.228864669799804688e-01 -7.106443047523498535e-01 1.512375473976135254e-01 -5.839015543460845947e-02
-1.263678073883056641e-01 -6.998756527900695801e-02 -1.138018518686294556e-01 2.831930220127105713e-01 -1.054259538650512695e-01 -3.367753326892852783e-01 1.538454145193099976e-01 -8.589430451393127441e-01
-3.170724511146545410e-01 -5.785409808158874512e-01 -1.337003707885742188e-02 2.154098749160766602e-01 -2.097716033458709717e-01 -1.940352767705917358e-01 3.840706050395965576e-01 -5.375976562500000000e-01
-7.359473109245300293e-01 -4.348326623439788818e-01 -2.028640918433666229e-02 2.970559000968933105e-01 -1.153282746672630310e-01 -2.282274514436721802e-01 -3.170444667339324951e-01 -1.214204505085945129e-01
-2.990393638610839844e-01 -4.909720122814178467e-01 -6.951438728719949722e-03 1.080583706498146057e-01 -1.553035080432891846e-01 9.571832418441772461e-02 4.318307042121887207e-01 -6.618444919586181641e-01
-4.949648380279541016e-01 -9.438290446996688843e-02 -1.257201582193374634e-01 4.487020522356033325e-02 1.610229760408401489e-01 -2.190494537353515625e-01 -2.773053571581840515e-02 -8.084570765495300293e-01
-1.752550899982452393e-01 -6.564968079328536987e-02 1.362144108861684799e-02 -5.093834400177001953e-01 -6.634401082992553711e-01 -3.554610311985015869e-01 3.009073734283447266e-01 -2.197004258632659912e-01
-6.880176663398742676e-01 -4.688365459442138672e-01 -1.684614643454551697e-02 1.358392983675003052e-01 -2.851860821247100830e-01 -3.803332746028900146e-01 1.159552559256553650e-01 2.205850034952163696e-01
-5.884791910648345947e-02 -4.548680782318115234e-01 -3.533637616783380508e-03 1.633982360363006592e-02 2.355969846248626709e-01 -5.916522741317749023e-01 -1.453649401664733887e-01 -6.022152900695800781e-01
-4.384555220603942871e-01 -4.749245941638946533e-02 -1.718370020389556885e-01 -1.767036914825439453e-01 -5.352247357368469238e-01 -6.272899508476257324e-01 2.372499704360961914e-01 9.221420437097549438e-02
-3.647057116031646729e-01 2.200721055269241333e-01 -2.405491620302200317e-01 9.283214062452316284e-02 -1.983579695224761963e-01 -8.099855780601501465e-01 -4.511102288961410522e-02 -2.337071597576141357e-01
-2.260771989822387695e-01 -3.961032629013061523e-01 -1.031671091914176941e-01 3.083269298076629639e-01 -4.492004588246345520e-02 -7.495875358581542969e-01 -3.168995305895805359e-02 -3.483945429325103760e-01
-4.291762411594390869e-01 -3.302445113658905029e-01 -4.049600660800933838e-01 -6.988277435302734375e-01 8.090586960315704346e-02 -1.111961230635643005e-01 -4.300692304968833923e-02 -1.833954304456710815e-01
-4.207094013690948486e-01 5.906175971031188965e-01 2.055648565292358398e-01 -2.607803940773010254e-01 -2.544936537742614746e-01 -1.077933833003044128e-01 5.974200088530778885e-03 -5.361800193786621094e-01
-3.918985724449157715e-01 -1.327924877405166626e-01 -4.861460924148559570e-01 -2.643356099724769592e-02 -2.985655963420867920e-01 4.939731582999229431e-02 2.537177205085754395e-01 -6.601443886756896973e-01
-4.183444976806640625e-01 -3.454823493957519531e-01 3.397419750690460205e-01 -1.090938746929168701e-01 1.496395170688629150e-01 -2.585306763648986816e-01 -1.085071265697479248e-02 -6.992537379264831543e-01
-6.401513814926147461e-01 -1.290918290615081787e-01 5.672140121459960938e-01 -8.489355444908142090e-02 -3.394444286823272705e-01 -8.563986420631408691e-02 7.987543195486068726e-02 -3.400971889495849609e-01
-4.905521273612976074e-01 -4.382021427154541016e-01 2.194261699914932251e-01 -6.858852505683898926e-02 3.601111769676208496e-01 -5.293473005294799805e-01 -2.345750853419303894e-02 -3.225624561309814453e-01
-2.380989640951156616e-01 -2.294451594352722168e-01 -6.659178733825683594e-01 2.204171419143676758e-01 -3.746773600578308105e-01 -5.647735297679901123e-02 -3.732064366340637207e-02 -5.036545991897583008e-01
-8.538260459899902344e-01 1.205072849988937378e-01 -2.673416435718536377e-01 4.243620112538337708e-02 -2.293709069490432739e-01 -1.585000455379486084e-01 2.937062084674835205e-01 1.385281085968017578e-01
-2.884440124034881592e-01 -3.902016878128051758e-01 -5.891182422637939453e-01 9.851620346307754517e-02 -2.750060260295867920e-01 7.279824465513229370e-02 -1.659024655818939209e-01 -5.471065044403076172e-01
-1.633664965629577637e-01 -4.392933845520019531e-01 -3.356119990348815918e-01 -7.987272739410400391e-02 -1.972306668758392334e-01 2.287170439958572388e-01 -1.927674412727355957e-01 -7.300321459770202637e-01
-8.922727704048156738e-01 1.822916604578495026e-02 8.531919121742248535e-02 1.358049809932708740e-01 -2.512447237968444824e-01 -1.474575847387313843e-01 3.039976656436920166e-01 -2.263659983873367310e-02
-3.442635536193847656e-01 -1.211188957095146179e-01 -3.041217029094696045e-01 3.809180855751037598e-01 -2.184890657663345337e-01 -6.556831598281860352e-01 -1.633620709180831909e-01 -3.533824682235717773e-01
-3.572953343391418457e-01 4.972713589668273926e-01 -1.469365358352661133e-01 -1.859460026025772095e-02 -2.624741196632385254e-02 -2.309974730014801025e-01 4.009536504745483398e-01 -6.231473684310913086e-01
-1.525644510984420776e-01 -4.441953599452972412e-01 1.384431272745132446e-01 2.842710316181182861e-01 -3.629080057144165039e-01 -2.087250202894210815e-01 1.270246356725692749e-01 -6.985945701599121094e-01
-8.076127171516418457e-01 -3.317781984806060791e-01 -2.006871253252029419e-01 1.020711213350296021e-01 -4.990310408174991608e-03 -7.788746058940887451e-02 -4.145179092884063721e-01 -9.526129812002182007e-02
-3.328806161880493164e-01 -4.524162113666534424e-01 -2.423506528139114380e-01 -6.716670393943786621e-01 1.059100925922393799e-01 -3.590055406093597412e-01 1.488008052110671997e-01 -1.113378703594207764e-01
-1.069728359580039978e-01 1.193741932511329651e-01 -3.274389207363128662e-01 -4.167895317077636719e-01 -5.712028145790100098e-01 1.743759810924530029e-01 -8.953216671943664551e-02 -5.733072161674499512e-01
-5.542311668395996094e-01 -4.727032184600830078e-01 2.683986425399780273e-01 -2.135352790355682373e-02 1.984138786792755127e-01 -2.067522704601287842e-01 -3.120807111263275146e-01 -4.662367999553680420e-01
-5.503922104835510254e-01 -6.913166642189025879e-01 7.265067845582962036e-02 1.464347094297409058e-01 -3.542837798595428467e-01 2.112837880849838257e-01 -7.656310498714447021e-02 -1.280968487262725830e-01
-5.554435849189758301e-01 -3.376239538192749023e-01 1.571451872587203979e-01 -5.413891747593879700e-02 -1.666439883410930634e-02 4.520430415868759155e-02 -1.138455867767333984e-01 -7.311531305313110352e-01
-4.658345878124237061e-01 -3.437175974249839783e-02 4.731844961643218994e-01 8.238312602043151855e-02 -1.447442322969436646e-01 -5.239084959030151367e-01 1.045237705111503601e-01 -4.947423338890075684e-01
-3.254644572734832764e-01 -1.844881772994995117e-01 -1.055153012275695801e-01 4.889274388551712036e-02 -4.598815739154815674e-02 3.275822475552558899e-02 7.026936411857604980e-01 -5.912248492240905762e-01
-4.367976784706115723e-01 1.398703902959823608e-01 -4.128665626049041748e-01 1.293048709630966187e-01 -2.437925636768341064e-01 5.554488301277160645e-02 3.233444094657897949e-01 -6.598438620567321777e-01
-2.563835978507995605e-01 -4.294002950191497803e-01 2.753340601921081543e-01 -1.296300143003463745e-01 3.060684800148010254e-01 -5.370573401451110840e-01 -5.227012094110250473e-03 -5.245322585105895996e-01
-7.904537320137023926e-01 -1.803404539823532104e-01 -1.972975432872772217e-01 3.900068402290344238e-01 -3.324835002422332764e-01 -1.306877732276916504e-01 6.361825764179229736e-02 -1.412680447101593018e-01
-6.633691191673278809e-01 2.004845142364501953e-01 3.050965368747711182e-01 -5.615829229354858398e-01 -2.113804221153259277e-01 4.008702933788299561e-02 1.103624626994132996e-01 -2.298251092433929443e-01
-6.825015544891357422e-01 -4.032212868332862854e-02 -5.334458351135253906e-01 -1.402580738067626953e-01 4.137575626373291016e-02 9.149120748043060303e-02 -2.707141935825347900e-01 -3.807364106178283691e-01
-7.714841365814208984e-01 -2.811070382595062256e-01 -3.898670375347137451e-01 2.115621417760848999e-01 -4.970966652035713196e-02 -1.781558990478515625e-01 -2.751727998256683350e-01 -1.382231563329696655e-01
-5.534641146659851074e-01 2.184363901615142822e-01 4.127941131591796875e-01 -1.373910903930664062e-01 -1.666203439235687256e-01 -3.076215088367462158e-01 1.130755320191383362e-01 -5.670170783996582031e-01
-9.404348731040954590e-01 -1.580612808465957642e-01 1.585446447134017944e-01 -1.194442585110664368e-01 -2.134813368320465088e-02 -1.718380153179168701e-01 1.295155882835388184e-01 6.661134958267211914e-02
-2.828273475170135498e-01 -1.755372434854507446e-01 -1.691473871469497681e-01 1.097723022103309631e-01 -2.755376994609832764e-01 -2.337468862533569336e-01 -5.382448434829711914e-01 -6.544224023818969727e-01
-5.295323133468627930e-01 -3.885522484779357910e-01 -2.381325364112854004e-01 -4.075331985950469971e-01 -8.248984813690185547e-02 -5.719041451811790466e-02 5.665257573127746582e-01 1.216782256960868835e-01
-4.485126733779907227e-01 4.660068452358245850e-01 -1.729040145874023438e-01 2.513587474822998047e-02 -2.672848999500274658e-01 -4.568660557270050049e-01 -2.217438220977783203e-01 -4.709650576114654541e-01
-5.914332270622253418e-01 1.237472146749496460e-01 -3.030210435390472412e-01 1.183848083019256592e-01 5.248835682868957520e-02 -6.436661481857299805e-01 -2.002529948949813843e-01 -2.681312859058380127e-01
-4.199906587600708008e-01 1.638315618038177490e-01 -3.057735860347747803e-01 6.638725101947784424e-02 -1.910763382911682129e-01 -7.885905504226684570e-01 -1.386684477329254150e-01 -1.457671374082565308e-01
-7.853330969810485840e-01 -3.271842002868652344e-02 3.747548162937164307e-01 -7.353740185499191284e-02 -1.875032931566238403e-01 -2.506660819053649902e-01 -1.850524991750717163e-01 -3.226412236690521240e-01
-3.220141232013702393e-01 1.252339482307434082e-01 -4.189130663871765137e-01 -1.128761023283004761e-01 1.307869255542755127e-01 -6.997307538986206055e-01 -9.452597051858901978e-02 -4.203934371471405029e-01
