# Supplementary material for: Where is your field going? A machine learning approach to study the relative motion of the domains of physics
Source: PLoS One. 2020 Jun 18;15(6):e0233997. doi: 10.1371/journal.pone.0233997 (PMC7302634; doi:10.1371/journal.pone.0233997)
Supplement: S12 Data — (ZIP) [file pone.0233997.s012.zip › 11/Pacs4Run_11_VS_500_embeddings2000-2004ED8.txt]

-6.371001005172729492e-01 3.550590574741363525e-01 -6.066392660140991211e-01 -8.390863984823226929e-02 -2.810354717075824738e-02 -1.681919842958450317e-01 1.403979957103729248e-01 2.102254182100296021e-01
-3.123740255832672119e-01 4.478515386581420898e-01 -1.040738075971603394e-01 -1.001876220107078552e-01 -1.469302326440811157e-01 -5.704612731933593750e-01 5.268014669418334961e-01 2.375888377428054810e-01
-1.506216824054718018e-01 5.687897205352783203e-01 -5.870026350021362305e-01 1.239141002297401428e-01 -4.322076141834259033e-01 -1.288751810789108276e-01 2.596154808998107910e-01 1.518296450376510620e-01
-1.746254563331604004e-01 3.086104989051818848e-01 -5.705595612525939941e-01 1.256604939699172974e-01 -1.826918721199035645e-01 -5.540840029716491699e-01 4.055786132812500000e-01 -1.675032824277877808e-01
-6.126018762588500977e-01 1.270836293697357178e-01 2.547520771622657776e-02 3.889439105987548828e-01 -5.103405714035034180e-01 -3.647874891757965088e-01 -9.553332626819610596e-02 -2.323752492666244507e-01
-7.181805372238159180e-01 -1.360011547803878784e-01 2.325938642024993896e-01 -4.181496798992156982e-02 -5.931721329689025879e-01 -2.263335585594177246e-01 -4.315613955259323120e-02 7.021102309226989746e-02
-5.147206187248229980e-01 7.940756529569625854e-02 -1.408959031105041504e-01 5.061828494071960449e-01 -5.160738825798034668e-01 -3.732270002365112305e-01 -1.502058953046798706e-01 -1.564990580081939697e-01
-2.661480605602264404e-01 2.272295393049716949e-02 -4.721194505691528320e-01 -1.351066827774047852e-01 -7.234282046556472778e-02 -3.649866878986358643e-01 7.331759929656982422e-01 1.072503551840782166e-01
-1.928680986166000366e-01 3.036640882492065430e-01 -4.555223286151885986e-01 -2.255042940378189087e-01 -4.569026827812194824e-01 -2.156943380832672119e-01 5.757148265838623047e-01 1.597051173448562622e-01
-3.505882024765014648e-01 5.820780992507934570e-01 -2.846320271492004395e-01 2.782742977142333984e-01 -3.084318041801452637e-01 8.691696822643280029e-02 2.408677190542221069e-01 4.681016206741333008e-01
-2.838994562625885010e-01 9.603761136531829834e-02 -2.860887050628662109e-01 6.342790126800537109e-01 -4.330945909023284912e-01 -4.462816715240478516e-01 3.778382390737533569e-02 1.945651769638061523e-01
-5.027391314506530762e-01 -6.730651855468750000e-02 -4.663958847522735596e-01 5.288931131362915039e-01 -3.287179172039031982e-01 3.556723594665527344e-01 1.004561483860015869e-01 -2.864297665655612946e-02
-4.385395050048828125e-01 3.156131207942962646e-01 -1.476242542266845703e-01 5.915997624397277832e-01 -3.199199140071868896e-01 -1.434747576713562012e-01 -1.400911957025527954e-01 4.401465058326721191e-01
-4.785315990447998047e-01 -1.288098990917205811e-01 -3.127314746379852295e-01 3.614241480827331543e-01 -4.509500861167907715e-01 6.545290350914001465e-02 5.306442379951477051e-01 -1.917387992143630981e-01
-5.250563025474548340e-01 -2.492379397153854370e-01 -2.434459179639816284e-01 1.764150261878967285e-01 1.240748018026351929e-01 -5.236774682998657227e-01 -2.543634474277496338e-01 4.663417935371398926e-01
-3.533477485179901123e-01 5.246792435646057129e-01 -4.564092159271240234e-01 4.920313134789466858e-02 3.540364280343055725e-02 -1.855640113353729248e-01 5.464849472045898438e-01 -2.340802401304244995e-01
-3.424063920974731445e-01 2.930243909358978271e-01 -3.319233059883117676e-01 5.089726448059082031e-01 -3.296525180339813232e-01 -1.447091698646545410e-01 -1.629577130079269409e-01 5.210580825805664062e-01
-5.757989287376403809e-01 -3.193358331918716431e-02 2.196737080812454224e-01 3.247980773448944092e-01 -2.481505423784255981e-01 -3.879522681236267090e-01 5.147202610969543457e-01 1.914756745100021362e-01
-5.777598619461059570e-01 -3.315127789974212646e-01 -1.507225185632705688e-01 5.557536482810974121e-01 -8.791889250278472900e-02 -7.810862362384796143e-02 4.553413391113281250e-01 -5.955699458718299866e-02
-5.616267323493957520e-01 1.326114684343338013e-01 -9.296940267086029053e-02 4.645896330475807190e-02 1.187447458505630493e-01 -7.821060419082641602e-01 -2.759202010929584503e-02 1.721522063016891479e-01
-6.412639617919921875e-01 2.388549000024795532e-01 -1.444039046764373779e-01 7.009733915328979492e-01 8.298634737730026245e-02 -1.268098969012498856e-02 -7.715032994747161865e-02 8.070275187492370605e-02
-4.214556217193603516e-01 2.331290990114212036e-01 -1.712333559989929199e-01 8.886985480785369873e-02 -6.938407570123672485e-02 -7.527254819869995117e-01 -9.479914605617523193e-02 3.878280520439147949e-01
-2.679326832294464111e-01 2.552596926689147949e-01 -2.056927233934402466e-01 2.449813187122344971e-01 7.455300539731979370e-02 -3.170052468776702881e-01 6.702315807342529297e-01 4.532860815525054932e-01
-6.892181634902954102e-01 -1.888305395841598511e-01 -1.106216013431549072e-02 5.731762051582336426e-01 -1.825843006372451782e-01 -9.505430608987808228e-02 2.819515466690063477e-01 -1.969748437404632568e-01
-3.899120986461639404e-01 1.423911750316619873e-01 -5.720589160919189453e-01 -8.224527537822723389e-02 -1.903492808341979980e-01 -4.450543522834777832e-01 -5.019290447235107422e-01 8.624736964702606201e-02
-7.629429101943969727e-01 -8.871448785066604614e-02 2.156889438629150391e-01 2.522273957729339600e-01 -5.192199349403381348e-01 8.325280249118804932e-02 -5.419303476810455322e-02 1.430045813322067261e-01
-4.380352199077606201e-01 1.985094696283340454e-01 -1.180449500679969788e-01 -7.665523141622543335e-02 -6.280016303062438965e-01 2.784436102956533432e-03 5.953115820884704590e-01 1.089766528457403183e-02
-5.350873470306396484e-01 2.467445135116577148e-01 -1.805144175887107849e-02 5.337434411048889160e-01 -4.549711942672729492e-01 -3.583281338214874268e-01 -1.754072904586791992e-01 3.775162249803543091e-02
-4.052894413471221924e-01 9.531980007886886597e-02 -2.819700241088867188e-01 1.841248571872711182e-01 -6.846582293510437012e-01 -4.934842139482498169e-02 4.754493534564971924e-01 -1.264968961477279663e-01
-1.473910361528396606e-01 -3.458582982420921326e-02 -3.644217252731323242e-01 2.580830156803131104e-01 -3.204582929611206055e-01 -4.246843755245208740e-01 4.688050150871276855e-01 5.242528319358825684e-01
-6.513093113899230957e-01 -5.066889524459838867e-01 -4.848859086632728577e-02 -2.153505533933639526e-01 4.822905175387859344e-03 -1.522386223077774048e-01 2.826855480670928955e-01 4.089308381080627441e-01
-5.650587677955627441e-01 3.815483301877975464e-02 1.940667629241943359e-02 3.301270902156829834e-01 -5.650646686553955078e-01 -1.927944570779800415e-01 4.616388976573944092e-01 1.772368513047695160e-02
-4.619394540786743164e-01 -2.002889290452003479e-02 -1.967830061912536621e-01 5.709318071603775024e-02 -4.811939597129821777e-01 -1.951851248741149902e-01 6.197529435157775879e-01 -3.008142113685607910e-01
-4.762474596500396729e-01 3.959283530712127686e-01 -1.185069158673286438e-01 1.094671413302421570e-01 6.026754155755043030e-02 -6.558738946914672852e-01 1.671016216278076172e-02 3.953734934329986572e-01
-7.259211540222167969e-01 -5.728102475404739380e-02 -2.895459532737731934e-02 -1.792618185281753540e-01 -6.379597634077072144e-02 -5.647187232971191406e-01 -3.219511210918426514e-01 1.007696241140365601e-01
-4.412773847579956055e-01 1.206278949975967407e-01 -2.840745151042938232e-01 4.394352734088897705e-01 -6.684516072273254395e-01 -1.464529782533645630e-01 1.740235835313796997e-02 -2.198698520660400391e-01
-4.345538914203643799e-01 -2.813415825366973877e-01 -2.029988914728164673e-02 2.069316506385803223e-01 -5.736160278320312500e-01 -3.124676048755645752e-01 1.584310680627822876e-01 4.868319332599639893e-01
-5.580207705497741699e-01 1.553370952606201172e-01 -1.744283735752105713e-01 4.088149666786193848e-01 -1.382206678390502930e-01 -3.030430674552917480e-01 3.100910782814025879e-01 -5.097368955612182617e-01
-6.061133146286010742e-01 -2.325559705495834351e-01 2.895341999828815460e-02 4.177310764789581299e-01 -4.367052614688873291e-01 -4.109909534454345703e-01 2.085990160703659058e-01 8.266753517091274261e-03
-6.362448930740356445e-01 -4.361191391944885254e-02 2.196346037089824677e-02 -4.094409942626953125e-01 2.888039685785770416e-02 -9.883808344602584839e-02 4.414368271827697754e-01 4.687180817127227783e-01
-6.616398096084594727e-01 -3.550954163074493408e-02 1.244594901800155640e-01 4.237484633922576904e-01 -4.306664168834686279e-01 -1.920443475246429443e-01 3.685478568077087402e-01 -8.795838803052902222e-02
-8.705707192420959473e-01 1.232593059539794922e-01 2.835055887699127197e-01 1.880775988101959229e-01 -7.805167883634567261e-02 -5.090795084834098816e-02 1.808721274137496948e-01 -2.641339600086212158e-01
-7.403345704078674316e-01 -1.300294101238250732e-01 -5.540845915675163269e-02 4.794854819774627686e-01 -1.764169894158840179e-02 2.862613797187805176e-01 3.298161029815673828e-01 -1.048102006316184998e-01
-2.724051475524902344e-01 5.784067511558532715e-01 -3.904855847358703613e-01 1.201920062303543091e-01 -4.019350111484527588e-01 1.060353033244609833e-02 1.005381643772125244e-01 5.025374293327331543e-01
-8.086861371994018555e-01 -2.965793758630752563e-02 1.924360096454620361e-01 2.966591417789459229e-01 -1.039321869611740112e-01 -1.860041767358779907e-01 2.615974545478820801e-01 -3.260005712509155273e-01
-6.659739017486572266e-01 8.900077641010284424e-02 -1.281026303768157959e-01 -5.181281827390193939e-03 3.219733834266662598e-01 -5.187079906463623047e-01 6.348598748445510864e-02 3.941639065742492676e-01
-6.601402163505554199e-01 -1.880778074264526367e-01 -2.495450824499130249e-01 6.024820208549499512e-01 -1.454247385263442993e-01 -5.004105344414710999e-02 -1.430649608373641968e-01 -2.438530474901199341e-01
-4.421565830707550049e-01 -1.282970607280731201e-01 -4.848170876502990723e-01 4.016185402870178223e-01 -4.549062252044677734e-01 3.655631244182586670e-01 1.967789828777313232e-01 -1.113315746188163757e-01
-6.057333350181579590e-01 1.600611805915832520e-01 -2.348506003618240356e-01 1.519069075584411621e-01 -1.794682741165161133e-01 1.319624334573745728e-01 4.689671695232391357e-01 -5.095918178558349609e-01
-4.920914173126220703e-01 -4.263512492179870605e-01 -2.644849121570587158e-01 4.498237669467926025e-01 -3.791297972202301025e-01 -1.586439646780490875e-02 3.958924412727355957e-01 -5.527174472808837891e-02
-4.476334154605865479e-01 -3.412883281707763672e-01 -2.625541687011718750e-01 2.856292128562927246e-01 8.750829845666885376e-02 -4.629359543323516846e-01 5.547612309455871582e-01 5.385620892047882080e-02
-7.854067087173461914e-01 -1.155161559581756592e-01 2.274352461099624634e-01 2.656677961349487305e-01 -4.805671870708465576e-01 4.973505437374114990e-02 1.606626063585281372e-02 1.175139024853706360e-01
-7.044056057929992676e-01 1.496675461530685425e-01 -1.359461247920989990e-01 6.095212697982788086e-01 3.240839391946792603e-02 2.560786008834838867e-01 2.077240124344825745e-02 1.560666710138320923e-01
-4.704970121383666992e-01 -1.358071565628051758e-01 -4.669728279113769531e-01 4.359196722507476807e-01 -4.182991087436676025e-01 4.034684002399444580e-01 -5.822871252894401550e-02 -1.046315506100654602e-01
-2.581331133842468262e-01 -3.172761201858520508e-01 -7.120088934898376465e-01 2.442825883626937866e-01 1.906986832618713379e-01 -1.356884837150573730e-01 4.395085573196411133e-01 1.346382796764373779e-01
-3.901732265949249268e-01 2.592769265174865723e-01 -2.504556477069854736e-01 4.477354288101196289e-01 -1.752672791481018066e-01 -3.030298054218292236e-01 2.738843560218811035e-01 5.654971003532409668e-01
-3.486859798431396484e-01 -9.935601055622100830e-02 -1.100102365016937256e-01 -3.913116175681352615e-03 -7.589282989501953125e-01 -2.229688912630081177e-01 3.072072565555572510e-01 3.692769706249237061e-01
-5.579387545585632324e-01 -1.967070251703262329e-02 -1.690167337656021118e-01 -1.514707654714584351e-01 -2.866972684860229492e-01 -8.427276462316513062e-02 4.986034631729125977e-01 -5.467216968536376953e-01
-5.884042978286743164e-01 -2.348338514566421509e-01 -1.957048177719116211e-01 -1.781028360128402710e-01 7.936246693134307861e-02 -3.746536374092102051e-02 4.859561845660209656e-02 7.201035022735595703e-01
-6.595879793167114258e-01 -2.372683882713317871e-01 -8.140012621879577637e-03 5.756936669349670410e-01 -1.271865516901016235e-01 -2.944624423980712891e-01 1.708318144083023071e-01 -2.123438417911529541e-01
-4.631409347057342529e-01 2.993180453777313232e-01 -1.986464709043502808e-01 -9.835502132773399353e-03 -3.071669936180114746e-01 -6.765900850296020508e-01 -2.160598635673522949e-01 2.398843020200729370e-01
-4.241055250167846680e-01 -2.021531015634536743e-02 -2.419306039810180664e-01 -9.525164030492305756e-03 -7.115865945816040039e-01 -4.611981660127639771e-02 4.879937171936035156e-01 -1.203509420156478882e-01
-4.995264708995819092e-01 1.532098203897476196e-01 -1.373471766710281372e-01 2.400074154138565063e-01 -6.409117579460144043e-01 -1.222815830260515213e-02 4.760054349899291992e-01 -1.141662672162055969e-01
-4.623371660709381104e-01 5.311737656593322754e-01 -3.700056076049804688e-01 -4.621258378028869629e-02 -6.941295415163040161e-02 -1.684281826019287109e-01 3.573940098285675049e-01 -4.518209695816040039e-01
-3.059110045433044434e-01 5.076786875724792480e-01 -2.368663996458053589e-01 4.449751675128936768e-01 -2.925797700881958008e-01 -2.127791047096252441e-01 9.273440390825271606e-02 5.050690770149230957e-01
-4.166351556777954102e-01 8.626731485128402710e-02 -3.911998867988586426e-01 -2.149074077606201172e-01 -3.323290348052978516e-01 -6.907737255096435547e-01 -1.611497998237609863e-01 7.855167984962463379e-02
-5.634066462516784668e-01 -1.385660916566848755e-01 -3.469235301017761230e-01 -4.946460127830505371e-01 4.539758339524269104e-02 -5.307956337928771973e-01 -8.729781210422515869e-02 -8.316265791654586792e-02
-2.563132643699645996e-01 1.385922282934188843e-01 -6.893016099929809570e-01 -1.271654367446899414e-01 -2.553576827049255371e-01 -4.491346776485443115e-01 -2.964228689670562744e-01 2.626631259918212891e-01
-7.212988138198852539e-01 3.800641745328903198e-02 1.118692755699157715e-01 3.738515973091125488e-01 -2.394030243158340454e-02 2.922999113798141479e-02 5.427312254905700684e-01 -1.732603311538696289e-01
-5.552429556846618652e-01 1.340538170188665390e-02 -1.030018404126167297e-01 1.323388218879699707e-01 -1.344586014747619629e-01 -2.549383342266082764e-01 6.143823862075805664e-01 -4.504047930240631104e-01
-3.197920024394989014e-01 4.668513536453247070e-01 -1.479219347238540649e-01 5.121167898178100586e-01 -3.403693735599517822e-01 -2.925376892089843750e-01 -5.491967499256134033e-02 4.372557103633880615e-01
-6.514546275138854980e-01 4.506264030933380127e-01 -2.990401089191436768e-01 4.124915003776550293e-01 1.294708997011184692e-01 2.171605229377746582e-01 -2.162144035100936890e-01 4.794369637966156006e-02
-7.468140125274658203e-01 1.423547565937042236e-01 3.358204290270805359e-02 -1.768220067024230957e-01 1.289420872926712036e-01 -5.941100716590881348e-01 -1.378501504659652710e-01 3.185462579131126404e-02
-5.799207687377929688e-01 5.579199641942977905e-02 -3.510513007640838623e-01 -1.988164931535720825e-01 7.587723433971405029e-02 -6.192659735679626465e-01 -3.259413838386535645e-01 4.825873300433158875e-02
-4.804541468620300293e-01 4.876239001750946045e-01 -3.253937363624572754e-01 1.886220276355743408e-01 1.242385059595108032e-01 -1.270363926887512207e-01 3.663592040538787842e-01 -4.734289348125457764e-01
-5.179468989372253418e-01 -3.699096739292144775e-01 -5.388334989547729492e-01 3.089308142662048340e-01 -2.806932628154754639e-01 1.381890326738357544e-01 1.408351063728332520e-01 -3.023220896720886230e-01
-4.160932600498199463e-01 4.302912950515747070e-01 -3.545134365558624268e-01 2.918370962142944336e-01 -1.131585240364074707e-01 -4.952706769108772278e-02 -6.932186335325241089e-02 6.409397125244140625e-01
-6.287754178047180176e-01 9.234146028757095337e-02 -1.256531625986099243e-01 1.116842553019523621e-01 -8.543159812688827515e-02 2.992840111255645752e-02 5.520133972167968750e-01 -5.049153566360473633e-01
-5.885702371597290039e-01 1.747219860553741455e-01 -9.065552800893783569e-02 1.433305740356445312e-01 -1.305192559957504272e-01 -1.732815951108932495e-01 5.847940444946289062e-01 -4.530445635318756104e-01
-5.152294039726257324e-01 1.057429537177085876e-01 -4.984051734209060669e-02 1.743414998054504395e-01 -6.302002668380737305e-01 -7.007883861660957336e-03 5.408859252929687500e-01 2.681275084614753723e-02
-5.085333585739135742e-01 3.433103263378143311e-01 -4.523350000381469727e-01 4.659883677959442139e-01 8.208520710468292236e-02 2.947510033845901489e-02 -2.894324660301208496e-01 -3.322674930095672607e-01
-6.893333196640014648e-01 2.669269144535064697e-01 -1.513557285070419312e-01 5.619792938232421875e-01 2.037559747695922852e-01 8.247766643762588501e-02 -1.925663352012634277e-01 1.715795248746871948e-01
-3.554721772670745850e-01 2.857061028480529785e-01 -4.050774276256561279e-01 -2.652310431003570557e-01 -4.757143855094909668e-01 -4.348743259906768799e-01 -1.910753995180130005e-01 3.250332176685333252e-01
-7.099914550781250000e-01 9.440452605485916138e-02 -3.060535490512847900e-01 3.668842613697052002e-01 -2.727144956588745117e-01 4.015669226646423340e-01 1.378457248210906982e-02 -1.513535082340240479e-01
-7.280951142311096191e-01 2.647875808179378510e-02 -5.953877046704292297e-02 6.008118018507957458e-02 3.446677327156066895e-01 -5.000599622726440430e-01 -1.203301325440406799e-01 2.805116474628448486e-01
-4.933063983917236328e-01 -2.709426283836364746e-01 -5.654609575867652893e-02 1.547191739082336426e-01 -6.329804658889770508e-01 -3.140116110444068909e-02 -1.266041398048400879e-01 4.882874488830566406e-01
-6.288319230079650879e-01 2.393730878829956055e-01 4.514913633465766907e-02 2.424132972955703735e-01 -4.760616719722747803e-01 5.500369891524314880e-02 4.942967295646667480e-01 -1.117088645696640015e-01
-3.205520212650299072e-01 1.536101698875427246e-01 -7.985702157020568848e-01 -3.970763087272644043e-01 -7.083456218242645264e-02 2.521551549434661865e-01 9.827685356140136719e-02 2.857519080862402916e-03
-6.682500839233398438e-01 -3.896535187959671021e-02 8.127973228693008423e-02 -1.767886877059936523e-01 -7.175405509769916534e-03 6.520013511180877686e-02 2.808260917663574219e-01 6.564275026321411133e-01
-6.042878627777099609e-01 -2.212531268596649170e-01 -7.762968074530363083e-03 4.091900289058685303e-01 -2.513360083103179932e-01 -2.539154291152954102e-01 5.317949652671813965e-01 -8.909400552511215210e-02
-5.684165358543395996e-01 9.634114801883697510e-03 -2.513326704502105713e-02 3.701370060443878174e-01 -4.153402149677276611e-01 -2.903591990470886230e-01 4.496802687644958496e-01 -2.831049263477325439e-01
-6.600227355957031250e-01 1.946867853403091431e-01 -3.378804028034210205e-01 2.234522439539432526e-02 4.794334471225738525e-01 -4.176357984542846680e-01 -8.302070200443267822e-02 -2.521694265305995941e-02
-2.890098989009857178e-01 5.923815965652465820e-01 -4.660099744796752930e-01 8.797099441289901733e-02 -4.943380951881408691e-01 2.866570837795734406e-02 -3.660238534212112427e-02 3.067921996116638184e-01
-6.067258715629577637e-01 -2.304059825837612152e-02 -5.512912571430206299e-02 4.742355048656463623e-01 -4.447744786739349365e-01 -3.372364342212677002e-01 -2.189003080129623413e-01 -2.096283435821533203e-01
-8.171288967132568359e-01 -6.356361508369445801e-02 2.964847907423973083e-02 2.688094377517700195e-01 -9.572728723287582397e-02 4.665820598602294922e-01 -1.005909591913223267e-01 1.346904039382934570e-01
-6.242076158523559570e-01 1.550976634025573730e-01 9.726173011586070061e-04 3.513780832290649414e-01 -4.923108816146850586e-01 -2.721676789224147797e-02 4.447150528430938721e-01 -1.481886357069015503e-01
-5.403173565864562988e-01 7.536180317401885986e-02 -1.633244305849075317e-01 2.683168649673461914e-01 -5.531871318817138672e-01 1.223417669534683228e-01 5.057002902030944824e-01 -1.642946004867553711e-01
-3.993643522262573242e-01 -1.900470852851867676e-01 -5.742501616477966309e-01 4.014852643013000488e-01 -2.728222310543060303e-01 3.931338787078857422e-01 2.903864979743957520e-01 -1.122078951448202133e-02
-3.631067872047424316e-01 -5.769195780158042908e-02 -1.483720242977142334e-01 2.284110337495803833e-01 -5.679557919502258301e-01 -3.128021359443664551e-01 6.076595783233642578e-01 3.115108050405979156e-02
-6.404138803482055664e-01 7.688452303409576416e-02 -4.125829041004180908e-01 -1.922599971294403076e-01 4.558412432670593262e-01 -2.290151715278625488e-01 -1.446436941623687744e-01 3.092075884342193604e-01
-3.123039603233337402e-01 4.540805518627166748e-01 -3.152877390384674072e-01 6.633975356817245483e-02 -3.529736399650573730e-01 9.397558867931365967e-02 4.345249831676483154e-01 5.198422670364379883e-01
-7.349589467048645020e-01 1.971125453710556030e-01 -1.780404150485992432e-01 -1.172381490468978882e-01 2.322227954864501953e-01 -2.934818565845489502e-01 -3.870646059513092041e-01 2.926785647869110107e-01
-5.610088706016540527e-01 -1.923653334379196167e-01 -4.516126513481140137e-01 -3.630325943231582642e-02 4.093713760375976562e-01 -3.671198487281799316e-01 -5.134353786706924438e-02 3.714764416217803955e-01
-3.166570663452148438e-01 1.355636566877365112e-01 -3.927559256553649902e-01 4.503135383129119873e-01 -6.472822427749633789e-01 -2.551745474338531494e-01 -1.186233088374137878e-01 -1.617145985364913940e-01
-3.380458354949951172e-01 4.220273792743682861e-01 -7.562741041183471680e-01 1.983288228511810303e-01 4.490206018090248108e-02 2.611214220523834229e-01 -4.873945936560630798e-02 1.541327834129333496e-01
-6.273210644721984863e-01 6.390876770019531250e-01 -3.280953317880630493e-02 2.994203865528106689e-01 2.470451034605503082e-02 2.793418765068054199e-01 1.333435624837875366e-01 1.043235957622528076e-01
-5.334572196006774902e-01 2.159853279590606689e-01 -5.299300421029329300e-03 1.006569787859916687e-01 3.891646116971969604e-02 -7.248285412788391113e-01 4.914243891835212708e-02 3.595941662788391113e-01
-4.515782594680786133e-01 -4.919515848159790039e-01 -5.300152301788330078e-01 2.529697418212890625e-01 -1.200255751609802246e-01 -2.448308840394020081e-02 4.192458689212799072e-01 -1.355665475130081177e-01
-4.648720622062683105e-01 -2.886730432510375977e-01 -3.829894363880157471e-01 1.669609397649765015e-01 -4.987838864326477051e-01 -6.288463622331619263e-02 3.814713358879089355e-01 -3.574142754077911377e-01
-5.081608295440673828e-01 -5.945380777120590210e-03 -1.107473857700824738e-02 5.915560722351074219e-01 -3.880740404129028320e-01 -4.524018466472625732e-01 1.138543486595153809e-01 1.531155705451965332e-01
-5.854524970054626465e-01 -3.330814540386199951e-01 -1.464789211750030518e-01 -5.245757699012756348e-01 -2.273712307214736938e-01 -9.986662864685058594e-02 3.425532877445220947e-01 2.658056914806365967e-01
-5.320073962211608887e-01 1.083543300628662109e-01 -2.699396610260009766e-01 -1.085216999053955078e-01 1.767717897891998291e-01 -1.820353716611862183e-01 -8.558624982833862305e-02 7.408596277236938477e-01
-4.616285562515258789e-01 3.664722442626953125e-01 -4.513559043407440186e-01 -6.147407460957765579e-03 -3.044213354587554932e-01 4.612201452255249023e-01 -2.394240051507949829e-01 2.934565842151641846e-01
-6.605473160743713379e-01 1.180374026298522949e-01 -1.975019574165344238e-01 -2.169677466154098511e-01 3.733341395854949951e-01 -5.516285896301269531e-01 1.296312082558870316e-03 1.413797736167907715e-01
-3.394626379013061523e-01 5.491322278976440430e-01 -6.988834142684936523e-01 1.776272505521774292e-01 -6.419713050127029419e-02 2.193168997764587402e-01 -6.313004344701766968e-02 8.380257338285446167e-02
-4.933418333530426025e-01 7.610434293746948242e-01 -8.710873126983642578e-02 6.326091289520263672e-02 -2.279757112264633179e-01 1.739252209663391113e-01 7.673028856515884399e-02 2.787947058677673340e-01
-6.127631068229675293e-01 -1.035999581217765808e-01 4.710794240236282349e-02 4.950343370437622070e-01 -4.334068298339843750e-01 -3.979029357433319092e-01 1.338649988174438477e-01 -4.921735823154449463e-02
-3.150048553943634033e-01 2.802911996841430664e-01 -4.910556674003601074e-01 4.453136622905731201e-01 -2.144971489906311035e-01 2.533071637153625488e-01 3.228302896022796631e-01 4.103364944458007812e-01
-4.620906114578247070e-01 3.679491579532623291e-02 -4.676551818847656250e-01 4.418173730373382568e-01 -4.679709970951080322e-01 3.825825750827789307e-01 3.214469924569129944e-02 -6.939034163951873779e-02
-2.925216257572174072e-01 3.089751899242401123e-01 -7.291408181190490723e-01 -2.495415508747100830e-02 -4.314178973436355591e-02 2.417562603950500488e-01 -1.238923147320747375e-01 4.593908488750457764e-01
-5.833433270454406738e-01 -2.600777149200439453e-01 -2.750884294509887695e-01 -7.655219733715057373e-02 3.466251194477081299e-01 -3.471191525459289551e-01 1.258154660463333130e-01 5.040497183799743652e-01
-2.956433296203613281e-01 -2.415320090949535370e-02 -9.058184027671813965e-01 -2.403792440891265869e-01 5.480539798736572266e-02 1.143546327948570251e-01 1.322695910930633545e-01 1.210805121809244156e-02
-7.618690729141235352e-01 -2.721120417118072510e-01 -4.427161533385515213e-03 5.532698035240173340e-01 -3.753376752138137817e-02 2.062847651541233063e-02 -1.785871088504791260e-01 -7.520545274019241333e-02
-4.592389464378356934e-01 5.364582538604736328e-01 -3.654192388057708740e-01 1.367194503545761108e-01 -4.146914184093475342e-02 -2.946789562702178955e-01 1.729093044996261597e-01 -4.802455306053161621e-01
-6.011264920234680176e-01 -4.064112156629562378e-02 -6.268575787544250488e-02 7.084863185882568359e-01 -1.836756765842437744e-01 -2.655508816242218018e-01 -1.511679291725158691e-01 6.330264359712600708e-02
-6.642914414405822754e-01 2.751935124397277832e-01 -1.427168548107147217e-01 5.151935219764709473e-01 2.339486591517925262e-02 -7.091635465621948242e-02 -1.349880099296569824e-01 -4.164071083068847656e-01
-4.083918631076812744e-01 9.602674096822738647e-02 -3.928698003292083740e-01 1.294223964214324951e-01 3.428042829036712646e-01 -1.828214228153228760e-01 7.044424414634704590e-01 -7.563389837741851807e-02
-1.076593026518821716e-01 -1.243081912398338318e-01 -4.653517007827758789e-01 4.483313560485839844e-01 -2.358793914318084717e-01 -3.299574255943298340e-01 2.685403525829315186e-01 5.646049976348876953e-01
-5.191628932952880859e-01 -1.314748972654342651e-01 -2.379207760095596313e-01 -3.900994062423706055e-01 -4.251035153865814209e-01 -5.085071921348571777e-01 -2.549968361854553223e-01 9.186199866235256195e-03
-7.925505042076110840e-01 -1.186647713184356689e-01 8.679097890853881836e-02 -2.454343438148498535e-01 2.041000723838806152e-01 -9.743469953536987305e-02 8.016611635684967041e-02 4.821150600910186768e-01
-6.820799112319946289e-01 -3.560431003570556641e-01 8.222299069166183472e-02 1.677940934896469116e-01 -5.408555269241333008e-01 -7.745079696178436279e-02 -1.407751739025115967e-01 2.339735478162765503e-01
-8.286177515983581543e-01 -2.207039296627044678e-01 9.873045235872268677e-02 4.490818679332733154e-01 6.644959002733230591e-02 -8.138746768236160278e-02 -8.188161998987197876e-02 -1.884572058916091919e-01
-3.484861850738525391e-01 4.265031218528747559e-01 -5.848853588104248047e-01 -1.547060310840606689e-01 -1.012514606118202209e-01 7.186697423458099365e-02 4.265295565128326416e-01 -3.650802969932556152e-01
-4.110224843025207520e-01 9.424418210983276367e-02 -2.554326951503753662e-01 6.988160312175750732e-02 -7.460649609565734863e-01 -2.311410158872604370e-01 2.868895530700683594e-01 -2.443451583385467529e-01
-4.647875428199768066e-01 1.937393546104431152e-01 -3.179878294467926025e-01 -5.029423832893371582e-01 -2.180473655462265015e-01 -3.045632541179656982e-01 -1.583375483751296997e-01 4.764411449432373047e-01
-5.706685185432434082e-01 -1.422147005796432495e-01 -4.254388511180877686e-01 2.448244094848632812e-01 -3.952911198139190674e-01 2.893477380275726318e-01 1.914042085409164429e-01 -3.695441484451293945e-01
-6.430961489677429199e-01 2.445900142192840576e-01 -1.112148165702819824e-01 6.192836761474609375e-01 3.077522218227386475e-01 9.998282790184020996e-02 -1.020777449011802673e-01 1.248772218823432922e-01
-4.450590908527374268e-01 -3.774493932723999023e-01 -4.579794704914093018e-01 2.835852503776550293e-01 2.920032106339931488e-02 2.570347189903259277e-01 5.487989187240600586e-01 -3.447682410478591919e-02
-7.048978209495544434e-01 3.743494302034378052e-02 2.310171723365783691e-01 3.328135013580322266e-01 -3.770051300525665283e-01 -2.154440581798553467e-01 3.614878952503204346e-01 -1.355044543743133545e-01
-6.165078282356262207e-01 -2.201069444417953491e-01 -1.293355822563171387e-01 -2.199637591838836670e-01 1.810822039842605591e-01 -2.607778012752532959e-01 2.639793157577514648e-01 5.795500874519348145e-01
-6.506808400154113770e-01 1.361995339393615723e-01 8.796609193086624146e-02 5.106739401817321777e-01 -1.556074917316436768e-01 -6.409411132335662842e-02 5.047827959060668945e-01 -8.006821572780609131e-02
-3.695482313632965088e-01 1.068002283573150635e-01 -2.584877908229827881e-01 -1.427537947893142700e-01 1.894456297159194946e-01 -7.550863027572631836e-01 3.903003931045532227e-01 8.033610135316848755e-02
-3.689041137695312500e-01 2.422670572996139526e-01 -5.290865302085876465e-01 -4.418734908103942871e-01 -3.543740212917327881e-01 -2.849555015563964844e-01 -1.587304323911666870e-01 3.131386637687683105e-01
-6.468914747238159180e-01 1.249086260795593262e-01 -3.205441534519195557e-01 6.713319569826126099e-02 4.414394199848175049e-01 -4.919018447399139404e-01 -1.469716727733612061e-01 1.540814619511365891e-02
-6.812219619750976562e-01 6.669881939888000488e-02 -4.025670140981674194e-02 4.798410236835479736e-01 3.999554738402366638e-02 4.089370369911193848e-01 2.900026738643646240e-01 2.160773575305938721e-01
-3.577735126018524170e-01 5.329461693763732910e-01 -5.132740139961242676e-01 1.057326942682266235e-01 -6.821443885564804077e-02 3.932139575481414795e-01 2.648453116416931152e-01 2.896952331066131592e-01
-7.374078631401062012e-01 3.097104728221893311e-01 -3.610989078879356384e-03 4.739274978637695312e-01 3.294152021408081055e-02 -9.780537337064743042e-02 -7.327571511268615723e-02 -3.459311723709106445e-01
-6.362144351005554199e-01 1.226664148271083832e-02 -2.731019854545593262e-01 -8.005987107753753662e-02 2.714481055736541748e-01 -2.668658792972564697e-01 -1.195431351661682129e-01 5.957303047180175781e-01
-3.175332546234130859e-01 2.577496170997619629e-01 -5.281293392181396484e-01 -4.218823015689849854e-01 -4.381798505783081055e-01 -2.913594841957092285e-01 -1.662466973066329956e-01 2.670255303382873535e-01
-3.224668502807617188e-01 3.108906187117099762e-02 -5.920560359954833984e-01 -3.891727626323699951e-01 -1.419018805027008057e-01 -4.696783721446990967e-01 -1.350648403167724609e-01 3.661781847476959229e-01
-4.889246523380279541e-01 -6.012999266386032104e-02 -7.204084657132625580e-03 2.326566912233829498e-02 -7.286852598190307617e-01 -4.447345435619354248e-02 1.668122857809066772e-01 4.426707923412322998e-01
-4.750769138336181641e-01 8.085878491401672363e-01 -2.077684104442596436e-01 -7.891669869422912598e-02 -1.514120697975158691e-01 1.377542614936828613e-01 -5.592979118227958679e-02 1.614372134208679199e-01
-3.082603216171264648e-01 5.240455269813537598e-01 -5.223796367645263672e-01 1.005165725946426392e-01 -4.567217826843261719e-01 1.724675446748733521e-01 -9.207657724618911743e-02 3.170961141586303711e-01
-3.091680407524108887e-01 -1.850677579641342163e-01 -6.937864422798156738e-01 3.732895106077194214e-02 2.615142762660980225e-01 -2.653570473194122314e-01 4.809760451316833496e-01 1.314920932054519653e-01
-4.202503859996795654e-01 1.663255542516708374e-01 -2.328387200832366943e-01 -8.813331834971904755e-03 -2.844716608524322510e-01 -7.110391855239868164e-01 -1.731440126895904541e-01 3.534886538982391357e-01
-5.600437521934509277e-01 -7.451874762773513794e-02 -2.717386782169342041e-01 -2.912101447582244873e-01 -2.805417478084564209e-01 -5.547952651977539062e-01 -3.640557527542114258e-01 -5.580930411815643311e-02
-2.281365990638732910e-01 6.096810698509216309e-01 -4.496647417545318604e-01 1.286749690771102905e-01 -1.255848258733749390e-01 -3.487485945224761963e-01 2.470985352993011475e-01 3.987886607646942139e-01
-6.516910791397094727e-01 1.855030655860900879e-01 -1.168875023722648621e-01 4.588648676872253418e-01 -5.095963552594184875e-02 -1.812513023614883423e-01 -3.346000611782073975e-01 -4.114142656326293945e-01
-5.880663990974426270e-01 -4.283511936664581299e-01 -3.346761465072631836e-01 -3.965176939964294434e-01 5.443214625120162964e-02 6.833788752555847168e-02 3.332806527614593506e-01 2.876625061035156250e-01
-6.308265328407287598e-01 4.455253481864929199e-01 -3.040083348751068115e-01 2.428160160779953003e-01 1.877979375422000885e-04 2.772852182388305664e-01 -4.174162447452545166e-01 -3.257109597325325012e-02
-5.589194893836975098e-01 -4.152629896998405457e-02 1.313538197427988052e-02 1.070945523679256439e-03 -7.996766567230224609e-01 1.502516120672225952e-02 7.338477671146392822e-02 2.015375643968582153e-01
-5.857743620872497559e-01 6.194866299629211426e-01 -2.020062506198883057e-01 2.404094785451889038e-01 -1.621164530515670776e-01 3.809902966022491455e-01 -4.450240358710289001e-02 3.295024484395980835e-02
-4.597240090370178223e-01 -1.481127291917800903e-01 -2.366235554218292236e-01 -1.282250285148620605e-01 9.642881155014038086e-02 -3.382712900638580322e-01 1.712549924850463867e-01 7.356834411621093750e-01
-7.294840216636657715e-01 -2.895791232585906982e-01 -7.865080237388610840e-02 5.945790410041809082e-01 -4.364133998751640320e-02 7.535600662231445312e-02 -1.222821399569511414e-01 -4.184148833155632019e-02
-6.400730609893798828e-01 1.131471693515777588e-01 6.617586594074964523e-03 3.700404167175292969e-01 -5.827220082283020020e-01 -1.430097371339797974e-01 -4.146863147616386414e-02 -2.807031869888305664e-01
-6.208437681198120117e-01 -4.298150241374969482e-01 -3.576823174953460693e-01 3.305839598178863525e-01 -2.022982090711593628e-01 1.416593641042709351e-01 2.586112618446350098e-01 -2.543971240520477295e-01
-6.475238204002380371e-01 1.225037202239036560e-01 5.994462221860885620e-02 4.491330683231353760e-01 -3.788255751132965088e-01 -3.011256754398345947e-01 2.500410377979278564e-01 -2.523602843284606934e-01
-3.718692064285278320e-01 -2.254390716552734375e-02 -3.617734313011169434e-01 2.994474172592163086e-01 -6.529372334480285645e-01 -3.251934647560119629e-01 6.705057621002197266e-02 -3.226183950901031494e-01
-3.083205819129943848e-01 8.147966861724853516e-02 -5.951902270317077637e-01 -2.770431637763977051e-01 -3.687375485897064209e-01 -3.784041702747344971e-01 -2.525109648704528809e-01 3.526703417301177979e-01
-4.002248048782348633e-01 7.439108490943908691e-01 -2.784444391727447510e-01 1.966196298599243164e-01 -2.734374701976776123e-01 3.241673111915588379e-03 -4.344821907579898834e-03 3.089151978492736816e-01
-4.705310165882110596e-01 3.353422880172729492e-02 -4.772603809833526611e-01 4.720194041728973389e-01 -3.709737956523895264e-01 4.055384695529937744e-01 -1.250763088464736938e-01 9.575639665126800537e-02
-6.891354322433471680e-01 -2.936782538890838623e-01 -2.450714409351348877e-01 -4.368347227573394775e-01 7.039555162191390991e-02 2.465672232210636139e-02 1.039723977446556091e-01 4.142309129238128662e-01
-3.265144526958465576e-01 2.595784664154052734e-01 -3.412858247756958008e-01 -2.057045400142669678e-01 -3.772625327110290527e-01 -6.769883036613464355e-01 -3.604960814118385315e-02 2.554937899112701416e-01
-5.167341232299804688e-01 -1.906726956367492676e-01 -4.372244775295257568e-01 1.403547525405883789e-01 -4.875478148460388184e-01 3.262657523155212402e-01 1.704547107219696045e-01 -3.354966044425964355e-01
-2.220780253410339355e-01 6.933304071426391602e-01 -2.444694340229034424e-01 4.198174551129341125e-02 -3.258025050163269043e-01 -4.191977679729461670e-01 2.981844544410705566e-01 1.940580606460571289e-01
-4.314470589160919189e-01 3.188871741294860840e-01 -5.692677497863769531e-01 1.812404841184616089e-01 -2.711753360927104950e-03 4.756920635700225830e-01 -9.265859611332416534e-03 3.589904904365539551e-01
-3.853399753570556641e-01 -1.556765288114547729e-01 -5.104390978813171387e-01 -1.560016274452209473e-01 1.965171396732330322e-01 -4.164433181285858154e-01 5.300264954566955566e-01 -2.223085761070251465e-01
-5.664432048797607422e-01 1.513076126575469971e-01 -2.577830553054809570e-01 6.212179660797119141e-01 -2.095854580402374268e-01 5.205664038658142090e-02 -3.346693813800811768e-01 2.127079963684082031e-01
-2.505952417850494385e-01 4.262054264545440674e-01 -3.973075449466705322e-01 3.634629547595977783e-01 -2.812562286853790283e-01 -4.142755568027496338e-01 1.863180547952651978e-01 4.244392514228820801e-01
-6.943917870521545410e-01 -4.209427833557128906e-01 1.018623858690261841e-01 2.723948955535888672e-01 -3.771461248397827148e-01 -1.905986070632934570e-01 2.762785255908966064e-01 -3.399206325411796570e-02
-4.745421409606933594e-01 -2.753313779830932617e-01 -4.580363929271697998e-01 5.003291368484497070e-01 -3.559579849243164062e-01 3.133710622787475586e-01 9.812118858098983765e-02 -6.588336825370788574e-02
-7.625877261161804199e-01 -5.454839020967483521e-02 -1.193927451968193054e-01 2.254231721162796021e-01 -1.933203935623168945e-01 5.543272495269775391e-01 -6.819152086973190308e-02 -3.335736319422721863e-02
-3.467255234718322754e-01 5.933562293648719788e-02 -2.749002873897552490e-01 -9.375824779272079468e-02 -6.642618775367736816e-01 -1.866677254438400269e-01 5.267291069030761719e-01 -1.958766281604766846e-01
-3.197771906852722168e-01 2.866736352443695068e-01 -4.044252336025238037e-01 -2.402270585298538208e-01 -3.097141981124877930e-01 -6.716880798339843750e-01 -4.930137097835540771e-02 2.115975767374038696e-01
-3.452597260475158691e-01 -4.650089889764785767e-02 -5.947502255439758301e-01 5.351309776306152344e-01 -9.825455397367477417e-02 3.490317165851593018e-01 3.009200990200042725e-01 1.284932196140289307e-01
-2.986908853054046631e-01 -1.361591517925262451e-01 -8.805288672447204590e-01 -1.829989552497863770e-01 -1.005823444575071335e-02 5.429873242974281311e-02 7.116191089153289795e-02 -2.744291424751281738e-01
-3.168884813785552979e-01 1.590871997177600861e-02 -9.161729216575622559e-01 -1.052128672599792480e-01 1.845432221889495850e-01 5.302147567272186279e-02 -7.423955202102661133e-02 -8.066508919000625610e-02
-5.422514081001281738e-01 -2.162878364324569702e-01 -3.135708272457122803e-01 -1.929832249879837036e-01 3.326892554759979248e-01 -2.574873566627502441e-01 3.564337491989135742e-01 4.686011075973510742e-01
-3.866235613822937012e-01 2.033763565123081207e-02 -8.152697086334228516e-01 -9.581768512725830078e-02 2.054168879985809326e-01 -2.384736388921737671e-02 7.537672761827707291e-03 -3.652961254119873047e-01
-6.335282921791076660e-01 9.092656895518302917e-03 -1.164294108748435974e-01 3.658218979835510254e-01 -3.844362497329711914e-02 -9.072050452232360840e-02 4.532923102378845215e-01 -4.857940673828125000e-01
-6.747152805328369141e-01 -2.278754562139511108e-01 -1.683947443962097168e-01 3.057901263236999512e-01 8.644492924213409424e-02 4.536972641944885254e-01 3.933856785297393799e-01 -5.386532843112945557e-02
-3.560197949409484863e-01 3.303941488265991211e-01 -3.855597972869873047e-01 -5.552290081977844238e-01 -4.134225845336914062e-01 -3.614948987960815430e-01 6.981951743364334106e-02 -2.612305060029029846e-02
-5.659784674644470215e-01 1.099274083971977234e-01 -5.172678828239440918e-01 -3.541641831398010254e-01 3.210553824901580811e-01 1.217006593942642212e-01 1.968708485364913940e-01 -3.434243798255920410e-01
-6.802438497543334961e-01 -2.667424976825714111e-01 1.061380803585052490e-01 4.934978783130645752e-01 -2.442546337842941284e-01 -2.940385937690734863e-01 2.250931710004806519e-01 -1.205210834741592407e-01
-3.117661476135253906e-01 -3.356091380119323730e-01 -6.200855970382690430e-01 1.112454012036323547e-01 2.275422662496566772e-01 -1.022440195083618164e-01 5.289242267608642578e-01 2.264875620603561401e-01
-4.265263676643371582e-01 -3.215481042861938477e-01 -3.023550808429718018e-01 -6.069523468613624573e-02 1.639764010906219482e-01 -6.079718470573425293e-01 4.621023535728454590e-01 -9.758614003658294678e-02
-7.830776572227478027e-01 -6.734302639961242676e-02 1.863947696983814240e-02 -4.356434941291809082e-02 -2.436565607786178589e-01 2.431215047836303711e-01 2.652332484722137451e-01 -4.372454881668090820e-01
-3.370242118835449219e-01 5.498217940330505371e-01 -5.683716535568237305e-01 -4.035640135407447815e-02 4.879120271652936935e-03 -8.681531250476837158e-02 3.995862901210784912e-01 -3.036539554595947266e-01
-6.036069393157958984e-01 -7.423266768455505371e-02 -3.073140382766723633e-01 5.921169519424438477e-01 -1.072818413376808167e-01 1.093373894691467285e-01 -3.934091031551361084e-01 8.287955820560455322e-02
-7.005057930946350098e-01 -1.368696093559265137e-01 -1.212105080485343933e-01 -3.388375043869018555e-01 2.601513564586639404e-01 -3.305548429489135742e-01 3.887896612286567688e-02 4.273157715797424316e-01
-3.997088670730590820e-01 -1.940118527272716165e-04 -6.058596968650817871e-01 5.823954343795776367e-01 1.666079834103584290e-02 2.684372365474700928e-01 -1.633931547403335571e-01 1.869463473558425903e-01
-4.340174198150634766e-01 1.455797404050827026e-01 -4.437172710895538330e-01 -1.147804036736488342e-01 -1.797755658626556396e-01 -6.932898759841918945e-01 -2.573098540306091309e-01 3.460106626152992249e-02
-7.174813151359558105e-01 2.895073406398296356e-02 -3.211809694766998291e-01 -1.469773501157760620e-01 4.242409169673919678e-01 -2.365152537822723389e-01 -3.015928566455841064e-01 1.809546351432800293e-01
-3.838018774986267090e-01 -2.649996280670166016e-01 -5.545591711997985840e-01 -1.410003155469894409e-01 1.626740396022796631e-01 -4.357976615428924561e-01 4.261657893657684326e-01 -2.388609051704406738e-01
-6.396463513374328613e-01 6.017895340919494629e-01 -9.222316555678844452e-03 2.809248566627502441e-01 -1.024178415536880493e-01 3.499138355255126953e-01 1.224903836846351624e-01 4.201468825340270996e-02
-6.913442611694335938e-01 1.682112067937850952e-01 -3.141616582870483398e-01 -6.656020879745483398e-02 3.215180337429046631e-01 -3.891443014144897461e-01 -3.375550508499145508e-01 1.478843241930007935e-01
-3.558226525783538818e-01 3.795177116990089417e-02 -8.472988009452819824e-01 -3.038048148155212402e-01 6.679780036211013794e-02 2.320843935012817383e-01 3.562732040882110596e-02 -4.629110917448997498e-02
-7.627649307250976562e-01 6.649020593613386154e-03 1.647942811250686646e-01 5.755570530891418457e-01 -1.644160002470016479e-01 -1.368897408246994019e-01 -8.574110455811023712e-03 1.178028583526611328e-01
-3.557253181934356689e-01 -3.482671976089477539e-01 -6.518835425376892090e-01 2.337231040000915527e-01 3.062658011913299561e-01 2.514401078224182129e-02 4.191896617412567139e-01 4.939589276909828186e-02
-6.719411015510559082e-01 -1.327386647462844849e-01 -2.651286423206329346e-01 2.286601811647415161e-02 3.571789860725402832e-01 -3.999046981334686279e-01 -1.807039976119995117e-01 3.740386962890625000e-01
-3.999259173870086670e-01 8.090430498123168945e-01 -2.776729464530944824e-01 9.143430739641189575e-02 -2.915883064270019531e-01 3.985157608985900879e-02 -4.534794762730598450e-02 1.066664308309555054e-01
-4.144628942012786865e-01 -1.023964732885360718e-01 -4.709938764572143555e-01 3.413964807987213135e-01 3.632425963878631592e-01 -2.319329082965850830e-01 5.222099423408508301e-01 -1.445946246385574341e-01
-4.650993943214416504e-01 1.861636759713292122e-03 -1.618649363517761230e-01 -1.166387647390365601e-01 -7.814440131187438965e-02 3.294351277872920036e-03 2.667804956436157227e-01 8.164466023445129395e-01
-7.508116960525512695e-01 -1.359283477067947388e-01 -2.176141738891601562e-02 -4.010115265846252441e-01 2.410666458308696747e-02 1.531864702701568604e-01 3.721186891198158264e-02 4.807177186012268066e-01
-5.771699547767639160e-01 1.940394192934036255e-01 -1.414607167243957520e-01 -2.415191084146499634e-01 -6.438561528921127319e-02 -7.089414000511169434e-01 -1.918440759181976318e-01 -8.563562482595443726e-02
-2.702258229255676270e-01 -2.099048346281051636e-01 -5.240374803543090820e-01 3.475091159343719482e-01 1.587466299533843994e-01 -2.653988599777221680e-01 6.025048494338989258e-01 1.699732393026351929e-01
-6.494243741035461426e-01 4.120808541774749756e-01 -1.956734955310821533e-01 4.771190583705902100e-01 -2.373443730175495148e-02 3.411667644977569580e-01 -1.577827036380767822e-01 -2.556107752025127411e-02
-3.985037803649902344e-01 5.640962123870849609e-01 -3.687950074672698975e-01 1.626608073711395264e-01 9.572584182024002075e-03 -2.406633198261260986e-01 3.122693598270416260e-01 -4.527685344219207764e-01
-3.606836199760437012e-01 2.951321601867675781e-01 4.354999959468841553e-02 -2.674467563629150391e-01 -6.426001787185668945e-01 -2.731434702873229980e-01 3.723002970218658447e-01 2.884963452816009521e-01
-4.145935773849487305e-01 -1.709043979644775391e-01 -5.644543170928955078e-01 4.635094404220581055e-01 -2.500398457050323486e-01 3.900860249996185303e-01 2.234426587820053101e-01 -2.899676002562046051e-02
-5.837948918342590332e-01 -3.985820710659027100e-01 -3.340341150760650635e-01 -4.136487841606140137e-01 1.326548401266336441e-02 7.691799849271774292e-02 3.546449542045593262e-01 2.928587794303894043e-01
-6.082941293716430664e-01 1.899357736110687256e-01 -3.543180525302886963e-01 -3.827773332595825195e-01 1.608512401580810547e-01 -1.352344304323196411e-01 2.480030208826065063e-01 -4.649471640586853027e-01
-6.551752686500549316e-01 9.788639843463897705e-02 -2.041649371385574341e-01 -5.529450178146362305e-01 7.123152166604995728e-02 -4.170497357845306396e-01 -1.400420963764190674e-01 1.229470595717430115e-01
-4.196714758872985840e-01 7.085911035537719727e-01 -3.308782279491424561e-01 -1.929806917905807495e-01 -3.370234072208404541e-01 -2.077087014913558960e-01 6.851379573345184326e-02 1.167495921254158020e-01
-4.248930215835571289e-01 -4.035701751708984375e-01 -3.137229681015014648e-01 1.807153075933456421e-01 1.789674013853073120e-01 -5.204417109489440918e-01 4.605060219764709473e-01 -1.027726829051971436e-01
-7.448826432228088379e-01 -2.221028208732604980e-01 -1.010435298085212708e-01 -2.020302563905715942e-01 4.026286303997039795e-01 -2.288307249546051025e-01 8.796746283769607544e-02 3.501178324222564697e-01
-5.133861303329467773e-01 -9.287264198064804077e-02 -4.011259973049163818e-01 4.438599944114685059e-01 -4.020618200302124023e-01 3.702411055564880371e-01 2.622545361518859863e-01 -4.884872213006019592e-02
-3.855303525924682617e-01 -1.745589077472686768e-01 -2.261418104171752930e-01 1.486253589391708374e-01 -8.083794713020324707e-01 2.216439228504896164e-03 5.299662798643112183e-02 3.022829592227935791e-01
-3.121441900730133057e-01 1.780441775918006897e-02 -9.012560844421386719e-01 -1.765891462564468384e-01 1.202426850795745850e-01 -4.197745397686958313e-02 -1.817213296890258789e-01 -9.777425229549407959e-02
-4.346169531345367432e-01 -3.131562173366546631e-01 -4.514382779598236084e-01 1.034683510661125183e-01 4.281449615955352783e-01 -4.129404127597808838e-01 3.589734435081481934e-01 1.258932352066040039e-01
-6.708220839500427246e-01 4.077909886837005615e-01 -2.636471688747406006e-01 1.292705535888671875e-01 3.649336472153663635e-02 4.680157005786895752e-01 -2.698964774608612061e-01 6.533691287040710449e-02
-4.122650921344757080e-01 3.336543142795562744e-01 -1.054666116833686829e-01 5.818307399749755859e-02 -7.760372161865234375e-01 5.968219414353370667e-02 2.980555593967437744e-01 9.783218801021575928e-02
-5.494293570518493652e-01 4.453063756227493286e-02 -2.831656038761138916e-01 5.242363736033439636e-02 3.418741822242736816e-01 -5.856451392173767090e-01 -8.903138339519500732e-03 3.915048837661743164e-01
-5.901467800140380859e-01 5.404592752456665039e-01 -1.703159809112548828e-01 4.141944050788879395e-01 1.715614348649978638e-01 1.486398428678512573e-01 3.246940374374389648e-01 4.596627131104469299e-02
-3.963788747787475586e-01 9.421280026435852051e-02 -6.486195325851440430e-01 5.610885024070739746e-01 8.074443042278289795e-02 2.232173532247543335e-01 -1.786766648292541504e-01 1.010407656431198120e-01
-4.164870679378509521e-01 -2.586628198623657227e-01 -3.578731417655944824e-01 -1.808049678802490234e-01 1.586023718118667603e-01 -5.587044954299926758e-01 4.929766654968261719e-01 -1.361508369445800781e-01
-6.490521430969238281e-01 -2.190893143415451050e-01 -8.823832497000694275e-03 -4.915654361248016357e-01 9.469118900597095490e-03 -4.310010373592376709e-01 2.483048737049102783e-01 2.037397623062133789e-01
-6.119043827056884766e-01 2.014693766832351685e-01 -4.157490432262420654e-01 -3.781552016735076904e-01 4.422066211700439453e-01 1.634118109941482544e-01 1.009662523865699768e-01 -1.915467977523803711e-01
-2.889368832111358643e-01 2.620050311088562012e-01 -3.045288324356079102e-01 4.955754876136779785e-01 -4.695849716663360596e-01 -5.215750932693481445e-01 3.417285904288291931e-02 -1.257677972316741943e-01
-4.085124135017395020e-01 4.114779829978942871e-02 -8.246459960937500000e-01 -1.974871605634689331e-01 2.162188738584518433e-01 4.037771001458168030e-02 -2.843737835064530373e-03 -2.529692053794860840e-01
-6.734210252761840820e-01 -3.696078658103942871e-01 -1.581253409385681152e-01 -2.733440697193145752e-01 -2.323853084817528725e-03 -5.692852288484573364e-02 1.277488470077514648e-01 5.390802025794982910e-01
-3.269291520118713379e-01 -2.042306959629058838e-01 -8.341801166534423828e-01 -2.802809476852416992e-01 -1.253089867532253265e-02 -1.681417413055896759e-02 1.962787508964538574e-01 -1.950084269046783447e-01
-4.272784888744354248e-01 -4.683009088039398193e-01 -2.936705946922302246e-01 1.405040174722671509e-01 1.421914696693420410e-01 -5.081394314765930176e-01 4.570550918579101562e-01 -6.942684203386306763e-02
-8.629395961761474609e-01 1.747533977031707764e-01 2.670153081417083740e-01 3.130643367767333984e-01 9.435044229030609131e-02 1.675622314214706421e-01 -4.478780552744865417e-03 -1.359814256429672241e-01
-6.323857903480529785e-01 -1.626984924077987671e-01 3.950012475252151489e-02 7.138396054506301880e-02 -6.724234819412231445e-01 1.204408928751945496e-01 -8.873195201158523560e-02 3.040214180946350098e-01
-5.881280303001403809e-01 -7.756113260984420776e-02 -9.293536841869354248e-02 6.099979877471923828e-01 -2.079689055681228638e-01 -4.068788886070251465e-01 5.254126340150833130e-02 -2.362058758735656738e-01
-7.173877358436584473e-01 -4.150428622961044312e-02 -2.967603690922260284e-02 6.478464603424072266e-01 -2.181729078292846680e-01 5.611589923501014709e-02 9.764433652162551880e-02 -5.257050320506095886e-02
-5.653779506683349609e-01 1.121625527739524841e-01 -3.932350575923919678e-01 4.450826048851013184e-01 -3.715182840824127197e-01 3.071276247501373291e-01 -1.406617760658264160e-01 -2.507910132408142090e-01
-4.157279431819915771e-01 2.019075900316238403e-01 -5.091337561607360840e-01 2.205506563186645508e-01 -4.579580724239349365e-01 2.333804517984390259e-01 2.812318801879882812e-01 -3.677777349948883057e-01
-2.675480246543884277e-01 -5.673262476921081543e-02 -5.453365445137023926e-01 -7.781527936458587646e-02 1.426858454942703247e-01 -5.374884605407714844e-01 5.589661598205566406e-01 7.475242018699645996e-03
-4.354703724384307861e-01 3.726039826869964600e-02 -3.071458339691162109e-01 -3.048873543739318848e-01 -1.370301004499197006e-03 -3.486307263374328613e-01 1.009789928793907166e-01 6.999574303627014160e-01
-3.110257983207702637e-01 6.986426711082458496e-01 -4.957170188426971436e-01 -1.728915795683860779e-02 1.287642959505319595e-02 -2.312995344400405884e-01 2.820185422897338867e-01 -1.895448416471481323e-01
-3.860727846622467041e-01 1.959754079580307007e-01 -4.381144046783447266e-01 -1.277033388614654541e-01 1.507101655006408691e-01 -4.414997398853302002e-01 5.144628882408142090e-01 -3.492584526538848877e-01
-6.273609399795532227e-01 2.843845188617706299e-01 -1.661150008440017700e-01 5.529456138610839844e-01 1.392685025930404663e-01 2.575003206729888916e-01 1.757987141609191895e-01 2.749425172805786133e-01
-6.584989428520202637e-01 2.061662375926971436e-01 -2.786417007446289062e-01 -5.705267935991287231e-02 2.266613245010375977e-01 -4.515179097652435303e-01 -4.006430506706237793e-01 1.649840176105499268e-01
-3.331329524517059326e-01 6.082598567008972168e-01 -3.967955708503723145e-01 -7.551067322492599487e-02 -1.656662225723266602e-01 -5.370253920555114746e-01 1.058936938643455505e-01 -1.698197573423385620e-01
-3.959201276302337646e-01 4.883217811584472656e-02 -2.874144613742828369e-01 4.140764772891998291e-01 -6.044524908065795898e-01 -3.645003437995910645e-01 -1.624855995178222656e-01 -2.493424713611602783e-01
-4.785801172256469727e-01 2.464763820171356201e-01 -2.651197612285614014e-01 2.010221034288406372e-01 -5.453698039054870605e-01 1.345817595720291138e-01 4.953303337097167969e-01 -1.965179145336151123e-01
-2.328490763902664185e-01 3.645821511745452881e-01 -3.662056624889373779e-01 -1.381665561348199844e-02 2.286993199959397316e-03 -7.279366254806518555e-01 3.000648021697998047e-01 2.421317398548126221e-01
-5.485713481903076172e-01 3.343264386057853699e-02 -2.084629386663436890e-01 -5.488699302077293396e-02 3.598923683166503906e-01 -5.100906491279602051e-01 1.225639656186103821e-01 4.967347681522369385e-01
-7.681893706321716309e-01 -9.057494252920150757e-02 -1.284924000501632690e-01 -2.317195534706115723e-01 4.481215775012969971e-01 6.929834187030792236e-02 9.522368013858795166e-02 3.417517840862274170e-01
-6.297883987426757812e-01 -8.040166459977626801e-03 -3.230583965778350830e-01 -1.692961156368255615e-01 4.845708310604095459e-01 -4.318192601203918457e-01 1.125238016247749329e-01 1.906191557645797729e-01
-3.911307156085968018e-01 8.323877304792404175e-02 -6.750265359878540039e-01 5.247142910957336426e-01 5.221741739660501480e-03 2.717846632003784180e-01 -1.766463518142700195e-01 6.327730417251586914e-02
-6.528613567352294922e-01 3.103193938732147217e-01 -3.098082840442657471e-01 3.635506033897399902e-01 -2.540663182735443115e-01 2.843070328235626221e-01 1.252452582120895386e-01 -2.970809936523437500e-01
-4.555298388004302979e-01 1.980990767478942871e-01 -2.870657742023468018e-01 -6.845266819000244141e-01 -3.225762546062469482e-01 -2.822796702384948730e-01 9.924202412366867065e-02 -9.316427260637283325e-02
-7.581453919410705566e-01 -1.547520607709884644e-01 -1.770137101411819458e-01 -2.028796672821044922e-01 4.624727964401245117e-01 2.667066827416419983e-02 1.298718303442001343e-01 3.119524121284484863e-01
-7.596305608749389648e-01 4.516922309994697571e-02 6.591131538152694702e-02 -5.844798088073730469e-01 -4.992969706654548645e-02 -1.793041676282882690e-01 -1.698823720216751099e-01 1.070385724306106567e-01
-4.258248805999755859e-01 -1.150657683610916138e-01 -4.075357913970947266e-01 -3.987289965152740479e-01 -4.624976515769958496e-01 -4.381399750709533691e-01 -2.724248468875885010e-01 1.664116606116294861e-02
-5.019329190254211426e-01 2.494292259216308594e-01 -2.788290679454803467e-01 4.308021068572998047e-02 -5.920703709125518799e-02 -9.780526906251907349e-02 6.010972857475280762e-01 -4.815159440040588379e-01
-6.166900992393493652e-01 2.940502762794494629e-01 -4.144813418388366699e-01 1.499915122985839844e-01 1.214521378278732300e-01 4.442825615406036377e-01 -2.879030108451843262e-01 2.095465660095214844e-01
-7.097340822219848633e-01 -1.799114644527435303e-01 -1.375473588705062866e-01 3.533129394054412842e-01 1.081345006823539734e-01 4.317898750305175781e-01 3.293750286102294922e-01 -1.163465529680252075e-01
-6.320393085479736328e-01 1.641749590635299683e-01 -3.142088651657104492e-01 -5.441253185272216797e-01 -5.194382742047309875e-02 -1.955293565988540649e-01 -3.694860041141510010e-01 3.638087213039398193e-02
-7.699271440505981445e-01 -2.904582023620605469e-01 8.769497275352478027e-02 4.801525473594665527e-01 1.933635175228118896e-01 -1.644570566713809967e-02 -1.864544898271560669e-01 1.103822886943817139e-01
-6.489955782890319824e-01 -1.590836346149444580e-01 9.562838077545166016e-02 4.469135105609893799e-01 -4.974380135536193848e-01 -2.100520133972167969e-01 -9.366034716367721558e-02 2.104329317808151245e-01
-6.082609891891479492e-01 6.809707731008529663e-02 -2.305252552032470703e-01 -5.953090190887451172e-01 -2.617805004119873047e-01 -3.010069131851196289e-01 -2.406625896692276001e-01 -2.818035520613193512e-02
-4.428116977214813232e-01 2.787400782108306885e-01 -5.676658749580383301e-01 9.092577546834945679e-02 8.676811307668685913e-02 2.590283453464508057e-01 -2.384185343980789185e-01 5.140447616577148438e-01
-7.214169502258300781e-01 1.878740936517715454e-01 -7.845594733953475952e-02 -3.664290904998779297e-01 1.763140857219696045e-01 -5.137512087821960449e-01 -8.266265690326690674e-02 -4.444523155689239502e-02
-4.958896040916442871e-01 -3.445606231689453125e-01 -4.188687503337860107e-01 5.543410778045654297e-01 -7.830394804477691650e-02 8.288134634494781494e-02 3.294554352760314941e-01 -1.763082891702651978e-01
-4.471345245838165283e-01 -9.184476733207702637e-02 -3.995779156684875488e-01 3.145179748535156250e-01 2.411783337593078613e-01 -3.595338761806488037e-01 5.817590951919555664e-01 -8.471182733774185181e-02
-5.504109859466552734e-01 -4.035697281360626221e-01 -3.275795876979827881e-01 -4.331231713294982910e-01 1.541520096361637115e-02 -1.170888356864452362e-02 3.817152082920074463e-01 3.052768409252166748e-01
-6.669791936874389648e-01 1.247887238860130310e-01 -3.811860382556915283e-01 -8.788041770458221436e-02 3.253553807735443115e-01 -1.497109532356262207e-01 -4.467568099498748779e-01 2.422390878200531006e-01
-7.004977464675903320e-01 2.249212861061096191e-01 -6.724782288074493408e-02 5.324841141700744629e-01 -6.200211122632026672e-02 -8.007459342479705811e-02 -3.092360869050025940e-02 -3.992984890937805176e-01
-4.205411672592163086e-01 2.703670859336853027e-01 -6.870129704475402832e-01 2.033539563417434692e-01 1.864745467901229858e-01 3.058975636959075928e-01 -2.084905654191970825e-01 2.547402679920196533e-01
-6.518046259880065918e-01 -3.414264321327209473e-01 -2.213198095560073853e-01 -4.638397097587585449e-01 -2.819854207336902618e-02 1.469838153570890427e-02 1.485411822795867920e-01 4.139726459980010986e-01
-5.532937049865722656e-01 2.693420648574829102e-01 -2.745936810970306396e-01 1.008408516645431519e-01 -6.771159917116165161e-02 2.718690633773803711e-01 5.899754166603088379e-01 -3.304268121719360352e-01
-2.416826933622360229e-01 4.350275695323944092e-01 -3.932335674762725830e-01 2.081559896469116211e-01 -1.898255348205566406e-01 -6.537122130393981934e-01 -1.285148561000823975e-01 2.729275822639465332e-01
-1.627377420663833618e-01 2.050142139196395874e-01 -8.297441005706787109e-01 1.274521946907043457e-01 -3.086408227682113647e-02 -1.081442739814519882e-02 -6.935587525367736816e-02 4.699856638908386230e-01
-6.899734139442443848e-01 3.546909391880035400e-01 -2.362993210554122925e-01 1.224503964185714722e-01 5.832881480455398560e-02 4.231612980365753174e-01 -3.804568052291870117e-01 9.181993082165718079e-03
-6.938123106956481934e-01 5.288395285606384277e-01 -1.257647275924682617e-01 3.145637810230255127e-01 -4.088858608156442642e-03 3.420514464378356934e-01 -1.775585114955902100e-02 -8.279462903738021851e-02
-5.125853419303894043e-01 7.600868344306945801e-01 -2.544170022010803223e-01 4.797810316085815430e-02 -1.653668433427810669e-01 2.510658800601959229e-01 -3.782751038670539856e-02 2.613780647516250610e-02
-4.401809275150299072e-01 1.130061969161033630e-01 -5.865792632102966309e-01 6.167818903923034668e-01 -1.280168816447257996e-02 2.600169777870178223e-01 -1.220381935127079487e-03 3.465703129768371582e-02
-2.703917920589447021e-01 7.047505974769592285e-01 -3.417482972145080566e-01 2.408270984888076782e-01 -3.322373628616333008e-01 -2.078670710325241089e-01 8.045816421508789062e-02 3.088068068027496338e-01
-3.057688772678375244e-01 1.142179667949676514e-01 -7.197856307029724121e-01 6.446044892072677612e-02 -1.716302335262298584e-01 2.311228513717651367e-01 4.380628839135169983e-02 5.351815223693847656e-01
-4.097910821437835693e-01 1.493362635374069214e-01 -5.611327290534973145e-01 4.624699354171752930e-01 -1.709322333335876465e-01 4.226174652576446533e-01 2.593618631362915039e-01 7.700469344854354858e-02
-4.333789944648742676e-01 -3.907910734415054321e-02 -6.163153052330017090e-01 3.109821677207946777e-01 -3.266028761863708496e-01 3.716882169246673584e-01 2.231346257030963898e-02 -2.979619801044464111e-01
-1.124048233032226562e-01 -1.569575071334838867e-01 -4.190039038658142090e-01 3.629314005374908447e-01 -3.356100320816040039e-01 -2.406725287437438965e-01 2.766343951225280762e-01 6.390321254730224609e-01
-2.667365074157714844e-01 2.902047932147979736e-01 -7.029979825019836426e-01 2.808921039104461670e-01 3.311470896005630493e-02 1.725572044961154461e-03 -2.233301401138305664e-01 4.696280360221862793e-01
-3.732138574123382568e-01 -5.845082923769950867e-02 -5.845087170600891113e-01 4.175108671188354492e-01 9.573749452829360962e-02 3.010685443878173828e-01 4.831693470478057861e-01 8.982601016759872437e-02
-2.668071389198303223e-01 5.921011567115783691e-01 -4.060464203357696533e-01 2.313043475151062012e-01 -2.484356760978698730e-01 -7.761191576719284058e-02 5.146486219018697739e-03 5.404483675956726074e-01
-5.612669587135314941e-01 5.283915400505065918e-01 -3.088819682598114014e-01 -1.231777593493461609e-01 -2.617356181144714355e-01 3.133089840412139893e-01 1.685414463281631470e-01 3.164281547069549561e-01
-6.086455583572387695e-01 8.541271090507507324e-02 -9.778777509927749634e-02 4.666349291801452637e-01 -4.230046272277832031e-01 -1.873266249895095825e-01 -2.581763267517089844e-01 -3.380319774150848389e-01
-5.844925642013549805e-01 1.169970445334911346e-02 -3.336506783962249756e-01 6.759946942329406738e-01 -6.980417668819427490e-02 1.106049194931983948e-01 -1.712708175182342529e-01 2.085670232772827148e-01
-3.683274984359741211e-01 1.323805749416351318e-01 -2.839492261409759521e-01 3.919355198740959167e-02 -7.667567133903503418e-01 -2.215584963560104370e-01 1.338666081428527832e-01 -3.312441408634185791e-01
-4.734070897102355957e-01 -1.371233910322189331e-01 -4.778571128845214844e-01 4.936018288135528564e-01 -1.815319359302520752e-01 4.253800213336944580e-01 2.641326189041137695e-01 -3.774627298116683960e-02
-4.216202795505523682e-01 5.203272104263305664e-01 -3.610714673995971680e-01 1.503959149122238159e-01 -1.768279820680618286e-01 -1.384868770837783813e-01 3.541907072067260742e-01 -4.718119800090789795e-01
-2.755086421966552734e-01 -2.271718382835388184e-01 -8.524588346481323242e-01 -1.236683726310729980e-01 2.012080699205398560e-01 3.186443448066711426e-02 2.770726382732391357e-01 1.106284409761428833e-01
-3.985578715801239014e-01 8.034201264381408691e-01 -2.080549746751785278e-01 -1.698146015405654907e-02 -3.224762678146362305e-01 -5.271622538566589355e-02 -2.552572637796401978e-02 2.113552391529083252e-01
-8.482943773269653320e-01 2.168113291263580322e-01 2.495390772819519043e-01 7.006862014532089233e-02 -4.049498438835144043e-01 3.742347285151481628e-02 2.788169309496879578e-02 -6.922041065990924835e-03
-2.698656022548675537e-01 2.830615639686584473e-02 -8.782827258110046387e-01 -2.957061231136322021e-01 -1.001032218337059021e-01 7.743665575981140137e-02 -2.077433764934539795e-01 9.151149541139602661e-02
-3.630023896694183350e-01 -8.869962394237518311e-02 -3.730902671813964844e-01 -3.724631965160369873e-01 -1.198419183492660522e-01 -7.088613510131835938e-01 2.385702580213546753e-01 -9.313597530126571655e-02
-6.173591613769531250e-01 -4.652563929557800293e-01 -2.771587073802947998e-01 -3.672006726264953613e-01 3.643271699547767639e-02 2.141104079782962799e-03 2.454474121332168579e-01 3.594086170196533203e-01
-3.724058568477630615e-01 2.996030747890472412e-01 -7.940685153007507324e-01 2.752239257097244263e-02 6.700347363948822021e-02 1.176767125725746155e-01 -3.198771774768829346e-01 1.399676799774169922e-01
-3.523277640342712402e-01 5.873927474021911621e-01 -5.748385190963745117e-01 -8.968655951321125031e-03 1.377216577529907227e-01 2.759454548358917236e-01 1.885560899972915649e-01 2.639100849628448486e-01
-6.947423219680786133e-01 4.891296103596687317e-02 -2.707597911357879639e-01 -3.702390789985656738e-01 2.078885287046432495e-01 -4.722655713558197021e-01 -1.918459534645080566e-01 -3.867098689079284668e-02
-5.045533776283264160e-01 -2.932810783386230469e-01 -3.260821998119354248e-01 -3.616466224193572998e-01 -9.816813468933105469e-02 1.345332711935043335e-01 3.746675252914428711e-01 5.041650533676147461e-01
-5.927330851554870605e-01 1.537934690713882446e-01 -4.619329050183296204e-02 5.255506634712219238e-01 6.661789864301681519e-02 -1.026432844810187817e-03 -2.703524231910705566e-01 5.187948942184448242e-01
-5.814807415008544922e-01 -3.830285668373107910e-01 -1.906550228595733643e-01 -3.032631278038024902e-01 -8.508151024580001831e-02 2.243154197931289673e-01 3.364677429199218750e-01 4.648489952087402344e-01
-4.248732030391693115e-01 8.525504916906356812e-02 -5.733180642127990723e-01 6.456279754638671875e-01 4.215799272060394287e-02 2.378134876489639282e-01 -9.650437161326408386e-03 9.088385850191116333e-02
-6.815207600593566895e-01 -1.902652829885482788e-01 -1.402074247598648071e-01 -3.525018226355314255e-03 4.403076171875000000e-01 -1.755426675081253052e-01 1.649617999792098999e-01 4.772416353225708008e-01
-7.804397344589233398e-01 -8.861737698316574097e-02 4.908376932144165039e-02 -4.890265166759490967e-01 1.709816418588161469e-02 4.227837920188903809e-02 1.352183669805526733e-01 3.480528891086578369e-01
-5.644877552986145020e-01 -4.310955107212066650e-01 -3.033258914947509766e-01 -3.603475391864776611e-01 -1.767406426370143890e-02 3.132857754826545715e-02 3.510235249996185303e-01 3.861891031265258789e-01
-6.898509860038757324e-01 -2.722420394420623779e-01 -2.393638789653778076e-01 -4.763554409146308899e-02 -3.548949658870697021e-01 3.759598135948181152e-01 1.754051893949508667e-01 -3.039118349552154541e-01
-4.705840051174163818e-01 1.842792145907878876e-02 -2.400510162115097046e-01 -1.090285647660493851e-02 -5.593934059143066406e-01 3.003714084625244141e-01 5.529590249061584473e-01 -1.075179576873779297e-01
-3.930581510066986084e-01 -2.709482312202453613e-01 -3.771609067916870117e-01 2.516705989837646484e-01 2.176632583141326904e-01 -3.997670412063598633e-01 5.973553061485290527e-01 -4.979415982961654663e-02
-3.702472746372222900e-01 6.592025607824325562e-02 -1.396954357624053955e-01 -1.029658466577529907e-01 -8.698697686195373535e-01 -2.057057172060012817e-01 1.413124054670333862e-01 9.745378792285919189e-02
-6.292070746421813965e-01 1.796712875366210938e-01 -4.005330204963684082e-01 -2.761866450309753418e-01 5.101637244224548340e-01 9.920418262481689453e-02 2.002917528152465820e-01 -1.577519774436950684e-01
-4.137766361236572266e-01 -1.130806654691696167e-01 -4.499171972274780273e-01 2.873786091804504395e-01 3.387553691864013672e-01 -2.241856157779693604e-01 5.949341654777526855e-01 -1.096748858690261841e-01
-5.523397922515869141e-01 4.412149488925933838e-01 -4.516746699810028076e-01 1.273010820150375366e-01 1.588302552700042725e-01 3.780917525291442871e-01 -2.950049340724945068e-01 1.575633585453033447e-01
-2.632083594799041748e-01 1.970568448305130005e-01 -8.598859310150146484e-01 -2.494173198938369751e-01 4.496483877301216125e-02 2.370840311050415039e-01 1.748398393392562866e-01 3.843778744339942932e-02
-3.478234708309173584e-01 6.505697965621948242e-01 -3.146409988403320312e-01 1.176518276333808899e-01 -3.509853780269622803e-01 1.335808914154767990e-02 4.623917490243911743e-02 4.662934243679046631e-01
-5.029826164245605469e-01 5.355587601661682129e-02 -6.299955248832702637e-01 -4.030735492706298828e-01 1.290649771690368652e-01 9.629188477993011475e-02 1.037924289703369141e-01 -3.848049938678741455e-01
-3.149171173572540283e-01 -3.997541964054107666e-01 -5.571216344833374023e-01 3.641147613525390625e-01 4.331251978874206543e-02 -2.919546067714691162e-01 3.720445930957794189e-01 -2.693122923374176025e-01
-4.587514102458953857e-01 -3.954932466149330139e-02 -4.030646383762359619e-02 1.028591841459274292e-01 -7.515258789062500000e-01 -2.336018979549407959e-01 7.305052131414413452e-02 3.886913657188415527e-01
-2.769502103328704834e-01 1.618889719247817993e-01 -4.979564845561981201e-01 -2.032490968704223633e-01 1.685479842126369476e-02 -6.389842033386230469e-01 3.925107419490814209e-01 -2.125328779220581055e-01
-7.087895870208740234e-01 2.057633250951766968e-01 -7.565171271562576294e-02 3.272180557250976562e-01 -1.098532676696777344e-01 -8.325675874948501587e-02 -2.398671768605709076e-02 -5.682509541511535645e-01
-2.750459015369415283e-01 -2.309275716543197632e-01 -4.665704667568206787e-01 6.751140356063842773e-01 -1.499979496002197266e-01 3.800433501601219177e-02 1.261745244264602661e-01 3.971037268638610840e-01
-4.631918370723724365e-01 7.900907993316650391e-01 -2.808341681957244873e-01 5.502738058567047119e-02 -2.045665830373764038e-01 1.756016612052917480e-01 8.141916990280151367e-02 -1.233386457897722721e-03
-3.983636200428009033e-01 -3.077655732631683350e-01 -5.586731433868408203e-01 4.807020425796508789e-01 -2.314807623624801636e-01 2.731979191303253174e-01 2.671129107475280762e-01 -6.186103075742721558e-02
-4.475688636302947998e-01 5.105525851249694824e-01 -3.747649788856506348e-01 -4.134365618228912354e-01 -1.479177325963973999e-01 -1.096468567848205566e-01 2.126415073871612549e-01 -3.853842914104461670e-01
-6.744543910026550293e-01 -2.553406655788421631e-01 -8.630305528640747070e-02 -5.657964944839477539e-01 -2.066058963537216187e-01 -7.237419486045837402e-02 -8.654132485389709473e-02 3.113283514976501465e-01
-4.238688051700592041e-01 -1.550645679235458374e-01 -3.929324150085449219e-01 3.164293467998504639e-01 -5.248193144798278809e-01 2.358918637037277222e-01 4.446510076522827148e-01 -1.138944625854492188e-01
-5.085021853446960449e-01 -2.173905223608016968e-01 -3.207320868968963623e-01 2.890658974647521973e-01 -4.851444065570831299e-01 1.359435766935348511e-01 4.449791610240936279e-01 -2.364034503698348999e-01
-4.725418388843536377e-01 -3.578804433345794678e-01 -3.742915391921997070e-01 -4.713193774223327637e-01 -2.386648654937744141e-01 -3.098908066749572754e-01 1.351595576852560043e-02 3.649846017360687256e-01
-2.847338318824768066e-01 4.133762121200561523e-01 -4.256346225738525391e-01 -3.152760267257690430e-01 -3.803796768188476562e-01 -4.097009599208831787e-01 2.954058051109313965e-01 -2.601438164710998535e-01
-4.577089846134185791e-01 -1.584389954805374146e-01 -3.334441781044006348e-01 -3.038099408149719238e-01 -5.053789615631103516e-01 -4.193780124187469482e-01 -3.610056340694427490e-01 -1.741303876042366028e-02
-3.919937908649444580e-01 4.124258160591125488e-01 -1.299155801534652710e-01 1.277550458908081055e-01 -5.241750273853540421e-03 -6.159378886222839355e-01 4.880436062812805176e-01 1.595393121242523193e-01
-6.402050256729125977e-01 4.916797578334808350e-01 -1.270985007286071777e-01 -3.492842316627502441e-01 -2.476454675197601318e-01 2.499161064624786377e-01 -9.760026633739471436e-02 -2.773501574993133545e-01
-6.106047034263610840e-01 -1.283044815063476562e-01 -1.995782852172851562e-01 -2.357143014669418335e-01 3.400169610977172852e-01 -2.226117402315139771e-01 3.413507044315338135e-01 4.833417534828186035e-01
-3.131738007068634033e-01 1.252429783344268799e-01 -4.672656059265136719e-01 4.083251655101776123e-01 2.230812162160873413e-01 -4.338739216327667236e-01 4.761985540390014648e-01 -1.907696127891540527e-01
-3.892842233180999756e-01 9.539067745208740234e-02 -5.504148602485656738e-01 3.872962594032287598e-01 -1.699324846267700195e-01 1.905056089162826538e-01 3.891031444072723389e-01 -4.121077954769134521e-01
-6.155440807342529297e-01 3.288049101829528809e-01 -3.506010770797729492e-01 -3.839544653892517090e-01 3.337838947772979736e-01 1.723501533269882202e-01 1.717945933341979980e-01 -2.683674395084381104e-01
-3.726966977119445801e-01 1.274193823337554932e-01 -8.751657009124755859e-01 3.109264001250267029e-02 1.695986986160278320e-01 1.318820714950561523e-01 -7.825289666652679443e-02 1.603112518787384033e-01
-3.871544301509857178e-01 3.196021318435668945e-01 -4.058852493762969971e-01 -4.720221757888793945e-01 -4.765210449695587158e-01 -3.414236903190612793e-01 -1.265697330236434937e-01 2.749500796198844910e-02
-6.073763370513916016e-01 3.919230401515960693e-01 7.943345606327056885e-02 -1.228633895516395569e-01 -3.948101997375488281e-01 3.218601346015930176e-01 1.100342720746994019e-01 4.295445978641510010e-01
-6.647858023643493652e-01 2.991903424263000488e-01 -4.209087193012237549e-01 1.857992261648178101e-01 1.366532891988754272e-01 3.286496996879577637e-01 -3.492538034915924072e-01 9.053431451320648193e-02
-2.792043089866638184e-01 4.910268485546112061e-01 -7.591159343719482422e-01 1.157504096627235413e-01 1.262914985418319702e-01 8.805357664823532104e-02 -6.356135010719299316e-03 2.598825395107269287e-01
-3.643945455551147461e-01 4.866267442703247070e-01 -4.756292700767517090e-01 2.585818432271480560e-02 -3.249715864658355713e-01 2.080937623977661133e-01 -1.596080064773559570e-01 4.786804616451263428e-01
-5.765331983566284180e-01 -3.425928950309753418e-01 -1.731537729501724243e-01 -4.133417010307312012e-01 -1.742131561040878296e-01 6.122151017189025879e-02 3.545559942722320557e-01 4.354282319545745850e-01
-4.715279638767242432e-01 8.003745973110198975e-02 -2.597702145576477051e-01 4.307432770729064941e-01 2.732513546943664551e-01 -2.948444783687591553e-01 5.902742147445678711e-01 -9.061945974826812744e-02
-1.884350329637527466e-01 -2.239345610141754150e-01 -4.048247933387756348e-01 3.575903773307800293e-01 -1.791105419397354126e-01 -3.593872189521789551e-01 5.012070536613464355e-01 4.584140479564666748e-01
-4.622938930988311768e-01 -3.837462663650512695e-01 -5.111595392227172852e-01 1.461113095283508301e-01 1.760410964488983154e-01 3.359712362289428711e-01 4.495647251605987549e-01 -1.020530015230178833e-01
-4.098753035068511963e-01 5.699926614761352539e-01 -4.446507692337036133e-01 1.835100650787353516e-01 7.616996765136718750e-02 2.961847782135009766e-01 1.651307940483093262e-01 3.936052024364471436e-01
-3.512937724590301514e-01 1.625395566225051880e-01 -6.213513612747192383e-01 3.939841389656066895e-01 -3.410422801971435547e-02 -1.241727620363235474e-01 6.325009465217590332e-02 -5.369265675544738770e-01
-3.024788796901702881e-01 4.962399005889892578e-01 -4.028976857662200928e-01 -2.883721292018890381e-01 -8.559158071875572205e-03 -6.013933420181274414e-01 2.258663028478622437e-01 -6.328292191028594971e-02
-6.863253712654113770e-01 3.383751809597015381e-01 -2.251926213502883911e-01 -2.205400913953781128e-01 -9.064346551895141602e-02 5.352700948715209961e-01 1.059060618281364441e-01 -9.572760760784149170e-02
-6.278196573257446289e-01 2.378611266613006592e-01 -2.050964683294296265e-01 4.461637437343597412e-01 -1.413108706474304199e-01 4.043603315949440002e-02 -5.219072103500366211e-02 -5.327386260032653809e-01
-3.712630569934844971e-01 -2.229266166687011719e-01 -5.232833623886108398e-01 2.510253787040710449e-01 4.291111826896667480e-01 -3.107483983039855957e-01 3.891865909099578857e-01 2.084727734327316284e-01
-3.365119993686676025e-01 6.421225070953369141e-01 -7.502893358469009399e-02 1.670732945203781128e-01 -2.105850726366043091e-01 -4.211450517177581787e-01 1.187512949109077454e-01 4.528625607490539551e-01
-5.259559750556945801e-01 5.465637445449829102e-01 -5.226290225982666016e-01 -1.001307442784309387e-01 -6.269539892673492432e-02 1.532087326049804688e-01 7.467333227396011353e-02 3.293803036212921143e-01
-5.521132946014404297e-01 -2.058904767036437988e-01 -3.660199344158172607e-01 6.973550319671630859e-01 2.804971300065517426e-02 6.749384105205535889e-02 9.911721199750900269e-02 -1.316781640052795410e-01
-6.062344908714294434e-01 7.649685442447662354e-02 4.897305741906166077e-02 6.960598826408386230e-01 9.065385907888412476e-02 -1.539949327707290649e-01 -6.947321444749832153e-02 3.208912611007690430e-01
-6.750574707984924316e-01 1.316552758216857910e-01 6.691805273294448853e-02 3.991763293743133545e-01 3.632928058505058289e-02 -9.095874615013599396e-03 5.645194649696350098e-01 -2.075086683034896851e-01
-3.957068920135498047e-01 4.627968370914459229e-01 -4.412781894207000732e-01 -1.546899788081645966e-02 -5.533948168158531189e-02 -2.179933339357376099e-01 3.694634437561035156e-01 -4.971746802330017090e-01
-2.688629329204559326e-01 3.931113779544830322e-01 -7.452763319015502930e-01 1.193290278315544128e-01 -2.009058743715286255e-02 2.261767536401748657e-01 9.833963215351104736e-02 3.771866261959075928e-01
-6.204922199249267578e-01 3.348529711365699768e-02 -2.816717624664306641e-01 -2.498878724873065948e-02 -3.309490084648132324e-01 6.295483708381652832e-01 -1.634342223405838013e-01 -3.654341027140617371e-02
-5.994842648506164551e-01 4.605840742588043213e-01 -3.978125751018524170e-01 2.853246927261352539e-01 1.116312369704246521e-01 3.157868981361389160e-01 -2.654781937599182129e-01 -7.844999432563781738e-02
-5.862948298454284668e-01 3.230933248996734619e-01 -5.302685871720314026e-02 1.605095565319061279e-01 -4.429028034210205078e-01 7.500835508108139038e-02 5.003740191459655762e-01 -2.667033970355987549e-01
-1.575610041618347168e-01 -3.255948424339294434e-01 -3.990509808063507080e-01 4.598243832588195801e-01 -1.412502229213714600e-01 -3.041193187236785889e-01 1.426424235105514526e-01 6.047275662422180176e-01
-7.043522000312805176e-01 -1.558222174644470215e-01 -9.190047532320022583e-02 -3.612820208072662354e-01 2.184853255748748779e-01 -3.456637561321258545e-01 2.512047588825225830e-01 3.321352005004882812e-01
-6.414452791213989258e-01 -3.718013465404510498e-01 -2.734236419200897217e-01 -4.107559621334075928e-01 1.121913045644760132e-01 1.634159535169601440e-01 3.766627609729766846e-01 1.602006554603576660e-01
-3.959272801876068115e-01 -1.630381792783737183e-01 -2.497744858264923096e-01 7.234206795692443848e-01 5.413452908396720886e-02 -1.336538195610046387e-01 1.608333289623260498e-01 4.292716681957244873e-01
-6.340674161911010742e-01 4.741046726703643799e-01 -1.450968980789184570e-01 -3.368970751762390137e-01 -2.630205750465393066e-01 3.129445016384124756e-01 -1.362399905920028687e-01 -2.301196902990341187e-01
-7.712310552597045898e-01 3.840253651142120361e-01 -5.431052669882774353e-02 -1.056960523128509521e-01 -2.743268311023712158e-01 1.212858408689498901e-01 -1.164107099175453186e-01 -3.742845058441162109e-01
-7.226712107658386230e-01 1.156884953379631042e-01 -2.104851901531219482e-01 -5.897097289562225342e-02 3.110603690147399902e-01 -4.342010319232940674e-01 -3.364839851856231689e-01 1.344267129898071289e-01
-7.128925919532775879e-01 -3.414402157068252563e-02 -8.994504809379577637e-02 1.124821603298187256e-01 -1.015237793326377869e-01 5.697971582412719727e-01 -2.000883370637893677e-01 3.080016672611236572e-01
-7.063894271850585938e-01 1.198561266064643860e-01 -2.657355666160583496e-01 -1.267535090446472168e-01 2.256244271993637085e-01 -4.249864816665649414e-01 -4.078725576400756836e-01 -4.568213224411010742e-02
-9.024390578269958496e-01 2.072013169527053833e-01 1.931422501802444458e-01 1.869292557239532471e-01 -1.504012942314147949e-01 1.534675508737564087e-01 -1.137705147266387939e-01 -1.063408181071281433e-01
-8.087263703346252441e-01 2.496905028820037842e-01 7.046283781528472900e-02 -1.453700810670852661e-01 -2.377843558788299561e-01 2.798222601413726807e-01 -2.041886150836944580e-01 -2.845767140388488770e-01
-4.566679000854492188e-01 2.909158468246459961e-01 -2.613521218299865723e-01 3.836361318826675415e-02 -4.360280930995941162e-01 -6.183297634124755859e-01 1.327090263366699219e-01 2.167527973651885986e-01
-5.809049010276794434e-01 2.219353467226028442e-01 -2.725621461868286133e-01 4.992279410362243652e-01 3.109381496906280518e-01 1.735432147979736328e-01 -8.199015259742736816e-02 3.952893316745758057e-01
-3.197180330753326416e-01 2.277959883213043213e-01 -3.675935268402099609e-01 3.287426829338073730e-01 -7.018842101097106934e-01 -1.709623336791992188e-01 -8.374018594622612000e-03 -2.841704785823822021e-01
-5.775257945060729980e-01 -2.383349537849426270e-01 -1.310822367668151855e-01 -4.468385875225067139e-01 -3.013800084590911865e-01 -4.975654780864715576e-01 -1.264199316501617432e-01 1.960353404283523560e-01
-8.930941820144653320e-01 1.195410452783107758e-02 1.281958073377609253e-01 4.214787185192108154e-01 1.749995350837707520e-02 6.550848484039306641e-02 -4.906012490391731262e-02 -3.401559218764305115e-02
-3.732151687145233154e-01 1.223129481077194214e-01 -2.398058921098709106e-01 2.873820960521697998e-01 -7.299145460128784180e-01 -3.955265879631042480e-01 7.160911709070205688e-02 -1.063501313328742981e-01
-8.288052678108215332e-01 -1.061017587780952454e-01 2.584530599415302277e-02 2.233920246362686157e-01 -2.577940821647644043e-01 3.562318682670593262e-01 -2.402714490890502930e-01 -1.276856195181608200e-02
-4.939363896846771240e-01 -5.872551351785659790e-02 -3.930250406265258789e-01 -3.145427703857421875e-01 -4.052471816539764404e-01 -3.060669004917144775e-01 -4.906251132488250732e-01 2.360585331916809082e-02
-5.465184450149536133e-01 3.161345422267913818e-02 -1.105051189661026001e-01 5.027357339859008789e-01 -3.703306913375854492e-01 -4.200400114059448242e-01 -2.348361723124980927e-02 -3.481862843036651611e-01
-7.875455617904663086e-01 -7.383439689874649048e-02 -4.704467952251434326e-02 -4.107820689678192139e-01 6.975802779197692871e-02 1.359323412179946899e-01 5.003225803375244141e-02 4.213295280933380127e-01
-7.554996013641357422e-01 -2.798210084438323975e-01 -7.944349944591522217e-02 -4.888174831867218018e-01 -6.193343549966812134e-02 -5.936681851744651794e-02 -1.126762479543685913e-01 2.925932109355926514e-01
-4.683796763420104980e-01 1.800201982259750366e-01 -6.672587990760803223e-01 -4.060699343681335449e-01 1.406440138816833496e-01 4.856388643383979797e-02 1.281543225049972534e-01 -3.154731690883636475e-01
-4.389905631542205811e-01 1.064374521374702454e-01 -3.619153201580047607e-01 1.495308727025985718e-01 1.924536526203155518e-01 -1.150124073028564453e-01 7.326054573059082031e-01 -2.358795553445816040e-01
-4.580780267715454102e-01 3.984811007976531982e-01 -5.805850028991699219e-01 4.229999184608459473e-01 2.083838731050491333e-01 2.353914827108383179e-01 -1.177358329296112061e-01 5.171765759587287903e-02
-4.445423483848571777e-01 3.755800426006317139e-01 -3.331920206546783447e-01 1.636799573898315430e-01 -2.211706936359405518e-01 4.615891277790069580e-01 5.103776454925537109e-01 3.236352279782295227e-02
-4.918361902236938477e-01 2.844636440277099609e-01 -2.387100756168365479e-01 3.960965871810913086e-01 -7.653398811817169189e-02 2.603662908077239990e-01 6.230149865150451660e-01 -3.881971910595893860e-02
-7.200044989585876465e-01 -2.943933904170989990e-01 -1.663532406091690063e-01 -2.764017879962921143e-01 3.214711844921112061e-01 -3.423593565821647644e-02 1.434858888387680054e-01 4.071249365806579590e-01
-5.007538199424743652e-01 3.483473956584930420e-01 -2.041106522083282471e-01 6.056635826826095581e-02 -2.493434548377990723e-01 1.752938628196716309e-01 6.259693503379821777e-01 -3.127822279930114746e-01
-5.748976469039916992e-01 -2.295768111944198608e-01 -1.825860887765884399e-01 -4.749606549739837646e-01 -1.709332168102264404e-01 -2.308284938335418701e-01 -3.277526423335075378e-02 5.237247943878173828e-01
-3.113177120685577393e-01 -8.466878533363342285e-02 -6.385965347290039062e-01 -4.846888594329357147e-03 2.166747152805328369e-01 -3.553791642189025879e-01 5.077412724494934082e-01 -2.388303726911544800e-01
-6.962615251541137695e-01 -1.291885972023010254e-01 1.405530329793691635e-02 -4.384858012199401855e-01 -9.770983457565307617e-02 6.151084229350090027e-02 3.075309097766876221e-01 4.451477825641632080e-01
-5.515608787536621094e-01 1.553094834089279175e-01 -2.424724400043487549e-01 3.116529881954193115e-01 4.960763081908226013e-02 -1.616659313440322876e-01 4.870074093341827393e-01 -4.999662935733795166e-01
-1.353570669889450073e-01 -5.554300919175148010e-02 -5.680024027824401855e-01 -4.045408591628074646e-02 -2.277861535549163818e-01 -5.284394025802612305e-01 5.172905921936035156e-01 2.358087748289108276e-01
-6.552084684371948242e-01 -2.849580049514770508e-01 -3.435139358043670654e-01 1.399688422679901123e-01 -4.988967180252075195e-01 2.496546804904937744e-01 -4.450118541717529297e-02 -1.967281103134155273e-01
-5.617405772209167480e-01 2.100646644830703735e-01 -4.377759695053100586e-01 4.457115828990936279e-01 -1.497832983732223511e-01 3.863835036754608154e-01 -9.286916255950927734e-02 -2.639349400997161865e-01
-7.037855982780456543e-01 -1.938967406749725342e-01 -1.812635064125061035e-01 -3.248012363910675049e-01 3.366265892982482910e-01 -1.947162449359893799e-01 2.216111421585083008e-01 3.583213686943054199e-01
-7.093433737754821777e-01 2.751700207591056824e-02 -2.521898448467254639e-01 1.114513650536537170e-01 4.169700443744659424e-01 -3.261941671371459961e-01 -3.254028260707855225e-01 1.841194778680801392e-01
-4.153940677642822266e-01 9.052940458059310913e-02 -4.528924822807312012e-01 2.511216402053833008e-01 1.561821699142456055e-01 -7.947003096342086792e-02 6.613295674324035645e-01 -2.881205081939697266e-01
-4.088441133499145508e-01 4.772538840770721436e-01 -7.843954861164093018e-02 5.239776372909545898e-01 -4.637474566698074341e-02 -3.824678063392639160e-01 4.131986200809478760e-01 7.214239239692687988e-02
-5.139039158821105957e-01 -3.816958069801330566e-01 -2.801783978939056396e-01 3.813969790935516357e-01 -2.265052199363708496e-01 -1.243557557463645935e-01 4.498931765556335449e-01 -3.115682899951934814e-01
-2.214655876159667969e-01 3.268292173743247986e-02 -5.822944641113281250e-01 2.941496670246124268e-01 2.712785005569458008e-01 -2.985809147357940674e-01 5.823504328727722168e-01 1.497307270765304565e-01
-7.722678780555725098e-01 2.977111935615539551e-01 9.684575349092483521e-02 5.256178975105285645e-01 7.623620331287384033e-02 -6.330743432044982910e-02 -1.829730533063411713e-02 1.384287327527999878e-01
-5.102161169052124023e-01 5.522007867693901062e-02 -3.923596143722534180e-01 5.500058531761169434e-01 -2.355688065290451050e-01 2.401257753372192383e-01 -3.595840632915496826e-01 1.942264735698699951e-01
-2.919415235519409180e-01 9.955011308193206787e-03 -5.759301185607910156e-01 -5.647961422801017761e-02 8.730743080377578735e-02 -3.351015448570251465e-01 6.521574258804321289e-01 -1.859051585197448730e-01
-7.191964983940124512e-01 4.028558731079101562e-01 2.681481242179870605e-01 4.744932055473327637e-01 -2.943688072264194489e-03 -5.443674325942993164e-02 -1.529158558696508408e-02 1.421643048524856567e-01
-2.634586095809936523e-01 -2.285502403974533081e-01 -6.188859343528747559e-01 3.435067832469940186e-01 1.201246753334999084e-01 -2.280169576406478882e-01 5.490577220916748047e-01 9.721856564283370972e-02
-6.478998064994812012e-01 2.266800105571746826e-01 -3.294390141963958740e-01 -6.051138043403625488e-01 1.267674118280410767e-01 -1.841584295034408569e-01 -5.899348482489585876e-02 2.616803348064422607e-02
-5.336111187934875488e-01 -1.302244812250137329e-01 -5.029311180114746094e-01 1.029285639524459839e-01 1.101670339703559875e-01 -2.260995805263519287e-01 -1.281848847866058350e-01 -5.958840250968933105e-01
-3.497785627841949463e-01 4.100384116172790527e-01 -6.277714371681213379e-01 2.132903486490249634e-01 3.451774120330810547e-01 9.485873579978942871e-02 -3.173527074977755547e-03 3.765341937541961670e-01
-2.466827780008316040e-01 2.063363790512084961e-01 -4.084077477455139160e-01 -1.468944698572158813e-01 -6.423156857490539551e-01 8.152865618467330933e-02 5.212077498435974121e-01 1.316212564706802368e-01
-7.640314698219299316e-01 -2.508933544158935547e-01 2.298785001039505005e-01 2.942873537540435791e-01 -4.202418029308319092e-01 -1.133759990334510803e-01 -3.616429492831230164e-02 1.519669443368911743e-01
-6.046978235244750977e-01 -5.925009399652481079e-02 -3.321740329265594482e-01 -1.496865451335906982e-01 3.254296481609344482e-01 -5.247914195060729980e-01 -4.075757786631584167e-02 3.392828106880187988e-01
-5.100763440132141113e-01 1.819746494293212891e-01 -3.311217129230499268e-01 1.057622209191322327e-01 -1.001854538917541504e-01 -4.727763310074806213e-02 5.162833333015441895e-01 -5.541293621063232422e-01
-4.797717630863189697e-01 4.887192249298095703e-01 -3.915895819664001465e-01 1.495523899793624878e-01 -1.814827919006347656e-01 2.068955898284912109e-01 1.210116408765316010e-02 5.285602807998657227e-01
-2.719537615776062012e-01 5.674234628677368164e-01 -4.870722889900207520e-01 -4.074124097824096680e-01 -3.112578094005584717e-01 -1.690436601638793945e-01 9.267360717058181763e-02 2.584607303142547607e-01
-6.773365736007690430e-01 -5.619634874165058136e-03 5.690687894821166992e-02 6.591228842735290527e-01 1.151279658079147339e-01 -9.830576181411743164e-02 2.615819275379180908e-01 -1.102666109800338745e-01
-4.292932450771331787e-01 6.853653192520141602e-01 -3.825642466545104980e-01 -1.847440749406814575e-02 -3.764699697494506836e-01 1.102414429187774658e-01 -2.130549401044845581e-01 3.127753268927335739e-03
-8.452030420303344727e-01 1.676680445671081543e-01 1.780172735452651978e-01 3.959274590015411377e-01 5.714547261595726013e-02 1.717223078012466431e-01 -1.852569282054901123e-01 4.468061402440071106e-02
-6.193917393684387207e-01 2.612472176551818848e-01 -3.420668244361877441e-01 1.793470829725265503e-01 -3.717030584812164307e-01 4.012055099010467529e-01 -2.923111915588378906e-01 -1.198073774576187134e-01
-3.298822641372680664e-01 4.538168311119079590e-01 -7.239052653312683105e-01 1.793986707925796509e-01 1.606268286705017090e-01 1.130140423774719238e-01 2.853255532681941986e-02 2.993629276752471924e-01
-5.626252293586730957e-01 -1.588710397481918335e-01 -2.686750590801239014e-01 3.135269880294799805e-01 -5.113795995712280273e-01 2.968650162220001221e-01 3.357609212398529053e-01 -1.592298150062561035e-01
-4.491938948631286621e-01 -4.243885874748229980e-01 -4.389333128929138184e-01 3.089096546173095703e-01 4.369837343692779541e-01 -2.396630197763442993e-01 2.857236564159393311e-01 -7.127763819880783558e-04
-4.758791029453277588e-01 -1.660402417182922363e-01 -2.240090668201446533e-01 -3.106175661087036133e-01 -1.896146535873413086e-01 2.256804108619689941e-01 3.531986474990844727e-01 6.226328611373901367e-01
-7.651731371879577637e-01 -1.646456420421600342e-01 -2.192375808954238892e-02 -5.191302895545959473e-01 1.331908814609050751e-02 -3.141290247440338135e-01 1.339929401874542236e-01 -2.483245916664600372e-02
-4.050308167934417725e-01 -3.237625360488891602e-01 -4.116556048393249512e-01 -5.637182667851448059e-02 -4.926657676696777344e-01 1.876460164785385132e-01 5.110766887664794922e-01 -1.391391754150390625e-01
-3.396660685539245605e-01 1.036048755049705505e-01 -8.801730871200561523e-01 -1.798781007528305054e-01 1.276587247848510742e-01 1.700416207313537598e-01 -1.537312846630811691e-02 -1.462360769510269165e-01
-1.668269038200378418e-01 1.279823184013366699e-01 -5.016839504241943359e-01 1.774305254220962524e-01 5.568041279911994934e-02 -4.074017107486724854e-01 6.544417738914489746e-01 2.743186652660369873e-01
-5.416097640991210938e-01 -5.090862512588500977e-01 -2.635951936244964600e-01 4.669347107410430908e-01 2.243929207324981689e-01 -2.299526482820510864e-01 1.441583037376403809e-01 -1.896513104438781738e-01
-3.289064764976501465e-01 1.992427408695220947e-01 -4.833140671253204346e-01 -5.526955723762512207e-01 -4.901463389396667480e-01 -1.982927620410919189e-01 -2.220500819385051727e-02 1.816626191139221191e-01
-3.672106862068176270e-01 7.286160439252853394e-02 -6.625262498855590820e-01 3.640042990446090698e-02 1.089956425130367279e-02 3.047727346420288086e-01 1.741098016500473022e-01 5.442996025085449219e-01
-3.634303808212280273e-01 4.772558212280273438e-01 -6.120660305023193359e-01 -1.207002848386764526e-01 -5.844754725694656372e-02 5.449255462735891342e-03 3.546956777572631836e-01 -3.488510251045227051e-01
-3.356359302997589111e-01 6.744834184646606445e-01 -2.530617117881774902e-01 1.801597774028778076e-01 -3.661678433418273926e-01 3.701122244819998741e-03 5.834826454520225525e-02 4.454500079154968262e-01
-4.983796179294586182e-01 6.448445320129394531e-01 -2.665270268917083740e-01 1.907332241535186768e-01 -9.021155536174774170e-02 3.872790634632110596e-01 1.948019564151763916e-01 1.797397583723068237e-01
-4.802588224411010742e-01 7.216368913650512695e-01 -3.728173971176147461e-01 1.218791902065277100e-01 -7.022735476493835449e-02 8.245827257633209229e-02 2.803826332092285156e-01 6.632217019796371460e-02
-4.124659001827239990e-01 5.104209184646606445e-01 -6.515759229660034180e-01 2.680966444313526154e-02 1.438077688217163086e-01 2.362818419933319092e-01 -7.658930867910385132e-02 2.483882158994674683e-01
-3.049490153789520264e-01 -2.060721814632415771e-01 -6.006045937538146973e-01 8.538013696670532227e-02 2.322731614112854004e-01 -3.089197278022766113e-01 5.881507992744445801e-01 3.494513034820556641e-02
-6.072068214416503906e-01 5.973580479621887207e-01 -2.729446589946746826e-01 1.008780747652053833e-01 -2.464156150817871094e-01 3.431006073951721191e-01 -1.054539903998374939e-01 1.512390095740556717e-02
-6.254245638847351074e-01 2.355939000844955444e-01 -4.252354204654693604e-01 -4.481495916843414307e-01 2.026283293962478638e-01 2.220416069030761719e-01 1.147878244519233704e-01 -2.610352039337158203e-01
-1.754462271928787231e-01 4.859580192714929581e-03 -4.734947085380554199e-01 2.608525454998016357e-01 2.925467118620872498e-02 -1.490274965763092041e-01 2.596856057643890381e-01 7.658016085624694824e-01
-2.631535828113555908e-01 7.555265724658966064e-02 -5.454042553901672363e-01 2.430362105369567871e-01 1.762551367282867432e-01 -3.454379439353942871e-01 6.390448212623596191e-01 -9.868200123310089111e-02
-3.743031620979309082e-01 1.645216047763824463e-01 -1.320324093103408813e-01 3.334510028362274170e-01 1.889290362596511841e-01 -6.212868690490722656e-01 5.272782444953918457e-01 6.703443080186843872e-02
-6.562021374702453613e-01 4.096536636352539062e-01 -1.174528375267982483e-01 -2.816557884216308594e-01 -3.206839263439178467e-01 1.430306732654571533e-01 -1.976821273565292358e-01 -3.822087049484252930e-01
-4.383476674556732178e-01 3.871567547321319580e-01 -4.681851565837860107e-01 2.552514076232910156e-01 -2.340243458747863770e-01 3.224600553512573242e-01 -1.236128956079483032e-01 4.467465579509735107e-01
-2.848918735980987549e-01 -2.922501787543296814e-02 -2.641889750957489014e-01 5.490481853485107422e-01 -5.709871277213096619e-02 -2.330609411001205444e-01 3.168672919273376465e-01 6.234983801841735840e-01
-3.358548283576965332e-01 3.790303766727447510e-01 -7.397982478141784668e-01 2.168076857924461365e-02 1.402516514062881470e-01 2.211587280035018921e-01 -6.664205342531204224e-02 3.503473997116088867e-01
-7.496790289878845215e-01 -2.325417101383209229e-01 -9.256062656641006470e-02 -2.617392539978027344e-01 1.020057797431945801e-01 -5.547334998846054077e-02 1.201277319341897964e-02 5.414832234382629395e-01
-7.830246090888977051e-01 3.427009657025337219e-02 -1.830119639635086060e-01 2.240699082612991333e-01 -1.511237770318984985e-01 4.287664294242858887e-01 9.378599375486373901e-02 -2.941467165946960449e-01
-3.844561576843261719e-01 -4.432186111807823181e-02 -8.085300922393798828e-01 -3.251536488533020020e-01 2.130132764577865601e-01 -1.421403139829635620e-02 1.319972127676010132e-01 -1.666836887598037720e-01
-3.339775204658508301e-01 1.261226385831832886e-01 -4.677708745002746582e-01 4.546992778778076172e-01 2.232053726911544800e-01 -7.462249696254730225e-02 6.123171448707580566e-01 -1.291105300188064575e-01
-3.370966613292694092e-01 1.194063923321664333e-03 -8.199307322502136230e-01 -1.206713914871215820e-01 1.501545011997222900e-01 2.621713578701019287e-01 2.168604433536529541e-01 2.474019080400466919e-01
-5.858642458915710449e-01 2.109659090638160706e-02 -2.397195063531398773e-02 8.139545470476150513e-02 -5.798967480659484863e-01 7.024009525775909424e-02 5.350336432456970215e-01 -1.471159905195236206e-01
-2.348438352346420288e-01 1.833069771528244019e-01 -8.070601224899291992e-01 3.476271331310272217e-01 2.593329921364784241e-02 2.137234807014465332e-01 2.135442048311233521e-01 2.170364558696746826e-01
-6.948420405387878418e-01 6.862661242485046387e-02 2.467106431722640991e-01 3.402020335197448730e-01 -1.391306519508361816e-01 -1.006771158427000046e-02 5.337844491004943848e-01 1.774736791849136353e-01
-7.148408293724060059e-01 3.500239923596382141e-02 -1.805315911769866943e-01 5.471766591072082520e-01 -2.161268293857574463e-01 2.200998216867446899e-01 -1.046814322471618652e-01 -2.228688746690750122e-01
-5.883338451385498047e-01 9.691714309155941010e-03 -2.758925855159759521e-01 -8.520496636629104614e-02 1.107820570468902588e-01 -6.753062605857849121e-01 -2.957150936126708984e-01 1.209714785218238831e-01
-5.983667969703674316e-01 -1.585170924663543701e-01 -4.868250787258148193e-01 -3.513875901699066162e-01 4.115157723426818848e-01 8.232246339321136475e-02 2.372837215662002563e-01 1.546993702650070190e-01
-3.621077835559844971e-01 6.754576414823532104e-02 -6.789141297340393066e-01 1.382196415215730667e-02 -4.467255249619483948e-02 3.593266904354095459e-01 5.716426298022270203e-02 5.184797048568725586e-01
-4.289268553256988525e-01 5.735409259796142578e-01 -4.259791970252990723e-01 -1.029904782772064209e-01 9.791948646306991577e-02 -2.277774512767791748e-01 2.392326593399047852e-01 -4.198860824108123779e-01
-6.355214118957519531e-01 4.182676672935485840e-01 -3.953641057014465332e-01 -2.945164442062377930e-01 -7.011848688125610352e-02 3.546014726161956787e-01 1.673552095890045166e-01 1.394471973180770874e-01
-5.024015307426452637e-01 3.519129753112792969e-01 -2.164492607116699219e-01 -4.013480544090270996e-01 -3.492834568023681641e-01 -1.549478769302368164e-01 3.716109693050384521e-01 -3.629281222820281982e-01
-6.271728873252868652e-01 4.948926568031311035e-01 -2.366195768117904663e-01 2.686891555786132812e-01 -1.702135950326919556e-01 3.908898234367370605e-01 -1.615867167711257935e-01 -1.602339893579483032e-01
-3.813120424747467041e-01 2.876048386096954346e-01 -3.656262457370758057e-01 5.578152835369110107e-02 -2.739064693450927734e-01 -6.983920931816101074e-01 1.468464434146881104e-01 -2.252782881259918213e-01
-4.720950722694396973e-01 6.418808549642562866e-02 -4.631528556346893311e-01 4.104063510894775391e-01 -3.786939978599548340e-01 3.986795544624328613e-01 2.863116264343261719e-01 -7.572036236524581909e-02
-2.829771041870117188e-01 6.953625380992889404e-02 -5.419101715087890625e-01 4.255477711558341980e-02 4.716181010007858276e-02 -4.008186757564544678e-01 6.632980108261108398e-01 -1.294882446527481079e-01
-6.337650418281555176e-01 -1.020984128117561340e-01 2.904208190739154816e-02 1.822426319122314453e-01 -4.853703379631042480e-01 -1.840695738792419434e-01 4.598828852176666260e-01 -2.700069844722747803e-01
-5.008507966995239258e-01 -1.391244679689407349e-01 1.721955649554729462e-02 1.082504093647003174e-01 -6.882169246673583984e-01 -1.957574635744094849e-01 1.487281918525695801e-01 4.285959303379058838e-01
-6.096784472465515137e-01 1.901931762695312500e-01 4.207982495427131653e-02 2.211765199899673462e-01 -5.674790740013122559e-01 2.285932563245296478e-02 4.555730223655700684e-01 -1.064294278621673584e-01
-5.864286422729492188e-01 2.536831200122833252e-01 1.672580465674400330e-02 3.677289485931396484e-01 -6.112279295921325684e-01 6.743100285530090332e-02 2.775652706623077393e-01 3.245086967945098877e-02
-4.988059997558593750e-01 1.584090888500213623e-01 -5.268680453300476074e-01 -1.041184887290000916e-01 1.057233214378356934e-01 -1.545681953430175781e-01 1.214287728071212769e-01 -6.227800846099853516e-01
-4.099506437778472900e-01 2.677574753761291504e-01 -7.101179957389831543e-01 -4.770711064338684082e-01 -1.072510052472352982e-02 -5.900003761053085327e-02 -1.573930680751800537e-01 -3.652308136224746704e-03
-3.611947894096374512e-01 7.732769846916198730e-01 -3.725866079330444336e-01 -4.331960156559944153e-02 -3.215202093124389648e-01 3.609615191817283630e-02 1.382082700729370117e-01 8.428544551134109497e-02
-3.148232400417327881e-01 8.004515618085861206e-02 -5.290989279747009277e-01 -1.863284558057785034e-01 -1.636663526296615601e-01 -2.433142811059951782e-01 -2.524060904979705811e-01 6.558336615562438965e-01
-7.121228575706481934e-01 2.307771295309066772e-01 -8.897211402654647827e-03 4.901897013187408447e-01 -6.249903142452239990e-02 -1.444199532270431519e-01 -9.980870038270950317e-02 -4.056262969970703125e-01
-3.305474519729614258e-01 1.828077435493469238e-01 -8.268167972564697266e-01 -2.980646491050720215e-01 -1.028709765523672104e-02 -1.186490356922149658e-01 -2.620142698287963867e-01 -4.490240663290023804e-02
-8.637552857398986816e-01 -1.135343313217163086e-01 1.796818822622299194e-01 -3.018843233585357666e-01 -2.325726486742496490e-02 -3.132381141185760498e-01 -1.369107812643051147e-01 -1.460274867713451385e-02
-7.196713685989379883e-01 1.327374726533889771e-01 2.327853292226791382e-01 5.345903635025024414e-01 -1.479674428701400757e-01 -2.051015570759773254e-02 -1.896647177636623383e-02 3.190660476684570312e-01
-4.343320727348327637e-01 7.745500802993774414e-01 -3.370891213417053223e-01 -1.366643905639648438e-01 1.172184050083160400e-01 -2.051942199468612671e-01 1.437074393033981323e-01 5.123436078429222107e-02
-8.319672346115112305e-01 -2.774076759815216064e-01 1.450928300619125366e-01 4.322872459888458252e-01 -5.082826688885688782e-02 -8.573333919048309326e-02 -1.102783679962158203e-01 2.926708199083805084e-02
-2.395617961883544922e-01 -2.423740029335021973e-01 -7.024307250976562500e-01 1.361320614814758301e-01 1.125261038541793823e-01 -4.223408997058868408e-01 4.253117144107818604e-01 4.056015168316662312e-04
-8.216893076896667480e-01 1.517763584852218628e-01 3.964464366436004639e-01 1.141326799988746643e-01 -9.625243395566940308e-02 1.979435048997402191e-02 3.488562405109405518e-01 -1.541802752763032913e-02
-4.952583909034729004e-01 7.540376856923103333e-03 2.051426284015178680e-02 5.575132966041564941e-01 1.624425202608108521e-01 -1.991980671882629395e-01 3.789688646793365479e-01 4.834620058536529541e-01
-3.376706838607788086e-01 1.437592804431915283e-01 -4.803224802017211914e-01 1.664420473389327526e-03 1.040990650653839111e-01 -4.578470587730407715e-01 6.317770481109619141e-01 -1.224607825279235840e-01
