# Supplementary material for: Where is your field going? A machine learning approach to study the relative motion of the domains of physics
Source: PLoS One. 2020 Jun 18;15(6):e0233997. doi: 10.1371/journal.pone.0233997 (PMC7302634; doi:10.1371/journal.pone.0233997)
Supplement: S12 Data — (ZIP) [file pone.0233997.s012.zip › 11/Pacs4Run_11_VS_500_embeddings2001-2005ED8.txt]

-5.943613126873970032e-02 -3.480245471000671387e-01 -3.111762404441833496e-01 4.213848114013671875e-01 -1.096506044268608093e-02 -4.344945549964904785e-01 -6.286143660545349121e-01 1.299560219049453735e-01
-5.144398212432861328e-01 -6.903669834136962891e-01 1.689313948154449463e-01 4.717900604009628296e-02 2.398135960102081299e-01 -2.284251451492309570e-01 -3.390640318393707275e-01 -5.769346654415130615e-02
-1.171279102563858032e-01 -6.934466958045959473e-01 -2.456659674644470215e-01 2.188716530799865723e-01 2.796510756015777588e-01 1.388998925685882568e-01 -4.427740573883056641e-01 3.218840062618255615e-01
-2.502620220184326172e-01 -6.443718075752258301e-01 -1.632453352212905884e-01 -3.959334790706634521e-01 3.283498883247375488e-01 -1.270429641008377075e-01 -4.611942470073699951e-01 -4.569527506828308105e-02
-1.127438321709632874e-01 -7.431234121322631836e-01 1.390326768159866333e-01 2.330735921859741211e-01 1.364438086748123169e-01 3.563375025987625122e-02 -5.830813646316528320e-01 -3.914523124694824219e-02
1.526173949241638184e-01 -4.730270206928253174e-01 2.361725717782974243e-01 4.584085047245025635e-01 5.225047469139099121e-01 -4.441609978675842285e-01 -8.392760902643203735e-02 9.850580990314483643e-02
4.188845753669738770e-01 -2.086398750543594360e-01 3.477352857589721680e-01 4.351317584514617920e-01 5.727920308709144592e-02 -3.242981433868408203e-01 -5.925577878952026367e-01 1.056914702057838440e-01
5.770589411258697510e-02 -2.857016026973724365e-01 3.220861852169036865e-01 3.049747347831726074e-01 5.726518034934997559e-01 -5.903319120407104492e-01 -1.571559160947799683e-02 2.040261626243591309e-01
-1.608946770429611206e-01 -8.197890520095825195e-01 -6.430879235267639160e-02 -1.499306559562683105e-01 -8.591670542955398560e-02 -5.050458908081054688e-01 -3.598563373088836670e-02 -1.081476658582687378e-01
-3.860889077186584473e-01 -4.694359600543975830e-01 -2.945400774478912354e-01 4.943646788597106934e-01 3.298994600772857666e-01 -5.540332198143005371e-02 -2.040185779333114624e-01 3.819533586502075195e-01
-1.950159221887588501e-01 -4.540419280529022217e-01 3.665070533752441406e-01 5.998392701148986816e-01 2.776650488376617432e-01 -4.024884998798370361e-01 -1.342983394861221313e-01 6.744997203350067139e-02
-1.482668071985244751e-01 -2.853421270847320557e-01 -2.556208334863185883e-02 6.852535605430603027e-01 2.848769724369049072e-01 -3.668224215507507324e-01 5.061462149024009705e-02 4.561749398708343506e-01
3.413635492324829102e-01 -4.155629128217697144e-02 -4.223703742027282715e-01 2.029966115951538086e-01 6.686120629310607910e-01 -3.533258736133575439e-01 -1.702581048011779785e-01 2.475290596485137939e-01
-6.700897812843322754e-01 -1.585787385702133179e-01 -1.901390552520751953e-01 6.568275392055511475e-02 -1.954596117138862610e-02 -6.869591474533081055e-01 -2.984157204627990723e-02 1.103622168302536011e-01
-2.509967423975467682e-02 -7.807783484458923340e-01 -3.101908564567565918e-01 1.421013027429580688e-01 1.681754887104034424e-01 -1.003706380724906921e-01 -4.059025049209594727e-01 -2.650094032287597656e-01
-7.985232025384902954e-02 -7.193513512611389160e-01 3.825880885124206543e-01 1.518052369356155396e-01 -2.130678296089172363e-01 -3.085996508598327637e-01 -3.927163183689117432e-01 1.089997515082359314e-01
-8.630206435918807983e-02 -2.841235101222991943e-01 5.823507905006408691e-01 1.867290586233139038e-01 3.616198301315307617e-01 -5.307954549789428711e-01 -3.537953197956085205e-01 1.190906856209039688e-02
2.689757943153381348e-01 -2.104657888412475586e-01 1.499505937099456787e-01 1.399950403720140457e-02 5.470477938652038574e-01 -7.331272959709167480e-01 -1.031393930315971375e-01 -1.153275296092033386e-01
-2.423906773328781128e-01 -3.739347159862518311e-01 -1.162364054471254349e-02 6.711899638175964355e-01 2.291497439146041870e-01 -2.980729937553405762e-01 2.189845032989978790e-02 4.571125805377960205e-01
3.023876249790191650e-01 -4.088757038116455078e-01 -1.788407564163208008e-01 6.087254285812377930e-01 1.490774303674697876e-01 -5.407696962356567383e-01 1.086733192205429077e-01 1.112921461462974548e-01
2.380072176456451416e-01 -5.877899378538131714e-02 1.255107461474835873e-03 -1.509511619806289673e-01 7.709417343139648438e-01 -3.850297927856445312e-01 -4.149819016456604004e-01 4.796583577990531921e-02
-4.151994884014129639e-01 -1.814107000827789307e-01 1.815496236085891724e-01 7.674745470285415649e-02 -2.404907792806625366e-01 -7.489120960235595703e-01 -3.585779666900634766e-01 -9.255257993936538696e-02
-6.267358660697937012e-01 -1.872171461582183838e-01 1.762793511152267456e-01 3.853582739830017090e-01 -8.611397445201873779e-02 -5.289384126663208008e-01 -3.229888677597045898e-01 3.260689601302146912e-02
-1.491676121950149536e-01 -2.549426555633544922e-01 1.077665388584136963e-01 1.566452085971832275e-01 6.278392672538757324e-01 2.747624367475509644e-02 -6.881726384162902832e-01 8.990770578384399414e-02
1.206284761428833008e-02 -3.975460231304168701e-01 1.712666600942611694e-01 -1.578218936920166016e-01 6.470950841903686523e-01 -3.683790862560272217e-01 -4.562823176383972168e-01 -1.579329520463943481e-01
2.433647215366363525e-01 1.573296263813972473e-02 2.010820806026458740e-01 2.030357718467712402e-01 5.210048556327819824e-01 -7.191720604896545410e-01 -2.274602502584457397e-01 -1.359252035617828369e-01
-2.678228616714477539e-01 -2.034901231527328491e-01 -1.989416629076004028e-01 4.545139670372009277e-01 -4.649172425270080566e-01 -4.406872987747192383e-01 -4.361584186553955078e-01 2.002859115600585938e-01
1.505269408226013184e-01 1.433335989713668823e-01 1.847418099641799927e-01 6.230311393737792969e-01 2.898450493812561035e-01 -3.029660582542419434e-01 -5.935404896736145020e-01 8.006665855646133423e-02
7.306244224309921265e-02 -3.995359241962432861e-01 3.648700118064880371e-01 3.631889820098876953e-01 4.132703542709350586e-01 -5.203080177307128906e-01 -4.354121163487434387e-02 3.557921051979064941e-01
-7.287917286157608032e-02 -7.003964781761169434e-01 4.075661599636077881e-01 4.377704113721847534e-02 8.209514617919921875e-02 -3.552102148532867432e-01 -1.588881164789199829e-01 4.218382537364959717e-01
5.056331679224967957e-02 -1.362469345331192017e-01 4.794917106628417969e-01 3.593049645423889160e-01 3.630925714969635010e-01 -5.821397304534912109e-01 -3.824803233146667480e-01 -5.342001467943191528e-02
4.586209729313850403e-02 -1.659847050905227661e-01 -2.436862327158451080e-02 -3.306929171085357666e-01 -6.160508468747138977e-02 -3.479146957397460938e-01 -5.701005458831787109e-01 6.407337784767150879e-01
1.933841779828071594e-02 -1.286076009273529053e-01 5.206987261772155762e-01 2.782073616981506348e-01 2.000359147787094116e-01 -3.762105405330657959e-01 -4.502532780170440674e-01 5.002827644348144531e-01
1.215562969446182251e-01 -3.889656662940979004e-01 -3.451409563422203064e-02 2.912601232528686523e-01 5.147601366043090820e-01 -4.410072267055511475e-01 -2.957422733306884766e-01 -4.483051002025604248e-01
-3.699738383293151855e-01 -3.023704513907432556e-02 -3.197971582412719727e-01 1.315614879131317139e-01 -2.875004410743713379e-01 -7.308582067489624023e-01 -2.899998426437377930e-01 -2.042455226182937622e-01
3.920916318893432617e-01 -1.067020148038864136e-01 -2.628290653228759766e-01 9.081755578517913818e-02 7.389121055603027344e-01 -2.531983554363250732e-01 -2.747305035591125488e-01 2.682806253433227539e-01
-6.835018098354339600e-02 -1.437818855047225952e-01 3.506042361259460449e-01 2.761461734771728516e-01 6.468343138694763184e-01 -3.322344720363616943e-01 -4.870211780071258545e-01 9.752450138330459595e-02
2.913900613784790039e-01 -3.150398135185241699e-01 4.098904505372047424e-02 4.488152563571929932e-01 6.593859195709228516e-01 -2.334596514701843262e-01 -3.001839220523834229e-01 1.825456023216247559e-01
2.727318108081817627e-01 -5.143173933029174805e-01 -3.543556109070777893e-02 2.951426804065704346e-02 5.277315974235534668e-01 -2.718820571899414062e-01 -4.703625440597534180e-01 -2.920731008052825928e-01
-5.636469125747680664e-01 -1.251947581768035889e-01 3.201128244400024414e-01 2.569137513637542725e-01 -4.509256035089492798e-02 -5.701870918273925781e-01 -3.867258429527282715e-01 1.464512199163436890e-01
2.356285415589809418e-02 -3.003409802913665771e-01 1.275665014982223511e-01 -8.699462562799453735e-02 7.172282338142395020e-01 -1.273529529571533203e-01 -5.655795931816101074e-01 1.867716163396835327e-01
-9.935526177287101746e-03 -2.173404246568679810e-01 8.431483805179595947e-02 6.853798031806945801e-02 7.689434289932250977e-01 -1.272399425506591797e-01 -5.640640258789062500e-01 1.233934983611106873e-01
-5.040074512362480164e-02 -6.444530934095382690e-02 3.262829780578613281e-01 3.219059109687805176e-01 6.230494379997253418e-01 -5.054497718811035156e-01 -3.684686422348022461e-01 -6.150896474719047546e-02
-1.906952075660228729e-02 -1.918714344501495361e-01 7.432579249143600464e-02 -3.245531320571899414e-01 -3.955955803394317627e-02 -5.946323275566101074e-01 -2.792261838912963867e-01 6.471806168556213379e-01
-3.229720592498779297e-01 -4.201842248439788818e-01 -2.653441131114959717e-01 4.743553698062896729e-01 3.495298027992248535e-01 -4.678899794816970825e-02 -1.499432027339935303e-01 5.261848568916320801e-01
1.860594749450683594e-01 5.480814725160598755e-02 -2.358537912368774414e-01 2.452340275049209595e-01 5.686217546463012695e-01 -6.953243613243103027e-01 -5.406980589032173157e-02 -1.920445412397384644e-01
3.112574517726898193e-01 -2.310886681079864502e-01 1.868729107081890106e-02 5.295011997222900391e-01 2.548172473907470703e-01 -4.291203320026397705e-01 -4.295450448989868164e-01 -3.679825067520141602e-01
4.931544363498687744e-01 -2.302940934896469116e-01 -1.124593466520309448e-01 3.775279223918914795e-01 3.623275756835937500e-01 -6.442975997924804688e-01 4.335371404886245728e-02 1.757328212261199951e-02
4.220891296863555908e-01 -3.107435405254364014e-01 6.425080448389053345e-02 3.884268701076507568e-01 2.872345447540283203e-01 -5.309984683990478516e-01 -3.045728206634521484e-01 -3.362261950969696045e-01
-5.411649346351623535e-01 5.815277248620986938e-02 1.463839709758758545e-01 -9.754857420921325684e-02 1.016660630702972412e-01 -7.108359932899475098e-01 -3.692331910133361816e-01 1.444223076105117798e-01
1.274635940790176392e-01 1.720635741949081421e-01 1.880078613758087158e-01 6.331316232681274414e-01 3.063971102237701416e-01 -3.786848485469818115e-01 -5.297583937644958496e-01 4.402022808790206909e-03
1.089051738381385803e-01 -4.664880931377410889e-01 2.790481746196746826e-01 -2.348225861787796021e-01 1.660292744636535645e-01 -7.726274728775024414e-01 -1.118831932544708252e-01 -2.196189388632774353e-02
3.651355803012847900e-01 2.217080257833003998e-02 2.118451893329620361e-01 -6.144241243600845337e-02 5.688028931617736816e-01 -6.231860518455505371e-01 -2.686685919761657715e-01 1.828948855400085449e-01
-3.461448252201080322e-01 -2.382619082927703857e-01 -4.227790832519531250e-01 4.922159314155578613e-01 4.400497674942016602e-01 -1.649740152060985565e-02 -2.188813239336013794e-01 4.007135629653930664e-01
-3.065639436244964600e-01 -6.093220114707946777e-01 2.545652538537979126e-02 4.303769171237945557e-01 1.422815918922424316e-01 -4.957393109798431396e-01 -1.298431213945150375e-02 2.875807881355285645e-01
-1.063033044338226318e-01 -5.598939657211303711e-01 -3.410750329494476318e-01 1.287449300289154053e-01 3.220140933990478516e-01 -1.542603671550750732e-01 -4.806061089038848877e-01 -4.287649095058441162e-01
-3.473234772682189941e-01 -5.084248781204223633e-01 -7.570078223943710327e-02 5.287199020385742188e-01 2.434562146663665771e-01 -2.144363969564437866e-01 -2.056244947016239166e-02 4.794980585575103760e-01
1.376436650753021240e-01 -1.538619995117187500e-01 -3.221027851104736328e-01 5.995735526084899902e-01 3.835961520671844482e-01 -5.832551717758178711e-01 6.674246490001678467e-02 -4.852721467614173889e-02
6.831279397010803223e-01 -3.189880251884460449e-01 -2.580466270446777344e-01 4.614159092307090759e-02 4.091325402259826660e-01 -3.715200722217559814e-01 -2.226320356130599976e-01 8.879269659519195557e-02
1.545665115118026733e-01 -5.947538614273071289e-01 -1.054919213056564331e-01 -5.332182049751281738e-01 1.352566480636596680e-01 -4.798363745212554932e-01 -2.305344939231872559e-01 1.588814258575439453e-01
3.344680368900299072e-01 -2.274064719676971436e-01 2.600927054882049561e-01 1.317184418439865112e-01 4.155063331127166748e-01 -7.574065327644348145e-01 -4.886858537793159485e-02 -5.216338485479354858e-02
5.150721222162246704e-02 -2.919896543025970459e-01 3.693556487560272217e-01 2.444888204336166382e-01 2.512852549552917480e-01 -2.129269577562808990e-02 -6.755450963973999023e-01 4.426419436931610107e-01
3.885457217693328857e-01 -1.394566148519515991e-02 -3.418285250663757324e-01 2.489169239997863770e-01 6.693915128707885742e-01 -3.570945560932159424e-01 -1.574235260486602783e-01 2.639086246490478516e-01
5.484816804528236389e-02 -5.763646960258483887e-01 -4.459675848484039307e-01 1.716915965080261230e-01 3.081876039505004883e-01 -2.382314503192901611e-01 -2.785511016845703125e-01 -4.550890028476715088e-01
-5.137004256248474121e-01 -1.156537234783172607e-01 9.614962153136730194e-03 5.010855197906494141e-01 -7.913965731859207153e-02 -4.662720859050750732e-01 -4.703742265701293945e-01 -1.631941646337509155e-01
-3.039477765560150146e-01 -1.545093804597854614e-01 -3.914776816964149475e-02 2.894130945205688477e-01 -2.947691977024078369e-01 -4.348301291465759277e-01 -6.974518895149230957e-01 -1.898549795150756836e-01
1.984790153801441193e-02 -3.715904355049133301e-01 -6.331510543823242188e-01 3.738520741462707520e-01 2.112622857093811035e-01 -4.888217747211456299e-01 1.910872608423233032e-01 2.807367965579032898e-02
-1.722249239683151245e-01 -3.978940248489379883e-01 4.376138746738433838e-01 8.995731920003890991e-02 5.084771513938903809e-01 -2.939749062061309814e-01 -5.141450166702270508e-01 -5.572469159960746765e-02
-3.383294641971588135e-01 -3.609611392021179199e-01 1.122001856565475464e-01 5.361106395721435547e-01 3.199868798255920410e-01 -3.166357576847076416e-01 8.840852230787277222e-02 4.947433769702911377e-01
3.832190036773681641e-01 -1.064656376838684082e-01 -3.805592358112335205e-01 -6.967990100383758545e-02 6.025062799453735352e-01 -4.188284575939178467e-01 -9.453433752059936523e-02 3.804734349250793457e-01
4.184691607952117920e-01 -3.692269027233123779e-01 8.486925810575485229e-02 -1.441466957330703735e-01 5.917508006095886230e-01 -3.913507461547851562e-01 -3.952270150184631348e-01 3.232731297612190247e-02
-3.839734792709350586e-01 3.262190148234367371e-02 -7.101102173328399658e-02 -1.565876007080078125e-01 1.155653670430183411e-01 -4.037292897701263428e-01 -3.674062788486480713e-01 7.145614027976989746e-01
-2.518639564514160156e-01 -4.465595260262489319e-02 -2.950711548328399658e-01 2.618774957954883575e-02 -4.824668169021606445e-01 -6.913579702377319336e-01 -3.536618947982788086e-01 1.048373505473136902e-01
-4.840924739837646484e-01 -3.319241404533386230e-01 -2.276725471019744873e-01 2.899134159088134766e-01 -3.416470885276794434e-01 -2.460851669311523438e-01 -5.569787621498107910e-01 1.791371107101440430e-01
-3.068571686744689941e-01 9.010057896375656128e-02 -1.463901847600936890e-01 3.442817181348800659e-02 -2.097385674715042114e-01 -7.939757704734802246e-01 -4.197468459606170654e-01 -1.566203981637954712e-01
-1.361669600009918213e-01 -1.117579713463783264e-01 1.754006147384643555e-01 1.314447373151779175e-01 7.391315698623657227e-01 -1.863327622413635254e-01 -5.686073303222656250e-01 1.287481784820556641e-01
-5.561493337154388428e-02 -9.042366407811641693e-03 4.092110693454742432e-02 1.590059250593185425e-01 6.100180745124816895e-01 -6.590759158134460449e-01 -1.493603289127349854e-01 -3.755744993686676025e-01
-3.609367907047271729e-01 1.855602264404296875e-01 -1.595282107591629028e-01 3.594392538070678711e-01 -1.972218751907348633e-01 -7.096244096755981445e-01 -3.717037439346313477e-01 4.372415598481893539e-03
2.076339721679687500e-01 -5.350490212440490723e-01 -2.473944425582885742e-02 1.221653595566749573e-01 5.332472920417785645e-01 -3.289077281951904297e-01 -3.767503798007965088e-01 -3.472759127616882324e-01
-2.967401146888732910e-01 -5.291568040847778320e-01 -2.255551367998123169e-01 6.171531677246093750e-01 3.652877639979124069e-03 -2.826904356479644775e-01 3.886367753148078918e-02 3.445977568626403809e-01
1.360668838024139404e-01 -4.966869652271270752e-01 1.197720170021057129e-01 -3.540281578898429871e-02 4.880231022834777832e-01 -4.566210806369781494e-01 -3.346722126007080078e-01 -4.006423652172088623e-01
-1.212642416357994080e-01 -1.431069821119308472e-01 1.274376660585403442e-01 1.282579004764556885e-01 7.594058513641357422e-01 -1.701293885707855225e-01 -5.632429718971252441e-01 9.613049030303955078e-02
1.663624346256256104e-01 -3.464235067367553711e-01 -1.997733265161514282e-01 5.918005481362342834e-02 5.806174278259277344e-01 -3.523753285408020020e-01 -4.099201560020446777e-01 -4.237725138664245605e-01
5.481195449829101562e-02 -4.152863919734954834e-01 2.683186531066894531e-01 1.446611434221267700e-01 6.091514825820922852e-01 -4.940937161445617676e-01 -2.861850261688232422e-01 -1.857822984457015991e-01
2.063232809305191040e-01 -3.715606331825256348e-01 -1.209401637315750122e-01 4.075597971677780151e-02 5.580869317054748535e-01 -4.145011305809020996e-01 -3.814303874969482422e-01 -4.175218045711517334e-01
-2.352595925331115723e-01 1.021822839975357056e-01 -6.087263580411672592e-03 7.562695443630218506e-02 -1.117835044860839844e-01 -9.085687398910522461e-01 -1.720076203346252441e-01 2.467304766178131104e-01
-4.740756154060363770e-01 1.040758639574050903e-01 -1.393427606672048569e-02 -9.943495690822601318e-02 8.661254495382308960e-02 -8.011672496795654297e-01 -3.210747539997100830e-01 4.335184395313262939e-02
1.181695684790611267e-01 -3.598445951938629150e-01 -5.949481129646301270e-01 4.552174210548400879e-01 2.411525994539260864e-01 -4.369396567344665527e-01 6.269745528697967529e-02 -2.058151215314865112e-01
2.638941258192062378e-02 -4.327380061149597168e-01 1.466687917709350586e-01 1.828599721193313599e-01 7.326943874359130859e-01 -1.355248093605041504e-01 -4.322375059127807617e-01 1.226969584822654724e-01
2.697414755821228027e-01 -2.158099263906478882e-01 -4.929793477058410645e-01 5.990336537361145020e-01 3.877483308315277100e-01 -3.330995142459869385e-01 -1.319242715835571289e-01 -9.357423521578311920e-03
-5.177204012870788574e-01 -1.152685955166816711e-01 -2.003747820854187012e-01 4.203338027000427246e-01 -4.570063203573226929e-02 -1.747156977653503418e-01 -6.847887635231018066e-01 1.726909913122653961e-02
1.152430400252342224e-01 -4.056233465671539307e-01 -2.847130894660949707e-01 4.155882894992828369e-01 9.466025233268737793e-02 -6.700981855392456055e-01 3.220939636230468750e-01 8.171189576387405396e-02
-1.652327179908752441e-01 -1.571188420057296753e-01 4.836700484156608582e-02 2.746406197547912598e-01 7.466659545898437500e-01 -2.762808799743652344e-01 -4.561038017272949219e-01 -1.684432625770568848e-01
1.441528648138046265e-01 1.964831948280334473e-01 -3.738088011741638184e-01 6.330686211585998535e-01 3.018499314785003662e-01 -5.352095365524291992e-01 -1.501248776912689209e-01 -2.309503033757209778e-03
1.863924115896224976e-01 -3.618893325328826904e-01 -6.130882501602172852e-01 1.489366739988327026e-01 -3.928067684173583984e-01 -2.946149110794067383e-01 -4.291165173053741455e-01 -1.048737987875938416e-01
2.277750074863433838e-01 -5.052233934402465820e-01 1.164205521345138550e-01 3.225704133510589600e-01 6.193720102310180664e-01 -3.399376273155212402e-01 -8.920717984437942505e-02 2.610083818435668945e-01
-5.189767479896545410e-01 -1.854364573955535889e-01 3.715264201164245605e-01 2.116252332925796509e-01 8.913058787584304810e-02 -5.380659699440002441e-01 -4.634036719799041748e-01 -3.545831516385078430e-02
2.884285748004913330e-01 -3.048386871814727783e-01 2.805539071559906006e-01 3.894939720630645752e-01 4.867280125617980957e-01 -5.635350346565246582e-01 -1.079930141568183899e-01 1.653121113777160645e-01
-3.482660651206970215e-01 -3.130857944488525391e-01 -5.025038719177246094e-01 1.109532713890075684e-01 4.862908422946929932e-01 -4.471534490585327148e-01 2.693759799003601074e-01 8.293935656547546387e-02
-2.195960283279418945e-01 -2.492010742425918579e-01 -3.144952952861785889e-01 -2.905984222888946533e-01 -6.530618295073509216e-03 -4.321621954441070557e-01 -1.259046345949172974e-01 7.096921801567077637e-01
-2.925547063350677490e-01 -5.459558367729187012e-01 -1.721051484346389771e-01 4.256958365440368652e-01 3.071452677249908447e-01 3.478538990020751953e-02 -3.922621309757232666e-01 3.950812518596649170e-01
1.950161904096603394e-01 -1.254279911518096924e-01 3.538920879364013672e-01 1.760468780994415283e-01 4.688111841678619385e-01 -5.943851470947265625e-01 -4.201740026473999023e-01 -2.009488791227340698e-01
-1.339241713285446167e-01 -4.465696588158607483e-02 7.361342757940292358e-02 2.618734836578369141e-01 7.893531322479248047e-01 -3.870695829391479492e-01 -3.378825187683105469e-01 -1.378678679466247559e-01
-4.231464266777038574e-01 2.806909084320068359e-01 -1.416639834642410278e-01 -1.017177328467369080e-01 1.261868625879287720e-01 -6.920890212059020996e-01 -4.164274334907531738e-01 2.083804011344909668e-01
5.880327224731445312e-01 -6.183199286460876465e-01 -3.155620768666267395e-02 -1.295355707406997681e-01 1.270576268434524536e-01 -4.648717343807220459e-01 -9.710278362035751343e-02 1.115540191531181335e-01
-4.918760061264038086e-01 2.694492042064666748e-01 -2.053580880165100098e-01 2.132543027400970459e-01 -2.946186810731887817e-02 -6.506476402282714844e-01 -3.316738605499267578e-01 2.521657645702362061e-01
-5.083969235420227051e-01 1.952234283089637756e-02 -1.421655267477035522e-01 -2.370727062225341797e-01 4.940828308463096619e-02 -7.037239074707031250e-01 -3.511194884777069092e-01 2.092448174953460693e-01
-8.203468471765518188e-02 -1.197206228971481323e-01 -6.168490648269653320e-01 6.823734045028686523e-01 1.251469999551773071e-01 -8.876549452543258667e-02 -2.666730582714080811e-01 1.953081786632537842e-01
2.441042847931385040e-02 -4.428239464759826660e-01 4.473574161529541016e-01 3.915530443191528320e-01 4.018534123897552490e-01 -5.156337022781372070e-01 -9.655451029539108276e-02 1.148116365075111389e-01
2.459345012903213501e-01 -4.268181622028350830e-01 -6.746121644973754883e-01 2.975554466247558594e-01 -3.098558820784091949e-02 -1.293509155511856079e-01 -1.967214494943618774e-01 3.966240584850311279e-01
-2.350533455610275269e-01 -3.073433339595794678e-01 -4.183776378631591797e-01 1.637270301580429077e-01 3.794061839580535889e-01 -1.690709441900253296e-01 -4.909829795360565186e-01 -4.846084117889404297e-01
1.140832751989364624e-01 -2.437087893486022949e-01 1.373560726642608643e-01 4.689212441444396973e-01 7.020523548126220703e-01 -3.304068446159362793e-01 -2.870211303234100342e-01 6.640895456075668335e-02
2.435402274131774902e-01 -1.341350749135017395e-02 8.401606976985931396e-02 -2.694979012012481689e-01 1.289529819041490555e-02 -5.830066800117492676e-01 -3.365537524223327637e-01 6.383485794067382812e-01
2.838872075080871582e-01 -3.295325934886932373e-01 1.408231705427169800e-01 5.564411878585815430e-01 3.011044263839721680e-01 -6.029042005538940430e-01 1.090645790100097656e-01 1.237173750996589661e-01
-6.318312883377075195e-01 9.401562064886093140e-02 -1.643797010183334351e-02 1.378416568040847778e-01 1.803441047668457031e-01 -4.213061332702636719e-01 -2.476668059825897217e-01 5.489244461059570312e-01
4.681534767150878906e-01 -6.071117147803306580e-02 -4.511681944131851196e-02 5.247832536697387695e-01 2.108421027660369873e-01 -6.730307340621948242e-01 -4.710283875465393066e-02 -8.368804119527339935e-03
2.076732069253921509e-01 -7.920268177986145020e-01 -5.690908059477806091e-02 -1.957418322563171387e-01 -1.439708517864346504e-03 -4.729809165000915527e-01 -1.720912307500839233e-01 -1.862349212169647217e-01
3.657337129116058350e-01 -4.536555707454681396e-01 -2.115529924631118774e-01 5.611388683319091797e-01 2.959458529949188232e-01 -3.746158480644226074e-01 -1.298395991325378418e-01 -2.366950660943984985e-01
3.119560480117797852e-01 -5.298447608947753906e-01 1.268694400787353516e-01 3.341105878353118896e-01 5.874249935150146484e-01 -2.210534214973449707e-01 -2.822018861770629883e-01 1.437066346406936646e-01
3.734606551006436348e-03 -9.266767650842666626e-02 2.037410065531730652e-02 -1.474690344184637070e-02 8.380799293518066406e-01 -3.391602635383605957e-01 -4.147649109363555908e-01 -3.645107522606849670e-02
3.570369258522987366e-02 -1.965716928243637085e-01 4.535014629364013672e-01 3.352420628070831299e-01 5.010809302330017090e-01 -5.805185437202453613e-01 -2.118473500013351440e-01 9.524156898260116577e-02
-4.875229597091674805e-01 -4.266660511493682861e-01 -5.366535186767578125e-01 2.200591564178466797e-01 3.717454671859741211e-01 -1.487770825624465942e-01 2.498543076217174530e-02 2.879250347614288330e-01
3.962057828903198242e-01 -1.197764798998832703e-01 -3.403853774070739746e-01 3.220637440681457520e-01 6.447399258613586426e-01 -2.235376089811325073e-01 -1.792320013046264648e-01 3.336234092712402344e-01
-4.171994328498840332e-01 1.102340072393417358e-01 9.630946442484855652e-03 -1.256969124078750610e-01 -7.261586934328079224e-02 -7.740803360939025879e-01 -4.243362545967102051e-01 1.156110316514968872e-01
-6.018775328993797302e-02 -5.296345949172973633e-01 -5.249268412590026855e-01 2.877753674983978271e-01 -2.860962450504302979e-01 -1.925614178180694580e-01 -1.671680957078933716e-01 4.589397907257080078e-01
1.193403452634811401e-01 -5.390409231185913086e-01 -6.510467529296875000e-01 3.461987376213073730e-01 9.204573184251785278e-02 -2.512536011636257172e-02 -1.935696154832839966e-01 3.238895237445831299e-01
4.975226223468780518e-01 -2.847135066986083984e-01 -3.105552792549133301e-01 1.530928015708923340e-01 6.198612451553344727e-01 -2.328197062015533447e-01 -3.085531890392303467e-01 1.337513774633407593e-01
-4.294192492961883545e-01 -1.689597591757774353e-02 6.255578249692916870e-02 -3.258872628211975098e-01 1.377089321613311768e-01 -7.111456394195556641e-01 -2.853790521621704102e-01 3.147456347942352295e-01
-2.375285029411315918e-01 7.578672468662261963e-02 -4.551056623458862305e-01 2.530413568019866943e-01 -2.504476308822631836e-01 -3.800840079784393311e-01 -6.530202031135559082e-01 -1.818305850028991699e-01
1.798422932624816895e-01 -7.658993005752563477e-01 2.276227176189422607e-01 1.434228718280792236e-01 -5.105235055088996887e-02 -2.438485175371170044e-01 -1.372613757848739624e-01 4.772459566593170166e-01
2.991124987602233887e-01 -8.097980171442031860e-02 2.406496405601501465e-01 5.043178796768188477e-01 7.269451022148132324e-02 -2.464469075202941895e-01 -4.876384735107421875e-01 5.365756154060363770e-01
3.522935211658477783e-01 -4.736429154872894287e-01 -3.942542672157287598e-01 1.116582602262496948e-01 -3.916673958301544189e-01 -3.472179174423217773e-01 -4.578020572662353516e-01 -1.006778329610824585e-02
5.300533175468444824e-01 -2.746690511703491211e-01 -3.506460189819335938e-01 1.509757786989212036e-01 5.794107913970947266e-01 -2.477814555168151855e-01 -3.157541751861572266e-01 3.226083517074584961e-02
3.689604103565216064e-01 -1.054918617010116577e-01 -2.341918461024761200e-02 5.095640420913696289e-01 5.582600086927413940e-02 -7.160727977752685547e-01 -7.712700963020324707e-02 -2.659142613410949707e-01
-7.451429218053817749e-02 -5.509901046752929688e-01 -3.486153185367584229e-01 1.592508107423782349e-01 4.013975262641906738e-01 -2.257797569036483765e-01 7.206870615482330322e-02 5.715538859367370605e-01
4.035047888755798340e-01 -1.470802724361419678e-02 2.703272104263305664e-01 4.982554614543914795e-01 1.809145659208297729e-01 -4.044441282749176025e-01 -4.773403704166412354e-01 3.024457693099975586e-01
9.336968511343002319e-02 -3.550484180450439453e-01 -2.123294174671173096e-01 5.870662927627563477e-01 3.223730623722076416e-01 -4.911831617355346680e-01 -2.927342057228088379e-02 -3.597912490367889404e-01
1.449802368879318237e-01 -3.043798208236694336e-01 -6.763280630111694336e-01 5.323913097381591797e-01 6.945629417896270752e-02 -3.716253638267517090e-01 4.929532110691070557e-02 1.067746151238679886e-02
-2.591621279716491699e-01 1.761953085660934448e-01 -1.137293502688407898e-01 -3.188542425632476807e-01 2.092823386192321777e-01 -5.140447020530700684e-01 -3.892285227775573730e-01 5.724053382873535156e-01
-6.786267738789319992e-03 -6.625711917877197266e-01 -4.732954502105712891e-01 -2.976856753230094910e-02 2.061156630516052246e-01 -6.371346861124038696e-02 -4.802738428115844727e-01 -2.425958067178726196e-01
-2.944033443927764893e-01 -7.958794385194778442e-02 1.034903153777122498e-01 -3.210690319538116455e-01 -4.019758664071559906e-03 -5.089195370674133301e-01 -4.929066002368927002e-01 5.396522283554077148e-01
4.854005873203277588e-01 -1.080153807997703552e-01 -1.253652572631835938e-01 -4.172329008579254150e-01 3.855842649936676025e-01 -5.717444419860839844e-01 -2.871229350566864014e-01 7.009142637252807617e-02
-2.822139486670494080e-02 -4.824565351009368896e-01 -5.914945602416992188e-01 1.751524806022644043e-01 2.786702215671539307e-01 4.041543975472450256e-02 -2.575846016407012939e-01 4.901582002639770508e-01
-3.522339463233947754e-01 -1.622971147298812866e-01 -1.916602849960327148e-01 1.810116320848464966e-01 -2.190149873495101929e-01 -1.210980862379074097e-01 -8.335902094841003418e-01 1.502903997898101807e-01
3.402575105428695679e-02 -1.836544424295425415e-01 2.955994307994842529e-01 3.245139718055725098e-01 5.299707055091857910e-01 -4.645402431488037109e-01 -4.376369416713714600e-01 -2.902276813983917236e-01
-3.487399518489837646e-01 -6.126136519014835358e-03 -6.285501271486282349e-02 6.901815533638000488e-02 -2.259423434734344482e-01 -2.457359731197357178e-01 -7.702116966247558594e-01 4.061608910560607910e-01
-2.779069840908050537e-01 1.171612665057182312e-01 2.265667915344238281e-02 2.199400216341018677e-02 -1.042340174317359924e-01 -8.962839841842651367e-01 -2.516276240348815918e-01 1.747501790523529053e-01
-4.768935143947601318e-01 -3.779873549938201904e-01 -6.876607537269592285e-01 1.300921291112899780e-01 1.992132514715194702e-01 -1.083454042673110962e-01 -1.447207331657409668e-01 2.598617970943450928e-01
-4.826016426086425781e-01 -4.553911834955215454e-02 -3.156942427158355713e-01 2.427226603031158447e-01 -4.804592952132225037e-02 -9.995644539594650269e-02 -7.492493987083435059e-01 1.810259819030761719e-01
-2.265747636556625366e-01 2.124249488115310669e-01 -2.817108929157257080e-01 3.842695951461791992e-01 -2.612193822860717773e-01 -4.902721643447875977e-01 -6.033785939216613770e-01 -6.202745810151100159e-02
4.707342013716697693e-02 4.282416403293609619e-02 -3.423068225383758545e-01 2.957543432712554932e-01 6.040019392967224121e-01 -6.525366306304931641e-01 -7.842230610549449921e-03 -2.493668533861637115e-02
6.243740394711494446e-02 -3.698617517948150635e-01 -3.306052386760711670e-01 3.628821671009063721e-01 1.756438612937927246e-01 -6.722197532653808594e-01 3.639101088047027588e-01 5.621156468987464905e-02
-1.526771485805511475e-01 6.295212078839540482e-03 1.192851811647415161e-01 2.504254281520843506e-01 6.947324872016906738e-01 -5.750971436500549316e-01 -2.344825714826583862e-01 -1.770200431346893311e-01
-1.737141907215118408e-01 -3.644624650478363037e-01 -6.489704251289367676e-01 1.654375940561294556e-01 4.164470136165618896e-01 -3.267724215984344482e-01 1.818197369575500488e-01 2.742108106613159180e-01
-2.053557485342025757e-01 -1.470848619937896729e-01 -1.993598788976669312e-01 1.762222796678543091e-01 -4.138017892837524414e-01 -2.480615079402923584e-01 -7.344226837158203125e-01 3.053741455078125000e-01
4.085553884506225586e-01 7.029863074421882629e-03 -4.090283811092376709e-02 4.715563654899597168e-01 3.327476382255554199e-01 -7.058429718017578125e-01 3.183270571753382683e-03 7.011908572167158127e-03
-1.702320426702499390e-01 -3.860496580600738525e-01 -4.071266949176788330e-01 5.702694654464721680e-01 3.408980369567871094e-01 5.779981240630149841e-02 -3.165006339550018311e-01 3.336201608180999756e-01
3.237928077578544617e-02 -1.120442375540733337e-01 3.021460771560668945e-01 3.864357173442840576e-01 2.385388165712356567e-01 -5.232058838009834290e-02 -6.734175682067871094e-01 4.823312163352966309e-01
3.097752630710601807e-01 -3.208125531673431396e-01 -2.092828452587127686e-01 6.555032134056091309e-01 3.430441021919250488e-01 -3.975995779037475586e-01 -1.238169223070144653e-01 -1.911532878875732422e-01
-1.052713766694068909e-01 -4.595895409584045410e-01 8.685438334941864014e-02 -1.113421171903610229e-01 6.370151042938232422e-01 -4.243220761418342590e-02 -5.832237601280212402e-01 1.000799089670181274e-01
-4.790558815002441406e-01 -4.581338167190551758e-01 3.926352132111787796e-03 -1.172330901026725769e-01 -2.057312875986099243e-01 -6.396855115890502930e-01 -1.888089627027511597e-01 -2.443116456270217896e-01
1.527796685695648193e-01 -5.342772603034973145e-01 -1.598108112812042236e-01 -5.370505452156066895e-01 3.465382754802703857e-02 -5.245647430419921875e-01 -3.169240653514862061e-01 2.082086727023124695e-02
1.432062387466430664e-01 -8.744347840547561646e-02 2.305217683315277100e-01 3.180072605609893799e-01 4.175126850605010986e-01 -1.008056923747062683e-01 -6.012538671493530273e-01 5.211447477340698242e-01
-5.056502819061279297e-01 -3.090799748897552490e-01 -4.175801873207092285e-01 4.139346480369567871e-01 3.827008605003356934e-01 -1.059322878718376160e-01 -1.125293970108032227e-01 3.643184006214141846e-01
-4.536836147308349609e-01 -7.048663496971130371e-01 -9.946379065513610840e-02 2.405034601688385010e-01 -5.736670643091201782e-02 -4.399575665593147278e-02 -4.049254655838012695e-01 2.457815855741500854e-01
-6.001484394073486328e-01 7.371671497821807861e-02 -8.956319838762283325e-02 -2.342518046498298645e-02 7.774056494235992432e-02 -5.646679401397705078e-01 -3.362642228603363037e-01 4.334171116352081299e-01
4.362436234951019287e-01 -3.825292289257049561e-01 -3.583254814147949219e-01 1.885657459497451782e-01 -3.605594635009765625e-01 -2.687961161136627197e-01 -5.161331295967102051e-01 1.753876954317092896e-01
3.310741782188415527e-01 -3.330642357468605042e-02 -3.505355715751647949e-01 -1.235730201005935669e-01 6.298895478248596191e-01 -4.849989116191864014e-01 -2.481538429856300354e-02 3.442883491516113281e-01
4.521376192569732666e-01 -4.155411422252655029e-01 -4.437226951122283936e-01 -2.663610130548477173e-02 -1.592746526002883911e-01 -1.234529912471771240e-01 -6.200435161590576172e-01 1.531994994729757309e-02
-4.290653169155120850e-01 -1.603084802627563477e-01 2.399889230728149414e-01 -2.328702434897422791e-02 -3.815300762653350830e-02 -4.732809066772460938e-01 -3.523632884025573730e-01 6.184308528900146484e-01
1.760967373847961426e-01 1.069740671664476395e-02 -4.063137620687484741e-02 -5.426756665110588074e-02 -2.073224037885665894e-01 -5.618650913238525391e-01 -3.265209197998046875e-01 7.063915133476257324e-01
-4.854112267494201660e-01 -1.882394254207611084e-01 1.247851848602294922e-01 4.997723400592803955e-01 -1.916667670011520386e-01 -4.660038053989410400e-01 -4.525526463985443115e-01 -6.998857110738754272e-02
4.095678627490997314e-01 -3.045184910297393799e-01 -4.429521262645721436e-01 2.934716045856475830e-01 1.911102831363677979e-01 -4.525408744812011719e-01 1.371155232191085815e-01 4.439299106597900391e-01
-7.554116100072860718e-02 -3.271416723728179932e-01 2.679312825202941895e-01 2.465340346097946167e-01 6.482668519020080566e-01 -5.623918771743774414e-01 -6.288788467645645142e-02 -1.192310452461242676e-01
-3.309561908245086670e-01 -2.055323570966720581e-01 -1.126412823796272278e-01 2.797556221485137939e-01 -3.008490204811096191e-01 -1.399575322866439819e-01 -7.533761858940124512e-01 2.821335196495056152e-01
2.773400247097015381e-01 -6.736417859792709351e-02 -3.919887840747833252e-01 4.672392606735229492e-01 4.803355038166046143e-01 -2.619263231754302979e-01 -9.151460230350494385e-02 4.887476861476898193e-01
1.755700856447219849e-01 -2.976634204387664795e-01 -6.472119092941284180e-01 4.574865400791168213e-01 9.669939056038856506e-03 -1.982147097587585449e-01 -1.679641008377075195e-01 4.298835694789886475e-01
-2.542295157909393311e-01 -4.799040853977203369e-01 3.002026975154876709e-01 2.366013526916503906e-01 2.642428278923034668e-01 6.910027563571929932e-02 -6.387904286384582520e-01 2.762341797351837158e-01
2.911548614501953125e-01 3.763766586780548096e-02 3.804145157337188721e-01 8.914244174957275391e-02 4.087027311325073242e-01 -5.977320671081542969e-01 -4.841881096363067627e-01 4.889887943863868713e-02
-5.352357402443885803e-02 8.471379429101943970e-02 -1.951571702957153320e-01 -1.742160320281982422e-01 -4.391203075647354126e-02 -5.518065094947814941e-01 -3.627765774726867676e-01 6.953386664390563965e-01
-5.486556887626647949e-01 -3.323472440242767334e-01 -4.944893121719360352e-01 -1.039549615234136581e-02 -2.266425639390945435e-01 -2.505920529365539551e-01 -4.763148427009582520e-01 -5.343711003661155701e-02
2.276013493537902832e-01 -9.364787489175796509e-02 -5.555250048637390137e-01 -2.126871794462203979e-01 2.876079268753528595e-02 -2.504798471927642822e-01 -6.961118578910827637e-01 -1.935066431760787964e-01
-5.947585105895996094e-01 -6.297716498374938965e-01 -1.896246522665023804e-02 1.713102906942367554e-01 2.961727976799011230e-01 -7.231990993022918701e-02 -3.044142127037048340e-01 1.852748692035675049e-01
-3.386040031909942627e-01 -1.015621349215507507e-01 7.634899020195007324e-02 -5.158012509346008301e-01 1.934891492128372192e-01 -4.722074866294860840e-01 -4.564208686351776123e-01 3.666258454322814941e-01
1.384505033493041992e-01 -2.746325135231018066e-01 -2.712221145629882812e-01 6.114291548728942871e-01 3.665116727352142334e-01 -4.582017958164215088e-01 1.489171385765075684e-01 3.025649487972259521e-01
-3.041088879108428955e-01 -4.173421561717987061e-01 -4.179117381572723389e-01 1.314066499471664429e-01 5.713243484497070312e-01 -3.745450973510742188e-01 2.298657447099685669e-01 1.479576677083969116e-01
-4.909462332725524902e-01 -5.760212540626525879e-01 -4.517169669270515442e-02 4.367474615573883057e-01 1.040853485465049744e-01 -1.356377899646759033e-01 -3.756496608257293701e-01 2.530579864978790283e-01
5.796109437942504883e-01 -2.683568000793457031e-01 -2.324065864086151123e-01 3.583405911922454834e-01 3.082818090915679932e-01 -2.101834565401077271e-01 -4.888491630554199219e-01 -1.772756576538085938e-01
6.614616513252258301e-01 -2.309058904647827148e-01 -1.607699543237686157e-01 5.316714569926261902e-02 4.071130454540252686e-01 -5.172638893127441406e-01 -2.167532145977020264e-01 1.386712212115526199e-02
4.917257428169250488e-01 8.767937868833541870e-02 -1.443018317222595215e-01 1.787375360727310181e-01 6.018902659416198730e-01 -4.481580853462219238e-01 -1.721935868263244629e-01 3.240059018135070801e-01
-5.439313650131225586e-01 -2.602661550045013428e-01 6.084177643060684204e-02 3.069558441638946533e-01 -9.708702564239501953e-02 -2.914550304412841797e-01 -6.372002363204956055e-01 -1.951423436403274536e-01
2.670433521270751953e-01 1.057630479335784912e-01 -4.004653394222259521e-01 2.579990029335021973e-02 5.145081281661987305e-01 -6.705819368362426758e-01 -9.801994264125823975e-02 -1.801591962575912476e-01
-5.388418436050415039e-01 -2.795558869838714600e-01 3.514118865132331848e-02 2.920452654361724854e-01 -1.330493390560150146e-01 -3.353253602981567383e-01 -6.148461699485778809e-01 -1.918112188577651978e-01
1.626568436622619629e-01 1.434058696031570435e-01 -4.593389928340911865e-01 5.751327872276306152e-01 4.518849849700927734e-01 -4.191468656063079834e-01 -1.765659451484680176e-01 1.216466631740331650e-02
1.194739267230033875e-01 -5.702328681945800781e-01 3.247176529839634895e-03 -3.020702600479125977e-01 -2.111218720674514771e-01 -5.626656413078308105e-01 -3.752749860286712646e-01 -2.594360709190368652e-01
5.257161855697631836e-01 -4.388520717620849609e-01 -4.015091359615325928e-01 -2.328535169363021851e-02 -2.263499647378921509e-01 -3.272741734981536865e-01 -4.413587749004364014e-01 -1.270413696765899658e-01
-3.714715838432312012e-01 7.840578258037567139e-02 -1.870312988758087158e-01 -3.369285464286804199e-01 -6.601770222187042236e-02 -6.454950571060180664e-01 -4.290506243705749512e-01 3.197705149650573730e-01
3.087133467197418213e-01 -2.073329687118530273e-02 -2.031109333038330078e-01 7.121334671974182129e-01 2.250665128231048584e-01 -4.969882965087890625e-01 -7.838401012122631073e-03 2.411732226610183716e-01
1.981448233127593994e-01 -6.951326876878738403e-02 3.538920581340789795e-01 2.672433257102966309e-01 4.271988570690155029e-01 -6.888131499290466309e-01 -2.954850792884826660e-01 -1.223684102296829224e-01
1.563927680253982544e-01 -1.019961833953857422e-01 1.378885060548782349e-01 7.392152547836303711e-01 2.377064526081085205e-01 -5.723228454589843750e-01 -1.218414679169654846e-01 -2.797231823205947876e-02
1.012229621410369873e-01 -6.060975193977355957e-01 -1.511918306350708008e-01 -5.019230246543884277e-01 -3.267252072691917419e-02 -5.374496579170227051e-01 -1.495697200298309326e-01 1.879453361034393311e-01
-1.350971683859825134e-02 -3.206119835376739502e-01 2.351080179214477539e-01 -3.700326979160308838e-01 -1.419513225555419922e-01 -7.226868867874145508e-01 -3.572539091110229492e-01 -1.864635050296783447e-01
1.218029335141181946e-01 -3.216308057308197021e-01 -5.901860818266868591e-02 -1.747598871588706970e-02 5.385995507240295410e-01 -5.885888338088989258e-01 -1.911075562238693237e-01 -4.526377916336059570e-01
-7.662717252969741821e-02 -5.020161271095275879e-01 -4.687964320182800293e-01 8.536710403859615326e-03 4.712432324886322021e-01 -2.200610041618347168e-01 -3.012730479240417480e-01 -4.012514948844909668e-01
-4.117229580879211426e-01 3.614764213562011719e-01 -2.021410614252090454e-01 -8.003890514373779297e-03 1.500250548124313354e-01 -7.072089910507202148e-01 -3.528431653976440430e-01 1.083684116601943970e-01
3.868216872215270996e-01 -3.521718680858612061e-01 -5.148000717163085938e-01 9.859336167573928833e-02 -3.281275629997253418e-01 -2.807673811912536621e-01 -5.147882699966430664e-01 9.965430945158004761e-03
-3.947567939758300781e-01 2.538896501064300537e-01 -1.635231971740722656e-01 1.955023705959320068e-01 -2.200818620622158051e-02 -7.818291187286376953e-01 -2.714768350124359131e-01 1.711879372596740723e-01
-2.974832355976104736e-01 -1.259867250919342041e-01 4.591311793774366379e-03 4.245556592941284180e-01 -3.500015735626220703e-01 -5.189437866210937500e-01 -5.671860575675964355e-01 -4.311239346861839294e-02
-4.046208038926124573e-02 -7.007554769515991211e-01 -4.340217113494873047e-01 2.204257436096668243e-02 1.196995377540588379e-01 -4.946216568350791931e-02 -4.883695542812347412e-01 -2.513258159160614014e-01
1.206861361861228943e-01 -6.927481293678283691e-01 7.136686891317367554e-02 -2.503476440906524658e-01 -2.656481973826885223e-02 -6.603978872299194336e-01 4.725197795778512955e-03 3.023871779441833496e-02
8.547054231166839600e-02 -4.726787209510803223e-01 -6.412401795387268066e-02 -3.182971179485321045e-01 -2.289422899484634399e-01 -6.076506972312927246e-01 -3.696435391902923584e-01 -3.248914182186126709e-01
1.838486455380916595e-02 -2.699740827083587646e-01 -7.485882043838500977e-01 4.086772203445434570e-01 1.695954501628875732e-01 -3.967277407646179199e-01 9.624005854129791260e-02 6.290576606988906860e-02
-5.181239843368530273e-01 -4.305723607540130615e-01 -5.682900547981262207e-01 1.698268949985504150e-01 2.402347922325134277e-01 -1.008330881595611572e-01 -9.132286161184310913e-02 3.437150418758392334e-01
-1.899837553501129150e-01 -2.446888983249664307e-01 8.449684828519821167e-02 2.388252019882202148e-01 6.549665331840515137e-01 3.203929960727691650e-02 -5.294353961944580078e-01 3.599260747432708740e-01
3.918981850147247314e-01 -2.588513493537902832e-01 -4.510883092880249023e-01 2.518375217914581299e-01 1.903841197490692139e-01 -4.855553209781646729e-01 1.467576026916503906e-01 4.679327011108398438e-01
1.345454603433609009e-01 -8.513685315847396851e-02 -6.032030582427978516e-01 -3.288073837757110596e-01 6.149186566472053528e-02 -1.150383800268173218e-01 -6.740484237670898438e-01 1.769873052835464478e-01
9.778482839465141296e-03 -1.741553544998168945e-01 -4.534966051578521729e-01 -1.900606751441955566e-01 1.048498824238777161e-01 -2.167170643806457520e-01 -7.656633853912353516e-01 -2.891226112842559814e-01
2.347066402435302734e-01 -1.971299946308135986e-01 2.021855413913726807e-01 4.001700580120086670e-01 3.442919552326202393e-01 -6.473729014396667480e-02 -6.869020462036132812e-01 3.323779106140136719e-01
-1.581796705722808838e-01 5.355226993560791016e-02 -3.279256820678710938e-01 -2.057324200868606567e-01 1.207027509808540344e-01 -4.444681107997894287e-01 -3.259411752223968506e-01 7.098532915115356445e-01
-2.435879707336425781e-01 -4.130851477384567261e-02 -2.150247804820537567e-02 2.274978309869766235e-01 -3.719669580459594727e-01 -6.866205334663391113e-01 -5.212661623954772949e-01 -7.221773266792297363e-02
-5.774719715118408203e-01 4.953967034816741943e-02 -6.239334866404533386e-02 -6.801057606935501099e-02 1.028781905770301819e-01 -7.228605151176452637e-01 -2.487960159778594971e-01 2.460545152425765991e-01
1.401911824941635132e-01 -3.872056901454925537e-01 2.345287650823593140e-01 -3.684073090553283691e-01 -4.080900177359580994e-02 -7.416383028030395508e-01 -2.119390666484832764e-01 -2.075558304786682129e-01
5.748185142874717712e-02 -3.881179988384246826e-01 1.431836336851119995e-01 9.030874073505401611e-02 7.294799089431762695e-01 -1.514244228601455688e-01 -4.346025884151458740e-01 2.710229754447937012e-01
9.569355845451354980e-02 4.713631421327590942e-02 7.506076991558074951e-02 -2.433533817529678345e-01 -2.761301696300506592e-01 -6.046771407127380371e-01 -5.518679022789001465e-01 4.211002290248870850e-01
-3.064804375171661377e-01 1.562632918357849121e-01 -2.552744448184967041e-01 -7.815225422382354736e-02 -2.848526239395141602e-01 -6.334564685821533203e-01 -5.534905195236206055e-01 1.470330357551574707e-01
-3.798380196094512939e-01 -2.464227080345153809e-01 4.801905155181884766e-02 9.528403170406818390e-03 -1.324393972754478455e-02 -3.174563646316528320e-01 -2.114295512437820435e-01 8.043294548988342285e-01
1.490050852298736572e-01 -6.765775084495544434e-01 -1.279305815696716309e-01 -2.848185896873474121e-01 1.098193004727363586e-01 -6.195418238639831543e-01 4.006205499172210693e-02 -1.582879722118377686e-01
-2.576424507424235344e-03 -3.006916642189025879e-01 5.182684585452079773e-02 -4.921483397483825684e-01 -9.890104830265045166e-02 -7.808661460876464844e-01 -2.120939195156097412e-01 1.283841952681541443e-02
-6.266396641731262207e-01 -3.575064241886138916e-01 -5.001025795936584473e-01 6.027873605489730835e-02 2.375742644071578979e-01 -1.116745173931121826e-01 -3.829448819160461426e-01 1.010758057236671448e-01
3.400860726833343506e-01 -4.443511366844177246e-01 -2.378124445676803589e-01 -5.145015716552734375e-01 1.022586822509765625e-01 -5.588408708572387695e-01 -1.693327128887176514e-01 1.191360130906105042e-01
7.771568000316619873e-02 -3.251371383666992188e-01 -5.159348249435424805e-01 3.666956126689910889e-01 4.595592319965362549e-01 -4.685127437114715576e-01 2.280707061290740967e-01 6.983356922864913940e-02
1.772648543119430542e-01 -1.088688895106315613e-02 -2.006571926176548004e-02 -4.386276006698608398e-02 -1.781030893325805664e-01 -5.750351548194885254e-01 -2.876127958297729492e-01 7.218205332756042480e-01
-5.243469774723052979e-02 -5.156986713409423828e-01 -3.583335280418395996e-01 1.242223381996154785e-01 4.305149614810943604e-01 -5.605341792106628418e-01 2.956889271736145020e-01 -2.231156080961227417e-02
4.498442169278860092e-03 -4.194310307502746582e-01 9.748246520757675171e-02 -4.023992419242858887e-01 -2.035370767116546631e-01 -6.960520744323730469e-01 -3.309674561023712158e-01 -1.310497522354125977e-01
6.917026825249195099e-03 -4.449817538261413574e-01 1.520716696977615356e-01 -3.622080981731414795e-01 6.354785710573196411e-02 -7.731838226318359375e-01 -1.273851990699768066e-01 -1.718847900629043579e-01
-2.930919229984283447e-01 1.165315583348274231e-01 -1.873645931482315063e-01 -4.245292544364929199e-01 1.615894436836242676e-01 -6.816685199737548828e-01 -2.844350337982177734e-01 3.368984758853912354e-01
3.110995329916477203e-02 -6.802625060081481934e-01 2.792564630508422852e-01 3.902527391910552979e-01 3.764162659645080566e-01 -3.318190872669219971e-01 -1.504151970148086548e-01 1.776961088180541992e-01
4.089218378067016602e-01 -3.281311690807342529e-01 -2.535002231597900391e-01 1.806984990835189819e-01 -4.000976085662841797e-01 -1.754896938800811768e-01 -6.452331542968750000e-01 1.449064016342163086e-01
2.686437964439392090e-01 -2.188295722007751465e-01 -3.301512002944946289e-01 -2.406013756990432739e-01 6.260263323783874512e-01 -3.933467566967010498e-01 -1.732369698584079742e-02 4.075837731361389160e-01
-6.434971690177917480e-01 -6.763347238302230835e-02 9.512334316968917847e-02 -2.835042588412761688e-02 3.675835579633712769e-02 -6.540120244026184082e-01 -3.509407639503479004e-01 1.387171745300292969e-01
-7.286089658737182617e-02 -3.780079185962677002e-01 -5.445598959922790527e-01 2.560701072216033936e-01 4.844957292079925537e-01 -4.419182538986206055e-01 2.442324757575988770e-01 -2.567178569734096527e-03
-4.274517595767974854e-01 -4.123782366514205933e-02 1.178615540266036987e-01 5.184907349757850170e-04 -1.507591903209686279e-01 -3.177533149719238281e-01 -6.347289085388183594e-01 5.245155692100524902e-01
4.018085002899169922e-01 -4.518826305866241455e-01 -3.410082459449768066e-01 2.555670216679573059e-02 -3.589624166488647461e-01 -3.683654963970184326e-01 -4.841590821743011475e-01 -1.358499974012374878e-01
-9.961982071399688721e-02 3.401576727628707886e-02 -6.822213530540466309e-02 -1.954746544361114502e-01 7.385695725679397583e-02 -3.959618210792541504e-01 -4.809483289718627930e-01 7.433050274848937988e-01
4.125641286373138428e-01 -3.607815802097320557e-01 -4.551610946655273438e-01 1.260650902986526489e-01 6.208505630493164062e-01 -2.314883023500442505e-01 -1.359340250492095947e-01 1.379971653223037720e-01
2.018371671438217163e-01 1.596351116895675659e-01 -1.744263023138046265e-01 5.229186415672302246e-01 5.348576307296752930e-01 -5.682228207588195801e-01 -1.311204284429550171e-01 -6.138072162866592407e-02
-1.836417168378829956e-01 -7.684351801872253418e-01 -4.729888141155242920e-01 4.717992618680000305e-02 1.879839748144149780e-01 -1.191937401890754700e-01 -2.394464910030364990e-01 -2.072656601667404175e-01
-6.481040120124816895e-01 -6.110680475831031799e-02 1.373586952686309814e-01 -1.612353026866912842e-01 7.541961967945098877e-02 -5.738953351974487305e-01 -4.056584239006042480e-01 1.782141625881195068e-01
4.103104770183563232e-01 -2.064556628465652466e-01 -4.312183260917663574e-01 3.719355463981628418e-01 5.588095188140869141e-01 -3.594548106193542480e-01 -8.141539990901947021e-02 1.289639621973037720e-01
2.558251321315765381e-01 -3.901050090789794922e-01 1.921757906675338745e-01 3.240353167057037354e-01 4.647223353385925293e-01 -6.490158438682556152e-01 5.701541900634765625e-02 1.384834991768002510e-03
1.024122759699821472e-01 -2.775415480136871338e-01 -4.580435752868652344e-01 3.387640044093132019e-02 7.533032894134521484e-01 -1.235341057181358337e-01 -3.417072594165802002e-01 -4.517283663153648376e-02
1.702915877103805542e-01 -3.270092308521270752e-01 2.622153460979461670e-01 1.767791211605072021e-01 4.189632236957550049e-01 -1.992700062692165375e-02 -6.171885132789611816e-01 4.552021324634552002e-01
-4.957368075847625732e-01 -2.597051560878753662e-01 -5.253700017929077148e-01 -1.530203968286514282e-01 -1.849164366722106934e-01 -2.677510380744934082e-01 -5.206987261772155762e-01 -1.017720997333526611e-01
2.490174919366836548e-01 -5.790789127349853516e-01 1.321054100990295410e-01 4.036200642585754395e-01 5.472674965858459473e-01 -2.631416916847229004e-01 -1.953746974468231201e-01 1.240179464221000671e-01
-6.890360265970230103e-02 -6.162554025650024414e-01 5.968929082155227661e-02 -3.691394329071044922e-01 -1.829885393381118774e-01 -4.899286627769470215e-01 -4.320456683635711670e-01 -1.244047880172729492e-01
-5.046448111534118652e-01 -5.730158090591430664e-01 2.185145765542984009e-01 1.353533267974853516e-01 -1.102144196629524231e-01 -4.197868406772613525e-01 -3.299382925033569336e-01 -2.317108362913131714e-01
-1.159760169684886932e-02 -1.199099272489547729e-01 -8.033220171928405762e-01 4.208585619926452637e-01 9.334799647331237793e-02 -3.920827805995941162e-01 1.792362332344055176e-02 1.658319495618343353e-02
-1.541531682014465332e-01 4.172782972455024719e-02 -3.972354531288146973e-01 3.336222469806671143e-01 -3.039962649345397949e-01 -3.183335065841674805e-01 -7.042434811592102051e-01 -1.252472847700119019e-01
-3.511948585510253906e-01 1.319859325885772705e-01 -1.511131674051284790e-01 -3.807674944400787354e-01 2.554970383644104004e-01 -4.426668584346771240e-01 -5.305044054985046387e-01 3.856879770755767822e-01
-8.047132194042205811e-02 -6.739973425865173340e-01 -3.295857310295104980e-01 -1.502186059951782227e-01 -1.097852364182472229e-01 -3.656982183456420898e-01 -3.303604125976562500e-01 -3.913229405879974365e-01
-7.559731602668762207e-02 -3.230809867382049561e-01 -4.408836960792541504e-01 4.941159486770629883e-01 2.799533605575561523e-01 -5.552480816841125488e-01 1.870907992124557495e-01 1.723297685384750366e-01
1.076358854770660400e-01 -5.324867367744445801e-01 -1.463311314582824707e-01 5.801466107368469238e-02 4.300009608268737793e-01 -2.867478430271148682e-01 -4.253171980381011963e-01 -4.817406237125396729e-01
2.621834278106689453e-01 -1.557798385620117188e-01 -1.763215065002441406e-01 6.482756137847900391e-01 2.034292072057723999e-01 -4.997232258319854736e-01 -2.204816490411758423e-01 -3.404747247695922852e-01
4.753922298550605774e-02 -4.088884294033050537e-01 -3.729875087738037109e-01 2.794563584029674530e-02 6.515095233917236328e-01 -4.892854690551757812e-01 1.368042975664138794e-01 -8.983006328344345093e-02
-3.220433294773101807e-01 1.634493917226791382e-01 8.916889876127243042e-02 -2.009396404027938843e-01 3.007277287542819977e-02 -7.932537794113159180e-01 -4.139231741428375244e-01 1.405572146177291870e-01
-4.504427313804626465e-01 2.094099074602127075e-01 -1.332102119922637939e-01 3.409384787082672119e-01 -5.195441469550132751e-02 -7.247999310493469238e-01 -2.970902323722839355e-01 5.447814241051673889e-02
-4.084128141403198242e-01 -5.154589414596557617e-01 -2.123412787914276123e-01 4.417035877704620361e-01 4.064458310604095459e-01 -3.377265855669975281e-02 -1.823876053094863892e-01 3.573599159717559814e-01
-2.777986228466033936e-01 7.774353772401809692e-02 -5.194283723831176758e-01 7.433187216520309448e-02 -2.871653735637664795e-01 -3.831118345260620117e-01 -6.381906270980834961e-01 7.019199430942535400e-02
-6.952132284641265869e-02 -3.629941046237945557e-01 -5.994322299957275391e-01 3.192074894905090332e-01 -2.533642053604125977e-01 -3.766197264194488525e-01 8.932052180171012878e-03 4.428025484085083008e-01
4.245854616165161133e-01 -3.134281635284423828e-01 -6.048974394798278809e-01 2.789586186408996582e-01 1.393341273069381714e-01 -3.569091260433197021e-01 5.890109017491340637e-02 3.570764362812042236e-01
5.700402706861495972e-02 -1.911206245422363281e-01 -7.689173221588134766e-01 4.422744810581207275e-01 1.887184567749500275e-02 -3.846614360809326172e-01 1.762146502733230591e-02 1.573275327682495117e-01
1.007993072271347046e-01 -6.638014316558837891e-01 -1.045225337147712708e-01 -3.120932281017303467e-01 1.464221030473709106e-01 -6.402799487113952637e-01 6.600215286016464233e-02 -7.159570604562759399e-02
-4.931070506572723389e-01 -4.220116138458251953e-01 -3.192133307456970215e-01 3.058533668518066406e-01 1.502249017357826233e-02 -2.068085372447967529e-01 -4.137369096279144287e-01 -4.112596511840820312e-01
-3.014782965183258057e-01 2.110887467861175537e-01 -5.101975202560424805e-01 1.175892800092697144e-01 -2.490536570549011230e-01 -4.858082234859466553e-01 -5.175392031669616699e-01 1.566513627767562866e-01
5.751003026962280273e-01 -1.965803802013397217e-01 -3.812266886234283447e-01 2.600923776626586914e-01 4.668390154838562012e-01 -2.848778665065765381e-01 -3.439973592758178711e-01 -1.434353552758693695e-02
-2.891301512718200684e-01 1.855708807706832886e-01 -1.368733197450637817e-01 -3.512127101421356201e-01 2.712780833244323730e-01 -4.681159555912017822e-01 -4.986765682697296143e-01 4.455107450485229492e-01
2.103392779827117920e-01 1.851520091295242310e-01 -3.976082801818847656e-01 4.733535647392272949e-02 4.548917114734649658e-01 -7.118522524833679199e-01 -7.477754354476928711e-02 -2.046737074851989746e-01
4.267866313457489014e-01 -5.352118983864784241e-02 -1.763533428311347961e-02 4.699386060237884521e-01 -1.412192136049270630e-01 -7.555221915245056152e-01 3.426239639520645142e-02 4.364643245935440063e-02
1.746497154235839844e-01 -1.622008085250854492e-01 3.773809969425201416e-01 5.490536689758300781e-01 3.059621155261993408e-01 -5.254998803138732910e-01 -2.266708463430404663e-01 2.795879840850830078e-01
6.124151870608329773e-02 -2.722317874431610107e-01 4.307976961135864258e-01 4.072509407997131348e-01 2.236647903919219971e-01 -1.605333089828491211e-01 -5.007030367851257324e-01 4.941647946834564209e-01
-1.754253953695297241e-01 -4.774052500724792480e-01 -4.188750684261322021e-01 2.769656851887702942e-02 4.234527945518493652e-01 -3.345372676849365234e-01 -2.427986115217208862e-01 -4.635817706584930420e-01
2.314590513706207275e-01 -4.025602042675018311e-01 1.290193200111389160e-01 5.066161155700683594e-01 4.904271066188812256e-01 -5.152072906494140625e-01 -7.112584263086318970e-02 7.063730154186487198e-03
1.750098019838333130e-01 -3.861492276191711426e-01 -7.072231769561767578e-01 2.527137696743011475e-01 -7.494404911994934082e-02 -3.555344045162200928e-01 2.047395892441272736e-02 3.518392145633697510e-01
-6.187711954116821289e-01 -4.784306287765502930e-01 -1.641571149230003357e-02 4.684286117553710938e-01 -7.370169460773468018e-02 -3.226703107357025146e-01 -2.345340698957443237e-01 6.306637823581695557e-02
-3.295207619667053223e-01 -3.871299028396606445e-01 -6.883699893951416016e-01 3.186928480863571167e-02 3.835090994834899902e-01 -1.928714215755462646e-01 2.267384156584739685e-02 2.861552238464355469e-01
1.908107288181781769e-02 2.734474837779998779e-01 -3.021629452705383301e-01 -1.582419574260711670e-01 -2.358187735080718994e-01 -5.732825398445129395e-01 -5.718027949333190918e-01 3.119254708290100098e-01
3.246222808957099915e-02 5.949729681015014648e-02 -1.697727739810943604e-01 -1.444374173879623413e-01 -1.413117647171020508e-01 -5.222373604774475098e-01 -3.712320327758789062e-01 7.177793979644775391e-01
1.985709816217422485e-01 -6.029475927352905273e-01 -2.561771273612976074e-01 2.856229543685913086e-01 -3.025003075599670410e-01 -1.210642233490943909e-01 -1.900488585233688354e-01 5.545583367347717285e-01
1.982774734497070312e-01 -2.362022846937179565e-01 -5.223445296287536621e-01 1.794617623090744019e-02 6.323552727699279785e-01 -3.034578263759613037e-01 -3.053399734199047089e-02 3.726077377796173096e-01
3.286599516868591309e-01 5.127248913049697876e-02 1.147521212697029114e-01 4.948486387729644775e-01 1.199353635311126709e-01 -1.642531454563140869e-01 -6.378408670425415039e-01 4.279086887836456299e-01
4.580122530460357666e-01 -8.524943888187408447e-02 -1.406966596841812134e-01 -2.042217254638671875e-01 4.575769603252410889e-01 -7.074282169342041016e-01 -1.078119501471519470e-01 8.441313402727246284e-04
-2.149793654680252075e-01 1.634994447231292725e-01 -1.398596465587615967e-01 4.358238074928522110e-03 -2.808691263198852539e-01 -7.516585588455200195e-01 -5.134085416793823242e-01 2.423467114567756653e-03
-3.714562654495239258e-01 -5.030978918075561523e-01 -2.337928861379623413e-01 6.100714802742004395e-01 7.668234407901763916e-02 -1.818969845771789551e-01 -6.916012614965438843e-02 3.719097971916198730e-01
3.128761947154998779e-01 -4.559697508811950684e-01 -3.588492870330810547e-01 -1.883135288953781128e-01 -4.315693080425262451e-01 -4.827322363853454590e-01 -3.228743076324462891e-01 8.021829277276992798e-02
3.404744267463684082e-01 -3.983843624591827393e-01 -4.125857055187225342e-01 -2.861773669719696045e-01 4.015672802925109863e-01 -4.743762016296386719e-01 5.478745326399803162e-02 2.897444367408752441e-01
2.619810402393341064e-01 -4.954195022583007812e-01 -1.799592971801757812e-01 4.978758394718170166e-01 3.861924409866333008e-01 -4.557497799396514893e-01 1.631273515522480011e-02 -2.203204482793807983e-01
1.515289992094039917e-01 -2.981510385870933533e-02 3.662700299173593521e-03 -5.096553638577461243e-02 -2.351089715957641602e-01 -5.494182109832763672e-01 -3.383178412914276123e-01 7.084797620773315430e-01
-4.496298432350158691e-01 3.828291296958923340e-01 -2.394794076681137085e-01 2.044044435024261475e-01 1.700060069561004639e-01 -6.215479373931884766e-01 -2.995368838310241699e-01 2.172492891550064087e-01
4.293528795242309570e-01 -2.769139707088470459e-01 -3.882480859756469727e-01 7.672929205000400543e-03 -2.614347636699676514e-01 -1.831468939781188965e-01 -6.972841620445251465e-01 9.136756882071495056e-03
4.415749758481979370e-02 -4.236261844635009766e-01 -3.948605060577392578e-01 4.809567034244537354e-01 -2.323405146598815918e-01 -2.888308763504028320e-01 -6.153498962521553040e-02 5.386696457862854004e-01
-4.333645105361938477e-01 -3.661429286003112793e-01 -3.724064826965332031e-01 5.024135112762451172e-01 3.437857031822204590e-01 -1.500575058162212372e-02 -2.359865009784698486e-01 3.360435962677001953e-01
-1.247162818908691406e-01 -1.392834931612014771e-01 -1.125742569565773010e-01 -1.185819730162620544e-01 8.316907286643981934e-01 -9.338725358247756958e-02 -4.655135273933410645e-01 1.455265283584594727e-01
1.048916876316070557e-01 -6.670629978179931641e-01 -2.075297832489013672e-01 5.258791446685791016e-01 -3.313485980033874512e-01 -2.083524167537689209e-01 -1.578353643417358398e-01 2.151570022106170654e-01
1.585148274898529053e-01 -4.062682390213012695e-02 -4.681432843208312988e-01 -3.677549064159393311e-01 3.833952918648719788e-02 -2.442785203456878662e-01 -7.463345527648925781e-01 2.575823292136192322e-02
4.810041487216949463e-01 1.168324518948793411e-02 -2.868782579898834229e-01 -2.003076821565628052e-01 5.149295330047607422e-01 -5.381549596786499023e-01 -1.506338268518447876e-01 2.619589269161224365e-01
2.540642917156219482e-01 -2.869553267955780029e-01 -2.487841397523880005e-01 4.975380897521972656e-01 2.457364052534103394e-01 -5.038235187530517578e-01 1.732470691204071045e-01 4.465772807598114014e-01
3.025156259536743164e-01 -1.978186666965484619e-01 -4.071544408798217773e-01 -1.132654324173927307e-01 -1.301033943891525269e-01 -2.245576828718185425e-01 -7.470989227294921875e-01 -2.554182708263397217e-01
2.783894240856170654e-01 1.066875085234642029e-01 -4.376942813396453857e-01 -1.123783290386199951e-01 6.450148820877075195e-01 -4.967965185642242432e-01 -1.311927139759063721e-01 1.638586670160293579e-01
-3.055920302867889404e-01 -5.405831336975097656e-01 -6.472104787826538086e-01 6.876819580793380737e-02 3.944543302059173584e-01 -1.608295738697052002e-01 -1.762620173394680023e-02 9.487818181514739990e-02
-3.717761933803558350e-01 -3.400831222534179688e-01 -5.732006207108497620e-02 -1.611965894699096680e-01 -2.273433208465576172e-01 -5.477756857872009277e-01 -5.267725586891174316e-01 -2.960126996040344238e-01
-9.983812272548675537e-02 -4.609808027744293213e-01 -7.365598082542419434e-01 2.755892872810363770e-01 -3.279288485646247864e-02 -1.005730777978897095e-02 -3.072686791419982910e-01 2.519299983978271484e-01
8.542282134294509888e-02 -2.378290742635726929e-01 -4.346893429756164551e-01 2.022188156843185425e-01 5.371628403663635254e-01 -1.150412112474441528e-01 -5.482782125473022461e-01 -3.223436772823333740e-01
2.586606442928314209e-01 -2.187351137399673462e-01 -7.391476631164550781e-02 7.357957959175109863e-01 2.629748582839965820e-01 -7.049410790205001831e-02 -5.079897642135620117e-01 -7.881530374288558960e-02
1.355910301208496094e-01 -3.041154742240905762e-01 -4.083750844001770020e-01 -2.341860532760620117e-01 6.905171871185302734e-01 -3.372505009174346924e-01 -1.972126215696334839e-01 -1.951168775558471680e-01
1.824557483196258545e-01 -7.161622047424316406e-01 2.197291851043701172e-01 2.904900908470153809e-01 -1.218006908893585205e-01 -2.100038230419158936e-01 -1.174640133976936340e-01 4.984190464019775391e-01
-1.263412833213806152e-01 -1.443537324666976929e-01 -7.247711718082427979e-02 6.176353096961975098e-01 -4.577514249831438065e-03 -6.694976687431335449e-01 2.585233151912689209e-01 2.477724850177764893e-01
-7.836109399795532227e-02 -4.741819500923156738e-01 -4.895645976066589355e-01 5.682662725448608398e-01 2.270399481058120728e-01 1.276672817766666412e-02 -3.752447366714477539e-01 1.178653463721275330e-01
7.488229125738143921e-02 2.064948529005050659e-02 -5.233288556337356567e-02 -9.079524129629135132e-02 -2.122161835432052612e-01 -5.275355577468872070e-01 -3.539435565471649170e-01 7.310117483139038086e-01
2.172352522611618042e-01 -3.261018395423889160e-01 -4.050848782062530518e-01 2.570804357528686523e-01 -5.159508585929870605e-01 -2.411356717348098755e-01 -5.302172303199768066e-01 1.039254218339920044e-01
6.423932313919067383e-02 -2.222746908664703369e-01 -1.523759961128234863e-01 -2.091326266527175903e-01 4.471338167786598206e-02 -3.900501430034637451e-01 -2.281496226787567139e-01 8.205619454383850098e-01
2.087494283914566040e-01 -3.084500730037689209e-01 -5.627901554107666016e-01 4.294031858444213867e-01 -3.019331991672515869e-01 -2.217465192079544067e-01 -2.953552901744842529e-01 3.641324639320373535e-01
7.284196466207504272e-02 -1.323806345462799072e-01 -5.638531446456909180e-01 -2.584342062473297119e-01 1.005890294909477234e-01 -1.527450084686279297e-01 -7.415478825569152832e-01 -9.543693065643310547e-02
-5.726839900016784668e-01 -4.266386330127716064e-01 -5.703753232955932617e-01 2.333024144172668457e-01 2.140717059373855591e-01 -1.023640260100364685e-01 -1.491932719945907593e-01 1.780189126729965210e-01
-4.196718931198120117e-01 1.849059164524078369e-01 -1.200319156050682068e-01 1.475398689508438110e-01 -4.100956395268440247e-02 -8.169555664062500000e-01 -2.882365584373474121e-01 3.648500144481658936e-02
2.439206838607788086e-01 -4.215534329414367676e-01 -2.151747643947601318e-01 5.236976742744445801e-01 5.079653263092041016e-01 -2.595667541027069092e-01 -1.952542364597320557e-01 -2.805498838424682617e-01
6.056727375835180283e-03 -3.514297604560852051e-01 -7.477532029151916504e-01 4.114211797714233398e-01 -5.110543966293334961e-02 -3.542171716690063477e-01 4.865995422005653381e-02 1.326988786458969116e-01
3.671690523624420166e-01 -5.051355957984924316e-01 -4.898487627506256104e-01 6.810934841632843018e-02 -2.458393722772598267e-01 -1.382681280374526978e-01 -5.083591341972351074e-01 1.656806915998458862e-01
3.826889693737030029e-01 -6.165655255317687988e-01 3.972903359681367874e-03 -3.933733701705932617e-01 2.242284417152404785e-01 -4.995088577270507812e-01 -1.368790417909622192e-01 -1.069463975727558136e-02
-2.153832763433456421e-01 1.138074249029159546e-01 -5.090220570564270020e-01 4.051056802272796631e-01 -1.818025261163711548e-01 -2.997802495956420898e-01 -6.130201816558837891e-01 -1.368564963340759277e-01
-3.871581852436065674e-01 5.969091877341270447e-02 5.512987449765205383e-02 -3.348314762115478516e-01 1.389586776494979858e-01 -6.359152793884277344e-01 -4.178215265274047852e-01 3.648582696914672852e-01
1.295496374368667603e-01 -3.726910054683685303e-02 -1.941408775746822357e-02 -1.585726141929626465e-01 -9.209733456373214722e-02 -5.181014537811279297e-01 -3.110000789165496826e-01 7.633306384086608887e-01
-3.285526931285858154e-01 -6.033703088760375977e-01 -1.611442118883132935e-01 -2.473902851343154907e-01 -2.401896119117736816e-01 -4.483547806739807129e-01 -3.512746095657348633e-01 -2.423247694969177246e-01
3.542079031467437744e-01 -1.174792051315307617e-01 -4.985999315977096558e-02 -8.375661820173263550e-02 7.470463514328002930e-01 -3.482859432697296143e-01 -4.134311378002166748e-01 3.045620955526828766e-02
5.512973293662071228e-03 -6.076247990131378174e-02 -5.457029938697814941e-01 5.085729956626892090e-01 1.858697682619094849e-01 -3.915683180093765259e-02 -5.740975737571716309e-01 -2.723428010940551758e-01
-5.200532078742980957e-02 3.527836501598358154e-02 -2.423571646213531494e-01 -4.022994935512542725e-01 1.439729779958724976e-01 -4.701692163944244385e-01 -3.388962745666503906e-01 6.471715569496154785e-01
1.731881797313690186e-01 -6.845650672912597656e-01 -9.722165018320083618e-02 -3.869682848453521729e-01 1.305575966835021973e-01 -5.601874589920043945e-01 -5.174717679619789124e-02 -9.298910945653915405e-02
-1.228062901645898819e-02 -1.440971046686172485e-01 4.728130623698234558e-02 -7.914830744266510010e-02 -3.073303028941154480e-02 -4.563045501708984375e-01 -2.046420723199844360e-01 8.482621312141418457e-01
-5.260168313980102539e-01 -3.875638246536254883e-01 -3.283334970474243164e-01 -1.889054477214813232e-01 2.022961229085922241e-01 -2.158558219671249390e-01 -4.956174790859222412e-01 -3.105771541595458984e-01
-2.295588552951812744e-01 -2.166073471307754517e-01 -1.181511357426643372e-01 1.738177090883255005e-01 8.379887342453002930e-01 -1.209726035594940186e-01 -3.719574511051177979e-01 3.162274509668350220e-02
2.154585719108581543e-01 6.391511857509613037e-02 -1.136398911476135254e-01 -1.109789311885833740e-01 7.944388985633850098e-01 -3.530540764331817627e-01 -3.929894566535949707e-01 1.184943616390228271e-01
4.797805473208427429e-02 -3.714856803417205811e-01 -6.450095772743225098e-01 3.721486330032348633e-01 -1.210372671484947205e-01 -4.869804680347442627e-01 1.078660860657691956e-01 2.042777389287948608e-01
6.715676188468933105e-01 -3.504493236541748047e-01 -2.069524377584457397e-01 2.460258901119232178e-01 3.577485680580139160e-01 -1.508534252643585205e-01 -3.792095780372619629e-01 1.681766957044601440e-01
1.042403280735015869e-01 -3.281891644001007080e-01 -1.486671715974807739e-01 7.236922979354858398e-01 1.361259073019027710e-01 5.530849471688270569e-02 -5.226386785507202148e-01 2.021210193634033203e-01
-1.766461879014968872e-02 -5.707321763038635254e-01 1.978318952023983002e-02 -3.448495566844940186e-01 9.764711558818817139e-02 -7.350807785987854004e-01 4.981630295515060425e-02 -4.774636030197143555e-02
-1.334684640169143677e-01 -4.385802447795867920e-01 -4.186107218265533447e-01 -2.254581898450851440e-01 6.312233805656433105e-01 -3.375571966171264648e-01 1.323795467615127563e-01 1.839972436428070068e-01
-2.894142456352710724e-02 -3.132945299148559570e-01 -4.214311540126800537e-01 1.423709932714700699e-02 1.535316407680511475e-01 5.401985347270965576e-02 -7.881694436073303223e-01 -2.747743725776672363e-01
5.482839792966842651e-02 -7.648645639419555664e-01 -1.065989956259727478e-01 -2.736527919769287109e-01 1.919261068105697632e-01 -4.778175055980682373e-01 -8.983010053634643555e-02 -2.291556298732757568e-01
-5.291815996170043945e-01 -1.435254365205764771e-01 -6.211414933204650879e-01 2.054167687892913818e-01 -2.123874239623546600e-02 -1.543046385049819946e-01 -4.887475967407226562e-01 9.065984934568405151e-02
-6.346108317375183105e-01 -4.453512430191040039e-01 -1.142233014106750488e-01 2.758461609482765198e-02 -1.191200986504554749e-01 -4.035889804363250732e-01 -3.784965276718139648e-01 -2.545395493507385254e-01
4.062191545963287354e-01 -3.359616398811340332e-01 -2.774993479251861572e-01 4.942766129970550537e-01 4.748201668262481689e-01 -2.753321528434753418e-01 -2.443828284740447998e-01 -1.995384395122528076e-01
-1.913519352674484253e-01 4.621397331357002258e-02 -7.119329273700714111e-02 -4.977034404873847961e-02 -2.105335146188735962e-01 -2.385594844818115234e-01 -7.936279177665710449e-01 4.718292653560638428e-01
-4.884318914264440536e-03 1.588516533374786377e-01 -2.411794364452362061e-01 -2.318056225776672363e-01 -7.237093150615692139e-02 -4.162056446075439453e-01 -5.723222494125366211e-01 5.973469018936157227e-01
1.521185934543609619e-01 -6.508445143699645996e-01 -5.214734375476837158e-02 -2.254405915737152100e-01 2.097626775503158569e-01 -6.354578137397766113e-01 -4.202606156468391418e-02 -2.239317297935485840e-01
-1.566646248102188110e-02 3.244616687297821045e-01 -5.698394775390625000e-01 5.657882690429687500e-01 1.931167840957641602e-01 -3.629195392131805420e-01 -1.641270518302917480e-01 2.317400723695755005e-01
3.350209891796112061e-01 -5.128479748964309692e-02 -4.337766170501708984e-01 5.875256657600402832e-01 1.658777296543121338e-01 -1.277051568031311035e-01 -5.290430188179016113e-01 -1.675462126731872559e-01
-5.008955597877502441e-01 -6.579481959342956543e-01 2.401565909385681152e-01 5.631003156304359436e-02 5.669070780277252197e-02 -4.036247432231903076e-01 -2.870265245437622070e-01 8.276932686567306519e-02
-1.168975085020065308e-01 -5.824511051177978516e-01 -3.340673744678497314e-01 -1.030270606279373169e-01 3.583319187164306641e-01 -2.110056430101394653e-01 -4.351939260959625244e-01 -4.031764864921569824e-01
3.119268119335174561e-01 -5.427959561347961426e-01 1.391469389200210571e-01 4.219746291637420654e-01 -6.137748435139656067e-02 -6.049035787582397461e-01 7.512833923101425171e-02 1.879631876945495605e-01
-6.059228777885437012e-01 -4.727928340435028076e-01 6.435138732194900513e-02 4.985778927803039551e-01 2.369280010461807251e-01 -2.216605097055435181e-01 -6.392690539360046387e-02 2.173669636249542236e-01
1.109695360064506531e-01 -7.014836370944976807e-02 -5.813965201377868652e-01 5.854266881942749023e-01 1.220647245645523071e-01 -8.111094683408737183e-02 -5.129213929176330566e-01 -1.321040689945220947e-01
-2.884449362754821777e-01 -9.142180532217025757e-02 8.429264277219772339e-02 -4.109775722026824951e-01 4.651317745447158813e-02 -6.433503031730651855e-01 -3.964565992355346680e-01 3.989897668361663818e-01
2.438819706439971924e-01 -6.957820057868957520e-01 3.451691865921020508e-01 1.036085560917854309e-01 -2.036721408367156982e-01 -4.303697347640991211e-01 -1.271330863237380981e-01 2.892566025257110596e-01
5.261942744255065918e-01 -4.912666678428649902e-01 1.825925149023532867e-02 2.232239395380020142e-01 -4.684448242187500000e-03 -4.064695239067077637e-01 4.098659381270408630e-02 5.144852399826049805e-01
-1.683221757411956787e-01 -3.986177146434783936e-01 -3.844299316406250000e-01 6.433976888656616211e-01 1.515875309705734253e-01 1.831265352666378021e-02 -2.941392362117767334e-01 3.757561445236206055e-01
-2.165749482810497284e-02 -3.411779999732971191e-01 -6.747691035270690918e-01 3.437404632568359375e-01 1.540447026491165161e-02 -9.264493361115455627e-03 -3.133356273174285889e-01 4.595163166522979736e-01
9.636250138282775879e-02 -7.591548562049865723e-02 -5.591772198677062988e-01 5.773393511772155762e-01 2.109107226133346558e-01 -2.101643942296504974e-02 -5.164353847503662109e-01 -1.652895510196685791e-01
-5.277898162603378296e-02 -5.135278701782226562e-01 2.291369996964931488e-02 9.983746707439422607e-02 4.694269597530364990e-01 1.260684877634048462e-01 -6.556475162506103516e-01 2.385003119707107544e-01
-1.190692111849784851e-01 -3.217339515686035156e-01 -6.431439518928527832e-01 4.408659338951110840e-01 7.790824770927429199e-02 -9.332422167062759399e-02 -2.241151183843612671e-01 4.574999809265136719e-01
2.692652940750122070e-01 -3.909273147583007812e-01 -4.777064025402069092e-01 4.180455505847930908e-01 -3.344470560550689697e-01 -2.224072813987731934e-01 -3.821156919002532959e-01 2.537210881710052490e-01
6.385000050067901611e-02 -2.442668378353118896e-01 -2.502781152725219727e-02 -2.739792764186859131e-01 3.416990488767623901e-02 -4.088601171970367432e-01 -2.964580059051513672e-01 7.773959636688232422e-01
2.260400503873825073e-01 -3.433167338371276855e-01 -2.282112985849380493e-01 6.253687143325805664e-01 6.570485979318618774e-02 -1.466524153947830200e-01 -5.705080032348632812e-01 -1.912324577569961548e-01
1.570200622081756592e-01 2.229863405227661133e-01 -6.695572137832641602e-01 4.575317800045013428e-01 3.221854865550994873e-01 -1.812422722578048706e-01 -3.285402357578277588e-01 1.529333144426345825e-01
8.235534280538558960e-02 -3.611128032207489014e-01 9.152526967227458954e-03 6.760130524635314941e-01 -7.894055917859077454e-03 -6.134807467460632324e-01 1.704169660806655884e-01 1.657556369900703430e-02
3.000448942184448242e-01 -4.360843896865844727e-01 -5.895829200744628906e-01 2.821292579174041748e-01 6.911531835794448853e-02 -3.795487880706787109e-01 1.341360658407211304e-01 3.546431958675384521e-01
5.155822038650512695e-01 -6.060465425252914429e-02 -3.466109633445739746e-01 -4.209730625152587891e-01 1.305994093418121338e-01 -5.561170578002929688e-01 -3.261302709579467773e-01 2.147759869694709778e-02
-1.913991272449493408e-01 -6.805767416954040527e-01 4.310667049139738083e-03 2.290551513433456421e-01 3.944502472877502441e-01 -5.102778077125549316e-01 1.509574949741363525e-01 -9.452087432146072388e-02
2.013044245541095734e-02 -6.081128716468811035e-01 -5.992479920387268066e-01 2.094333916902542114e-01 -1.989256143569946289e-01 -1.798483431339263916e-01 -1.331626474857330322e-01 3.703832924365997314e-01
2.627266049385070801e-01 -6.665603518486022949e-01 -1.662854254245758057e-01 -2.843557298183441162e-01 3.741219639778137207e-01 -4.260996580123901367e-01 -1.441014856100082397e-01 -1.893925964832305908e-01
-1.860767006874084473e-01 2.198186367750167847e-01 -2.143257707357406616e-01 4.424914717674255371e-02 -2.870169281959533691e-01 -7.629743218421936035e-01 -4.150797426700592041e-01 1.798944324254989624e-01
1.592793269082903862e-03 -6.524642705917358398e-01 -4.988673925399780273e-01 4.513095617294311523e-01 -6.261768937110900879e-02 -1.615297496318817139e-01 -2.427416741847991943e-01 1.811146587133407593e-01
4.967192411422729492e-01 -1.413092017173767090e-01 -9.114414453506469727e-02 2.366667240858078003e-01 3.649285435676574707e-01 -7.276650667190551758e-01 6.041540950536727905e-02 5.161393433809280396e-02
3.311074376106262207e-01 1.178928315639495850e-01 -3.435064554214477539e-01 6.564174890518188477e-01 2.961013317108154297e-01 -3.119304478168487549e-01 -3.763072788715362549e-01 -3.169834241271018982e-02
-2.589502930641174316e-02 -3.815231323242187500e-01 -4.698887467384338379e-01 4.884155988693237305e-01 -7.871950417757034302e-02 -5.807060599327087402e-01 2.128599435091018677e-01 7.549018412828445435e-02
-1.745483577251434326e-01 1.485733240842819214e-01 -4.999794960021972656e-01 4.028272926807403564e-01 -3.035132586956024170e-01 -3.701713979244232178e-01 -5.478353500366210938e-01 7.706374675035476685e-02
-3.313994407653808594e-02 -5.518600344657897949e-01 -5.603563785552978516e-02 -5.359159111976623535e-01 -2.273408509790897369e-02 -6.001323461532592773e-01 -1.607623249292373657e-01 1.322359144687652588e-01
-1.325161755084991455e-01 -2.687547802925109863e-01 -3.449966013431549072e-02 1.175296753644943237e-01 6.323038339614868164e-01 -5.778673887252807617e-01 -3.636918962001800537e-02 -4.001813828945159912e-01
1.080769151449203491e-01 -6.772326231002807617e-01 2.087287902832031250e-01 3.641642928123474121e-01 4.611714780330657959e-01 -1.247575283050537109e-01 -3.090283274650573730e-01 1.724813729524612427e-01
-1.891946345567703247e-01 -4.283535778522491455e-01 -6.109668016433715820e-01 -3.048868151381611824e-03 4.630982577800750732e-01 -2.430248558521270752e-01 1.135909408330917358e-01 3.478577733039855957e-01
-1.085789129137992859e-01 -2.230841070413589478e-01 -2.914362773299217224e-02 2.078555971384048462e-01 7.688006162643432617e-01 -1.866000741720199585e-01 -4.965831637382507324e-01 -1.480606496334075928e-01
2.505524754524230957e-01 -6.170275807380676270e-01 2.554091215133666992e-01 1.871704310178756714e-01 -2.005050927400588989e-01 -4.389503002166748047e-01 3.038729541003704071e-03 4.725939929485321045e-01
2.656404376029968262e-01 -4.157420694828033447e-01 -5.703806281089782715e-01 3.741508722305297852e-02 3.862946629524230957e-01 -3.775037527084350586e-01 -1.500026732683181763e-01 -3.400387465953826904e-01
2.127160429954528809e-01 -4.384324550628662109e-01 -2.031744830310344696e-02 3.265016078948974609e-01 7.190419435501098633e-01 -1.778381913900375366e-01 -2.010685801506042480e-01 2.577527761459350586e-01
1.094467490911483765e-01 -8.416259884834289551e-01 1.632844954729080200e-01 -1.251762509346008301e-01 -1.236547380685806274e-01 -3.304217159748077393e-01 -2.385490387678146362e-01 2.366040796041488647e-01
2.661241590976715088e-01 -1.228377148509025574e-01 -1.728660613298416138e-01 7.527974843978881836e-01 1.229718104004859924e-01 -3.475582897663116455e-01 -3.621754050254821777e-01 -2.245270907878875732e-01
1.810767650604248047e-01 -6.186722218990325928e-02 -1.135189458727836609e-01 7.197720408439636230e-01 1.664041131734848022e-01 -6.173096299171447754e-01 -1.322707384824752808e-01 -7.853859663009643555e-02
-2.068834006786346436e-01 -8.063341379165649414e-01 4.572524875402450562e-02 -2.460443526506423950e-01 -1.454658955335617065e-01 -3.768480420112609863e-01 -2.129501998424530029e-01 1.894029825925827026e-01
-3.184873163700103760e-01 1.825869083404541016e-01 -1.971103996038436890e-01 2.179541587829589844e-01 -1.865637153387069702e-01 -4.510861635208129883e-01 -7.352117300033569336e-01 -7.089224178344011307e-03
-1.849911063909530640e-01 5.124945938587188721e-02 -2.943609058856964111e-01 -3.161675333976745605e-01 1.892751753330230713e-01 -4.930777549743652344e-01 -2.234887927770614624e-01 6.690616607666015625e-01
2.923210151493549347e-02 2.560273706912994385e-01 -3.354629874229431152e-01 -1.794735789299011230e-01 -1.061479095369577408e-02 -4.318073093891143799e-01 -5.046873688697814941e-01 5.895506739616394043e-01
4.859717190265655518e-02 -6.646271944046020508e-01 -2.229359745979309082e-01 -3.168469071388244629e-01 3.239299058914184570e-01 -4.704386293888092041e-01 -9.535866975784301758e-02 -2.654808759689331055e-01
-1.890492737293243408e-01 -4.748135805130004883e-01 -1.409526169300079346e-01 -6.133348867297172546e-02 5.622255206108093262e-01 -1.549428701400756836e-01 -5.186201333999633789e-01 -3.257472813129425049e-01
-2.094947993755340576e-01 1.598334126174449921e-02 -1.532617509365081787e-01 -9.065761417150497437e-02 -2.000858783721923828e-01 -3.487322330474853516e-01 -6.178608536720275879e-01 6.170474886894226074e-01
1.849745213985443115e-01 7.276543416082859039e-03 4.358340799808502197e-01 4.439850449562072754e-01 1.539761871099472046e-01 -6.130402088165283203e-01 -4.075797498226165771e-01 1.140580475330352783e-01
-2.582416832447052002e-01 -9.548342786729335785e-03 -2.454111119732260704e-03 -3.943668603897094727e-01 -6.679963320493698120e-02 -6.752951145172119141e-01 -4.220927655696868896e-01 3.728817999362945557e-01
1.901967450976371765e-02 -4.883397817611694336e-01 -7.395170331001281738e-01 1.921761333942413330e-01 -1.085070446133613586e-01 -3.040464520454406738e-01 4.498302005231380463e-03 2.703835070133209229e-01
3.333475589752197266e-01 -4.108240604400634766e-01 -5.524724721908569336e-01 2.145288735628128052e-01 4.563289880752563477e-01 -3.712904453277587891e-01 9.074069559574127197e-02 1.205317080020904541e-01
3.071527779102325439e-01 -4.551340341567993164e-01 1.181156933307647705e-01 3.974331021308898926e-01 5.341136455535888672e-01 -4.814800024032592773e-01 -9.190990775823593140e-02 -3.252538666129112244e-02
-2.214502543210983276e-01 -2.175779789686203003e-01 -5.116991400718688965e-01 6.427667140960693359e-01 2.480701208114624023e-01 3.872369229793548584e-02 -4.038437008857727051e-01 5.006514117121696472e-02
4.493506848812103271e-01 -3.569856584072113037e-01 -5.718044638633728027e-01 7.989996112883090973e-03 -2.379818856716156006e-01 -2.160832434892654419e-01 -4.816477894783020020e-01 9.115596860647201538e-02
8.991149812936782837e-02 -4.964927136898040771e-01 -1.259795427322387695e-01 -1.899278536438941956e-02 4.748531877994537354e-01 -4.836011528968811035e-01 -2.400702089071273804e-01 -4.606406986713409424e-01
1.861611157655715942e-01 -7.969981431961059570e-01 -1.593012809753417969e-01 -3.127875924110412598e-01 4.261621739715337753e-03 -4.153229892253875732e-01 -1.717342436313629150e-01 7.014964520931243896e-02
-2.310336977243423462e-01 -2.499027252197265625e-01 -6.296170949935913086e-01 5.826003551483154297e-01 2.525580823421478271e-01 -9.902951866388320923e-02 -2.362537682056427002e-01 1.375620216131210327e-01
8.822324872016906738e-02 -4.924997687339782715e-02 -2.179576009511947632e-01 7.609462141990661621e-01 1.284679919481277466e-01 -5.592483282089233398e-01 -2.376893162727355957e-02 -1.828081160783767700e-01
-5.085869431495666504e-01 -2.902207374572753906e-01 2.181377708911895752e-01 5.245903134346008301e-01 1.831129491329193115e-01 -2.856375277042388916e-01 -4.299667775630950928e-01 1.853154152631759644e-01
-2.551068067550659180e-01 2.288494408130645752e-01 -2.623632550239562988e-01 2.726947367191314697e-01 -1.870721131563186646e-01 -8.015715479850769043e-01 -2.295456975698471069e-01 9.564269334077835083e-02
-2.445140033960342407e-01 -3.086054464802145958e-03 -2.406991571187973022e-01 -3.435185551643371582e-01 5.063650384545326233e-02 -5.990203022956848145e-01 -2.879878878593444824e-01 5.656288266181945801e-01
3.454513251781463623e-01 -4.883474204689264297e-03 -1.922699809074401855e-01 -3.109352588653564453e-01 -1.020344719290733337e-01 -4.837349951267242432e-01 -4.735964834690093994e-01 5.275291800498962402e-01
1.196435093879699707e-01 -6.298532485961914062e-01 -1.658333837985992432e-01 -3.676805198192596436e-01 1.013931166380643845e-02 -5.268810391426086426e-01 -2.849571406841278076e-01 -2.595643699169158936e-01
3.634526580572128296e-02 -1.057140678167343140e-01 -3.919003531336784363e-02 -3.674534857273101807e-01 1.366388052701950073e-01 -5.789692401885986328e-01 -2.324684411287307739e-01 6.656038761138916016e-01
-2.399509251117706299e-01 -2.462412267923355103e-01 -3.996910750865936279e-01 1.520823985338211060e-01 6.581990718841552734e-01 -4.127202332019805908e-01 -1.123845055699348450e-01 -2.875977754592895508e-01
1.274446099996566772e-01 -2.681308686733245850e-01 -5.433667898178100586e-01 4.494426548480987549e-01 -2.511652112007141113e-01 -1.740489900112152100e-01 -2.024592459201812744e-01 5.293870568275451660e-01
-2.669557332992553711e-01 5.819893255829811096e-02 -7.488584518432617188e-02 -3.805230557918548584e-01 1.028470396995544434e-01 -5.484607219696044922e-01 -5.361524224281311035e-01 4.196379184722900391e-01
2.925635576248168945e-01 -3.302203416824340820e-01 6.802748888731002808e-02 -4.299339354038238525e-01 -5.420464277267456055e-02 -7.511138319969177246e-01 -2.150559425354003906e-01 5.030912160873413086e-02
-7.253166288137435913e-02 1.780398003756999969e-02 -5.450815558433532715e-01 -1.447850256226956844e-03 -4.206643700599670410e-01 -5.066418647766113281e-01 -4.291789531707763672e-01 2.818993330001831055e-01
2.103210985660552979e-01 -9.349472075700759888e-02 -4.595881104469299316e-01 -1.458653509616851807e-01 9.533874690532684326e-02 -8.257775008678436279e-02 -8.338768482208251953e-01 -5.715341120958328247e-02
-1.666104495525360107e-01 -5.502845048904418945e-01 -5.807961225509643555e-01 -2.553006410598754883e-01 3.222186565399169922e-01 -3.245044052600860596e-01 5.991024151444435120e-02 2.328262031078338623e-01
4.066788554191589355e-01 -4.114329814910888672e-02 -3.275492787361145020e-01 8.394190669059753418e-02 4.041599575430154800e-03 -6.203745603561401367e-01 -4.754020273685455322e-01 -3.281715810298919678e-01
-3.434412926435470581e-02 1.501475740224123001e-02 -6.540093421936035156e-01 4.940899610519409180e-01 4.969031214714050293e-01 -2.142984718084335327e-01 -1.643773466348648071e-01 8.297882974147796631e-02
2.735286056995391846e-01 -5.492468476295471191e-01 -5.129582285881042480e-01 3.738579899072647095e-02 1.950808018445968628e-01 -1.626808643341064453e-01 -8.077523112297058105e-02 5.366002917289733887e-01
2.846135795116424561e-01 -2.918242663145065308e-02 -3.624977767467498779e-01 6.650357842445373535e-01 2.246676087379455566e-01 -3.407848477363586426e-01 -8.232727646827697754e-02 4.136165082454681396e-01
-4.391554743051528931e-03 -2.840193212032318115e-01 -5.807424336671829224e-02 7.542531490325927734e-01 2.348394393920898438e-01 -5.189089179039001465e-01 1.218733005225658417e-02 -1.499287039041519165e-01
1.826466172933578491e-01 -7.428219318389892578e-01 -2.917986735701560974e-02 -3.250994384288787842e-01 2.096391469240188599e-01 -5.039684772491455078e-01 -6.776956468820571899e-02 7.608700543642044067e-02
2.604807615280151367e-01 1.088676676154136658e-01 -1.252974718809127808e-01 -2.500969730317592621e-02 7.609140872955322266e-01 -3.519812226295471191e-01 -4.391259253025054932e-01 9.088461101055145264e-02
-3.827887028455734253e-02 -3.597406744956970215e-01 -1.250820308923721313e-01 5.160218477249145508e-01 2.482814788818359375e-01 -6.821432113647460938e-01 2.437100857496261597e-01 2.897781878709793091e-02
-5.138463377952575684e-01 -4.313415661454200745e-02 -4.996460303664207458e-02 -1.173218935728073120e-01 -1.141380965709686279e-01 -7.412458062171936035e-01 -3.630570769309997559e-01 1.534833461046218872e-01
1.943330317735671997e-01 -4.984606504440307617e-01 -2.476161718368530273e-01 -5.600660294294357300e-02 4.806799888610839844e-01 -1.921182274818420410e-01 -5.069448947906494141e-01 -3.526547551155090332e-01
-4.533182084560394287e-01 -5.114061832427978516e-01 -4.421080946922302246e-01 2.038633674383163452e-01 -1.433610916137695312e-01 -2.938385866582393646e-02 -5.056647062301635742e-01 1.372361183166503906e-01
2.975157499313354492e-01 -2.106748372316360474e-01 -1.429618000984191895e-01 -2.999140620231628418e-01 5.917218923568725586e-01 -2.023850977420806885e-01 -5.900335907936096191e-01 1.322124898433685303e-01
3.110675513744354248e-01 -3.173062801361083984e-01 -4.201307594776153564e-01 -1.351655423641204834e-01 -2.806855440139770508e-01 -2.934969067573547363e-01 -6.627129316329956055e-01 -6.050496175885200500e-02
4.989660903811454773e-02 -7.023212313652038574e-01 -1.101027131080627441e-01 -3.113664686679840088e-01 7.642032206058502197e-02 -4.073334038257598877e-01 -3.641182780265808105e-01 -3.013983964920043945e-01
-1.087022945284843445e-01 3.012146353721618652e-01 -3.516794741153717041e-01 -9.848792850971221924e-02 1.315384637564420700e-02 -6.255398988723754883e-01 -6.046265959739685059e-01 -8.383788168430328369e-02
1.141001656651496887e-01 -6.106750369071960449e-01 -1.755318492650985718e-01 5.033956766128540039e-01 -4.141426384449005127e-01 -2.570645809173583984e-01 -2.220738232135772705e-01 2.071847021579742432e-01
1.825548894703388214e-02 -8.125352114439010620e-02 -4.964970946311950684e-01 5.822347998619079590e-01 1.200617924332618713e-01 -9.354809671640396118e-02 -5.316369533538818359e-01 -3.189890682697296143e-01
-2.528212666511535645e-01 1.238550916314125061e-01 -1.292428225278854370e-01 -2.181540131568908691e-01 4.323258996009826660e-01 -5.283333063125610352e-01 -1.572523266077041626e-01 6.047117114067077637e-01
-7.457195967435836792e-02 -2.010685205459594727e-01 -3.880256414413452148e-02 -9.615946561098098755e-02 2.198271155357360840e-01 -4.086648225784301758e-01 -7.673075050115585327e-02 8.497292399406433105e-01
-1.251183450222015381e-01 -2.155173718929290771e-01 -6.513330936431884766e-01 2.493909299373626709e-01 5.700328946113586426e-01 -3.103659152984619141e-01 3.841694816946983337e-02 1.694896221160888672e-01
1.924367696046829224e-01 -6.829379200935363770e-01 -3.051268458366394043e-01 -2.492361664772033691e-01 3.869529664516448975e-01 -4.191305935382843018e-01 9.431773796677589417e-03 -1.258994936943054199e-01
-1.127993464469909668e-01 -4.598451852798461914e-01 -6.795603632926940918e-01 3.320097029209136963e-01 -1.535035371780395508e-01 -1.340401768684387207e-01 -3.409280776977539062e-01 2.145319432020187378e-01
7.652552332729101181e-03 -8.253250718116760254e-01 1.251198351383209229e-01 -2.273830585181713104e-02 1.822621077299118042e-01 -5.162323117256164551e-01 -3.068316169083118439e-02 4.417117312550544739e-02
5.980786308646202087e-02 -5.895608067512512207e-01 4.026598855853080750e-02 2.838599681854248047e-01 -4.408644437789916992e-01 -3.082306683063507080e-01 -1.750905960798263550e-01 4.966076016426086426e-01
2.215185016393661499e-02 -2.417408227920532227e-01 -6.799094676971435547e-01 3.921811878681182861e-01 -2.085206210613250732e-01 -1.905934512615203857e-01 -2.795230448246002197e-01 4.087148308753967285e-01
2.084170579910278320e-01 -6.133834123611450195e-01 4.063668847084045410e-02 -4.571963548660278320e-01 3.232271224260330200e-02 -5.185081362724304199e-01 -3.157238662242889404e-01 8.150285109877586365e-03
7.435739785432815552e-02 -1.618453413248062134e-01 4.600804671645164490e-02 2.906456291675567627e-01 4.264665544033050537e-01 -7.942556738853454590e-01 1.884944140911102295e-01 -1.828646659851074219e-01
-8.416448533535003662e-02 -9.561395645141601562e-02 1.450669318437576294e-01 1.375369280576705933e-01 6.191477179527282715e-01 -9.348061680793762207e-02 -7.398787140846252441e-01 -6.565487384796142578e-02
-6.922613829374313354e-03 -6.238682866096496582e-01 -5.773268342018127441e-01 -3.544998914003372192e-02 1.507389545440673828e-01 -9.884982556104660034e-02 -4.190922975540161133e-01 -2.608557939529418945e-01
3.094680979847908020e-02 -2.880452275276184082e-01 -7.024782896041870117e-01 1.059123575687408447e-01 4.764632880687713623e-01 -3.639173209667205811e-01 1.559698730707168579e-01 1.661310195922851562e-01
1.717377156019210815e-01 -2.522310316562652588e-01 -3.957425951957702637e-01 2.733997702598571777e-01 -3.796805441379547119e-01 -9.497685730457305908e-02 -7.141062021255493164e-01 1.113572716712951660e-01
1.010700315237045288e-01 -2.603832483291625977e-01 1.541811525821685791e-01 6.888368725776672363e-01 2.381997257471084595e-01 -3.776146173477172852e-01 -4.139345586299896240e-01 -2.303117364645004272e-01
3.786630928516387939e-01 2.648498676717281342e-02 1.466989517211914062e-01 -2.176127433776855469e-01 2.062577754259109497e-01 -8.531117439270019531e-01 -1.189520955085754395e-01 -5.045158416032791138e-02
-4.932783246040344238e-01 -3.803518414497375488e-01 -3.882724642753601074e-01 4.433565437793731689e-01 3.278325498104095459e-01 -2.435171045362949371e-02 -1.804372370243072510e-01 3.522267937660217285e-01
1.147391721606254578e-01 -4.198564291000366211e-01 -4.352201521396636963e-01 5.591070652008056641e-01 -2.910013496875762939e-01 -2.855038940906524658e-01 -1.572542041540145874e-01 3.429504334926605225e-01
-1.796429231762886047e-02 -9.523852169513702393e-02 -5.668171644210815430e-01 6.558770537376403809e-01 1.289831697940826416e-01 -9.979233145713806152e-02 -2.620446681976318359e-01 3.793257176876068115e-01
-5.059689283370971680e-01 -6.462103128433227539e-02 -4.137023091316223145e-01 5.824695155024528503e-02 -1.879934035241603851e-02 -1.155652552843093872e-01 -7.083210945129394531e-01 2.232708036899566650e-01
2.404300570487976074e-01 -6.378719806671142578e-01 2.158227413892745972e-01 3.759559690952301025e-01 -1.509815007448196411e-01 -4.548425078392028809e-01 -2.233059704303741455e-02 3.423661589622497559e-01
4.381635412573814392e-02 -4.069679975509643555e-01 -5.050195008516311646e-02 9.190987795591354370e-02 2.878252565860748291e-01 5.408205464482307434e-02 -8.342993259429931641e-01 -1.990875750780105591e-01
1.149535253643989563e-01 -4.233662039041519165e-02 -3.554762005805969238e-01 -4.386069774627685547e-01 -1.743110269308090210e-02 -4.117799401283264160e-01 -6.512887477874755859e-01 2.687196731567382812e-01
1.675643473863601685e-01 -1.051511168479919434e-01 -5.304877758026123047e-01 4.998696148395538330e-01 4.691904485225677490e-01 -3.089250624179840088e-01 -2.862150371074676514e-01 -1.791230589151382446e-01
-4.350091144442558289e-02 -1.663299053907394409e-01 5.783223509788513184e-01 3.281415104866027832e-01 9.269525110721588135e-02 -3.639388382434844971e-01 -5.644739270210266113e-01 2.619801759719848633e-01
3.061744272708892822e-01 -5.760493278503417969e-01 -4.728613793849945068e-01 1.379267275333404541e-01 -3.839896917343139648e-01 -2.317749708890914917e-01 -2.930983901023864746e-01 2.114906460046768188e-01
-2.267319709062576294e-01 -4.542854428291320801e-01 -4.921632409095764160e-01 -4.718867130577564240e-03 1.714506000280380249e-01 -1.589621752500534058e-01 -5.141713619232177734e-01 -4.253632724285125732e-01
-1.829752814956009388e-03 -7.500279545783996582e-01 2.643793225288391113e-01 3.834955990314483643e-01 1.083922609686851501e-01 -3.066482841968536377e-01 -3.332054615020751953e-01 -6.067489832639694214e-02
-4.233932197093963623e-01 1.628324985504150391e-01 -9.426291286945343018e-02 3.750008344650268555e-02 1.705573871731758118e-02 -8.494443893432617188e-01 -2.065299153327941895e-01 1.393939107656478882e-01
-2.105143666267395020e-01 -2.318316549062728882e-01 -5.706416368484497070e-01 3.758265078067779541e-01 2.166195958852767944e-01 -1.156727448105812073e-01 -5.623809099197387695e-01 2.418342232704162598e-01
1.595802754163742065e-01 -8.120386004447937012e-01 -9.396197646856307983e-02 -3.511160612106323242e-01 1.746296733617782593e-01 -3.497999012470245361e-01 -1.724112480878829956e-01 2.085540071129798889e-02
2.653604447841644287e-01 -4.521351754665374756e-01 -4.626570940017700195e-01 -1.500665117055177689e-02 7.626186311244964600e-02 -2.748098373413085938e-01 -5.087333917617797852e-01 -4.132008552551269531e-01
4.080351293087005615e-01 -2.110111117362976074e-01 -3.093387782573699951e-01 5.998820662498474121e-01 3.795064985752105713e-01 -4.252911508083343506e-01 -7.199235260486602783e-02 5.789719894528388977e-02
2.984595298767089844e-01 -2.922390699386596680e-01 -4.689986109733581543e-01 -4.329412803053855896e-02 -1.437905728816986084e-01 -1.082455739378929138e-01 -7.484943866729736328e-01 -1.051086559891700745e-01
-4.254507124423980713e-01 -4.929825365543365479e-01 -6.171580553054809570e-01 -2.293522842228412628e-02 3.287423849105834961e-01 -3.728101402521133423e-02 -2.102071940898895264e-01 2.022407352924346924e-01
-4.298165440559387207e-01 -6.041087508201599121e-01 -4.249820709228515625e-01 1.891237646341323853e-01 -7.406503707170486450e-02 -6.991407275199890137e-02 -4.723429381847381592e-01 2.124629542231559753e-02
3.329197168350219727e-01 -3.509839773178100586e-01 -2.185655832290649414e-01 5.708824992179870605e-01 3.871157765388488770e-01 -4.032367169857025146e-01 -1.402590572834014893e-01 -2.452873140573501587e-01
-4.385783374309539795e-01 -3.154957666993141174e-02 -9.787528961896896362e-02 2.285169064998626709e-01 -2.536953985691070557e-01 -7.285796403884887695e-01 -3.496675789356231689e-01 -1.655203253030776978e-01
5.702714622020721436e-02 -2.315555214881896973e-01 -6.040034890174865723e-01 1.286538988351821899e-01 -3.824633657932281494e-01 -2.315657734870910645e-01 -5.955191254615783691e-01 8.493579179048538208e-02
-2.545754015445709229e-01 3.536285832524299622e-02 4.436512663960456848e-02 4.931029677391052246e-01 7.221515774726867676e-01 -1.392952352762222290e-01 -3.648592531681060791e-01 1.216298341751098633e-01
4.418589472770690918e-01 -1.584819555282592773e-01 -3.659837245941162109e-01 2.057009935379028320e-01 6.044968366622924805e-01 -2.943345010280609131e-01 -2.130530774593353271e-01 3.254941999912261963e-01
5.324574559926986694e-02 -1.590574681758880615e-01 3.026307821273803711e-01 1.010327711701393127e-01 6.165361404418945312e-01 -4.439449608325958252e-01 -5.186005234718322754e-01 -1.546679288148880005e-01
2.275786548852920532e-02 -2.056655734777450562e-01 2.349308282136917114e-01 2.611886262893676758e-01 6.178303360939025879e-01 -1.671344339847564697e-01 -6.494778990745544434e-01 4.798091575503349304e-02
3.350305259227752686e-01 -2.021728456020355225e-01 -1.273783743381500244e-01 4.952191710472106934e-01 3.457311773672699928e-03 -7.112258076667785645e-01 -2.038095891475677490e-02 -2.813256084918975830e-01
-3.601239323616027832e-01 2.478153072297573090e-02 -6.362407207489013672e-01 4.782749116420745850e-01 2.660552859306335449e-01 -3.878268301486968994e-01 -8.542715013027191162e-02 8.749116957187652588e-02
-3.562307953834533691e-01 -2.108247727155685425e-01 -3.932127654552459717e-01 3.064122498035430908e-01 -3.225108385086059570e-01 -1.276292055845260620e-01 -5.707148909568786621e-01 3.662376105785369873e-01
3.717900216579437256e-01 -6.864439696073532104e-02 -1.887044310569763184e-01 5.175626277923583984e-01 4.476701915264129639e-01 -5.538728237152099609e-01 -1.674882769584655762e-01 1.354387253522872925e-01
5.109137296676635742e-02 -4.306143894791603088e-02 -7.209866046905517578e-01 3.933625817298889160e-01 4.025868773460388184e-01 -3.026385605335235596e-01 -9.378374367952346802e-02 2.419048398733139038e-01
6.405162811279296875e-02 -7.879621982574462891e-01 8.385875076055526733e-02 -1.406786143779754639e-01 -1.592118293046951294e-01 -3.907622098922729492e-01 -3.958802819252014160e-01 -1.158683672547340393e-01
8.181325346231460571e-02 -3.898727893829345703e-01 3.785837069153785706e-02 7.448076605796813965e-01 9.362103044986724854e-02 -2.413004785776138306e-01 -3.767486810684204102e-01 -2.760502398014068604e-01
-6.360109895467758179e-03 -2.742137908935546875e-01 -6.710511445999145508e-01 4.426051378250122070e-01 -1.466467380523681641e-01 -3.026863634586334229e-01 -6.942969560623168945e-02 4.007653594017028809e-01
2.086791694164276123e-01 -6.590291857719421387e-01 2.823327183723449707e-01 -2.135646492242813110e-01 -5.935206636786460876e-02 -5.725030899047851562e-01 -2.121728807687759399e-01 1.432206034660339355e-01
1.496514827013015747e-01 -7.356765270233154297e-01 7.055017352104187012e-02 -3.384578526020050049e-01 -2.545167878270149231e-02 -4.676692783832550049e-01 -3.116313815116882324e-01 -1.941594108939170837e-02
2.411145269870758057e-01 3.704409301280975342e-01 -3.111217617988586426e-01 1.802989542484283447e-01 -2.008440494537353516e-01 -7.239869236946105957e-01 -3.160178661346435547e-01 1.047391369938850403e-01
1.967712938785552979e-01 -2.686046361923217773e-01 -2.506968379020690918e-01 7.048966288566589355e-01 1.265814751386642456e-01 6.474228948354721069e-02 -5.083708167076110840e-01 2.252756655216217041e-01
2.821955680847167969e-01 -5.487397313117980957e-01 1.822464168071746826e-01 3.410226106643676758e-01 -1.379907131195068359e-01 -6.333634257316589355e-01 1.764717698097229004e-01 1.356732845306396484e-01
2.984704263508319855e-02 -8.015044331550598145e-01 3.411126509308815002e-02 -1.385279446840286255e-01 4.502896219491958618e-03 -3.995772302150726318e-01 -3.611799776554107666e-01 -2.149724662303924561e-01
