# Supplementary material for: Where is your field going? A machine learning approach to study the relative motion of the domains of physics
Source: PLoS One. 2020 Jun 18;15(6):e0233997. doi: 10.1371/journal.pone.0233997 (PMC7302634; doi:10.1371/journal.pone.0233997)
Supplement: S12 Data — (ZIP) [file pone.0233997.s012.zip › 11/Pacs4Run_11_VS_500_embeddings2002-2006ED8.txt]

2.297480106353759766e-01 -1.094988286495208740e-01 -3.723191097378730774e-02 -3.384298682212829590e-01 -1.653436124324798584e-01 -3.033457696437835693e-01 2.041759788990020752e-01 -8.113322257995605469e-01
3.098382055759429932e-01 -3.244276344776153564e-01 -5.149233937263488770e-01 -2.018690109252929688e-01 -2.395523935556411743e-01 -6.184033155441284180e-01 2.015574574470520020e-01 -1.114288344979286194e-01
4.038125276565551758e-01 -4.600599408149719238e-01 -1.095542386174201965e-01 -4.057645201683044434e-01 -3.639783263206481934e-01 -4.758883416652679443e-01 2.736284434795379639e-01 -1.216988936066627502e-01
3.642928004264831543e-01 -2.561118602752685547e-01 -2.536326348781585693e-01 -2.770679593086242676e-01 2.087900638580322266e-01 -6.830255389213562012e-01 3.630784451961517334e-01 1.365949213504791260e-01
8.295767307281494141e-01 -3.474390134215354919e-02 -2.186174392700195312e-01 -1.830997616052627563e-01 -7.989416271448135376e-02 -2.962340414524078369e-01 2.050633281469345093e-01 -3.051029145717620850e-01
9.590551257133483887e-02 -1.397755369544029236e-02 -3.437559306621551514e-02 2.768591344356536865e-01 2.098139822483062744e-01 -9.146531224250793457e-01 -1.098212301731109619e-01 -1.417786628007888794e-01
4.155590236186981201e-01 -4.661639928817749023e-01 2.387862205505371094e-01 2.516769766807556152e-01 3.397066593170166016e-01 -5.235040783882141113e-01 -5.765826255083084106e-02 -3.112236559391021729e-01
-2.155208773910999298e-02 -2.281953208148479462e-02 -9.901498258113861084e-02 2.268528193235397339e-01 1.747795641422271729e-01 -8.155702352523803711e-01 -3.811582922935485840e-01 -3.110692799091339111e-01
4.209567978978157043e-02 -2.180700153112411499e-01 -2.427558451890945435e-01 3.844621032476425171e-02 -4.352526366710662842e-01 -5.563943982124328613e-01 6.036735773086547852e-01 -1.637790501117706299e-01
2.913826406002044678e-01 -7.695949822664260864e-02 -4.677207767963409424e-01 3.882536590099334717e-01 2.880538627505302429e-02 -6.445576548576354980e-01 -1.728441417217254639e-01 -3.057946860790252686e-01
5.547492504119873047e-01 3.745471537113189697e-01 -4.602000713348388672e-01 -5.088314414024353027e-02 -6.691062822937965393e-03 -4.471328854560852051e-01 5.773364007472991943e-02 -3.664541542530059814e-01
3.101680278778076172e-01 -5.065345168113708496e-01 -2.992750108242034912e-01 1.191871464252471924e-01 1.694431453943252563e-01 -5.087963342666625977e-01 4.937016069889068604e-01 -1.100986078381538391e-01
5.201087146997451782e-02 -1.675061583518981934e-01 -3.223643302917480469e-01 -2.333059161901473999e-01 6.108235120773315430e-01 -2.572837769985198975e-01 -4.698909819126129150e-02 -6.077644824981689453e-01
5.307932496070861816e-01 -1.531039029359817505e-01 4.571617022156715393e-02 -1.016737446188926697e-01 -4.168068170547485352e-01 -5.263437032699584961e-01 4.707700908184051514e-01 -1.000002920627593994e-01
-1.848036646842956543e-01 -1.369342207908630371e-01 2.489082515239715576e-01 1.635892502963542938e-02 -1.765930503606796265e-01 -8.093583583831787109e-01 -2.860602438449859619e-01 -3.417564034461975098e-01
2.451352030038833618e-01 2.248300462961196899e-01 -3.673995137214660645e-01 3.961810469627380371e-01 3.559902310371398926e-01 -4.657630622386932373e-01 -1.850469708442687988e-01 -4.685209989547729492e-01
2.397546730935573578e-02 -6.007610559463500977e-01 -7.933035492897033691e-02 1.363180018961429596e-02 6.544802337884902954e-02 -6.505764722824096680e-01 -3.213632404804229736e-01 -3.181585371494293213e-01
2.655886411666870117e-01 3.551556766033172607e-01 4.786359965801239014e-01 -5.968811362981796265e-02 3.021345138549804688e-01 -6.018216609954833984e-01 -1.057953909039497375e-01 -3.255840837955474854e-01
2.049879431724548340e-01 3.436698317527770996e-01 5.868304520845413208e-02 4.924343228340148926e-01 -2.294595092535018921e-01 -5.574240684509277344e-01 6.673216819763183594e-03 -4.801228940486907959e-01
2.250355035066604614e-01 -2.429594993591308594e-01 4.696626067161560059e-01 -3.013914227485656738e-01 1.077081635594367981e-01 -7.314417958259582520e-01 -1.374516487121582031e-01 -1.157956644892692566e-01
3.840131163597106934e-01 1.971241384744644165e-01 -5.632918477058410645e-01 2.602379024028778076e-01 1.886229813098907471e-01 -4.158259928226470947e-01 -7.628097385168075562e-02 -4.629753828048706055e-01
4.890795052051544189e-01 -2.151881754398345947e-01 -1.231951937079429626e-01 -4.068169593811035156e-01 1.114883050322532654e-01 -6.643254160881042480e-01 -2.680995762348175049e-01 -9.045951068401336670e-02
2.459739744663238525e-01 -2.714413404464721680e-01 1.627644896507263184e-01 -3.710100948810577393e-01 -2.862150073051452637e-01 -7.515600919723510742e-01 -1.816279292106628418e-01 -1.480726599693298340e-01
-7.762042433023452759e-02 -2.542530000209808350e-01 -2.886017858982086182e-01 -6.150704026222229004e-01 3.452306389808654785e-01 -4.187907576560974121e-01 2.855729684233665466e-02 -4.151415228843688965e-01
-1.483759880065917969e-01 -2.081242352724075317e-01 3.482901751995086670e-01 1.050501093268394470e-01 -9.902301430702209473e-02 -7.651219367980957031e-01 -2.777032554149627686e-01 -3.605427742004394531e-01
-2.571686804294586182e-01 1.577212363481521606e-01 -3.783387243747711182e-01 -5.899772047996520996e-01 -1.563138216733932495e-01 -3.126592636108398438e-01 -9.671247005462646484e-02 -5.350064039230346680e-01
8.147731423377990723e-02 -4.009059965610504150e-01 -4.987295567989349365e-01 -4.290740191936492920e-01 2.067843526601791382e-01 -2.692665457725524902e-01 -5.535027384757995605e-02 -5.305395126342773438e-01
2.631643116474151611e-01 -1.248126477003097534e-02 2.169065624475479126e-01 -2.312582582235336304e-01 -4.480770528316497803e-01 -7.897160649299621582e-01 5.112775042653083801e-02 -5.496822297573089600e-02
3.196882009506225586e-01 -6.908552348613739014e-02 -6.706124544143676758e-02 -4.761223495006561279e-01 -1.286819279193878174e-01 -6.707385182380676270e-01 -3.990831971168518066e-01 -1.900536417961120605e-01
3.242019191384315491e-02 -1.628153957426548004e-02 -3.463602960109710693e-01 2.771579623222351074e-01 2.252160459756851196e-01 -7.674944996833801270e-01 -2.751762270927429199e-01 -2.939556837081909180e-01
1.416880339384078979e-01 -5.575408339500427246e-01 -4.654120206832885742e-01 2.341917902231216431e-01 -1.458518654108047485e-01 -4.086202979087829590e-01 1.185953542590141296e-01 -4.419394731521606445e-01
7.480056583881378174e-02 -4.465486407279968262e-01 6.630051136016845703e-02 2.192748785018920898e-01 8.515612781047821045e-02 -7.035267949104309082e-01 -3.190686404705047607e-01 -3.721770644187927246e-01
4.344260394573211670e-01 -1.570014357566833496e-01 3.794694244861602783e-01 1.114688962697982788e-01 -2.661195993423461914e-01 -7.302327752113342285e-01 1.040369942784309387e-01 -1.237697526812553406e-01
2.556970119476318359e-01 -2.654138207435607910e-01 1.914526373147964478e-01 1.113757193088531494e-01 4.354300200939178467e-01 -4.646175801753997803e-01 -4.045493304729461670e-01 -4.959706664085388184e-01
2.457782775163650513e-01 2.117495834827423096e-01 4.736444652080535889e-01 -2.111461013555526733e-01 3.158887028694152832e-01 -7.009295821189880371e-01 -1.207423359155654907e-01 -1.420094370841979980e-01
-2.078313976526260376e-01 -1.180769801139831543e-01 -1.231299936771392822e-01 8.775041252374649048e-02 9.822303801774978638e-02 -2.154718488454818726e-01 7.236297726631164551e-01 -5.833411216735839844e-01
4.053181111812591553e-01 -5.264620184898376465e-01 -1.485445201396942139e-01 2.062538266181945801e-01 6.670597940683364868e-02 -2.995767891407012939e-01 -3.370597064495086670e-01 -5.349240899085998535e-01
1.292525604367256165e-02 -5.215387940406799316e-01 -3.554051220417022705e-01 -3.421802222728729248e-01 1.227028667926788330e-01 -2.955763339996337891e-01 -2.169229090213775635e-01 -5.787513852119445801e-01
-1.407356858253479004e-01 1.497996747493743896e-01 -2.105485796928405762e-01 -5.843916535377502441e-01 4.595955610275268555e-01 -3.345056772232055664e-01 4.177345335483551025e-02 -4.970335066318511963e-01
3.369422554969787598e-01 -3.616986274719238281e-01 1.308385562151670456e-02 -7.779308408498764038e-02 -6.430024746805429459e-03 -6.522877216339111328e-01 -4.567837119102478027e-01 -3.394836783409118652e-01
3.111770749092102051e-01 7.319028675556182861e-02 1.564607769250869751e-01 1.237985715270042419e-01 3.229224979877471924e-01 -8.644974827766418457e-01 -6.568317860364913940e-02 -4.535506665706634521e-02
1.555374264717102051e-01 -3.215063810348510742e-01 1.534370183944702148e-01 7.864988595247268677e-02 -1.238470897078514099e-01 -7.089251875877380371e-01 -4.094735383987426758e-01 -3.963980674743652344e-01
-4.297352433204650879e-01 -2.611652910709381104e-01 -1.551001369953155518e-01 2.119974344968795776e-01 -3.645922243595123291e-02 -3.421022891998291016e-01 3.084588050842285156e-01 -6.816241145133972168e-01
6.418217420578002930e-01 2.795712947845458984e-01 -3.191936910152435303e-01 -1.005816981196403503e-01 4.167973995208740234e-01 -3.314867317676544189e-01 1.039582416415214539e-01 -3.217025101184844971e-01
3.256238996982574463e-01 -3.998046368360519409e-02 2.350300848484039307e-01 2.349380552768707275e-01 -5.149114727973937988e-01 -4.899359345436096191e-01 -1.897437423467636108e-01 -4.906747341156005859e-01
-4.734263569116592407e-02 5.910666659474372864e-02 4.265505671501159668e-01 1.901068687438964844e-01 -2.400983572006225586e-01 -7.224357724189758301e-01 -1.682438403367996216e-01 -4.102589488029479980e-01
5.577731728553771973e-01 4.078396558761596680e-01 -4.687110185623168945e-01 -1.043521016836166382e-01 1.835077553987503052e-01 -3.296037018299102783e-01 6.316413730382919312e-02 -3.816716670989990234e-01
4.334918856620788574e-01 -1.968676298856735229e-01 8.990000933408737183e-02 -3.352611362934112549e-01 8.167805522680282593e-02 -7.536729574203491211e-01 -2.582741975784301758e-01 -1.069853529334068298e-01
1.397548913955688477e-01 2.332020998001098633e-01 3.829164206981658936e-01 3.187427520751953125e-01 4.077459126710891724e-02 -7.240094542503356934e-01 -1.380876600742340088e-01 -3.646135032176971436e-01
-1.585822254419326782e-01 -4.988463521003723145e-01 -1.050761044025421143e-01 -3.386826515197753906e-01 3.823101818561553955e-01 -3.285829722881317139e-01 7.899262011051177979e-02 -5.830003023147583008e-01
2.294251620769500732e-01 -1.424286663532257080e-01 2.454044222831726074e-01 1.621830314397811890e-01 -4.775740504264831543e-01 -6.668769717216491699e-01 -1.917067766189575195e-01 -3.619364798069000244e-01
6.678079366683959961e-01 -1.400022357702255249e-01 2.871349155902862549e-01 -1.645348966121673584e-01 -2.530652284622192383e-01 -4.799019992351531982e-01 3.446934819221496582e-01 -1.084070429205894470e-01
-3.998995125293731689e-01 -2.465629130601882935e-01 -7.433903962373733521e-02 -2.102287709712982178e-01 -3.624258339405059814e-01 -6.956663131713867188e-01 5.678871273994445801e-02 -3.332201242446899414e-01
2.018893063068389893e-01 -2.786694467067718506e-01 2.064441144466400146e-01 1.578900665044784546e-01 3.839118778705596924e-01 -4.618222117424011230e-01 -4.351333081722259521e-01 -5.138351321220397949e-01
2.955731153488159180e-01 -9.611932933330535889e-02 -1.616958081722259521e-01 -2.486882358789443970e-01 8.333073556423187256e-02 -8.664025664329528809e-01 -2.389711886644363403e-01 -2.648487873375415802e-02
-1.094305813312530518e-01 -6.145280785858631134e-03 2.536909282207489014e-01 -3.863218426704406738e-01 -1.922252923250198364e-01 -8.137167096138000488e-01 -2.304048836231231689e-01 -1.490362882614135742e-01
3.431948721408843994e-01 2.350187152624130249e-01 -6.193176507949829102e-01 1.180237233638763428e-01 2.194398641586303711e-01 -4.785476326942443848e-01 5.263432487845420837e-02 -3.867394030094146729e-01
8.738985657691955566e-02 -3.519495725631713867e-01 4.780666232109069824e-01 2.361926808953285217e-02 1.485521793365478516e-01 -6.821853518486022949e-01 -2.623163759708404541e-01 -2.883305847644805908e-01
1.242728084325790405e-01 3.151270002126693726e-02 -6.156916618347167969e-01 1.203382462263107300e-01 -1.397320926189422607e-01 -4.912956058979034424e-01 1.184078119695186615e-02 -5.735579729080200195e-01
-1.875425875186920166e-01 3.719238638877868652e-01 3.046184480190277100e-01 -2.094342410564422607e-01 -3.123403787612915039e-01 -7.092422246932983398e-01 -1.161473691463470459e-01 -2.752709090709686279e-01
6.039382815361022949e-01 1.283768843859434128e-02 3.160938918590545654e-01 4.018599167466163635e-02 -3.233187198638916016e-01 -5.318259596824645996e-01 3.529415130615234375e-01 -1.470443755388259888e-01
1.706183515489101410e-02 2.902960777282714844e-01 4.501922130584716797e-01 -2.608472108840942383e-01 3.685611188411712646e-01 -7.058930397033691406e-01 3.677916154265403748e-02 -9.616559743881225586e-02
2.751080691814422607e-01 -5.262887477874755859e-01 -1.698508113622665405e-01 -1.878261566162109375e-01 -1.009203791618347168e-01 -7.153381109237670898e-01 -1.967791318893432617e-01 -1.503072082996368408e-01
2.316926568746566772e-01 -1.235111206769943237e-01 -4.727030694484710693e-01 -5.677668452262878418e-01 2.222811728715896606e-01 -2.371789366006851196e-01 -2.342556603252887726e-02 -5.282465815544128418e-01
6.234872713685035706e-02 -2.814289927482604980e-01 2.529824972152709961e-01 3.042661249637603760e-01 1.739249192178249359e-02 -8.307433128356933594e-01 -1.141555160284042358e-01 -2.384614497423171997e-01
2.003643512725830078e-01 5.622051358222961426e-01 1.349686831235885620e-01 2.495154142379760742e-01 -2.027115523815155029e-01 -4.176485538482666016e-01 3.288590312004089355e-01 -4.895247519016265869e-01
2.175120860338211060e-01 2.741225250065326691e-02 -2.908182144165039062e-01 -6.275225281715393066e-01 -2.081743068993091583e-02 -1.194142624735832214e-01 -1.813682019710540771e-01 -6.526787877082824707e-01
-9.045400470495223999e-02 -5.349582433700561523e-01 8.172029256820678711e-02 5.114636942744255066e-02 -1.674007326364517212e-01 -5.466529130935668945e-01 5.559931993484497070e-01 -2.456881552934646606e-01
6.887962669134140015e-02 3.541840314865112305e-01 2.384356409311294556e-01 3.395553529262542725e-01 -2.174079418182373047e-01 -5.834872722625732422e-01 -7.387700676918029785e-02 -5.517956018447875977e-01
1.622026860713958740e-01 3.769962787628173828e-01 4.856335520744323730e-01 -4.157986864447593689e-02 3.029509484767913818e-01 -6.235010027885437012e-01 -1.802694499492645264e-01 -2.845442891120910645e-01
1.680058538913726807e-01 -2.366802394390106201e-01 2.524925023317337036e-02 -1.098505966365337372e-02 -1.253906339406967163e-01 -9.260506629943847656e-01 -1.808284968137741089e-01 -9.490393102169036865e-02
7.165452837944030762e-01 -4.255379736423492432e-01 -1.484031230211257935e-01 -7.350301742553710938e-02 8.666440099477767944e-02 -3.846983313560485840e-01 -1.904651969671249390e-01 -2.937235534191131592e-01
-4.916894063353538513e-02 8.963386528193950653e-03 -5.683405399322509766e-01 -3.874894380569458008e-01 -2.773750126361846924e-01 -2.233350276947021484e-01 -1.808842644095420837e-02 -6.302382946014404297e-01
1.991766840219497681e-01 1.554010659456253052e-01 -6.849673390388488770e-01 1.763336956501007080e-01 6.887848675251007080e-02 -5.319197773933410645e-01 -1.767613738775253296e-01 -3.420197963714599609e-01
-2.110621333122253418e-01 -1.595598310232162476e-01 -2.963660955429077148e-01 1.856185346841812134e-01 3.009548783302307129e-01 -1.779140532016754150e-01 2.120830118656158447e-01 -8.003123402595520020e-01
3.841128647327423096e-01 -1.930729448795318604e-01 6.757316738367080688e-02 -3.038527965545654297e-01 -1.356284767389297485e-01 -6.232699155807495117e-01 -4.824453294277191162e-01 -2.804883420467376709e-01
-2.981796860694885254e-01 -1.456123590469360352e-01 -3.986308723688125610e-02 -6.041948795318603516e-01 3.495673239231109619e-01 -4.061012566089630127e-01 1.720732450485229492e-02 -4.856274127960205078e-01
1.287701874971389771e-01 -3.670443892478942871e-01 1.114068031311035156e-01 -5.617530941963195801e-01 4.500899910926818848e-01 -2.823483347892761230e-01 2.485923618078231812e-01 -4.202605485916137695e-01
-1.325283348560333252e-01 9.194135665893554688e-02 -1.623097956180572510e-01 -6.257946491241455078e-01 3.268876075744628906e-01 -2.252488881349563599e-01 4.202826619148254395e-01 -4.709452390670776367e-01
-3.916092682629823685e-03 -1.205618232488632202e-01 2.633661627769470215e-01 6.559434533119201660e-02 -4.167452454566955566e-01 -8.190053701400756836e-01 -1.184691861271858215e-01 -2.308761477470397949e-01
2.567838728427886963e-01 -1.374722924083471298e-02 5.926696117967367172e-03 1.110716760158538818e-01 1.186892390251159668e-01 -8.637471199035644531e-01 -3.462084233760833740e-01 -2.037021368741989136e-01
3.342632353305816650e-01 -1.204052567481994629e-01 2.286150157451629639e-01 -3.550800308585166931e-02 -3.940441906452178955e-01 -8.003554344177246094e-01 1.485965102910995483e-01 -4.821224510669708252e-02
2.268498837947845459e-01 4.169930815696716309e-01 1.986504644155502319e-01 4.309765528887510300e-03 -2.094252407550811768e-01 -6.108545660972595215e-01 -2.964962422847747803e-01 -4.798575043678283691e-01
-2.092576473951339722e-01 -3.867051601409912109e-01 2.350852079689502716e-02 -3.835814595222473145e-01 4.840370416641235352e-01 -4.085498750209808350e-01 7.191368378698825836e-03 -5.076676011085510254e-01
-2.123628370463848114e-02 2.817615568637847900e-01 2.551058530807495117e-01 1.169842630624771118e-01 -2.198611795902252197e-01 -4.468335509300231934e-01 -3.690759241580963135e-01 -6.761500835418701172e-01
3.813572227954864502e-01 2.770793139934539795e-01 2.723014354705810547e-01 4.597017467021942139e-01 -3.847375139594078064e-02 -5.102965831756591797e-01 3.961420357227325439e-01 -2.711247801780700684e-01
7.731669396162033081e-02 -6.778986006975173950e-02 1.315801753662526608e-03 -7.290053963661193848e-01 2.672070264816284180e-01 -1.563265770673751831e-01 -3.724898397922515869e-02 -6.006255745887756348e-01
2.921306490898132324e-01 1.799109280109405518e-01 -1.464246064424514771e-01 1.002210304141044617e-01 2.503171265125274658e-01 -8.376576900482177734e-01 -2.563951313495635986e-01 -1.440124660730361938e-01
2.073831111192703247e-01 -1.226776372641324997e-02 2.983289361000061035e-01 -1.291986852884292603e-01 -4.959796667098999023e-01 -7.676562070846557617e-01 6.200170889496803284e-02 -1.096046268939971924e-01
-1.317581087350845337e-01 -4.816357493400573730e-01 -3.151636719703674316e-01 -3.693167269229888916e-01 1.965240240097045898e-01 -3.865911364555358887e-01 -1.837799847126007080e-01 -5.413817763328552246e-01
1.064443066716194153e-01 6.522673368453979492e-01 -2.275942862033843994e-01 -5.023830756545066833e-02 3.794129192829132080e-02 -6.267946958541870117e-01 2.855293154716491699e-01 -1.818126440048217773e-01
1.718716472387313843e-01 2.242515981197357178e-02 -5.635604858398437500e-01 -4.440575242042541504e-01 -4.958643391728401184e-02 -1.452455371618270874e-01 1.777380853891372681e-01 -6.324745416641235352e-01
1.717454791069030762e-01 -3.203448355197906494e-01 2.126945257186889648e-01 -1.208988130092620850e-01 -4.372910559177398682e-01 -7.754814028739929199e-01 4.994532465934753418e-02 -1.137443259358406067e-01
1.385974735021591187e-01 1.024108231067657471e-01 -2.761403471231460571e-02 -2.866488508880138397e-02 1.193176135420799255e-01 -9.727427959442138672e-01 -8.820825070142745972e-02 2.173707261681556702e-02
-1.605962403118610382e-02 4.478235840797424316e-01 -7.617707550525665283e-02 4.785942137241363525e-01 -1.508781462907791138e-01 -5.364497303962707520e-01 2.134472727775573730e-01 -4.563316106796264648e-01
3.448726534843444824e-01 2.600476443767547607e-01 -5.280217528343200684e-01 1.570351719856262207e-01 -1.312314420938491821e-01 -2.441589385271072388e-01 -7.664148509502410889e-02 -6.536527872085571289e-01
4.240376055240631104e-01 -1.386363208293914795e-01 7.337623834609985352e-02 -1.699959784746170044e-01 -1.964310258626937866e-01 -7.441972494125366211e-01 -3.595892488956451416e-01 -2.120616286993026733e-01
4.715880453586578369e-01 -1.601035445928573608e-01 5.180302262306213379e-02 -3.008623421192169189e-01 -3.128374367952346802e-02 -7.112706899642944336e-01 -3.430813550949096680e-01 -1.848792433738708496e-01
4.115345329046249390e-02 -1.019131839275360107e-01 7.356978952884674072e-02 3.515526354312896729e-01 2.667922079563140869e-01 -8.226477503776550293e-01 -1.799140423536300659e-01 -2.803961336612701416e-01
2.721196413040161133e-01 -1.553582400083541870e-01 2.184643745422363281e-01 -1.295213550329208374e-01 -4.355272948741912842e-01 8.509530127048492432e-02 3.065145015716552734e-01 -7.392129898071289062e-01
6.835579872131347656e-01 3.234337270259857178e-02 -4.291774928569793701e-01 -1.795056164264678955e-01 -8.820539712905883789e-02 -3.713501095771789551e-01 -1.247804611921310425e-01 -3.924736380577087402e-01
3.205894827842712402e-01 -3.682554140686988831e-02 4.259659349918365479e-01 -1.115245968103408813e-01 -4.038617908954620361e-01 -7.200916409492492676e-01 7.903516292572021484e-02 -1.187383756041526794e-01
-2.940649390220642090e-01 1.326680034399032593e-01 2.728101015090942383e-01 -2.338155210018157959e-01 -4.927971363067626953e-01 -6.474525332450866699e-01 1.747425496578216553e-01 -2.724907696247100830e-01
-1.438722759485244751e-01 -3.645246922969818115e-01 1.754936128854751587e-01 -2.799239158630371094e-01 4.282976388931274414e-01 -1.511583179235458374e-01 1.909142583608627319e-01 -7.032291293144226074e-01
2.833815217018127441e-01 -6.157425791025161743e-02 9.181104600429534912e-02 -1.309039443731307983e-01 -2.098624408245086670e-01 -7.857744693756103516e-01 -4.048785567283630371e-01 -2.548095881938934326e-01
-2.156372666358947754e-01 -1.107261255383491516e-01 -1.280405968427658081e-01 3.198736608028411865e-01 1.064265742897987366e-01 -1.520464867353439331e-01 3.009938299655914307e-01 -8.351556062698364258e-01
-9.663917869329452515e-02 -3.489583134651184082e-01 2.210870943963527679e-02 -2.542410790920257568e-01 5.765887498855590820e-01 -2.624449133872985840e-01 2.812181711196899414e-01 -5.686351656913757324e-01
-1.762687265872955322e-01 -1.861341744661331177e-01 1.028061211109161377e-01 -3.990588188171386719e-01 3.332451581954956055e-01 -1.422659903764724731e-01 -1.617699563503265381e-01 -7.791051864624023438e-01
6.589374542236328125e-01 -1.351780891418457031e-01 3.935333192348480225e-01 -6.705529242753982544e-02 -1.824935525655746460e-01 -4.733916521072387695e-01 3.255543708801269531e-01 -1.573985368013381958e-01
1.459852457046508789e-01 4.196397960186004639e-01 3.023754358291625977e-01 -2.625733613967895508e-01 -2.010361105203628540e-01 -7.179141044616699219e-01 -1.996197700500488281e-01 -2.157564014196395874e-01
-7.844573259353637695e-02 1.537124067544937134e-01 3.065148890018463135e-01 3.890091180801391602e-01 -1.287569999694824219e-01 -5.364905595779418945e-01 -2.575447559356689453e-01 -5.951551198959350586e-01
9.954836964607238770e-02 -4.648915827274322510e-01 3.292523324489593506e-01 3.813308849930763245e-02 -1.100073903799057007e-01 -7.086727619171142578e-01 -2.351694703102111816e-01 -3.073780536651611328e-01
5.404266715049743652e-01 4.486501812934875488e-01 -4.984196648001670837e-02 -1.661340519785881042e-02 -8.305519819259643555e-02 -9.572222828865051270e-02 -8.266761153936386108e-02 -6.935393810272216797e-01
2.462918460369110107e-01 -1.178678572177886963e-01 -1.686483472585678101e-01 3.738193213939666748e-01 -7.943239808082580566e-02 -8.228167295455932617e-01 -8.516341447830200195e-02 -2.582145035266876221e-01
4.530744850635528564e-01 2.154277265071868896e-01 3.606993257999420166e-01 3.769973814487457275e-01 -1.294610500335693359e-01 -6.104457974433898926e-01 6.284637749195098877e-02 -2.876275479793548584e-01
-4.711773991584777832e-02 -1.088735088706016541e-01 -1.577044255100190639e-03 -1.958118230104446411e-01 -1.357979923486709595e-01 -6.748446822166442871e-01 6.876879334449768066e-01 2.846842259168624878e-02
5.693014264106750488e-01 3.149918913841247559e-01 1.734927892684936523e-01 1.865870952606201172e-01 1.406643688678741455e-01 -1.138367652893066406e-01 4.037382304668426514e-01 -5.621492266654968262e-01
1.711359322071075439e-01 1.508526355028152466e-01 6.179941073060035706e-02 5.343772768974304199e-01 1.387329492717981339e-02 -7.167789936065673828e-01 -8.426792919635772705e-02 -3.708264529705047607e-01
1.651781499385833740e-01 -3.796702325344085693e-01 -1.417197883129119873e-01 2.343714050948619843e-02 3.323874473571777344e-01 7.149426639080047607e-02 1.211761981248855591e-01 -8.231988549232482910e-01
6.501300930976867676e-01 -2.537982165813446045e-01 8.158483356237411499e-02 -1.038703601807355881e-02 2.904210686683654785e-01 -4.070682823657989502e-01 -3.590657114982604980e-01 -3.566178083419799805e-01
-4.230164587497711182e-01 8.447639644145965576e-03 -2.162255197763442993e-01 4.876552149653434753e-02 -1.689732633531093597e-02 -3.285865783691406250e-01 4.957693517208099365e-01 -6.463839411735534668e-01
3.165016323328018188e-02 -2.680855691432952881e-01 -9.596515446901321411e-02 2.007919847965240479e-01 8.148147165775299072e-02 -7.575497031211853027e-01 -4.188686907291412354e-01 -3.487548530101776123e-01
1.827108860015869141e-01 3.964313268661499023e-01 3.947483897209167480e-01 -2.948666214942932129e-01 -1.124985516071319580e-01 -6.679832935333251953e-01 -1.829673498868942261e-01 -2.726753354072570801e-01
-2.080557495355606079e-01 -3.721193373203277588e-01 3.046938404440879822e-02 -4.488386213779449463e-01 3.998412787914276123e-01 -2.947852313518524170e-01 2.581733763217926025e-01 -5.499370098114013672e-01
3.498395979404449463e-01 3.960399925708770752e-01 4.055246412754058838e-01 -8.489838987588882446e-02 3.318649530410766602e-01 -5.703350305557250977e-01 -2.041215598583221436e-01 -2.683739066123962402e-01
-1.660870164632797241e-01 -3.962740302085876465e-01 -9.990922361612319946e-02 -2.633650414645671844e-02 5.472853779792785645e-01 -3.266874551773071289e-01 3.633512854576110840e-01 -5.161749124526977539e-01
7.209281921386718750e-01 2.941530942916870117e-01 1.539952009916305542e-01 1.145247519016265869e-01 1.163333579897880554e-01 -1.152242794632911682e-01 2.516339421272277832e-01 -5.165038704872131348e-01
1.009083166718482971e-01 2.820648849010467529e-01 -1.750107407569885254e-01 -5.707060694694519043e-01 7.325899600982666016e-02 -2.537507563829421997e-02 1.994924396276473999e-01 -7.128217816352844238e-01
5.184255242347717285e-01 4.970966279506683350e-01 -2.718418538570404053e-01 -2.078684419393539429e-01 1.855014562606811523e-01 -4.643573760986328125e-01 2.957302927970886230e-01 -1.718363761901855469e-01
3.654972314834594727e-01 9.561298042535781860e-02 2.641461789608001709e-01 4.566284716129302979e-01 -3.121134638786315918e-01 -5.815633535385131836e-01 7.027143985033035278e-02 -3.720459640026092529e-01
3.250090479850769043e-01 -4.861347079277038574e-01 -2.742164134979248047e-01 4.120485484600067139e-01 -1.531973630189895630e-01 -2.649398148059844971e-01 3.204101920127868652e-01 -4.655514359474182129e-01
5.277928709983825684e-01 -5.969193205237388611e-02 2.173183709383010864e-01 -3.047075569629669189e-01 -4.657658338546752930e-01 -3.537763357162475586e-01 4.467916786670684814e-01 -1.899454444646835327e-01
-8.703704923391342163e-02 7.247399538755416870e-02 2.316196113824844360e-01 4.532647132873535156e-01 -3.599813580513000488e-01 -4.834288060665130615e-01 -8.633114397525787354e-02 -5.977728962898254395e-01
2.814129590988159180e-01 -9.787188470363616943e-02 2.795999646186828613e-01 -2.485152482986450195e-01 -7.203182578086853027e-02 -8.087058663368225098e-01 -3.000060319900512695e-01 -1.486417055130004883e-01
9.298164397478103638e-02 -3.955364599823951721e-02 -3.299977481365203857e-01 -4.809943437576293945e-01 -3.446199595928192139e-01 -5.766547843813896179e-02 1.253879368305206299e-01 -7.153500914573669434e-01
5.039466023445129395e-01 1.812742948532104492e-01 -4.604297876358032227e-02 1.852506399154663086e-01 9.333393722772598267e-02 4.564084112644195557e-02 4.521738588809967041e-01 -6.793262958526611328e-01
-2.720647752285003662e-01 -3.756288886070251465e-01 -2.229091972112655640e-01 6.482228636741638184e-02 2.398548424243927002e-01 -2.642094790935516357e-01 4.463831186294555664e-01 -6.359233856201171875e-01
2.570141255855560303e-01 7.222744226455688477e-01 -6.306085735559463501e-02 -1.601128429174423218e-01 4.659723863005638123e-02 -4.904580116271972656e-01 2.811843156814575195e-01 -2.467102259397506714e-01
-1.700809970498085022e-02 1.812591403722763062e-01 -1.371936202049255371e-01 -6.757451295852661133e-01 1.077998355031013489e-01 -7.912611216306686401e-02 2.639586851000785828e-02 -6.876217722892761230e-01
3.793407976627349854e-01 6.067952513694763184e-01 1.686411350965499878e-01 1.761283427476882935e-01 -2.299433052539825439e-01 -2.946900427341461182e-01 1.391383260488510132e-01 -5.190024375915527344e-01
3.975057601928710938e-01 -3.191414773464202881e-01 2.260883748531341553e-01 3.134998977184295654e-01 2.656423747539520264e-01 -4.612462222576141357e-01 -2.663224935531616211e-01 -4.863108098506927490e-01
1.118451729416847229e-02 3.193567395210266113e-01 5.529364347457885742e-01 -1.695447415113449097e-01 3.895571231842041016e-01 -5.961093902587890625e-01 4.212512075901031494e-02 -2.335090190172195435e-01
2.927507758140563965e-01 4.415750503540039062e-01 -2.121928781270980835e-01 -2.607115544378757477e-02 2.485490441322326660e-01 -6.481150388717651367e-01 3.479014933109283447e-01 -2.659658491611480713e-01
4.634494706988334656e-02 1.373271346092224121e-01 -4.400659501552581787e-01 -4.408992528915405273e-01 -3.030110001564025879e-01 -1.305902749300003052e-01 3.347822427749633789e-01 -6.082718372344970703e-01
-3.469903469085693359e-01 -1.379466652870178223e-01 7.709109038114547729e-02 1.377490907907485962e-01 3.346147239208221436e-01 -2.287773191928863525e-01 3.006947338581085205e-01 -7.621858119964599609e-01
9.934259951114654541e-02 -3.742842376232147217e-01 1.093317866325378418e-01 -5.674759149551391602e-01 4.573377072811126709e-01 -3.049533367156982422e-01 1.588793545961380005e-01 -4.343535602092742920e-01
4.774491190910339355e-01 3.856917619705200195e-01 -2.723129987716674805e-01 -9.323770552873611450e-02 2.511168718338012695e-01 -2.843537628650665283e-01 5.651761293411254883e-01 -2.776611447334289551e-01
9.732739627361297607e-02 -1.601250916719436646e-01 2.053093016147613525e-01 -8.066662400960922241e-02 -5.087839961051940918e-01 -4.011573642492294312e-02 4.425626397132873535e-01 -6.781566143035888672e-01
-8.123107254505157471e-02 -2.912410795688629150e-01 6.365059018135070801e-01 -3.783670067787170410e-02 8.053257316350936890e-02 -6.217637062072753906e-01 2.358176112174987793e-01 -2.309187054634094238e-01
-1.264644265174865723e-01 -8.715792745351791382e-02 -2.913244366645812988e-01 -3.421084880828857422e-01 -1.334584653377532959e-01 -6.823893170803785324e-03 2.448207587003707886e-01 -8.346899151802062988e-01
3.897149860858917236e-01 1.478465348482131958e-01 2.983318269252777100e-01 4.983322918415069580e-01 -9.219293296337127686e-02 -6.275568008422851562e-01 4.955176264047622681e-02 -2.900763452053070068e-01
2.666296362876892090e-01 -2.925840020179748535e-01 1.444837450981140137e-01 8.128132671117782593e-02 -3.057542443275451660e-01 -7.226296663284301758e-01 -3.095364868640899658e-01 -3.229998350143432617e-01
7.181340456008911133e-01 3.614657223224639893e-01 6.409193389117717743e-03 -9.392427653074264526e-02 1.964548379182815552e-01 -2.024459242820739746e-01 3.784067928791046143e-01 -3.492745161056518555e-01
7.179598212242126465e-01 3.724090456962585449e-01 -2.059606164693832397e-01 -5.341507494449615479e-02 1.109174191951751709e-01 -2.256916463375091553e-01 -9.870122186839580536e-03 -4.870680868625640869e-01
-6.554584950208663940e-02 -3.240386545658111572e-01 -4.648600220680236816e-01 -5.125929713249206543e-01 1.259422153234481812e-01 -5.153989195823669434e-01 3.323352634906768799e-01 -1.411103457212448120e-01
-1.199727952480316162e-01 1.576015055179595947e-01 3.316300511360168457e-01 3.510064482688903809e-01 -2.116170525550842285e-02 -5.603972077369689941e-01 -2.964871823787689209e-01 -5.702515840530395508e-01
4.679761528968811035e-01 4.821798503398895264e-01 -4.769738018512725830e-01 -1.475993841886520386e-01 8.284334838390350342e-02 -3.848606646060943604e-01 8.122473955154418945e-02 -3.709893822669982910e-01
4.162776097655296326e-02 -1.085236761718988419e-02 -1.846883893013000488e-01 -4.092863202095031738e-01 -2.080632895231246948e-01 7.984229177236557007e-02 2.147305458784103394e-01 -8.371081352233886719e-01
-9.118186682462692261e-02 4.860400557518005371e-01 2.491073682904243469e-02 4.326101243495941162e-01 -8.620961755514144897e-02 -5.891512036323547363e-01 2.278450727462768555e-01 -4.015399813652038574e-01
-9.589613415300846100e-03 2.975388765335083008e-01 1.574887782335281372e-01 1.987980306148529053e-01 -4.220805317163467407e-02 -7.854994535446166992e-01 -1.531905233860015869e-01 -4.525452256202697754e-01
7.388260960578918457e-02 -2.254754453897476196e-01 2.137451469898223877e-01 -5.775517597794532776e-02 -1.732196360826492310e-01 -7.648150324821472168e-01 -4.060082435607910156e-01 -3.389537930488586426e-01
7.371325492858886719e-01 -3.640186786651611328e-01 -2.906906902790069580e-01 -9.888021647930145264e-02 4.966858029365539551e-02 -4.375710487365722656e-01 1.715569384396076202e-02 -1.887268871068954468e-01
3.059653639793395996e-01 -1.151889115571975708e-01 -1.839208453893661499e-01 -5.047454833984375000e-01 -1.986921727657318115e-01 -7.289955019950866699e-01 -1.760736554861068726e-01 -5.105670541524887085e-02
5.660552978515625000e-01 -3.091261982917785645e-01 -5.119219422340393066e-01 -2.115576863288879395e-01 3.651497513055801392e-02 -2.417498379945755005e-01 2.964054942131042480e-01 -3.599569201469421387e-01
1.221624016761779785e-01 7.423261553049087524e-02 4.609041213989257812e-01 -2.118202447891235352e-01 -2.950676977634429932e-01 -2.111335694789886475e-01 6.520798206329345703e-01 -4.067125916481018066e-01
6.938011050224304199e-01 -3.650029897689819336e-01 -6.627458333969116211e-02 -1.538261491805315018e-02 1.654952317476272583e-01 -2.937844097614288330e-01 -3.179841339588165283e-01 -4.073967337608337402e-01
-2.153724282979965210e-01 -3.370003700256347656e-01 9.506563097238540649e-02 -2.788486182689666748e-01 -9.546811878681182861e-02 -5.659022331237792969e-01 6.335100531578063965e-01 -1.501900255680084229e-01
1.970104128122329712e-01 5.312817096710205078e-01 3.068568408489227295e-01 2.614204883575439453e-01 3.172757923603057861e-01 -3.398328423500061035e-01 2.882820367813110352e-01 -4.660130143165588379e-01
1.124617829918861389e-02 -8.172979950904846191e-02 -9.226903319358825684e-02 1.076474264264106750e-01 -2.371738106012344360e-01 -9.467876553535461426e-01 -9.091202169656753540e-02 -1.103121116757392883e-01
3.115300238132476807e-01 -3.436290323734283447e-01 6.028495430946350098e-01 -1.334117949008941650e-01 -5.069200694561004639e-02 -1.135649308562278748e-01 4.134906232357025146e-01 -4.660481214523315430e-01
3.897374570369720459e-01 4.149024933576583862e-02 -9.786793589591979980e-02 -1.587309837341308594e-01 9.311574697494506836e-02 -8.670771121978759766e-01 -2.187150567770004272e-01 -5.727288126945495605e-02
-8.641648292541503906e-02 -4.151135981082916260e-01 -4.193734526634216309e-01 1.231811046600341797e-01 2.312993109226226807e-01 -1.895779967308044434e-01 2.684204876422882080e-01 -6.838687658309936523e-01
2.394733428955078125e-01 -8.520536124706268311e-02 -5.017850995063781738e-01 -4.876045584678649902e-01 1.138908118009567261e-01 -1.581531912088394165e-01 -1.816246807575225830e-01 -6.122703552246093750e-01
1.070407107472419739e-01 5.366068333387374878e-02 1.783708035945892334e-01 -1.071614399552345276e-01 -3.915908932685852051e-01 -3.453540429472923279e-02 5.812370777130126953e-01 -6.708133220672607422e-01
-3.971257507801055908e-01 1.357364058494567871e-01 -1.482337266206741333e-01 1.616343110799789429e-01 3.147911429405212402e-01 -4.289575219154357910e-01 5.265192985534667969e-01 -4.641630649566650391e-01
-1.755332648754119873e-01 -3.510979712009429932e-01 -6.251288205385208130e-02 -1.295397430658340454e-01 3.362825214862823486e-01 -1.280079931020736694e-01 -1.578917028382420540e-03 -8.341194391250610352e-01
1.254109591245651245e-01 6.053439378738403320e-01 -1.942805051803588867e-01 -1.096319034695625305e-01 -1.031896695494651794e-01 -6.953524351119995117e-01 2.501583397388458252e-01 -1.064179092645645142e-01
3.763593034818768501e-03 1.842171400785446167e-01 -3.888127207756042480e-01 -5.165728330612182617e-01 -1.900257915258407593e-01 -2.625488340854644775e-01 5.545967817306518555e-01 -3.679780066013336182e-01
-1.517460402101278305e-02 1.010742504149675369e-02 -4.038340449333190918e-01 -3.245726823806762695e-01 -3.204284310340881348e-01 -5.618198588490486145e-02 3.856357187032699585e-02 -7.898861169815063477e-01
2.572302818298339844e-01 -8.944658190011978149e-02 -5.014786720275878906e-01 -6.030375361442565918e-01 -2.202332764863967896e-02 -2.226504832506179810e-01 3.583962470293045044e-02 -5.092683434486389160e-01
1.424719393253326416e-01 7.349873892962932587e-03 -5.148733500391244888e-03 4.621400237083435059e-01 -2.266785502433776855e-01 -5.271588563919067383e-01 -2.902477979660034180e-01 -5.937376618385314941e-01
4.955878257751464844e-01 3.899263739585876465e-01 1.291341334581375122e-01 1.439098864793777466e-01 7.240290194749832153e-02 -7.956164330244064331e-02 2.454921156167984009e-01 -7.022292017936706543e-01
3.753502070903778076e-01 5.433222651481628418e-01 1.864949613809585571e-01 2.532512135803699493e-02 3.471112549304962158e-01 -4.759424626827239990e-01 -1.541512161493301392e-01 -3.971414268016815186e-01
1.810771822929382324e-01 1.598283797502517700e-01 2.912470400333404541e-01 -2.273791432380676270e-01 -5.675464272499084473e-01 -5.053106546401977539e-01 -2.532919049263000488e-01 -4.043948352336883545e-01
-3.328095376491546631e-01 7.727853953838348389e-02 -1.232137903571128845e-01 1.165151223540306091e-01 4.346231222152709961e-01 -2.995841801166534424e-01 4.468496739864349365e-01 -6.133399009704589844e-01
7.203079760074615479e-02 -5.405802726745605469e-01 3.284887373447418213e-01 8.844754099845886230e-02 1.251933723688125610e-01 -6.167198419570922852e-01 -2.644332945346832275e-01 -3.477282822132110596e-01
3.081569969654083252e-01 -1.552973836660385132e-01 -4.781503379344940186e-01 -5.739970803260803223e-01 2.132997289299964905e-02 -1.734285503625869751e-01 8.180445432662963867e-02 -5.344129800796508789e-01
2.465638965368270874e-01 4.670552909374237061e-01 -8.354909718036651611e-02 3.680151998996734619e-01 2.187487669289112091e-02 -5.155639648437500000e-01 -1.232143118977546692e-01 -5.451453924179077148e-01
6.301558613777160645e-01 -1.000240296125411987e-01 2.902257740497589111e-01 -1.669071316719055176e-01 -3.337105512619018555e-01 -4.785665273666381836e-01 3.487054109573364258e-01 -1.372071653604507446e-01
-2.637317478656768799e-01 -4.031078219413757324e-01 -1.511248201131820679e-01 1.009902805089950562e-01 3.669339418411254883e-01 -3.680251240730285645e-01 4.889867901802062988e-01 -4.751007258892059326e-01
-2.165036946535110474e-01 -1.575285494327545166e-01 -5.335696786642074585e-02 -2.195319384336471558e-01 4.197906851768493652e-01 -1.746797114610671997e-01 5.108596682548522949e-01 -6.399648189544677734e-01
2.474642097949981689e-01 -1.468452066183090210e-01 5.019837617874145508e-01 -2.054101675748825073e-01 2.025348097085952759e-01 -8.268038928508758545e-02 6.310613155364990234e-01 -4.206209480762481689e-01
1.598494201898574829e-01 2.480093240737915039e-01 5.525342226028442383e-01 -1.634601876139640808e-02 3.799712657928466797e-01 -6.225485801696777344e-01 -1.080476194620132446e-01 -2.525055408477783203e-01
-7.606379687786102295e-02 7.486864179372787476e-02 6.469050645828247070e-01 1.209313869476318359e-01 -1.624089777469635010e-01 -5.893053412437438965e-01 5.953652411699295044e-02 -4.222514629364013672e-01
1.945703774690628052e-01 3.980732336640357971e-02 -7.175104022026062012e-01 -8.143498003482818604e-02 -1.525840312242507935e-01 -4.946254193782806396e-01 4.578369110822677612e-02 -4.111843705177307129e-01
-1.868208944797515869e-01 -4.306266903877258301e-01 6.991192698478698730e-02 6.836513429880142212e-02 -1.233633980154991150e-02 -6.066184639930725098e-01 6.088408827781677246e-01 -1.768382936716079712e-01
5.473368167877197266e-01 -5.155519396066665649e-02 8.038168400526046753e-02 -3.787037432193756104e-01 -3.189102113246917725e-01 -4.027474820613861084e-01 5.198066234588623047e-01 -1.173827573657035828e-01
1.596623063087463379e-01 3.967468142509460449e-01 2.811408638954162598e-01 1.011720299720764160e-01 -5.140237137675285339e-02 -3.468422293663024902e-01 -3.775200843811035156e-01 -6.799712181091308594e-01
-7.631762325763702393e-02 -4.089682400226593018e-01 2.159961163997650146e-01 1.645338982343673706e-01 8.325238525867462158e-02 -7.231755256652832031e-01 -2.975018918514251709e-01 -3.671156466007232666e-01
-1.904475390911102295e-01 -3.137250244617462158e-01 -7.688347250223159790e-02 -2.739155590534210205e-01 -3.957599103450775146e-01 -4.691056609153747559e-01 5.838608741760253906e-01 -2.584298551082611084e-01
9.466084837913513184e-02 6.405588984489440918e-01 -4.140121489763259888e-02 5.173802748322486877e-02 -7.987791299819946289e-02 -6.868350505828857422e-01 2.453992515802383423e-01 -1.949077993631362915e-01
4.863208532333374023e-01 4.494260996580123901e-03 -6.574351787567138672e-01 -1.274072825908660889e-01 -5.331423878669738770e-02 -4.788776636123657227e-01 2.072988301515579224e-01 -1.996978670358657837e-01
1.265132874250411987e-01 -9.106513857841491699e-02 4.083858728408813477e-01 9.825234115123748779e-02 -3.902066349983215332e-01 -7.767069339752197266e-01 9.180257469415664673e-02 -1.878998726606369019e-01
1.717163994908332825e-02 8.501294255256652832e-02 4.075407385826110840e-01 -1.617425233125686646e-01 -5.244681835174560547e-01 -2.228432595729827881e-01 5.043074488639831543e-01 -4.702932536602020264e-01
-4.399361908435821533e-01 -3.768983781337738037e-01 -1.875069737434387207e-01 -4.233392775058746338e-01 -2.043665945529937744e-01 -5.354301929473876953e-01 2.395025044679641724e-01 -2.534092366695404053e-01
1.262062489986419678e-01 3.710865676403045654e-01 1.390626728534698486e-01 4.395245611667633057e-01 1.406204551458358765e-01 -4.519046545028686523e-01 -2.249164432287216187e-01 -5.993890762329101562e-01
5.940879136323928833e-02 -2.359677404165267944e-01 1.464703977108001709e-01 -5.514736175537109375e-01 4.383659660816192627e-01 -1.727338135242462158e-01 -3.784690797328948975e-02 -6.259226202964782715e-01
2.015600502490997314e-01 6.900295615196228027e-01 4.871416836977005005e-02 7.331919670104980469e-02 -2.210189253091812134e-01 -3.212403059005737305e-01 2.077253013849258423e-01 -5.294235944747924805e-01
6.057946681976318359e-01 -3.089630603790283203e-02 -1.895100474357604980e-01 -3.686094880104064941e-01 5.499101802706718445e-02 -5.223585367202758789e-01 -3.767702579498291016e-01 -2.059927433729171753e-01
6.865494847297668457e-01 -2.632908523082733154e-01 -5.257298052310943604e-02 -5.783938243985176086e-02 2.392902225255966187e-01 -5.587781071662902832e-01 -1.950164437294006348e-01 -2.137620151042938232e-01
4.472779929637908936e-01 -3.512746691703796387e-01 4.279114007949829102e-01 -4.416153132915496826e-01 -7.578231394290924072e-02 -1.911936849355697632e-01 3.579754829406738281e-01 -3.577314615249633789e-01
-1.816363781690597534e-01 -4.255993366241455078e-01 -6.321603804826736450e-02 2.466165833175182343e-02 -3.336882889270782471e-01 -6.305801272392272949e-01 4.635383784770965576e-01 -2.396289259195327759e-01
1.726162880659103394e-01 -1.138476952910423279e-01 3.284585475921630859e-01 -1.132014617323875427e-01 -4.123415946960449219e-01 -3.633353486657142639e-02 4.335993230342864990e-01 -6.907886266708374023e-01
-2.723833322525024414e-01 2.395102232694625854e-01 3.465264737606048584e-01 -1.869656890630722046e-01 -3.117076456546783447e-01 -6.580623388290405273e-01 -2.356941401958465576e-01 -3.572760522365570068e-01
-1.184789687395095825e-01 -2.533975243568420410e-01 2.561737895011901855e-01 -3.998779654502868652e-01 4.614531397819519043e-01 -1.421999633312225342e-01 5.532137304544448853e-02 -6.782366633415222168e-01
-1.922858953475952148e-01 -3.002370297908782959e-01 2.527098357677459717e-02 -3.019071519374847412e-01 -4.495376646518707275e-01 -4.244965314865112305e-01 5.407002568244934082e-01 -3.262810707092285156e-01
2.055845111608505249e-01 5.775191187858581543e-01 3.552342057228088379e-01 -2.107547521591186523e-01 1.863616332411766052e-02 -6.553366184234619141e-01 -2.550393156707286835e-02 -1.520981937646865845e-01
-2.498394697904586792e-01 8.362259715795516968e-03 -9.154639393091201782e-02 2.108824253082275391e-01 2.390506863594055176e-01 -1.493546962738037109e-01 3.372164964675903320e-01 -8.315593600273132324e-01
5.389717817306518555e-01 3.423797488212585449e-01 -3.552677035331726074e-01 -1.668616980314254761e-01 3.048048317432403564e-01 -3.299988508224487305e-01 4.216998815536499023e-01 -2.420571148395538330e-01
-4.217371344566345215e-01 -3.696152567863464355e-01 -9.152781218290328979e-02 -2.604113519191741943e-01 -3.489260971546173096e-01 -6.167949438095092773e-01 2.303530573844909668e-01 -2.325574010610580444e-01
1.067744567990303040e-01 -2.850237675011157990e-02 -3.128291070461273193e-01 -6.920866370201110840e-01 6.756997201591730118e-03 -2.468675523996353149e-01 -1.626964509487152100e-01 -5.687541961669921875e-01
-6.782318651676177979e-02 -4.951613768935203552e-02 -1.840227097272872925e-01 -7.843964099884033203e-01 1.914408802986145020e-01 -3.512096703052520752e-01 1.757780462503433228e-02 -4.283683001995086670e-01
5.675943493843078613e-01 -3.216392993927001953e-01 1.145230308175086975e-01 3.080779910087585449e-01 3.232828378677368164e-01 -2.664394080638885498e-01 -1.797628104686737061e-01 -5.084691047668457031e-01
-3.628227859735488892e-02 -3.910944461822509766e-01 -7.970266789197921753e-02 -2.110390812158584595e-01 5.689433813095092773e-01 -2.548425495624542236e-01 7.617785781621932983e-02 -6.327673792839050293e-01
-4.129817485809326172e-01 -7.010787725448608398e-03 -1.293767988681793213e-01 -2.898535728454589844e-01 1.565240621566772461e-01 -2.766649723052978516e-01 6.018420457839965820e-01 -5.151568651199340820e-01
-3.462082147598266602e-01 -5.822435021400451660e-01 8.651782572269439697e-02 -1.791330128908157349e-01 8.624188601970672607e-02 -4.848474860191345215e-01 4.067533016204833984e-01 -3.059333264827728271e-01
-3.827849328517913818e-01 -3.582855761051177979e-01 -1.994307935237884521e-01 -3.252800405025482178e-01 -2.616570591926574707e-01 -5.082665681838989258e-01 4.025434255599975586e-01 -3.011428415775299072e-01
-2.094083428382873535e-01 -7.344371825456619263e-02 -3.447163850069046021e-02 -5.297240614891052246e-01 2.176848649978637695e-01 -1.088265031576156616e-01 4.388507604598999023e-01 -6.458625197410583496e-01
-4.123990833759307861e-01 1.420939564704895020e-01 -1.396234631538391113e-01 1.799465864896774292e-01 2.633984684944152832e-01 -4.513608217239379883e-01 5.009574294090270996e-01 -4.835259020328521729e-01
-8.913285285234451294e-02 -7.087227702140808105e-02 -5.143779516220092773e-01 3.055164217948913574e-01 2.215235233306884766e-01 -2.146472185850143433e-01 1.713212877511978149e-01 -7.103593349456787109e-01
-2.583432197570800781e-01 -2.676933258771896362e-02 8.717300742864608765e-02 -1.601101756095886230e-01 -2.900126874446868896e-01 -7.527499198913574219e-01 4.928359389305114746e-01 -7.537022233009338379e-02
-9.975659847259521484e-02 -3.723857402801513672e-01 -3.324008285999298096e-01 -4.315679520368576050e-02 8.095706813037395477e-03 -1.321258489042520523e-02 2.980723679065704346e-01 -8.061870932579040527e-01
4.199661612510681152e-01 3.550831079483032227e-01 -2.624553143978118896e-01 -5.059702396392822266e-01 -7.021595537662506104e-02 -3.744405210018157959e-01 3.377972245216369629e-01 -3.367680311203002930e-01
2.316875457763671875e-01 4.316342771053314209e-01 3.574540019035339355e-01 3.325709998607635498e-01 2.665000259876251221e-01 -3.781998455524444580e-01 3.467677235603332520e-01 -4.328171312808990479e-01
2.541316449642181396e-01 4.145170152187347412e-01 -1.610472798347473145e-01 1.722319275140762329e-01 -7.449629902839660645e-02 -4.473938420414924622e-02 3.514736294746398926e-01 -7.595442533493041992e-01
-5.678506940603256226e-02 2.014381885528564453e-01 -2.120568752288818359e-01 -6.131214499473571777e-01 -1.838519424200057983e-01 -2.437644451856613159e-01 5.616887211799621582e-01 -3.558019697666168213e-01
-4.992711544036865234e-01 -2.271437495946884155e-01 -9.289314597845077515e-02 -2.331388145685195923e-01 -3.757888078689575195e-01 -6.379967331886291504e-01 1.677010506391525269e-01 -2.444799542427062988e-01
6.298059970140457153e-02 5.135331153869628906e-01 -1.008086577057838440e-01 8.458762615919113159e-02 -2.556658685207366943e-01 -7.781565189361572266e-01 1.350602060556411743e-01 -1.608285009860992432e-01
-3.632484674453735352e-01 -2.719914615154266357e-01 1.261058151721954346e-01 -5.223811790347099304e-02 3.928240835666656494e-01 -2.378814816474914551e-01 3.766534924507141113e-01 -6.501334309577941895e-01
1.203146055340766907e-01 -1.065865531563758850e-01 -3.807816207408905029e-01 1.997837573289871216e-01 9.949595481157302856e-02 -8.770937919616699219e-01 2.302591688930988312e-02 -9.763278812170028687e-02
6.729596853256225586e-01 -3.372347950935363770e-01 -1.496503949165344238e-01 1.499447226524353027e-01 2.046336680650711060e-01 -3.523376882076263428e-01 -2.525797188282012939e-01 -3.983793258666992188e-01
-5.639837309718132019e-02 4.255506098270416260e-01 2.024464011192321777e-01 -2.874920070171356201e-01 -3.927296102046966553e-01 -4.978174269199371338e-01 -2.537920475006103516e-01 -4.749952554702758789e-01
1.992489397525787354e-01 4.566567391157150269e-02 2.464342564344406128e-01 -2.832932174205780029e-01 -3.447817265987396240e-01 5.596042424440383911e-02 3.951122164726257324e-01 -7.342411875724792480e-01
1.391859352588653564e-01 6.453932523727416992e-01 3.126144781708717346e-02 2.132008820772171021e-01 -6.408333033323287964e-02 -6.262518167495727539e-01 8.996737748384475708e-02 -3.365576863288879395e-01
2.867455184459686279e-01 1.097311303019523621e-01 -2.708376757800579071e-02 1.553162783384323120e-01 1.577899158000946045e-01 -9.248933792114257812e-01 -2.134681493043899536e-02 -9.918568655848503113e-03
3.885940909385681152e-01 -1.084895730018615723e-01 2.784922420978546143e-01 -8.880327641963958740e-02 -3.775370419025421143e-01 -7.270854711532592773e-01 2.822261452674865723e-01 -3.068358823657035828e-02
-5.064911022782325745e-02 -4.811603426933288574e-01 -1.859489083290100098e-01 -2.845155596733093262e-01 4.800808727741241455e-01 -2.697976827621459961e-01 6.339152157306671143e-02 -5.857527852058410645e-01
2.272953093051910400e-01 6.387376785278320312e-01 1.601805239915847778e-01 1.186597719788551331e-01 -1.808428466320037842e-01 -2.074373662471771240e-01 2.073150426149368286e-01 -6.179800033569335938e-01
1.504359096288681030e-01 -3.569362759590148926e-01 -5.951304435729980469e-01 -4.448879659175872803e-01 -4.676778335124254227e-03 -4.538684785366058350e-01 2.084926664829254150e-01 -2.199368923902511597e-01
-2.478245347738265991e-01 -2.326056212186813354e-01 2.851333022117614746e-01 -1.295796036720275879e-01 -3.388907387852668762e-02 -5.923726558685302734e-01 6.377000212669372559e-01 -1.663450449705123901e-01
9.483989328145980835e-02 1.180511713027954102e-01 4.079875051975250244e-01 2.458196133375167847e-01 7.240083068609237671e-02 -5.896509289741516113e-01 -3.248561024665832520e-01 -5.401172041893005371e-01
-1.200048550963401794e-01 2.947763204574584961e-01 -6.781961023807525635e-02 -6.207795739173889160e-01 -1.687623187899589539e-02 -1.469719856977462769e-01 3.972344398498535156e-01 -5.736358165740966797e-01
-1.286195814609527588e-01 -3.787648081779479980e-01 -1.151288747787475586e-01 -3.176886141300201416e-01 -3.670172095298767090e-01 -4.896810948848724365e-01 5.298545956611633301e-01 -2.656659781932830811e-01
6.536393761634826660e-01 -4.981892928481101990e-02 3.932531923055648804e-02 1.216640602797269821e-02 -3.408938050270080566e-01 -3.599119186401367188e-01 5.278503894805908203e-01 -2.102575749158859253e-01
-2.712114341557025909e-02 -1.827340722084045410e-01 3.343963623046875000e-01 -1.627328693866729736e-01 -5.033752918243408203e-01 -1.823639571666717529e-01 4.640648365020751953e-01 -5.705876946449279785e-01
1.508407481014728546e-02 3.434283733367919922e-01 3.830526769161224365e-01 -2.590143382549285889e-01 4.917730391025543213e-01 -6.007842421531677246e-01 2.229619473218917847e-01 -1.245682835578918457e-01
1.279642879962921143e-01 -3.136415034532546997e-02 -6.606168113648891449e-03 -3.135418891906738281e-01 -4.280328154563903809e-01 -4.848949611186981201e-01 6.647884249687194824e-01 -1.549531072378158569e-01
3.859587311744689941e-01 4.628053605556488037e-01 3.776814937591552734e-01 1.075043380260467529e-01 1.967536807060241699e-01 -5.872189998626708984e-01 -1.855639182031154633e-02 -3.142674267292022705e-01
-9.490765631198883057e-02 -5.199258327484130859e-01 -1.672230213880538940e-01 -2.102884352207183838e-01 4.554768800735473633e-01 -3.250752985477447510e-01 2.191245406866073608e-01 -5.360375046730041504e-01
8.294499665498733521e-02 2.847392559051513672e-01 -1.303688436746597290e-01 -5.249465107917785645e-01 -6.454614549875259399e-02 1.335307373665273190e-03 3.994707763195037842e-02 -7.833997607231140137e-01
1.611903607845306396e-01 5.128505825996398926e-01 -3.990954533219337463e-02 2.693618834018707275e-01 -1.709594726562500000e-01 -5.881695747375488281e-01 4.542494937777519226e-02 -5.095285773277282715e-01
-2.435490936040878296e-01 8.169470727443695068e-02 -8.676633983850479126e-02 -1.547432243824005127e-01 -2.818318009376525879e-01 -7.708069682121276855e-01 4.740132391452789307e-01 -6.538209319114685059e-02
4.562859237194061279e-01 2.003005594015121460e-01 3.863126933574676514e-01 -3.159945309162139893e-01 -1.081328722648322582e-03 -7.074734568595886230e-01 4.423407465219497681e-02 -1.079459208995103836e-02
2.734819054603576660e-01 6.150607466697692871e-01 1.248605400323867798e-01 1.231219992041587830e-01 -1.127762719988822937e-01 -1.758776605129241943e-01 2.832950055599212646e-01 -6.262996792793273926e-01
-2.569533288478851318e-01 -1.060959771275520325e-01 -1.829835921525955200e-01 1.386896669864654541e-01 2.587693035602569580e-01 -2.377701848745346069e-01 4.909536242485046387e-01 -7.109634876251220703e-01
5.200839042663574219e-01 3.509163260459899902e-01 -5.522294044494628906e-01 -1.207678094506263733e-01 -3.012574277818202972e-02 -3.749749958515167236e-01 -2.535489946603775024e-02 -3.803572356700897217e-01
2.486580759286880493e-01 4.263943731784820557e-01 1.921014189720153809e-01 -9.392398595809936523e-02 -8.024862408638000488e-02 -7.892649769783020020e-01 2.850465178489685059e-01 1.335431705228984356e-03
2.636082768440246582e-01 9.170558303594589233e-02 4.950150847434997559e-02 3.948064744472503662e-01 -3.184895589947700500e-02 -8.216054439544677734e-01 -1.309817284345626831e-01 -2.656546533107757568e-01
-5.983496829867362976e-02 -4.329434782266616821e-02 3.574902191758155823e-02 3.562647998332977295e-01 6.750533822923898697e-03 -8.957408666610717773e-01 -8.617622405290603638e-02 -2.377374321222305298e-01
5.950734019279479980e-01 -3.168099373579025269e-02 2.926113009452819824e-01 5.807657167315483093e-02 -2.438185811042785645e-01 -5.667431950569152832e-01 4.138386547565460205e-01 -6.310240924358367920e-02
6.264021992683410645e-01 -2.858911156654357910e-01 -1.057461351156234741e-01 -5.537877082824707031e-01 -2.128803431987762451e-01 -1.677535623311996460e-01 1.347722411155700684e-01 -3.411752879619598389e-01
1.758893877267837524e-01 -2.056625783443450928e-01 -1.420848630368709564e-02 4.233597218990325928e-01 2.832459211349487305e-01 -6.276810765266418457e-01 -2.879596054553985596e-01 -4.361168444156646729e-01
-2.053414434194564819e-01 -4.060755670070648193e-01 5.141191557049751282e-02 -3.573145568370819092e-01 4.328527152538299561e-01 -3.557913601398468018e-01 3.457439839839935303e-01 -4.786783158779144287e-01
1.546089947223663330e-01 -1.489778310060501099e-01 1.017295047640800476e-01 -6.237010359764099121e-01 3.869099915027618408e-01 -1.301447749137878418e-01 -1.553292721509933472e-01 -6.031466126441955566e-01
1.801689118146896362e-01 1.900282949209213257e-01 1.564218252897262573e-01 2.599129378795623779e-01 -5.689027905464172363e-01 -4.942911565303802490e-01 -1.042740494012832642e-01 -5.104496479034423828e-01
4.151819050312042236e-01 5.490078330039978027e-01 -1.061899214982986450e-01 -1.636771112680435181e-01 2.336022108793258667e-01 -3.993782103061676025e-01 4.891991615295410156e-01 -1.864382326602935791e-01
3.307544291019439697e-01 4.606496989727020264e-01 3.793662190437316895e-01 -1.788477599620819092e-01 2.650197744369506836e-01 -6.050816178321838379e-01 1.774757355451583862e-01 -1.861218214035034180e-01
-2.003300338983535767e-01 -3.148604333400726318e-01 1.445977687835693359e-01 1.079707443714141846e-01 4.518133401870727539e-01 -2.519376575946807861e-01 4.029656052589416504e-01 -6.310116052627563477e-01
6.043593287467956543e-01 3.639776110649108887e-01 -4.535747170448303223e-01 -1.298227608203887939e-01 1.850853860378265381e-01 -3.740224242210388184e-01 5.485864728689193726e-02 -3.201988935470581055e-01
1.595380157232284546e-01 6.817061454057693481e-02 -4.076639562845230103e-02 -5.865282416343688965e-01 -6.497409939765930176e-02 -7.068284749984741211e-01 -3.227005302906036377e-01 -1.275133341550827026e-01
4.474141299724578857e-01 3.796060085296630859e-01 1.745986491441726685e-01 1.419464796781539917e-01 1.160426884889602661e-01 -9.609473496675491333e-02 4.458180069923400879e-01 -6.193810105323791504e-01
-7.020931690931320190e-02 -2.861567735671997070e-01 9.495028108358383179e-02 -5.646769404411315918e-01 4.401505291461944580e-01 -3.182354271411895752e-01 -4.843637347221374512e-02 -5.366162657737731934e-01
-3.824779689311981201e-01 1.332978606224060059e-01 -1.138378232717514038e-01 1.104971915483474731e-01 3.166749775409698486e-01 -3.330390155315399170e-01 4.676181077957153320e-01 -6.171783208847045898e-01
2.916784882545471191e-01 4.853308498859405518e-01 4.425230026245117188e-01 2.248258441686630249e-01 2.712572515010833740e-01 -2.709679901599884033e-01 3.256134092807769775e-01 -4.242360293865203857e-01
3.517924249172210693e-01 -1.486244052648544312e-01 -6.326291561126708984e-01 -3.967210054397583008e-01 -1.946409977972507477e-02 -3.466466665267944336e-01 -9.218764305114746094e-02 -4.092728495597839355e-01
5.454761385917663574e-01 -1.385779827833175659e-01 -5.836481600999832153e-02 3.622786998748779297e-01 8.858866058290004730e-03 5.017596110701560974e-02 3.327010273933410645e-01 -6.597830057144165039e-01
-1.609763801097869873e-01 9.156129509210586548e-02 6.488163471221923828e-01 1.593776643276214600e-01 -1.719569414854049683e-01 -5.002556443214416504e-01 1.954165287315845490e-02 -4.890119135379791260e-01
-2.728502750396728516e-01 -3.075854778289794922e-01 1.788930147886276245e-01 9.841854125261306763e-02 3.498291373252868652e-01 -2.124441117048263550e-01 3.813202977180480957e-01 -6.901714801788330078e-01
-1.152813136577606201e-01 -6.869383156299591064e-03 1.910844147205352783e-01 5.027483701705932617e-01 -2.220981717109680176e-01 -2.380726039409637451e-01 -8.720985800027847290e-02 -7.640564441680908203e-01
4.786742031574249268e-01 2.137011736631393433e-01 -6.090889573097229004e-01 1.057431921362876892e-01 8.776313811540603638e-02 -2.721444666385650635e-01 6.562010943889617920e-02 -5.069133043289184570e-01
2.774948775768280029e-01 -3.011516630649566650e-01 4.405264258384704590e-01 -3.781257271766662598e-01 1.356909573078155518e-01 -8.415019512176513672e-02 5.043407678604125977e-01 -4.641216099262237549e-01
2.195785939693450928e-01 -3.008204102516174316e-01 5.491376519203186035e-01 -2.961105704307556152e-01 -1.960039734840393066e-01 -1.156931966543197632e-01 4.151183068752288818e-01 -4.979285597801208496e-01
3.523558974266052246e-01 -1.744345575571060181e-02 6.002148985862731934e-01 -2.051500082015991211e-01 -8.064529299736022949e-02 -6.432906985282897949e-01 2.247478812932968140e-01 -4.856333509087562561e-02
4.310784935951232910e-01 -3.292307853698730469e-01 4.989087581634521484e-01 -3.685128390789031982e-01 5.669743195176124573e-02 -1.127900779247283936e-01 4.131214320659637451e-01 -3.666899502277374268e-01
-8.092489838600158691e-02 7.673254609107971191e-02 6.079016923904418945e-01 -1.098719090223312378e-01 4.011209011077880859e-01 -6.196943521499633789e-01 1.870481818914413452e-01 -1.613721102476119995e-01
-3.323841467499732971e-02 -2.492396980524063110e-01 2.518186569213867188e-01 -5.851833894848823547e-02 -3.876509666442871094e-01 -1.251340508460998535e-01 6.121806502342224121e-01 -5.737951993942260742e-01
-1.149205565452575684e-01 1.705306023359298706e-01 2.036981284618377686e-03 -6.086269617080688477e-01 1.350954174995422363e-01 -8.454447239637374878e-02 3.567826151847839355e-01 -6.592336893081665039e-01
-1.816811561584472656e-01 3.223651051521301270e-01 2.158970534801483154e-01 -1.514564901590347290e-01 1.094130128622055054e-01 -7.748301029205322266e-01 4.183080494403839111e-01 -7.878906279802322388e-02
2.014330029487609863e-01 -1.380818486213684082e-01 4.775621592998504639e-01 -2.355691790580749512e-01 -2.817972898483276367e-01 -3.269737213850021362e-02 4.590134918689727783e-01 -6.046714186668395996e-01
5.630335211753845215e-02 -2.555326819419860840e-01 2.363689690828323364e-01 -3.389861881732940674e-01 4.732833504676818848e-01 -5.341546237468719482e-02 -2.691316232085227966e-02 -7.301893234252929688e-01
4.335958659648895264e-01 1.718847006559371948e-01 -1.727355718612670898e-01 2.215763479471206665e-01 -1.670665852725505829e-02 6.654977332800626755e-03 2.817846238613128662e-01 -7.898042201995849609e-01
2.634322047233581543e-01 2.599134743213653564e-01 1.420369595289230347e-01 2.923667132854461670e-01 -3.976100981235504150e-01 -7.327869534492492676e-01 6.927105039358139038e-02 -2.398472130298614502e-01
-3.408537805080413818e-01 1.004478633403778076e-01 -1.298004686832427979e-01 1.034622937440872192e-01 3.394206464290618896e-01 -4.086414575576782227e-01 5.450046062469482422e-01 -5.166740417480468750e-01
-2.353486269712448120e-01 -1.874895393848419189e-02 5.146926641464233398e-01 6.115918233990669250e-02 3.402458876371383667e-02 -7.718867659568786621e-01 1.461103260517120361e-01 -2.393646389245986938e-01
4.974533244967460632e-02 5.584849715232849121e-01 -6.751388311386108398e-02 -3.849686980247497559e-01 3.087460296228528023e-03 -6.942418813705444336e-01 2.245775908231735229e-01 2.108291722834110260e-02
-3.780751526355743408e-01 9.072034060955047607e-02 -2.238782495260238647e-01 1.439388543367385864e-01 2.427272647619247437e-01 -4.453763961791992188e-01 5.162350535392761230e-01 -5.041962862014770508e-01
-2.210627794265747070e-01 -1.921679526567459106e-01 -3.631409108638763428e-01 -5.675192475318908691e-01 -1.859591752290725708e-01 -4.180462956428527832e-01 4.238508343696594238e-01 -2.669455111026763916e-01
-2.517447769641876221e-01 -5.314148031175136566e-03 2.843448193743824959e-03 -6.723244190216064453e-01 2.751648128032684326e-01 -2.756870388984680176e-01 2.803967595100402832e-01 -5.042088627815246582e-01
5.458937287330627441e-01 -3.104670345783233643e-01 1.463547945022583008e-01 -4.598120227456092834e-02 4.350056648254394531e-01 -4.402401745319366455e-01 -2.905950546264648438e-01 -3.385108113288879395e-01
6.721613556146621704e-02 4.370251297950744629e-01 -1.881031841039657593e-01 -5.374062657356262207e-01 -9.250751696527004242e-03 -7.961446791887283325e-02 7.414343953132629395e-02 -6.843839883804321289e-01
5.194660425186157227e-01 4.682417213916778564e-01 -1.232098937034606934e-01 -2.386709451675415039e-01 -7.099552452564239502e-02 -4.479346871376037598e-01 4.588654339313507080e-01 -1.500562280416488647e-01
3.252495527267456055e-01 1.402317285537719727e-01 -3.318551480770111084e-01 2.206788510084152222e-01 -4.477931559085845947e-01 -9.745997190475463867e-02 1.177910491824150085e-01 -7.013051509857177734e-01
1.340949982404708862e-01 5.740838646888732910e-01 4.109895229339599609e-02 2.474662959575653076e-01 2.439110353589057922e-02 -5.776107311248779297e-01 -7.396428287029266357e-02 -4.998178780078887939e-01
3.951271772384643555e-01 3.056316673755645752e-01 1.344719529151916504e-01 6.737729907035827637e-02 -1.329428404569625854e-01 4.298489540815353394e-02 3.356980085372924805e-01 -7.717686295509338379e-01
4.035403430461883545e-01 -1.910757422447204590e-01 4.219230711460113525e-01 -2.743978798389434814e-01 -4.661026597023010254e-01 -4.473195075988769531e-01 -6.822769343852996826e-02 -3.540202081203460693e-01
6.737137436866760254e-01 1.822383143007755280e-02 3.185148835182189941e-01 -1.095473766326904297e-01 -3.323028385639190674e-01 -6.107933074235916138e-02 -8.578296005725860596e-02 -5.575040578842163086e-01
1.941203773021697998e-01 -1.388147193938493729e-02 1.533005088567733765e-01 -1.728293895721435547e-01 -2.832704484462738037e-01 1.533074975013732910e-01 3.605771958827972412e-01 -8.215790987014770508e-01
-3.103310167789459229e-01 2.296133786439895630e-01 7.419828325510025024e-02 -3.489805161952972412e-01 2.998411655426025391e-01 -1.242609545588493347e-01 4.504636228084564209e-01 -6.445282697677612305e-01
3.829676806926727295e-01 8.247211575508117676e-03 -5.521348491311073303e-02 1.099026873707771301e-01 -4.704701900482177734e-01 -3.477579653263092041e-01 -4.255628883838653564e-01 -5.610339045524597168e-01
-8.376410603523254395e-02 2.810408174991607666e-01 -3.066653609275817871e-01 4.717943966388702393e-01 -7.464910298585891724e-02 -4.401170015335083008e-01 -1.296895146369934082e-01 -6.174716949462890625e-01
-3.319229483604431152e-01 8.059494942426681519e-02 -1.405604034662246704e-01 3.055461943149566650e-01 5.842087790369987488e-03 -2.689092159271240234e-01 4.124511182308197021e-01 -7.264666557312011719e-01
-6.621613353490829468e-02 -2.212487161159515381e-01 -2.489649355411529541e-01 -5.122745037078857422e-01 -3.427842259407043457e-01 -4.247958064079284668e-01 5.332011580467224121e-01 -1.999994963407516479e-01
7.146480679512023926e-01 2.223498076200485229e-01 4.162682220339775085e-02 -4.286405444145202637e-02 7.003512978553771973e-02 -1.205667853355407715e-02 3.660657107830047607e-01 -5.451735854148864746e-01
3.085248768329620361e-01 7.529266923666000366e-02 -6.482400745153427124e-02 -6.389487981796264648e-01 -4.096922874450683594e-01 -4.298274815082550049e-01 3.481747508049011230e-01 -1.134055331349372864e-01
5.661445260047912598e-01 -2.476930767297744751e-01 3.293295204639434814e-01 -1.269521117210388184e-01 -2.780038416385650635e-01 -4.641545414924621582e-01 4.359763562679290771e-01 -1.036956831812858582e-01
-5.703574046492576599e-03 4.148994088172912598e-01 5.727910250425338745e-02 -2.226768285036087036e-01 -4.205371737480163574e-01 -5.532260537147521973e-01 -3.394225239753723145e-01 -4.205256402492523193e-01
-2.728381752967834473e-01 7.761240750551223755e-02 -2.936711013317108154e-01 3.450457155704498291e-01 1.263279169797897339e-01 -3.178112208843231201e-01 4.420766830444335938e-01 -6.339100599288940430e-01
-2.715317606925964355e-01 -1.652306765317916870e-01 2.361529320478439331e-01 -3.162712454795837402e-01 -2.663374841213226318e-01 -7.314203381538391113e-01 3.704800009727478027e-01 -2.560415072366595268e-03
5.109347701072692871e-01 1.542101055383682251e-01 3.195607960224151611e-01 1.584945768117904663e-01 -2.918437421321868896e-01 -6.286664009094238281e-01 -1.616638004779815674e-01 -2.852997779846191406e-01
4.333554953336715698e-02 -2.414867579936981201e-01 1.126807704567909241e-01 -1.754728108644485474e-01 -2.342536449432373047e-01 -6.815068721771240234e-01 6.133365631103515625e-01 -2.846587635576725006e-02
3.398597836494445801e-01 -8.433900028467178345e-02 3.067325055599212646e-01 -2.296117879450321198e-02 -3.651917874813079834e-01 -4.511016886681318283e-03 4.736362397670745850e-01 -6.519613862037658691e-01
-7.050875574350357056e-02 2.254331409931182861e-01 6.550682783126831055e-01 -1.150545999407768250e-01 2.661262750625610352e-01 -5.878148078918457031e-01 8.068384602665901184e-03 -2.923045158386230469e-01
-3.707919120788574219e-01 -5.501365661621093750e-02 1.441252604126930237e-02 8.863444626331329346e-02 1.485452800989151001e-01 -1.748054474592208862e-01 4.286205172538757324e-01 -7.842733860015869141e-01
2.381246984004974365e-01 5.691968202590942383e-01 4.445958882570266724e-02 1.639892756938934326e-01 -2.229111045598983765e-01 -3.147346675395965576e-01 3.943835198879241943e-01 -5.349362492561340332e-01
5.332053303718566895e-01 3.381189703941345215e-01 -4.187248945236206055e-01 -2.328674644231796265e-01 1.587836146354675293e-01 -3.324665427207946777e-01 4.152000844478607178e-01 -2.523341476917266846e-01
1.245304569602012634e-01 -2.290955185890197754e-01 -3.197473287582397461e-02 6.103900671005249023e-01 2.550320234149694443e-03 -5.475251674652099609e-01 2.088800519704818726e-01 -4.636674523353576660e-01
6.396451592445373535e-01 -4.173376411199569702e-02 -2.086169868707656860e-01 -4.148547649383544922e-01 -1.790951490402221680e-01 -5.397788882255554199e-01 -1.541897952556610107e-01 -1.620990037918090820e-01
8.892303705215454102e-02 -1.436401605606079102e-01 2.097669839859008789e-01 -1.773997694253921509e-01 -3.870017528533935547e-01 -7.293735742568969727e-01 4.619274139404296875e-01 -2.922773547470569611e-02
5.326814651489257812e-01 9.544322639703750610e-02 -2.327001243829727173e-01 3.908088058233261108e-02 -3.659594058990478516e-01 -1.947549134492874146e-01 -2.908887565135955811e-01 -6.284840703010559082e-01
4.823519885540008545e-01 -4.535847902297973633e-01 -2.955924272537231445e-01 3.914132714271545410e-01 -5.450785905122756958e-02 -1.956557333469390869e-01 1.618163436651229858e-01 -5.035685300827026367e-01
2.087164968252182007e-01 8.419057726860046387e-02 -3.672322332859039307e-01 2.738400399684906006e-01 -4.211788177490234375e-01 -7.087932825088500977e-01 8.028925955295562744e-02 -2.308147847652435303e-01
6.492989659309387207e-01 9.895045310258865356e-02 3.285807967185974121e-01 -9.477903693914413452e-02 -3.267441689968109131e-01 -8.420307934284210205e-02 -1.037479490041732788e-01 -5.718877315521240234e-01
3.061006367206573486e-01 1.785619258880615234e-01 -7.384406328201293945e-01 -9.597191959619522095e-02 -1.924937963485717773e-02 -4.503811597824096680e-01 -6.509770452976226807e-02 -3.353529870510101318e-01
6.868038326501846313e-02 1.298669259995222092e-02 4.063263833522796631e-01 -3.919161856174468994e-01 8.636017888784408569e-02 -7.597000598907470703e-01 -2.615090906620025635e-01 -1.530547887086868286e-01
2.293335199356079102e-01 6.400318741798400879e-01 -1.782314628362655640e-01 -2.863544821739196777e-01 1.476202160120010376e-01 -5.023688077926635742e-01 3.438368737697601318e-01 -1.777919828891754150e-01
4.374992549419403076e-01 1.578059978783130646e-03 -6.184925884008407593e-02 -3.016504943370819092e-01 -1.871002018451690674e-01 -7.637958526611328125e-01 -2.771512567996978760e-01 -1.362721920013427734e-01
-3.745316863059997559e-01 6.789124757051467896e-02 -1.856264472007751465e-01 2.058119177818298340e-01 1.758908778429031372e-01 -3.726364672183990479e-01 4.930769503116607666e-01 -6.044673323631286621e-01
3.197651505470275879e-01 2.316298633813858032e-01 2.496949583292007446e-01 -1.219948977231979370e-01 -5.262404680252075195e-01 -2.288370579481124878e-01 -2.749878466129302979e-01 -6.016259193420410156e-01
2.467843592166900635e-01 2.637649886310100555e-04 5.256189703941345215e-01 -3.342909514904022217e-01 1.587561815977096558e-01 -6.789277791976928711e-01 -2.066792994737625122e-01 -1.490264683961868286e-01
4.984427988529205322e-01 1.456384211778640747e-01 5.429159998893737793e-01 2.458671927452087402e-01 2.005155198276042938e-02 -5.638843178749084473e-01 -1.599953277036547661e-03 -2.382558584213256836e-01
6.376884579658508301e-01 -1.856652349233627319e-01 2.633620202541351318e-01 6.952306628227233887e-02 -3.817475736141204834e-01 -1.936280578374862671e-01 -7.365459948778152466e-02 -5.440962910652160645e-01
-4.123041927814483643e-01 1.629996597766876221e-01 -4.715143889188766479e-02 -1.212982460856437683e-01 1.077637448906898499e-01 -1.197431460022926331e-01 3.242871165275573730e-01 -8.095592856407165527e-01
1.177349165081977844e-01 4.517871141433715820e-01 9.690786898136138916e-02 1.809037104249000549e-02 -4.110695421695709229e-02 -6.532786786556243896e-02 -3.394087553024291992e-01 -8.069403171539306641e-01
-1.608703732490539551e-01 -4.450008273124694824e-01 2.112815529108047485e-02 -2.308000437915325165e-02 4.151196777820587158e-01 -2.485341131687164307e-01 4.493870139122009277e-01 -5.823003053665161133e-01
6.212175488471984863e-01 2.374897152185440063e-01 -1.672626584768295288e-01 -1.476987600326538086e-01 -3.564051389694213867e-01 -1.604198217391967773e-01 1.275087334215641022e-02 -5.957970619201660156e-01
2.775156795978546143e-01 5.798072218894958496e-01 4.818226397037506104e-02 8.305422961711883545e-02 -2.016440778970718384e-01 -1.840924769639968872e-01 2.898893952369689941e-01 -6.473043560981750488e-01
-4.007246792316436768e-01 -1.362685859203338623e-01 -1.950319558382034302e-01 -1.610231697559356689e-01 -3.051892817020416260e-01 -7.112708091735839844e-01 3.528931140899658203e-01 -1.824953705072402954e-01
1.568312495946884155e-01 -5.824279785156250000e-01 -2.020840346813201904e-01 4.083372950553894043e-01 -1.990555971860885620e-01 -3.630889058113098145e-01 2.748538255691528320e-01 -4.261491596698760986e-01
2.156828045845031738e-01 -5.591406226158142090e-01 -1.467961072921752930e-01 1.176853999495506287e-01 -1.520031690597534180e-01 -4.350873529911041260e-01 5.904772877693176270e-01 -2.106522321701049805e-01
-3.433186113834381104e-01 1.558151934295892715e-02 -3.085169792175292969e-01 1.862948536872863770e-01 -7.188172638416290283e-02 -2.702629566192626953e-01 4.723708033561706543e-01 -6.713104248046875000e-01
-1.629339605569839478e-01 -2.235168665647506714e-01 1.132515892386436462e-01 -1.367590427398681641e-01 -3.473828434944152832e-01 -6.518086194992065430e-01 5.785493850708007812e-01 -1.082365885376930237e-01
2.472899258136749268e-01 3.639961779117584229e-01 -2.691447436809539795e-01 -5.620182156562805176e-01 -2.144817262887954712e-01 -1.810397207736968994e-01 2.991558313369750977e-01 -4.997793138027191162e-01
1.961481124162673950e-01 -2.081669270992279053e-01 -4.195260107517242432e-01 -6.708807945251464844e-01 -6.050010398030281067e-02 -3.931658267974853516e-01 3.154643476009368896e-01 -1.853429228067398071e-01
6.718096137046813965e-01 -3.097783029079437256e-01 2.447736114263534546e-01 -4.447880983352661133e-01 -1.563006490468978882e-01 -1.972206979990005493e-01 2.599925398826599121e-01 -2.530548870563507080e-01
-2.890022099018096924e-01 -4.482631571590900421e-03 -2.177027314901351929e-01 -2.301689088344573975e-01 -3.349476158618927002e-01 -8.398407697677612305e-02 1.551728546619415283e-01 -8.202216029167175293e-01
-2.781872749328613281e-01 -4.190881550312042236e-01 -1.013321354985237122e-01 5.046971887350082397e-02 3.466121554374694824e-01 -3.711747825145721436e-01 4.354231357574462891e-01 -5.354039669036865234e-01
4.457570612430572510e-01 2.932865619659423828e-01 -2.694577574729919434e-01 -5.568897724151611328e-02 -3.727158308029174805e-01 -1.693637222051620483e-01 2.746602296829223633e-01 -6.297106146812438965e-01
3.516419827938079834e-01 1.492047756910324097e-01 1.395518630743026733e-01 1.292699947953224182e-02 -2.774337530136108398e-01 7.600849121809005737e-02 1.732160001993179321e-01 -8.495255708694458008e-01
5.327088236808776855e-01 -2.410830259323120117e-01 3.127788603305816650e-01 7.613867521286010742e-02 4.183976650238037109e-01 -2.513922154903411865e-01 -2.856750786304473877e-01 -4.843633174896240234e-01
-1.591544598340988159e-01 -1.044434234499931335e-01 8.576268330216407776e-03 -6.712379306554794312e-02 -4.082316756248474121e-01 -8.124942183494567871e-01 3.366136550903320312e-01 -1.381077319383621216e-01
6.408412456512451172e-01 1.536354073323309422e-03 5.533863604068756104e-02 2.305727750062942505e-01 -3.485397621989250183e-02 -7.523705251514911652e-03 3.758523762226104736e-01 -6.249461174011230469e-01
3.570195138454437256e-01 -3.071987032890319824e-01 -5.259798169136047363e-01 -2.682335078716278076e-01 -1.985181421041488647e-01 -5.236214399337768555e-01 6.985441595315933228e-02 -3.333069086074829102e-01
4.142717421054840088e-01 4.899385944008827209e-02 -4.180105403065681458e-02 -1.524964626878499985e-02 3.481640219688415527e-01 -8.329703211784362793e-01 1.464574877172708511e-02 9.341548383235931396e-02
6.863726973533630371e-01 3.206914365291595459e-01 4.073366150259971619e-02 -4.131918773055076599e-02 1.071641892194747925e-01 -1.578487269580364227e-02 2.421064227819442749e-01 -5.935774445533752441e-01
3.089371025562286377e-01 4.648255109786987305e-01 2.635947167873382568e-01 3.003374934196472168e-01 1.377837955951690674e-01 -2.961323559284210205e-01 4.852859675884246826e-01 -4.320058822631835938e-01
-9.993878006935119629e-02 1.482947468757629395e-01 4.097836911678314209e-01 3.878033459186553955e-01 3.931809216737747192e-02 -7.400582432746887207e-01 1.339685823768377304e-02 -3.166941106319427490e-01
2.534905970096588135e-01 5.584592819213867188e-01 3.106215000152587891e-01 -2.002811133861541748e-01 1.799001172184944153e-02 -1.544244736433029175e-01 -2.412329316139221191e-01 -6.363205313682556152e-01
2.351794838905334473e-01 6.641066074371337891e-02 2.466804534196853638e-01 5.067533254623413086e-01 3.588336408138275146e-01 -5.326284766197204590e-01 2.253907918930053711e-01 -3.992173075675964355e-01
6.242231130599975586e-01 3.295018076896667480e-01 -3.318441510200500488e-01 -6.891350448131561279e-02 -4.618996754288673401e-02 -1.709502190351486206e-01 -1.159464269876480103e-01 -5.848962664604187012e-01
2.748137116432189941e-01 5.235494971275329590e-01 3.412286639213562012e-01 1.688297241926193237e-01 1.968202590942382812e-01 -5.741672515869140625e-01 2.342448085546493530e-01 -2.866289019584655762e-01
1.374239381402730942e-02 -1.150732561945915222e-01 1.468681246042251587e-01 2.731424942612648010e-02 -3.705066740512847900e-01 -9.055046439170837402e-01 5.518270656466484070e-02 -6.319817155599594116e-02
1.985430121421813965e-01 -5.857678651809692383e-01 -2.030726969242095947e-01 6.366717815399169922e-02 -2.778734564781188965e-01 -3.185223937034606934e-01 5.248342156410217285e-01 -3.435743451118469238e-01
7.428467273712158203e-01 3.126253485679626465e-01 -1.540703624486923218e-01 -1.117368862032890320e-01 -1.238978654146194458e-01 -1.836874485015869141e-01 -9.787817299365997314e-02 -5.055189728736877441e-01
3.199404478073120117e-01 2.418901473283767700e-01 3.717908561229705811e-01 2.149238139390945435e-01 -1.761495321989059448e-01 -3.718929290771484375e-01 -2.947663664817810059e-01 -6.312576532363891602e-01
6.503574848175048828e-01 7.095588743686676025e-02 2.631218135356903076e-01 1.269997842609882355e-02 -3.700172305107116699e-01 -9.193300455808639526e-02 -7.296810857951641083e-03 -5.976523160934448242e-01
6.363885402679443359e-01 3.691245019435882568e-01 -9.507401287555694580e-02 6.715703755617141724e-02 -1.336560212075710297e-02 -1.375035047531127930e-01 2.509611845016479492e-01 -6.026113629341125488e-01
3.984746932983398438e-01 6.785091012716293335e-02 1.327017247676849365e-01 -4.049577116966247559e-01 -4.352047145366668701e-01 -6.787322163581848145e-01 4.458474367856979370e-02 -5.426964163780212402e-02
-3.654872775077819824e-01 3.673024708405137062e-03 -2.596477568149566650e-01 -1.102286055684089661e-01 1.051461249589920044e-01 -9.558127075433731079e-02 3.128933608531951904e-01 -8.177679777145385742e-01
1.172077953815460205e-01 3.625218942761421204e-02 1.642697751522064209e-01 2.966398000717163086e-01 -3.166623115539550781e-01 -5.280535817146301270e-01 -2.869659066200256348e-01 -6.391426920890808105e-01
-7.469542324542999268e-02 3.339138329029083252e-01 -7.371716201305389404e-02 -5.328068137168884277e-01 2.139853686094284058e-02 -5.384854227304458618e-02 3.818037733435630798e-02 -7.673260569572448730e-01
-1.647774577140808105e-01 -2.014334797859191895e-01 6.993294358253479004e-01 -4.496980831027030945e-02 1.902303397655487061e-01 -4.756367504596710205e-01 3.533969819545745850e-01 -2.321239858865737915e-01
6.152821183204650879e-01 4.321387410163879395e-01 -8.634232729673385620e-02 -1.113709434866905212e-01 -1.327194422483444214e-01 -2.761362791061401367e-01 -7.379595935344696045e-02 -5.617063045501708984e-01
1.511877328157424927e-01 -5.363548398017883301e-01 -2.205094993114471436e-01 4.636971950531005859e-01 -9.802002459764480591e-02 -2.966859936714172363e-01 2.382085472345352173e-01 -5.210109949111938477e-01
5.032153055071830750e-02 4.759292304515838623e-01 -5.745196714997291565e-02 3.413242399692535400e-01 -2.913885712623596191e-01 -3.282050490379333496e-01 1.248713135719299316e-01 -6.655354499816894531e-01
2.171613723039627075e-01 3.723552450537681580e-02 4.591222107410430908e-01 -2.919196337461471558e-02 -3.713637292385101318e-01 -2.362335287034511566e-02 4.115616977214813232e-01 -6.572345495223999023e-01
1.314917057752609253e-01 -4.537326395511627197e-01 1.445680558681488037e-01 3.129760921001434326e-01 2.231978029012680054e-01 -4.849124550819396973e-01 -3.288998901844024658e-01 -5.146360397338867188e-01
-3.665799796581268311e-01 -1.321753859519958496e-01 -6.934822350740432739e-02 1.549710333347320557e-01 2.963449656963348389e-01 -2.394183874130249023e-01 3.754475116729736328e-01 -7.302200198173522949e-01
-2.779544563964009285e-03 -3.153818249702453613e-01 7.988063991069793701e-02 -1.241954267024993896e-01 -2.055186331272125244e-01 -5.360344052314758301e-01 7.248834967613220215e-01 -1.539289802312850952e-01
1.431577950716018677e-01 1.292969286441802979e-01 -2.019542157649993896e-01 5.969808101654052734e-01 -2.298450767993927002e-01 -4.886731207370758057e-01 4.956330638378858566e-03 -5.234135985374450684e-01
-3.795860409736633301e-01 1.532750725746154785e-01 7.364150136709213257e-02 -8.290940523147583008e-02 1.598251909017562866e-01 -7.046699523925781250e-02 2.844538390636444092e-01 -8.418435454368591309e-01
3.204602897167205811e-01 -7.077494263648986816e-02 -2.663161456584930420e-01 -5.122888460755348206e-02 2.070266753435134888e-01 -8.794496059417724609e-01 6.500052288174629211e-03 4.912851378321647644e-02
-4.780019633471965790e-03 3.591342270374298096e-02 1.125547513365745544e-01 -1.314930021762847900e-01 -4.579438567161560059e-01 -7.634378671646118164e-01 4.197236001491546631e-01 -3.243109909817576408e-03
-1.990382820367813110e-01 -5.999307632446289062e-01 -3.146984800696372986e-02 -5.413783341646194458e-02 -8.703263476490974426e-03 -5.658211708068847656e-01 4.660280346870422363e-01 -2.431751638650894165e-01
1.414549797773361206e-01 1.697563827037811279e-01 2.583821117877960205e-02 4.203761518001556396e-01 -4.447128474712371826e-01 -4.386755526065826416e-01 -1.639367341995239258e-01 -5.972509980201721191e-01
-1.669410467147827148e-01 2.448503375053405762e-01 -2.701989412307739258e-01 -3.514045774936676025e-01 2.725282609462738037e-01 -1.039499863982200623e-01 2.729676663875579834e-01 -7.457196712493896484e-01
4.155538976192474365e-01 4.228596091270446777e-01 2.903196029365062714e-02 4.756093397736549377e-02 3.017992712557315826e-02 -1.549186557531356812e-01 5.575472712516784668e-01 -5.564444661140441895e-01
3.655273914337158203e-01 1.711611449718475342e-02 2.605240345001220703e-01 2.457823455333709717e-01 -4.805526137351989746e-01 -3.316109776496887207e-01 -1.715653836727142334e-01 -6.062043309211730957e-01
4.446902871131896973e-01 9.139730036258697510e-02 3.460356891155242920e-01 1.967424452304840088e-01 -7.862305641174316406e-02 -6.379547715187072754e-01 4.648668467998504639e-01 -7.861231267452239990e-02
4.827182590961456299e-01 -5.509321019053459167e-02 1.383021026849746704e-01 -2.176152020692825317e-01 -2.716529071331024170e-01 -6.885606050491333008e-01 -3.163685202598571777e-01 -2.224051654338836670e-01
-9.624154865741729736e-02 -1.410724818706512451e-01 1.635446101427078247e-01 -3.193291425704956055e-01 -3.843449652194976807e-01 -5.609608292579650879e-01 6.084052324295043945e-01 -9.779219329357147217e-02
-3.207491040229797363e-01 -1.370089650154113770e-01 3.123109042644500732e-01 8.423373103141784668e-02 1.017937511205673218e-01 -2.204671800136566162e-01 5.768069624900817871e-01 -6.180946826934814453e-01
1.420343965291976929e-01 2.524355426430702209e-03 6.735472381114959717e-02 2.698499262332916260e-01 -5.281456187367439270e-02 -9.377222061157226562e-01 -4.331924766302108765e-02 -1.359239816665649414e-01
-3.281856775283813477e-01 -2.327151782810688019e-02 -3.856219351291656494e-02 2.127356082201004028e-01 2.699301242828369141e-01 -2.475463151931762695e-01 3.019158244132995605e-01 -7.872194647789001465e-01
-2.808453738689422607e-01 -1.075898483395576477e-01 1.728553473949432373e-01 3.054022192955017090e-01 2.657485604286193848e-01 -1.784390509128570557e-01 2.108109444379806519e-01 -7.996854782104492188e-01
3.514852821826934814e-01 4.933682680130004883e-01 2.546163499355316162e-01 -1.773069500923156738e-01 1.361811906099319458e-01 -3.580329418182373047e-01 4.844731688499450684e-01 -3.941212594509124756e-01
4.292417764663696289e-01 -3.005487024784088135e-01 5.547152757644653320e-01 -3.090731501579284668e-01 8.157962560653686523e-02 -6.858179718255996704e-02 3.261236548423767090e-01 -4.521853029727935791e-01
8.170818537473678589e-02 3.459794223308563232e-01 -2.898002266883850098e-01 -5.106856822967529297e-01 6.072781234979629517e-02 -8.219396322965621948e-02 1.085745543241500854e-02 -7.199143767356872559e-01
2.934672832489013672e-01 2.272223681211471558e-01 -1.226623356342315674e-01 4.961368441581726074e-01 -1.521808058023452759e-01 -5.129030942916870117e-01 -1.536340415477752686e-01 -5.396452546119689941e-01
6.159932017326354980e-01 -3.878166154026985168e-02 3.309800624847412109e-01 -2.846166677772998810e-02 -3.922784328460693359e-01 -8.854276686906814575e-02 -9.992982447147369385e-02 -5.805017948150634766e-01
1.060173436999320984e-01 6.434156000614166260e-02 2.136621624231338501e-01 -2.448689043521881104e-01 -1.679686158895492554e-01 -7.697597146034240723e-01 5.028004050254821777e-01 7.386887073516845703e-02
7.946253567934036255e-02 1.580547243356704712e-01 2.167640775442123413e-01 -5.322169661521911621e-01 -8.313970267772674561e-02 4.330759495496749878e-02 2.754075229167938232e-01 -7.441948652267456055e-01
-3.122141957283020020e-01 -4.581992924213409424e-01 1.560184061527252197e-01 3.721961751580238342e-03 1.273339241743087769e-01 -6.637372970581054688e-01 4.424987435340881348e-01 -1.251145899295806885e-01
3.202499151229858398e-01 -1.471411436796188354e-01 6.180766224861145020e-01 -2.901003956794738770e-01 1.397106051445007324e-01 -5.304299592971801758e-01 -2.213152050971984863e-01 -2.444526702165603638e-01
2.657495439052581787e-01 -2.504819035530090332e-01 3.243771791458129883e-01 8.220015466213226318e-02 -3.314236402511596680e-01 -7.586756944656372070e-01 2.438946664333343506e-01 -9.870909154415130615e-02
-3.480465412139892578e-01 -2.523626089096069336e-01 -1.361338198184967041e-01 -8.875592797994613647e-02 3.838853538036346436e-01 -3.442462384700775146e-01 5.470787286758422852e-01 -4.728616178035736084e-01
2.879134118556976318e-01 5.136598348617553711e-01 1.554937660694122314e-01 1.520026773214340210e-01 4.777143150568008423e-02 -4.024356603622436523e-01 -3.242557048797607422e-01 -5.801706910133361816e-01
2.585144042968750000e-01 6.297008991241455078e-01 2.356647998094558716e-01 -1.337142586708068848e-01 -8.550311625003814697e-02 -3.919999301433563232e-01 -2.061307579278945923e-01 -5.096715688705444336e-01
2.573159933090209961e-01 2.019902765750885010e-01 1.580318808555603027e-01 -1.112213637679815292e-02 -3.220434486865997314e-01 -8.457278013229370117e-01 6.299241632223129272e-02 -2.120264023542404175e-01
3.391868174076080322e-01 1.902190446853637695e-01 -3.600325286388397217e-01 -4.578372836112976074e-01 -2.977255880832672119e-01 -1.115716174244880676e-01 3.349087536334991455e-01 -5.443141460418701172e-01
-2.008044272661209106e-01 -1.233015432953834534e-01 -3.585461154580116272e-02 -1.686537712812423706e-01 -4.029735922813415527e-02 -7.495475411415100098e-01 5.920931696891784668e-01 -2.692745253443717957e-02
3.686974644660949707e-01 -3.250950574874877930e-01 -3.632815480232238770e-01 3.611733913421630859e-01 -4.547103773802518845e-03 -7.723227143287658691e-02 3.575426042079925537e-01 -6.017752289772033691e-01
-1.776852756738662720e-01 -4.446298480033874512e-01 4.492893442511558533e-02 -2.223290205001831055e-01 -2.654928565025329590e-01 -6.172505617141723633e-01 4.911685585975646973e-01 -1.629485487937927246e-01
-1.304079443216323853e-01 4.032664597034454346e-01 -2.031835317611694336e-01 3.728066384792327881e-01 -5.000824481248855591e-02 -6.124153733253479004e-01 2.313153073191642761e-02 -5.118721127510070801e-01
2.203790843486785889e-01 6.948859095573425293e-01 1.506059020757675171e-01 -9.099441021680831909e-02 1.001674011349678040e-01 -4.996587336063385010e-01 3.668052256107330322e-01 -2.082448154687881470e-01
2.753790095448493958e-02 6.083791702985763550e-02 2.605255544185638428e-01 -6.729451417922973633e-01 -1.913053244352340698e-01 -6.159682273864746094e-01 -1.726545244455337524e-01 -1.702567636966705322e-01
9.986828267574310303e-02 -2.135265767574310303e-01 5.895958542823791504e-01 -1.293007582426071167e-01 1.358168572187423706e-01 -5.548065900802612305e-01 4.076398909091949463e-01 -2.960812151432037354e-01
4.175814688205718994e-01 -9.657310694456100464e-02 3.271238803863525391e-01 -1.496195197105407715e-01 -4.247687757015228271e-01 -6.724501848220825195e-01 2.060142457485198975e-01 -1.088284328579902649e-01
8.401749283075332642e-02 2.406312972307205200e-01 3.990859538316726685e-02 -4.935196936130523682e-01 2.006645500659942627e-01 9.193100035190582275e-03 4.694855511188507080e-01 -6.550692319869995117e-01
3.293326497077941895e-01 1.868976354598999023e-01 -1.246195361018180847e-01 2.505669891834259033e-01 -1.643016189336776733e-01 -1.301437988877296448e-02 2.224354892969131470e-01 -8.376476764678955078e-01
-3.238782286643981934e-01 -2.481572628021240234e-01 1.251634210348129272e-03 2.199039328843355179e-03 3.697865307331085205e-01 -2.932446897029876709e-01 4.608449041843414307e-01 -6.311909556388854980e-01
-1.807133667171001434e-02 -5.007817223668098450e-02 9.155130386352539062e-02 -6.525096893310546875e-01 4.185637533664703369e-01 -2.307149320840835571e-01 -9.852979332208633423e-02 -5.699842572212219238e-01
2.223241627216339111e-01 7.349767088890075684e-01 -1.555106695741415024e-02 -2.774430811405181885e-01 2.131298556923866272e-02 -4.439995884895324707e-01 -7.521218061447143555e-02 -3.604414761066436768e-01
1.285172998905181885e-01 3.574260771274566650e-01 -1.301563810557126999e-02 -2.053382992744445801e-01 2.332245260477066040e-01 -5.350555181503295898e-01 6.875036954879760742e-01 -7.569296751171350479e-03
3.331035077571868896e-01 -1.104993596673011780e-01 5.558304190635681152e-01 -4.107895120978355408e-02 -2.121541649103164673e-01 -3.732325434684753418e-01 5.579965114593505859e-01 -2.655657529830932617e-01
6.830497980117797852e-01 -1.435682177543640137e-01 1.653081923723220825e-01 -3.080854415893554688e-01 -3.138897716999053955e-01 -3.128977417945861816e-01 3.781737387180328369e-01 -2.261432260274887085e-01
-9.568819403648376465e-02 -3.755993545055389404e-01 4.849740266799926758e-01 3.499656170606613159e-02 9.959495067596435547e-02 -8.680699765682220459e-02 4.098250567913055420e-01 -6.541659235954284668e-01
-1.527752876281738281e-01 -3.308693468570709229e-01 -2.203037887811660767e-01 -4.055340886116027832e-01 4.355389475822448730e-01 -3.347922563552856445e-01 3.253679573535919189e-01 -4.965371191501617432e-01
5.622696280479431152e-01 1.196202784776687622e-01 2.426575869321823120e-02 7.431801408529281616e-02 1.316529512405395508e-01 7.272052019834518433e-02 2.632542848587036133e-01 -7.559816837310791016e-01
-3.893250226974487305e-01 1.144055426120758057e-01 1.368809938430786133e-01 -5.003955364227294922e-01 1.299800127744674683e-01 -2.785304784774780273e-01 3.569961488246917725e-01 -5.867580175399780273e-01
5.704001188278198242e-01 -1.444068402051925659e-01 2.658858597278594971e-01 -4.613490030169487000e-02 -3.590936660766601562e-01 -2.870709598064422607e-01 5.363947153091430664e-01 -2.861630022525787354e-01
6.403772830963134766e-01 1.947101801633834839e-01 2.269721776247024536e-02 -1.623698323965072632e-01 3.983320668339729309e-02 -2.368122898042201996e-02 3.785851299762725830e-01 -6.161587834358215332e-01
3.361783027648925781e-01 -3.511570394039154053e-01 -2.690600752830505371e-01 -1.540763676166534424e-01 9.949766099452972412e-02 -7.341150641441345215e-01 3.444863259792327881e-01 6.657523103058338165e-03
5.875994563102722168e-01 -1.186706647276878357e-01 -2.461617887020111084e-01 -3.128328323364257812e-01 -2.380060702562332153e-01 -1.214012410491704941e-02 2.875333726406097412e-01 -5.854181647300720215e-01
5.176036953926086426e-01 1.457736194133758545e-01 -3.000806458294391632e-02 2.009505629539489746e-01 1.193013861775398254e-01 7.150584459304809570e-02 2.420611381530761719e-01 -7.691653966903686523e-01
-2.234217226505279541e-01 4.149857535958290100e-02 -3.153417110443115234e-01 3.853061795234680176e-01 5.430190823972225189e-03 -2.309423387050628662e-01 3.423810601234436035e-01 -7.279222607612609863e-01
2.151608318090438843e-01 3.106794059276580811e-01 3.202313482761383057e-01 -7.096535712480545044e-02 -4.086724221706390381e-01 -4.910719990730285645e-01 -2.389306277036666870e-01 -5.332422256469726562e-01
4.208319634199142456e-02 -2.322907596826553345e-01 4.510115683078765869e-01 -2.996708154678344727e-01 -1.958258599042892456e-01 -1.321961134672164917e-01 5.930764079093933105e-01 -4.934500157833099365e-01
-4.355349242687225342e-01 -8.304966241121292114e-02 -1.345657706260681152e-01 1.403423845767974854e-01 3.042407333850860596e-02 -2.999834716320037842e-01 3.841380774974822998e-01 -7.260373830795288086e-01
2.205569744110107422e-01 -4.385234788060188293e-02 -2.482777982950210571e-01 1.819834411144256592e-01 -4.953507184982299805e-01 -1.391562726348638535e-02 7.540438324213027954e-02 -7.768011093139648438e-01
2.629560977220535278e-02 -2.131234854459762573e-01 -3.621277213096618652e-01 9.504371136426925659e-02 -1.279719024896621704e-01 -7.971389293670654297e-01 3.957714438438415527e-01 -7.263022661209106445e-02
-1.488457769155502319e-01 7.219465076923370361e-02 1.335658580064773560e-01 3.907707333564758301e-01 -3.064497709274291992e-01 -7.394931912422180176e-01 -1.027113199234008789e-01 -3.883040547370910645e-01
3.254201114177703857e-01 -2.502881586551666260e-01 -1.075490750372409821e-02 3.039093911647796631e-01 -3.567774295806884766e-01 -5.530622005462646484e-01 -1.556228250265121460e-01 -5.306548476219177246e-01
2.613112926483154297e-01 6.863226890563964844e-01 1.651495397090911865e-01 -2.198241651058197021e-01 1.064780652523040771e-01 -3.565776944160461426e-01 -1.092504858970642090e-01 -4.844168126583099365e-01
2.541626393795013428e-01 -6.116889715194702148e-01 -3.794570267200469971e-02 7.267519086599349976e-02 2.553958594799041748e-01 -3.977147340774536133e-01 -3.034481108188629150e-01 -4.889085590839385986e-01
3.348380625247955322e-01 -3.463285863399505615e-01 -3.492956161499023438e-01 -4.638333618640899658e-01 1.150950416922569275e-02 -2.132294178009033203e-01 -1.277256906032562256e-01 -6.073534488677978516e-01
5.236268639564514160e-01 2.337145209312438965e-01 -1.304295212030410767e-01 -2.349462509155273438e-01 -1.218147426843643188e-01 -2.082601785659790039e-01 1.031695455312728882e-01 -7.280973792076110840e-01
-2.624816000461578369e-01 -4.007550477981567383e-01 4.790418446063995361e-01 2.263127714395523071e-01 1.738193333148956299e-01 -5.984371900558471680e-01 1.359642446041107178e-01 -2.880514562129974365e-01
4.851672053337097168e-01 -2.952903509140014648e-01 2.498437464237213135e-01 -2.786228358745574951e-01 -2.026510536670684814e-01 -5.672127604484558105e-01 -3.072572648525238037e-01 -2.831237018108367920e-01
2.137425988912582397e-01 8.119516819715499878e-02 1.680381745100021362e-01 -3.848859667778015137e-01 -2.482995241880416870e-01 9.514252096414566040e-02 4.174581468105316162e-01 -7.255143523216247559e-01
4.143977761268615723e-01 3.862116634845733643e-01 -1.742787845432758331e-02 1.555656362324953079e-02 -1.949574798345565796e-02 2.059972286224365234e-02 2.646830976009368896e-01 -7.795561552047729492e-01
7.001459598541259766e-01 -4.112194180488586426e-01 3.025881946086883545e-01 -3.082565963268280029e-01 1.055656699463725090e-03 -3.254649937152862549e-01 1.216636449098587036e-01 -1.827070713043212891e-01
9.028988331556320190e-02 -2.010906785726547241e-01 3.474203124642372131e-02 -2.361222654581069946e-01 -4.956767857074737549e-01 -6.119931936264038086e-01 5.147342085838317871e-01 -9.626500308513641357e-02
7.272435724735260010e-02 -1.937271356582641602e-01 -2.298481017351150513e-01 -7.032362222671508789e-01 3.210024237632751465e-01 -3.286761045455932617e-01 4.581364989280700684e-02 -4.434412121772766113e-01
5.760336518287658691e-01 2.753931581974029541e-01 -4.713567197322845459e-01 -1.726732403039932251e-01 2.735581994056701660e-01 -4.047060012817382812e-01 1.294443607330322266e-01 -2.915028035640716553e-01
3.271824121475219727e-01 1.412162035703659058e-01 3.694583773612976074e-01 4.292871356010437012e-01 -1.545653343200683594e-01 -6.574574708938598633e-01 8.639313280582427979e-02 -2.976882159709930420e-01
-2.233761996030807495e-01 -1.285057663917541504e-01 3.904572688043117523e-03 -5.752053260803222656e-01 3.769381642341613770e-01 -2.784727215766906738e-01 2.222128063440322876e-01 -5.776721239089965820e-01
6.485815644264221191e-01 2.964110672473907471e-01 -1.526534259319305420e-01 -3.400464653968811035e-01 8.432167582213878632e-03 -3.520943224430084229e-01 4.400060176849365234e-01 -1.868183761835098267e-01
2.142397873103618622e-02 1.067747920751571655e-01 -3.589255809783935547e-01 -4.544758796691894531e-01 -2.877131104469299316e-01 -7.196258008480072021e-02 3.531083166599273682e-01 -6.634166240692138672e-01
1.364740729331970215e-01 4.734545648097991943e-01 2.028411328792572021e-01 2.018370330333709717e-01 -2.794024944305419922e-01 -5.574284791946411133e-01 -1.797307133674621582e-01 -5.042196512222290039e-01
3.405657116672955453e-05 -3.243674337863922119e-01 -6.845159223303198814e-04 -1.873931139707565308e-01 -3.464271128177642822e-01 -6.385909318923950195e-01 5.702731609344482422e-01 -8.153163641691207886e-02
3.923183381557464600e-01 2.615323364734649658e-01 3.650096952915191650e-01 -1.981074661016464233e-01 1.787112504243850708e-01 -6.527267098426818848e-01 -2.276835888624191284e-01 -3.088349699974060059e-01
-1.248525306582450867e-01 1.088260263204574585e-01 2.399604320526123047e-01 4.715526700019836426e-01 -3.254101872444152832e-01 -4.902805089950561523e-01 -4.728076234459877014e-02 -5.866205692291259766e-01
4.881306737661361694e-02 3.444775938987731934e-01 -1.267657428979873657e-01 4.289630800485610962e-03 -3.431102335453033447e-01 -2.028868794441223145e-01 -1.619471162557601929e-01 -8.232557177543640137e-01
6.022649407386779785e-01 4.256599545478820801e-01 -4.726721718907356262e-02 -1.068778559565544128e-01 1.036371439695358276e-01 -9.068731218576431274e-02 -7.358963042497634888e-02 -6.465703248977661133e-01
1.561840325593948364e-01 -1.545547097921371460e-01 -1.467569321393966675e-01 6.365245580673217773e-01 -2.865384891629219055e-02 -3.797080814838409424e-01 2.231022417545318604e-01 -5.746690630912780762e-01
3.004979193210601807e-01 -1.138211935758590698e-01 1.716718375682830811e-01 9.787960350513458252e-02 -2.999600172042846680e-01 -2.735195495188236237e-02 5.030672550201416016e-01 -7.168634533882141113e-01
3.080689581111073494e-03 3.510955870151519775e-01 1.587189547717571259e-02 2.210219949483871460e-01 -2.074193060398101807e-01 -6.737836599349975586e-01 -1.990514397621154785e-01 -5.394359827041625977e-01
4.525682330131530762e-01 1.822198331356048584e-01 -9.068828821182250977e-02 -1.028460543602705002e-02 -1.473732441663742065e-01 -6.430756449699401855e-01 -4.696798920631408691e-01 -3.127038180828094482e-01
4.921596050262451172e-01 4.940801560878753662e-01 5.907850340008735657e-02 3.162287548184394836e-02 3.226631879806518555e-02 -2.018381208181381226e-01 3.741134107112884521e-01 -5.722175836563110352e-01
6.120876073837280273e-01 -1.184779256582260132e-01 -6.008092314004898071e-03 1.794657111167907715e-01 -4.158053994178771973e-01 -2.813022732734680176e-01 -2.011654525995254517e-01 -5.353271365165710449e-01
5.450416207313537598e-01 -3.468220531940460205e-01 4.829142242670059204e-02 -2.632189393043518066e-01 -1.042730063199996948e-01 -5.419339537620544434e-01 -3.598902821540832520e-01 -2.773833274841308594e-01
4.093692898750305176e-01 1.589975804090499878e-01 5.648758634924888611e-02 -1.221169903874397278e-01 5.467711016535758972e-02 1.392999589443206787e-01 2.797253131866455078e-01 -8.296944499015808105e-01
2.225097417831420898e-01 8.437088876962661743e-02 -4.409578740596771240e-01 -2.004130333662033081e-01 7.462895661592483521e-02 4.458056390285491943e-02 1.719991564750671387e-01 -8.195250034332275391e-01
4.934224113821983337e-02 -1.025647372007369995e-01 -9.816183894872665405e-02 7.012085318565368652e-01 -4.310873895883560181e-02 -4.968851804733276367e-01 2.032820880413055420e-01 -4.423120021820068359e-01
2.571989297866821289e-01 -4.332753717899322510e-01 2.840602397918701172e-01 -2.021515816450119019e-01 -1.103520765900611877e-01 -7.273808121681213379e-01 -2.142943292856216431e-01 -1.933479607105255127e-01
2.214812338352203369e-01 -4.862534999847412109e-02 1.882138699293136597e-01 -3.297679722309112549e-01 -3.005760908126831055e-01 9.149190783500671387e-02 4.164934456348419189e-01 -7.295387387275695801e-01
4.204469323158264160e-01 4.866845905780792236e-01 1.485806852579116821e-01 1.306196451187133789e-01 -5.414653941988945007e-02 -1.410350799560546875e-01 3.688412308692932129e-01 -6.231839060783386230e-01
3.348279595375061035e-01 -2.939279973506927490e-01 3.906964361667633057e-01 -1.721228659152984619e-01 -2.641164064407348633e-01 -7.677143067121505737e-02 5.126665830612182617e-01 -5.298567414283752441e-01
8.211436867713928223e-01 -2.686194144189357758e-02 -9.779638797044754028e-02 -3.143359124660491943e-01 2.369338832795619965e-02 -1.758519709110260010e-01 2.147733122110366821e-01 -3.728505671024322510e-01
9.089437127113342285e-02 -1.147044240497052670e-03 -4.022221565246582031e-01 3.145184367895126343e-02 1.034113317728042603e-01 -8.684924244880676270e-01 -2.244441956281661987e-01 -1.166906580328941345e-01
