# Supplementary material for: Where is your field going? A machine learning approach to study the relative motion of the domains of physics
Source: PLoS One. 2020 Jun 18;15(6):e0233997. doi: 10.1371/journal.pone.0233997 (PMC7302634; doi:10.1371/journal.pone.0233997)
Supplement: S12 Data — (ZIP) [file pone.0233997.s012.zip › 11/Pacs4Run_11_VS_500_embeddings2003-2007ED8.txt]

2.900874018669128418e-01 -1.811166703701019287e-01 -2.675060927867889404e-02 -7.956008911132812500e-01 -7.507819682359695435e-02 3.901674747467041016e-01 -2.887161374092102051e-01 -9.014005959033966064e-02
4.612189829349517822e-01 -3.683072030544281006e-01 -5.575736761093139648e-01 -5.732423067092895508e-01 2.499107271432876587e-02 7.846172899007797241e-02 -4.982712119817733765e-02 5.355741083621978760e-02
1.542491912841796875e-01 -1.522180587053298950e-01 -4.322861731052398682e-01 -7.037846446037292480e-01 4.559645354747772217e-01 -9.070855379104614258e-02 -2.337252795696258545e-01 -9.674462489783763885e-03
5.397852659225463867e-01 -3.271166980266571045e-01 -2.133943587541580200e-01 -4.176130890846252441e-01 2.353257983922958374e-01 3.900113403797149658e-01 -4.154667854309082031e-01 -3.986089304089546204e-02
5.477241873741149902e-01 2.076470702886581421e-01 -2.184962481260299683e-01 -6.320307850837707520e-01 2.413828372955322266e-01 2.898768782615661621e-01 -2.470709234476089478e-01 7.961888611316680908e-02
-1.696497052907943726e-01 9.063839912414550781e-02 -4.554921090602874756e-01 -4.553380906581878662e-01 5.095397830009460449e-01 3.362484276294708252e-01 3.989711105823516846e-01 -1.277735680341720581e-01
-2.544418275356292725e-01 -2.181704491376876831e-01 -1.655540466308593750e-01 -7.425602078437805176e-01 1.374268829822540283e-01 3.290002350695431232e-04 5.381762981414794922e-01 -1.836221665143966675e-02
-1.236641705036163330e-01 -1.084362417459487915e-01 -5.138896107673645020e-01 -3.976366519927978516e-01 3.562175035476684570e-01 3.833820223808288574e-01 5.079938173294067383e-01 -1.371895074844360352e-01
2.884880900382995605e-01 -2.274137884378433228e-01 -6.770065426826477051e-01 -3.279478549957275391e-01 1.379483044147491455e-01 1.954441815614700317e-01 -2.561397254467010498e-01 -4.199216961860656738e-01
4.259057715535163879e-02 2.923744730651378632e-02 -7.969020009040832520e-01 -5.491185188293457031e-01 1.016378924250602722e-01 -4.681745916604995728e-02 -2.195380479097366333e-01 5.295911338180303574e-03
4.584977403283119202e-02 1.460991799831390381e-01 -7.530387639999389648e-01 -3.814682662487030029e-01 2.092399895191192627e-01 3.157520294189453125e-01 3.205270767211914062e-01 1.332259178161621094e-01
-1.847940534353256226e-01 -2.954562604427337646e-01 -4.336236417293548584e-01 -7.189572602510452271e-02 3.188617229461669922e-01 7.144026756286621094e-01 2.428486794233322144e-01 -1.197453290224075317e-01
4.799076318740844727e-01 3.168444633483886719e-01 -2.883070111274719238e-01 -6.532341837882995605e-01 -9.550712071359157562e-03 2.985231280326843262e-01 1.617444753646850586e-01 2.099851965904235840e-01
4.750845134258270264e-01 -1.502268165349960327e-01 -2.762684524059295654e-01 -5.553048849105834961e-01 3.896090984344482422e-01 1.522233784198760986e-01 -1.602278202772140503e-01 -4.079199433326721191e-01
-3.195159435272216797e-01 -4.293296858668327332e-02 -4.664022326469421387e-01 -3.111472129821777344e-01 -6.240808367729187012e-01 4.116399884223937988e-01 9.746136516332626343e-02 -1.153229326009750366e-01
-1.372832506895065308e-01 -4.090500175952911377e-01 -6.863616704940795898e-01 -3.595129549503326416e-01 1.295862644910812378e-01 2.890349030494689941e-01 3.086830973625183105e-01 1.336809545755386353e-01
1.693596094846725464e-01 -5.807067155838012695e-01 -2.925061807036399841e-02 -2.547009885311126709e-01 2.655729353427886963e-01 6.644302606582641602e-01 2.191742807626724243e-01 9.129543602466583252e-02
2.150121182203292847e-01 -2.590622007846832275e-01 -2.215590327978134155e-01 -5.898741483688354492e-01 4.156696200370788574e-01 3.391101360321044922e-01 6.713321059942245483e-02 4.442217051982879639e-01
-1.139141470193862915e-01 4.207523465156555176e-01 -2.448309063911437988e-01 -2.274441421031951904e-01 1.531015187501907349e-01 5.783602595329284668e-01 3.090013265609741211e-01 -4.948693215847015381e-01
9.797300398349761963e-02 4.652759134769439697e-01 -5.307892560958862305e-01 -4.133470654487609863e-01 -2.571994625031948090e-02 4.112510979175567627e-01 3.891548216342926025e-01 9.807756170630455017e-03
1.375134736299514771e-01 -5.105209350585937500e-01 -1.712417602539062500e-01 -3.771570622920989990e-01 5.270752906799316406e-01 5.015382170677185059e-01 2.678620442748069763e-02 1.371888220310211182e-01
1.972701549530029297e-01 5.032480955123901367e-01 -5.312525629997253418e-01 -4.251015782356262207e-01 -1.940559297800064087e-01 4.162738621234893799e-01 1.455264836549758911e-01 1.129839718341827393e-01
1.560142487287521362e-01 6.948368996381759644e-02 -7.906837016344070435e-02 -1.512902528047561646e-01 2.399738579988479614e-01 9.001641273498535156e-01 2.613434493541717529e-01 7.421330362558364868e-02
1.713773235678672791e-02 -3.977205753326416016e-01 -6.202527508139610291e-02 -5.368210077285766602e-01 4.700125753879547119e-01 4.222201406955718994e-01 1.766972243785858154e-02 3.873070478439331055e-01
1.637867689132690430e-01 -4.282512366771697998e-01 -1.680605262517929077e-01 -3.070367276668548584e-01 6.282281279563903809e-01 4.625160098075866699e-01 -2.238504029810428619e-02 -2.411765754222869873e-01
-3.238664567470550537e-01 -4.093963503837585449e-01 -3.015653491020202637e-01 -1.633017659187316895e-01 3.066294491291046143e-01 6.155164837837219238e-01 3.535307049751281738e-01 -1.096807569265365601e-01
-8.853947371244430542e-02 -3.497810959815979004e-01 -4.764457643032073975e-01 -4.669443368911743164e-01 -5.036919116973876953e-01 1.270793378353118896e-01 -9.853254258632659912e-02 -3.810681700706481934e-01
3.107853233814239502e-01 -1.191122829914093018e-01 3.229993209242820740e-02 -5.578315854072570801e-01 -4.486191570758819580e-01 3.264775574207305908e-01 -2.168244123458862305e-01 -4.713235795497894287e-01
1.678591817617416382e-01 -1.519578695297241211e-01 -5.108039975166320801e-01 -5.336084961891174316e-01 -5.710241198539733887e-01 1.367805302143096924e-01 1.663895696401596069e-02 -2.408713847398757935e-01
-5.027364566922187805e-02 1.163637340068817139e-01 -6.778330206871032715e-01 -4.332497417926788330e-01 2.448880970478057861e-01 2.615363299846649170e-01 4.284000396728515625e-01 -1.577053517103195190e-01
1.254134327173233032e-01 2.470789290964603424e-02 -8.706946372985839844e-01 -3.089888691902160645e-01 -1.514080725610256195e-02 2.787929773330688477e-01 -8.332058787345886230e-02 2.125573307275772095e-01
-4.361763596534729004e-01 -3.090240061283111572e-01 -5.136806368827819824e-01 -3.731854259967803955e-01 2.323127090930938721e-01 3.184527158737182617e-01 3.790614306926727295e-01 1.097737699747085571e-01
1.410841643810272217e-01 -4.122042059898376465e-01 -1.018647626042366028e-01 -3.293727636337280273e-01 3.761512637138366699e-01 3.681447207927703857e-01 2.621112763881683350e-01 -5.878755450248718262e-01
1.893517822027206421e-01 -1.498671621084213257e-01 1.191634405404329300e-02 -1.800505816936492920e-01 2.752599716186523438e-01 8.673457503318786621e-01 2.710992991924285889e-01 8.702915906906127930e-02
-3.193579018115997314e-01 -1.536062359809875488e-01 -1.744209676980972290e-01 -5.298056602478027344e-01 9.187404066324234009e-03 3.542297482490539551e-01 5.758498907089233398e-01 3.257802724838256836e-01
-6.187955737113952637e-01 3.795790299773216248e-02 -3.477714061737060547e-01 -3.708003461360931396e-01 -1.235701814293861389e-01 3.757163286209106445e-01 -4.001268446445465088e-01 2.016916722059249878e-01
2.433688938617706299e-01 5.204403996467590332e-01 -4.388481378555297852e-02 -7.463577389717102051e-01 6.814958155155181885e-02 2.596335709095001221e-01 1.419223546981811523e-01 1.369002461433410645e-01
-3.031302690505981445e-01 -7.268466055393218994e-02 -1.756804585456848145e-01 -5.024418830871582031e-01 -4.232981801033020020e-01 2.177114933729171753e-01 -2.435582876205444336e-01 -5.775960087776184082e-01
1.507305502891540527e-01 -3.099085688591003418e-01 -4.321372807025909424e-01 -6.302887201309204102e-01 -5.086977481842041016e-01 5.155393481254577637e-02 1.254187673330307007e-01 -1.416664868593215942e-01
-1.407072530128061771e-03 -3.514520823955535889e-01 -3.727114796638488770e-01 -5.221865177154541016e-01 3.589700162410736084e-01 3.817441165447235107e-01 3.447173833847045898e-01 2.673367261886596680e-01
6.544223427772521973e-02 -3.654728233814239502e-01 -4.949094951152801514e-01 -5.464940667152404785e-01 -1.474960148334503174e-01 1.499869525432586670e-01 5.076787471771240234e-01 1.287132352590560913e-01
-2.663270533084869385e-01 -2.095828950405120850e-01 -2.037151008844375610e-01 -5.322866439819335938e-01 -1.251207292079925537e-01 3.739774823188781738e-01 -4.439795017242431641e-01 4.557235240936279297e-01
-2.529145181179046631e-01 -3.788050711154937744e-01 -3.819681107997894287e-01 -3.577869832515716553e-01 2.628234028816223145e-01 4.647450745105743408e-01 4.768182933330535889e-01 7.880463451147079468e-02
-4.845564067363739014e-02 5.756520107388496399e-02 -2.361656129360198975e-01 -4.327144026756286621e-01 5.172016620635986328e-01 5.521799325942993164e-01 4.229633808135986328e-01 4.912195261567831039e-03
-2.961163818836212158e-01 -1.973857581615447998e-01 -6.233417615294456482e-02 -1.232757493853569031e-01 3.033208549022674561e-01 7.865132689476013184e-01 3.055014014244079590e-01 -2.243518084287643433e-01
-3.506121039390563965e-01 -1.283463686704635620e-01 -7.745374739170074463e-02 -5.121012330055236816e-01 5.046842098236083984e-01 3.116386532783508301e-01 3.532286882400512695e-01 -3.402299582958221436e-01
-3.549131378531455994e-02 -2.343472689390182495e-01 -2.001711130142211914e-01 -6.003039479255676270e-01 6.278821825981140137e-01 3.093041777610778809e-01 1.591335237026214600e-01 1.678093969821929932e-01
4.393239617347717285e-01 -3.742714822292327881e-01 7.722911238670349121e-02 -5.560452342033386230e-01 3.369334042072296143e-01 2.438419759273529053e-01 4.855203256011009216e-02 -4.200288653373718262e-01
-3.680503368377685547e-02 1.040084753185510635e-02 -2.185828238725662231e-01 -1.875365227460861206e-01 2.378425300121307373e-01 6.271279454231262207e-01 5.141447186470031738e-01 -4.487600028514862061e-01
3.832571804523468018e-01 4.421718418598175049e-01 -2.767899930477142334e-01 -5.495565533638000488e-01 2.108760923147201538e-02 4.138422608375549316e-01 6.808133330196142197e-03 3.274394571781158447e-01
-1.767953783273696899e-01 -2.807023823261260986e-01 -5.968452095985412598e-01 -1.071703284978866577e-01 1.851171255111694336e-01 5.931059122085571289e-01 -3.476461172103881836e-01 -1.238514184951782227e-01
2.006882280111312866e-01 -3.682511448860168457e-01 -1.623408794403076172e-01 -5.110980868339538574e-01 4.219400882720947266e-01 4.741568565368652344e-01 2.377539575099945068e-01 2.777670323848724365e-01
7.778972387313842773e-02 -4.131376445293426514e-01 -6.100138425827026367e-01 -4.192797243595123291e-01 2.297246009111404419e-01 3.354757428169250488e-01 1.838213503360748291e-01 2.761264741420745850e-01
-2.302260994911193848e-01 -3.707056641578674316e-01 -3.708359897136688232e-01 -6.250457167625427246e-01 -5.097058415412902832e-01 1.041140854358673096e-01 7.190687209367752075e-02 -7.457654178142547607e-02
-4.204707592725753784e-02 -2.848720252513885498e-01 -1.994083523750305176e-01 -2.105459123849868774e-01 6.154559254646301270e-01 6.581939458847045898e-01 -9.926724433898925781e-02 1.054867357015609741e-01
2.895791232585906982e-01 3.775626718997955322e-01 -5.378755331039428711e-01 -5.285544395446777344e-01 -8.813561499118804932e-02 3.223087191581726074e-01 2.029629498720169067e-01 2.281793504953384399e-01
-1.701988428831100464e-01 -2.804599702358245850e-01 -2.394163310527801514e-01 -3.136509656906127930e-01 4.872632026672363281e-01 4.360605180263519287e-01 3.825806081295013428e-01 -4.034047126770019531e-01
1.965887546539306641e-01 2.030209153890609741e-01 -6.881384253501892090e-01 -4.512087702751159668e-01 -6.326984614133834839e-02 4.241763353347778320e-01 9.573135524988174438e-02 2.234247624874114990e-01
-1.196264326572418213e-01 9.860352426767349243e-02 -1.414486467838287354e-01 -8.959815651178359985e-02 5.783080458641052246e-01 7.761696577072143555e-01 -7.519271969795227051e-02 -7.347002625465393066e-02
1.744647175073623657e-01 -7.622969895601272583e-02 -7.627812772989273071e-02 -3.462794423103332520e-02 1.175169274210929871e-01 9.616276025772094727e-01 3.349921479821205139e-02 1.306660473346710205e-01
3.664700090885162354e-01 -2.187807708978652954e-01 -3.193577006459236145e-02 -3.743531703948974609e-01 3.421420454978942871e-01 3.289882540702819824e-01 1.111537367105484009e-01 -6.625893712043762207e-01
-1.743001639842987061e-01 -9.487077593803405762e-02 -2.533274888992309570e-01 -4.921733140945434570e-01 5.010488629341125488e-01 4.254828691482543945e-01 4.659644067287445068e-01 7.071945071220397949e-02
-3.827690482139587402e-01 -1.487689167261123657e-01 -1.576400846242904663e-01 -5.100161433219909668e-01 -8.161755278706550598e-03 3.461916744709014893e-01 5.968655347824096680e-01 2.650004625320434570e-01
2.078813314437866211e-02 -5.565888881683349609e-01 -2.994337081909179688e-01 -1.199503466486930847e-01 6.297937035560607910e-02 5.975404977798461914e-01 4.687112271785736084e-01 -7.082927972078323364e-02
1.063817590475082397e-01 -4.129854589700698853e-02 -4.629963338375091553e-01 -4.700447916984558105e-01 -5.680009126663208008e-01 2.399094849824905396e-01 -1.978350877761840820e-01 -3.637987077236175537e-01
3.237054497003555298e-02 -4.063860476016998291e-01 -4.993361234664916992e-01 -3.605322539806365967e-01 4.776613712310791016e-01 4.098764359951019287e-01 2.409629225730895996e-01 -1.613349467515945435e-02
-1.232987642288208008e-01 -2.967044413089752197e-01 -5.011812448501586914e-01 -1.955415606498718262e-01 1.562241911888122559e-01 4.595093131065368652e-01 5.206626653671264648e-01 -3.173332512378692627e-01
2.523812651634216309e-01 -9.961031377315521240e-02 -2.053786516189575195e-01 -2.465451061725616455e-01 -5.023331046104431152e-01 6.053315997123718262e-01 -3.513235151767730713e-01 -2.849973738193511963e-01
1.109753027558326721e-01 5.108280777931213379e-01 -7.967606186866760254e-02 -3.635058403015136719e-01 -5.857954546809196472e-02 5.501199960708618164e-01 2.872518599033355713e-01 -4.468526244163513184e-01
1.458958089351654053e-01 -3.067944645881652832e-01 -5.362408757209777832e-01 -7.724211364984512329e-02 4.042420536279678345e-03 6.112584471702575684e-01 -4.660767018795013428e-01 1.379431132227182388e-02
-2.136458903551101685e-01 3.847562074661254883e-01 -9.752518683671951294e-02 -3.801366388797760010e-01 1.455635577440261841e-01 6.463288664817810059e-01 3.477652668952941895e-01 -3.040272891521453857e-01
1.128370058722794056e-03 -3.573821485042572021e-01 -2.201056182384490967e-01 -5.322131514549255371e-01 3.533572554588317871e-01 4.253960847854614258e-01 2.364673614501953125e-01 4.228939116001129150e-01
-1.554762572050094604e-01 9.321095049381256104e-02 -5.913335829973220825e-02 -3.069606721401214600e-01 3.452700078487396240e-01 7.833268046379089355e-01 3.674060404300689697e-01 -4.022258147597312927e-02
4.955907762050628662e-01 -1.142048239707946777e-01 -6.826546788215637207e-02 -5.422119498252868652e-01 -4.821603298187255859e-01 4.009935259819030762e-01 -1.630382388830184937e-01 -1.511205732822418213e-01
3.497998416423797607e-02 8.929911255836486816e-02 5.199404060840606689e-02 -1.731181293725967407e-01 2.194566875696182251e-01 9.097501635551452637e-01 2.850399613380432129e-01 3.277900815010070801e-02
-2.845578268170356750e-02 8.070819079875946045e-02 -3.632708787918090820e-01 -4.215004444122314453e-01 6.270345449447631836e-01 4.950300753116607666e-01 1.951257288455963135e-01 8.213884383440017700e-02
-2.253486663103103638e-01 -6.163477897644042969e-01 -6.880838423967361450e-02 -5.218127369880676270e-01 -3.615429699420928955e-01 2.377361208200454712e-01 1.549475938081741333e-01 -2.847277820110321045e-01
2.305166423320770264e-01 -3.629622459411621094e-01 -2.477935850620269775e-01 -7.474029064178466797e-01 2.892507426440715790e-02 1.392423175275325775e-02 4.162822961807250977e-01 1.441745758056640625e-01
-3.716892898082733154e-01 -1.720387674868106842e-02 -1.580428630113601685e-01 -7.274539470672607422e-01 -3.385174572467803955e-01 2.229683995246887207e-01 -1.223764568567276001e-01 3.579098284244537354e-01
-4.467484354972839355e-01 2.848816514015197754e-01 1.406538486480712891e-01 -3.032731413841247559e-01 1.208208650350570679e-01 7.075872421264648438e-01 3.026097118854522705e-01 -2.549691312015056610e-02
4.239896237850189209e-01 2.241924703121185303e-01 -2.560701221227645874e-02 -4.395650625228881836e-01 -2.886124551296234131e-01 5.624399185180664062e-01 4.172917306423187256e-01 -4.826138541102409363e-02
-9.615303575992584229e-02 -4.184615612030029297e-01 -2.885525524616241455e-01 -2.123915851116180420e-01 4.342968165874481201e-01 5.928928256034851074e-01 2.951622605323791504e-01 -2.449802458286285400e-01
-3.129831850528717041e-01 -3.487046062946319580e-01 -2.251137942075729370e-01 -5.524166226387023926e-01 -3.859406709671020508e-01 1.547614187002182007e-01 -1.848325431346893311e-01 -4.664142429828643799e-01
-6.985331326723098755e-02 -3.309425711631774902e-01 -6.199939921498298645e-02 -4.682312607765197754e-01 -5.822649598121643066e-01 3.832760751247406006e-01 -6.253094226121902466e-02 -4.155357480049133301e-01
2.132659405469894409e-01 -3.961716294288635254e-01 -1.802842020988464355e-01 -3.192735016345977783e-01 5.422203540802001953e-01 4.155108332633972168e-01 1.185680031776428223e-01 -4.271030128002166748e-01
2.981922924518585205e-01 3.423835635185241699e-01 -6.394074559211730957e-01 -4.389228224754333496e-01 -1.030623018741607666e-01 3.135252892971038818e-01 2.762346565723419189e-01 8.446243405342102051e-02
-4.309052526950836182e-01 -3.699640631675720215e-01 -3.141551613807678223e-01 -6.088319420814514160e-01 -3.706884980201721191e-01 9.483239054679870605e-02 3.666276857256889343e-02 -2.456218600273132324e-01
-2.650204598903656006e-01 -3.740288317203521729e-01 -3.916946053504943848e-02 -3.220908939838409424e-01 -4.199455678462982178e-01 4.780353009700775146e-01 -4.586262106895446777e-01 -2.634001970291137695e-01
1.347019225358963013e-01 8.892887085676193237e-02 -2.639410197734832764e-01 -5.239251852035522461e-01 4.512825906276702881e-01 4.361204504966735840e-01 4.848590195178985596e-01 -2.897201292216777802e-02
1.164498701691627502e-01 -3.633328974246978760e-01 -5.364350080490112305e-01 -4.875977635383605957e-01 -4.759507775306701660e-01 2.096791565418243408e-01 1.495711803436279297e-01 -1.898645162582397461e-01
-1.742114312946796417e-02 -4.773620367050170898e-01 -7.231031358242034912e-02 -2.496029883623123169e-01 5.829194784164428711e-01 4.615657627582550049e-01 1.020032539963722229e-02 -3.890367150306701660e-01
1.563606113195419312e-01 2.234996259212493896e-01 -7.723330706357955933e-02 -2.718478739261627197e-01 3.068707697093486786e-02 5.459904670715332031e-01 3.734645247459411621e-01 -6.381300687789916992e-01
3.447353243827819824e-01 4.964210465550422668e-02 -1.673813462257385254e-01 -6.183652877807617188e-01 -4.562599062919616699e-01 2.953786551952362061e-01 -3.888038694858551025e-01 -1.473464965820312500e-01
1.480343490839004517e-01 -4.431239962577819824e-01 -1.088867634534835815e-01 -5.208206176757812500e-01 4.129090011119842529e-01 4.458965063095092773e-01 2.409734725952148438e-01 2.668909132480621338e-01
1.201575919985771179e-01 -5.555683374404907227e-01 -2.613239586353302002e-01 -3.152553439140319824e-01 5.218667984008789062e-01 3.902857005596160889e-01 1.819633133709430695e-02 -2.902258336544036865e-01
-7.225258648395538330e-02 3.716292679309844971e-01 -3.460782766342163086e-01 -1.713033020496368408e-01 -1.949994415044784546e-01 5.846741199493408203e-01 3.800909519195556641e-01 -4.280402958393096924e-01
1.823040097951889038e-01 -2.649747729301452637e-01 -1.206224560737609863e-01 -7.024457454681396484e-01 5.219881495577283204e-05 1.740526556968688965e-01 5.472508072853088379e-01 2.424789071083068848e-01
1.311785541474819183e-03 -3.961378037929534912e-01 -1.467183679342269897e-01 -5.111744403839111328e-01 4.126186370849609375e-01 4.795723259449005127e-01 3.704750835895538330e-01 1.508380770683288574e-01
9.421542286872863770e-02 5.915818810462951660e-01 -4.989752173423767090e-01 -4.808906316757202148e-01 -1.658730953931808472e-01 3.404260873794555664e-01 1.323201209306716919e-01 -3.130748635157942772e-03
-3.089965283870697021e-01 -5.948149040341377258e-02 -4.289282858371734619e-01 -3.966085910797119141e-01 2.876591682434082031e-01 3.851014673709869385e-01 5.442759394645690918e-01 -1.800497174263000488e-01
-6.344726681709289551e-02 -3.544144928455352783e-01 -1.452653110027313232e-01 -4.385436773300170898e-01 4.245452284812927246e-01 5.401771068572998047e-01 3.855493664741516113e-01 1.904311180114746094e-01
3.448574542999267578e-01 2.300563454627990723e-01 -3.946245312690734863e-01 -6.931080222129821777e-01 1.455752998590469360e-01 2.437427341938018799e-01 -8.562706410884857178e-02 3.226227164268493652e-01
-1.928273141384124756e-01 2.099916785955429077e-01 -5.671203508973121643e-02 -6.065846681594848633e-01 1.210307031869888306e-01 9.305629134178161621e-02 -2.987670898437500000e-01 -6.595379710197448730e-01
3.939869999885559082e-01 -4.094100296497344971e-01 1.384399384260177612e-01 -5.542771220207214355e-01 1.796542853116989136e-01 2.401269525289535522e-01 1.902102828025817871e-01 -4.739750921726226807e-01
-4.900213181972503662e-01 1.397832185029983521e-01 -2.360724955797195435e-01 -1.535417884588241577e-01 2.424251884222030640e-01 6.423863768577575684e-01 3.435433804988861084e-01 -2.675485610961914062e-01
1.285520642995834351e-01 -2.630845271050930023e-02 -7.769408170133829117e-03 -2.548275291919708252e-01 5.880337357521057129e-01 7.541321516036987305e-01 3.571722656488418579e-02 4.483341053128242493e-02
1.869141161441802979e-01 -2.320085763931274414e-01 -5.571327209472656250e-01 -1.204919517040252686e-01 1.713463515043258667e-01 3.501070141792297363e-01 -3.046186864376068115e-01 -5.844595432281494141e-01
-2.251767069101333618e-01 -1.696033477783203125e-01 2.357644960284233093e-02 -6.173517704010009766e-01 -6.025195717811584473e-01 2.489658147096633911e-01 1.753543615341186523e-01 -2.882501780986785889e-01
-3.056101202964782715e-01 -3.967283964157104492e-01 3.606836870312690735e-02 -6.134955286979675293e-01 -5.294070243835449219e-01 2.669757306575775146e-01 1.394937783479690552e-01 2.290798723697662354e-02
-1.129935756325721741e-01 5.433706566691398621e-02 -4.308463037014007568e-01 3.886718302965164185e-02 4.069890975952148438e-01 6.825849413871765137e-01 -3.717991411685943604e-01 -1.653595566749572754e-01
-3.177935779094696045e-01 1.872829645872116089e-01 -1.505297720432281494e-01 -6.066355109214782715e-01 -2.289092093706130981e-01 3.582861423492431641e-01 -3.590959012508392334e-01 4.044110178947448730e-01
-4.524156451225280762e-02 5.343825370073318481e-02 6.693069823086261749e-03 -3.445577621459960938e-01 3.805812001228332520e-01 4.196573197841644287e-01 4.308089315891265869e-01 -6.080971360206604004e-01
-4.049071371555328369e-01 -4.492892026901245117e-01 -1.562618315219879150e-01 -5.644377470016479492e-01 -4.637170433998107910e-01 2.741481363773345947e-01 1.522408146411180496e-02 -2.755495347082614899e-02
-2.089922875165939331e-01 6.603250652551651001e-02 -2.591669857501983643e-01 -7.695913910865783691e-01 -5.252668261528015137e-01 7.741590589284896851e-02 6.146320328116416931e-02 8.274891972541809082e-02
1.150950118899345398e-01 -4.555248841643333435e-02 -6.605015993118286133e-01 -3.584285378456115723e-01 2.719302475452423096e-01 2.595517337322235107e-01 4.737548530101776123e-01 -2.327830046415328979e-01
1.379678249359130859e-01 -4.440875947475433350e-01 1.378307002596557140e-03 -3.074599206447601318e-01 5.293747186660766602e-01 4.621425271034240723e-01 1.216590628027915955e-01 -4.249745607376098633e-01
-1.967815905809402466e-01 -5.856323242187500000e-01 -3.900069296360015869e-01 -2.980576157569885254e-01 2.304061204195022583e-01 4.240921735763549805e-01 3.727881312370300293e-01 -7.386539131402969360e-02
-9.929743409156799316e-02 6.085036993026733398e-01 2.072207778692245483e-01 -6.112825870513916016e-01 1.725502461194992065e-01 3.844588100910186768e-01 1.310705691576004028e-01 -9.216730296611785889e-02
-1.218171417713165283e-01 1.149405315518379211e-01 -4.596490263938903809e-01 -2.913410365581512451e-01 1.187536716461181641e-01 4.398496747016906738e-01 6.129549145698547363e-01 -3.041523694992065430e-01
2.874890267848968506e-01 4.882824420928955078e-01 2.533402480185031891e-02 -4.277369379997253418e-01 8.415093272924423218e-02 4.829443693161010742e-01 -1.741438657045364380e-01 -4.740116000175476074e-01
7.983419299125671387e-02 2.895019203424453735e-02 -4.099163413047790527e-02 -2.095321416854858398e-01 5.614823698997497559e-01 7.945188879966735840e-01 6.742337718605995178e-03 2.522007934749126434e-02
-6.209921836853027344e-01 -2.259179949760437012e-01 -1.369761675596237183e-01 -5.405972003936767578e-01 1.601763814687728882e-01 2.512322962284088135e-01 -3.107818067073822021e-01 2.587709724903106689e-01
4.226309061050415039e-01 2.909860610961914062e-01 1.688184589147567749e-01 -5.186792612075805664e-01 -1.856493204832077026e-01 5.547044277191162109e-01 3.093541562557220459e-01 -3.632897138595581055e-02
-3.956039249897003174e-02 -1.292163878679275513e-01 -1.803257688879966736e-02 -3.594263195991516113e-01 -5.270991921424865723e-01 5.002979636192321777e-01 -3.998611569404602051e-01 -4.052224159240722656e-01
1.228624656796455383e-01 -1.264707148075103760e-01 -3.171759843826293945e-02 -1.165166497230529785e-02 7.411207258701324463e-02 9.638203978538513184e-01 1.530058979988098145e-01 9.957449883222579956e-02
1.859776973724365234e-01 2.382592707872390747e-01 5.323752388358116150e-02 -2.890962064266204834e-01 3.154735565185546875e-01 7.938050627708435059e-01 2.884804904460906982e-01 9.676296263933181763e-02
-3.105668723583221436e-01 -5.412287116050720215e-01 -1.666396111249923706e-01 -5.373149514198303223e-01 -4.625298678874969482e-01 2.215594202280044556e-01 -3.319111093878746033e-02 -1.732612997293472290e-01
-2.070881128311157227e-01 -1.799913793802261353e-01 -5.187821388244628906e-01 -3.964927494525909424e-01 3.110097050666809082e-01 4.507974088191986084e-01 4.085925817489624023e-01 1.774342805147171021e-01
3.581181168556213379e-01 -1.799553260207176208e-02 1.984233781695365906e-02 -4.699234366416931152e-01 -4.140733778476715088e-01 5.118371248245239258e-01 -4.634639322757720947e-01 4.441798850893974304e-02
1.562951356172561646e-01 -4.686993956565856934e-01 -7.298155128955841064e-02 -3.489086627960205078e-01 3.962518274784088135e-01 6.115257143974304199e-01 2.453842312097549438e-01 1.940016150474548340e-01
3.306154012680053711e-01 7.297229487448930740e-03 7.069029659032821655e-02 -5.534819960594177246e-01 -4.014937281608581543e-01 4.789229333400726318e-01 -4.341687262058258057e-01 1.529697608202695847e-02
-6.039074659347534180e-01 1.368679851293563843e-01 -2.027332186698913574e-01 -2.200265675783157349e-01 2.903931140899658203e-01 4.743748307228088379e-01 2.245530486106872559e-01 -4.089827835559844971e-01
-2.039719931781291962e-02 1.731730066239833832e-02 -1.086889058351516724e-01 -3.477930426597595215e-01 2.741898894309997559e-01 4.101935029029846191e-01 5.396559834480285645e-01 -5.760585665702819824e-01
-3.719743490219116211e-01 -2.399984598159790039e-01 -3.795066773891448975e-01 -4.873667955398559570e-01 -3.154455125331878662e-01 3.392431139945983887e-01 -1.695845276117324829e-01 4.232416749000549316e-01
2.779493108391761780e-02 4.190619289875030518e-01 2.169018834829330444e-01 -5.181676149368286133e-01 -1.588316448032855988e-02 4.529055953025817871e-01 4.018700718879699707e-01 -3.757593333721160889e-01
-3.991845250129699707e-01 -3.504611849784851074e-01 -3.615327775478363037e-01 -3.430590331554412842e-01 -5.015320181846618652e-01 4.241775870323181152e-01 -1.987684704363346100e-02 1.938486248254776001e-01
-1.169039756059646606e-01 -2.571090497076511383e-02 3.469751030206680298e-02 -3.342286646366119385e-01 -3.877103030681610107e-01 5.385148525238037109e-01 -5.868798494338989258e-01 -2.966721057891845703e-01
4.733062684535980225e-01 2.624275088310241699e-01 7.130856812000274658e-02 -6.723342537879943848e-01 -2.020502090454101562e-01 3.523379564285278320e-01 2.609807848930358887e-01 1.300674527883529663e-01
3.435337245464324951e-01 -9.825634956359863281e-02 -7.641986012458801270e-02 -5.894317626953125000e-01 4.949483871459960938e-01 1.317754089832305908e-01 -2.591679990291595459e-01 -4.353778660297393799e-01
1.612019836902618408e-01 -1.845893859863281250e-01 -2.318496704101562500e-01 -5.531378388404846191e-01 5.125123858451843262e-01 4.426527023315429688e-01 2.709853351116180420e-01 2.195030301809310913e-01
1.329503506422042847e-01 2.910129427909851074e-01 -8.411821126937866211e-01 -2.074905335903167725e-01 -2.730763889849185944e-02 3.047104477882385254e-01 -1.793385744094848633e-01 -1.457376778125762939e-01
2.930051088333129883e-01 5.247227549552917480e-01 1.047337874770164490e-01 -4.970539510250091553e-01 2.330838292837142944e-01 4.745197296142578125e-01 -1.596128195524215698e-01 -2.753343880176544189e-01
-2.244688272476196289e-01 -5.579494237899780273e-01 -1.507461816072463989e-01 -5.316049456596374512e-01 -4.176382422447204590e-01 2.106622010469436646e-01 1.669005304574966431e-01 -2.938062250614166260e-01
-7.125202566385269165e-02 1.072279810905456543e-01 -2.096505649387836456e-02 -4.169463217258453369e-01 3.865500986576080322e-01 4.007880985736846924e-01 5.410936474800109863e-01 -4.542104601860046387e-01
3.520267605781555176e-01 3.655730187892913818e-01 -3.769145905971527100e-01 -2.308974862098693848e-01 -9.850281290709972382e-03 7.071906328201293945e-01 -2.666560746729373932e-02 2.147755473852157593e-01
5.275515466928482056e-02 6.188039779663085938e-01 -8.890490978956222534e-02 -5.651816725730895996e-01 -6.998860836029052734e-02 3.306666612625122070e-01 -3.028903901576995850e-01 -2.845747172832489014e-01
4.154691994190216064e-01 3.226548433303833008e-01 1.762687563896179199e-01 -7.719895243644714355e-01 -1.288605779409408569e-01 1.859614998102188110e-01 1.494924128055572510e-01 -1.506850272417068481e-01
-2.252240329980850220e-01 -2.080871611833572388e-01 -1.422673761844635010e-01 -5.881454348564147949e-01 -3.248253092169761658e-02 2.171033322811126709e-01 7.002415657043457031e-01 -3.593738004565238953e-02
-4.452792108058929443e-01 -2.247955501079559326e-01 -9.762495174072682858e-04 -6.704354882240295410e-01 -2.923804521560668945e-01 2.849074006080627441e-01 -9.565503895282745361e-02 3.548243641853332520e-01
3.823190331459045410e-01 -3.175413012504577637e-01 -2.895123958587646484e-01 -7.715557813644409180e-01 6.733819842338562012e-02 -3.493591025471687317e-02 1.826361715793609619e-01 1.864751726388931274e-01
8.605501055717468262e-02 -7.168768346309661865e-02 3.336690738797187805e-02 -5.773996710777282715e-01 -5.562341809272766113e-01 4.164361357688903809e-01 -3.982066512107849121e-01 1.075529083609580994e-01
4.241101443767547607e-01 4.674231708049774170e-01 -1.743267849087715149e-02 -6.397603750228881836e-01 1.772732585668563843e-01 3.793230354785919189e-01 -6.520089507102966309e-02 -1.117410659790039062e-01
9.336418658494949341e-02 -4.589044749736785889e-01 -2.754513621330261230e-01 4.654548689723014832e-02 3.442206606268882751e-02 8.374456167221069336e-01 -1.046734955161809921e-02 -6.349216215312480927e-03
-4.908585846424102783e-01 1.436868216842412949e-02 -2.279674559831619263e-01 -1.419567465782165527e-01 1.520296484231948853e-01 6.462414264678955078e-01 4.772265553474426270e-01 -1.350719630718231201e-01
4.772289842367172241e-02 -5.141780376434326172e-01 -5.446339845657348633e-01 -4.677384793758392334e-01 -1.630318462848663330e-01 1.058734953403472900e-02 -2.352763414382934570e-01 -3.686349093914031982e-01
9.346236288547515869e-02 1.308269333094358444e-02 -4.161581769585609436e-02 -4.523974657058715820e-01 -4.520827829837799072e-01 4.558359086513519287e-01 -5.883615612983703613e-01 -1.623695194721221924e-01
4.923963546752929688e-01 1.388529241085052490e-01 -5.017066597938537598e-01 -6.881514191627502441e-01 -1.705585978925228119e-02 2.186892367899417877e-02 -6.269989162683486938e-02 -9.112291038036346436e-02
-2.591354250907897949e-01 2.798716425895690918e-01 -2.260418832302093506e-01 -4.738137722015380859e-01 2.920584976673126221e-01 1.368578225374221802e-01 -5.407679080963134766e-01 -4.271628856658935547e-01
-1.297886222600936890e-01 -5.368059277534484863e-01 -3.115073442459106445e-01 -4.271678328514099121e-01 3.604464828968048096e-01 3.486044108867645264e-01 4.016647040843963623e-01 -5.200042203068733215e-02
-1.625238507986068726e-01 1.413264721632003784e-01 -2.373044788837432861e-01 -2.001215815544128418e-01 1.599657386541366577e-01 8.514049053192138672e-01 3.211965560913085938e-01 6.003551185131072998e-02
4.307855963706970215e-01 4.211389720439910889e-01 -9.488186240196228027e-02 -7.035104036331176758e-01 2.307060547173023224e-02 3.014007508754730225e-01 2.043089717626571655e-01 4.427835810929536819e-03
-5.399868637323379517e-02 3.201729953289031982e-01 -2.923824787139892578e-01 -1.419348865747451782e-01 -2.173417508602142334e-01 5.985750555992126465e-01 4.077703356742858887e-01 -4.659765660762786865e-01
2.913048565387725830e-01 5.233185291290283203e-01 1.205962710082530975e-02 -7.061326503753662109e-01 1.966292709112167358e-01 3.031658828258514404e-01 9.498884528875350952e-02 -5.399053171277046204e-02
3.315929770469665527e-01 -3.164835870265960693e-01 -2.406660765409469604e-01 -4.911053478717803955e-01 4.300170242786407471e-01 4.266062676906585693e-01 -7.512470334768295288e-02 3.438435494899749756e-01
5.105321407318115234e-01 4.370798915624618530e-02 -6.669560819864273071e-02 -3.930075764656066895e-01 -2.563589513301849365e-01 5.585039258003234863e-01 4.471625685691833496e-01 -3.069714270532131195e-02
4.499381184577941895e-01 -3.068374395370483398e-01 1.112626791000366211e-01 -5.923386812210083008e-01 -1.901532709598541260e-01 2.995185852050781250e-01 -4.628433585166931152e-01 -8.279879577457904816e-03
-9.523482620716094971e-02 1.998913101851940155e-02 5.562632158398628235e-02 -4.049630165100097656e-01 4.299449920654296875e-01 3.287768065929412842e-01 -5.297040939331054688e-01 -4.999081790447235107e-01
-1.838730722665786743e-01 -2.874940037727355957e-01 2.571156024932861328e-01 -6.224533319473266602e-01 2.962735593318939209e-01 1.061808690428733826e-01 -3.797176182270050049e-01 -4.321385324001312256e-01
-2.328364253044128418e-01 -3.435247838497161865e-01 -3.658647835254669189e-01 -2.947656214237213135e-01 3.257910013198852539e-01 5.536777973175048828e-01 4.407999515533447266e-01 -5.554491188377141953e-03
5.296654999256134033e-02 4.247236251831054688e-01 -5.487228929996490479e-02 -5.382648855447769165e-02 -4.274083301424980164e-02 8.666555285453796387e-01 1.640414819121360779e-02 -2.402259558439254761e-01
9.472301602363586426e-02 -3.146352469921112061e-01 -1.297145932912826538e-01 -7.728657126426696777e-01 2.245605736970901489e-01 1.263264715671539307e-01 3.866772353649139404e-01 2.489576786756515503e-01
1.168944090604782104e-01 5.334067344665527344e-01 1.568810641765594482e-01 -3.901774585247039795e-01 -1.268384605646133423e-02 6.511089205741882324e-01 -1.836676448583602905e-01 -2.590854465961456299e-01
-2.591542005538940430e-01 -4.306886345148086548e-02 -4.803268611431121826e-01 -4.547325968742370605e-01 -4.608467817306518555e-01 3.387294113636016846e-01 -1.157846897840499878e-01 3.911073505878448486e-01
7.564952969551086426e-02 -1.333586126565933228e-01 -5.749887228012084961e-01 -3.009933829307556152e-01 4.731432795524597168e-01 3.989981710910797119e-01 3.441366255283355713e-01 -2.319256365299224854e-01
-4.046954214572906494e-01 1.672196090221405029e-01 -4.250582456588745117e-01 -3.725040256977081299e-01 2.947410047054290771e-01 3.913727104663848877e-01 4.631895124912261963e-01 -1.850299090147018433e-01
6.273121386766433716e-02 -3.068399429321289062e-01 -4.121674597263336182e-01 -1.410046666860580444e-01 1.021805182099342346e-01 5.800842642784118652e-01 -6.020927429199218750e-01 -5.191826075315475464e-02
-2.479117363691329956e-01 -2.085000276565551758e-01 -1.595894247293472290e-01 -6.521075367927551270e-01 -5.783032774925231934e-01 2.671002745628356934e-01 1.542221754789352417e-01 1.216262951493263245e-01
-5.886211395263671875e-01 -1.417425274848937988e-01 -2.192811220884323120e-01 -6.516863107681274414e-01 1.825010590255260468e-02 4.935607314109802246e-02 -3.932170867919921875e-01 5.715092644095420837e-02
4.992847740650177002e-01 -2.726618349552154541e-01 3.444093838334083557e-02 -4.331980049610137939e-01 3.300851285457611084e-01 3.839677274227142334e-01 6.259355694055557251e-02 -4.766739308834075928e-01
3.287105262279510498e-01 -9.894412755966186523e-02 -3.732251524925231934e-01 -4.435720741748809814e-01 -4.621316790580749512e-01 3.303421437740325928e-01 -4.151205718517303467e-01 -2.260295450687408447e-01
-2.471224218606948853e-01 -2.682085521519184113e-02 1.244033053517341614e-01 -3.806579709053039551e-01 7.037705779075622559e-01 5.264282226562500000e-01 -2.557188272476196289e-02 -6.899858266115188599e-02
2.191792130470275879e-01 -2.713496685028076172e-01 -1.216839551925659180e-01 -7.328021526336669922e-01 -5.367530509829521179e-02 1.324410885572433472e-01 5.173261761665344238e-01 1.961523443460464478e-01
-2.751326262950897217e-01 2.398050874471664429e-01 -1.553776115179061890e-01 -4.675736725330352783e-01 1.804539114236831665e-01 3.048048615455627441e-01 -5.562819838523864746e-01 -4.348665177822113037e-01
3.268639445304870605e-01 1.439002901315689087e-01 -2.070936933159828186e-02 -2.754135131835937500e-01 -2.242242842912673950e-01 6.699325442314147949e-01 4.728605449199676514e-01 -2.710869014263153076e-01
-2.834310531616210938e-01 -5.853893160820007324e-01 -3.221229016780853271e-01 -3.593854904174804688e-01 1.226928755640983582e-01 3.488793969154357910e-01 4.552729427814483643e-01 -4.610916599631309509e-03
3.275805711746215820e-01 -8.230753242969512939e-02 -4.041334092617034912e-01 -4.548999667167663574e-01 -3.903023302555084229e-01 3.280242383480072021e-01 -4.353814125061035156e-01 -2.572273313999176025e-01
3.734635412693023682e-01 1.728847809135913849e-02 -2.919559599831700325e-03 -4.442698061466217041e-01 -5.173892974853515625e-01 5.586776733398437500e-01 -2.814115881919860840e-01 -6.194422766566276550e-02
2.132254093885421753e-01 1.096914615482091904e-02 -5.157302618026733398e-01 -4.309891760349273682e-01 -5.386008620262145996e-01 2.705302536487579346e-01 -1.379912495613098145e-01 -3.469382226467132568e-01
-5.527987480163574219e-01 -1.684318780899047852e-01 -6.506476551294326782e-02 -6.850470304489135742e-01 -1.482638716697692871e-01 2.090158611536026001e-01 -2.826620340347290039e-01 2.166878134012222290e-01
-3.637684285640716553e-01 -3.576807379722595215e-01 -4.389346763491630554e-02 -5.613252520561218262e-01 -4.629939794540405273e-01 3.536854982376098633e-01 -2.390732020139694214e-01 1.615902781486511230e-01
-3.662169277667999268e-01 -2.099492400884628296e-01 1.240610331296920776e-01 -7.338131666183471680e-01 2.158931791782379150e-01 -9.545192122459411621e-02 -2.178046852350234985e-01 -4.059238135814666748e-01
2.859525084495544434e-01 1.859106421470642090e-01 3.916194289922714233e-02 -2.112225890159606934e-01 2.766526937484741211e-01 8.446788787841796875e-01 1.979647427797317505e-01 -9.116369485855102539e-02
6.418493390083312988e-02 4.099816679954528809e-01 -6.982358545064926147e-02 -2.550019025802612305e-01 2.129224389791488647e-01 8.081209659576416016e-01 2.413279712200164795e-01 3.548892959952354431e-02
5.322968959808349609e-02 -4.786742925643920898e-01 -1.335233896970748901e-01 -1.753612160682678223e-01 4.011148214340209961e-01 5.073236227035522461e-01 2.517490386962890625e-01 -4.876571595668792725e-01
3.697651997208595276e-02 3.990119993686676025e-01 -3.870500326156616211e-01 -2.718004584312438965e-01 8.434893190860748291e-02 6.431664824485778809e-01 4.293852746486663818e-01 -1.029045805335044861e-01
-2.480271160602569580e-01 -3.837173879146575928e-01 -4.444654583930969238e-01 -4.465780854225158691e-01 -2.938165068626403809e-01 3.446296155452728271e-01 -2.212197929620742798e-01 3.744676113128662109e-01
-1.216777414083480835e-01 -3.427658379077911377e-01 -5.037186145782470703e-01 -2.575463950634002686e-01 2.741736173629760742e-01 2.704172134399414062e-01 -5.185506939888000488e-01 -3.611814975738525391e-01
-9.644737839698791504e-02 -4.078997969627380371e-01 -3.741018474102020264e-01 -2.959971725940704346e-01 2.198272198438644409e-01 3.155854046344757080e-01 -5.960000753402709961e-01 -3.059656620025634766e-01
-2.763619720935821533e-01 2.464098036289215088e-01 2.453321367502212524e-01 -3.993019461631774902e-01 2.105342596769332886e-01 6.950582861900329590e-01 3.327488005161285400e-01 7.158111780881881714e-02
-1.913203448057174683e-01 -6.552896499633789062e-01 -4.051066637039184570e-01 -2.153542786836624146e-01 7.084968686103820801e-02 3.266033530235290527e-01 -4.562498629093170166e-01 -6.041340902447700500e-02
-2.258572876453399658e-01 -2.930862605571746826e-01 -5.850846320390701294e-02 -9.902597405016422272e-03 1.499562710523605347e-01 8.251368403434753418e-01 1.689991652965545654e-01 -3.573085665702819824e-01
2.337897717952728271e-01 -1.315498650074005127e-01 -4.419197514653205872e-02 -6.523564457893371582e-01 3.362962901592254639e-01 3.511221706867218018e-01 1.079200431704521179e-01 5.024803876876831055e-01
4.831532239913940430e-01 1.201355457305908203e-01 -5.447354316711425781e-01 -5.742223858833312988e-01 -1.250732690095901489e-01 2.809920310974121094e-01 -1.163848638534545898e-01 1.323519647121429443e-01
2.387242019176483154e-02 4.309455156326293945e-01 1.576361209154129028e-01 -4.451628923416137695e-01 -1.906935721635818481e-01 5.734009146690368652e-01 3.797723650932312012e-01 -2.851618826389312744e-01
1.999931596219539642e-02 -1.754076629877090454e-01 -6.875627636909484863e-01 -5.032875761389732361e-02 4.687354713678359985e-02 5.285391807556152344e-01 -4.590969681739807129e-01 -3.515527397394180298e-02
3.305011615157127380e-02 -1.626528948545455933e-01 -5.966946855187416077e-02 -4.993008077144622803e-02 8.952246606349945068e-02 9.121901392936706543e-01 3.547395765781402588e-01 -2.128516696393489838e-02
6.596177816390991211e-02 -9.269826859235763550e-02 -5.890808105468750000e-01 -9.225664287805557251e-02 -1.338066812604665756e-02 5.804532766342163086e-01 -5.331489443778991699e-01 1.008740663528442383e-01
1.335934270173311234e-02 -4.054721295833587646e-01 1.776966899633407593e-01 -6.417418718338012695e-01 2.472262829542160034e-01 6.459593027830123901e-02 -2.712562680244445801e-01 -5.031220316886901855e-01
-4.370121359825134277e-01 -1.145660690963268280e-02 6.281524151563644409e-02 -7.178290486335754395e-01 -1.392092406749725342e-01 2.868471443653106689e-01 -1.791755408048629761e-01 3.948423564434051514e-01
-1.871614605188369751e-01 -5.258154273033142090e-01 -4.111702144145965576e-01 -2.433522939682006836e-01 1.279669255018234253e-01 3.260053098201751709e-01 -5.544720292091369629e-01 -1.735321730375289917e-01
4.458033740520477295e-01 -1.479760110378265381e-01 -1.597967580892145634e-03 -5.943766832351684570e-01 3.611146509647369385e-01 1.947941035032272339e-01 -3.249192833900451660e-01 -3.900707662105560303e-01
4.670284390449523926e-01 3.250876665115356445e-01 8.600565046072006226e-02 -7.668505907058715820e-01 -4.583705961704254150e-02 2.387006878852844238e-01 1.451552361249923706e-01 -2.442418225109577179e-02
1.286044865846633911e-01 -1.730885058641433716e-01 -3.592562675476074219e-01 -7.122330665588378906e-01 -7.451137900352478027e-02 5.293768271803855896e-02 5.303742885589599609e-01 1.658585816621780396e-01
-2.019189000129699707e-01 -3.294110596179962158e-01 -3.509388491511344910e-02 -5.195693373680114746e-01 -5.646141171455383301e-01 3.192353546619415283e-01 1.847210824489593506e-01 -3.531446158885955811e-01
-2.321536689996719360e-01 1.028449460864067078e-01 -9.177003055810928345e-02 -3.127422928810119629e-01 3.912744522094726562e-01 3.524087071418762207e-01 -4.864906668663024902e-01 -5.615490078926086426e-01
-4.320931732654571533e-01 -3.682525455951690674e-01 -3.975215554237365723e-01 -2.519403994083404541e-01 2.136156558990478516e-01 4.730711281299591064e-01 4.311787486076354980e-01 -2.906916104257106781e-02
-2.789936363697052002e-01 2.163853794336318970e-01 -5.085623264312744141e-02 -5.065333843231201172e-01 2.635125517845153809e-01 1.589203327894210815e-01 -4.962372183799743652e-01 -5.246251225471496582e-01
-3.093563616275787354e-01 -3.328371047973632812e-01 -4.809598922729492188e-01 -6.010414287447929382e-02 2.333349734544754028e-01 5.215027928352355957e-01 -4.802446365356445312e-01 -3.921565413475036621e-02
-4.323724284768104553e-02 6.084130406379699707e-01 2.206945046782493591e-02 -3.351117670536041260e-01 -2.449506521224975586e-01 6.324684619903564453e-01 -2.172717303037643433e-01 -8.917989581823348999e-02
-5.616330504417419434e-01 -2.492619454860687256e-01 -1.277974992990493774e-01 -4.098649621009826660e-01 -2.055555135011672974e-01 3.367878496646881104e-01 -5.312187075614929199e-01 1.558033470064401627e-02
5.766028165817260742e-01 9.424492716789245605e-02 -3.987285494804382324e-01 -6.874639391899108887e-01 3.019689396023750305e-02 1.384965926408767700e-01 4.238905385136604309e-02 7.187484949827194214e-02
-2.781626880168914795e-01 4.085461795330047607e-01 -2.581727504730224609e-01 -2.558560669422149658e-01 2.296464443206787109e-01 6.395402550697326660e-01 3.844881355762481689e-01 -1.184052079916000366e-01
-3.642918765544891357e-01 -3.523985743522644043e-01 2.683823555707931519e-02 -6.064620614051818848e-01 -5.282211899757385254e-01 2.427850365638732910e-01 1.266542673110961914e-01 -1.434806585311889648e-01
1.814900636672973633e-01 -1.082343384623527527e-01 -2.046371400356292725e-01 -4.102967083454132080e-01 -5.930422544479370117e-01 4.573174715042114258e-01 -2.001470774412155151e-01 -3.797759711742401123e-01
-2.689177095890045166e-01 -4.331355169415473938e-02 -1.606603562831878662e-01 -1.546744909137487411e-02 4.480848908424377441e-01 8.268575072288513184e-01 -1.236128732562065125e-01 -1.673264196142554283e-03
1.215806528925895691e-01 3.940076828002929688e-01 -9.861294180154800415e-02 -5.592109262943267822e-02 3.687566518783569336e-02 8.241672515869140625e-01 4.166447743773460388e-02 -3.671198785305023193e-01
-2.937506735324859619e-01 -3.020174801349639893e-01 -3.108393251895904541e-01 -5.602714419364929199e-01 -5.579909086227416992e-01 2.629754543304443359e-01 1.746859550476074219e-01 -3.075073286890983582e-02
4.827117547392845154e-02 -2.283267676830291748e-01 -1.562831997871398926e-01 -6.809981465339660645e-01 -4.993601143360137939e-01 2.328269034624099731e-01 -3.992821276187896729e-02 3.901160359382629395e-01
2.660297155380249023e-01 -4.380623996257781982e-01 1.942859739065170288e-01 -4.956578910350799561e-01 -2.235453873872756958e-01 4.457015097141265869e-01 -4.522748887538909912e-01 -2.703469619154930115e-02
-2.139590531587600708e-01 1.583820730447769165e-01 2.224666178226470947e-01 -2.752479612827301025e-01 4.532009959220886230e-01 7.709882855415344238e-01 -8.520083501935005188e-03 6.322159618139266968e-02
1.487188786268234253e-01 -2.845871746540069580e-01 -4.611030220985412598e-01 2.269861660897731781e-02 1.595233827829360962e-01 5.668274164199829102e-01 -2.818049788475036621e-01 -5.075494647026062012e-01
-5.740768462419509888e-02 4.117758944630622864e-02 -2.935887575149536133e-01 -5.412828922271728516e-01 5.889531373977661133e-01 3.417733609676361084e-01 3.802310228347778320e-01 -8.704432100057601929e-02
4.755084592034108937e-05 -3.772038817405700684e-01 -1.767194718122482300e-01 -4.568236470222473145e-01 -4.310713410377502441e-01 2.719978988170623779e-01 -2.621295452117919922e-01 -5.378498435020446777e-01
-2.663447558879852295e-01 -4.297090768814086914e-01 -5.921928882598876953e-01 -1.631286293268203735e-01 -1.866333335638046265e-01 4.353710114955902100e-01 -3.745231330394744873e-01 -4.959717020392417908e-02
-2.081856876611709595e-01 -3.994096815586090088e-01 9.147282689809799194e-02 -5.839357376098632812e-01 -4.684192836284637451e-01 3.378787934780120850e-01 -3.243761360645294189e-01 -9.478290379047393799e-02
2.815470695495605469e-01 -4.802631735801696777e-01 -2.266735285520553589e-01 -3.413148820400238037e-01 4.678249061107635498e-01 3.388530015945434570e-01 2.293458208441734314e-02 -4.335831701755523682e-01
4.482032954692840576e-01 -6.519724428653717041e-02 2.648587226867675781e-01 -5.475729107856750488e-01 -1.609922796487808228e-01 5.542901158332824707e-01 -1.577897220849990845e-01 2.585024535655975342e-01
-5.502400994300842285e-01 -1.027709022164344788e-01 -1.447388529777526855e-01 -6.887988448143005371e-01 3.101509623229503632e-02 7.256921380758285522e-02 -4.221160113811492920e-01 8.288978040218353271e-02
-3.073068559169769287e-01 1.601578891277313232e-01 -2.849346101284027100e-01 -8.088631033897399902e-01 -2.094041705131530762e-01 -2.024709247052669525e-03 -1.539604365825653076e-01 2.773204147815704346e-01
5.151286721229553223e-03 -2.156744003295898438e-01 2.982915639877319336e-01 -5.315715670585632324e-01 -4.100470244884490967e-01 4.552322626113891602e-01 -4.141541421413421631e-01 -1.871176362037658691e-01
-2.462892048060894012e-02 4.627002775669097900e-01 2.947231829166412354e-01 -5.165851116180419922e-01 -1.791094839572906494e-01 4.580850303173065186e-01 3.217689394950866699e-01 -2.934665381908416748e-01
-3.162127137184143066e-01 -4.043020904064178467e-01 -1.144222244620323181e-01 -5.752485990524291992e-01 -4.441854059696197510e-01 1.532484889030456543e-01 1.446612775325775146e-01 -3.883724808692932129e-01
5.887049715965986252e-03 -3.593654334545135498e-01 -4.634773135185241699e-01 -2.915071547031402588e-01 2.006028741598129272e-01 3.039852380752563477e-01 -6.310133934020996094e-01 -2.005188316106796265e-01
-3.407162427902221680e-01 -4.132108688354492188e-01 -4.829198122024536133e-01 -7.022324949502944946e-02 2.086996734142303467e-01 4.924630522727966309e-01 -4.334391951560974121e-01 -3.288519755005836487e-02
-1.350939869880676270e-01 6.171255186200141907e-02 -2.708790898323059082e-01 -4.117143154144287109e-01 4.630565643310546875e-01 3.694480955600738525e-01 5.296248793601989746e-01 -3.219337761402130127e-01
5.243465304374694824e-02 2.467391453683376312e-02 5.366178601980209351e-02 -3.108718991279602051e-01 -3.746349811553955078e-01 5.768565535545349121e-01 -5.664610266685485840e-01 -3.211355805397033691e-01
2.131027728319168091e-01 -1.946424096822738647e-01 -6.732070446014404297e-01 -2.773407474160194397e-02 1.502600461244583130e-01 4.909923672676086426e-01 -1.022383570671081543e-01 -4.343042671680450439e-01
-1.836443394422531128e-01 2.972386479377746582e-01 -6.002927199006080627e-03 -5.314658880233764648e-01 1.574577540159225464e-01 2.664870023727416992e-01 -6.127072572708129883e-01 -3.524392545223236084e-01
1.953056082129478455e-02 5.024114251136779785e-01 2.375763505697250366e-01 -4.356559514999389648e-01 -2.175880074501037598e-01 5.458775758743286133e-01 2.314748764038085938e-01 -3.194606900215148926e-01
-3.512914851307868958e-02 -3.551016151905059814e-01 -4.635043740272521973e-01 -5.747607946395874023e-01 -5.469247698783874512e-01 1.437935382127761841e-01 6.228547543287277222e-02 -6.164346635341644287e-02
3.974588513374328613e-01 6.577666103839874268e-02 -2.857981622219085693e-01 -1.676403433084487915e-01 -2.832179665565490723e-01 6.806553006172180176e-01 3.236858248710632324e-01 -2.822045683860778809e-01
5.782974362373352051e-01 -2.550534717738628387e-02 -9.184899926185607910e-02 -5.794636011123657227e-01 2.268855869770050049e-01 1.870412081480026245e-01 -1.451721638441085815e-01 -4.617041945457458496e-01
-5.096503496170043945e-01 -3.639577925205230713e-01 -9.104526042938232422e-02 -4.858053326606750488e-01 -4.268278479576110840e-01 3.854243457317352295e-01 -1.379155069589614868e-01 1.172209307551383972e-01
4.465364813804626465e-01 -3.793245255947113037e-01 4.608112946152687073e-02 -3.730944693088531494e-01 1.302018016576766968e-01 3.868594467639923096e-01 2.373089492321014404e-01 -5.408021211624145508e-01
3.189305961132049561e-01 -3.201681673526763916e-01 -2.789514958858489990e-01 -4.291777014732360840e-01 2.806232869625091553e-01 2.175203114748001099e-01 -3.642207682132720947e-01 -5.244492292404174805e-01
1.248577516525983810e-02 4.335570335388183594e-01 -3.313417136669158936e-01 -2.121307551860809326e-01 -9.660056233406066895e-02 7.498915791511535645e-01 2.226494401693344116e-01 -1.893250644207000732e-01
4.312498867511749268e-01 2.571257054805755615e-01 2.507167458534240723e-01 -6.461562514305114746e-01 -2.034370750188827515e-01 4.149535000324249268e-01 2.321267277002334595e-01 8.793217130005359650e-03
1.463618688285350800e-02 4.587572440505027771e-02 -6.867555379867553711e-01 -4.211699664592742920e-01 4.540827572345733643e-01 2.975574433803558350e-01 2.038408070802688599e-01 -1.112706810235977173e-01
3.542938232421875000e-01 -3.256528973579406738e-01 -5.440205335617065430e-01 -5.299457311630249023e-01 -2.421790510416030884e-01 8.113729953765869141e-02 -2.161753922700881958e-01 -2.822403311729431152e-01
1.460689008235931396e-01 -2.515606284141540527e-01 -8.889839798212051392e-02 -3.583615124225616455e-01 3.611094355583190918e-01 6.176435947418212891e-01 -7.653130684047937393e-03 5.168300867080688477e-01
4.592932462692260742e-01 -1.542097032070159912e-01 1.327817887067794800e-01 -3.503808081150054932e-01 -9.040440432727336884e-03 6.324320435523986816e-01 4.262730181217193604e-01 -2.076311558485031128e-01
4.165000468492507935e-02 2.838059067726135254e-01 -3.044357756152749062e-03 -2.884783446788787842e-01 -9.392943978309631348e-02 6.292157769203186035e-01 5.076845884323120117e-01 -4.147428572177886963e-01
3.289335593581199646e-02 -2.053357958793640137e-01 -4.203411042690277100e-01 2.122046798467636108e-02 9.608936496078968048e-03 7.179560065269470215e-01 -5.138340592384338379e-01 -6.310305092483758926e-03
1.838867515325546265e-01 5.011156797409057617e-01 1.105277538299560547e-01 -3.887306451797485352e-01 -1.479986310005187988e-01 5.810868740081787109e-01 -1.598742455244064331e-01 -4.081858098506927490e-01
-1.741948127746582031e-01 -1.280440241098403931e-01 -7.341914623975753784e-02 -2.453521639108657837e-01 1.995871067047119141e-01 7.550087571144104004e-01 5.065208077430725098e-01 -1.457262188196182251e-01
2.761143743991851807e-01 4.649944305419921875e-01 -4.874195531010627747e-02 -7.971524596214294434e-01 9.170908480882644653e-02 2.243154495954513550e-01 9.656295925378799438e-02 4.075339436531066895e-02
1.308609098196029663e-01 1.767470836639404297e-01 2.093319445848464966e-01 -3.066946566104888916e-01 2.653170824050903320e-01 7.575884461402893066e-01 3.845127224922180176e-01 -1.468709707260131836e-01
-3.026623129844665527e-01 3.830474615097045898e-02 -1.752288341522216797e-01 -4.276338815689086914e-01 4.092156887054443359e-01 1.902435123920440674e-01 -5.162399411201477051e-01 -4.724391698837280273e-01
4.164439737796783447e-01 4.375739395618438721e-01 -2.518357038497924805e-01 -6.439633965492248535e-01 1.751302480697631836e-01 3.352514207363128662e-01 1.048576235771179199e-01 5.416705831885337830e-02
-1.443420201539993286e-01 -4.527192115783691406e-01 -3.968320190906524658e-01 -5.597153902053833008e-01 -5.054560899734497070e-01 1.781443059444427490e-01 8.220569044351577759e-02 9.733758121728897095e-02
2.909672260284423828e-01 -5.787990521639585495e-03 -1.802870184183120728e-01 -5.287619307637214661e-03 2.899452671408653259e-02 9.253377914428710938e-01 -7.658084481954574585e-02 1.407767236232757568e-01
-4.109826385974884033e-01 -1.536736041307449341e-01 3.493238240480422974e-02 -2.043255604803562164e-02 1.092207655310630798e-01 8.195822834968566895e-01 1.479433476924896240e-01 -3.167151510715484619e-01
-5.440382361412048340e-01 -1.468744426965713501e-01 -6.375245749950408936e-02 -6.868934035301208496e-01 -1.163435503840446472e-01 1.786278933286666870e-01 -3.717833161354064941e-01 1.513167172670364380e-01
3.749243617057800293e-01 1.859387010335922241e-01 -1.017219722270965576e-01 -1.973539888858795166e-01 1.323170363903045654e-01 8.624666929244995117e-01 1.119652986526489258e-01 4.086276143789291382e-02
-3.598141372203826904e-01 -5.613034963607788086e-01 -2.827739119529724121e-01 -4.685515761375427246e-01 -4.199036955833435059e-01 2.736744880676269531e-01 -1.596762984991073608e-02 -6.707327812910079956e-02
-5.265326499938964844e-01 -9.575868397951126099e-02 -1.509060412645339966e-01 -6.253542304039001465e-01 -1.583591252565383911e-01 2.873373627662658691e-01 -2.537658512592315674e-01 3.573730289936065674e-01
5.261206030845642090e-01 -2.291644364595413208e-01 -2.323727123439311981e-02 -6.513510942459106445e-01 -1.222705245018005371e-01 6.255273520946502686e-02 4.166112095117568970e-02 -4.746412336826324463e-01
-1.102009788155555725e-01 -2.129546403884887695e-01 1.075295638293027878e-02 -5.760455727577209473e-01 -5.617074966430664062e-01 2.345209121704101562e-01 1.791738718748092651e-01 -4.560080170631408691e-01
4.849931597709655762e-01 -3.242210447788238525e-01 2.622420191764831543e-01 -3.962130546569824219e-01 3.106419146060943604e-01 5.704572796821594238e-01 1.091825515031814575e-01 -8.129994384944438934e-03
-2.163713872432708740e-01 -7.565705478191375732e-02 -4.912466704845428467e-01 -4.274113476276397705e-01 7.905408740043640137e-02 2.938742935657501221e-01 6.462979912757873535e-01 -1.146429628133773804e-01
-3.896236717700958252e-01 -4.023485779762268066e-01 -5.215464904904365540e-02 -5.341821908950805664e-01 -3.500865399837493896e-01 3.659968674182891846e-01 1.207458972930908203e-02 3.762689530849456787e-01
-3.835281729698181152e-01 1.026840135455131531e-01 -2.265692874789237976e-02 -4.026724100112915039e-01 3.394699692726135254e-01 3.801161646842956543e-01 3.405798375606536865e-01 -5.513448715209960938e-01
1.299830824136734009e-01 3.910153210163116455e-01 1.023606210947036743e-01 -1.399702429771423340e-01 -8.194247633218765259e-02 7.725759148597717285e-01 2.633805759251117706e-02 -4.425609111785888672e-01
5.276171565055847168e-01 2.942789904773235321e-02 -4.954438507556915283e-01 -4.673696458339691162e-01 -3.347268402576446533e-01 2.260696589946746826e-01 -5.715071782469749451e-02 -3.007312119007110596e-01
-1.157269850373268127e-01 -9.873844683170318604e-02 -5.480908751487731934e-01 -2.956762313842773438e-01 3.783531785011291504e-01 3.794436454772949219e-01 4.500548243522644043e-01 -3.152015805244445801e-01
5.733841657638549805e-01 -3.603396192193031311e-02 -9.386260807514190674e-02 -2.227985709905624390e-01 -1.656722277402877808e-01 7.280346751213073730e-01 2.236432433128356934e-01 6.312425434589385986e-02
8.159080520272254944e-03 -3.285903036594390869e-01 2.786560654640197754e-01 -7.309744358062744141e-01 3.030361831188201904e-01 2.830590493977069855e-02 -2.940172851085662842e-01 -3.176643848419189453e-01
-6.439347267150878906e-01 2.859830856323242188e-01 -3.394533395767211914e-01 -1.658976823091506958e-01 1.095594242215156555e-01 4.766142368316650391e-01 1.577289253473281860e-01 -3.110758066177368164e-01
1.580897122621536255e-01 5.588583350181579590e-01 -3.714298009872436523e-01 -4.001287519931793213e-01 -5.939765274524688721e-02 3.342976570129394531e-01 -3.294470906257629395e-01 -3.752383291721343994e-01
9.794827550649642944e-02 -2.299637496471405029e-01 -1.477417647838592529e-01 1.272762566804885864e-01 -5.040538311004638672e-02 9.469163417816162109e-01 1.099999621510505676e-02 1.355152577161788940e-02
-1.073866412043571472e-01 -3.005057275295257568e-01 2.410636991262435913e-01 -7.187907695770263672e-01 2.426465451717376709e-01 9.963110834360122681e-02 -4.701301157474517822e-01 -1.832118481397628784e-01
-3.956393301486968994e-01 -3.652061820030212402e-01 6.161768734455108643e-02 -5.853217244148254395e-01 -3.494004309177398682e-01 3.459205627441406250e-01 -2.512154541909694672e-02 3.483143448829650879e-01
4.086453020572662354e-01 -4.412834942340850830e-01 8.054632693529129028e-02 -1.461642235517501831e-01 2.500987946987152100e-01 6.409758329391479492e-01 6.658630073070526123e-02 -3.641332983970642090e-01
7.451611012220382690e-02 -5.216523408889770508e-01 -3.596892058849334717e-01 -3.629198968410491943e-01 -1.135874986648559570e-01 2.897250950336456299e-01 -5.918291807174682617e-01 -1.188886314630508423e-01
-5.266994237899780273e-01 -1.158082112669944763e-01 -2.034433335065841675e-01 -6.765009164810180664e-01 -4.326627403497695923e-02 9.017737209796905518e-02 -4.414102137088775635e-01 7.270942628383636475e-02
5.874755978584289551e-01 1.492660194635391235e-01 1.645415872335433960e-01 -6.804531216621398926e-01 -3.126671165227890015e-02 2.853546142578125000e-01 1.968529075384140015e-01 -1.461019217967987061e-01
4.177798628807067871e-01 -2.317853420972824097e-01 -8.621060848236083984e-02 -7.232826948165893555e-01 3.942903876304626465e-01 1.514632701873779297e-01 -6.755144149065017700e-02 2.412385344505310059e-01
-6.069058179855346680e-01 -1.534582227468490601e-01 -1.831392049789428711e-01 -6.229696273803710938e-01 -3.061930462718009949e-02 1.520645618438720703e-01 -3.885644376277923584e-01 1.069636642932891846e-01
-2.963434159755706787e-01 -1.957631707191467285e-01 9.252936393022537231e-02 -5.820578932762145996e-01 -5.587292909622192383e-01 2.917126715183258057e-01 2.940299212932586670e-01 -2.068237364292144775e-01
2.761056125164031982e-01 5.380665659904479980e-01 -3.263279795646667480e-01 -6.214843392372131348e-01 -9.898450970649719238e-02 3.333083689212799072e-01 5.933791026473045349e-02 1.307820975780487061e-01
-1.538848597556352615e-02 8.660049736499786377e-02 -1.954792067408561707e-02 -3.793606162071228027e-01 -4.329614043235778809e-01 5.499094128608703613e-01 -5.037546753883361816e-01 -3.230205476284027100e-01
2.867047786712646484e-01 2.114493213593959808e-02 -3.926096856594085693e-01 6.497074663639068604e-02 -5.936434492468833923e-02 8.546615242958068848e-01 -1.525437831878662109e-01 -4.183000326156616211e-02
-2.401928752660751343e-01 -1.180255785584449768e-01 1.595359146595001221e-01 -5.957615375518798828e-01 3.358158171176910400e-01 1.147086992859840393e-01 -4.397037923336029053e-01 -4.782512187957763672e-01
6.784728914499282837e-02 4.791887104511260986e-01 5.707215517759323120e-02 -4.849240779876708984e-01 -7.121273130178451538e-02 3.902004063129425049e-01 -2.583033442497253418e-01 -5.507431626319885254e-01
-4.494068399071693420e-02 7.427190244197845459e-02 9.579244256019592285e-02 -3.369198441505432129e-01 -3.875847458839416504e-01 5.310060977935791016e-01 -5.499173402786254883e-01 -3.676605224609375000e-01
-2.493342161178588867e-01 9.529254585504531860e-02 -3.006601631641387939e-01 -2.857520878314971924e-01 1.077089980244636536e-01 3.648131787776947021e-01 -6.735316514968872070e-01 -3.979525566101074219e-01
-1.455155666917562485e-02 5.067492723464965820e-01 -3.613801002502441406e-01 -1.867594718933105469e-01 6.530557572841644287e-02 7.220765352249145508e-01 2.175305634737014771e-01 -6.737847626209259033e-02
6.052704453468322754e-01 -4.866132140159606934e-01 9.010429680347442627e-02 -4.146505594253540039e-01 7.123710215091705322e-02 3.733690381050109863e-01 -2.120611667633056641e-01 -1.653856933116912842e-01
4.621512293815612793e-01 -3.931610286235809326e-01 -4.956300929188728333e-02 -4.619796574115753174e-01 3.500877618789672852e-01 2.787921130657196045e-01 -1.513456255197525024e-01 -4.390522241592407227e-01
5.245064496994018555e-01 2.878549695014953613e-01 -5.596337839961051941e-02 -3.640271723270416260e-01 -2.442871034145355225e-01 6.450513005256652832e-01 1.739170104265213013e-01 1.924684084951877594e-02
-2.482968121767044067e-01 2.980855405330657959e-01 -1.291535794734954834e-01 -2.518521547317504883e-01 6.114994883537292480e-01 5.873193144798278809e-01 -1.765782386064529419e-01 1.390264183282852173e-01
-4.745618999004364014e-02 3.859873488545417786e-02 5.003181099891662598e-01 -7.103583216667175293e-01 2.500376999378204346e-01 1.806062459945678711e-01 2.300702482461929321e-01 -3.053869903087615967e-01
1.570878177881240845e-01 -5.559060573577880859e-01 -2.877243459224700928e-01 -3.513921797275543213e-01 1.696124114096164703e-02 2.534533143043518066e-01 -5.619829297065734863e-01 -2.822749316692352295e-01
1.117672249674797058e-01 6.345421075820922852e-01 -1.684485822916030884e-01 -3.881956040859222412e-01 -2.402973920106887817e-01 5.256487131118774414e-01 -2.005180567502975464e-01 -1.775860935449600220e-01
-1.898235827684402466e-01 4.523763060569763184e-02 6.700599193572998047e-02 -4.547985792160034180e-01 3.806309103965759277e-01 2.577165663242340088e-01 -5.387020111083984375e-01 -4.990906417369842529e-01
-4.589723348617553711e-01 1.140493452548980713e-01 -1.076036170125007629e-01 -7.386807203292846680e-01 9.978009760379791260e-02 1.359627544879913330e-01 -3.512449860572814941e-01 2.594118416309356689e-01
2.737149596214294434e-01 4.709347486495971680e-01 1.265015900135040283e-01 -6.748839616775512695e-01 3.222840279340744019e-02 2.906990349292755127e-01 -1.460104286670684814e-01 -3.535052537918090820e-01
2.563386857509613037e-01 -1.765534467995166779e-02 -7.726191282272338867e-01 -2.744388580322265625e-01 1.271494776010513306e-01 2.893945872783660889e-01 -3.851856589317321777e-01 -1.159205213189125061e-01
-4.067692160606384277e-01 2.441538423299789429e-01 -9.436756372451782227e-02 -5.891910791397094727e-01 6.191458106040954590e-01 1.406728923320770264e-01 1.197509616613388062e-01 -3.749235719442367554e-02
-4.169752895832061768e-01 -1.201670840382575989e-01 1.186041533946990967e-01 -6.200284957885742188e-01 -1.526687741279602051e-01 3.946052193641662598e-01 -2.796206176280975342e-01 3.949435353279113770e-01
4.416225105524063110e-02 1.113954037427902222e-01 -2.068089544773101807e-01 -3.739789128303527832e-01 5.469496250152587891e-01 3.832918107509613037e-01 3.430885076522827148e-01 -4.891158044338226318e-01
1.084533929824829102e-01 -2.203499078750610352e-01 2.381499707698822021e-01 -4.366625845432281494e-01 6.358758807182312012e-01 4.934577643871307373e-01 -9.359037131071090698e-02 -1.889347583055496216e-01
-2.961404323577880859e-01 -4.006536900997161865e-01 -7.378793321549892426e-03 -5.234306454658508301e-01 -3.880503773689270020e-01 2.580657899379730225e-01 -3.468657135963439941e-01 -3.744953572750091553e-01
6.409174203872680664e-02 -2.307119779288768768e-02 1.207031682133674622e-01 -4.782289266586303711e-01 5.420861244201660156e-01 3.998178541660308838e-01 4.521695673465728760e-01 -3.064617812633514404e-01
-1.883057802915573120e-01 3.626962304115295410e-01 -2.853421028703451157e-03 -5.988660454750061035e-01 -7.204730808734893799e-02 2.091559618711471558e-01 -5.268940329551696777e-01 -3.844339549541473389e-01
1.105873286724090576e-02 1.346814446151256561e-02 2.768587172031402588e-01 -7.178131341934204102e-01 3.719316720962524414e-01 1.688611060380935669e-01 2.385774254798889160e-01 -4.289797842502593994e-01
8.446054533123970032e-03 -3.946527540683746338e-01 -2.148238867521286011e-01 4.962339624762535095e-02 7.681622356176376343e-02 8.575196266174316406e-01 1.580914407968521118e-01 -1.712676435708999634e-01
4.731906652450561523e-01 2.636399567127227783e-01 -5.177834630012512207e-01 -5.438466668128967285e-01 -1.856822073459625244e-01 1.672237068414688110e-01 2.684216797351837158e-01 -9.068547934293746948e-02
-2.853361666202545166e-01 4.364562928676605225e-01 -5.303114056587219238e-01 -1.630201935768127441e-01 -2.540318071842193604e-01 5.251559019088745117e-01 2.821020781993865967e-01 -1.951346173882484436e-02
2.155712395906448364e-01 -3.267126679420471191e-01 -5.054147243499755859e-01 -5.199667438864707947e-02 1.106780469417572021e-01 3.669650852680206299e-01 -1.952499300241470337e-01 -6.352989077568054199e-01
-4.609689116477966309e-01 5.436432361602783203e-02 -2.701352536678314209e-01 -7.184401750564575195e-01 1.806324720382690430e-02 2.862408757209777832e-02 -3.891476392745971680e-01 2.069816291332244873e-01
-4.473361745476722717e-02 1.631702631711959839e-01 5.224698781967163086e-01 -6.903826594352722168e-01 2.938480079174041748e-01 2.585052549839019775e-01 1.497687548398971558e-01 -2.148703336715698242e-01
3.502780497074127197e-01 -2.528978586196899414e-01 -3.297329545021057129e-01 -8.331573009490966797e-02 3.436259925365447998e-01 5.650020837783813477e-01 -2.406162023544311523e-01 -4.499781131744384766e-01
-2.621004916727542877e-02 1.258821934461593628e-01 -9.277387261390686035e-01 -1.808820068836212158e-01 1.630198396742343903e-02 2.622341215610504150e-01 -6.226479634642601013e-02 -1.309194862842559814e-01
-2.515417635440826416e-01 2.841025292873382568e-01 -7.766352891921997070e-01 -7.910875976085662842e-02 3.924087062478065491e-02 3.867635428905487061e-01 5.760427564382553101e-02 -3.035582304000854492e-01
-4.107040166854858398e-01 2.360856719315052032e-02 -2.127985507249832153e-01 -6.641459465026855469e-01 4.955353587865829468e-02 2.040071040391921997e-01 -4.411104619503021240e-01 3.251750469207763672e-01
1.564904600381851196e-01 -2.594361901283264160e-01 -4.353892207145690918e-01 2.726421877741813660e-02 2.729776203632354736e-01 6.392879486083984375e-01 -3.379303514957427979e-01 -3.471219837665557861e-01
-5.577525496482849121e-01 -1.078405156731605530e-01 -1.978804320096969604e-01 -6.463985443115234375e-01 5.508761852979660034e-02 1.125600263476371765e-01 -4.288385808467864990e-01 1.438328772783279419e-01
-2.055045217275619507e-01 4.701710343360900879e-01 -1.606285721063613892e-01 -6.517227292060852051e-01 4.956231415271759033e-01 1.727621704339981079e-01 -6.227097660303115845e-02 8.244007080793380737e-02
3.825187385082244873e-01 -4.460469782352447510e-01 -3.146827816963195801e-01 -5.825772881507873535e-01 -2.959498167037963867e-01 9.196792542934417725e-02 -2.454008758068084717e-01 -2.450185865163803101e-01
-4.174964725971221924e-01 -8.383614569902420044e-02 1.633896380662918091e-01 -5.822758674621582031e-01 -2.184671163558959961e-01 4.068920016288757324e-01 -4.235820770263671875e-01 2.453896105289459229e-01
1.687623709440231323e-01 1.969721466302871704e-01 -8.757972717285156250e-01 -3.401824533939361572e-01 -9.938674047589302063e-03 1.972991973161697388e-01 2.363145537674427032e-02 -1.019414663314819336e-01
-2.064482867717742920e-01 6.335697174072265625e-01 -3.765891492366790771e-01 -3.964410424232482910e-01 -8.662266773171722889e-04 4.018768072128295898e-01 -3.017715215682983398e-01 6.642084568738937378e-02
2.251927256584167480e-01 -3.930961787700653076e-01 5.228361114859580994e-02 -2.503889799118041992e-01 2.441724985837936401e-01 7.402405738830566406e-01 2.841109335422515869e-01 2.025833427906036377e-01
7.732982933521270752e-02 4.048830866813659668e-01 1.340627819299697876e-01 -5.178734660148620605e-01 -1.970910280942916870e-01 4.838227629661560059e-01 3.967257440090179443e-01 -3.370510637760162354e-01
-2.032214999198913574e-01 -1.711075007915496826e-01 3.463214337825775146e-01 -6.294146180152893066e-01 -3.623938262462615967e-01 3.502504527568817139e-01 -3.070937395095825195e-01 -2.549717426300048828e-01
-3.337478637695312500e-01 5.019579529762268066e-01 2.848161160945892334e-01 -3.770074546337127686e-01 8.109115064144134521e-02 6.343237757682800293e-01 4.289360344409942627e-02 5.112157762050628662e-02
3.498011529445648193e-01 -4.040973782539367676e-01 -5.251418054103851318e-02 -4.843509793281555176e-01 3.065614998340606689e-01 4.885977208614349365e-01 2.140702009201049805e-01 3.137789070606231689e-01
3.829471170902252197e-01 -2.756074536591768265e-03 -6.372660398483276367e-01 -2.954036891460418701e-01 1.283358037471771240e-01 3.423369824886322021e-01 3.580444455146789551e-01 -3.132286369800567627e-01
-3.913839906454086304e-02 -3.761591315269470215e-01 -3.856066986918449402e-02 -1.830393224954605103e-01 3.542894124984741211e-01 7.909306883811950684e-01 1.940772384405136108e-01 1.822746992111206055e-01
4.562147855758666992e-01 3.022840321063995361e-01 3.685426339507102966e-02 -8.108830451965332031e-01 -1.748616807162761688e-02 1.824638843536376953e-01 6.972324848175048828e-02 5.605900660157203674e-02
-1.617276072502136230e-01 2.644473612308502197e-01 -2.153290063142776489e-02 -6.131364107131958008e-01 4.076008498668670654e-01 1.128300875425338745e-01 -4.010936021804809570e-01 -4.333206415176391602e-01
-3.919264376163482666e-01 -1.317168772220611572e-01 2.718713879585266113e-01 -7.147898077964782715e-01 -3.078298866748809814e-01 1.949211508035659790e-01 -3.323270380496978760e-01 -3.179666027426719666e-02
4.091364443302154541e-01 -7.998343557119369507e-02 2.032206505537033081e-01 -5.794414281845092773e-01 -2.707108557224273682e-01 4.647664427757263184e-01 -3.918068408966064453e-01 -7.971370965242385864e-02
2.861573398113250732e-01 4.475140869617462158e-01 3.159201238304376602e-03 -5.742374062538146973e-01 -4.839356243610382080e-02 3.089160919189453125e-01 -2.097440510988235474e-01 -4.963092505931854248e-01
1.994817554950714111e-01 2.957521677017211914e-01 -1.609930396080017090e-01 -1.413113772869110107e-01 1.227746456861495972e-01 8.202862739562988281e-01 2.636753022670745850e-01 -2.634052932262420654e-01
-2.446720898151397705e-01 1.369924694299697876e-01 4.117455780506134033e-01 -5.697940587997436523e-01 4.718817472457885742e-01 4.040591716766357422e-01 9.251243621110916138e-02 -1.807600408792495728e-01
1.161138564348220825e-01 -1.839790493249893188e-01 1.677934452891349792e-02 -1.422479376196861267e-02 8.926130831241607666e-02 9.512296319007873535e-01 1.823158413171768188e-01 7.836381345987319946e-02
1.630970984697341919e-01 -2.942733168601989746e-01 -4.340153038501739502e-01 1.313157100230455399e-02 9.413018077611923218e-02 5.476536750793457031e-01 -3.235072195529937744e-01 -5.336841344833374023e-01
2.404153160750865936e-02 5.379994511604309082e-01 2.456775754690170288e-01 -4.983396828174591064e-01 -2.288895398378372192e-01 4.692455828189849854e-01 1.228488534688949585e-01 -3.370535075664520264e-01
8.739586174488067627e-02 -1.189177259802818298e-01 1.695051938295364380e-01 -3.184755742549896240e-01 3.245553970336914062e-01 5.668925642967224121e-01 5.164588689804077148e-01 -3.932286202907562256e-01
3.130955398082733154e-01 -3.475952446460723877e-01 2.220061868429183960e-01 -7.381450533866882324e-01 2.500348091125488281e-01 1.207454502582550049e-02 -7.829794287681579590e-02 -3.438171148300170898e-01
9.454070776700973511e-02 1.690677702426910400e-01 -1.551320850849151611e-01 -5.984898805618286133e-01 6.619999408721923828e-01 2.825189530849456787e-01 2.492178976535797119e-01 -7.177941966801881790e-03
8.453391274088062346e-06 -2.919991314411163330e-01 -5.805137157440185547e-01 -4.053501039743423462e-02 2.942337393760681152e-01 5.969365239143371582e-01 -2.909353673458099365e-01 -2.203344255685806274e-01
-1.058714538812637329e-01 6.510131806135177612e-02 6.132361665368080139e-02 -3.771053552627563477e-01 -3.549808263778686523e-01 5.873721241950988770e-01 -5.868670940399169922e-01 1.521629840135574341e-01
2.239027917385101318e-01 3.848393559455871582e-01 4.021743685007095337e-02 -1.929933428764343262e-01 -1.032481528818607330e-02 6.374853849411010742e-01 4.544097557663917542e-02 -5.952674150466918945e-01
2.683821916580200195e-01 -1.753640621900558472e-01 -7.492942214012145996e-01 -3.269165754318237305e-01 -3.906610235571861267e-02 2.724972665309906006e-01 -3.885104656219482422e-01 -4.669886827468872070e-02
-3.421264588832855225e-01 -5.751063302159309387e-02 7.508310675621032715e-02 -5.595816969871520996e-01 -4.060626626014709473e-01 4.686652123928070068e-01 -3.014259338378906250e-01 2.923722267150878906e-01
1.604371145367622375e-02 4.927359819412231445e-01 -4.485111683607101440e-02 -3.548233211040496826e-01 7.662815600633621216e-02 5.529671907424926758e-01 -3.965641558170318604e-01 -4.001687169075012207e-01
-2.462290460243821144e-03 -2.446288168430328369e-01 -5.937444567680358887e-01 4.989358782768249512e-02 4.613427072763442993e-02 6.457968950271606445e-01 -3.580406010150909424e-01 -1.943037360906600952e-01
-5.317379236221313477e-01 2.852487862110137939e-01 -9.037262201309204102e-02 -4.408886134624481201e-01 2.662341594696044922e-01 4.921516180038452148e-01 2.858120799064636230e-01 -1.963552683591842651e-01
6.350607424974441528e-02 5.471836328506469727e-01 2.055181115865707397e-01 -4.317274689674377441e-01 -1.263672560453414917e-01 5.463108420372009277e-01 6.693510711193084717e-02 -3.860393762588500977e-01
1.656075119972229004e-01 4.867760539054870605e-01 -1.206679493188858032e-01 -6.274988055229187012e-01 2.891073189675807953e-02 4.550497233867645264e-01 -3.257814943790435791e-01 1.151873022317886353e-01
-4.000481963157653809e-01 -4.302728772163391113e-01 -3.713983595371246338e-01 -3.930698335170745850e-01 -4.428997635841369629e-01 3.366075158119201660e-01 -8.120036125183105469e-02 2.152390480041503906e-01
3.004729151725769043e-01 -4.655885994434356689e-01 9.647331386804580688e-02 -5.043231844902038574e-01 5.172973275184631348e-01 3.831328749656677246e-01 -1.700248196721076965e-02 -1.209051534533500671e-01
-1.532383859157562256e-01 2.627600729465484619e-01 3.826955854892730713e-01 -3.300855457782745361e-01 2.423598617315292358e-02 7.538175582885742188e-01 1.311829388141632080e-01 2.569543421268463135e-01
6.368738412857055664e-02 4.538025259971618652e-01 2.140582539141178131e-02 -8.110907673835754395e-01 2.567372620105743408e-01 2.509289383888244629e-01 -5.167691409587860107e-02 1.143759582191705704e-02
-5.387749075889587402e-01 -3.118499740958213806e-02 1.975535005331039429e-01 -6.274987459182739258e-01 -1.654673367738723755e-01 3.634807169437408447e-01 -2.780101895332336426e-01 1.979388594627380371e-01
-1.892093718051910400e-01 -5.913396179676055908e-02 -2.974315881729125977e-01 -9.174776822328567505e-02 6.770945340394973755e-02 7.085477113723754883e-01 4.838223159313201904e-01 -3.508720695972442627e-01
-1.519984453916549683e-01 -4.764330983161926270e-01 -1.305322907865047455e-02 3.159156814217567444e-02 2.246763184666633606e-02 8.356117606163024902e-01 -2.034433633089065552e-01 -9.272824972867965698e-02
2.315517365932464600e-01 5.323966741561889648e-01 1.380032002925872803e-01 -5.026944279670715332e-01 1.041856184601783752e-01 5.546508431434631348e-01 -2.616708278656005859e-01 -6.501784920692443848e-02
-1.271128561347723007e-02 2.819459736347198486e-01 3.328722119331359863e-01 -7.376148700714111328e-01 3.215666115283966064e-01 1.943706423044204712e-01 4.752011597156524658e-02 -3.493166863918304443e-01
1.953032463788986206e-01 4.210914075374603271e-01 2.565372586250305176e-01 -6.999326348304748535e-01 3.974762558937072754e-02 4.396118521690368652e-01 1.752366721630096436e-01 5.722926557064056396e-02
-4.203827083110809326e-01 -1.967240124940872192e-01 -1.033853441476821899e-01 -6.391567587852478027e-01 -2.624589800834655762e-01 2.942560613155364990e-01 -2.612313330173492432e-01 3.763708472251892090e-01
3.558346331119537354e-01 -1.796706318855285645e-01 -5.772001147270202637e-01 -6.382786631584167480e-01 -2.642822861671447754e-01 -7.528947666287422180e-03 -5.572159215807914734e-02 -1.659338623285293579e-01
2.934137731790542603e-02 5.187207460403442383e-01 1.859106272459030151e-01 -3.956518173217773438e-01 -2.071575671434402466e-01 6.263618469238281250e-01 -1.469818502664566040e-01 -2.865618467330932617e-01
1.948225349187850952e-01 4.502095580101013184e-01 1.942740529775619507e-01 -7.296310663223266602e-01 3.020783662796020508e-01 2.078486829996109009e-01 1.743899732828140259e-01 -1.561644226312637329e-01
-2.710294425487518311e-01 5.622287392616271973e-01 -2.138624191284179688e-01 -2.191647440195083618e-01 -2.136134654283523560e-01 5.864444971084594727e-01 1.809588372707366943e-01 -3.072095215320587158e-01
1.080401167273521423e-01 6.101565957069396973e-01 -5.433010682463645935e-02 -6.635414958000183105e-01 2.168482244014739990e-01 3.340055644512176514e-01 -5.805752798914909363e-02 1.041331812739372253e-01
-4.657949209213256836e-01 -2.463191300630569458e-01 -2.903897762298583984e-01 -4.484727978706359863e-01 -3.442530333995819092e-02 2.562387287616729736e-01 6.059942245483398438e-01 5.324988067150115967e-02
-3.219057619571685791e-01 1.568664908409118652e-01 2.001020461320877075e-01 -4.474667608737945557e-01 2.186071276664733887e-01 5.860186219215393066e-01 4.744298458099365234e-01 -1.233362331986427307e-01
1.749749630689620972e-01 -2.324483543634414673e-01 -5.966111421585083008e-01 -4.852210357785224915e-02 3.937577828764915466e-02 4.761076271533966064e-01 -3.775581419467926025e-01 -4.315938949584960938e-01
8.898449689149856567e-02 -4.107888042926788330e-01 -4.347454607486724854e-01 -1.822814792394638062e-01 4.750589430332183838e-01 4.900672137737274170e-01 1.551018208265304565e-01 -3.334676027297973633e-01
2.108254879713058472e-01 -3.995672762393951416e-01 -3.638096451759338379e-01 -2.301114201545715332e-01 2.358130663633346558e-01 3.934841752052307129e-01 -4.995888471603393555e-01 -3.880249857902526855e-01
3.241510093212127686e-01 -2.961908578872680664e-01 -2.851383984088897705e-01 -2.101683057844638824e-02 2.530029416084289551e-01 6.058001518249511719e-01 -5.411464720964431763e-02 -5.399247407913208008e-01
-3.223053812980651855e-01 -3.857806026935577393e-01 -3.779900670051574707e-01 -5.003144741058349609e-01 -3.439725041389465332e-01 3.132874369621276855e-01 -1.296546459197998047e-01 3.475988805294036865e-01
-1.232890486717224121e-01 2.308842837810516357e-01 2.196425944566726685e-02 -4.675762653350830078e-01 2.933010458946228027e-01 2.486688494682312012e-01 -4.567120373249053955e-01 -5.966025590896606445e-01
-3.618144392967224121e-01 -8.435332030057907104e-02 9.073393419384956360e-03 -7.599030733108520508e-01 -1.652309447526931763e-01 2.114018201828002930e-01 -1.570489853620529175e-01 4.333396852016448975e-01
-1.481388062238693237e-01 -1.649137400090694427e-02 1.868382096290588379e-01 -3.894855082035064697e-01 -4.488442540168762207e-01 5.535902380943298340e-01 -3.921664953231811523e-01 -3.598022758960723877e-01
1.151360496878623962e-01 1.019121557474136353e-01 -4.817411005496978760e-01 -5.231064558029174805e-01 6.066304445266723633e-01 3.007708489894866943e-01 6.291847676038742065e-02 9.066652506589889526e-02
2.756655216217041016e-02 -2.050767987966537476e-01 -7.980329394340515137e-01 -1.099188327789306641e-01 -1.701106578111648560e-01 4.280010163784027100e-01 -3.100282847881317139e-01 2.212814055383205414e-03
-5.416160821914672852e-01 -2.557102143764495850e-01 -4.439460579305887222e-03 -5.619183778762817383e-01 1.642507761716842651e-01 2.095988839864730835e-01 -4.997586905956268311e-01 6.945245712995529175e-02
-1.957859098911285400e-01 6.903988867998123169e-02 2.747009992599487305e-01 -6.495349407196044922e-01 -2.821014523506164551e-01 2.173793464899063110e-01 -3.234532773494720459e-01 -4.775856435298919678e-01
-3.070717453956604004e-01 5.160295367240905762e-01 -4.181835651397705078e-01 -3.508827686309814453e-01 1.181408241391181946e-01 2.803823053836822510e-01 2.489268332719802856e-01 -4.323055446147918701e-01
-6.380798760801553726e-03 3.562400937080383301e-01 -6.414520144462585449e-01 -9.405263699591159821e-03 1.851669251918792725e-01 6.248082518577575684e-01 -2.389978244900703430e-02 -1.904193609952926636e-01
-3.061653077602386475e-01 -9.198059886693954468e-02 -1.071916222572326660e-01 -4.142553210258483887e-01 -4.388975799083709717e-01 3.865278363227844238e-01 -5.881270170211791992e-01 -1.636355668306350708e-01
1.949103772640228271e-01 5.224864482879638672e-01 1.307228952646255493e-01 -5.550029873847961426e-01 -1.891285032033920288e-01 4.892326593399047852e-01 -5.632227659225463867e-02 -2.925934195518493652e-01
1.496456116437911987e-01 -4.456456303596496582e-01 -1.090334579348564148e-01 -4.733384251594543457e-01 5.372818708419799805e-01 4.493261873722076416e-01 1.699216812849044800e-01 1.537183672189712524e-01
-3.837232887744903564e-01 2.983818650245666504e-01 -1.601708829402923584e-01 -3.622449636459350586e-01 9.264674782752990723e-02 4.438615441322326660e-01 4.564537703990936279e-01 -4.392062723636627197e-01
3.365137875080108643e-01 5.268008112907409668e-01 -1.837034709751605988e-02 -5.878818035125732422e-01 -3.544401749968528748e-02 4.363813996315002441e-01 -2.074992507696151733e-01 -1.689848303794860840e-01
3.089041709899902344e-01 3.333133757114410400e-01 -2.543233931064605713e-01 -8.961655944585800171e-02 2.237188965082168579e-01 7.549893260002136230e-01 -3.102004528045654297e-01 -6.697385758161544800e-02
-5.110677480697631836e-01 -6.021719425916671753e-03 5.794134736061096191e-02 -6.914613246917724609e-01 -1.763310134410858154e-01 2.847691476345062256e-01 -5.743114743381738663e-03 3.808915615081787109e-01
-2.652176320552825928e-01 -5.202114582061767578e-01 1.893391460180282593e-01 -4.035247862339019775e-01 1.863070726394653320e-01 3.021030426025390625e-01 4.295520856976509094e-02 -5.766597986221313477e-01
1.835684478282928467e-01 -5.199325084686279297e-01 1.217129305005073547e-01 -2.360532730817794800e-01 1.120245754718780518e-01 7.011467814445495605e-01 3.345766365528106689e-01 9.664233773946762085e-02
-3.742687106132507324e-01 1.731934398412704468e-01 1.452417224645614624e-01 -5.128163695335388184e-01 3.674724102020263672e-01 3.797302246093750000e-01 3.331916928291320801e-01 -3.944660723209381104e-01
-1.464017331600189209e-01 -2.346517145633697510e-01 3.278051018714904785e-01 -7.376737594604492188e-01 3.781441152095794678e-01 4.032764211297035217e-02 -3.094840347766876221e-01 -1.774455606937408447e-01
1.089961379766464233e-01 -3.095996379852294922e-01 -5.341019034385681152e-01 -1.087819486856460571e-01 1.143972948193550110e-01 5.263332724571228027e-01 -5.488302111625671387e-01 -6.197902187705039978e-02
4.670946598052978516e-01 -1.830483973026275635e-01 -2.995714247226715088e-01 -3.550668945536017418e-03 2.202834486961364746e-01 6.811926364898681641e-01 -1.370673775672912598e-01 -3.566852509975433350e-01
-3.682909011840820312e-01 -4.708068966865539551e-01 1.497164368629455566e-01 -3.994362354278564453e-01 -2.389525622129440308e-01 4.654926359653472900e-01 -4.150280952453613281e-01 -1.212781518697738647e-01
-1.189502328634262085e-01 5.328515078872442245e-03 4.782416820526123047e-01 -6.908961534500122070e-01 2.034109830856323242e-01 1.425783187150955200e-01 2.893623411655426025e-01 -3.665168583393096924e-01
-2.104703783988952637e-01 3.325095474720001221e-01 -2.737429141998291016e-01 -4.545670449733734131e-01 1.892111748456954956e-01 3.026787936687469482e-01 5.365321040153503418e-01 -3.850860297679901123e-01
-2.490624934434890747e-01 1.266502887010574341e-01 2.559273540973663330e-01 -6.741489768028259277e-01 -2.476161569356918335e-01 2.233137488365173340e-01 -4.716631472110748291e-01 -2.613487541675567627e-01
-4.396966844797134399e-02 2.094115763902664185e-01 -8.886787891387939453e-01 -1.273264437913894653e-01 -3.486841917037963867e-02 3.498411774635314941e-01 -1.308424472808837891e-01 -8.675787597894668579e-02
4.422670304775238037e-01 7.057064771652221680e-02 4.021694883704185486e-02 -4.893477857112884521e-01 -1.599299162626266479e-01 4.772585928440093994e-01 -5.512274503707885742e-01 -3.370500728487968445e-02
-3.486731648445129395e-01 -4.438808262348175049e-01 6.876324117183685303e-02 -6.779403686523437500e-01 3.050560653209686279e-01 7.670463621616363525e-02 -3.073668181896209717e-01 -1.537802368402481079e-01
2.055719867348670959e-02 4.485659003257751465e-01 -6.889343261718750000e-01 -3.275628089904785156e-01 -1.643836498260498047e-01 2.404520958662033081e-01 -3.194721341133117676e-01 -1.718618273735046387e-01
2.242476642131805420e-01 2.748366892337799072e-01 3.953974843025207520e-01 -4.713943600654602051e-01 9.428040683269500732e-02 6.385805010795593262e-01 2.756053805351257324e-01 5.471572652459144592e-02
1.237778067588806152e-01 -3.105951547622680664e-01 -5.756672024726867676e-01 -6.029489040374755859e-01 2.109176516532897949e-01 -7.847405225038528442e-02 -8.508244901895523071e-02 -3.679481744766235352e-01
1.533537805080413818e-01 2.366400957107543945e-01 4.420119822025299072e-01 -4.132937788963317871e-01 1.051548793911933899e-01 7.018153667449951172e-01 2.235724478960037231e-01 2.665894106030464172e-02
-1.304254680871963501e-02 2.994709312915802002e-01 3.051946163177490234e-01 -3.736710250377655029e-01 1.772069036960601807e-01 7.405941486358642578e-01 3.097476661205291748e-01 3.934283554553985596e-02
4.503417387604713440e-02 -4.033780395984649658e-01 2.357980459928512573e-01 -4.698708951473236084e-01 2.367853373289108276e-01 2.543611526489257812e-01 -1.106360852718353271e-01 -6.525884270668029785e-01
-1.101030930876731873e-01 6.105742454528808594e-01 -4.975603148341178894e-02 -3.284227252006530762e-01 -1.074293479323387146e-01 6.473525166511535645e-01 -2.719269990921020508e-01 -1.373847480863332748e-02
-4.335952401161193848e-01 -3.197913467884063721e-01 -1.610008627176284790e-01 -5.633874535560607910e-01 -3.145281672477722168e-01 3.449665606021881104e-01 -1.006606742739677429e-01 3.719402849674224854e-01
1.476755291223526001e-01 5.349107980728149414e-01 2.190374732017517090e-01 -4.012132585048675537e-01 -1.584946662187576294e-01 6.272851824760437012e-01 -1.980291903018951416e-01 -1.590287238359451294e-01
3.553310930728912354e-01 2.174622267484664917e-01 2.538165450096130371e-01 -4.298904836177825928e-01 -1.924470365047454834e-01 6.363725662231445312e-01 3.473866283893585205e-01 -1.205742433667182922e-01
-1.011824011802673340e-01 -4.277149140834808350e-01 -6.110312342643737793e-01 -1.365105714648962021e-02 -2.012830078601837158e-01 5.450256466865539551e-01 -2.934040725231170654e-01 -9.809551388025283813e-02
5.332294106483459473e-01 -2.375470697879791260e-01 6.699515879154205322e-02 -6.920403838157653809e-01 1.743018925189971924e-01 9.441767632961273193e-02 -1.875960528850555420e-01 -3.183418512344360352e-01
2.210544496774673462e-01 4.032916128635406494e-01 9.016434848308563232e-02 -7.323499917984008789e-01 -7.980495691299438477e-02 2.410876899957656860e-01 -2.055969387292861938e-01 -3.704895377159118652e-01
4.705983400344848633e-01 -1.624738126993179321e-01 -1.012827008962631226e-01 -2.927873134613037109e-01 2.818946540355682373e-01 4.697183072566986084e-01 2.571740448474884033e-01 -5.384408235549926758e-01
1.318879872560501099e-01 -8.646734803915023804e-02 -6.307514905929565430e-01 -2.462360635399818420e-02 2.536741495132446289e-01 4.997979700565338135e-01 -3.059655427932739258e-01 -4.109885394573211670e-01
3.481824696063995361e-01 -1.809217929840087891e-01 2.448896504938602448e-02 -5.528373122215270996e-01 2.843119502067565918e-01 1.698982268571853638e-01 -1.802956312894821167e-01 -6.305571198463439941e-01
2.513481974601745605e-01 -4.600567221641540527e-01 -2.836747467517852783e-01 -2.529092729091644287e-01 4.098151326179504395e-01 4.208595454692840576e-01 1.600437760353088379e-01 -4.583145678043365479e-01
3.651964962482452393e-01 1.525543481111526489e-01 -2.180391252040863037e-01 -7.482023239135742188e-01 -8.244189620018005371e-02 1.234428733587265015e-01 -3.988275825977325439e-01 -2.343342006206512451e-01
-4.293049275875091553e-01 -2.122346907854080200e-01 -8.526219427585601807e-02 -6.031516194343566895e-01 3.315419703722000122e-02 2.871911823749542236e-01 -4.079386293888092041e-01 3.867820203304290771e-01
-3.552948832511901855e-01 2.095743715763092041e-01 -2.872534096240997314e-01 -7.475215792655944824e-01 -5.760611221194267273e-02 7.864045351743698120e-02 -2.343005388975143433e-01 3.523373901844024658e-01
-1.530124396085739136e-01 -6.010038033127784729e-02 -4.421760439872741699e-01 -2.959594130516052246e-01 5.443740487098693848e-01 4.392669498920440674e-01 3.272744417190551758e-01 -3.057062029838562012e-01
1.876639723777770996e-01 -2.007802873849868774e-01 -3.962682485580444336e-01 -8.847454935312271118e-02 2.617442905902862549e-01 7.519126534461975098e-01 2.643236219882965088e-01 -2.363549470901489258e-01
4.271003231406211853e-02 2.152733653783798218e-01 -4.694880843162536621e-01 -1.612234562635421753e-01 -1.532800197601318359e-01 5.635499954223632812e-01 4.574193656444549561e-01 -3.938341438770294189e-01
-9.439007937908172607e-02 6.116955280303955078e-01 9.255599230527877808e-02 -4.257409572601318359e-01 5.673144012689590454e-03 6.445686817169189453e-01 -4.899062588810920715e-02 -9.589625895023345947e-02
-1.041221022605895996e-01 5.126274228096008301e-01 -3.172272071242332458e-02 -2.232762575149536133e-01 3.289792835712432861e-01 7.469975948333740234e-01 9.136478602886199951e-02 -3.053984604775905609e-02
2.725571393966674805e-01 -4.242849051952362061e-01 -6.402376294136047363e-02 -3.326641023159027100e-01 5.455981492996215820e-01 4.586660861968994141e-01 1.217981148511171341e-02 -3.503286838531494141e-01
9.626736491918563843e-02 -4.953821003437042236e-01 1.598096936941146851e-01 -7.386615872383117676e-01 3.892732560634613037e-01 4.347582161426544189e-02 2.719980292022228241e-02 -1.414405256509780884e-01
2.183345854282379150e-01 4.928291738033294678e-01 9.459716081619262695e-02 -6.465583443641662598e-01 -7.275702804327011108e-02 3.765516579151153564e-01 -2.554943859577178955e-01 -2.647657394409179688e-01
6.655854582786560059e-01 -7.365668565034866333e-02 -1.303238421678543091e-01 -2.499024271965026855e-01 -1.938154250383377075e-01 6.541907191276550293e-01 -5.104409903287887573e-02 -6.324459612369537354e-02
-3.565007150173187256e-01 -3.672131299972534180e-01 -3.559877574443817139e-01 -5.761599540710449219e-01 -2.641331553459167480e-01 1.861057430505752563e-01 -3.998761773109436035e-01 1.227656975388526917e-01
-6.138683483004570007e-02 1.985106319189071655e-01 1.509321630001068115e-01 -6.914560794830322266e-01 -2.608626708388328552e-02 2.065114080905914307e-01 -5.829662680625915527e-01 -2.697333395481109619e-01
2.302298136055469513e-02 -4.825606644153594971e-01 -2.990042604506015778e-02 -6.313065290451049805e-01 4.558827877044677734e-01 2.455875426530838013e-01 2.336706668138504028e-01 2.107579708099365234e-01
2.113502472639083862e-01 3.583813309669494629e-01 1.056256517767906189e-01 -7.020945549011230469e-01 1.276839673519134521e-01 5.206358432769775391e-01 -1.434208005666732788e-01 1.219260990619659424e-01
-5.184549838304519653e-02 -3.902790248394012451e-01 -4.560048580169677734e-01 -5.592800378799438477e-01 -8.291349560022354126e-02 1.446609795093536377e-01 5.199827551841735840e-01 1.614804118871688843e-01
1.251595616340637207e-01 -4.214990139007568359e-01 9.838140755891799927e-02 -3.013687431812286377e-01 4.650951921939849854e-01 6.161360144615173340e-01 -2.353523522615432739e-01 2.341877520084381104e-01
-2.438312619924545288e-01 -8.315040916204452515e-02 2.903088927268981934e-01 -3.840159475803375244e-01 4.102230370044708252e-01 6.787183284759521484e-01 1.625730395317077637e-01 -2.156693339347839355e-01
-2.844709753990173340e-01 -6.909850984811782837e-02 -9.493988007307052612e-02 -4.910524189472198486e-01 2.817409336566925049e-01 1.889076530933380127e-01 -5.807332396507263184e-01 -4.602611660957336426e-01
-2.683702409267425537e-01 -4.803077578544616699e-01 -2.777007818222045898e-01 -5.468795299530029297e-01 -5.019605755805969238e-01 2.551220357418060303e-01 -5.662705749273300171e-02 -2.878628112375736237e-02
1.481311172246932983e-01 5.744792222976684570e-01 -1.051160246133804321e-01 -5.377976894378662109e-01 -1.121488362550735474e-01 4.261048138141632080e-01 -2.696230709552764893e-01 -2.844575345516204834e-01
3.692617118358612061e-01 -1.187610030174255371e-01 -7.623998522758483887e-01 -3.552381992340087891e-01 1.875606328248977661e-01 2.597801387310028076e-01 -8.067521452903747559e-02 -1.814407706260681152e-01
1.365690864622592926e-02 -8.362501859664916992e-02 1.136854197829961777e-02 -3.547869920730590820e-01 2.849398553371429443e-01 4.088393151760101318e-01 5.802679061889648438e-01 -5.308163762092590332e-01
-2.343761473894119263e-01 5.173864364624023438e-01 -5.948289632797241211e-01 -4.818272590637207031e-01 -1.185667961835861206e-01 2.065819799900054932e-01 -1.772975772619247437e-01 -5.684739351272583008e-02
-2.725240588188171387e-01 7.442685216665267944e-02 -2.712675333023071289e-01 -1.593048870563507080e-01 9.901529550552368164e-02 8.041671514511108398e-01 3.916574120521545410e-01 -1.065030694007873535e-01
-4.715755879878997803e-01 1.562094688415527344e-01 -1.816905885934829712e-01 -1.247909590601921082e-01 2.440798133611679077e-01 5.054300427436828613e-01 1.936270743608474731e-01 -5.933843255043029785e-01
2.486492991447448730e-01 -4.376181066036224365e-01 -3.824555873870849609e-01 -2.781561315059661865e-01 3.400493562221527100e-01 3.208252787590026855e-01 -3.557232022285461426e-01 -4.218048751354217529e-01
-1.861648857593536377e-01 4.140338599681854248e-01 -7.539305090904235840e-01 -1.687051206827163696e-01 -8.909852802753448486e-02 3.384350538253784180e-01 -2.024299465119838715e-02 -2.723223268985748291e-01
-2.207112759351730347e-01 3.818082511425018311e-01 1.718986630439758301e-01 -2.916889488697052002e-01 -1.190475374460220337e-01 8.091624975204467773e-01 -1.023842673748731613e-02 1.478388756513595581e-01
-2.883486449718475342e-01 -1.899948716163635254e-01 4.991274792701005936e-03 -4.908430874347686768e-01 -5.134523510932922363e-01 3.020346164703369141e-01 1.267366260290145874e-01 -5.185409188270568848e-01
-2.965596914291381836e-01 -1.328149586915969849e-01 -3.971818089485168457e-01 -7.568708062171936035e-02 1.231885328888893127e-01 6.379968523979187012e-01 4.281896054744720459e-01 -3.540744185447692871e-01
-3.697819113731384277e-01 7.195968180894851685e-02 -5.942327976226806641e-01 -3.705788254737854004e-01 4.415166676044464111e-01 3.771540522575378418e-01 1.643583029508590698e-01 -5.870334431529045105e-02
2.449424564838409424e-02 4.955517947673797607e-01 -1.036428287625312805e-01 -5.840120911598205566e-01 -1.132436916232109070e-01 2.805414497852325439e-01 -2.805128693580627441e-01 -4.814574420452117920e-01
-1.226468309760093689e-01 -4.417993128299713135e-01 -1.799167096614837646e-01 -5.454033017158508301e-01 -4.482094049453735352e-01 2.376628965139389038e-01 -1.788219511508941650e-01 -4.130178987979888916e-01
-3.151933550834655762e-01 2.654193043708801270e-01 -1.168074384331703186e-01 -7.158449888229370117e-01 4.892713427543640137e-01 1.374427974224090576e-01 1.845996230840682983e-01 -1.085065752267837524e-01
-2.886593043804168701e-01 -5.298864245414733887e-01 -3.762005865573883057e-01 5.232882499694824219e-02 -6.397264450788497925e-02 5.883343815803527832e-01 2.272263020277023315e-01 -2.996151149272918701e-01
-2.491656541824340820e-01 2.016988992691040039e-01 -6.552965044975280762e-01 -2.209409922361373901e-01 -6.486374139785766602e-02 2.128316611051559448e-01 3.612999618053436279e-01 -4.888386726379394531e-01
8.418060094118118286e-02 3.353128731250762939e-01 -2.192775458097457886e-01 -6.636306047439575195e-01 -4.997943639755249023e-01 2.814420759677886963e-01 -2.364504784345626831e-01 8.412936329841613770e-02
8.196368813514709473e-03 -2.901210635900497437e-02 -3.003623187541961670e-01 -4.711625277996063232e-01 5.070870518684387207e-01 5.083215236663818359e-01 4.009934067726135254e-01 1.027410775423049927e-01
-1.765940487384796143e-01 4.070216715335845947e-01 -7.069989293813705444e-02 -3.112651407718658447e-01 3.107269704341888428e-01 6.706299781799316406e-01 3.069947361946105957e-01 -2.464180886745452881e-01
3.854958117008209229e-01 -1.706178933382034302e-01 -5.667300224304199219e-01 -1.214144825935363770e-01 1.546627283096313477e-01 4.648258388042449951e-01 -3.500835001468658447e-01 -3.518749177455902100e-01
-3.137493133544921875e-01 4.556381702423095703e-01 2.242601960897445679e-01 -4.817169308662414551e-01 -1.054420545697212219e-01 4.857586920261383057e-01 3.748064637184143066e-01 -1.550869196653366089e-01
2.508315443992614746e-01 1.597927212715148926e-01 -3.182131350040435791e-01 -2.057048827409744263e-01 2.598040997982025146e-01 8.160915970802307129e-01 1.453069001436233521e-01 1.155763864517211914e-01
1.053191795945167542e-01 -3.914728760719299316e-02 -2.245445176959037781e-02 -2.076224237680435181e-01 3.659309148788452148e-01 8.937886953353881836e-01 -5.375266447663307190e-02 9.006125479936599731e-02
-1.439018640667200089e-02 -1.886459589004516602e-01 -6.164927482604980469e-01 -7.447680234909057617e-01 -1.120897009968757629e-02 8.067793399095535278e-02 1.811110228300094604e-02 1.500012725591659546e-01
-1.311592608690261841e-01 2.794829905033111572e-01 -8.129213005304336548e-02 -5.683016777038574219e-01 1.970023289322853088e-02 1.828185915946960449e-01 -6.171231269836425781e-01 -4.005741178989410400e-01
2.834089696407318115e-01 -1.910878866910934448e-01 2.169202417135238647e-01 -4.209267199039459229e-01 -3.780152499675750732e-01 5.783428549766540527e-01 -3.823957741260528564e-01 1.879586577415466309e-01
-2.713069878518581390e-02 4.797622561454772949e-01 -6.053593754768371582e-01 -1.878871470689773560e-01 1.557169705629348755e-01 4.843805730342864990e-01 -2.960510551929473877e-01 1.442634612321853638e-01
1.150235831737518311e-01 -7.581143081188201904e-02 -6.050277948379516602e-01 -4.649078845977783203e-01 4.927653074264526367e-01 3.291305303573608398e-01 2.173295915126800537e-01 2.115277759730815887e-02
-2.113560885190963745e-01 3.555823862552642822e-01 -3.008002638816833496e-01 -4.583443105220794678e-01 2.654230594635009766e-01 1.959006488323211670e-01 -5.446631908416748047e-01 -3.504925370216369629e-01
6.497525572776794434e-01 1.384047865867614746e-01 4.874053224921226501e-02 -6.720549464225769043e-01 3.361853957176208496e-02 3.214917480945587158e-01 -3.796296596192405559e-06 -1.205481588840484619e-02
2.268988788127899170e-01 5.628423094749450684e-01 8.407831937074661255e-02 -6.729075312614440918e-01 1.144339367747306824e-01 3.960027992725372314e-01 -1.662099547684192657e-02 -4.076960682868957520e-02
2.962385118007659912e-01 4.758624732494354248e-01 2.338810414075851440e-01 -5.323213338851928711e-01 -1.795414686203002930e-01 5.326956510543823242e-01 -3.501702100038528442e-02 -1.746580004692077637e-01
-2.732324898242950439e-01 -2.591002881526947021e-01 -9.077522158622741699e-02 -1.015739440917968750e-01 1.587611883878707886e-01 8.452720046043395996e-01 3.081615269184112549e-01 -7.071230560541152954e-02
5.047200992703437805e-02 -4.185756742954254150e-01 -1.969192475080490112e-01 -6.219280362129211426e-01 4.499531090259552002e-01 2.677393257617950439e-01 1.776861548423767090e-01 3.015974760055541992e-01
-1.185657531023025513e-01 4.865052998065948486e-01 -5.348640680313110352e-02 -2.888140976428985596e-01 -1.538119651377201080e-02 6.887946128845214844e-01 2.193264812231063843e-01 -3.744352459907531738e-01
2.639952301979064941e-01 4.595507979393005371e-01 -1.569678783416748047e-01 -7.789797186851501465e-01 1.950836628675460815e-01 1.796614974737167358e-01 9.880787134170532227e-02 8.701883256435394287e-02
