# Supplementary material for: Where is your field going? A machine learning approach to study the relative motion of the domains of physics
Source: PLoS One. 2020 Jun 18;15(6):e0233997. doi: 10.1371/journal.pone.0233997 (PMC7302634; doi:10.1371/journal.pone.0233997)
Supplement: S12 Data — (ZIP) [file pone.0233997.s012.zip › 11/Pacs4Run_11_VS_500_embeddings2004-2008ED8.txt]

2.793079614639282227e-01 2.836750745773315430e-01 -2.197309285402297974e-01 -1.290066838264465332e-01 6.659284830093383789e-01 5.495189428329467773e-01 2.688180282711982727e-02 -1.744610667228698730e-01
-1.309586316347122192e-01 1.674774885177612305e-01 -3.257474303245544434e-01 2.513071298599243164e-01 7.575483918190002441e-01 1.519651263952255249e-01 -1.085918396711349487e-01 -4.204396605491638184e-01
-2.482340857386589050e-02 4.392605423927307129e-01 1.318112313747406006e-01 2.683401703834533691e-01 7.990636229515075684e-01 7.779712229967117310e-02 -1.534226685762405396e-01 -2.212685793638229370e-01
-3.261451423168182373e-01 4.922233819961547852e-01 -5.034126639366149902e-01 1.468464583158493042e-01 5.309429168701171875e-01 2.122940123081207275e-01 1.004786603152751923e-02 -2.220071256160736084e-01
1.017987206578254700e-01 2.078429460525512695e-01 -4.341564774513244629e-01 -1.019966974854469299e-01 7.963390350341796875e-01 1.225341185927391052e-01 -1.653190702199935913e-01 2.665376067161560059e-01
3.280970156192779541e-01 2.066110074520111084e-02 -9.874686598777770996e-02 6.856267452239990234e-01 3.235422372817993164e-01 5.323957800865173340e-01 1.444722861051559448e-01 -5.561860650777816772e-02
1.811483502388000488e-01 2.199669331312179565e-01 -2.272398769855499268e-01 3.497257083654403687e-02 7.969091534614562988e-01 -2.384077608585357666e-01 1.285130530595779419e-01 -3.968887627124786377e-01
4.709056317806243896e-01 -8.726060390472412109e-02 -4.098517820239067078e-02 6.032066345214843750e-01 3.852226734161376953e-01 4.521359503269195557e-01 2.240646332502365112e-01 -4.546579718589782715e-02
2.127630412578582764e-01 -4.645786881446838379e-01 -5.215030163526535034e-02 9.489499777555465698e-02 6.017319560050964355e-01 5.472135543823242188e-01 1.411026120185852051e-01 -2.138683348894119263e-01
3.100785315036773682e-01 3.030593693256378174e-02 -3.631472587585449219e-01 3.607253730297088623e-01 1.663906127214431763e-01 3.613716959953308105e-01 6.918793916702270508e-01 -6.294133514165878296e-02
4.370134174823760986e-01 1.707995682954788208e-02 -5.123897194862365723e-01 6.224465370178222656e-01 3.562450408935546875e-01 6.913381069898605347e-02 -1.835311850300058722e-04 -1.644830107688903809e-01
-2.849624752998352051e-01 3.500540554523468018e-01 -2.730083763599395752e-01 -2.522244816645979881e-03 6.319803595542907715e-01 1.626498848199844360e-01 2.623345851898193359e-01 -4.764925837516784668e-01
-3.412762880325317383e-01 4.796499907970428467e-01 -2.245882302522659302e-01 9.638239443302154541e-02 6.336780786514282227e-01 4.357919096946716309e-01 -4.457043111324310303e-02 -1.697066053748130798e-02
2.618370056152343750e-01 3.413913547992706299e-01 -4.734666943550109863e-01 4.528071358799934387e-02 6.322994828224182129e-01 1.186999231576919556e-01 -2.550768852233886719e-01 3.312337398529052734e-01
2.871723771095275879e-01 -2.087904363870620728e-01 -1.118497252464294434e-01 3.553350865840911865e-01 5.950505733489990234e-01 1.504372358322143555e-01 4.355115592479705811e-01 -4.108262062072753906e-01
6.506775021553039551e-01 -4.164054244756698608e-02 -4.624282419681549072e-01 1.098122820258140564e-02 6.933778524398803711e-02 1.758716851472854614e-01 -1.033952012658119202e-01 -5.607988834381103516e-01
-8.747154474258422852e-02 6.237463094294071198e-03 -4.250764846801757812e-01 1.200603470206260681e-01 4.410614073276519775e-01 4.136773645877838135e-01 6.568683385848999023e-01 -8.066175505518913269e-03
1.042208820581436157e-01 1.725572496652603149e-01 6.506786681711673737e-03 2.369522750377655029e-01 8.729296326637268066e-01 1.539184451103210449e-01 3.132548332214355469e-01 1.390958279371261597e-01
1.025606095790863037e-01 2.384821772575378418e-01 -2.612727284431457520e-01 3.107069134712219238e-01 6.843712329864501953e-01 1.279584616422653198e-01 5.171771645545959473e-01 1.248837038874626160e-01
-8.754254877567291260e-02 2.061823159456253052e-01 -2.784606218338012695e-01 3.199073970317840576e-01 6.085489392280578613e-01 2.384277731180191040e-01 5.764037370681762695e-01 -1.025837138295173645e-01
6.181189417839050293e-01 1.517910808324813843e-01 -3.271796107292175293e-01 3.128825128078460693e-01 2.753666788339614868e-02 5.677297115325927734e-01 4.511438310146331787e-02 2.546291351318359375e-01
6.171709299087524414e-01 1.451116651296615601e-01 -5.306485295295715332e-01 1.631500720977783203e-01 4.717211723327636719e-01 -4.271247982978820801e-02 -2.317517101764678955e-01 1.085486710071563721e-01
-2.505503296852111816e-01 2.614453732967376709e-01 -5.299593880772590637e-02 2.557429671287536621e-01 5.497085452079772949e-01 5.083466172218322754e-01 4.844293594360351562e-01 -7.341764867305755615e-02
1.029939055442810059e-01 -8.392430096864700317e-02 -9.845053404569625854e-02 -1.209925934672355652e-01 3.646055161952972412e-01 6.672945618629455566e-01 -2.476613819599151611e-01 -5.643242001533508301e-01
6.245974302291870117e-01 6.895420700311660767e-02 -4.795643389225006104e-01 3.420011997222900391e-01 3.999762535095214844e-01 1.383697539567947388e-01 -1.994285434484481812e-01 1.981861442327499390e-01
3.325128853321075439e-01 -6.524092704057693481e-02 -6.360187381505966187e-02 3.367794454097747803e-01 2.144647687673568726e-01 4.096433818340301514e-01 7.197868824005126953e-01 -1.892542988061904907e-01
2.522738277912139893e-01 3.231076002120971680e-01 -3.016857802867889404e-01 1.893838346004486084e-01 1.547895967960357666e-01 3.292377591133117676e-01 -2.352910339832305908e-01 -7.192773222923278809e-01
2.844872474670410156e-01 9.637656062841415405e-02 -6.727461218833923340e-01 9.347569942474365234e-02 1.403588056564331055e-01 3.099873661994934082e-01 5.268352031707763672e-01 2.347456365823745728e-01
2.402235269546508789e-01 -2.960051968693733215e-02 -4.619717597961425781e-01 3.165399283170700073e-02 7.410723567008972168e-01 -1.802675426006317139e-01 1.154454723000526428e-01 -3.632963597774505615e-01
2.697831988334655762e-01 8.979203552007675171e-02 -3.520777225494384766e-01 2.309718132019042969e-01 3.963044881820678711e-01 2.003359198570251465e-01 -3.782346248626708984e-01 -6.337149739265441895e-01
-1.713711321353912354e-01 2.327733859419822693e-02 -1.577737480401992798e-01 3.702793419361114502e-01 2.833004593849182129e-01 7.816148400306701660e-01 3.113183081150054932e-01 -1.413885205984115601e-01
4.264467358589172363e-01 -2.584025859832763672e-01 -1.650226861238479614e-01 3.864495754241943359e-01 4.407508373260498047e-01 2.294142991304397583e-01 4.538134932518005371e-01 -3.492227792739868164e-01
5.460010766983032227e-01 -7.178029417991638184e-02 -4.917968064546585083e-02 6.095535755157470703e-01 4.722941517829895020e-01 3.078820109367370605e-01 -3.036890923976898193e-02 -6.309550255537033081e-02
7.306413352489471436e-02 1.229006499052047729e-01 -6.084953546524047852e-01 1.507800519466400146e-01 2.990553677082061768e-01 3.574633002281188965e-01 5.551264882087707520e-01 2.473384886980056763e-01
3.365265727043151855e-01 1.412559002637863159e-01 -4.654512703418731689e-01 -5.925178155303001404e-02 -1.109611839056015015e-01 5.074775815010070801e-01 -1.003575176000595093e-01 -6.055770516395568848e-01
4.668683409690856934e-01 6.406911611557006836e-01 3.275990188121795654e-01 1.198259647935628891e-02 2.690976858139038086e-01 4.204173386096954346e-02 1.887137293815612793e-01 -3.927977383136749268e-01
3.656678199768066406e-01 3.081354200839996338e-01 -2.262361645698547363e-01 6.709767878055572510e-02 5.543014407157897949e-01 2.980575263500213623e-01 -4.663186073303222656e-01 3.195517957210540771e-01
1.453271657228469849e-01 1.994383633136749268e-01 3.720074146986007690e-02 4.600230455398559570e-01 7.155390381813049316e-01 3.416040241718292236e-01 3.031754791736602783e-01 7.412396371364593506e-02
4.752363860607147217e-01 -3.375837504863739014e-01 2.359436303377151489e-01 1.263408511877059937e-01 5.229759216308593750e-01 4.561233520507812500e-01 3.081776499748229980e-01 -1.096827089786529541e-01
4.054796397686004639e-01 4.624607786536216736e-02 -2.103277146816253662e-01 3.089799880981445312e-01 3.688888549804687500e-01 3.082977831363677979e-01 -4.023495912551879883e-01 -5.483880043029785156e-01
-3.641315996646881104e-01 2.225512564182281494e-01 -2.444416284561157227e-01 3.360878303647041321e-02 4.807103574275970459e-01 7.225260734558105469e-01 5.811751633882522583e-02 -2.222175896167755127e-02
2.289715260267257690e-01 -1.409884393215179443e-01 -2.166109830141067505e-01 3.422625362873077393e-01 7.049316763877868652e-01 2.111025303602218628e-01 4.710877835750579834e-01 -1.462511532008647919e-02
3.982400596141815186e-01 2.139287441968917847e-01 2.446911931037902832e-01 -2.287888079881668091e-01 5.042467713356018066e-01 4.821189865469932556e-02 2.688651978969573975e-01 -5.954355001449584961e-01
4.607747793197631836e-01 -4.497092366218566895e-01 -3.267279267311096191e-01 2.703093551099300385e-02 6.139912009239196777e-01 1.083902046084403992e-01 1.681122034788131714e-01 -2.469230741262435913e-01
1.662439554929733276e-01 4.712624549865722656e-01 -2.643870115280151367e-01 3.543985486030578613e-01 1.302094310522079468e-01 2.429322525858879089e-02 5.982046723365783691e-01 -4.235356152057647705e-01
3.170773983001708984e-01 -1.227357983589172363e-01 1.388419270515441895e-01 1.089772284030914307e-01 3.584410846233367920e-01 7.154094576835632324e-01 4.138557016849517822e-01 2.041509449481964111e-01
3.904138505458831787e-01 -1.918488889932632446e-01 -1.318214088678359985e-01 3.921647965908050537e-01 4.061375856399536133e-01 3.163904547691345215e-01 5.557516217231750488e-01 -2.563013136386871338e-01
1.805049329996109009e-01 -5.175124853849411011e-02 -2.277881205081939697e-01 3.430607318878173828e-01 7.591091990470886230e-01 7.313822209835052490e-02 3.752609491348266602e-01 -2.697126567363739014e-01
2.093527764081954956e-01 1.049222052097320557e-01 -3.425708711147308350e-01 6.272135376930236816e-01 3.351714015007019043e-01 5.096058249473571777e-01 2.170508801937103271e-01 1.235400587320327759e-01
4.345416426658630371e-01 3.371167480945587158e-01 -3.338016867637634277e-01 1.177773401141166687e-01 6.312803626060485840e-01 2.972894161939620972e-02 -3.440862596035003662e-01 2.333167642354965210e-01
3.933873176574707031e-01 9.169846028089523315e-02 -1.572853773832321167e-01 1.509807258844375610e-01 1.266432553529739380e-01 4.518693685531616211e-01 7.513554096221923828e-01 6.741438806056976318e-02
1.211087480187416077e-01 4.076904654502868652e-01 -2.280325442552566528e-01 3.830266296863555908e-01 2.944493293762207031e-01 2.336769551038742065e-01 6.897637844085693359e-01 5.773635208606719971e-02
5.948437452316284180e-01 3.167359232902526855e-01 -1.435098350048065186e-01 1.744517832994461060e-01 1.833689659833908081e-01 1.400092691183090210e-01 -2.133425176143646240e-01 -6.293401718139648438e-01
5.197563767433166504e-01 2.150046229362487793e-01 -5.250675678253173828e-01 2.299978584051132202e-01 5.506392121315002441e-01 -9.260244667530059814e-02 -1.493174433708190918e-01 1.447654366493225098e-01
5.127646923065185547e-01 -3.423663973808288574e-01 2.315649390220642090e-01 1.282146722078323364e-01 4.625743329524993896e-01 4.346766471862792969e-01 3.677822947502136230e-01 -1.077663451433181763e-01
3.040561974048614502e-01 -3.851111978292465210e-02 -1.418831497430801392e-01 5.550862550735473633e-01 4.981379508972167969e-01 4.801452457904815674e-01 2.901960015296936035e-01 1.221506670117378235e-01
7.813089340925216675e-02 8.120077848434448242e-02 -1.531173288822174072e-01 5.400035381317138672e-01 5.937290787696838379e-01 3.252196609973907471e-01 4.416609406471252441e-01 -1.375026106834411621e-01
3.032623827457427979e-01 2.129281684756278992e-02 -5.536239743232727051e-01 2.721792459487915039e-02 2.730873227119445801e-01 3.467895090579986572e-01 -4.699679017066955566e-01 -4.296845793724060059e-01
7.100271433591842651e-02 5.945764109492301941e-02 -2.316803634166717529e-01 2.214715331792831421e-01 7.522215247154235840e-01 2.583489716053009033e-01 4.867261648178100586e-01 1.386150419712066650e-01
1.110641285777091980e-01 -2.207984179258346558e-01 -4.751083552837371826e-01 1.263207048177719116e-01 2.671599090099334717e-01 3.840774595737457275e-01 6.574336290359497070e-01 -2.147536426782608032e-01
1.665747761726379395e-01 2.148398011922836304e-01 -7.132250666618347168e-01 4.106562584638595581e-02 1.074096187949180603e-01 1.693276911973953247e-01 6.035975217819213867e-01 1.057437062263488770e-01
2.628473043441772461e-01 4.580458700656890869e-01 -2.670079767704010010e-01 1.635865718126296997e-01 9.281039983034133911e-02 2.840437889099121094e-01 6.831507086753845215e-01 2.589633166790008545e-01
4.861030578613281250e-01 1.120458692312240601e-01 -6.536239385604858398e-01 2.126758843660354614e-01 4.916426837444305420e-01 3.324214369058609009e-03 1.616335958242416382e-01 -1.041410714387893677e-01
1.878729313611984253e-01 -8.342564105987548828e-02 7.965768128633499146e-02 2.861985564231872559e-01 3.018217682838439941e-01 7.392174005508422852e-01 4.699355363845825195e-01 1.054077968001365662e-01
-3.037233948707580566e-01 2.478254586458206177e-01 -2.953390479087829590e-01 6.041941046714782715e-02 3.364996314048767090e-01 7.907758355140686035e-01 8.623932301998138428e-02 9.727977961301803589e-02
2.182683199644088745e-01 -1.871946156024932861e-01 -3.064607977867126465e-01 4.105424880981445312e-01 1.717024743556976318e-01 5.592291951179504395e-01 4.674316942691802979e-01 -3.068259656429290771e-01
3.831884264945983887e-01 1.142216175794601440e-01 -2.656062245368957520e-01 1.710951179265975952e-01 4.114343822002410889e-01 2.684293091297149658e-01 6.175239086151123047e-01 3.429748117923736572e-01
1.560861915349960327e-01 -7.575146853923797607e-02 -5.326108336448669434e-01 -2.664998471736907959e-01 3.004579246044158936e-01 4.463509917259216309e-01 -1.824299097061157227e-01 -5.407567620277404785e-01
3.652978837490081787e-01 1.673020422458648682e-03 -4.593624472618103027e-01 3.028963804244995117e-01 -2.019617706537246704e-02 6.418436169624328613e-01 3.754292726516723633e-01 1.023540124297142029e-01
-5.812035873532295227e-02 3.611796200275421143e-01 -5.578812956809997559e-01 -1.519462168216705322e-01 2.643195092678070068e-01 -7.094372063875198364e-02 4.614979624748229980e-01 -4.939372241497039795e-01
1.535508185625076294e-01 -1.217712983489036560e-01 -1.967742294073104858e-01 -1.752025932073593140e-01 5.682892799377441406e-01 4.872443377971649170e-01 -3.331169486045837402e-01 -4.699477851390838623e-01
2.136156857013702393e-01 2.400370538234710693e-01 -2.479228079319000244e-01 7.080549001693725586e-01 3.958271443843841553e-01 3.828742802143096924e-01 1.533630639314651489e-01 8.456336706876754761e-02
5.285686254501342773e-01 4.567793607711791992e-01 -3.482178449630737305e-01 2.457746304571628571e-02 1.420876360498368740e-03 4.896901845932006836e-01 1.331896334886550903e-02 3.874689638614654541e-01
2.391925901174545288e-01 8.768940716981887817e-02 -1.761922687292098999e-01 2.585055828094482422e-01 7.302940487861633301e-01 9.315387904644012451e-02 5.379493832588195801e-01 7.636721432209014893e-02
3.651323318481445312e-01 3.117853701114654541e-01 -1.917848736047744751e-01 -6.036493182182312012e-02 3.407187759876251221e-02 5.817449688911437988e-01 -3.611749112606048584e-01 -5.089278221130371094e-01
6.188755631446838379e-01 2.875733673572540283e-01 -1.428280472755432129e-01 1.372826248407363892e-01 1.424959488213062286e-02 5.253170728683471680e-01 3.448724150657653809e-01 3.161489069461822510e-01
7.921952009201049805e-01 1.062636300921440125e-01 1.422280222177505493e-01 -1.930895298719406128e-01 3.669202327728271484e-01 2.004718035459518433e-02 6.366410106420516968e-02 -4.056315720081329346e-01
3.582641184329986572e-01 7.627355456352233887e-01 -2.045782655477523804e-01 2.308263629674911499e-01 2.197636961936950684e-01 1.206284984946250916e-01 3.714590147137641907e-02 3.612770438194274902e-01
6.168650388717651367e-01 1.347444355487823486e-01 -1.794274151325225830e-01 -1.299757361412048340e-01 1.671258658170700073e-01 3.153135776519775391e-01 5.459344387054443359e-01 3.561398983001708984e-01
4.099977910518646240e-01 4.171653091907501221e-01 -3.440986946225166321e-02 4.323365390300750732e-01 -2.645791880786418915e-02 4.648635983467102051e-01 -1.403066962957382202e-01 -4.830029606819152832e-01
3.800253272056579590e-01 4.000432789325714111e-01 -3.252238035202026367e-01 5.523285269737243652e-02 -5.413340870290994644e-03 4.097489416599273682e-01 -1.898066997528076172e-01 -6.186881661415100098e-01
1.158906891942024231e-01 -3.095503449440002441e-01 -2.128443717956542969e-01 2.864559367299079895e-02 8.619468808174133301e-01 3.186447322368621826e-01 9.078397415578365326e-03 -7.430706638842821121e-03
5.816885828971862793e-01 5.163620114326477051e-01 -1.692099571228027344e-01 1.443451344966888428e-01 5.374890565872192383e-02 1.719809770584106445e-01 -1.888576894998550415e-01 -5.266948938369750977e-01
2.919878065586090088e-01 9.316755086183547974e-02 -6.084812879562377930e-01 1.556961089372634888e-01 1.781154721975326538e-01 4.263615310192108154e-01 4.346134066581726074e-01 3.304154276847839355e-01
1.719048023223876953e-01 6.428681313991546631e-02 -2.127994410693645477e-02 3.905339837074279785e-01 3.237442374229431152e-01 4.698076248168945312e-01 6.777494549751281738e-01 -1.687380969524383545e-01
-2.404278963804244995e-01 2.069221735000610352e-01 -9.509935975074768066e-02 2.239725440740585327e-01 4.330455958843231201e-01 6.439636945724487305e-01 4.847152829170227051e-01 -5.480446293950080872e-02
2.338085621595382690e-01 4.004595577716827393e-01 -1.710783541202545166e-01 -2.667934596538543701e-01 2.111393399536609650e-02 4.740990400314331055e-01 -1.508263796567916870e-01 -6.607229113578796387e-01
3.937214016914367676e-01 6.316839158535003662e-02 -1.881593614816665649e-01 6.036665439605712891e-01 4.255790710449218750e-01 4.751815795898437500e-01 4.359394684433937073e-02 1.798896938562393188e-01
2.024265229701995850e-01 1.220335960388183594e-01 -2.347625344991683960e-01 4.179972112178802490e-01 4.025605618953704834e-01 2.325000762939453125e-01 -1.480170637369155884e-01 -6.901274323463439941e-01
4.678369462490081787e-01 2.358366549015045166e-02 -5.392155647277832031e-01 3.918019831180572510e-01 5.079758167266845703e-01 -3.085468895733356476e-02 -2.769382297992706299e-01 -2.497471310198307037e-02
-2.238138616085052490e-01 2.383956313133239746e-01 -1.347242109477519989e-02 2.905886769294738770e-01 4.403032660484313965e-01 5.280186533927917480e-01 5.461680889129638672e-01 -1.936013549566268921e-01
2.811107337474822998e-01 -2.741428613662719727e-01 -1.285495907068252563e-01 -2.619219012558460236e-02 8.014882206916809082e-01 3.235127925872802734e-01 2.043095231056213379e-01 1.995620876550674438e-01
2.164018005132675171e-01 -8.890694379806518555e-02 -3.905915915966033936e-01 -2.694924473762512207e-01 4.932789206504821777e-01 4.845969676971435547e-01 -4.328412413597106934e-01 -2.335981130599975586e-01
-1.664499193429946899e-01 3.873587846755981445e-01 4.757358506321907043e-02 2.541156709194183350e-01 3.838788270950317383e-01 5.621362328529357910e-01 5.397288799285888672e-01 2.724887058138847351e-02
9.259705990552902222e-02 2.892797812819480896e-02 -2.410749047994613647e-01 2.381248772144317627e-01 7.286921143531799316e-01 2.553701400756835938e-01 5.104579329490661621e-01 1.378217190504074097e-01
4.718882143497467041e-01 -1.447483748197555542e-01 -4.390233755111694336e-02 6.070865392684936523e-01 2.790238857269287109e-01 5.236304998397827148e-01 1.203142479062080383e-01 -1.391735970973968506e-01
6.973322033882141113e-01 3.840144872665405273e-01 -3.498754203319549561e-01 2.187487334012985229e-01 -1.921067535877227783e-01 3.595512211322784424e-01 4.281877726316452026e-02 1.672753989696502686e-01
2.833901941776275635e-01 2.836635708808898926e-01 -3.795110881328582764e-01 1.506515443325042725e-01 -9.492801874876022339e-02 7.538790106773376465e-01 -3.902738168835639954e-02 3.059939742088317871e-01
6.153693795204162598e-01 1.107914447784423828e-01 -2.525101229548454285e-02 8.964364230632781982e-02 9.272276423871517181e-03 5.933095216751098633e-01 -3.461135923862457275e-01 -3.584344387054443359e-01
-3.010916411876678467e-01 1.233475357294082642e-01 -2.234589010477066040e-01 9.198902174830436707e-03 3.809258937835693359e-01 8.354064226150512695e-01 3.065808862447738647e-02 -1.273971889168024063e-02
2.437939047813415527e-01 8.089810609817504883e-02 -6.365276128053665161e-02 3.735896944999694824e-01 6.307547092437744141e-01 2.800379693508148193e-01 5.473420023918151855e-01 1.205947548151016235e-01
7.322703003883361816e-01 2.275923490524291992e-01 -3.264266848564147949e-01 -3.094668965786695480e-03 4.025606215000152588e-01 8.934678137302398682e-02 -3.173289895057678223e-01 1.862321048974990845e-01
-2.585075199604034424e-01 6.816201210021972656e-01 -2.622890174388885498e-01 9.087932109832763672e-02 3.961405456066131592e-01 1.537945419549942017e-01 2.934472262859344482e-01 -3.533015251159667969e-01
2.510585486888885498e-01 1.369250267744064331e-01 -8.096766471862792969e-02 3.923829197883605957e-01 5.555869340896606445e-01 2.907669842243194580e-01 5.900485515594482422e-01 1.277557164430618286e-01
2.487008720636367798e-01 2.531794905662536621e-01 -2.098412215709686279e-01 4.323150217533111572e-02 8.756114244461059570e-01 -3.315344452857971191e-02 -3.410323336720466614e-02 2.432859539985656738e-01
5.650019049644470215e-01 -2.358864061534404755e-02 -2.036281228065490723e-01 2.999250590801239014e-01 -6.265261769294738770e-02 5.105379223823547363e-01 5.330661535263061523e-01 7.936484180390834808e-03
9.759884327650070190e-02 3.922461271286010742e-01 -2.850045561790466309e-01 2.435048967599868774e-01 3.000094294548034668e-01 3.491375744342803955e-01 5.993239283561706543e-01 3.535580635070800781e-01
1.506885141134262085e-01 5.453003644943237305e-01 2.931571006774902344e-01 -3.310520648956298828e-01 3.457635641098022461e-01 5.622624158859252930e-01 -2.067053616046905518e-01 7.736481726169586182e-02
5.393316745758056641e-01 4.433633387088775635e-01 1.543963700532913208e-01 -3.521435856819152832e-01 4.862611591815948486e-01 -7.106030732393264771e-02 2.038184925913810730e-02 -3.504168689250946045e-01
2.245386838912963867e-01 1.669494807720184326e-01 -1.080885902047157288e-01 3.178126811981201172e-01 2.348065143451094627e-03 8.589363694190979004e-01 1.283419430255889893e-01 2.340372204780578613e-01
6.987428069114685059e-01 2.817829847335815430e-01 1.029264777898788452e-01 7.379005104303359985e-02 3.025075793266296387e-02 3.380325436592102051e-01 -1.497388780117034912e-01 -5.279347896575927734e-01
5.816669464111328125e-01 2.467200607061386108e-01 2.579477988183498383e-02 8.121344447135925293e-02 9.144481271505355835e-02 3.215191066265106201e-01 -3.058253042399883270e-02 -6.934406161308288574e-01
1.890136152505874634e-01 2.156556546688079834e-01 -2.594843506813049316e-01 -3.429836034774780273e-01 7.729513198137283325e-02 6.538149118423461914e-01 -3.157884180545806885e-01 -4.467951059341430664e-01
6.818547844886779785e-01 2.839911580085754395e-01 -1.299953609704971313e-01 -1.225289255380630493e-01 3.512001037597656250e-01 -1.692532910965383053e-03 -3.660556674003601074e-01 -4.064108729362487793e-01
1.246698424220085144e-01 1.286941319704055786e-01 -2.185017317533493042e-01 5.621771812438964844e-01 6.150953769683837891e-01 3.818165063858032227e-01 2.672860920429229736e-01 9.241656959056854248e-02
1.024478003382682800e-01 -2.100411951541900635e-01 -1.910153925418853760e-01 2.692533731460571289e-01 4.111748933792114258e-01 4.537042677402496338e-01 5.971711874008178711e-01 -3.238472342491149902e-01
3.256388902664184570e-01 6.764887571334838867e-01 -4.692621529102325439e-01 4.492221027612686157e-02 1.687992513179779053e-01 2.058901190757751465e-01 -1.953459158539772034e-02 3.779308795928955078e-01
3.099425137042999268e-01 -9.149871021509170532e-02 -1.898201853036880493e-01 6.458249092102050781e-01 4.398495256900787354e-01 4.329487979412078857e-01 1.208508089184761047e-01 -2.166218310594558716e-01
5.484352111816406250e-01 1.326901167631149292e-01 -2.075779438018798828e-01 -2.968610823154449463e-01 3.552447259426116943e-01 3.909411728382110596e-01 -1.085531860589981079e-01 5.094894766807556152e-01
1.310527175664901733e-01 7.237468957901000977e-01 -1.734483093023300171e-01 2.086340785026550293e-01 1.105577424168586731e-01 1.113459095358848572e-01 5.990601778030395508e-01 -4.369170218706130981e-02
4.753857553005218506e-01 3.390528857707977295e-01 4.523825645446777344e-01 -6.658200919628143311e-02 2.841290831565856934e-01 1.939608901739120483e-01 4.403191804885864258e-01 -3.711297214031219482e-01
1.836621761322021484e-01 -1.196599453687667847e-01 -3.758640885353088379e-01 -5.701737403869628906e-01 4.108669757843017578e-01 4.397966563701629639e-01 -1.535288393497467041e-01 -3.158702552318572998e-01
1.535985916852951050e-01 7.532258331775665283e-02 -1.752803474664688110e-01 -4.675337970256805420e-01 5.784151554107666016e-01 3.973360061645507812e-01 -2.566566467285156250e-01 -4.038692116737365723e-01
1.626628637313842773e-01 1.745334714651107788e-01 -7.002734541893005371e-01 6.384367495775222778e-02 3.429161012172698975e-02 3.410253822803497314e-01 5.607110261917114258e-01 1.294185519218444824e-01
2.364903390407562256e-01 2.203276753425598145e-01 -5.013121962547302246e-01 -5.517224669456481934e-01 2.715158760547637939e-01 4.103607535362243652e-01 9.762044064700603485e-03 3.124166727066040039e-01
2.963350117206573486e-01 2.678819559514522552e-02 -9.204747155308723450e-03 4.284536540508270264e-01 9.305647015571594238e-02 8.228349089622497559e-01 9.232431650161743164e-02 1.832218617200851440e-01
1.484137773513793945e-01 2.034670114517211914e-01 -3.120635747909545898e-01 -4.816991984844207764e-01 8.691782504320144653e-02 6.060633659362792969e-01 -1.957052797079086304e-01 -4.404413402080535889e-01
1.655238270759582520e-01 3.010986149311065674e-01 -3.372997641563415527e-01 1.162763610482215881e-01 2.611649632453918457e-01 4.136535227298736572e-01 6.053107380867004395e-01 3.859179317951202393e-01
-1.715313196182250977e-01 1.803407520055770874e-01 -1.881457492709159851e-02 1.741788834333419800e-01 3.926159739494323730e-01 7.145965099334716797e-01 4.872202873229980469e-01 7.199383527040481567e-02
4.918496012687683105e-01 3.249758481979370117e-01 4.607071634382009506e-03 1.178389638662338257e-01 7.041508704423904419e-02 3.112992942333221436e-01 -1.236627623438835144e-01 -7.220868468284606934e-01
4.400902092456817627e-01 4.331026375293731689e-01 -8.263906091451644897e-02 3.881996273994445801e-01 -1.726121455430984497e-02 4.326097071170806885e-01 -2.031782418489456177e-01 -4.821661710739135742e-01
4.243532419204711914e-01 -9.512800723314285278e-02 -1.459605544805526733e-01 5.278931856155395508e-01 5.038458108901977539e-01 2.069549411535263062e-01 4.289643764495849609e-01 -1.737757325172424316e-01
6.022934913635253906e-01 1.857064813375473022e-01 1.735971421003341675e-01 2.954446524381637573e-02 4.120815396308898926e-01 -7.033073343336582184e-03 1.506940722465515137e-01 -6.157737970352172852e-01
7.543847709894180298e-02 1.081936433911323547e-01 -2.267356812953948975e-01 2.973664402961730957e-01 5.462179183959960938e-01 3.269983828067779541e-01 6.566352248191833496e-01 7.947070151567459106e-02
6.199806928634643555e-01 1.673316210508346558e-02 6.846204400062561035e-02 1.481579691171646118e-01 -7.933751493692398071e-02 5.869985222816467285e-01 4.820896387100219727e-01 7.371670007705688477e-02
2.025761902332305908e-01 8.985347300767898560e-02 -5.536086857318878174e-02 3.899927735328674316e-01 1.127632334828376770e-01 8.585706353187561035e-01 1.574742347002029419e-01 1.451652050018310547e-01
4.678674936294555664e-01 4.409196674823760986e-01 -2.237546443939208984e-01 -1.135274097323417664e-01 3.889153525233268738e-02 5.247773528099060059e-01 1.196809113025665283e-02 4.966772794723510742e-01
2.704175412654876709e-01 1.064152866601943970e-01 -6.264821887016296387e-01 1.719377934932708740e-01 2.188348174095153809e-01 4.068601131439208984e-01 3.429575264453887939e-01 4.030682742595672607e-01
6.551014780998229980e-01 2.237603962421417236e-01 -1.323397755622863770e-01 1.097366809844970703e-01 8.149433881044387817e-02 1.250792667269706726e-02 8.405849337577819824e-02 -6.909080743789672852e-01
-3.350286185741424561e-01 5.373945832252502441e-01 -7.051582634449005127e-02 -5.430196225643157959e-02 6.096951365470886230e-01 4.613869488239288330e-01 4.493169486522674561e-02 6.645944714546203613e-02
4.759095311164855957e-01 -4.739313423633575439e-01 -3.096321970224380493e-02 5.486272647976875305e-02 4.617028236389160156e-01 5.484440922737121582e-01 1.743656992912292480e-01 -2.380594611167907715e-02
-3.270464390516281128e-02 -5.722031369805335999e-02 -1.599401086568832397e-01 6.632205843925476074e-02 9.351820349693298340e-01 2.723532021045684814e-01 -1.248571276664733887e-01 -3.668684139847755432e-02
2.631339430809020996e-01 5.785580277442932129e-01 -3.795683085918426514e-01 -1.991837620735168457e-01 4.877353608608245850e-01 1.478124558925628662e-01 -2.845121026039123535e-01 2.675882279872894287e-01
2.674096524715423584e-01 6.046187877655029297e-01 -3.958913385868072510e-01 8.498366177082061768e-02 4.317688941955566406e-01 1.665456444025039673e-01 -2.893051505088806152e-01 3.179885447025299072e-01
3.392446637153625488e-01 5.355155095458030701e-02 -9.014447033405303955e-02 -4.120583534240722656e-01 3.711654245853424072e-01 3.228201866149902344e-01 -1.829412132501602173e-01 -6.547389030456542969e-01
6.078159213066101074e-01 -7.798853516578674316e-02 -2.753230035305023193e-01 4.864989221096038818e-01 -2.114086039364337921e-02 5.415177345275878906e-01 1.344622671604156494e-01 1.500525604933500290e-02
2.770875692367553711e-01 4.053413271903991699e-01 -6.780682206153869629e-01 2.282990701496601105e-02 4.077865183353424072e-01 -1.004567667841911316e-01 2.352466285228729248e-01 2.586516439914703369e-01
4.159341752529144287e-01 2.226402312517166138e-01 -2.708260715007781982e-01 -6.578992605209350586e-01 4.613031446933746338e-01 1.590922772884368896e-01 -5.649256333708763123e-02 1.730598509311676025e-01
-6.793177127838134766e-02 3.037517070770263672e-01 -2.107674926519393921e-01 2.730984091758728027e-01 3.210881352424621582e-01 2.869546413421630859e-01 -7.015278935432434082e-02 -7.705535292625427246e-01
6.672936677932739258e-01 2.482631653547286987e-01 3.044037222862243652e-01 -2.472321391105651855e-01 2.475355118513107300e-01 2.257565259933471680e-01 1.044108793139457703e-01 -4.649277627468109131e-01
2.864097058773040771e-01 1.638768613338470459e-01 -1.230948418378829956e-01 -5.538727641105651855e-01 3.971902728080749512e-01 4.188237786293029785e-01 -2.094140946865081787e-01 -4.383592605590820312e-01
1.006870940327644348e-01 2.738516032695770264e-01 -4.258106052875518799e-01 4.394589457660913467e-03 7.651594281196594238e-01 9.193587303161621094e-02 -3.275400698184967041e-01 -1.798047423362731934e-01
2.080401331186294556e-01 2.578498423099517822e-01 -4.770990312099456787e-01 -4.912268221378326416e-01 4.401162266731262207e-01 3.103157281875610352e-01 1.334715355187654495e-02 3.621178567409515381e-01
-2.481850050389766693e-02 3.843145072460174561e-02 -4.187988936901092529e-01 -1.563504338264465332e-01 1.307309567928314209e-01 2.959086596965789795e-01 7.997443079948425293e-01 -2.320035398006439209e-01
1.638545393943786621e-01 3.461318016052246094e-01 -5.195991396903991699e-01 -3.064901828765869141e-01 5.105872154235839844e-01 1.943792402744293213e-01 -1.659939438104629517e-02 4.366540908813476562e-01
6.850229203701019287e-02 1.481089890003204346e-01 -5.597135424613952637e-01 -1.060908734798431396e-01 4.104757606983184814e-01 3.288461565971374512e-01 -3.637836873531341553e-01 -4.897632896900177002e-01
3.752506673336029053e-01 3.342536389827728271e-01 -5.715418457984924316e-01 6.440265476703643799e-02 4.050760269165039062e-01 1.980390101671218872e-01 -4.102975130081176758e-01 2.121408581733703613e-01
1.233912855386734009e-01 8.129401803016662598e-01 2.071706801652908325e-01 -2.263495326042175293e-01 2.470847517251968384e-01 4.079498052597045898e-01 -4.036533832550048828e-02 -2.541173994541168213e-02
-1.606642082333564758e-02 1.584064364433288574e-01 -1.432400047779083252e-01 -4.434309303760528564e-01 5.771995782852172852e-01 4.061134457588195801e-01 -2.582981288433074951e-01 -4.389705657958984375e-01
6.276665329933166504e-01 -8.935631811618804932e-02 -1.900568604469299316e-01 2.827347517013549805e-01 -1.667156442999839783e-02 4.531770944595336914e-01 5.252783298492431641e-01 2.061503566801548004e-02
1.810358017683029175e-01 -1.974271684885025024e-01 -5.957920849323272705e-02 2.833001315593719482e-01 5.990297794342041016e-01 4.228929281234741211e-01 5.382108092308044434e-01 -1.307433098554611206e-01
1.174072846770286560e-01 -2.098133265972137451e-01 -1.277293711900711060e-01 1.370794028043746948e-01 8.524195551872253418e-01 4.078430831432342529e-01 1.158645153045654297e-01 2.662190236151218414e-02
3.830857574939727783e-01 1.737056225538253784e-01 -4.685187041759490967e-01 -5.988576412200927734e-01 1.777076870203018188e-01 3.653644919395446777e-01 8.261474221944808960e-02 2.702498733997344971e-01
3.359604775905609131e-01 1.538541167974472046e-01 -4.440694749355316162e-01 -1.022062823176383972e-01 5.112372040748596191e-01 3.240569531917572021e-01 -2.772331237792968750e-01 4.610652625560760498e-01
2.891106903553009033e-01 6.937679052352905273e-01 -4.475194513797760010e-01 3.938687741756439209e-01 1.455031782388687134e-01 9.954976290464401245e-02 6.246352940797805786e-02 2.114519029855728149e-01
-1.276192069053649902e-01 6.992216706275939941e-01 -3.354764729738235474e-02 -4.186506271362304688e-01 1.112670153379440308e-01 4.955113530158996582e-01 2.459550350904464722e-01 1.726046553812921047e-03
-4.465005919337272644e-02 2.817493379116058350e-01 -2.085328847169876099e-01 3.057703375816345215e-01 8.063061833381652832e-01 1.269444972276687622e-01 3.316573202610015869e-01 7.349071651697158813e-02
5.338072180747985840e-01 1.614251285791397095e-01 -4.143448472023010254e-01 7.368788868188858032e-02 1.920649558305740356e-01 2.152381092309951782e-01 6.232450008392333984e-01 2.005725502967834473e-01
6.464492082595825195e-01 -1.625125855207443237e-01 -5.951603502035140991e-02 3.184942603111267090e-01 2.459598630666732788e-01 4.848230183124542236e-01 3.887239396572113037e-01 6.369101256132125854e-02
3.529737293720245361e-01 -7.545173913240432739e-02 -1.648824363946914673e-01 3.711228966712951660e-01 4.019006192684173584e-01 3.331463336944580078e-01 6.489984393119812012e-01 -1.053038761019706726e-01
-4.025584086775779724e-02 6.851675510406494141e-01 -3.260031342506408691e-01 -6.909646838903427124e-02 2.077551782131195068e-01 7.994321174919605255e-03 4.291286170482635498e-01 -4.364573061466217041e-01
3.637651503086090088e-01 -8.395778387784957886e-02 -6.598004102706909180e-01 -2.052397131919860840e-01 5.214316248893737793e-01 -1.661461591720581055e-01 2.017979472875595093e-01 -2.072397470474243164e-01
1.767497211694717407e-01 3.261278569698333740e-01 1.410057246685028076e-01 7.063643634319305420e-02 3.397794067859649658e-01 4.761266112327575684e-01 5.581791400909423828e-01 4.287397265434265137e-01
5.594978332519531250e-01 4.520638585090637207e-01 9.075109660625457764e-02 -3.066335320472717285e-01 1.071329787373542786e-01 4.417263716459274292e-02 4.462666809558868408e-01 -4.095825850963592529e-01
6.475234627723693848e-01 3.763257712125778198e-02 -8.065228909254074097e-02 -1.400784701108932495e-01 4.098281562328338623e-01 -8.786606043577194214e-02 4.105248302221298218e-02 -6.130298376083374023e-01
-3.603123724460601807e-01 2.017288506031036377e-01 -3.382272422313690186e-01 -2.751958742737770081e-02 3.578601777553558350e-01 7.471061944961547852e-01 1.601651012897491455e-01 4.940579459071159363e-02
6.002938151359558105e-01 5.075827836990356445e-01 -2.893105149269104004e-01 2.766632139682769775e-01 -2.132958024740219116e-01 3.718196153640747070e-01 1.419258266687393188e-01 1.337015479803085327e-01
4.378726780414581299e-01 -4.252738133072853088e-02 -4.646981358528137207e-01 3.324674963951110840e-01 -1.502976939082145691e-02 5.661700963973999023e-01 3.956516385078430176e-01 5.162583291530609131e-02
7.324686646461486816e-01 9.183377772569656372e-02 2.062296262010931969e-04 1.579916290938854218e-02 2.490379661321640015e-01 2.125597447156906128e-01 -1.575023680925369263e-01 -5.681529641151428223e-01
5.318568944931030273e-01 1.516973227262496948e-01 -6.926002502441406250e-01 -1.513535678386688232e-01 -7.055096328258514404e-02 3.215330243110656738e-01 1.578970253467559814e-01 2.412901222705841064e-01
3.473285734653472900e-01 6.465771198272705078e-01 -3.957179188728332520e-01 2.938251793384552002e-01 -1.241193246096372604e-02 3.027903735637664795e-01 9.462971985340118408e-02 3.429054319858551025e-01
8.313659578561782837e-02 1.815961152315139771e-01 -1.516816616058349609e-01 6.863636970520019531e-01 4.299994409084320068e-01 4.204064607620239258e-01 2.785621881484985352e-01 -1.636171191930770874e-01
4.938827082514762878e-02 1.721473932266235352e-01 -5.083047151565551758e-01 -7.899976521730422974e-02 4.741715192794799805e-01 3.170887529850006104e-01 -3.800550997257232666e-01 -4.832034707069396973e-01
-1.366045325994491577e-01 3.068149089813232422e-01 1.334342807531356812e-01 -5.115150213241577148e-01 2.713087201118469238e-01 6.121434569358825684e-01 3.305769264698028564e-01 -2.239246070384979248e-01
2.181964218616485596e-01 -1.182600930333137512e-01 -2.159679085016250610e-01 -4.087123870849609375e-01 5.185835361480712891e-01 3.983522653579711914e-01 -2.164387553930282593e-01 -5.002575516700744629e-01
2.521264255046844482e-01 -3.503499329090118408e-01 -1.514733284711837769e-01 1.993041336536407471e-01 4.460376203060150146e-01 4.138040542602539062e-01 5.427919030189514160e-01 -2.936234176158905029e-01
1.754242479801177979e-01 3.961410522460937500e-01 -5.596459507942199707e-01 1.759377568960189819e-01 1.337047815322875977e-01 3.675856292247772217e-01 4.165036976337432861e-01 3.763900399208068848e-01
2.575675249099731445e-01 5.106667056679725647e-02 -5.637645125389099121e-01 -3.022539615631103516e-02 3.467941582202911377e-01 3.161487579345703125e-01 -3.645849823951721191e-01 -5.090859532356262207e-01
6.346114277839660645e-01 4.073537588119506836e-01 3.667637333273887634e-02 -2.910715639591217041e-01 9.525533020496368408e-02 -4.341952502727508545e-02 3.513476252555847168e-01 -4.591942727565765381e-01
2.188521027565002441e-01 7.921463251113891602e-01 3.585343807935714722e-02 -3.048715591430664062e-01 1.570085436105728149e-01 4.525817036628723145e-01 2.178769931197166443e-02 -2.048180624842643738e-02
2.866986989974975586e-01 -3.418523371219635010e-01 -2.412694692611694336e-01 -5.770309269428253174e-02 8.138110041618347168e-01 2.292212247848510742e-01 1.405492275953292847e-01 6.939262151718139648e-02
1.435791701078414917e-01 6.763706207275390625e-01 2.014093548059463501e-01 -3.708249330520629883e-01 2.335908114910125732e-01 5.363445281982421875e-01 6.743567995727062225e-03 3.943762928247451782e-02
5.262047648429870605e-01 3.152244091033935547e-01 5.599936842918395996e-02 -1.931942105293273926e-01 1.514126807451248169e-01 2.472218424081802368e-01 -2.136341109871864319e-02 -7.062444686889648438e-01
4.044884350150823593e-03 3.855128884315490723e-01 -1.138586029410362244e-01 2.954587638378143311e-01 1.358399838209152222e-01 1.588755398988723755e-01 3.377974033355712891e-01 -7.702615261077880859e-01
-1.148204877972602844e-02 2.156517356634140015e-01 1.555125564336776733e-01 -5.818732976913452148e-01 3.592666387557983398e-01 5.471503138542175293e-01 3.503492772579193115e-01 -1.985227763652801514e-01
4.616122245788574219e-01 5.570040270686149597e-02 -6.344326138496398926e-01 9.822290390729904175e-02 1.650664061307907104e-01 3.515411019325256348e-01 2.246211916208267212e-01 4.127667248249053955e-01
-1.216733008623123169e-01 7.175174355506896973e-01 -1.217685081064701080e-02 1.555844396352767944e-01 2.668637037277221680e-01 1.653920114040374756e-01 2.670568525791168213e-01 -5.254706144332885742e-01
1.375064533203840256e-02 4.460249841213226318e-01 -5.341153740882873535e-01 9.179120510816574097e-02 2.571554183959960938e-01 -1.167524680495262146e-01 4.371611177921295166e-01 -4.861046373844146729e-01
-9.876423329114913940e-02 3.563312441110610962e-02 -7.351841777563095093e-02 2.558827102184295654e-01 2.004288733005523682e-01 7.615985870361328125e-01 5.284151434898376465e-01 -1.366322636604309082e-01
-1.604042947292327881e-01 7.330895662307739258e-01 -4.509218037128448486e-02 5.168386548757553101e-02 2.277116477489471436e-01 2.450850307941436768e-01 2.122460901737213135e-01 -5.245741605758666992e-01
5.556115508079528809e-01 2.631566822528839111e-01 1.335602952167391777e-03 3.369084745645523071e-02 2.701409161090850830e-01 -6.884215772151947021e-02 2.268809825181961060e-01 -7.012252807617187500e-01
-6.860845535993576050e-02 5.758951306343078613e-01 -5.564907938241958618e-02 1.534569412469863892e-01 1.996454745531082153e-01 1.546220928430557251e-01 3.354536294937133789e-01 -6.787461042404174805e-01
6.319185495376586914e-01 2.380158752202987671e-01 -4.702986478805541992e-01 -4.914646148681640625e-01 2.019770890474319458e-01 8.186618238687515259e-02 2.738548815250396729e-02 1.818307191133499146e-01
3.324747681617736816e-01 -3.638587892055511475e-01 -2.487861216068267822e-01 -2.840059995651245117e-02 8.147073984146118164e-01 1.706850528717041016e-01 3.599280491471290588e-03 -3.836191818118095398e-02
6.814740300178527832e-01 -1.081126555800437927e-02 -5.609564185142517090e-01 2.374245524406433105e-01 1.952666342258453369e-01 2.376558631658554077e-01 1.044118478894233704e-01 2.427394986152648926e-01
2.653844654560089111e-01 1.086510196328163147e-01 -2.327693253755569458e-01 -1.193680092692375183e-01 5.707520246505737305e-02 4.453332424163818359e-01 8.040941357612609863e-01 3.448323905467987061e-02
2.618654668331146240e-01 5.330416560173034668e-01 -4.474751949310302734e-01 -1.321980655193328857e-01 4.873695075511932373e-01 1.431475132703781128e-01 -2.733486890792846680e-01 3.111963570117950439e-01
-3.656215369701385498e-01 4.821794033050537109e-01 -1.572824120521545410e-01 -1.811410188674926758e-01 6.127607822418212891e-01 4.452437460422515869e-01 4.668948054313659668e-02 -1.940450258553028107e-02
5.666463375091552734e-01 4.482071846723556519e-02 -3.198530375957489014e-01 -1.180711984634399414e-01 2.151399701833724976e-01 3.634101152420043945e-01 4.348142743110656738e-01 4.395914673805236816e-01
5.445368289947509766e-01 4.915610253810882568e-01 -2.659839689731597900e-01 -7.772459834814071655e-02 3.085972368717193604e-02 3.857162892818450928e-01 9.983729571104049683e-02 4.747231006622314453e-01
6.728658080101013184e-01 3.094464242458343506e-01 2.730761170387268066e-01 -3.448270261287689209e-01 4.033129513263702393e-01 8.026713132858276367e-02 1.092391759157180786e-01 -2.774542868137359619e-01
1.866733133792877197e-01 1.838946789503097534e-01 -1.638332754373550415e-01 1.820175945758819580e-01 8.705008625984191895e-01 5.120096355676651001e-02 1.895527541637420654e-01 2.739351987838745117e-01
-2.599349915981292725e-01 2.286650538444519043e-01 -4.247749224305152893e-02 -4.088101387023925781e-01 3.156898021697998047e-01 6.846997737884521484e-01 2.167025655508041382e-01 -3.094868957996368408e-01
3.055464327335357666e-01 5.491259694099426270e-01 2.888874411582946777e-01 -1.301558464765548706e-01 1.694339811801910400e-01 2.758281528949737549e-01 6.828869879245758057e-02 -6.286915540695190430e-01
1.949441581964492798e-01 1.006055772304534912e-01 -4.154012203216552734e-01 6.051736697554588318e-02 7.918483614921569824e-01 2.084964960813522339e-01 -3.203657269477844238e-01 -5.025945976376533508e-02
3.006566762924194336e-01 2.429161593317985535e-02 -7.932269573211669922e-02 6.069687604904174805e-01 1.766549497842788696e-01 7.057358622550964355e-01 5.225524678826332092e-02 4.808044061064720154e-02
5.484880805015563965e-01 3.065395951271057129e-01 -9.867822378873825073e-02 1.720034480094909668e-01 -4.665219783782958984e-02 5.421369075775146484e-01 -3.067866265773773193e-01 -4.191241264343261719e-01
1.676875539124011993e-02 8.147201538085937500e-01 1.275006830692291260e-01 -1.641583442687988281e-01 4.622833430767059326e-02 5.109989047050476074e-01 1.709927916526794434e-01 1.581570319831371307e-02
3.471738398075103760e-01 -1.933556795120239258e-01 -1.285933852195739746e-01 4.303055107593536377e-01 2.429166287183761597e-01 3.856643438339233398e-01 5.157459378242492676e-01 -4.082224667072296143e-01
1.033796072006225586e-01 5.481836199760437012e-01 -4.473250806331634521e-01 -1.895756572484970093e-01 2.452104240655899048e-01 -2.050238102674484253e-01 4.300428032875061035e-01 -4.070247411727905273e-01
6.704599261283874512e-01 3.589949905872344971e-01 -2.512159943580627441e-02 -3.463313914835453033e-03 -4.758026450872421265e-02 3.873877823352813721e-01 -2.212997525930404663e-01 -4.686751365661621094e-01
-3.545060157775878906e-01 1.480940878391265869e-01 -1.299837529659271240e-01 8.605238050222396851e-03 5.378203988075256348e-01 5.863872766494750977e-01 4.321725666522979736e-01 -1.246987432241439819e-01
3.807582557201385498e-01 3.944774568080902100e-01 -1.876234412193298340e-01 -4.152955859899520874e-02 2.019388824701309204e-01 2.330701202154159546e-01 6.185626387596130371e-01 4.298402965068817139e-01
-2.043885588645935059e-01 6.151030659675598145e-01 -4.660333395004272461e-01 2.122858017683029175e-01 1.622315049171447754e-01 1.896763890981674194e-01 4.038999378681182861e-01 -3.036276996135711670e-01
-1.481051146984100342e-01 3.212995231151580811e-01 -5.008494853973388672e-01 2.426214516162872314e-02 5.832694768905639648e-01 -3.143502399325370789e-03 2.174061834812164307e-01 -4.857099652290344238e-01
7.005072236061096191e-01 -8.712920546531677246e-02 -4.335998296737670898e-01 2.190162092447280884e-01 1.888732425868511200e-02 4.354636073112487793e-01 1.711370348930358887e-01 2.155181020498275757e-01
4.898184835910797119e-01 -9.270736947655677795e-03 1.341301500797271729e-01 -2.338272333145141602e-01 5.748301744461059570e-01 1.589791625738143921e-01 -1.820973306894302368e-01 -5.463169813156127930e-01
1.438664197921752930e-01 7.362277060747146606e-02 -1.090676560997962952e-01 6.553369760513305664e-01 4.138823151588439941e-01 6.009956598281860352e-01 -4.867864772677421570e-04 5.036697722971439362e-03
4.275892078876495361e-01 1.633463054895401001e-01 -7.450382113456726074e-01 -1.312257647514343262e-01 -1.354417502880096436e-01 3.510057032108306885e-01 2.321960628032684326e-01 1.507274508476257324e-01
1.549140363931655884e-01 1.512296199798583984e-01 -1.665294915437698364e-01 -5.177243351936340332e-01 1.036963984370231628e-01 6.093584299087524414e-01 -7.262492924928665161e-02 -5.196305513381958008e-01
-3.336834535002708435e-02 2.008371949195861816e-01 -1.873532682657241821e-01 -5.154482126235961914e-01 3.055183291435241699e-01 4.906567633152008057e-01 -6.480962783098220825e-02 -5.652230381965637207e-01
3.314231932163238525e-01 3.236534595489501953e-01 3.358130902051925659e-02 -2.646879255771636963e-01 1.263078451156616211e-01 4.521303176879882812e-01 -1.463558673858642578e-01 -6.873311996459960938e-01
-6.065685302019119263e-02 3.129602670669555664e-01 -4.522285163402557373e-01 2.537103593349456787e-01 6.862350106239318848e-01 1.804861128330230713e-01 -3.502933681011199951e-01 -5.742844566702842712e-02
6.697818040847778320e-01 2.044239640235900879e-01 -1.138718947768211365e-01 1.870505958795547485e-01 1.162562593817710876e-01 2.228169292211532593e-01 -1.327711194753646851e-01 -6.171364784240722656e-01
8.103770762681961060e-02 1.002414599061012268e-01 -3.702740967273712158e-01 -5.063416957855224609e-01 1.201494485139846802e-01 6.219967603683471680e-01 -1.389354914426803589e-01 -4.114374518394470215e-01
2.358509600162506104e-01 4.040126129984855652e-02 -4.008741080760955811e-01 -6.682224571704864502e-02 2.474679052829742432e-01 5.610491633415222168e-01 -3.701805472373962402e-01 -5.143215656280517578e-01
5.599974393844604492e-01 3.369229733943939209e-01 -1.729193180799484253e-01 2.757837772369384766e-01 -5.619851872324943542e-02 4.159078001976013184e-01 -2.751601934432983398e-01 -4.637642502784729004e-01
-5.451927706599235535e-02 6.378639340400695801e-01 -4.355511069297790527e-01 3.192203044891357422e-01 1.577675789594650269e-01 1.259589940309524536e-01 3.753573894500732422e-01 -3.419083952903747559e-01
1.547188907861709595e-01 4.983255267143249512e-02 -4.201072454452514648e-01 -3.850800991058349609e-01 1.545038372278213501e-01 6.764532327651977539e-01 -2.847623527050018311e-01 -2.936870157718658447e-01
1.231800988316535950e-01 2.308816611766815186e-01 -2.485574930906295776e-01 8.556748181581497192e-02 1.032754331827163696e-01 5.908865332603454590e-01 -2.769710123538970947e-01 -6.526041030883789062e-01
-1.308356523513793945e-01 1.832259446382522583e-01 -2.466085404157638550e-01 1.432351022958755493e-01 5.519197583198547363e-01 2.326491773128509521e-01 -1.716267019510269165e-01 -6.926627159118652344e-01
7.090398669242858887e-01 2.305876314640045166e-01 1.785870641469955444e-01 -2.303869426250457764e-01 5.728991627693176270e-01 -7.667058706283569336e-02 -4.312568902969360352e-02 -1.522122621536254883e-01
1.758309453725814819e-01 -2.182632125914096832e-02 -6.393904685974121094e-01 1.056966483592987061e-01 3.171980753540992737e-02 4.908564686775207520e-01 5.465986728668212891e-01 8.887509256601333618e-02
2.503962814807891846e-01 4.524202644824981689e-01 -2.101729959249496460e-01 1.640424132347106934e-01 6.874154508113861084e-02 2.466970682144165039e-01 7.464863657951354980e-01 1.967443376779556274e-01
5.487985014915466309e-01 4.995523989200592041e-01 -1.653177440166473389e-01 -2.117091119289398193e-01 4.896335303783416748e-02 3.746976256370544434e-01 1.057643517851829529e-01 4.723720252513885498e-01
2.104098051786422729e-01 4.524796903133392334e-01 -2.040719538927078247e-01 5.844680592417716980e-02 6.154451146721839905e-02 7.930332422256469727e-02 3.229243159294128418e-01 -7.691369056701660156e-01
-3.007580041885375977e-01 2.156438529491424561e-01 -4.129711985588073730e-01 1.770777255296707153e-02 3.230508863925933838e-01 7.598319053649902344e-01 6.078079342842102051e-02 -8.235861361026763916e-02
5.764555335044860840e-01 4.068666696548461914e-01 -3.236584663391113281e-01 -3.002695143222808838e-01 2.694945223629474640e-02 3.362098038196563721e-01 6.872120499610900879e-02 4.344607293605804443e-01
5.071975588798522949e-01 2.351416945457458496e-01 -7.649894058704376221e-02 1.687038391828536987e-01 3.018531203269958496e-01 1.766770184040069580e-01 -2.240929752588272095e-01 -6.932520270347595215e-01
5.211749672889709473e-01 4.292012155055999756e-01 1.891366839408874512e-01 -3.101438581943511963e-01 1.494625359773635864e-01 1.056633591651916504e-01 5.129516720771789551e-01 -3.399675190448760986e-01
8.918622136116027832e-02 5.582462549209594727e-01 -2.174279689788818359e-01 3.995264470577239990e-01 1.669612824916839600e-01 -6.198181584477424622e-02 4.421077668666839600e-01 -4.963199496269226074e-01
3.074937760829925537e-01 2.498796433210372925e-01 -5.982412099838256836e-01 -1.686948984861373901e-01 4.527683854103088379e-01 2.947279214859008789e-01 -3.995625078678131104e-01 -7.171742618083953857e-02
-3.217186033725738525e-01 3.114352524280548096e-01 -3.327096104621887207e-01 -1.712713241577148438e-01 6.771433353424072266e-01 4.376850724220275879e-01 -7.862730324268341064e-02 5.658663436770439148e-02
3.342751264572143555e-01 7.110128402709960938e-01 -4.106605052947998047e-01 -9.393109381198883057e-02 2.436349242925643921e-01 1.338814944028854370e-01 -8.976572751998901367e-02 3.462887704372406006e-01
-1.333402246236801147e-01 6.744781732559204102e-01 -2.288012355566024780e-01 7.114966958761215210e-02 3.327713906764984131e-01 4.997966066002845764e-02 2.193447202444076538e-01 -5.554642081260681152e-01
2.059273272752761841e-01 7.629598379135131836e-01 7.353891432285308838e-02 -4.226218163967132568e-01 1.956840604543685913e-01 3.763134479522705078e-01 -1.060318350791931152e-01 -1.795192435383796692e-02
2.005594372749328613e-01 3.859737515449523926e-01 -2.950109243392944336e-01 3.271344304084777832e-01 5.240675210952758789e-01 5.788171291351318359e-02 5.128117203712463379e-01 2.752795815467834473e-01
-2.776882946491241455e-01 6.626646518707275391e-01 -6.497576087713241577e-02 1.477710157632827759e-01 2.949731945991516113e-01 4.548999369144439697e-01 4.115576297044754028e-02 -4.025791585445404053e-01
3.681941628456115723e-01 3.265090584754943848e-01 -5.065563321113586426e-01 -5.962570309638977051e-01 1.507658958435058594e-01 2.487715482711791992e-01 9.018903225660324097e-02 2.301117926836013794e-01
1.028950586915016174e-01 5.329831242561340332e-01 -2.107381373643875122e-01 3.785500526428222656e-01 1.080587357282638550e-01 -6.635400932282209396e-03 5.069220662117004395e-01 -4.989389479160308838e-01
6.900924444198608398e-01 4.319642484188079834e-01 -3.278821110725402832e-01 1.100830584764480591e-01 9.271657466888427734e-02 2.251045405864715576e-01 2.168172746896743774e-01 3.335807323455810547e-01
5.089225172996520996e-01 2.052566707134246826e-01 -1.963212490081787109e-01 1.030516698956489563e-01 -1.243426278233528137e-02 5.997359156608581543e-01 -3.810886144638061523e-01 -3.803150057792663574e-01
3.834449350833892822e-01 2.417905032634735107e-01 -4.662529528141021729e-01 5.204574391245841980e-02 4.949864447116851807e-01 2.871800661087036133e-01 -4.108627438545227051e-01 2.794899642467498779e-01
5.353660583496093750e-01 3.028958141803741455e-01 3.047295212745666504e-01 -1.213958300650119781e-02 1.469214260578155518e-01 3.153520226478576660e-01 7.673139870166778564e-02 -6.338054537773132324e-01
3.383284509181976318e-01 7.086548805236816406e-01 -3.806126713752746582e-01 4.047786891460418701e-01 -1.011578482575714588e-03 1.160616055130958557e-01 1.716603785753250122e-01 1.780214607715606689e-01
5.779788494110107422e-01 -3.660534024238586426e-01 -2.902869693934917450e-02 3.911194205284118652e-01 3.492628931999206543e-01 4.608244001865386963e-01 1.520529836416244507e-01 -1.437511295080184937e-01
3.840039670467376709e-01 9.517237544059753418e-02 -1.212139874696731567e-01 -1.175074875354766846e-01 -1.556420046836137772e-02 3.946910500526428223e-01 8.115953803062438965e-01 -1.649448275566101074e-02
3.420688807964324951e-01 8.577790111303329468e-02 -1.131444275379180908e-01 7.104243636131286621e-01 5.147574543952941895e-01 2.001556903123855591e-01 -7.007355988025665283e-02 -2.194966971874237061e-01
-2.855131216347217560e-02 7.712713479995727539e-01 2.573191821575164795e-01 -1.957114636898040771e-01 1.445011943578720093e-01 4.955523908138275146e-01 1.289908438920974731e-01 -1.292976289987564087e-01
-1.792648434638977051e-01 1.738724410533905029e-01 -2.698272466659545898e-01 6.851529236882925034e-03 5.147562623023986816e-01 6.611388325691223145e-01 -3.549539148807525635e-01 -1.915933638811111450e-01
3.184233307838439941e-01 1.617822945117950439e-01 -6.344248056411743164e-01 1.660032719373703003e-01 4.671178758144378662e-01 2.347886413335800171e-01 -3.395327031612396240e-01 2.318917661905288696e-01
-4.219032358378171921e-03 6.591221094131469727e-01 -4.128642976284027100e-01 3.693736195564270020e-01 1.612225025892257690e-01 3.934679329395294189e-01 1.178449615836143494e-01 2.528822124004364014e-01
5.629268884658813477e-01 4.321687519550323486e-01 7.676145434379577637e-02 -3.527945578098297119e-01 1.173731684684753418e-01 3.001072444021701813e-02 4.065571427345275879e-01 -4.313019812107086182e-01
-9.905871003866195679e-02 2.967924177646636963e-01 -1.848535388708114624e-01 3.229738026857376099e-02 8.834207057952880859e-01 1.887371689081192017e-01 8.237258344888687134e-02 2.098770886659622192e-01
1.445098668336868286e-01 6.414772272109985352e-01 -5.964875221252441406e-01 2.749307155609130859e-01 1.561819016933441162e-01 3.768838942050933838e-02 2.765138745307922363e-01 1.842997968196868896e-01
2.111818939447402954e-01 3.319080173969268799e-01 -7.566940188407897949e-01 -7.381500210613012314e-03 1.663473993539810181e-01 2.336540371179580688e-01 3.188817203044891357e-01 2.977374792098999023e-01
1.127863526344299316e-01 1.740175783634185791e-01 -7.448169589042663574e-01 1.933770030736923218e-01 3.604033291339874268e-01 2.023072987794876099e-01 -3.673464655876159668e-01 -2.430797964334487915e-01
4.663104116916656494e-01 4.127141237258911133e-01 6.286986172199249268e-03 2.201800197362899780e-01 2.226873300969600677e-02 2.985155582427978516e-01 -3.627653792500495911e-02 -6.875894665718078613e-01
-3.889059275388717651e-02 5.284556150436401367e-01 -4.062841832637786865e-01 -3.023382723331451416e-01 1.885194927453994751e-01 -7.997549138963222504e-03 5.193621516227722168e-01 -3.967445790767669678e-01
4.638130664825439453e-01 2.492470294237136841e-01 -1.112127900123596191e-01 2.244192957878112793e-01 2.779521346092224121e-01 1.213059648871421814e-01 -1.700386106967926025e-01 -7.342583537101745605e-01
6.313626766204833984e-01 3.945331275463104248e-01 2.926457822322845459e-01 -1.675259023904800415e-01 2.973428368568420410e-01 4.739458113908767700e-02 1.570926457643508911e-01 -4.654902517795562744e-01
5.083474516868591309e-01 4.056073725223541260e-01 -4.131762981414794922e-01 2.416244447231292725e-01 -9.277027100324630737e-02 4.534280300140380859e-01 8.629803359508514404e-02 3.554120361804962158e-01
-1.292787790298461914e-01 1.535754650831222534e-01 -5.231040120124816895e-01 -1.783770509064197540e-02 4.392548203468322754e-01 4.775488674640655518e-01 4.297033548355102539e-01 2.830243706703186035e-01
3.687889575958251953e-01 2.892273366451263428e-01 -6.089708805084228516e-01 -2.442426532506942749e-01 -1.258624643087387085e-01 4.579455852508544922e-01 1.765037328004837036e-01 3.051772117614746094e-01
1.789167672395706177e-01 3.018629550933837891e-01 -7.656828165054321289e-01 -4.853820055723190308e-02 8.838862925767898560e-02 3.704635798931121826e-02 5.268178582191467285e-01 3.897868096828460693e-02
7.318713068962097168e-01 2.116294354200363159e-01 -3.676757588982582092e-02 5.616934970021247864e-02 -3.142397478222846985e-02 4.522472620010375977e-01 -2.817778587341308594e-01 -3.607723116874694824e-01
3.665423393249511719e-01 -8.951510488986968994e-02 -4.475449025630950928e-01 1.266852021217346191e-01 1.477763950824737549e-01 5.274688601493835449e-01 5.451633930206298828e-01 2.098190933465957642e-01
-2.274993807077407837e-01 2.014844566583633423e-01 -5.132255703210830688e-02 -5.062171816825866699e-01 3.295199573040008545e-01 6.107844710350036621e-01 3.391826152801513672e-01 -2.281937301158905029e-01
4.714309275150299072e-01 1.678303033113479614e-01 3.037012219429016113e-01 5.445663630962371826e-02 1.588209718465805054e-01 6.429226994514465332e-01 3.182969391345977783e-01 3.383775353431701660e-01
4.129067361354827881e-01 2.177733629941940308e-01 -1.550440341234207153e-01 -6.278443932533264160e-01 1.548344939947128296e-01 5.470044612884521484e-01 -9.097297489643096924e-02 1.799777299165725708e-01
5.005897283554077148e-01 3.551797568798065186e-01 -3.834367096424102783e-01 -3.584871590137481689e-01 6.646257638931274414e-02 4.230145812034606934e-01 4.489581286907196045e-02 4.029222130775451660e-01
2.657526731491088867e-01 9.736544638872146606e-02 -4.476747810840606689e-01 5.905806645750999451e-02 1.800172030925750732e-01 5.890815258026123047e-01 3.369227051734924316e-01 4.722868204116821289e-01
2.956134080886840820e-01 -8.861599862575531006e-02 -5.308576673269271851e-02 5.998348593711853027e-01 1.968201994895935059e-01 6.481474041938781738e-01 2.246654033660888672e-01 -1.811960041522979736e-01
7.291787862777709961e-01 2.229261249303817749e-01 1.074575483798980713e-01 -3.188871219754219055e-02 1.178168728947639465e-01 1.122461184859275818e-01 1.927386969327926636e-01 -5.851581692695617676e-01
-7.617697864770889282e-02 2.382669895887374878e-01 1.113662868738174438e-02 -6.142749190330505371e-01 3.048164248466491699e-01 4.291734099388122559e-01 4.210045635700225830e-01 -3.249930441379547119e-01
-1.407535821199417114e-01 3.786975443363189697e-01 -2.925474345684051514e-01 -3.413883596658706665e-02 3.288660645484924316e-01 2.147639095783233643e-01 4.365230351686477661e-02 -7.706134915351867676e-01
1.326266080141067505e-01 9.276890009641647339e-02 -3.623598217964172363e-01 -4.808399975299835205e-01 8.195799589157104492e-02 7.060151100158691406e-01 -2.038375586271286011e-01 -2.541023492813110352e-01
5.428628325462341309e-01 4.555797874927520752e-01 8.316819369792938232e-02 -3.529280126094818115e-01 1.056059524416923523e-01 6.401600688695907593e-02 4.089767932891845703e-01 -4.286714494228363037e-01
-4.056157469749450684e-01 2.622079253196716309e-01 -2.477750927209854126e-01 -1.072632819414138794e-01 5.211541652679443359e-01 6.106581687927246094e-01 2.182493656873703003e-01 -4.107417538762092590e-02
1.974931918084621429e-02 6.653822064399719238e-01 -3.538969755172729492e-01 6.906776875257492065e-02 3.094045221805572510e-01 4.259578585624694824e-01 -1.587247699499130249e-01 3.528429865837097168e-01
3.201632201671600342e-01 6.669324040412902832e-01 -5.509445071220397949e-01 6.833028048276901245e-02 1.986524462699890137e-01 -2.038106881082057953e-02 1.241172105073928833e-01 2.986715734004974365e-01
4.961025714874267578e-02 1.333724260330200195e-01 -6.805746555328369141e-01 -1.131839305162429810e-01 6.730189174413681030e-02 2.405903190374374390e-01 6.567378640174865723e-01 -1.002004221081733704e-01
4.431100487709045410e-01 3.336627185344696045e-01 -4.720725119113922119e-01 -5.579624772071838379e-01 6.260987371206283569e-02 2.522162795066833496e-01 1.878560334444046021e-01 2.352125495672225952e-01
5.894755721092224121e-01 4.565645754337310791e-01 1.299921423196792603e-01 -2.424761950969696045e-01 6.987609714269638062e-02 5.595532432198524475e-02 4.179342091083526611e-01 -4.309200346469879150e-01
7.769463062286376953e-01 -1.066797003149986267e-01 -1.021271720528602600e-01 2.898702956736087799e-02 -7.499929517507553101e-02 3.606505095958709717e-01 4.858423173427581787e-01 -4.435310885310173035e-02
3.146991431713104248e-01 2.290615886449813843e-01 -6.026000380516052246e-01 2.950469255447387695e-01 4.955383539199829102e-01 7.342996541410684586e-03 -3.884096741676330566e-01 -4.291322082281112671e-02
2.694457769393920898e-01 9.311455488204956055e-02 -4.459681510925292969e-01 -6.601185202598571777e-01 5.177574753761291504e-01 3.264016285538673401e-02 1.011606007814407349e-01 6.865100562572479248e-02
4.024941623210906982e-01 4.090266823768615723e-01 3.520530462265014648e-02 1.091516688466072083e-01 3.480399549007415771e-01 2.396651208400726318e-01 5.031367540359497070e-01 4.752095043659210205e-01
-9.482026845216751099e-02 4.582626819610595703e-01 2.183167189359664917e-01 -4.438277482986450195e-01 2.208650857210159302e-01 6.396855711936950684e-01 2.449999302625656128e-01 -1.354814618825912476e-01
5.053020119667053223e-01 2.028595209121704102e-01 -4.661767482757568359e-01 -2.710294164717197418e-02 5.850275158882141113e-01 4.388866946101188660e-02 -3.113516271114349365e-01 2.105694264173507690e-01
-3.010123670101165771e-01 2.012986540794372559e-01 -4.383146464824676514e-01 -4.537215828895568848e-02 2.726389169692993164e-01 6.361935734748840332e-01 4.406794309616088867e-01 3.767330199480056763e-02
6.492304801940917969e-01 2.669604718685150146e-01 2.254397571086883545e-01 -7.991398870944976807e-02 2.081923484802246094e-01 1.891436576843261719e-01 1.025718599557876587e-01 -6.003185510635375977e-01
-5.059926956892013550e-02 6.364029645919799805e-01 9.932233393192291260e-02 -3.767840862274169922e-01 2.077789008617401123e-01 6.152145266532897949e-01 1.375699639320373535e-01 -3.652864834293723106e-03
2.528365552425384521e-01 5.243434309959411621e-01 1.802582740783691406e-01 -4.747390747070312500e-01 2.806761264801025391e-01 4.911867380142211914e-01 -2.881309390068054199e-01 1.429278310388326645e-02
5.147491097450256348e-01 4.898883104324340820e-01 1.374222785234451294e-01 -3.660359978675842285e-01 3.283340334892272949e-01 -8.846896886825561523e-02 4.097016751766204834e-01 -2.422600984573364258e-01
1.005056872963905334e-01 -9.489917010068893433e-02 -7.043648511171340942e-02 -4.076034426689147949e-01 4.250191748142242432e-01 7.138144373893737793e-01 8.714760839939117432e-02 3.346994817256927490e-01
7.308685779571533203e-02 8.419911861419677734e-01 -1.050985530018806458e-01 -3.874199092388153076e-01 1.161300688982009888e-01 1.485788524150848389e-01 1.896129697561264038e-01 -2.303352057933807373e-01
1.644854843616485596e-01 5.566052198410034180e-01 -6.435667872428894043e-01 4.098665341734886169e-02 3.272341936826705933e-02 1.261978689581155777e-02 4.959987998008728027e-01 5.653640255331993103e-03
-2.707350552082061768e-01 4.942108392715454102e-01 -2.768092453479766846e-01 6.653537508100271225e-03 3.099921643733978271e-01 2.757815420627593994e-01 6.707095354795455933e-02 -6.550889015197753906e-01
5.069701671600341797e-01 3.864932954311370850e-01 2.926715016365051270e-01 -4.203961193561553955e-01 4.831654727458953857e-01 9.075991110876202583e-04 2.812278866767883301e-01 -1.366594880819320679e-01
5.979135036468505859e-01 3.534878492355346680e-01 -5.631793737411499023e-01 2.382434010505676270e-01 8.988133817911148071e-02 1.225730776786804199e-01 2.172645181417465210e-01 2.707550823688507080e-01
5.505833029747009277e-01 -1.370877921581268311e-01 -5.844991207122802734e-01 -7.519631087779998779e-02 2.890541255474090576e-01 -1.334584057331085205e-01 4.224217236042022705e-01 -2.257606834173202515e-01
2.084546536207199097e-01 2.804258465766906738e-01 -3.541826307773590088e-01 -5.998561382293701172e-01 4.355760514736175537e-01 3.027589619159698486e-01 -3.306173533201217651e-02 3.318925797939300537e-01
5.837850570678710938e-01 1.463468819856643677e-01 -5.065773725509643555e-01 -5.139859318733215332e-01 2.657095193862915039e-01 9.479200839996337891e-02 -1.423099040985107422e-01 1.309059560298919678e-01
-3.408730924129486084e-01 3.850096464157104492e-01 -3.862173259258270264e-01 -1.764115095138549805e-01 4.854563772678375244e-01 4.498796164989471436e-01 -1.424617171287536621e-01 -3.113412559032440186e-01
2.285789698362350464e-02 -2.012455463409423828e-01 -1.194221824407577515e-01 -3.620889782905578613e-01 5.087701082229614258e-01 7.072260379791259766e-01 1.245838925242424011e-01 1.976633667945861816e-01
5.403601527214050293e-01 3.617434203624725342e-01 3.239268660545349121e-01 -3.710113465785980225e-01 3.083437383174896240e-01 1.920812577009201050e-01 1.403430700302124023e-01 -4.276768863201141357e-01
-3.247697055339813232e-01 5.698907971382141113e-01 -4.062020480632781982e-01 6.848596036434173584e-02 2.785758972167968750e-01 3.643644452095031738e-01 4.209507405757904053e-01 -1.117736399173736572e-01
1.450686901807785034e-01 -7.630084175616502762e-03 -6.892620027065277100e-02 -4.180095791816711426e-01 4.704079329967498779e-01 6.090366244316101074e-01 1.097302362322807312e-01 4.417737722396850586e-01
2.617789506912231445e-01 4.456394612789154053e-01 -1.487664729356765747e-01 -1.636198163032531738e-01 -2.631359174847602844e-02 4.933786988258361816e-01 -1.576883792877197266e-01 -6.442000865936279297e-01
4.230697751045227051e-01 1.128050759434700012e-01 2.860459983348846436e-01 1.013639420270919800e-01 5.439659953117370605e-01 4.100502431392669678e-01 1.999565362930297852e-01 4.606162011623382568e-01
5.044577717781066895e-01 4.836193919181823730e-01 2.564683556556701660e-01 -2.850358486175537109e-01 2.017006725072860718e-01 1.070542410016059875e-01 4.164373278617858887e-01 -3.728930652141571045e-01
3.427610993385314941e-01 -1.261924356222152710e-01 -5.133094191551208496e-01 -1.391372382640838623e-01 5.306724905967712402e-01 -2.270148545503616333e-01 3.264449238777160645e-01 -3.795118331909179688e-01
4.577944576740264893e-01 3.513908386230468750e-01 3.540990054607391357e-01 -2.698068320751190186e-01 5.162165164947509766e-01 2.102691866457462311e-02 3.548285961151123047e-01 -2.755759060382843018e-01
-1.220169737935066223e-01 1.935053318738937378e-01 1.517385244369506836e-02 -2.010332047939300537e-01 5.249203443527221680e-01 4.647510349750518799e-01 5.997762680053710938e-01 2.361281514167785645e-01
1.405971497297286987e-01 1.509423106908798218e-01 -3.453406691551208496e-02 3.238086998462677002e-01 3.446555733680725098e-01 7.202314138412475586e-01 1.994804143905639648e-01 4.172420799732208252e-01
4.842501580715179443e-01 2.706043422222137451e-01 1.909600049257278442e-01 -7.905235141515731812e-02 6.121117472648620605e-01 1.570198684930801392e-01 9.274826943874359131e-02 4.915504455566406250e-01
1.069951504468917847e-01 1.270967572927474976e-01 -4.963722527027130127e-01 2.135526537895202637e-01 -5.154000967741012573e-02 4.312427639961242676e-01 6.727232336997985840e-01 -1.980533003807067871e-01
4.835513532161712646e-01 3.531146645545959473e-01 2.716971635818481445e-01 -4.613319337368011475e-01 2.704014182090759277e-01 2.502396106719970703e-01 1.245711743831634521e-01 -4.512061774730682373e-01
6.266377568244934082e-01 8.345563709735870361e-02 -2.537781298160552979e-01 -3.552095890045166016e-01 2.345138341188430786e-01 1.384989470243453979e-01 3.880992233753204346e-01 4.300972521305084229e-01
1.864090859889984131e-01 2.560882866382598877e-01 -3.088054805994033813e-02 4.181740283966064453e-01 2.286025732755661011e-01 7.313602566719055176e-01 1.633266210556030273e-01 3.316997289657592773e-01
6.004241481423377991e-02 6.612901687622070312e-01 2.263760566711425781e-02 -4.662753045558929443e-01 2.362514585256576538e-01 4.948985874652862549e-01 9.786188602447509766e-02 1.756387501955032349e-01
1.275119278579950333e-02 1.446262896060943604e-01 -2.605500817298889160e-01 2.914813756942749023e-01 7.519698143005371094e-01 2.570857703685760498e-01 3.870163261890411377e-01 2.115179151296615601e-01
-1.385850161314010620e-01 3.825509846210479736e-01 -5.873534083366394043e-01 -8.438293635845184326e-02 5.227372646331787109e-01 -1.230565756559371948e-01 2.332448512315750122e-01 -3.735560178756713867e-01
1.632933020591735840e-01 6.770211458206176758e-02 -4.533019065856933594e-01 -6.882912516593933105e-01 3.663668632507324219e-01 3.589149713516235352e-01 -1.797195151448249817e-02 1.617293506860733032e-01
8.516383767127990723e-01 1.736895292997360229e-01 -3.912653326988220215e-01 2.299616485834121704e-01 9.282478690147399902e-02 -7.745348662137985229e-02 1.542887091636657715e-01 1.234998740255832672e-02
7.238164544105529785e-02 6.156222149729728699e-02 -4.998425841331481934e-01 1.290409415960311890e-01 3.779024779796600342e-01 3.445211052894592285e-01 6.562200188636779785e-01 1.798533201217651367e-01
-2.370891720056533813e-01 6.209027767181396484e-01 -3.547390103340148926e-01 8.428940176963806152e-02 1.390947401523590088e-01 2.410591095685958862e-01 4.566331505775451660e-01 -3.733004629611968994e-01
7.066095471382141113e-01 2.554226517677307129e-01 -2.935223579406738281e-01 -3.619718551635742188e-01 4.265972673892974854e-01 -1.653818972408771515e-02 -1.136879771947860718e-01 1.519854962825775146e-01
1.543662548065185547e-01 2.925386726856231689e-01 -4.173441827297210693e-01 6.333938837051391602e-01 4.575296342372894287e-01 3.119315207004547119e-01 -5.628250166773796082e-02 -7.366030663251876831e-02
-1.440397743135690689e-02 5.677000284194946289e-01 -3.607831895351409912e-01 3.234673440456390381e-01 2.095125168561935425e-01 4.921918734908103943e-02 5.588645935058593750e-01 -2.899412214756011963e-01
-1.860152184963226318e-01 6.140490174293518066e-01 -4.588139355182647705e-01 2.054636031389236450e-01 1.099733412265777588e-01 1.699577569961547852e-01 4.664999246597290039e-01 -2.775151431560516357e-01
2.511101365089416504e-01 9.924497455358505249e-02 5.464023351669311523e-02 -2.874327301979064941e-01 4.212315380573272705e-01 5.518311858177185059e-01 3.723971247673034668e-01 4.699549674987792969e-01
5.633492469787597656e-01 4.159927368164062500e-01 -2.924110293388366699e-01 -4.820179939270019531e-01 7.802936434745788574e-02 2.918823361396789551e-01 3.047682717442512512e-02 3.154830336570739746e-01
3.597770035266876221e-01 7.353162020444869995e-02 9.799341112375259399e-02 -5.278823375701904297e-01 4.506502151489257812e-01 2.907470762729644775e-01 -5.735101550817489624e-02 -5.347733497619628906e-01
1.824146956205368042e-01 1.385245751589536667e-02 -4.544427990913391113e-01 -1.470992863178253174e-01 6.393425464630126953e-01 -2.377377152442932129e-01 2.471174001693725586e-01 -4.604686200618743896e-01
3.143644928932189941e-01 3.263601064682006836e-01 -6.529523134231567383e-01 -3.103265464305877686e-01 -1.044249683618545532e-01 4.521493911743164062e-01 6.680331379175186157e-02 2.284918725490570068e-01
-3.011239469051361084e-01 5.069882869720458984e-01 -4.281201660633087158e-01 2.318412512540817261e-01 1.734781861305236816e-01 3.331734836101531982e-01 3.037482798099517822e-01 -4.264831244945526123e-01
6.125978231430053711e-01 -1.940126866102218628e-01 -8.808431774377822876e-02 -1.658511608839035034e-01 2.743937969207763672e-01 5.248295664787292480e-01 3.878941535949707031e-01 2.249839752912521362e-01
3.105747997760772705e-01 3.660219311714172363e-01 5.136976763606071472e-02 -4.393473565578460693e-01 5.557296052575111389e-02 6.493771076202392578e-01 -3.066996037960052490e-01 -2.346546202898025513e-01
5.467246770858764648e-01 1.951602846384048462e-01 1.034834906458854675e-01 -4.887350797653198242e-01 2.822926044464111328e-01 1.674019247293472290e-01 8.671510219573974609e-02 -5.460783839225769043e-01
8.770453184843063354e-02 9.254318475723266602e-02 -2.403444051742553711e-01 2.460300177335739136e-01 2.356366813182830811e-02 8.571907281875610352e-01 2.711470127105712891e-01 2.378985732793807983e-01
5.241888016462326050e-02 1.654061079025268555e-01 -1.156914830207824707e-01 5.224606394767761230e-01 5.653576850891113281e-01 5.593677163124084473e-01 -3.694522380828857422e-02 2.228380739688873291e-01
3.883525133132934570e-01 2.129676192998886108e-01 -4.065752327442169189e-01 -6.112496852874755859e-01 3.223289847373962402e-01 3.710532784461975098e-01 8.721201121807098389e-02 1.253598183393478394e-01
5.616350173950195312e-01 -4.740687608718872070e-01 -3.614918515086174011e-02 1.106182187795639038e-01 3.516734242439270020e-01 3.983562290668487549e-01 2.879811227321624756e-01 -2.845817208290100098e-01
1.137202382087707520e-01 1.091272830963134766e-01 -3.875041007995605469e-01 1.626228839159011841e-01 3.331476747989654541e-01 3.053521513938903809e-01 7.666280865669250488e-01 8.128631860017776489e-02
4.982767999172210693e-01 5.541455745697021484e-01 -2.142856866121292114e-01 -1.194616556167602539e-01 1.110487952828407288e-01 3.923078775405883789e-01 -1.887641474604606628e-02 4.667544960975646973e-01
-2.933872044086456299e-01 1.379826664924621582e-01 -6.640484929084777832e-02 -1.503392308950424194e-01 5.069628357887268066e-01 7.778959870338439941e-01 -2.782061509788036346e-02 -7.046781480312347412e-02
-1.469424813985824585e-01 2.809289097785949707e-01 -3.357751667499542236e-01 1.182685419917106628e-01 4.400362670421600342e-01 3.964268267154693604e-01 -3.704815804958343506e-01 -5.335838198661804199e-01
2.736173570156097412e-01 1.489451974630355835e-01 -7.255646586418151855e-01 1.954996436834335327e-01 1.691705361008644104e-02 4.366981089115142822e-01 3.331882655620574951e-01 1.904697120189666748e-01
1.170864477753639221e-01 1.711825281381607056e-01 -7.003924250602722168e-01 2.557522058486938477e-02 1.164770945906639099e-01 3.003994226455688477e-01 5.916157960891723633e-01 1.093984842300415039e-01
2.760922610759735107e-01 -1.971680223941802979e-01 -4.974124431610107422e-01 -3.691142499446868896e-01 6.398460268974304199e-01 -9.277651458978652954e-02 2.530636489391326904e-01 -1.384985446929931641e-01
2.836982309818267822e-01 4.893760085105895996e-01 -4.220329225063323975e-01 -1.493012458086013794e-01 5.459281802177429199e-01 9.017817676067352295e-02 -3.693298101425170898e-01 1.924829334020614624e-01
7.049693912267684937e-02 2.622296810150146484e-01 -3.659801483154296875e-01 -3.626775443553924561e-01 3.874318301677703857e-01 5.463109016418457031e-01 -4.249460399150848389e-01 -1.779078394174575806e-01
3.099181354045867920e-01 4.924984872341156006e-01 -1.886133253574371338e-01 -3.235752284526824951e-01 5.859442949295043945e-01 2.509057521820068359e-01 -1.712801307439804077e-01 2.924020290374755859e-01
4.941990226507186890e-02 5.336320996284484863e-01 -5.264009833335876465e-01 2.417237311601638794e-01 -1.860132440924644470e-02 7.937052287161350250e-03 4.462018013000488281e-01 -4.216172099113464355e-01
6.172959804534912109e-01 3.019892573356628418e-01 2.832808196544647217e-01 -4.527972340583801270e-01 1.576114147901535034e-01 2.704731523990631104e-01 1.381339430809020996e-01 -3.541139960289001465e-01
4.421758651733398438e-01 9.126826375722885132e-02 -4.131345152854919434e-01 -2.723190486431121826e-01 2.615869045257568359e-01 2.453800141811370850e-01 4.300906360149383545e-01 4.875404834747314453e-01
3.053859770298004150e-01 2.586796879768371582e-01 -3.401956558227539062e-01 -5.451884269714355469e-01 4.811402857303619385e-01 1.902498602867126465e-01 3.617299720644950867e-02 3.973176777362823486e-01
5.904378890991210938e-01 3.107334673404693604e-01 2.611494660377502441e-01 -2.464284747838973999e-01 3.328152894973754883e-01 1.177897527813911438e-01 2.042545825242996216e-01 -5.094520449638366699e-01
8.425964117050170898e-01 3.492881059646606445e-01 -2.197797894477844238e-01 -4.898615553975105286e-02 -7.616288214921951294e-02 2.534706592559814453e-01 5.239520594477653503e-02 2.110282033681869507e-01
-3.594507230445742607e-03 1.044377405196428299e-02 -3.074127733707427979e-01 -4.097340106964111328e-01 6.261425558477640152e-03 3.591118156909942627e-01 7.319137454032897949e-01 -2.698059082031250000e-01
3.651667535305023193e-01 -8.758341521024703979e-02 -4.389328956604003906e-01 -1.457846611738204956e-01 4.888313710689544678e-01 4.187625646591186523e-01 -2.994244694709777832e-01 3.756247460842132568e-01
-9.412660263478755951e-03 3.019188642501831055e-01 1.910545825958251953e-01 5.245115756988525391e-01 3.715064823627471924e-01 4.751422703266143799e-01 4.483240246772766113e-01 -1.799177825450897217e-01
6.186051368713378906e-01 3.419723808765411377e-01 1.418727636337280273e-01 1.767139434814453125e-01 1.591533422470092773e-01 8.087120205163955688e-02 5.993765965104103088e-02 -6.430897116661071777e-01
4.733926355838775635e-01 1.537609249353408813e-01 -4.066055119037628174e-01 -4.688255190849304199e-01 3.184211552143096924e-01 3.161812126636505127e-01 1.667948365211486816e-01 3.714140355587005615e-01
3.736680746078491211e-01 9.635566174983978271e-02 -3.122238218784332275e-01 -1.927410215139389038e-01 5.064884424209594727e-01 4.012100994586944580e-01 -3.573129326105117798e-02 5.455990433692932129e-01
4.042837321758270264e-01 3.940319418907165527e-01 1.303241550922393799e-01 -4.410974383354187012e-01 7.069265004247426987e-03 4.469471871852874756e-01 -1.112293358892202377e-02 -5.194292664527893066e-01
6.960783600807189941e-01 3.141856193542480469e-01 1.762360632419586182e-01 -3.680312931537628174e-01 2.377584129571914673e-01 8.517452329397201538e-02 1.981751769781112671e-01 -3.836650550365447998e-01
-1.599088907241821289e-01 3.061939775943756104e-01 -6.773129105567932129e-02 2.406378649175167084e-02 6.695938706398010254e-01 3.723170459270477295e-01 5.098176598548889160e-01 1.691680252552032471e-01
3.012068569660186768e-01 4.169244468212127686e-01 3.442035019397735596e-01 -3.426397740840911865e-01 1.962114572525024414e-01 2.750635445117950439e-01 4.418763816356658936e-01 -4.360696971416473389e-01
1.164068579673767090e-01 2.513382136821746826e-01 -3.228021562099456787e-01 3.389298319816589355e-01 5.588220953941345215e-01 1.837231069803237915e-01 -4.425376057624816895e-01 -4.028994441032409668e-01
5.560622215270996094e-01 1.886768825352191925e-02 -1.137376278638839722e-01 -1.262326687574386597e-01 2.418227195739746094e-01 4.543827474117279053e-01 4.420069456100463867e-01 4.486155509948730469e-01
-1.870793849229812622e-01 1.662737876176834106e-01 -3.720061182975769043e-01 -3.380730748176574707e-01 6.622860431671142578e-01 9.065285121323540807e-05 2.162611186504364014e-01 -4.464087188243865967e-01
2.649318575859069824e-01 8.065982162952423096e-02 -1.418792456388473511e-01 -4.230622947216033936e-01 3.691877797245979309e-02 7.144334912300109863e-01 -2.282639890909194946e-01 -4.003885984420776367e-01
9.683305770158767700e-02 6.813579201698303223e-01 2.019742131233215332e-01 -3.769893050193786621e-01 1.717298626899719238e-01 5.436239838600158691e-01 8.639189600944519043e-02 1.047774255275726318e-01
1.569659113883972168e-01 -4.185903351753950119e-03 -6.833082437515258789e-02 -4.725561141967773438e-01 5.378702282905578613e-01 5.167965888977050781e-01 1.870875656604766846e-01 3.949441909790039062e-01
5.978510379791259766e-01 1.807885169982910156e-01 1.366796493530273438e-01 1.178461387753486633e-01 2.707408964633941650e-01 4.204263538122177124e-02 2.244216501712799072e-01 -6.722257733345031738e-01
3.129376769065856934e-01 -7.202254980802536011e-02 -4.174621999263763428e-01 -5.304980874061584473e-01 5.904887914657592773e-01 -1.337576657533645630e-01 1.465547531843185425e-01 -2.305067926645278931e-01
1.688149422407150269e-01 2.295153886079788208e-01 3.447007536888122559e-01 -4.309745728969573975e-01 2.623409628868103027e-01 4.586605131626129150e-01 4.813480377197265625e-01 -3.215250372886657715e-01
3.061923980712890625e-01 1.602863818407058716e-01 -8.593186736106872559e-02 -3.182157874107360840e-01 7.047483921051025391e-01 3.224158883094787598e-01 -6.184458732604980469e-02 4.092211723327636719e-01
3.241582512855529785e-01 2.981229126453399658e-01 -3.492508530616760254e-01 -4.770261049270629883e-01 2.390685863792896271e-02 3.040360510349273682e-01 -7.682596147060394287e-02 -5.979985594749450684e-01
4.900600314140319824e-01 3.490578830242156982e-01 -3.788818418979644775e-01 -5.864774584770202637e-01 1.063620597124099731e-01 1.964426636695861816e-01 1.812001764774322510e-01 2.603002786636352539e-01
1.452584862709045410e-01 3.902210891246795654e-01 -7.280497252941131592e-02 6.316317319869995117e-01 6.274519562721252441e-01 1.651311963796615601e-01 -1.400084886699914932e-02 3.475380688905715942e-02
3.536769747734069824e-02 1.777276098728179932e-01 -5.063446238636970520e-02 2.044954746961593628e-01 6.836474537849426270e-01 3.367556333541870117e-01 5.538371205329895020e-01 1.877923309803009033e-01
4.954211413860321045e-01 8.308323472738265991e-02 -3.323934376239776611e-01 -2.033085823059082031e-01 5.594680905342102051e-01 2.238053232431411743e-01 -3.136052191257476807e-01 3.665974140167236328e-01
3.633133172988891602e-01 2.597373127937316895e-01 -5.677379202097654343e-03 -4.467676877975463867e-01 5.738084670156240463e-03 6.093468070030212402e-01 -1.870192289352416992e-01 -4.411278069019317627e-01
1.962810009717941284e-01 5.755745768547058105e-01 -6.020245552062988281e-01 -7.958129793405532837e-02 2.906707823276519775e-01 1.366643756628036499e-01 2.898322939872741699e-01 2.724911570549011230e-01
6.470291018486022949e-01 1.810592114925384521e-01 -5.106831192970275879e-01 -4.905992150306701660e-01 1.845671385526657104e-01 -4.110928159207105637e-03 9.293642640113830566e-02 6.608310341835021973e-02
8.001883625984191895e-01 1.262643188238143921e-01 -1.024711281061172485e-01 2.346682548522949219e-01 8.046129345893859863e-02 4.346249699592590332e-01 -4.116097837686538696e-02 2.848145067691802979e-01
6.843886971473693848e-01 1.499560624361038208e-01 4.057492017745971680e-01 -1.628443449735641479e-01 2.712231874465942383e-01 3.076530992984771729e-01 1.770997792482376099e-01 -3.440899252891540527e-01
-2.324670255184173584e-01 5.298692584037780762e-01 -5.101935267448425293e-01 -1.043515875935554504e-01 1.866617500782012939e-01 1.494887322187423706e-01 3.476009964942932129e-01 -4.647527933120727539e-01
1.001021116971969604e-01 4.325797855854034424e-01 -3.131020069122314453e-01 -4.075834155082702637e-01 6.757865548133850098e-01 1.217429488897323608e-01 -2.500496208667755127e-01 -6.829153746366500854e-02
-2.660514414310455322e-01 6.225326657295227051e-01 -4.342907071113586426e-01 2.716478705406188965e-01 1.077094972133636475e-01 3.651968240737915039e-01 3.311508595943450928e-01 -1.569637805223464966e-01
3.716744780540466309e-01 5.016986727714538574e-01 -3.448067307472229004e-01 -5.242266654968261719e-01 2.731924653053283691e-01 1.493616104125976562e-01 1.370203495025634766e-01 3.173857629299163818e-01
-6.294233351945877075e-02 1.252303123474121094e-01 -7.337298244237899780e-02 2.343824319541454315e-02 -7.592327892780303955e-02 8.876396417617797852e-01 2.540567517280578613e-01 -3.408949673175811768e-01
-1.100114360451698303e-02 -3.846774995326995850e-02 -4.199519455432891846e-01 1.837403699755668640e-02 4.629275500774383545e-01 4.303419291973114014e-01 6.278939247131347656e-01 1.671972870826721191e-01
1.507014334201812744e-01 3.703999519348144531e-01 -5.139349102973937988e-01 -3.967577591538429260e-02 2.808380722999572754e-01 -2.365539073944091797e-01 2.708185017108917236e-01 -6.051605939865112305e-01
6.151397228240966797e-01 1.848958581686019897e-01 2.552788555622100830e-01 1.480390429496765137e-01 1.511598378419876099e-01 5.503170490264892578e-01 1.947152167558670044e-01 3.697589635848999023e-01
-2.618919312953948975e-01 5.556201338768005371e-01 -5.100731253623962402e-01 4.359727352857589722e-02 2.402443885803222656e-01 2.651828229427337646e-01 4.748724699020385742e-01 -8.414505422115325928e-02
3.632279932498931885e-01 2.944467402994632721e-02 -3.930225968360900879e-01 3.157398998737335205e-01 -1.671192348003387451e-01 6.159259080886840820e-01 4.384671449661254883e-01 -1.161596551537513733e-01
2.523609101772308350e-01 5.259248614311218262e-01 -4.602675437927246094e-01 -4.589705169200897217e-02 1.430753916501998901e-01 3.541888892650604248e-01 2.448488771915435791e-01 4.897886216640472412e-01
-2.986473441123962402e-01 6.932258009910583496e-01 -2.694192826747894287e-01 1.011661216616630554e-01 2.346009612083435059e-01 2.869128882884979248e-01 2.954316139221191406e-01 -3.504141867160797119e-01
2.569621503353118896e-01 9.874334931373596191e-02 3.677458316087722778e-02 -2.747917771339416504e-01 -1.512601505964994431e-02 5.679182410240173340e-01 1.986607611179351807e-01 -6.965138316154479980e-01
-2.157505452632904053e-01 1.332631409168243408e-01 -1.178865060210227966e-01 -1.614841818809509277e-01 4.005877301096916199e-02 8.723840117454528809e-01 2.721328139305114746e-01 -2.429060488939285278e-01
1.257892400026321411e-01 -1.798300296068191528e-01 -3.952505066990852356e-02 -3.834030032157897949e-01 3.715498149394989014e-01 7.476844191551208496e-01 1.565052270889282227e-01 2.858374118804931641e-01
3.138810694217681885e-01 3.161879479885101318e-01 -3.350791335105895996e-01 -4.615207910537719727e-01 5.527606010437011719e-01 2.499350160360336304e-01 -1.588474065065383911e-01 2.880626618862152100e-01
2.842633724212646484e-01 -1.575708985328674316e-01 -5.174716114997863770e-01 -4.376108944416046143e-01 4.704200029373168945e-01 -4.052072297781705856e-03 3.880318105220794678e-01 -2.514072060585021973e-01
3.087506294250488281e-01 4.170436263084411621e-01 -5.075992345809936523e-01 -1.059906557202339172e-01 1.860101968050003052e-01 3.130300641059875488e-01 2.777560055255889893e-01 5.021160840988159180e-01
3.540470302104949951e-01 4.000633955001831055e-01 3.143411502242088318e-02 -4.758303761482238770e-01 1.178222373127937317e-01 5.799661278724670410e-01 -3.092598319053649902e-01 -2.032555043697357178e-01
-3.055604398250579834e-01 1.250137984752655029e-01 -2.405165433883666992e-01 3.050005435943603516e-01 3.964774906635284424e-01 6.401579976081848145e-01 3.364753127098083496e-01 -2.447826415300369263e-01
6.241894960403442383e-01 2.905323803424835205e-01 1.624009162187576294e-01 2.820519357919692993e-02 1.834337115287780762e-01 9.341903775930404663e-02 2.153802663087844849e-01 -6.403478384017944336e-01
-6.030635163187980652e-02 3.683618009090423584e-01 -3.296404331922531128e-02 4.249348044395446777e-01 5.510890483856201172e-01 3.478468060493469238e-01 -3.695122152566909790e-02 -5.029458999633789062e-01
1.256144791841506958e-01 1.007928028702735901e-01 -3.310937583446502686e-01 -5.271884202957153320e-01 5.447154045104980469e-01 4.073049128055572510e-01 -3.053793609142303467e-01 -1.750499904155731201e-01
3.993575274944305420e-01 -1.626255512237548828e-01 3.982241079211235046e-02 -1.665014624595642090e-01 3.098247647285461426e-01 6.741087436676025391e-01 3.331937193870544434e-01 3.511779308319091797e-01
6.611918210983276367e-01 -1.873892173171043396e-02 -5.110590532422065735e-02 3.281398415565490723e-01 2.944829761981964111e-01 5.069828033447265625e-01 2.913230098783969879e-03 3.292817175388336182e-01
6.610729098320007324e-01 5.078299641609191895e-01 2.337542623281478882e-01 -2.544367015361785889e-01 3.331389725208282471e-01 -7.078951597213745117e-02 2.499442845582962036e-01 -8.513159304857254028e-02
5.136986374855041504e-01 2.049541659653186798e-02 -5.717196464538574219e-01 7.162300497293472290e-02 1.504765301942825317e-01 4.307804107666015625e-01 1.521057188510894775e-01 4.151497185230255127e-01
-2.064090222120285034e-01 2.166137993335723877e-01 -5.055581331253051758e-01 2.151046395301818848e-01 1.217592880129814148e-01 7.639833092689514160e-01 8.881018310785293579e-02 4.724368080496788025e-02
1.849573403596878052e-01 5.729788541793823242e-01 9.876675903797149658e-02 -4.772785604000091553e-01 3.470346629619598389e-01 4.336093068122863770e-01 -2.967435121536254883e-01 -5.856097862124443054e-02
-3.330335021018981934e-01 2.927995026111602783e-01 -3.422574400901794434e-01 -1.486789882183074951e-01 5.071766972541809082e-01 6.278865337371826172e-01 -1.069337800145149231e-01 3.474274277687072754e-02
-3.126541972160339355e-01 4.867859184741973877e-01 -1.751960813999176025e-01 -2.801049053668975830e-01 4.408384561538696289e-01 5.949968099594116211e-01 4.620242863893508911e-02 7.510065287351608276e-02
-7.975004613399505615e-02 6.091653704643249512e-01 -4.257836937904357910e-01 9.079809486865997314e-02 2.641735970973968506e-01 -6.350219249725341797e-02 4.027118384838104248e-01 -4.438742995262145996e-01
4.060494303703308105e-01 4.415725469589233398e-01 3.609706461429595947e-01 -2.647340893745422363e-01 3.638520240783691406e-01 1.208772957324981689e-01 3.099269568920135498e-01 -4.435078203678131104e-01
3.174880445003509521e-01 -1.832988671958446503e-02 -6.713929176330566406e-01 -1.746221780776977539e-01 3.456319868564605713e-01 -1.902205049991607666e-01 3.114905059337615967e-01 -4.061187505722045898e-01
3.218207061290740967e-01 2.899679839611053467e-01 -2.945590317249298096e-01 -5.046239495277404785e-01 4.754091799259185791e-01 3.802360594272613525e-01 -2.549479305744171143e-01 1.880106180906295776e-01
3.296205699443817139e-01 3.228583633899688721e-01 -5.073469281196594238e-01 -1.793530397117137909e-02 9.900099784135818481e-02 4.123496413230895996e-01 3.427256047725677490e-01 4.817633926868438721e-01
5.664768218994140625e-01 1.716673374176025391e-01 -2.717500329017639160e-01 2.017882466316223145e-02 -1.047858670353889465e-01 5.880520343780517578e-01 -3.424600660800933838e-01 -3.183001279830932617e-01
-2.875486314296722412e-01 2.576095461845397949e-01 -7.772076874971389771e-02 1.590787619352340698e-01 4.630751311779022217e-01 6.045484542846679688e-01 4.789676666259765625e-01 -1.013844162225723267e-01
-1.835665106773376465e-01 1.009424924850463867e-01 1.405081003904342651e-01 -7.111322879791259766e-02 7.123720645904541016e-01 6.080483794212341309e-01 2.317865043878555298e-01 1.981054991483688354e-02
-5.896409600973129272e-02 1.407724618911743164e-01 2.114380747079849243e-01 -5.176491737365722656e-01 4.220142364501953125e-01 6.239555478096008301e-01 2.857598364353179932e-01 -1.223284676671028137e-01
-7.806385308504104614e-02 2.899435758590698242e-01 -1.832869052886962891e-01 1.685897260904312134e-02 5.908725857734680176e-01 2.225732058286666870e-01 6.855155229568481445e-01 8.578913658857345581e-02
2.411892712116241455e-01 9.896881133317947388e-02 -3.679527342319488525e-01 1.714081317186355591e-01 3.668221235275268555e-01 4.131498932838439941e-01 6.408760547637939453e-01 2.264716029167175293e-01
4.498986005783081055e-01 -2.022387832403182983e-01 -8.112487792968750000e-01 -7.729192823171615601e-02 1.928818076848983765e-01 1.074371710419654846e-01 1.981510818004608154e-01 -6.769024580717086792e-02
3.218805491924285889e-01 3.316218256950378418e-01 -2.769332826137542725e-01 -3.922315537929534912e-01 6.470617651939392090e-01 2.632853090763092041e-01 -8.359144628047943115e-02 2.467524111270904541e-01
2.614010311663150787e-02 5.317108631134033203e-01 -2.519704103469848633e-01 5.970530509948730469e-01 4.431518614292144775e-01 1.583450883626937866e-01 -6.366887688636779785e-02 -2.666989862918853760e-01
3.586821258068084717e-01 -4.529246687889099121e-01 -1.893058270215988159e-01 6.211855262517929077e-02 5.832403302192687988e-01 1.863413155078887939e-01 2.269268631935119629e-01 -4.473507702350616455e-01
3.174199461936950684e-01 6.385321021080017090e-01 -4.733867645263671875e-01 -4.106807708740234375e-02 1.025736406445503235e-01 1.998376399278640747e-01 2.479817867279052734e-01 3.921585977077484131e-01
3.143849372863769531e-01 1.089450716972351074e-01 -1.603359282016754150e-01 -1.177867576479911804e-01 2.870961129665374756e-01 5.703348517417907715e-01 5.206894874572753906e-01 4.133862853050231934e-01
4.165412485599517822e-01 5.281308293342590332e-01 -4.366914927959442139e-01 -5.047790408134460449e-01 1.605894267559051514e-01 1.340777426958084106e-01 3.242701664566993713e-02 2.392752617597579956e-01
4.750094711780548096e-01 5.235435366630554199e-01 -4.138724207878112793e-01 4.507378041744232178e-01 1.253222022205591202e-02 3.279886841773986816e-01 -6.224829703569412231e-02 1.191841810941696167e-01
-2.814988195896148682e-01 6.787502765655517578e-01 -3.525426238775253296e-02 2.390754073858261108e-01 4.248598814010620117e-01 2.908459007740020752e-01 2.412435561418533325e-01 -2.799301147460937500e-01
-9.061811119318008423e-02 6.331551671028137207e-01 -4.506131708621978760e-01 2.301493138074874878e-01 2.227070927619934082e-01 6.969394534826278687e-02 4.041079282760620117e-01 -3.422326445579528809e-01
5.615736842155456543e-01 -5.622828379273414612e-02 8.117755502462387085e-02 5.690157040953636169e-02 -1.548917740583419800e-01 7.064964771270751953e-01 3.852487802505493164e-01 -1.002886798232793808e-02
1.557497829198837280e-01 1.422103047370910645e-01 -1.990727335214614868e-02 3.696638941764831543e-01 7.353547215461730957e-02 8.692812919616699219e-01 1.915103942155838013e-01 1.440029144287109375e-01
3.912417292594909668e-01 5.720595121383666992e-01 1.208521649241447449e-01 -1.160512343049049377e-01 1.720706373453140259e-01 8.737760782241821289e-02 1.211392134428024292e-01 -6.630887985229492188e-01
6.772627830505371094e-01 3.765464574098587036e-02 -1.260898560285568237e-01 1.029430180788040161e-01 1.827917397022247314e-01 3.418815732002258301e-01 5.639424920082092285e-01 2.123072892427444458e-01
2.739073010161519051e-03 5.566164851188659668e-01 2.194022536277770996e-01 -4.066900610923767090e-01 1.983306407928466797e-01 6.245086789131164551e-01 1.717244982719421387e-01 -1.334206312894821167e-01
1.431600749492645264e-01 3.366333246231079102e-01 -2.317870557308197021e-01 1.416904199868440628e-02 3.738727569580078125e-01 2.398513853549957275e-01 7.374389171600341797e-01 2.667049467563629150e-01
5.950249433517456055e-01 1.754396967589855194e-02 -2.312508672475814819e-01 -4.063778519630432129e-01 4.907623231410980225e-01 9.367250651121139526e-02 -3.356472551822662354e-01 -2.544335424900054932e-01
1.349699199199676514e-01 4.815982580184936523e-01 -4.135349392890930176e-01 -9.742937982082366943e-02 1.087047010660171509e-01 -8.804932981729507446e-02 4.383306205272674561e-01 -5.980296730995178223e-01
-1.722504496574401855e-01 1.808778941631317139e-01 -6.393156051635742188e-01 -1.068513840436935425e-01 2.837798297405242920e-01 1.828759908676147461e-01 5.024724602699279785e-01 -3.886106014251708984e-01
2.956510484218597412e-01 7.725017517805099487e-02 -3.176406025886535645e-02 6.720423102378845215e-01 2.863761186599731445e-01 5.185495615005493164e-01 3.101362586021423340e-01 -8.296740055084228516e-02
2.891215085983276367e-01 1.234436407685279846e-01 -3.834092020988464355e-01 -6.371183991432189941e-01 4.651677012443542480e-01 2.914894521236419678e-01 -1.044380739331245422e-01 1.897196024656295776e-01
-1.030293256044387817e-01 5.395854711532592773e-01 -4.712717533111572266e-01 -9.187661856412887573e-02 6.087512969970703125e-01 2.377182394266128540e-01 -1.935173124074935913e-01 5.618764460086822510e-02
5.726976394653320312e-01 1.112691909074783325e-01 -3.661375343799591064e-01 -4.323603510856628418e-01 3.445354998111724854e-01 2.005942761898040771e-01 3.172368407249450684e-01 2.811807096004486084e-01
1.175610199570655823e-01 9.608598053455352783e-02 5.923342332243919373e-02 1.927958577871322632e-01 7.868583202362060547e-01 2.648328840732574463e-01 4.724332392215728760e-01 1.542485952377319336e-01
6.924910545349121094e-01 2.823397815227508545e-01 -6.932159513235092163e-02 -1.865602284669876099e-02 5.817299485206604004e-01 -5.728065595030784607e-02 -3.018988668918609619e-01 -5.247034505009651184e-02
3.275991380214691162e-01 2.353121936321258545e-01 -3.933715522289276123e-01 -6.285127401351928711e-01 3.889251947402954102e-01 3.058753013610839844e-01 -8.510690182447433472e-02 1.883395761251449585e-01
3.601336479187011719e-01 2.087631374597549438e-01 -1.965450495481491089e-01 7.606794685125350952e-02 1.104978471994400024e-01 4.830923974514007568e-01 -2.740365266799926758e-01 -6.794275045394897461e-01
4.836712181568145752e-01 2.888483703136444092e-01 -9.226212650537490845e-02 1.882138401269912720e-01 1.348895281553268433e-01 2.636694312095642090e-01 -7.168643176555633545e-02 -7.388074398040771484e-01
-1.821240177378058434e-03 7.532507181167602539e-01 -5.599510669708251953e-01 -1.148759499192237854e-01 2.325333058834075928e-01 5.775499716401100159e-02 2.097032368183135986e-01 6.697376072406768799e-02
3.680748939514160156e-01 2.000078856945037842e-01 -1.344952452927827835e-02 -6.556509137153625488e-01 2.807405292987823486e-01 5.162808895111083984e-01 -1.645853668451309204e-01 1.483549624681472778e-01
5.357155799865722656e-01 5.284245684742927551e-02 -1.813548803329467773e-01 4.437304735183715820e-01 1.843037456274032593e-02 4.508289098739624023e-01 5.166535973548889160e-01 -9.956239163875579834e-02
6.931606531143188477e-01 3.714176118373870850e-01 -1.370127946138381958e-01 -2.152067869901657104e-01 4.081651568412780762e-02 2.683584988117218018e-01 2.623538970947265625e-01 4.171080887317657471e-01
5.843698978424072266e-01 1.707904785871505737e-01 -6.534283757209777832e-01 -1.438928097486495972e-01 3.253828287124633789e-01 -1.661473661661148071e-01 1.122716441750526428e-01 -1.886391639709472656e-01
5.911343693733215332e-01 -1.337558329105377197e-01 -5.693532228469848633e-01 -2.923378646373748779e-01 3.637295663356781006e-01 -1.030694320797920227e-01 2.341681569814682007e-01 -1.590213328599929810e-01
4.646324515342712402e-01 -8.691770583391189575e-02 -1.257948130369186401e-01 2.992729470133781433e-02 6.085223555564880371e-01 1.801314502954483032e-01 5.900120735168457031e-01 9.476705640554428101e-02
-2.275332957506179810e-01 1.847607493400573730e-01 -1.579319089651107788e-01 -4.707231745123863220e-02 5.754356980323791504e-01 7.337105870246887207e-01 1.051412448287010193e-01 8.013544976711273193e-02
4.453327357769012451e-01 2.790862508118152618e-02 -3.579684793949127197e-01 1.112319305539131165e-01 5.381067097187042236e-02 4.428394734859466553e-01 6.779422163963317871e-01 4.216287285089492798e-02
2.023759782314300537e-01 5.077862739562988281e-01 1.312084048986434937e-01 -5.434183478355407715e-01 3.145414292812347412e-01 5.058075189590454102e-01 -1.836019307374954224e-01 -1.380726695060729980e-02
-3.006185591220855713e-01 5.876943469047546387e-01 -5.200143456459045410e-01 1.302604284137487411e-02 3.905054330825805664e-01 1.159974336624145508e-01 2.469486743211746216e-01 -2.583128511905670166e-01
3.109323382377624512e-01 -2.884567379951477051e-01 -2.489563226699829102e-01 4.219461232423782349e-02 7.793438434600830078e-01 7.213172316551208496e-02 3.235251307487487793e-01 -1.977522969245910645e-01
-1.390215158462524414e-01 2.519500255584716797e-01 -5.388115048408508301e-01 -1.347182244062423706e-01 5.440415740013122559e-01 -2.610278502106666565e-02 1.653237044811248779e-01 -5.336038470268249512e-01
4.567022919654846191e-01 -5.146587267518043518e-03 1.763689517974853516e-01 -9.041243791580200195e-02 6.313955187797546387e-01 4.690498709678649902e-01 3.338370844721794128e-02 3.637766540050506592e-01
4.189721643924713135e-01 3.367565870285034180e-01 -4.036476016044616699e-01 -6.664044857025146484e-01 2.173778116703033447e-01 1.879275292158126831e-01 4.405740648508071899e-02 1.397152692079544067e-01
1.966673135757446289e-01 2.357718907296657562e-02 -1.242392435669898987e-01 2.641316950321197510e-01 7.834398746490478516e-01 2.207886576652526855e-01 4.323627054691314697e-01 1.615615040063858032e-01
4.945002198219299316e-01 3.209068179130554199e-01 -4.835178703069686890e-02 1.829731762409210205e-01 1.939985007047653198e-01 5.207586884498596191e-01 2.162273675203323364e-01 5.109714269638061523e-01
2.294831871986389160e-01 4.122389107942581177e-02 -1.655146330595016479e-01 -5.650796294212341309e-01 4.507032632827758789e-01 3.272286653518676758e-01 -1.440332382917404175e-01 -5.176585912704467773e-01
4.376508295536041260e-01 2.452552877366542816e-02 -2.015179246664047241e-01 3.727416992187500000e-01 5.260308980941772461e-01 2.483766824007034302e-01 4.390635490417480469e-01 3.116698563098907471e-01
