# Supplementary material for: Where is your field going? A machine learning approach to study the relative motion of the domains of physics
Source: PLoS One. 2020 Jun 18;15(6):e0233997. doi: 10.1371/journal.pone.0233997 (PMC7302634; doi:10.1371/journal.pone.0233997)
Supplement: S12 Data — (ZIP) [file pone.0233997.s012.zip › 11/Pacs4Run_11_VS_500_embeddings2005-2009ED8.txt]

6.040517091751098633e-01 -5.783684253692626953e-01 4.736762940883636475e-01 3.266585990786552429e-02 6.739877164363861084e-02 -2.121803611516952515e-01 1.402796208858489990e-01 7.703037559986114502e-02
2.394143790006637573e-01 -4.835490286350250244e-01 6.017462611198425293e-01 4.485216736793518066e-01 -9.362230449914932251e-02 1.973657123744487762e-02 2.249359339475631714e-01 -2.929846346378326416e-01
2.997716367244720459e-01 -6.054345369338989258e-01 4.097943305969238281e-01 3.007120490074157715e-01 -2.726411223411560059e-01 -2.133386582136154175e-01 -1.253484040498733521e-01 -3.868693709373474121e-01
4.419041275978088379e-01 3.386617824435234070e-02 6.130306720733642578e-01 4.582067430019378662e-01 1.548728644847869873e-01 -3.643211349844932556e-02 1.786223798990249634e-01 -4.007429778575897217e-01
6.596617698669433594e-01 -4.216076731681823730e-01 -1.929763518273830414e-02 3.396188616752624512e-01 -2.168681025505065918e-01 -2.009666897356510162e-02 9.239860624074935913e-02 -4.641194343566894531e-01
2.494039237499237061e-01 -6.148124337196350098e-01 4.044586122035980225e-01 1.444487571716308594e-01 -2.210949957370758057e-01 3.849244117736816406e-01 -2.518901824951171875e-01 3.388991951942443848e-01
1.976531296968460083e-01 -5.255279541015625000e-01 3.457791805267333984e-01 4.211309552192687988e-01 -3.081952631473541260e-01 -5.327407121658325195e-01 6.493408232927322388e-02 -6.946577131748199463e-02
4.777415096759796143e-01 -4.077228307723999023e-01 6.781865656375885010e-02 5.207855701446533203e-01 3.092401325702667236e-01 3.147543072700500488e-01 -2.401663511991500854e-01 2.780806124210357666e-01
2.526534795761108398e-01 -6.489140987396240234e-01 3.807832598686218262e-01 1.381258964538574219e-01 -2.146158069372177124e-01 3.325265645980834961e-01 -2.644716501235961914e-01 3.527362942695617676e-01
3.323783278465270996e-01 -8.166504092514514923e-03 5.560753345489501953e-01 3.020030260086059570e-01 -3.900975286960601807e-01 5.404590442776679993e-02 -2.394886910915374756e-01 5.259093046188354492e-01
2.977911010384559631e-02 -6.975111961364746094e-01 3.041442632675170898e-01 3.010442554950714111e-01 -4.432902038097381592e-01 1.925466805696487427e-01 1.259381771087646484e-01 2.828763425350189209e-01
2.052839249372482300e-01 -3.930547833442687988e-01 4.898462593555450439e-01 6.170280575752258301e-01 -6.045109778642654419e-02 2.391779795289039612e-02 -1.869530081748962402e-01 3.788344264030456543e-01
1.093621775507926941e-01 -5.207421183586120605e-01 4.131057858467102051e-01 3.251622617244720459e-01 2.312341034412384033e-01 3.073789179325103760e-02 4.697712361812591553e-01 4.066715240478515625e-01
6.266067624092102051e-01 -1.224655807018280029e-01 5.858630537986755371e-01 8.471830189228057861e-02 -4.165244475007057190e-02 -7.567392289638519287e-02 -8.130852133035659790e-02 -4.773686528205871582e-01
3.962598145008087158e-01 7.493453565984964371e-03 6.891892552375793457e-01 4.141655564308166504e-01 2.308429591357707977e-02 3.759207725524902344e-01 -1.921139508485794067e-01 1.328531652688980103e-01
5.498504638671875000e-01 -3.940864503383636475e-01 6.863770633935928345e-02 3.467168509960174561e-01 -3.601095676422119141e-01 2.773553133010864258e-01 3.590223193168640137e-01 -2.862426936626434326e-01
3.616373836994171143e-01 -1.709098070859909058e-01 7.292119860649108887e-01 2.797039449214935303e-01 -4.772188514471054077e-02 -3.802435398101806641e-01 9.624072164297103882e-02 -2.718439102172851562e-01
3.538159430027008057e-01 -1.039155274629592896e-01 5.928967595100402832e-01 5.020388364791870117e-01 -3.686772286891937256e-01 3.475913107395172119e-01 -3.531056270003318787e-02 -4.956532269716262817e-02
2.898580133914947510e-01 -2.381204068660736084e-01 5.089020729064941406e-01 6.257122159004211426e-01 -3.224353790283203125e-01 3.172505795955657959e-01 3.131599351763725281e-02 -5.648587271571159363e-02
2.995533645153045654e-01 -8.848687261343002319e-02 7.726964950561523438e-01 4.574926793575286865e-01 -1.607723683118820190e-01 2.172953486442565918e-01 -1.507733464241027832e-01 -1.676456630229949951e-02
3.994901180267333984e-01 -1.167606264352798462e-01 7.902034521102905273e-01 5.432527884840965271e-02 -2.191741764545440674e-01 2.190550267696380615e-01 -2.918795049190521240e-01 -1.348544806241989136e-01
7.010849714279174805e-01 -2.479597479104995728e-01 -1.819067299365997314e-01 2.084312289953231812e-01 -4.691117405891418457e-01 8.595979958772659302e-02 -1.488996297121047974e-01 3.476152718067169189e-01
3.762930929660797119e-01 -7.008627653121948242e-01 3.311556577682495117e-01 -2.169402688741683960e-01 3.877418637275695801e-01 1.717931181192398071e-01 9.907477349042892456e-02 1.442053169012069702e-01
4.914464056491851807e-01 -4.839584827423095703e-01 -1.282142549753189087e-01 3.794583976268768311e-01 -4.773531854152679443e-01 7.035857439041137695e-02 3.555561304092407227e-01 6.782688945531845093e-02
3.431029319763183594e-01 -1.688107699155807495e-01 5.119082927703857422e-01 2.212967574596405029e-01 -2.485941350460052490e-01 4.307368770241737366e-02 -4.175559878349304199e-01 5.520449876785278320e-01
4.424494504928588867e-01 -5.287433266639709473e-01 -9.105864912271499634e-02 2.797023355960845947e-01 -6.046587228775024414e-01 1.914544850587844849e-01 1.258395016193389893e-01 1.415681391954421997e-01
3.398625254631042480e-01 -4.385406672954559326e-01 4.143635630607604980e-01 2.974262535572052002e-01 5.093080997467041016e-01 5.824604630470275879e-02 3.265109062194824219e-01 2.502384781837463379e-01
3.253927230834960938e-01 -4.042364954948425293e-01 1.410000175237655640e-01 7.419326901435852051e-01 -1.620819568634033203e-01 -3.381497561931610107e-01 1.335449069738388062e-01 -4.378955811262130737e-02
5.468775629997253418e-01 1.165626645088195801e-01 3.191157877445220947e-01 1.738300323486328125e-01 -3.483317494392395020e-01 5.410854816436767578e-01 5.145498365163803101e-02 3.721961677074432373e-01
5.175293684005737305e-01 -2.503764331340789795e-01 6.005272269248962402e-01 2.561742253601551056e-02 1.606785655021667480e-01 2.668523490428924561e-01 -4.576165378093719482e-01 4.177496954798698425e-02
2.733875513076782227e-01 -6.651798486709594727e-01 3.097654879093170166e-01 3.092159032821655273e-01 3.743285536766052246e-01 -2.118962071835994720e-02 3.723013997077941895e-01 1.097571477293968201e-01
2.363352030515670776e-01 -3.778529167175292969e-01 4.285066425800323486e-01 5.008606910705566406e-01 -1.395638287067413330e-01 -2.545435167849063873e-02 -3.482575714588165283e-01 4.748517274856567383e-01
2.264153063297271729e-01 -8.076890707015991211e-01 2.328165173530578613e-01 1.623577475547790527e-01 -3.110590577125549316e-01 1.646737307310104370e-01 -2.280403673648834229e-01 1.998337954282760620e-01
5.040884017944335938e-01 1.915074437856674194e-01 4.369563460350036621e-01 2.380798459053039551e-01 -1.536562293767929077e-01 5.864077806472778320e-01 -2.164077758789062500e-02 3.060295879840850830e-01
2.883077561855316162e-01 -3.797179162502288818e-01 5.852817296981811523e-01 -3.325204923748970032e-02 4.327497184276580811e-01 1.168059632182121277e-01 4.462634325027465820e-01 1.701923608779907227e-01
2.636708617210388184e-01 -1.359018236398696899e-01 5.010425448417663574e-01 -1.954195350408554077e-01 -2.188945412635803223e-01 -4.322963356971740723e-01 5.215924978256225586e-01 3.404734432697296143e-01
2.115972042083740234e-01 -3.649638295173645020e-01 6.763582229614257812e-01 3.536403775215148926e-01 -1.649038344621658325e-01 4.478010535240173340e-01 -1.027601137757301331e-01 3.503185510635375977e-02
5.461724996566772461e-01 -4.342529177665710449e-01 8.506873995065689087e-02 -5.522207915782928467e-02 -4.269224405288696289e-01 2.799506783485412598e-01 4.239875972270965576e-01 -2.498661428689956665e-01
2.429870367050170898e-01 -4.015965461730957031e-01 5.488814711570739746e-01 6.065404415130615234e-01 -2.131140232086181641e-01 1.920752972364425659e-01 -1.444487422704696655e-01 8.567152917385101318e-02
7.206737995147705078e-01 -1.169615387916564941e-01 4.529938399791717529e-01 7.291711121797561646e-02 2.255627810955047607e-01 1.563834995031356812e-01 -2.457769364118576050e-01 -3.474021255970001221e-01
2.003376185894012451e-01 7.091649621725082397e-02 7.603361010551452637e-01 2.746712267398834229e-01 -3.324771523475646973e-01 -3.099154829978942871e-01 9.127654135227203369e-02 2.938711345195770264e-01
4.065470397472381592e-01 -5.857493281364440918e-01 3.903558850288391113e-02 4.335860311985015869e-01 3.391295373439788818e-01 2.669488079845905304e-02 4.116100966930389404e-01 1.302008777856826782e-01
4.321248233318328857e-01 -4.479996860027313232e-01 5.532281473278999329e-02 7.235487699508666992e-01 5.497202277183532715e-02 -1.976180821657180786e-02 -1.947917044162750244e-01 2.112455219030380249e-01
3.368495106697082520e-01 -3.192800581455230713e-01 4.043740630149841309e-01 6.297594904899597168e-01 -2.498377859592437744e-01 2.196463793516159058e-01 -2.503097951412200928e-01 2.261828184127807617e-01
4.002538323402404785e-01 -2.608717679977416992e-01 5.521277338266372681e-02 6.688760519027709961e-01 2.227447368204593658e-02 3.127579689025878906e-01 -6.722648441791534424e-02 4.674037694931030273e-01
6.224941462278366089e-02 -2.626813054084777832e-01 5.770071744918823242e-01 -2.906790003180503845e-02 -2.599651813507080078e-01 -4.987791180610656738e-02 4.691936969757080078e-01 5.505714416503906250e-01
3.228261470794677734e-01 -2.482385188341140747e-01 3.862273395061492920e-01 4.843230247497558594e-01 -2.264189273118972778e-01 7.270097732543945312e-02 -3.303584158420562744e-01 5.336036682128906250e-01
6.143829226493835449e-01 -2.826538980007171631e-01 3.149756491184234619e-01 1.159029081463813782e-01 -3.444552719593048096e-01 -1.485698390752077103e-02 -5.444677472114562988e-01 1.211683452129364014e-01
4.795401394367218018e-01 -4.827484786510467529e-01 1.284433063119649887e-02 2.633305788040161133e-01 -4.456085860729217529e-01 1.502077281475067139e-01 4.298158884048461914e-01 -2.482261508703231812e-01
3.952716588973999023e-01 -2.790763974189758301e-01 2.377062290906906128e-02 5.690866112709045410e-01 -2.604205347597599030e-02 2.996250092983245850e-01 -1.286869347095489502e-01 5.783065557479858398e-01
2.545604407787322998e-01 -4.108679294586181641e-01 5.043467879295349121e-01 7.517945021390914917e-02 -8.758695423603057861e-02 5.922307372093200684e-01 -1.487173587083816528e-01 3.547442853450775146e-01
3.968387842178344727e-01 9.657456725835800171e-02 6.583266854286193848e-01 2.861068546772003174e-01 -4.581072628498077393e-01 1.897520720958709717e-01 -2.160157263278961182e-01 1.594057828187942505e-01
4.397919476032257080e-01 -5.833328887820243835e-02 4.758104681968688965e-01 -5.412617698311805725e-02 -4.350278973579406738e-01 4.686371982097625732e-02 -2.958967387676239014e-01 5.430051684379577637e-01
4.270187020301818848e-01 -5.662392377853393555e-01 -9.050410985946655273e-02 3.780067563056945801e-01 -4.609835743904113770e-01 1.364671140909194946e-01 3.380788564682006836e-01 -2.283832430839538574e-02
2.360431402921676636e-01 -4.202721714973449707e-01 6.578658819198608398e-01 3.444201350212097168e-01 -2.246651649475097656e-01 2.609964311122894287e-01 -2.865363657474517822e-01 1.246821880340576172e-01
3.744708299636840820e-01 -2.561860382556915283e-01 1.313466876745223999e-01 4.424847066402435303e-01 3.127299249172210693e-01 -6.037637591361999512e-02 5.393760204315185547e-01 4.344236254692077637e-01
3.059210181236267090e-01 -6.922506690025329590e-01 3.478879630565643311e-01 1.926507800817489624e-01 3.711893260478973389e-01 -7.562999427318572998e-02 3.533250391483306885e-01 2.685145102441310883e-02
6.106110215187072754e-01 -5.720369517803192139e-02 2.850356698036193848e-01 2.534393370151519775e-01 -5.519331693649291992e-01 2.213894575834274292e-01 -2.243299186229705811e-01 2.728328704833984375e-01
3.354599177837371826e-01 -3.988523781299591064e-01 4.044601619243621826e-01 3.124703168869018555e-01 -2.131914943456649780e-01 4.955344200134277344e-01 -2.781623899936676025e-01 3.142907917499542236e-01
4.309732317924499512e-01 4.195952787995338440e-02 4.703203439712524414e-01 4.467416107654571533e-01 1.118513345718383789e-01 3.419018089771270752e-01 -2.553676366806030273e-01 4.439618289470672607e-01
5.246406197547912598e-01 3.413437306880950928e-01 3.862912356853485107e-01 3.260045349597930908e-01 -2.958144843578338623e-01 3.730295896530151367e-01 1.087416112422943115e-01 3.380158245563507080e-01
4.352326095104217529e-01 -1.392344087362289429e-01 5.159451961517333984e-01 5.178158283233642578e-01 -1.766307801008224487e-01 4.566994011402130127e-01 -1.305299848318099976e-01 -6.549130193889141083e-03
5.636721253395080566e-01 -2.402623593807220459e-01 3.427746593952178955e-01 1.414688378572463989e-01 -2.634908556938171387e-01 3.849567472934722900e-02 -6.129552125930786133e-01 2.010382264852523804e-01
4.138631522655487061e-01 -5.319057703018188477e-01 1.804438233375549316e-01 4.916812479496002197e-01 -4.612360000610351562e-01 -9.831436723470687866e-02 1.999031305313110352e-01 9.548497200012207031e-02
5.192731618881225586e-01 1.505950987339019775e-01 4.560787081718444824e-01 -6.086934357881546021e-03 -6.477472782135009766e-01 1.759707331657409668e-01 -1.164682656526565552e-01 1.884797811508178711e-01
7.682852745056152344e-01 -8.574300259351730347e-02 3.694948852062225342e-01 1.108364313840866089e-01 1.210000589489936829e-01 1.607521474361419678e-01 -3.465018868446350098e-01 -3.050064742565155029e-01
4.383825957775115967e-01 -2.747060954570770264e-01 3.920267820358276367e-01 2.230640351772308350e-01 -1.509177591651678085e-02 1.083572432398796082e-01 -4.554554224014282227e-01 5.563326478004455566e-01
1.933982223272323608e-01 -4.720144867897033691e-01 5.648258328437805176e-01 5.302749574184417725e-02 -2.856609225273132324e-01 5.453345179557800293e-01 -1.017079353332519531e-01 1.691830158233642578e-01
3.840341866016387939e-01 -2.152919024229049683e-01 4.475435018539428711e-01 5.797099471092224121e-01 -4.455557167530059814e-01 1.819432973861694336e-01 -1.902326792478561401e-01 4.468304291367530823e-02
4.253307580947875977e-01 -3.433398306369781494e-01 4.677081406116485596e-01 5.462233349680900574e-02 5.562977790832519531e-01 -2.086403220891952515e-01 2.937460839748382568e-01 2.004798203706741333e-01
4.187818169593811035e-01 -6.505365371704101562e-01 3.309829533100128174e-01 -2.297966182231903076e-01 2.499678432941436768e-01 1.149193122982978821e-01 4.017262756824493408e-01 -4.464981332421302795e-02
4.517323076725006104e-01 -8.398354053497314453e-01 1.169251129031181335e-01 -4.038713127374649048e-02 2.487827837467193604e-01 1.248172856867313385e-02 1.128044649958610535e-01 -2.320180833339691162e-02
4.082779288291931152e-01 1.669784933328628540e-01 4.872696101665496826e-01 5.912057161331176758e-01 -7.592399418354034424e-02 -4.295452535152435303e-01 1.616306304931640625e-01 4.553514346480369568e-02
8.331621289253234863e-01 2.368712425231933594e-02 -1.198863536119461060e-01 1.076496988534927368e-01 -5.016128420829772949e-01 2.586572244763374329e-02 -2.626325190067291260e-02 1.623091697692871094e-01
1.964027881622314453e-01 -4.316977262496948242e-01 2.305311709642410278e-01 1.099671497941017151e-01 -2.209184020757675171e-01 -2.705580294132232666e-01 6.300982832908630371e-01 4.368009567260742188e-01
6.267796158790588379e-01 1.493647396564483643e-01 1.740530282258987427e-01 2.241788804531097412e-01 -6.623577475547790527e-01 2.259527519345283508e-02 2.332649827003479004e-01 -1.031794100999832153e-01
4.472931325435638428e-01 -8.303847163915634155e-02 2.353096306324005127e-01 4.453106820583343506e-01 3.850601017475128174e-01 -2.800335735082626343e-02 5.300251841545104980e-01 3.307249844074249268e-01
6.013712286949157715e-01 -6.722318381071090698e-02 2.390221208333969116e-01 -2.968382537364959717e-01 -6.120840907096862793e-01 1.226413100957870483e-01 -1.132946982979774475e-01 2.933698594570159912e-01
6.467562317848205566e-01 -1.353466361761093140e-01 7.802910357713699341e-02 -3.960470668971538544e-03 -6.503858566284179688e-01 6.064739078283309937e-02 -1.813808828592300415e-01 3.125770688056945801e-01
4.417079389095306396e-01 -4.778601825237274170e-01 1.641821265220642090e-01 6.375092864036560059e-01 1.226415038108825684e-01 3.036966323852539062e-01 -1.487805843353271484e-01 -1.173097565770149231e-01
3.354417085647583008e-01 -5.699089765548706055e-01 2.899006307125091553e-01 3.844920918345451355e-02 -2.877108454704284668e-01 5.848615169525146484e-01 -1.510602831840515137e-01 1.717626899480819702e-01
2.681149244308471680e-01 -1.563010960817337036e-01 7.303350567817687988e-01 1.295707523822784424e-01 -3.085406124591827393e-01 1.197330802679061890e-01 -3.558435142040252686e-01 3.425618410110473633e-01
4.847417771816253662e-01 -1.536853611469268799e-01 6.723521351814270020e-01 1.491894125938415527e-01 -1.142583861947059631e-01 1.007000058889389038e-01 -4.923147261142730713e-01 -3.901358321309089661e-02
4.345673918724060059e-01 -2.104117125272750854e-01 4.275691509246826172e-01 1.408366709947586060e-01 5.530838966369628906e-01 6.754219532012939453e-02 4.034321010112762451e-01 3.016730248928070068e-01
5.387467145919799805e-01 -2.598838508129119873e-01 3.216011226177215576e-01 -2.013278603553771973e-01 4.782015681266784668e-01 -9.286475926637649536e-02 4.777088463306427002e-01 1.809574067592620850e-01
6.009548306465148926e-01 -1.217972561717033386e-01 5.461397394537925720e-02 7.760050892829895020e-02 4.676530659198760986e-01 1.051093935966491699e-01 4.251455962657928467e-01 4.522368907928466797e-01
5.241277813911437988e-01 5.213963240385055542e-02 3.111416995525360107e-01 1.593462936580181122e-02 -3.168643414974212646e-01 6.222042441368103027e-01 4.719068855047225952e-02 3.684298694133758545e-01
5.308188796043395996e-01 -3.688982129096984863e-01 9.199962764978408813e-02 6.368170976638793945e-01 -3.871904918923974037e-03 3.686812520027160645e-01 -1.738408058881759644e-01 4.454131424427032471e-02
3.976366519927978516e-01 -1.655390411615371704e-01 6.959993839263916016e-01 2.762789428234100342e-01 -1.175552457571029663e-01 -5.434305965900421143e-02 -4.857974052429199219e-01 -3.106694109737873077e-02
1.939097493886947632e-01 -7.046232223510742188e-01 -6.944423541426658630e-03 3.168016970157623291e-01 -4.516551494598388672e-01 2.338027656078338623e-01 3.206871151924133301e-01 6.322410702705383301e-02
2.628670632839202881e-01 -3.899880051612854004e-01 4.341329932212829590e-01 2.288395166397094727e-01 4.112052023410797119e-01 -3.210823237895965576e-01 2.219302356243133545e-01 4.653326570987701416e-01
2.843215167522430420e-01 -6.526716947555541992e-01 2.626728117465972900e-01 7.852901518344879150e-02 -1.225022822618484497e-01 1.967819929122924805e-01 -3.269697129726409912e-01 5.073243379592895508e-01
6.018527746200561523e-01 -6.574358046054840088e-02 1.858229488134384155e-01 1.106227710843086243e-01 -2.911785244941711426e-01 3.203441798686981201e-01 -2.730484008789062500e-01 5.698444247245788574e-01
3.374310135841369629e-01 -6.205614805221557617e-01 5.099023580551147461e-01 3.139072358608245850e-01 2.392216771841049194e-01 2.569128386676311493e-02 1.701607555150985718e-01 2.359323650598526001e-01
3.881771564483642578e-01 -1.278785169124603271e-01 5.090020298957824707e-01 5.818572640419006348e-01 -2.372950464487075806e-01 3.943234682083129883e-01 -1.410489231348037720e-01 6.024847179651260376e-02
3.739389181137084961e-01 -8.531366586685180664e-01 2.177275866270065308e-01 -2.141140028834342957e-02 1.464589983224868774e-01 -1.874232441186904907e-01 1.507492661476135254e-01 -7.183907181024551392e-02
7.272987961769104004e-01 -1.186854019761085510e-01 3.810599148273468018e-01 6.145082414150238037e-02 3.532626628875732422e-01 2.556906044483184814e-01 -2.457434237003326416e-01 -2.395938485860824585e-01
4.857429563999176025e-01 -5.394611507654190063e-02 7.042878270149230957e-01 2.443486079573631287e-02 -2.106973230838775635e-01 2.957077510654926300e-02 -4.682278037071228027e-01 4.468023777008056641e-03
5.669845938682556152e-01 -4.017777740955352783e-01 8.241660892963409424e-02 4.881987273693084717e-01 -4.233314692974090576e-01 5.611267313361167908e-02 4.166548699140548706e-02 -2.964429259300231934e-01
4.574358761310577393e-01 -4.603919684886932373e-01 4.534865617752075195e-01 -1.934072077274322510e-01 4.406591951847076416e-01 -3.136082887649536133e-01 1.469502300024032593e-01 1.470037549734115601e-01
4.773435890674591064e-01 -1.302021890878677368e-01 1.945141553878784180e-01 -1.426584832370281219e-02 -4.671730101108551025e-01 -2.514695562422275543e-02 -3.320275843143463135e-01 6.229172945022583008e-01
4.266491234302520752e-01 -1.901448220014572144e-01 4.445095360279083252e-01 5.176361203193664551e-01 -4.125667512416839600e-01 2.461099028587341309e-01 -2.653172314167022705e-01 1.229022145271301270e-01
3.733488917350769043e-01 3.884465992450714111e-02 6.860485672950744629e-01 4.694107547402381897e-02 -3.982871174812316895e-01 -3.851834535598754883e-01 8.625700324773788452e-02 -2.679485678672790527e-01
6.640278697013854980e-01 -8.773739635944366455e-02 -1.758206784725189209e-01 2.476568073034286499e-01 -5.076200962066650391e-01 -9.583487361669540405e-02 -7.691306620836257935e-02 4.316762983798980713e-01
4.184266924858093262e-01 -1.731904447078704834e-01 4.850466549396514893e-01 5.057192444801330566e-01 -3.353022634983062744e-01 2.411267906427383423e-01 -3.087759613990783691e-01 1.949095726013183594e-01
3.147607147693634033e-01 -4.742359220981597900e-01 -2.937364624813199043e-03 2.959587574005126953e-01 -4.280657507479190826e-03 -2.946263253688812256e-01 6.617102622985839844e-01 2.524722814559936523e-01
5.644866228103637695e-01 -4.536651968955993652e-01 -2.318315058946609497e-01 3.041894137859344482e-01 -4.920310080051422119e-01 -1.618855297565460205e-01 2.384824901819229126e-01 6.395665556192398071e-02
3.168700337409973145e-01 -4.230281412601470947e-01 5.672547221183776855e-01 2.317600399255752563e-01 -2.597657740116119385e-01 5.010944008827209473e-01 -1.628010421991348267e-01 -8.470450527966022491e-03
6.073462963104248047e-01 -1.571539789438247681e-01 1.559173166751861572e-01 2.169038653373718262e-01 -2.983472645282745361e-01 3.449759781360626221e-01 -2.558208703994750977e-01 5.114800333976745605e-01
7.527761906385421753e-02 -3.713996112346649170e-01 4.813542962074279785e-01 -6.026723608374595642e-02 -3.803093433380126953e-01 -1.653274595737457275e-01 5.737235546112060547e-01 3.463157415390014648e-01
7.148779034614562988e-01 -2.259378135204315186e-01 1.306868642568588257e-01 -1.045917198061943054e-01 -1.776470094919204712e-01 3.744361996650695801e-01 -4.399372041225433350e-01 2.111340165138244629e-01
8.692120909690856934e-01 -4.146409779787063599e-02 -1.179825738072395325e-01 1.716836541891098022e-02 -3.503640294075012207e-01 1.582176536321640015e-01 -2.647767663002014160e-01 1.031597331166267395e-01
3.944483101367950439e-01 -1.909527331590652466e-01 2.613250017166137695e-01 2.799778282642364502e-01 3.045491576194763184e-01 -3.785627782344818115e-01 3.995963931083679199e-01 5.152980685234069824e-01
5.236452221870422363e-01 9.775523841381072998e-02 5.047751665115356445e-01 8.301983028650283813e-02 -5.475227832794189453e-01 3.686776757240295410e-01 -1.152800172567367554e-01 7.453525066375732422e-02
7.701607346534729004e-01 1.015934646129608154e-01 1.750907162204384804e-03 2.004453986883163452e-01 -4.196251928806304932e-01 2.748933136463165283e-01 3.028332293033599854e-01 -1.139744222164154053e-01
7.376262545585632324e-01 -2.064886838197708130e-01 6.633540987968444824e-02 -1.871807575225830078e-01 -7.560641318559646606e-02 -6.040013432502746582e-01 -5.526626482605934143e-02 -1.563774608075618744e-02
4.159746468067169189e-01 -1.015689000487327576e-01 2.186369150876998901e-01 2.822270095348358154e-01 2.592799067497253418e-01 -1.799563765525817871e-01 6.120134592056274414e-01 4.637064933776855469e-01
6.219484210014343262e-01 -3.103194832801818848e-01 1.746659427881240845e-01 -1.663882881402969360e-01 -1.566522717475891113e-01 4.014061093330383301e-01 -4.567579627037048340e-01 2.537601888179779053e-01
6.006965637207031250e-01 -6.403570175170898438e-01 1.338261663913726807e-01 -2.971225976943969727e-01 1.818177700042724609e-01 -2.645763456821441650e-01 1.077214479446411133e-01 -9.084621816873550415e-02
3.722895979881286621e-01 -1.391799072735011578e-03 4.031541645526885986e-01 -3.575579524040222168e-01 -2.678820788860321045e-01 -6.759297102689743042e-02 5.070641040802001953e-01 4.874154925346374512e-01
2.472109943628311157e-01 -7.346496582031250000e-01 3.661721944808959961e-01 2.589338421821594238e-01 -1.244277432560920715e-01 1.996816098690032959e-01 -2.586855292320251465e-01 2.752720713615417480e-01
8.210145831108093262e-01 -3.250998258590698242e-01 -1.766742467880249023e-01 -2.072824686765670776e-01 -3.687804937362670898e-01 7.023685425519943237e-02 7.020618021488189697e-02 -1.429309602826833725e-02
3.428802490234375000e-01 -7.932674884796142578e-01 2.524274289608001709e-01 -3.436130285263061523e-01 -3.343977779150009155e-02 -7.720492035150527954e-02 2.502910792827606201e-01 4.056883975863456726e-02
4.006440043449401855e-01 -1.807323694229125977e-01 4.504078626632690430e-01 4.815483689308166504e-01 -4.162262193858623505e-04 2.246086113154888153e-02 -4.560103714466094971e-01 4.044922590255737305e-01
4.171942174434661865e-01 -4.711087048053741455e-01 4.757072329521179199e-01 -2.898843884468078613e-01 2.519839704036712646e-01 -4.217731952667236328e-01 2.163878083229064941e-01 7.391299307346343994e-02
9.268747568130493164e-01 -2.301421016454696655e-01 -2.481385618448257446e-01 -5.216570198535919189e-02 5.574862658977508545e-02 9.769210964441299438e-02 8.861757069826126099e-02 -5.602651089429855347e-02
3.419252336025238037e-01 -2.595155239105224609e-01 9.115459024906158447e-02 -2.984117418236564845e-05 -1.476426422595977783e-01 -1.382726728916168213e-01 5.310885310173034668e-01 6.960293650627136230e-01
5.713526606559753418e-01 -3.730469644069671631e-01 -2.217652648687362671e-02 4.544417858123779297e-01 9.961501508951187134e-02 2.039470821619033813e-01 -3.220257461071014404e-01 4.149273931980133057e-01
4.480395317077636719e-01 2.265695780515670776e-01 5.615837574005126953e-01 9.963786602020263672e-02 -5.467283725738525391e-01 -2.946083843708038330e-01 -1.065455451607704163e-01 1.598894894123077393e-01
1.972384005784988403e-01 -4.507606029510498047e-01 4.513743221759796143e-01 4.803847372531890869e-01 -3.000238537788391113e-01 1.961578279733657837e-01 -2.267548292875289917e-01 3.788055479526519775e-01
4.897557199001312256e-01 -2.168550789356231689e-01 1.710556745529174805e-01 2.386427968740463257e-01 5.213823914527893066e-01 -7.211596239358186722e-03 2.609491050243377686e-01 5.356462001800537109e-01
4.896489679813385010e-01 3.169313073158264160e-01 3.855474591255187988e-01 1.910685300827026367e-01 -2.177273184061050415e-01 4.762977659702301025e-01 1.129860132932662964e-01 4.331441819667816162e-01
4.238929748535156250e-01 -4.127667248249053955e-01 2.884416878223419189e-01 5.703122615814208984e-01 1.548959016799926758e-01 2.755632996559143066e-01 9.727599471807479858e-02 -3.634464442729949951e-01
3.899193406105041504e-01 -1.941246092319488525e-01 3.160676062107086182e-01 2.800521552562713623e-01 3.869455158710479736e-01 -1.413877457380294800e-01 3.868607580661773682e-01 5.590812563896179199e-01
5.081815123558044434e-01 -1.502704620361328125e-01 1.507831662893295288e-01 9.746130555868148804e-03 -4.354870915412902832e-01 -1.577279567718505859e-01 -4.235889613628387451e-01 5.498955249786376953e-01
5.837496519088745117e-01 1.325974166393280029e-01 4.529067575931549072e-01 1.570300459861755371e-01 -4.878127276897430420e-01 3.839229941368103027e-01 -1.123612746596336365e-01 1.178476363420486450e-01
3.409290313720703125e-01 6.626346148550510406e-04 6.378699541091918945e-01 4.090934693813323975e-01 -1.976758688688278198e-01 4.233700633049011230e-01 -1.741724908351898193e-01 2.467335015535354614e-01
9.186956286430358887e-01 2.964440360665321350e-02 -1.646827459335327148e-01 -5.341248586773872375e-02 -3.142997622489929199e-01 1.352334469556808472e-01 -4.580069333314895630e-02 7.730607688426971436e-02
1.778152883052825928e-01 -2.894116342067718506e-01 8.140643835067749023e-01 2.127155512571334839e-01 3.009319007396697998e-01 -1.791689842939376831e-01 2.314431667327880859e-01 -2.112798951566219330e-02
6.844855546951293945e-01 -1.202456280589103699e-01 5.034036040306091309e-01 4.027630761265754700e-02 -4.104965552687644958e-02 -8.103662729263305664e-02 -1.782541573047637939e-01 -4.711227118968963623e-01
7.121029496192932129e-01 -8.506670594215393066e-02 8.552805334329605103e-02 -4.665385559201240540e-02 -3.953949809074401855e-01 2.039951458573341370e-02 4.594645798206329346e-01 -3.291209042072296143e-01
5.810573101043701172e-01 -6.765761878341436386e-03 6.407428383827209473e-01 4.490061476826667786e-02 -2.861355617642402649e-02 2.413925230503082275e-01 -4.364724159240722656e-01 -1.271918509155511856e-02
3.294352293014526367e-01 -2.391094714403152466e-01 5.991439819335937500e-01 4.961829185485839844e-01 -1.246498972177505493e-01 -3.735192120075225830e-01 1.833540201187133789e-01 -2.011353671550750732e-01
3.343334496021270752e-01 -6.788394451141357422e-01 2.035034745931625366e-01 -2.370500564575195312e-01 6.745346635580062866e-02 -4.047040939331054688e-01 2.357422113418579102e-01 3.253949582576751709e-01
6.822370290756225586e-01 -2.942328751087188721e-01 1.716836392879486084e-01 5.611052736639976501e-02 -2.562770545482635498e-01 2.521221339702606201e-01 -5.098527073860168457e-01 1.617493629455566406e-01
2.531601488590240479e-01 -1.961858272552490234e-01 2.460389286279678345e-01 3.784739971160888672e-01 9.823372215032577515e-02 -8.699261397123336792e-02 5.839578509330749512e-01 5.791537761688232422e-01
6.417521834373474121e-01 -4.844950884580612183e-02 9.272166341543197632e-02 2.243846952915191650e-01 -4.429807960987091064e-01 2.461127787828445435e-01 4.698082506656646729e-01 -2.221212983131408691e-01
3.489030301570892334e-01 -7.090680599212646484e-01 3.747579455375671387e-01 5.766201391816139221e-02 2.186308205127716064e-01 -1.438607554882764816e-02 3.735990226268768311e-01 -2.100912481546401978e-01
4.932403862476348877e-01 2.153596468269824982e-02 2.469793111085891724e-01 1.583081856369972229e-02 -3.737180829048156738e-01 6.817107200622558594e-01 1.429734379053115845e-01 2.648862600326538086e-01
5.611574053764343262e-01 -4.816625118255615234e-01 2.013686150312423706e-01 3.192699551582336426e-01 -9.600698947906494141e-02 -6.265304237604141235e-02 2.864771485328674316e-01 -4.641217887401580811e-01
8.573345541954040527e-01 -3.532686233520507812e-01 -2.984504699707031250e-01 6.103213503956794739e-02 2.343183010816574097e-02 -1.446723490953445435e-01 1.522293090820312500e-01 -5.223460495471954346e-02
2.057542949914932251e-01 -3.478049635887145996e-01 2.748568952083587646e-01 -9.778806008398532867e-03 -1.454087346792221069e-01 -1.104666441679000854e-01 5.141913294792175293e-01 6.806728243827819824e-01
4.965761005878448486e-01 -6.177256703376770020e-01 1.522140055894851685e-01 -2.748777568340301514e-01 1.674777567386627197e-01 -4.563958942890167236e-01 1.557830274105072021e-01 1.117407381534576416e-01
4.475171864032745361e-01 -4.111584126949310303e-01 2.652538716793060303e-01 5.995113849639892578e-01 1.186405196785926819e-01 4.208571612834930420e-01 -8.529259264469146729e-02 -4.931700974702835083e-02
5.953049063682556152e-01 7.933998852968215942e-02 1.460109502077102661e-01 3.846015036106109619e-01 -5.804448127746582031e-01 5.336071178317070007e-02 3.606000840663909912e-01 1.684589125216007233e-02
9.238918423652648926e-01 -1.268703788518905640e-01 -2.765033841133117676e-01 -3.346605598926544189e-02 5.559583753347396851e-02 1.193750724196434021e-01 1.758830547332763672e-01 6.691507250070571899e-02
4.426073431968688965e-01 -1.532879769802093506e-01 2.000900804996490479e-01 5.040846019983291626e-02 -4.105226695537567139e-01 3.064736351370811462e-02 -2.890636324882507324e-01 6.964184045791625977e-01
6.997020840644836426e-01 -4.880955815315246582e-02 1.513535678386688232e-01 -3.545232489705085754e-02 -6.219192966818809509e-02 -6.592091321945190430e-01 -1.696337759494781494e-01 1.291118860244750977e-01
4.436455667018890381e-01 -6.615793108940124512e-01 3.349443078041076660e-01 -3.143910467624664307e-01 8.633742481470108032e-02 -3.283987939357757568e-01 1.313694566488265991e-01 -1.480007469654083252e-01
2.645556926727294922e-01 -5.100087523460388184e-01 4.397552087903022766e-02 1.083117648959159851e-01 -1.031682565808296204e-01 -3.561633229255676270e-01 4.215940535068511963e-01 5.839506387710571289e-01
7.770113348960876465e-01 -1.043929234147071838e-01 2.054997533559799194e-02 -1.613924056291580200e-01 -3.436518609523773193e-01 1.197125017642974854e-01 3.970166444778442383e-01 -2.623658180236816406e-01
6.306750178337097168e-01 -3.968188166618347168e-01 -3.326531127095222473e-02 7.662604004144668579e-02 -4.402414560317993164e-01 2.402151376008987427e-01 3.571804463863372803e-01 -2.423058748245239258e-01
8.144616484642028809e-01 1.781596392393112183e-01 1.702353209257125854e-01 4.468557983636856079e-02 1.283034980297088623e-01 -4.440356492996215820e-01 -2.393081933259963989e-01 5.510748550295829773e-02
6.747484207153320312e-01 -5.977306142449378967e-02 5.231155753135681152e-01 6.458210200071334839e-02 2.168984860181808472e-01 2.130443006753921509e-01 -1.609357148408889771e-01 -3.807725906372070312e-01
4.374681711196899414e-01 -2.081619948148727417e-01 4.090235829353332520e-01 5.776849985122680664e-01 -2.603518664836883545e-01 3.612971678376197815e-02 -4.128305315971374512e-01 1.573293507099151611e-01
6.431376338005065918e-01 1.607743836939334869e-02 3.592617809772491455e-01 2.003664374351501465e-01 -5.212587118148803711e-01 3.067939914762973785e-02 -3.797982037067413330e-01 -1.047282014042139053e-03
5.313597321510314941e-01 -4.434057474136352539e-01 7.288587838411331177e-02 2.073304057121276855e-01 -4.503231644630432129e-01 -4.375560581684112549e-02 -4.234478771686553955e-01 2.978863120079040527e-01
6.615948677062988281e-01 1.627612709999084473e-01 6.797581911087036133e-02 5.086618661880493164e-01 -4.625054895877838135e-01 1.720940172672271729e-01 1.500950157642364502e-01 -7.992181926965713501e-02
8.936547040939331055e-01 -1.665908098220825195e-01 -6.529289484024047852e-02 -1.745100468397140503e-01 -2.196849435567855835e-01 2.773045934736728668e-02 1.664258986711502075e-01 -2.493669539690017700e-01
4.238563477993011475e-01 3.930230140686035156e-01 5.185298919677734375e-01 4.693884849548339844e-01 -4.009808972477912903e-02 -6.531487405300140381e-02 -6.246474757790565491e-02 4.085395336151123047e-01
3.969508707523345947e-01 7.190306205302476883e-04 3.838930726051330566e-01 -1.907879561185836792e-01 -1.275052875280380249e-01 1.260266918689012527e-02 7.451807260513305664e-01 2.948644459247589111e-01
3.902713656425476074e-01 2.337773293256759644e-01 5.778400301933288574e-01 3.069432973861694336e-01 -1.779447346925735474e-01 -5.169836282730102539e-01 2.466552406549453735e-01 7.174937427043914795e-02
2.732693552970886230e-01 -1.871863603591918945e-01 6.526431441307067871e-01 4.406036138534545898e-01 -3.295089006423950195e-01 3.377554118633270264e-01 4.636736959218978882e-02 -2.130866348743438721e-01
4.084725677967071533e-01 -2.091736793518066406e-01 4.187479913234710693e-01 4.327142834663391113e-01 -4.058304131031036377e-01 5.924669653177261353e-02 -3.806053996086120605e-01 3.372481763362884521e-01
7.242674827575683594e-01 1.732536405324935913e-01 -5.077228415757417679e-03 3.587387204170227051e-01 -5.428600311279296875e-01 8.361136913299560547e-02 7.191131263971328735e-02 9.920404106378555298e-02
1.396857053041458130e-01 -5.608620643615722656e-01 6.837698221206665039e-01 2.413786761462688446e-02 -2.755478024482727051e-01 1.668533086776733398e-01 -2.614982128143310547e-01 1.601562947034835815e-01
7.292526960372924805e-01 -4.420135915279388428e-01 -1.356128156185150146e-01 -1.276068948209285736e-02 -3.802362680435180664e-01 1.766481250524520874e-01 1.569120585918426514e-01 -2.320675104856491089e-01
2.941769361495971680e-01 -4.199587404727935791e-01 1.550492942333221436e-01 3.414901196956634521e-01 1.504197269678115845e-01 -3.095795214176177979e-01 4.274341762065887451e-01 5.433905124664306641e-01
4.917159080505371094e-01 -7.638625502586364746e-01 6.969434767961502075e-02 -2.444627583026885986e-01 1.276874542236328125e-01 -4.105583950877189636e-02 2.921748459339141846e-01 8.218410611152648926e-02
6.390606760978698730e-01 1.621203869581222534e-01 3.231204450130462646e-01 1.445522606372833252e-01 -4.222266972064971924e-01 4.875649213790893555e-01 -1.683681039139628410e-03 1.549785435199737549e-01
5.690294504165649414e-01 -3.372266590595245361e-01 -1.250170636922121048e-02 1.869386881589889526e-01 -3.652587532997131348e-01 2.236731797456741333e-01 -2.620064616203308105e-01 5.246813297271728516e-01
5.333290100097656250e-01 -2.520493790507316589e-02 2.770391702651977539e-01 1.693527251482009888e-01 -5.374997258186340332e-01 2.740448415279388428e-01 -2.414730750024318695e-02 4.948779642581939697e-01
2.514957785606384277e-01 -6.408604979515075684e-01 5.800077319145202637e-01 -2.063409388065338135e-01 1.935572326183319092e-01 -2.412094920873641968e-01 1.998371779918670654e-01 1.071481779217720032e-01
3.209484219551086426e-01 -7.127185463905334473e-01 4.276466071605682373e-01 8.384630829095840454e-02 1.847830265760421753e-01 -8.625974506139755249e-02 3.401405811309814453e-01 -2.045275121927261353e-01
7.662480473518371582e-01 2.251630276441574097e-01 4.145098328590393066e-01 -2.320696264505386353e-01 2.774560153484344482e-01 -2.338162958621978760e-01 -2.166927605867385864e-02 6.610125303268432617e-02
3.132850527763366699e-01 -6.990318298339843750e-01 3.463732600212097168e-01 1.733274608850479126e-01 2.977993190288543701e-01 -3.868023306131362915e-02 4.156081676483154297e-01 -1.671319268643856049e-02
3.622902035713195801e-01 -1.991506963968276978e-01 4.096111357212066650e-01 4.902629554271697998e-01 5.799330025911331177e-02 9.098526835441589355e-02 -4.093691706657409668e-01 4.916513562202453613e-01
7.764878869056701660e-01 -3.996400162577629089e-02 1.071296259760856628e-01 -1.162672489881515503e-01 3.655640408396720886e-02 -5.821459889411926270e-01 -1.594625711441040039e-01 6.939683109521865845e-02
2.813676595687866211e-01 -3.099521696567535400e-01 1.706361472606658936e-01 7.175537943840026855e-01 -1.613727957010269165e-01 -4.888522028923034668e-01 7.316119223833084106e-02 1.019384413957595825e-01
7.117006182670593262e-01 8.555652946233749390e-02 -1.299945861101150513e-01 2.242420464754104614e-01 -4.908691644668579102e-01 -4.082703962922096252e-02 -4.350849613547325134e-02 4.176923632621765137e-01
7.700636386871337891e-01 6.419241428375244141e-02 -1.506086736917495728e-01 9.558966010808944702e-02 -1.776428073644638062e-01 3.773126602172851562e-01 2.278442233800888062e-01 3.810855746269226074e-01
4.364932477474212646e-01 -5.328038334846496582e-01 2.254281789064407349e-01 -1.190551146864891052e-01 -1.923387944698333740e-01 3.404152095317840576e-01 -4.535916447639465332e-01 3.193422257900238037e-01
5.894089341163635254e-01 -3.666750490665435791e-01 2.165842428803443909e-02 6.462647318840026855e-01 2.937298268079757690e-02 2.735566794872283936e-01 -1.415493488311767578e-01 -6.547395884990692139e-02
6.709945201873779297e-02 -6.200073659420013428e-02 8.526360988616943359e-01 2.314862161874771118e-01 2.274194918572902679e-02 -3.337164521217346191e-01 1.609058529138565063e-01 2.707487642765045166e-01
3.164305090904235840e-01 -3.245403757318854332e-03 7.619212865829467773e-01 1.034184992313385010e-01 3.415295109152793884e-02 -5.510376691818237305e-01 3.162983804941177368e-02 5.321969091892242432e-02
8.203407526016235352e-01 -2.027148753404617310e-01 -3.552877008914947510e-01 1.539391875267028809e-01 -5.139193311333656311e-02 -7.001471240073442459e-03 3.381586670875549316e-01 1.377665102481842041e-01
3.614606857299804688e-01 -4.742081090807914734e-02 3.329750001430511475e-01 -2.469650842249393463e-02 -2.144994437694549561e-01 -7.775356620550155640e-02 7.127087116241455078e-01 4.422736465930938721e-01
4.450429081916809082e-01 -1.817300617694854736e-01 2.516737580299377441e-01 -5.616902559995651245e-02 1.373316198587417603e-01 -3.537511527538299561e-01 5.024260878562927246e-01 5.531586408615112305e-01
7.263360619544982910e-01 2.749913632869720459e-01 4.092733860015869141e-01 -3.255967199802398682e-01 2.419298887252807617e-01 -1.553920358419418335e-01 1.725382506847381592e-01 1.041713058948516846e-01
2.918854057788848877e-01 -4.973885044455528259e-02 7.453953623771667480e-01 -4.704780410975217819e-03 -1.601448953151702881e-01 -5.748679041862487793e-01 2.387019619345664978e-02 -1.846858882345259190e-03
1.538310348987579346e-01 -1.634602062404155731e-02 8.488861918449401855e-01 6.893882155418395996e-02 -2.449171990156173706e-02 -4.358640909194946289e-01 1.696714311838150024e-01 1.770388036966323853e-01
6.575566530227661133e-01 -1.147121191024780273e-01 5.295003056526184082e-01 -4.336519539356231689e-02 2.359835989773273468e-02 -7.388222217559814453e-02 -5.727252364158630371e-02 -5.127512216567993164e-01
3.879218101501464844e-01 1.362767964601516724e-01 5.596839189529418945e-01 4.853353500366210938e-01 -2.692412436008453369e-01 -4.302687048912048340e-01 1.266614794731140137e-01 9.210631996393203735e-02
7.615963816642761230e-01 1.817561127245426178e-02 4.057753458619117737e-02 1.244622543454170227e-01 4.333797097206115723e-02 -5.872445702552795410e-01 -1.092272773385047913e-01 2.093761563301086426e-01
6.522055864334106445e-01 -9.829820692539215088e-02 7.163574546575546265e-02 9.695085883140563965e-02 -3.453798592090606689e-01 1.694157719612121582e-01 5.340253114700317383e-01 -3.424355983734130859e-01
3.505506813526153564e-01 -9.180106967687606812e-02 4.790749251842498779e-01 -2.970711886882781982e-01 8.695497363805770874e-02 -2.047379165887832642e-01 4.960176646709442139e-01 5.053812265396118164e-01
2.351987361907958984e-01 -3.775434792041778564e-01 2.848123311996459961e-01 -1.309422254562377930e-01 -3.555472791194915771e-01 -1.153663396835327148e-01 5.945070981979370117e-01 4.590387344360351562e-01
7.097651362419128418e-01 5.210176482796669006e-02 4.885875582695007324e-01 -2.614163793623447418e-02 4.486429691314697266e-01 -1.923244297504425049e-01 -9.458009898662567139e-02 -8.308480679988861084e-02
6.414151787757873535e-01 -1.967936158180236816e-01 -1.224901676177978516e-01 3.581911325454711914e-01 -4.937433898448944092e-01 1.675351113080978394e-01 8.930508978664875031e-03 3.669114708900451660e-01
4.935273230075836182e-01 -4.990579187870025635e-01 -8.596239984035491943e-02 6.633447408676147461e-01 -4.186613019555807114e-03 2.239972352981567383e-01 -6.145929917693138123e-02 7.737252861261367798e-02
2.517430484294891357e-01 -4.385182633996009827e-02 2.969892323017120361e-01 3.064562380313873291e-01 -1.626094877719879150e-01 -3.019900619983673096e-01 5.704371929168701172e-01 5.563684105873107910e-01
5.420867204666137695e-01 -1.128960624337196350e-01 5.126900970935821533e-02 1.733503192663192749e-01 -4.790110886096954346e-01 5.339540839195251465e-01 1.347590237855911255e-01 3.577694296836853027e-01
8.796896338462829590e-01 6.155924126505851746e-02 -1.543448418378829956e-01 6.168154627084732056e-02 -4.107269346714019775e-01 7.785067707300186157e-02 4.715562611818313599e-02 1.332231760025024414e-01
3.892397582530975342e-01 -2.595439255237579346e-01 3.999756574630737305e-01 2.203523367643356323e-01 4.868391454219818115e-01 -2.478080242872238159e-01 3.149167895317077637e-01 4.183296561241149902e-01
5.156529545783996582e-01 -1.057705655694007874e-01 5.991544127464294434e-01 -9.360561147332191467e-03 -1.764074712991714478e-02 6.742793321609497070e-02 -5.848105549812316895e-01 1.303069293498992920e-01
5.309890508651733398e-01 -1.299350559711456299e-01 6.359864473342895508e-01 2.683356702327728271e-01 7.253890484571456909e-02 -5.168163031339645386e-02 -4.051522612571716309e-01 -2.293544113636016846e-01
6.307533383369445801e-01 -7.728887349367141724e-02 2.027849256992340088e-01 -3.460012376308441162e-01 -5.475720763206481934e-01 2.720998823642730713e-01 -1.106072496622800827e-02 2.476738989353179932e-01
4.798611104488372803e-01 -3.976110517978668213e-01 -6.255041062831878662e-02 5.983945727348327637e-01 -1.787765026092529297e-01 -4.639397561550140381e-01 4.266402497887611389e-02 2.507963962852954865e-02
5.215298533439636230e-01 1.056810189038515091e-02 4.249405860900878906e-01 -1.648427546024322510e-01 -6.731663942337036133e-01 2.346309125423431396e-01 -1.091251224279403687e-01 5.861821584403514862e-03
5.827295184135437012e-01 2.322272658348083496e-01 4.149909317493438721e-01 1.219009421765804291e-02 -2.610439360141754150e-01 -7.656500674784183502e-03 -3.115696012973785400e-01 5.185098052024841309e-01
3.988249599933624268e-01 1.930408775806427002e-01 7.340303063392639160e-01 1.756221503019332886e-01 -3.354580998420715332e-01 -3.275621533393859863e-01 5.014883354306221008e-02 -1.081030070781707764e-01
4.673962891101837158e-01 -6.634966731071472168e-01 2.564748227596282959e-01 2.885591089725494385e-01 -2.787615954875946045e-01 5.887962505221366882e-02 2.544520795345306396e-01 -2.152824699878692627e-01
3.215650320053100586e-01 -5.785903930664062500e-01 -3.017565794289112091e-02 -4.101581871509552002e-02 -5.902507528662681580e-02 -4.073671400547027588e-01 2.835161983966827393e-01 5.562579631805419922e-01
4.799560010433197021e-01 -3.893936574459075928e-01 4.108636379241943359e-01 -4.811542630195617676e-01 2.569289207458496094e-01 -2.827726006507873535e-01 2.062811255455017090e-01 1.707971841096878052e-01
4.715890288352966309e-01 -2.955000102519989014e-01 3.091655075550079346e-01 5.317840576171875000e-01 -3.726924359798431396e-01 3.234990537166595459e-01 -7.504708319902420044e-02 -2.504445612430572510e-01
3.330536186695098877e-01 -5.429981946945190430e-01 5.147359967231750488e-01 3.175141215324401855e-01 3.073202073574066162e-01 -9.443815797567367554e-02 1.786647737026214600e-01 -3.052452504634857178e-01
4.272569715976715088e-01 -3.110805451869964600e-01 2.913832068443298340e-01 -1.977977007627487183e-01 3.405122160911560059e-01 -3.478884696960449219e-01 2.824466228485107422e-01 5.290569663047790527e-01
2.286130338907241821e-01 -6.312726736068725586e-01 4.841943383216857910e-01 -6.950166076421737671e-02 -1.391697376966476440e-01 4.650467932224273682e-01 -2.315037548542022705e-01 1.439632773399353027e-01
5.095752477645874023e-01 -2.900424003601074219e-01 -1.760939136147499084e-02 3.937145695090293884e-02 -5.887470245361328125e-01 2.206572294235229492e-01 -7.588431984186172485e-02 5.032662749290466309e-01
6.762323975563049316e-01 7.512418925762176514e-02 2.941956520080566406e-01 -2.425821274518966675e-01 -1.415605098009109497e-01 -5.616915225982666016e-01 -2.147842347621917725e-01 9.999943524599075317e-02
3.531671166419982910e-01 1.801273077726364136e-01 4.443051517009735107e-01 4.639112949371337891e-01 -2.849181294441223145e-01 -4.839335381984710693e-01 3.363016247749328613e-01 4.168417677283287048e-02
6.276128888130187988e-01 -1.845623739063739777e-02 6.330079436302185059e-01 -2.072810679674148560e-01 2.333731763064861298e-02 2.832124233245849609e-01 -1.130521297454833984e-01 -2.618437409400939941e-01
5.348690748214721680e-01 -3.627279400825500488e-01 4.537070095539093018e-01 -5.077893137931823730e-01 9.442668408155441284e-02 -1.992409080266952515e-01 2.566463351249694824e-01 -6.452008336782455444e-02
3.507164418697357178e-01 -1.218263879418373108e-01 3.883017003536224365e-01 2.820151746273040771e-01 3.774619400501251221e-01 -3.596689105033874512e-01 3.695679008960723877e-01 4.726794064044952393e-01
2.169131338596343994e-01 -2.823172211647033691e-01 4.983693361282348633e-01 3.647907972335815430e-01 -7.933995127677917480e-02 9.926368296146392822e-02 -3.584068715572357178e-01 5.892350077629089355e-01
3.582328855991363525e-01 1.509688645601272583e-01 6.647567749023437500e-01 2.823213040828704834e-01 -4.272271394729614258e-01 -3.745363354682922363e-01 6.355918198823928833e-02 -2.074698358774185181e-02
4.647737145423889160e-01 1.893616169691085815e-01 5.124149322509765625e-01 9.507878869771957397e-02 -6.075819730758666992e-01 1.285290569067001343e-01 -1.358478516340255737e-01 2.690508961677551270e-01
3.785314261913299561e-01 -7.304091453552246094e-01 3.266352415084838867e-01 1.877574995160102844e-02 3.809802830219268799e-01 -3.207809850573539734e-02 2.439984977245330811e-01 1.022884994745254517e-01
3.853175044059753418e-01 -5.334438085556030273e-01 5.242172479629516602e-01 -3.339951336383819580e-01 2.075670510530471802e-01 -3.237037360668182373e-01 1.764989644289016724e-01 3.989536687731742859e-02
9.375277757644653320e-01 -5.519989132881164551e-02 -2.862882912158966064e-01 9.693718701601028442e-02 -1.015541106462478638e-01 9.939505904912948608e-02 5.359130352735519409e-02 5.976823344826698303e-02
3.042747974395751953e-01 -3.392966985702514648e-01 1.865202784538269043e-01 4.065828621387481689e-01 2.342783659696578979e-01 -4.495106637477874756e-02 5.145639181137084961e-01 5.201079249382019043e-01
7.827293276786804199e-01 5.404536053538322449e-02 -1.738586276769638062e-01 1.492998749017715454e-01 -1.605994999408721924e-01 3.551352322101593018e-01 1.003320366144180298e-01 4.122096896171569824e-01
2.648571729660034180e-01 -4.960303306579589844e-01 3.718039393424987793e-01 2.449506521224975586e-01 -3.488844335079193115e-01 1.588067710399627686e-01 4.217449128627777100e-01 -4.009451270103454590e-01
3.893808424472808838e-01 -2.177345156669616699e-01 3.289906978607177734e-01 3.059731125831604004e-01 5.233989357948303223e-01 -1.079646423459053040e-01 1.997021585702896118e-01 5.231023430824279785e-01
3.475749492645263672e-01 -4.284676015377044678e-01 2.084758132696151733e-01 3.816956281661987305e-01 2.989941239356994629e-01 -6.729464977979660034e-02 5.502346158027648926e-01 3.313142657279968262e-01
1.176765263080596924e-01 -4.891571998596191406e-01 2.659776508808135986e-01 1.048922091722488403e-01 -3.625238835811614990e-01 -1.364676505327224731e-01 6.702635884284973145e-01 2.565748393535614014e-01
4.534010887145996094e-01 -4.718064367771148682e-01 3.814907073974609375e-01 -3.280217526480555534e-03 5.741992592811584473e-01 8.574435859918594360e-02 2.337021678686141968e-01 1.860284656286239624e-01
7.147415280342102051e-01 1.217281818389892578e-01 3.277381509542465210e-02 5.402687191963195801e-02 -4.351232349872589111e-01 1.053610593080520630e-01 5.011802911758422852e-01 -1.368174552917480469e-01
9.058889150619506836e-01 6.852698326110839844e-02 -1.989298462867736816e-01 -4.026206210255622864e-02 -2.506190240383148193e-01 8.131960779428482056e-02 1.609608680009841919e-01 1.953052431344985962e-01
3.182271420955657959e-01 -3.529478907585144043e-01 5.014687180519104004e-01 2.320822328329086304e-01 4.805050790309906006e-01 -3.523175716400146484e-01 1.804125159978866577e-01 2.850699126720428467e-01
8.699143528938293457e-01 7.075878232717514038e-02 -1.337865144014358521e-01 -2.020099163055419922e-01 -3.946068286895751953e-01 1.589894294738769531e-02 7.768987864255905151e-02 1.324105858802795410e-01
6.137800216674804688e-01 -4.472322165966033936e-01 2.024138867855072021e-01 -2.566381394863128662e-01 -4.105127751827239990e-01 7.828836143016815186e-02 3.577408790588378906e-01 -1.174499467015266418e-01
8.887590169906616211e-01 -1.049114093184471130e-01 -2.165441513061523438e-01 -6.313104927539825439e-02 5.674102902412414551e-02 1.889340281486511230e-01 3.192990720272064209e-01 8.577039092779159546e-02
3.236813843250274658e-01 -4.941435158252716064e-02 7.481561899185180664e-01 1.778403073549270630e-01 2.107446081936359406e-02 -5.171484947204589844e-01 1.653802245855331421e-01 -7.865353673696517944e-02
4.156676232814788818e-01 -5.143241956830024719e-02 3.893442451953887939e-01 -2.929846346378326416e-01 -1.104709059000015259e-01 1.158717721700668335e-01 7.144425511360168457e-01 2.260263860225677490e-01
7.346040606498718262e-01 -2.204091474413871765e-02 -1.288927197456359863e-01 3.070906698703765869e-01 -5.250036716461181641e-01 -1.739677041769027710e-02 -4.294547811150550842e-02 2.667906880378723145e-01
6.536688804626464844e-01 -1.653479188680648804e-01 4.312371313571929932e-01 5.936086177825927734e-02 4.141495376825332642e-02 6.197458505630493164e-02 6.624982506036758423e-02 -5.881692171096801758e-01
3.023464679718017578e-01 1.675371378660202026e-01 4.953779876232147217e-01 3.385300338268280029e-01 6.555681675672531128e-02 -4.837141931056976318e-01 2.281984239816665649e-01 4.797543883323669434e-01
4.953808486461639404e-01 -3.218868672847747803e-01 4.386645555496215820e-01 3.324320316314697266e-01 -2.019370049238204956e-01 3.054775893688201904e-01 3.216577693819999695e-02 -4.614318311214447021e-01
5.159234404563903809e-01 -4.208824038505554199e-01 9.117121249437332153e-02 -1.351029872894287109e-01 -5.282298326492309570e-01 1.037646085023880005e-01 4.364144206047058105e-01 -2.233038097620010376e-01
3.482410311698913574e-01 -1.104886643588542938e-03 4.872141480445861816e-01 5.114178061485290527e-01 -5.374537706375122070e-01 2.941520512104034424e-01 5.540869385004043579e-02 3.673028573393821716e-02
4.846326708793640137e-01 -1.895039901137351990e-02 7.838904857635498047e-01 -1.019719019532203674e-01 5.043876916170120239e-02 -3.201774656772613525e-01 8.190328627824783325e-02 -1.677016466856002808e-01
8.819488286972045898e-01 6.266562640666961670e-02 -2.118290811777114868e-01 1.251955181360244751e-01 6.397113949060440063e-02 1.580451428890228271e-01 3.467801213264465332e-01 9.147120267152786255e-02
9.054254740476608276e-02 -4.852466285228729248e-03 7.559443116188049316e-01 1.807519644498825073e-01 -3.612684011459350586e-01 -4.232803583145141602e-01 2.045651338994503021e-02 2.784881889820098877e-01
4.129118025302886963e-01 -8.530634641647338867e-02 3.528631031513214111e-01 -2.652497291564941406e-01 -1.250797808170318604e-01 -3.456882759928703308e-02 6.912410259246826172e-01 3.642841875553131104e-01
7.213100194931030273e-01 -9.092559665441513062e-02 -3.160803020000457764e-02 1.484034508466720581e-01 1.486064493656158447e-01 -6.025453805923461914e-01 -1.482892930507659912e-01 2.031928896903991699e-01
4.462784826755523682e-01 -5.601292252540588379e-01 1.792250126600265503e-01 3.698594272136688232e-01 6.861688196659088135e-02 2.532235682010650635e-01 3.830527365207672119e-01 -3.203333020210266113e-01
2.017781585454940796e-01 -1.130197942256927490e-01 5.184299945831298828e-01 8.982937783002853394e-02 9.578732401132583618e-02 -1.965911984443664551e-01 4.917990267276763916e-01 6.164280176162719727e-01
3.598176836967468262e-01 -6.273357868194580078e-01 1.233437806367874146e-01 2.581892907619476318e-01 -3.638601303100585938e-02 1.441474258899688721e-01 -3.613918423652648926e-01 4.923406243324279785e-01
8.075685799121856689e-02 -8.277978301048278809e-01 3.864641487598419189e-01 2.170371115207672119e-01 -2.662268579006195068e-01 1.407002508640289307e-01 -9.502946585416793823e-02 1.098443865776062012e-01
2.834672927856445312e-01 -3.676578104496002197e-01 2.751654088497161865e-01 4.618636071681976318e-01 2.874127030372619629e-01 -8.434356749057769775e-02 5.189867019653320312e-01 3.692870438098907471e-01
4.565395414829254150e-01 -6.113301962614059448e-02 1.833680421113967896e-01 2.346876859664916992e-01 3.663979768753051758e-01 -2.497220598161220551e-02 3.567511141300201416e-01 6.610519886016845703e-01
3.294260799884796143e-01 -1.965703517198562622e-01 3.530225455760955811e-01 -1.592318415641784668e-01 -2.583239376544952393e-01 -2.702848017215728760e-01 5.795170068740844727e-01 4.766904413700103760e-01
5.580673217773437500e-01 3.383670747280120850e-01 3.095726370811462402e-01 4.185425043106079102e-01 -4.703571200370788574e-01 1.016120538115501404e-01 2.414477914571762085e-01 -1.148808225989341736e-01
7.490893006324768066e-01 1.890452653169631958e-01 4.509394764900207520e-01 -2.191743701696395874e-01 3.721646368503570557e-01 -3.322514519095420837e-02 7.792789489030838013e-02 -7.784674316644668579e-02
4.684423804283142090e-01 1.205934658646583557e-01 4.530045390129089355e-01 -2.759830951690673828e-01 -3.704239428043365479e-01 -1.305554714053869247e-02 -2.416510581970214844e-01 5.374564528465270996e-01
6.355819702148437500e-01 2.257927954196929932e-01 1.863311976194381714e-01 3.824712038040161133e-01 -5.959765315055847168e-01 -2.617760375142097473e-02 8.736474066972732544e-02 2.332220412790775299e-02
5.128604769706726074e-01 -5.162777304649353027e-01 7.137396186590194702e-02 1.456108223646879196e-02 -5.952946543693542480e-01 1.067640259861946106e-01 1.760838329792022705e-01 -2.614296674728393555e-01
3.010007441043853760e-01 -3.028016090393066406e-01 3.582020699977874756e-01 3.578277528285980225e-01 3.209769427776336670e-01 -3.333767652511596680e-01 3.480459749698638916e-01 4.754556119441986084e-01
5.080490708351135254e-01 1.897761523723602295e-01 3.595726191997528076e-01 1.706252545118331909e-01 -8.304055780172348022e-02 5.021381378173828125e-01 -8.186894655227661133e-02 5.307773947715759277e-01
9.062473475933074951e-02 1.588957570493221283e-02 7.932594418525695801e-01 1.867117285728454590e-01 -2.821333706378936768e-01 -4.305487573146820068e-01 1.064440310001373291e-01 2.260777801275253296e-01
3.967279791831970215e-01 -7.039204984903335571e-02 3.403582572937011719e-01 -2.677092552185058594e-01 -1.155416965484619141e-01 3.514181822538375854e-02 7.209419012069702148e-01 3.402912318706512451e-01
6.286080479621887207e-01 5.649604368954896927e-03 3.472394049167633057e-01 -1.109988391399383545e-01 2.257524803280830383e-02 -6.182665824890136719e-01 -2.422357052564620972e-01 1.745924800634384155e-01
7.111964821815490723e-01 1.723866760730743408e-01 2.704728208482265472e-02 4.033625423908233643e-01 -3.441483378410339355e-01 3.339915871620178223e-01 1.766080707311630249e-01 1.996763348579406738e-01
6.711370944976806641e-01 -1.806195676326751709e-01 1.036274135112762451e-01 6.222014781087636948e-03 -5.015146136283874512e-01 -9.595675021409988403e-02 -4.710413515567779541e-01 1.535238921642303467e-01
7.822812795639038086e-01 2.808332443237304688e-01 3.247978985309600830e-01 2.933648824691772461e-01 -2.452485561370849609e-01 2.087909877300262451e-01 -2.711679972708225250e-02 -1.146133989095687866e-01
7.091005444526672363e-01 1.781853288412094116e-01 1.884000003337860107e-02 3.178875744342803955e-01 -3.811275959014892578e-01 1.326124370098114014e-01 4.169713258743286133e-01 -1.652565300464630127e-01
8.480525612831115723e-01 -2.715402543544769287e-01 -2.564734816551208496e-01 -2.115833014249801636e-01 1.581148207187652588e-01 -1.602511554956436157e-01 -1.699248701333999634e-02 2.134411931037902832e-01
6.325623989105224609e-01 1.203836128115653992e-01 4.739475548267364502e-01 4.227177798748016357e-02 -1.386988759040832520e-01 5.591176152229309082e-01 2.369097492191940546e-04 -1.646495312452316284e-01
6.632714867591857910e-01 -2.380227856338024139e-02 5.273431539535522461e-01 2.209764122962951660e-01 2.215362936258316040e-01 6.340662389993667603e-02 -1.571835130453109741e-01 -3.934178054332733154e-01
6.412160396575927734e-01 -3.904096484184265137e-01 3.466225862503051758e-01 6.090906262397766113e-02 3.815521895885467529e-01 1.416345983743667603e-01 3.706383332610130310e-02 -3.815088868141174316e-01
8.112029433250427246e-01 5.725724250078201294e-02 -2.139250487089157104e-01 -2.319342829287052155e-02 -1.470368206501007080e-01 3.579456210136413574e-01 2.025904208421707153e-01 3.187192082405090332e-01
4.032853245735168457e-01 2.991683483123779297e-01 4.966982901096343994e-01 3.824972808361053467e-01 -2.297549247741699219e-01 -4.884131848812103271e-01 1.943957060575485229e-01 1.603785753250122070e-01
5.991359949111938477e-01 -4.125519096851348877e-02 2.814769744873046875e-01 2.306736558675765991e-01 -2.907677292823791504e-01 2.892570197582244873e-01 -2.753998637199401855e-01 5.126731991767883301e-01
7.383301854133605957e-01 2.825778126716613770e-01 3.696466982364654541e-01 -1.546376943588256836e-01 3.619006276130676270e-01 -1.541122347116470337e-01 2.066905796527862549e-01 1.304729133844375610e-01
4.095447063446044922e-01 -4.150367341935634613e-03 3.398178517818450928e-01 -2.232345044612884521e-01 -1.519338041543960571e-01 -1.511407643556594849e-02 6.970392465591430664e-01 3.972029685974121094e-01
4.894735813140869141e-01 -4.632128775119781494e-02 3.393591940402984619e-01 1.812864840030670166e-01 -7.529212832450866699e-01 2.472574450075626373e-02 -2.012344598770141602e-01 4.736426472663879395e-02
4.519474208354949951e-01 3.985049128532409668e-01 3.847254514694213867e-01 3.295404613018035889e-01 -3.001073300838470459e-01 2.715044915676116943e-01 2.789345979690551758e-01 3.724822700023651123e-01
3.275705873966217041e-01 -5.505173206329345703e-01 5.808790326118469238e-01 -2.939140796661376953e-01 2.176795005798339844e-01 -3.266127109527587891e-01 8.695419877767562866e-02 6.481592357158660889e-02
2.463207095861434937e-01 -2.034029960632324219e-01 4.525019228458404541e-01 -1.983691900968551636e-01 -3.195749223232269287e-01 5.894985049962997437e-02 7.311504483222961426e-01 1.168792918324470520e-01
1.507605910301208496e-01 -2.411647737026214600e-01 8.143466114997863770e-01 4.179675877094268799e-02 6.150409206748008728e-02 -3.787657916545867920e-01 3.238727748394012451e-01 -4.542658478021621704e-02
3.790581822395324707e-01 -2.512002550065517426e-02 1.822271645069122314e-01 1.532255858182907104e-01 -7.203394919633865356e-02 -3.200083076953887939e-01 5.508764982223510742e-01 6.228480339050292969e-01
3.208433091640472412e-01 -6.684477329254150391e-01 6.627184152603149414e-02 3.321674168109893799e-01 -3.162474036216735840e-01 9.878554940223693848e-02 4.251821041107177734e-01 -2.120360732078552246e-01
3.713599145412445068e-01 -4.304048418998718262e-01 7.764881849288940430e-02 3.001523315906524658e-01 -4.176543653011322021e-01 -4.672128558158874512e-01 -1.592199355363845825e-01 4.032972455024719238e-01
6.593404412269592285e-01 2.148489505052566528e-01 5.442829132080078125e-01 1.569281071424484253e-01 1.605838984251022339e-01 3.131536543369293213e-01 -2.645148932933807373e-01 -6.647718697786331177e-02
4.907408952713012695e-01 4.292347133159637451e-01 4.731905460357666016e-01 4.009523391723632812e-01 -3.922250494360923767e-02 9.570367634296417236e-02 8.936558663845062256e-02 4.142160117626190186e-01
7.902227044105529785e-01 -3.185901641845703125e-01 -3.022701144218444824e-01 3.456653058528900146e-01 1.494106203317642212e-01 -1.666160225868225098e-01 7.840556651353836060e-02 -8.345578610897064209e-02
7.998273372650146484e-01 6.174411624670028687e-02 -1.083702668547630310e-01 1.280999630689620972e-01 -4.590429663658142090e-01 2.367648631334304810e-01 -6.556365638971328735e-02 2.392355054616928101e-01
7.136719822883605957e-01 -6.730786710977554321e-02 1.276065856218338013e-01 -3.603304922580718994e-02 -2.736201286315917969e-01 5.859909653663635254e-01 -9.934093803167343140e-02 2.010927647352218628e-01
2.595210969448089600e-01 -5.230021476745605469e-01 4.549906551837921143e-01 -9.590698778629302979e-02 -1.124947443604469299e-01 2.280320823192596436e-01 -3.795932233333587646e-01 4.838989675045013428e-01
8.089696168899536133e-01 9.966093301773071289e-02 1.917065083980560303e-01 -3.133745118975639343e-02 1.278900206089019775e-01 -4.619855582714080811e-01 -2.509278059005737305e-01 7.177273929119110107e-02
7.192484736442565918e-01 -3.098207414150238037e-01 -3.860576078295707703e-02 -1.173348650336265564e-01 7.780276238918304443e-02 -5.929542183876037598e-01 -6.990057229995727539e-02 9.434393793344497681e-02
8.065520524978637695e-01 1.720505058765411377e-01 1.625365912914276123e-01 1.937777400016784668e-01 -2.642662227153778076e-01 1.353307813405990601e-01 8.051296323537826538e-02 -4.015857577323913574e-01
7.569764256477355957e-01 1.318463236093521118e-01 3.175908625125885010e-01 -1.905460059642791748e-01 2.906281352043151855e-01 -3.480430245399475098e-01 -2.094094157218933105e-01 1.515930593013763428e-01
4.645562171936035156e-01 -1.620532870292663574e-01 -7.602998521178960800e-03 1.092776879668235779e-01 -4.056227505207061768e-01 -3.219929635524749756e-01 -2.705906331539154053e-01 6.360017657279968262e-01
5.419775843620300293e-01 -4.896903634071350098e-01 -5.014907941222190857e-02 2.516011595726013184e-01 -4.960209727287292480e-01 3.374524414539337158e-02 3.604817390441894531e-01 -1.533718854188919067e-01
7.728472352027893066e-01 -3.612599670886993408e-01 3.938129171729087830e-02 -3.073554039001464844e-01 -9.677240252494812012e-02 2.934471964836120605e-01 -1.881949901580810547e-01 -2.128068208694458008e-01
5.818058252334594727e-01 1.673363149166107178e-01 2.408439069986343384e-01 1.165999993681907654e-01 -4.574660584330558777e-02 -7.248252630233764648e-01 1.287429630756378174e-01 1.336418688297271729e-01
3.453769087791442871e-01 -1.294041723012924194e-01 7.394805550575256348e-01 1.131763402372598648e-02 8.063022792339324951e-02 -4.312788844108581543e-01 2.953240573406219482e-01 -1.931087821722030640e-01
3.598037958145141602e-01 -2.805535197257995605e-01 3.124037683010101318e-01 -4.166496396064758301e-01 -8.854671567678451538e-02 -1.975355893373489380e-01 4.941501915454864502e-01 4.791584014892578125e-01
3.008707165718078613e-01 -8.503893762826919556e-02 2.911162376403808594e-01 1.209466233849525452e-01 -3.325516730546951294e-02 -3.814710676670074463e-01 5.330638289451599121e-01 6.099880337715148926e-01
2.343209534883499146e-01 -1.805391907691955566e-01 4.003003835678100586e-01 -1.841406226158142090e-01 -4.563306570053100586e-01 6.557855289429426193e-03 6.585015654563903809e-01 2.764891088008880615e-01
4.188264310359954834e-01 -1.068637985736131668e-02 4.048238396644592285e-01 -2.644997537136077881e-01 -1.308137178421020508e-01 -2.602797932922840118e-02 7.284171581268310547e-01 2.055400758981704712e-01
2.903628051280975342e-01 -3.204578757286071777e-01 2.831508815288543701e-01 -3.288761973381042480e-01 -1.690879762172698975e-01 -1.011306941509246826e-01 4.967432022094726562e-01 5.823146700859069824e-01
7.215254306793212891e-01 -3.714404404163360596e-01 -3.607491254806518555e-01 2.194586545228958130e-01 -3.252361342310905457e-02 -3.343103453516960144e-02 3.893796503543853760e-01 9.663886576890945435e-02
5.841448307037353516e-01 -3.331246972084045410e-01 2.454940676689147949e-01 -2.084911018610000610e-01 4.307308197021484375e-01 -4.375959038734436035e-01 1.028522923588752747e-01 2.376319319009780884e-01
2.080626636743545532e-01 -2.299024313688278198e-01 5.215480923652648926e-01 -2.730312645435333252e-01 -3.294703960418701172e-01 3.910380229353904724e-02 5.985650420188903809e-01 2.982220351696014404e-01
5.620614290237426758e-01 3.029302060604095459e-01 6.754460334777832031e-01 2.499919235706329346e-01 -1.656943857669830322e-01 -7.230617851018905640e-02 -2.336931228637695312e-02 -2.009180933237075806e-01
7.402410507202148438e-01 -4.348849356174468994e-01 8.117526024580001831e-02 -1.468860656023025513e-01 6.452938076108694077e-03 1.550944149494171143e-01 -4.203487038612365723e-01 -1.842942088842391968e-01
5.177587270736694336e-01 -1.977848634123802185e-02 7.216433435678482056e-02 2.236267179250717163e-01 -7.503377199172973633e-01 6.930232793092727661e-02 1.536003500223159790e-01 2.914024591445922852e-01
4.869759678840637207e-01 3.679499328136444092e-01 3.813956677913665771e-01 3.859538137912750244e-01 -4.538206756114959717e-01 -1.210647821426391602e-01 1.862822473049163818e-01 2.788068056106567383e-01
6.068094372749328613e-01 -2.971732616424560547e-01 1.194580495357513428e-01 2.185979485511779785e-01 -5.371590852737426758e-01 -5.484909936785697937e-02 -4.197583794593811035e-01 -1.169173642992973328e-01
6.389161944389343262e-01 -2.542549073696136475e-01 2.499717324972152710e-01 -1.198052912950515747e-01 -3.003776967525482178e-01 4.463631510734558105e-01 -3.971994817256927490e-01 -5.538316071033477783e-02
5.843493342399597168e-01 -3.397346735000610352e-01 4.508519545197486877e-02 3.265721797943115234e-01 -5.732337236404418945e-01 -6.901952624320983887e-02 -2.097315788269042969e-01 -2.389278858900070190e-01
7.332956194877624512e-01 -4.156388640403747559e-01 6.354690343141555786e-02 -3.396871685981750488e-01 -2.081045508384704590e-02 2.364941686391830444e-01 -2.926094830036163330e-01 -1.676703989505767822e-01
6.372541785240173340e-01 -1.835012882947921753e-01 5.230563282966613770e-01 -7.687430083751678467e-02 1.700218617916107178e-01 -2.577747404575347900e-02 1.781384795904159546e-01 -4.684351384639739990e-01
8.555826544761657715e-01 -1.204677224159240723e-01 -1.131899133324623108e-01 -5.941638350486755371e-02 1.751265302300453186e-02 1.429627276957035065e-02 3.742954134941101074e-01 -3.106691241264343262e-01
8.802825212478637695e-01 -3.104674816131591797e-01 -2.008975148200988770e-01 -1.109318360686302185e-01 9.976416826248168945e-02 3.974622860550880432e-02 1.949039548635482788e-01 -1.628705263137817383e-01
2.966164946556091309e-01 1.849967390298843384e-01 6.866412758827209473e-01 3.030437529087066650e-01 -4.421085119247436523e-01 -3.144680857658386230e-01 -2.276998013257980347e-02 1.400522887706756592e-01
5.120337009429931641e-01 -1.462646424770355225e-01 4.261013865470886230e-01 -8.163668960332870483e-02 5.276167392730712891e-01 -1.244370192289352417e-01 3.814460933208465576e-01 2.980538010597229004e-01
6.021640300750732422e-01 -1.298599839210510254e-01 1.186551079154014587e-01 -5.115432739257812500e-01 -5.460750460624694824e-01 1.092139407992362976e-01 1.033083721995353699e-01 1.548579037189483643e-01
3.159227371215820312e-01 -3.369756639003753662e-01 8.161614835262298584e-02 6.377713084220886230e-01 -2.273551523685455322e-01 -5.150957703590393066e-01 -5.604852363467216492e-02 2.303722500801086426e-01
3.674484491348266602e-01 -9.489355981349945068e-02 5.506561994552612305e-01 4.735039174556732178e-01 -2.943039834499359131e-01 4.909708797931671143e-01 -2.968153730034828186e-02 7.617681403644382954e-04
8.465408086776733398e-01 -2.672065794467926025e-01 -2.578400373458862305e-01 1.122060883790254593e-02 -1.289320886135101318e-01 2.479431033134460449e-01 2.207300066947937012e-01 1.361652910709381104e-01
3.985620737075805664e-01 -4.266716241836547852e-01 1.662161499261856079e-01 -3.038195669651031494e-01 -6.230060756206512451e-02 -2.602703869342803955e-01 4.247103929519653320e-01 5.358774065971374512e-01
8.591120839118957520e-01 8.287201076745986938e-02 9.703584760427474976e-02 -1.741589456796646118e-01 -1.143319234251976013e-01 -4.474607408046722412e-01 3.464925661683082581e-02 -2.859782055020332336e-02
3.274984955787658691e-01 -6.304084658622741699e-01 2.285785228013992310e-01 -3.840586841106414795e-01 -9.946811944246292114e-02 -3.167933821678161621e-01 3.024482131004333496e-01 3.063556849956512451e-01
6.477176547050476074e-01 3.935279697179794312e-02 5.899176001548767090e-01 1.255204975605010986e-01 -9.794717282056808472e-02 2.052121162414550781e-01 -4.005234539508819580e-01 -5.504887923598289490e-02
3.830813169479370117e-01 -2.070503085851669312e-01 -1.009623110294342041e-01 3.345411121845245361e-01 -5.987274050712585449e-01 -2.313349843025207520e-01 1.406587064266204834e-01 5.064509510993957520e-01
6.774552464485168457e-01 -2.795009315013885498e-01 -3.207617104053497314e-01 3.729761242866516113e-01 -1.952090859413146973e-01 -3.142100572586059570e-01 2.710222899913787842e-01 1.031830981373786926e-01
2.674825787544250488e-01 -4.810154438018798828e-01 4.609202742576599121e-01 -1.053010895848274231e-01 5.443003494292497635e-03 6.875734329223632812e-01 -1.205291319638490677e-02 -2.468706853687763214e-02
4.214270412921905518e-01 -3.609308600425720215e-01 1.843313500285148621e-02 5.089963674545288086e-01 9.277777373790740967e-02 2.302461713552474976e-01 -2.115006446838378906e-01 5.712772607803344727e-01
4.127348959445953369e-01 1.592922061681747437e-01 5.511346459388732910e-01 3.327591717243194580e-01 -1.036381870508193970e-01 5.337662696838378906e-01 -7.360325008630752563e-02 2.978812456130981445e-01
5.553749203681945801e-01 -5.120146274566650391e-01 -1.059138681739568710e-02 -1.460269093513488770e-01 -2.841885685920715332e-01 1.028519794344902039e-01 -2.263512313365936279e-01 5.151575803756713867e-01
9.495835900306701660e-01 3.416292369365692139e-02 -2.312295585870742798e-01 -4.949756711721420288e-02 -1.385567635297775269e-01 4.785133525729179382e-03 1.368817836046218872e-01 5.700297653675079346e-02
7.036278843879699707e-01 -3.630071878433227539e-01 1.443101465702056885e-01 -4.446000978350639343e-02 -3.013930618762969971e-01 2.187707573175430298e-01 -4.597747921943664551e-01 -1.550080999732017517e-02
4.088605940341949463e-01 -4.889130890369415283e-01 4.587876498699188232e-01 4.347256422042846680e-01 -3.280463516712188721e-01 2.764999866485595703e-01 9.624722599983215332e-02 3.153186291456222534e-02
4.178280532360076904e-01 3.099816739559173584e-01 7.505302429199218750e-01 1.211317554116249084e-01 -2.332508116960525513e-01 -3.005699813365936279e-01 5.545378476381301880e-02 -5.949047207832336426e-02
3.839181065559387207e-01 3.124953806400299072e-01 7.619733810424804688e-01 2.083629071712493896e-01 -2.310545593500137329e-01 -2.603634893894195557e-01 4.039395973086357117e-02 -9.015601873397827148e-02
6.981415152549743652e-01 -2.551688849925994873e-01 2.004937976598739624e-01 -3.543607592582702637e-01 -3.656619787216186523e-01 1.966248154640197754e-01 -2.980869710445404053e-01 -1.431506723165512085e-01
3.529249131679534912e-01 2.143879979848861694e-01 6.506781578063964844e-01 1.446425169706344604e-01 -1.582074463367462158e-01 8.492741733789443970e-03 -1.247726902365684509e-01 5.869483351707458496e-01
3.128792345523834229e-01 2.187095880508422852e-01 6.121255159378051758e-01 2.692432403564453125e-01 -4.770974218845367432e-01 -3.689607083797454834e-01 1.185225993394851685e-01 1.711187362670898438e-01
9.108554720878601074e-01 1.301831901073455811e-01 -1.497598588466644287e-01 9.511980228126049042e-03 -1.336137503385543823e-01 2.348563969135284424e-01 8.286773413419723511e-02 2.258287817239761353e-01
6.567831635475158691e-01 -8.303310722112655640e-02 2.313628196716308594e-01 -6.223647296428680420e-02 -1.264112591743469238e-01 5.493212938308715820e-01 -3.783131539821624756e-01 2.085296511650085449e-01
5.433771014213562012e-01 -4.168371856212615967e-01 -1.069307848811149597e-01 5.211514830589294434e-01 -4.651597887277603149e-02 -4.694747030735015869e-01 -1.164438016712665558e-02 1.589004546403884888e-01
4.486100673675537109e-01 3.182012736797332764e-01 6.854751110076904297e-01 4.289043843746185303e-01 1.109547615051269531e-01 -2.527066506445407867e-02 1.574923247098922729e-01 7.686673104763031006e-02
6.728078126907348633e-01 -9.638908505439758301e-02 4.974761903285980225e-01 1.644564121961593628e-01 3.745078742504119873e-01 1.525307446718215942e-01 -1.738839894533157349e-01 -2.641077339649200439e-01
3.898863792419433594e-01 -1.116147711873054504e-01 4.161911308765411377e-01 6.390967965126037598e-01 5.514534655958414078e-03 -4.382818043231964111e-01 1.463721245527267456e-01 -2.008102834224700928e-01
9.020394682884216309e-01 -5.223778635263442993e-02 -1.763663738965988159e-01 5.068755522370338440e-02 -3.311097621917724609e-01 1.988637298345565796e-01 -2.491749636828899384e-02 1.097184047102928162e-02
7.235614061355590820e-01 9.779965877532958984e-02 6.295315176248550415e-02 1.405687779188156128e-01 -3.176860511302947998e-01 4.174768924713134766e-01 -1.177358347922563553e-02 4.096605777740478516e-01
2.301363795995712280e-01 -3.237725496292114258e-01 2.621681392192840576e-01 -9.001314640045166016e-02 -3.106596171855926514e-01 -6.919605284929275513e-02 6.388532519340515137e-01 5.059080719947814941e-01
7.071574330329895020e-01 -9.232535213232040405e-02 -2.987575829029083252e-01 2.091131508350372314e-01 -3.901669681072235107e-01 -1.956842541694641113e-01 3.694585710763931274e-02 4.080842435359954834e-01
7.835605144500732422e-01 -3.433534204959869385e-01 -8.343232423067092896e-02 -3.868244588375091553e-02 -3.529797792434692383e-01 -2.860784530639648438e-01 1.278010755777359009e-01 -1.921333819627761841e-01
8.878047466278076172e-01 -2.838451266288757324e-01 -2.414428144693374634e-01 3.405535593628883362e-02 -8.468274772167205811e-02 -4.401185736060142517e-02 1.061647161841392517e-01 -2.267179787158966064e-01
5.319846272468566895e-01 -4.527127146720886230e-01 2.675885856151580811e-01 1.540463715791702271e-01 3.782343268394470215e-01 3.383830189704895020e-02 3.693019151687622070e-01 -3.689438104629516602e-01
8.393359780311584473e-01 6.999512761831283569e-02 1.040777266025543213e-01 -9.399947524070739746e-02 5.651795864105224609e-02 -4.672242403030395508e-01 -2.060764729976654053e-01 8.359170705080032349e-02
8.816156387329101562e-01 -3.236610293388366699e-01 -2.049636542797088623e-01 8.430335670709609985e-02 5.407077260315418243e-03 -2.582476735115051270e-01 4.610450938344001770e-02 5.786159541457891464e-03
7.539765834808349609e-01 -3.743754327297210693e-01 -1.119488328695297241e-01 -4.076500609517097473e-02 -3.058806359767913818e-01 4.071897864341735840e-01 1.438441500067710876e-02 -1.326442360877990723e-01
2.291463017463684082e-01 -2.099196910858154297e-01 4.152820706367492676e-01 -3.251887112855911255e-02 -2.242468893527984619e-01 -1.658195555210113525e-01 5.293653607368469238e-01 6.098348498344421387e-01
3.445105850696563721e-01 -5.670845136046409607e-02 1.721262484788894653e-01 3.011127114295959473e-01 1.819610409438610077e-02 -3.318918049335479736e-01 4.843753874301910400e-01 6.424154043197631836e-01
6.040022373199462891e-01 -5.812736153602600098e-01 2.575921714305877686e-01 -3.697555661201477051e-01 1.617345772683620453e-02 -1.639337390661239624e-01 1.925554871559143066e-01 -1.732508987188339233e-01
4.467782974243164062e-01 1.583423465490341187e-01 6.262323260307312012e-01 2.546808719635009766e-01 -2.838903665542602539e-01 3.371231257915496826e-01 -2.187696993350982666e-01 2.760102152824401855e-01
6.084017157554626465e-01 2.789445519447326660e-01 5.129711031913757324e-01 -2.012342214584350586e-01 2.505244016647338867e-01 -2.354594022035598755e-01 1.380031257867813110e-01 3.333980143070220947e-01
1.768058389425277710e-01 -2.911296784877777100e-01 8.376577496528625488e-01 -6.903030723333358765e-02 -2.469413578510284424e-01 5.469775572419166565e-02 -3.152231574058532715e-01 1.192053109407424927e-01
3.742693662643432617e-01 -3.058144450187683105e-01 2.288561463356018066e-01 -3.827919661998748779e-01 -1.237788647413253784e-01 -1.826369911432266235e-01 4.714837968349456787e-01 5.445371270179748535e-01
6.582951545715332031e-01 8.079173974692821503e-03 2.253365218639373779e-01 -3.536298274993896484e-01 -3.720965683460235596e-01 4.365400075912475586e-01 2.008102983236312866e-01 1.463005989789962769e-01
8.425087332725524902e-01 1.167892366647720337e-01 -1.162103787064552307e-01 5.755139887332916260e-02 -6.879190355539321899e-02 1.054919585585594177e-01 4.819419980049133301e-01 -1.076727882027626038e-01
4.953339099884033203e-01 3.593488335609436035e-01 4.430197775363922119e-01 1.840122938156127930e-01 -2.356773167848587036e-01 4.264536499977111816e-01 1.598388701677322388e-01 3.639101982116699219e-01
4.843901395797729492e-01 -5.946244001388549805e-01 -1.940919756889343262e-01 3.090927600860595703e-01 -1.441099960356950760e-02 -5.147753357887268066e-01 8.238589018583297729e-02 8.117498457431793213e-02
3.950801491737365723e-01 2.337370216846466064e-01 8.340685963630676270e-01 5.132683366537094116e-02 -1.318484842777252197e-01 -1.921746283769607544e-01 1.120698377490043640e-01 -1.552387773990631104e-01
6.303354501724243164e-01 -5.435636639595031738e-01 -4.336864128708839417e-02 -2.412024289369583130e-01 -3.822342753410339355e-01 2.231984585523605347e-01 1.328999549150466919e-01 -1.832300722599029541e-01
6.090064048767089844e-01 -3.220676779747009277e-01 2.394302748143672943e-02 1.184895411133766174e-01 -3.984822332859039307e-01 -1.486515551805496216e-01 4.536605179309844971e-01 -3.522462248802185059e-01
5.407313108444213867e-01 3.380849957466125488e-02 6.808106899261474609e-01 2.580736875534057617e-01 -6.230646744370460510e-02 2.929482460021972656e-01 -1.981217712163925171e-01 -2.177343368530273438e-01
3.589965999126434326e-01 -2.826857566833496094e-01 3.597018420696258545e-01 -1.532692909240722656e-01 -2.158705890178680420e-01 -1.196252480149269104e-01 4.568895697593688965e-01 6.071861386299133301e-01
5.007029175758361816e-01 -4.996791109442710876e-02 5.049492716789245605e-01 4.834994077682495117e-01 -3.276607394218444824e-01 2.393024414777755737e-01 -3.045327663421630859e-01 -2.620786242187023163e-02
7.041178345680236816e-01 -3.410583138465881348e-01 1.594172716140747070e-01 3.882652893662452698e-02 -3.712892159819602966e-02 -3.311908543109893799e-01 2.967607676982879639e-01 -4.022971987724304199e-01
3.140025138854980469e-01 -6.843184828758239746e-01 3.418710231781005859e-01 3.606226742267608643e-01 1.409398466348648071e-01 5.659738089889287949e-04 3.992906212806701660e-01 -8.299957215785980225e-02
1.380257606506347656e-01 -6.970650553703308105e-01 5.241874456405639648e-01 7.180537283420562744e-02 -3.615193665027618408e-01 2.485060840845108032e-01 -1.008849665522575378e-01 -1.117650344967842102e-01
7.334426641464233398e-01 -4.636802375316619873e-01 3.005503676831722260e-03 -3.680013716220855713e-01 -1.309114247560501099e-01 1.686777621507644653e-01 -1.609397828578948975e-01 -2.003418505191802979e-01
4.557872116565704346e-01 1.125443652272224426e-01 4.972454905509948730e-01 -3.922512531280517578e-01 -1.244685500860214233e-01 -2.064562588930130005e-01 4.225683808326721191e-01 3.765591382980346680e-01
7.757894992828369141e-01 -6.412261724472045898e-02 -2.610396742820739746e-01 3.009645342826843262e-01 -8.130186796188354492e-02 -1.768969446420669556e-01 3.966319859027862549e-01 2.002448290586471558e-01
3.797594606876373291e-01 -4.497788846492767334e-01 5.198032259941101074e-01 -3.423959016799926758e-01 2.925472557544708252e-01 -3.352696299552917480e-01 1.316336095333099365e-01 2.252427488565444946e-01
8.386622667312622070e-01 8.069133013486862183e-02 1.500061899423599243e-01 5.231751874089241028e-02 -4.205129444599151611e-01 -2.889522723853588104e-02 2.869645953178405762e-01 -6.986213475465774536e-02
4.779385626316070557e-01 1.241769269108772278e-01 5.154988765716552734e-01 4.573689401149749756e-01 6.368148326873779297e-02 4.694095551967620850e-01 -1.459384113550186157e-01 1.884960830211639404e-01
9.494248628616333008e-01 6.070376932621002197e-02 -1.682680398225784302e-01 2.752325125038623810e-02 1.743912324309349060e-02 1.240377500653266907e-01 2.067795842885971069e-01 8.595769107341766357e-02
4.952102303504943848e-01 4.506261348724365234e-01 5.368493199348449707e-01 2.663552761077880859e-01 8.704704046249389648e-02 -1.590034663677215576e-01 -1.460034772753715515e-02 3.993470966815948486e-01
5.157357454299926758e-01 3.455037772655487061e-01 6.786518692970275879e-01 3.032855391502380371e-01 -2.285365462303161621e-01 -2.024884149432182312e-02 -2.245687320828437805e-02 -9.460382163524627686e-02
2.775115072727203369e-01 -4.515589773654937744e-01 5.616962909698486328e-01 -1.771158128976821899e-01 2.243151515722274780e-01 -3.066112995147705078e-01 4.499076604843139648e-01 1.595763266086578369e-01
5.353873968124389648e-01 2.039473652839660645e-01 5.185576081275939941e-01 3.117689490318298340e-01 -4.801900982856750488e-01 1.637833416461944580e-01 -1.368637382984161377e-01 1.718274503946304321e-01
6.665939092636108398e-01 -2.242736220359802246e-01 1.986076533794403076e-01 -3.158840537071228027e-01 -5.268865227699279785e-01 1.031512543559074402e-01 -2.337691187858581543e-01 1.524089872837066650e-01
6.708058118820190430e-01 -5.335895419120788574e-01 -2.141205668449401855e-01 -7.466015219688415527e-02 -3.456304073333740234e-01 1.340251266956329346e-01 2.469266653060913086e-01 -1.244354695081710815e-01
6.766975522041320801e-01 3.678217157721519470e-02 5.126081109046936035e-01 -4.182308316230773926e-01 2.387695908546447754e-01 1.252203434705734253e-01 -1.663226783275604248e-01 5.185524374246597290e-02
9.326748847961425781e-01 1.017216965556144714e-01 -1.706572473049163818e-01 1.091550141572952271e-01 -5.342282727360725403e-02 4.376259073615074158e-02 2.718894183635711670e-01 -6.206595804542303085e-03
6.488044261932373047e-01 -2.600507736206054688e-01 -1.954959481954574585e-01 1.965978890657424927e-01 -5.532683730125427246e-01 -1.284941285848617554e-01 -1.714268028736114502e-01 2.873207330703735352e-01
6.987502574920654297e-01 6.095701828598976135e-02 2.075812369585037231e-01 -2.795527875423431396e-01 -4.392152130603790283e-01 3.587391972541809082e-01 2.234154045581817627e-01 -1.235895827412605286e-01
6.580487489700317383e-01 -3.158881068229675293e-01 9.954854846000671387e-02 -2.850229144096374512e-01 2.217237651348114014e-01 -5.077128410339355469e-01 1.723840236663818359e-01 1.984653621912002563e-01
4.947142899036407471e-01 3.246413469314575195e-01 7.501589655876159668e-01 1.773964017629623413e-01 -1.544986218214035034e-01 -1.025249361991882324e-01 -7.182721048593521118e-02 -1.269554048776626587e-01
5.953317284584045410e-01 -4.723182693123817444e-02 4.938645660877227783e-01 -3.822791874408721924e-01 2.875831723213195801e-01 1.939543336629867554e-01 -2.275306731462478638e-01 2.849864661693572998e-01
5.138608813285827637e-01 -4.517856836318969727e-01 -8.023879677057266235e-02 6.241011619567871094e-01 -2.344452217221260071e-02 -3.655224740505218506e-01 -1.560482289642095566e-02 -3.868384286761283875e-02
4.593419432640075684e-01 -2.440401017665863037e-01 3.305182158946990967e-01 5.532534718513488770e-01 1.295299530029296875e-01 -4.457280933856964111e-01 1.505027711391448975e-01 -2.757081389427185059e-01
3.688638210296630859e-01 -1.267518252134323120e-01 7.169828563928604126e-02 1.058877110481262207e-01 -9.717567265033721924e-02 -9.281700849533081055e-02 5.647115111351013184e-01 7.032520174980163574e-01
6.594144701957702637e-01 6.191413104534149170e-02 1.835449486970901489e-01 -3.080859482288360596e-01 -3.869516849517822266e-01 4.655255377292633057e-01 2.574467957019805908e-01 -2.979038516059517860e-03
4.917299151420593262e-01 -2.482233941555023193e-01 3.573249280452728271e-01 -4.086340963840484619e-01 2.020030170679092407e-01 -1.710238754749298096e-01 4.456743001937866211e-01 3.650262057781219482e-01
3.968085050582885742e-01 -2.261859625577926636e-01 6.250960230827331543e-01 -3.018866777420043945e-01 2.445154786109924316e-01 -2.251705387607216835e-03 3.352370858192443848e-01 3.705745935440063477e-01
5.121211409568786621e-01 -4.150304198265075684e-01 6.797679066658020020e-01 1.772934794425964355e-01 1.452082693576812744e-01 -1.618334352970123291e-01 -1.091903746128082275e-01 -1.129874438047409058e-01
6.110892891883850098e-01 -1.342430710792541504e-01 4.365727007389068604e-01 1.179522648453712463e-01 -1.213154494762420654e-01 9.768750518560409546e-02 2.932749688625335693e-01 -5.420051813125610352e-01
3.442867994308471680e-01 -1.922229081392288208e-01 7.509389519691467285e-02 6.770156621932983398e-01 -2.328148335218429565e-01 -5.166442990303039551e-01 3.355209529399871826e-02 2.414079755544662476e-01
2.195801138877868652e-01 -3.750817477703094482e-01 3.847117424011230469e-01 -2.201837003231048584e-01 -4.307355880737304688e-01 -6.434667110443115234e-02 6.199203729629516602e-01 2.015921771526336670e-01
3.931117951869964600e-01 -2.469870597124099731e-01 3.301343917846679688e-01 6.084336042404174805e-01 3.396668657660484314e-02 -4.747610390186309814e-01 1.688992232084274292e-01 -2.240572422742843628e-01
7.296869158744812012e-01 1.131956279277801514e-01 1.956957876682281494e-01 9.580702334642410278e-02 -4.320196807384490967e-01 2.201740294694900513e-01 3.270641565322875977e-01 -2.553028464317321777e-01
7.080029845237731934e-01 -3.028246164321899414e-01 -2.474746480584144592e-02 -2.218746021389961243e-02 2.306189984083175659e-01 -5.743065476417541504e-01 -5.955668538808822632e-02 1.391546279191970825e-01
7.042046785354614258e-01 -3.150179088115692139e-01 3.424443900585174561e-01 -4.479015991091728210e-02 1.797351092100143433e-01 9.048090875148773193e-02 -9.650573134422302246e-03 -4.949754774570465088e-01
3.255034983158111572e-01 -2.294197976589202881e-01 5.812814235687255859e-01 2.057894915342330933e-01 4.342149496078491211e-01 -3.069126605987548828e-01 3.336773514747619629e-01 2.590329945087432861e-01
3.057563006877899170e-01 -3.966815769672393799e-01 1.717875450849533081e-01 7.025279998779296875e-01 1.478336453437805176e-01 2.544635236263275146e-01 -5.492081493139266968e-02 3.694286942481994629e-01
7.631623148918151855e-01 -4.512147009372711182e-01 2.609953097999095917e-02 2.330894023180007935e-02 -2.817614376544952393e-01 -9.153234213590621948e-02 1.063868477940559387e-01 -3.371621966361999512e-01
5.025603175163269043e-01 -1.112157758325338364e-02 4.849900603294372559e-01 -3.537904098629951477e-02 -6.184722185134887695e-01 3.490223586559295654e-01 -7.269939780235290527e-02 3.511077165603637695e-02
6.652020215988159180e-01 -3.264307379722595215e-01 1.531974077224731445e-01 -2.795834541320800781e-01 -3.992471098899841309e-01 8.397895842790603638e-02 -4.264255762100219727e-01 3.199406713247299194e-02
2.762270569801330566e-01 -4.626419767737388611e-02 4.765949547290802002e-01 6.173584461212158203e-01 -5.911954119801521301e-02 -4.581980407238006592e-01 3.055214285850524902e-01 8.062335103750228882e-02
6.460588574409484863e-01 -2.681343257427215576e-01 6.047265976667404175e-02 -3.199180215597152710e-02 -4.995273947715759277e-01 -1.397360116243362427e-01 -4.617144763469696045e-01 1.542644947767257690e-01
3.550324141979217529e-01 -7.959654927253723145e-02 3.976609408855438232e-01 -3.197926878929138184e-01 -2.055979222059249878e-01 -1.643791794776916504e-02 5.281211137771606445e-01 5.345672369003295898e-01
4.728724956512451172e-01 2.239987999200820923e-01 6.330876350402832031e-01 3.193228244781494141e-01 -7.951871305704116821e-02 -4.022350907325744629e-01 2.064813822507858276e-01 -1.126867309212684631e-01
7.557794451713562012e-01 -4.056466817855834961e-01 -3.446252783760428429e-03 -1.846935451030731201e-01 3.811663389205932617e-02 3.103895485401153564e-01 -3.444644212722778320e-01 -1.169366911053657532e-01
4.630626738071441650e-01 -2.152135372161865234e-01 6.633963584899902344e-01 2.956420779228210449e-01 1.380875557661056519e-01 8.372176438570022583e-02 -4.247594177722930908e-01 -7.251868396997451782e-02
3.242527842521667480e-01 -1.998164691030979156e-03 2.541836202144622803e-01 1.216364726424217224e-01 -1.352802664041519165e-01 -2.941533029079437256e-01 5.385034680366516113e-01 6.485664844512939453e-01
8.596388697624206543e-01 -7.876110076904296875e-02 1.246143132448196411e-01 1.089144423604011536e-01 1.898653060197830200e-01 -1.349445879459381104e-01 -1.552952975034713745e-01 -3.860714137554168701e-01
6.053748130798339844e-01 -4.857915639877319336e-01 1.849071234464645386e-01 -3.736239075660705566e-01 -3.540162369608879089e-02 -2.867151498794555664e-01 2.952833175659179688e-01 -2.304159849882125854e-01
5.226917266845703125e-01 -8.634132891893386841e-02 7.159934043884277344e-01 5.967084690928459167e-02 -5.186090990900993347e-02 1.105363294482231140e-01 -4.028383791446685791e-01 -1.610743701457977295e-01
6.161175966262817383e-01 -7.111438363790512085e-02 5.679388642311096191e-01 1.798473000526428223e-01 4.450511038303375244e-01 8.732219040393829346e-02 -1.953288912773132324e-01 -1.288148760795593262e-01
4.030793607234954834e-01 -5.391672849655151367e-01 2.010702639818191528e-01 6.407196521759033203e-01 -1.265014559030532837e-01 3.043344989418983459e-02 -1.271694600582122803e-01 2.505474984645843506e-01
2.621284723281860352e-01 -7.405447363853454590e-01 -2.832358516752719879e-02 1.926047056913375854e-01 -9.367766231298446655e-02 -2.638351917266845703e-01 4.911967515945434570e-01 1.591379940509796143e-01
4.221752882003784180e-01 1.273842900991439819e-01 7.885245084762573242e-01 1.304533183574676514e-01 8.769927080720663071e-04 -3.820562660694122314e-01 1.957048429176211357e-03 -1.441559344530105591e-01
4.840699136257171631e-01 -4.181571304798126221e-01 -2.272806167602539062e-01 4.766509532928466797e-01 -2.030402570962905884e-01 -3.538252413272857666e-01 3.310910761356353760e-01 1.895509213209152222e-01
5.925422906875610352e-01 -4.043591916561126709e-01 -9.796722792088985443e-03 7.714703679084777832e-02 -5.694733262062072754e-01 2.234756201505661011e-02 -3.355075120925903320e-01 2.048782706260681152e-01
8.445928096771240234e-01 -2.691290676593780518e-01 2.324836887419223785e-02 -1.235581263899803162e-01 -9.155851602554321289e-02 -2.008298486471176147e-01 2.495708614587783813e-01 -2.956757545471191406e-01
8.559079766273498535e-01 -2.513210177421569824e-01 -1.474505513906478882e-01 1.213317438960075378e-01 -1.260935664176940918e-01 -1.025001034140586853e-01 2.881091535091400146e-01 -2.416265904903411865e-01
5.821068286895751953e-01 -4.839142784476280212e-02 1.378784924745559692e-01 3.114803135395050049e-01 -3.906624019145965576e-01 2.287062443792819977e-02 -3.709377348423004150e-01 5.020405054092407227e-01
4.374243021011352539e-01 -4.560935497283935547e-01 3.280030488967895508e-01 8.118781447410583496e-02 5.202280282974243164e-01 -6.863254308700561523e-02 3.422934412956237793e-01 3.065105676651000977e-01
7.843250632286071777e-01 -3.435291349887847900e-02 3.447800278663635254e-01 -9.728778153657913208e-02 6.363750994205474854e-02 4.450528621673583984e-01 -1.241288632154464722e-01 -1.943864673376083374e-01
5.065444707870483398e-01 1.767674833536148071e-01 6.951889395713806152e-01 4.132348299026489258e-01 -1.012080684304237366e-01 1.720445603132247925e-01 -1.309580057859420776e-01 -3.350966051220893860e-02
8.027231693267822266e-01 -4.043781459331512451e-01 -2.034403150901198387e-03 -1.146255061030387878e-01 -2.788634896278381348e-01 -1.337487250566482544e-01 2.129610627889633179e-01 -1.948445588350296021e-01
7.747225165367126465e-01 -5.729963537305593491e-03 3.973893821239471436e-01 1.765233092010021210e-02 -3.994311392307281494e-01 1.930174082517623901e-01 -1.996378451585769653e-01 6.990129500627517700e-02
3.470457792282104492e-01 -3.203067556023597717e-02 6.906144618988037109e-01 -1.327294111251831055e-02 -5.226561427116394043e-01 2.459836453199386597e-01 -1.018543913960456848e-01 2.394936680793762207e-01
6.215839982032775879e-01 -2.254163026809692383e-01 3.352308273315429688e-01 -2.418510615825653076e-01 -1.701296120882034302e-01 3.517807424068450928e-01 -4.703378975391387939e-01 1.343038827180862427e-01
2.878668308258056641e-01 -7.817181758582592010e-03 5.926581621170043945e-01 2.686543948948383331e-02 1.047176122665405273e-01 -2.292942851781845093e-01 6.719479560852050781e-01 2.237192392349243164e-01
7.288026213645935059e-01 5.001503229141235352e-02 1.592100560665130615e-01 -1.947108805179595947e-01 -4.973758757114410400e-01 3.413883745670318604e-01 1.183652281761169434e-01 1.585753262042999268e-01
3.855405151844024658e-01 -3.743074238300323486e-01 -4.247717559337615967e-02 7.171971201896667480e-01 -1.850993484258651733e-01 -3.694251477718353271e-01 1.275072842836380005e-01 8.989922702312469482e-02
5.538592338562011719e-01 -2.940637618303298950e-02 1.978037506341934204e-01 1.353533845394849777e-02 -2.108264118432998657e-01 1.488290578126907349e-01 -2.774575352668762207e-01 7.137823104858398438e-01
4.003727734088897705e-01 -4.809904098510742188e-01 5.446040034294128418e-01 3.508555889129638672e-01 -3.248794674873352051e-01 -2.666560113430023193e-01 9.730926249176263809e-04 -1.095615923404693604e-01
6.218442916870117188e-01 -1.539439111948013306e-01 -1.786504872143268585e-02 -4.322419315576553345e-02 -4.643822312355041504e-01 5.197043418884277344e-01 1.519787162542343140e-01 2.803256511688232422e-01
8.667467832565307617e-01 -2.002038955688476562e-01 -2.491290867328643799e-01 -6.964613497257232666e-02 6.030073761940002441e-02 -8.938222378492355347e-02 3.607140481472015381e-01 -3.544905921444296837e-03
4.747856259346008301e-01 1.531489659100770950e-02 7.190724611282348633e-01 1.327232122421264648e-01 -2.971470169723033905e-02 -3.834193050861358643e-01 -2.300308942794799805e-01 -1.971193104982376099e-01
6.130698323249816895e-01 3.249908983707427979e-02 2.206560075283050537e-01 1.210704669356346130e-01 -5.075471997261047363e-01 1.684281677007675171e-01 -1.656313799321651459e-02 5.229679942131042480e-01
7.637981772422790527e-01 5.431267991662025452e-02 2.628282904624938965e-01 -2.052328288555145264e-01 1.023143157362937927e-01 -4.727675318717956543e-01 -1.990965753793716431e-01 1.698435097932815552e-01
6.354424953460693359e-01 -8.443213254213333130e-02 4.934969171881675720e-02 -3.140492830425500870e-03 -2.000484168529510498e-01 -2.337428927421569824e-01 -4.582396447658538818e-01 5.310369133949279785e-01
7.111937403678894043e-01 -2.205051034688949585e-01 3.098959848284721375e-02 -3.143540024757385254e-01 -5.165022015571594238e-01 1.808442175388336182e-02 2.648552060127258301e-01 9.247920662164688110e-02
7.189001441001892090e-01 -1.454934775829315186e-01 4.344166815280914307e-01 7.636719197034835815e-02 5.187349766492843628e-02 3.464552462100982666e-01 -1.990423351526260376e-01 -3.242290616035461426e-01
5.683051347732543945e-01 -3.139179646968841553e-01 -5.926913022994995117e-02 3.018912076950073242e-01 -3.236664235591888428e-01 -5.818050503730773926e-01 5.939443781971931458e-02 1.924808770418167114e-01
7.950991392135620117e-01 -4.009347856044769287e-01 -2.571094334125518799e-01 -1.587803214788436890e-01 1.253580451011657715e-01 -2.766951024532318115e-01 3.309003636240959167e-02 1.496075838804244995e-01
7.786405682563781738e-01 1.737461090087890625e-01 3.074606359004974365e-01 -1.107775270938873291e-01 4.771758913993835449e-01 -9.636842459440231323e-02 -8.675494790077209473e-02 1.105313450098037720e-01
7.683349251747131348e-01 -2.728824317455291748e-01 -5.129626020789146423e-02 -1.100714877247810364e-02 1.926661878824234009e-01 -5.427175760269165039e-01 -2.644242160022258759e-02 9.077777154743671417e-03
4.074228107929229736e-01 -3.355515897274017334e-01 1.315879076719284058e-01 2.608528733253479004e-01 2.867593169212341309e-01 -6.657841056585311890e-02 5.929736495018005371e-01 4.447143077850341797e-01
4.529899060726165771e-01 -1.210532784461975098e-01 3.007300198078155518e-01 2.132843136787414551e-01 -3.473063707351684570e-01 -1.488940864801406860e-01 -4.802420735359191895e-01 5.203787088394165039e-01
3.962834477424621582e-01 -2.878032922744750977e-01 5.261407494544982910e-01 4.870815575122833252e-01 -1.774271428585052490e-01 4.045311212539672852e-01 -2.044612467288970947e-01 -9.553083777427673340e-02
3.856854438781738281e-01 1.896941065788269043e-01 6.567660570144653320e-01 3.466875553131103516e-01 -8.817937225103378296e-02 -4.326069355010986328e-01 2.614788711071014404e-01 -2.081655338406562805e-02
7.179129123687744141e-01 5.800956860184669495e-02 -4.617059975862503052e-02 2.399081885814666748e-01 -5.444942116737365723e-01 3.488257899880409241e-02 -7.000467181205749512e-02 3.449013233184814453e-01
6.552357673645019531e-01 2.452230602502822876e-01 2.396855652332305908e-01 3.671803176403045654e-01 -3.504980504512786865e-01 4.242528602480888367e-02 3.797101676464080811e-01 -2.223345339298248291e-01
2.882121205329895020e-01 -1.150155346840620041e-02 5.561074614524841309e-01 -2.975839376449584961e-01 -2.739969789981842041e-01 9.718531370162963867e-02 6.046977043151855469e-01 2.623194158077239990e-01
7.368044257164001465e-01 -1.820756644010543823e-01 -1.169220544397830963e-02 -7.691767066717147827e-02 1.514055132865905762e-01 -5.809277892112731934e-01 -9.726831316947937012e-02 2.192096412181854248e-01
3.201995193958282471e-01 -5.493257045745849609e-01 4.470662176609039307e-01 -1.665245741605758667e-02 -2.346080243587493896e-01 3.259744346141815186e-01 -3.939397335052490234e-01 2.812100350856781006e-01
5.164418220520019531e-01 -1.427097767591476440e-01 3.691241145133972168e-02 5.605073571205139160e-01 -3.806488811969757080e-01 -6.572018028236925602e-04 1.503454297780990601e-01 4.794716536998748779e-01
8.509712815284729004e-01 -3.180697560310363770e-01 -1.047901287674903870e-01 -2.222160100936889648e-01 -1.369499322026968002e-02 -9.677197039127349854e-02 2.779220044612884521e-01 -1.659090518951416016e-01
7.554413080215454102e-01 1.577157080173492432e-01 3.919696062803268433e-02 9.658695757389068604e-02 -4.306194484233856201e-01 3.335978686809539795e-01 3.101301789283752441e-01 -2.583494037389755249e-02
3.735599219799041748e-01 -4.282390177249908447e-01 4.301511645317077637e-01 -2.132886648178100586e-01 3.104494214057922363e-01 -4.263796210289001465e-01 2.872722446918487549e-01 2.929821610450744629e-01
8.987941741943359375e-01 -5.864276736974716187e-02 -2.576014101505279541e-01 1.671291589736938477e-01 7.842462509870529175e-02 -7.976502180099487305e-02 2.830178141593933105e-01 4.275077953934669495e-02
8.396954536437988281e-01 -5.525048077106475830e-02 -1.023360416293144226e-01 -2.887619435787200928e-01 -3.887029886245727539e-01 4.692183807492256165e-02 1.061609666794538498e-02 2.111834585666656494e-01
3.874290883541107178e-01 -6.369493007659912109e-01 1.873076707124710083e-01 -4.770071208477020264e-01 -3.915420174598693848e-02 -2.869653105735778809e-01 1.535796821117401123e-01 2.722233235836029053e-01
2.028898298740386963e-01 -6.945461966097354889e-03 7.748106122016906738e-01 -1.556817889213562012e-01 -3.293482353910803795e-03 -1.970392614603042603e-01 4.106735587120056152e-01 3.559931516647338867e-01
4.649325907230377197e-01 -3.836651444435119629e-01 1.626543551683425903e-01 5.690174102783203125e-01 -4.906862974166870117e-01 6.975933164358139038e-02 1.928554326295852661e-01 -5.973964557051658630e-02
4.158532321453094482e-01 1.142487674951553345e-01 7.486601471900939941e-01 2.811246812343597412e-01 -3.150038123130798340e-01 -2.582446038722991943e-01 3.862502425909042358e-02 -8.414555341005325317e-02
5.736458897590637207e-01 -3.806938529014587402e-01 -1.572566330432891846e-01 5.059167146682739258e-01 -1.807434707880020142e-01 -3.669290244579315186e-01 2.151455357670783997e-02 2.784836590290069580e-01
