# Supplementary material for: Where is your field going? A machine learning approach to study the relative motion of the domains of physics
Source: PLoS One. 2020 Jun 18;15(6):e0233997. doi: 10.1371/journal.pone.0233997 (PMC7302634; doi:10.1371/journal.pone.0233997)
Supplement: S13 Data — (ZIP) [file pone.0233997.s013.zip › 12/Pacs4Run_12_VS_500_embeddings1985-1989ED8.txt]

4.661577343940734863e-01 4.802283942699432373e-01 -3.805823326110839844e-01 -8.808752894401550293e-02 3.278222680091857910e-01 -2.900303900241851807e-01 -2.976719141006469727e-01 3.453719913959503174e-01
1.847372800111770630e-01 3.608328104019165039e-01 -3.535470366477966309e-01 -7.891739904880523682e-02 -3.020075857639312744e-01 2.222996056079864502e-01 -6.849424839019775391e-01 -3.076952099800109863e-01
2.204349040985107422e-01 -4.491379950195550919e-03 -6.905270218849182129e-01 -3.301709890365600586e-01 -2.161285579204559326e-01 2.130787819623947144e-01 -4.444117546081542969e-01 -2.755575478076934814e-01
-3.247172012925148010e-02 2.744275033473968506e-01 -6.205533146858215332e-01 1.772459149360656738e-01 3.737009167671203613e-01 3.861527442932128906e-01 -2.914088964462280273e-01 3.653044402599334717e-01
-7.612553238868713379e-02 4.759853780269622803e-01 -5.505461692810058594e-01 2.017577141523361206e-01 4.147410765290260315e-02 3.515704870223999023e-01 -3.476951122283935547e-01 4.214520156383514404e-01
-2.674208283424377441e-01 3.299647569656372070e-01 -5.194852352142333984e-01 2.751884423196315765e-02 -1.700342446565628052e-01 2.828918695449829102e-01 -5.113687515258789062e-01 4.225514531135559082e-01
-1.165717542171478271e-01 1.505411863327026367e-01 -3.853209614753723145e-01 4.125291481614112854e-02 -1.610186994075775146e-01 9.050334990024566650e-02 -5.893138051033020020e-01 6.573931574821472168e-01
7.012419402599334717e-02 7.143082022666931152e-01 6.886589527130126953e-02 -1.964869350194931030e-01 3.618897497653961182e-01 1.619913429021835327e-01 -5.298804044723510742e-01 -5.931328982114791870e-02
3.067557811737060547e-01 3.884559273719787598e-01 -2.214441448450088501e-01 -3.109685704112052917e-02 -2.942847609519958496e-01 1.047827824950218201e-01 -7.384298443794250488e-01 -2.492722868919372559e-01
5.408459901809692383e-01 3.099523782730102539e-01 -1.695751994848251343e-01 -1.946258842945098877e-01 1.199705004692077637e-01 2.848998606204986572e-01 -6.625552773475646973e-01 -1.011930480599403381e-01
-3.603332117199897766e-02 5.757377147674560547e-01 -2.874210849404335022e-02 1.122841984033584595e-01 1.184740141034126282e-01 -5.121368169784545898e-01 -6.122732162475585938e-01 5.094014480710029602e-02
-1.599586158990859985e-01 5.849060416221618652e-02 -1.102365702390670776e-01 -3.171790838241577148e-01 -1.674729883670806885e-01 1.001370772719383240e-01 -8.983951210975646973e-01 -1.142320707440376282e-01
-2.225113958120346069e-01 -1.332347244024276733e-01 -6.860404610633850098e-01 2.681115567684173584e-01 1.132314577698707581e-01 2.078465223312377930e-01 -5.769715905189514160e-01 -3.583332896232604980e-02
-1.180007457733154297e-01 6.809561848640441895e-01 1.175618767738342285e-01 9.117832779884338379e-02 9.405598789453506470e-02 -2.136957347393035889e-01 -6.656665205955505371e-01 5.114486441016197205e-02
2.642450928688049316e-01 2.865875959396362305e-01 -7.598273754119873047e-01 1.871679872274398804e-01 -3.612222075462341309e-01 1.449684649705886841e-01 -2.419975399971008301e-01 1.600391417741775513e-01
1.099056079983711243e-01 4.108866676688194275e-02 -6.602393388748168945e-01 -2.960064709186553955e-01 -9.446434676647186279e-02 3.575323522090911865e-01 -4.594064056873321533e-01 3.389537930488586426e-01
-1.205171942710876465e-01 4.577903151512145996e-01 -3.707397282123565674e-01 -1.549645364284515381e-01 -3.744387626647949219e-02 4.606164097785949707e-01 -5.307589769363403320e-01 3.452058732509613037e-01
-1.108336001634597778e-01 8.809482306241989136e-02 -3.705217838287353516e-01 -2.568490430712699890e-02 1.837718933820724487e-01 3.907543420791625977e-01 -7.510612010955810547e-01 3.024156391620635986e-01
-9.455419331789016724e-02 5.889785885810852051e-01 -3.354780673980712891e-01 -6.761742830276489258e-01 2.073939293622970581e-01 5.306829884648323059e-02 -5.733796581625938416e-02 1.590297967195510864e-01
1.715409010648727417e-01 1.632829308509826660e-01 -2.448063343763351440e-01 2.276254594326019287e-01 4.810781031847000122e-02 1.687409132719039917e-01 -7.008770108222961426e-01 5.569131970405578613e-01
-1.646782085299491882e-02 6.098943948745727539e-01 2.013219706714153290e-02 -1.666099876165390015e-01 -6.861828267574310303e-02 -3.654976785182952881e-01 -6.153103709220886230e-01 -2.875579297542572021e-01
-1.840113848447799683e-01 5.193734765052795410e-01 -5.824273228645324707e-01 -3.570954874157905579e-02 9.882063418626785278e-02 5.140986442565917969e-01 -2.715030014514923096e-01 9.009808301925659180e-02
-4.381386339664459229e-01 1.094396486878395081e-01 -4.203130900859832764e-01 4.314363934099674225e-03 -1.592709124088287354e-01 1.320519447326660156e-01 -7.583749890327453613e-01 -3.792504593729972839e-02
-3.612150847911834717e-01 -6.836399435997009277e-03 -5.321933031082153320e-01 2.068007737398147583e-01 -2.619722783565521240e-01 3.333573415875434875e-02 -6.830727458000183105e-01 8.456717431545257568e-02
4.444391131401062012e-01 6.276221871376037598e-01 -4.685577005147933960e-02 -1.592860519886016846e-01 2.374875694513320923e-01 -1.121477186679840088e-01 -1.980715990066528320e-01 5.222901105880737305e-01
3.741602227091789246e-02 2.657533884048461914e-01 -3.927639722824096680e-01 -3.695665001869201660e-01 -9.710468351840972900e-02 3.403003513813018799e-01 -4.671522974967956543e-01 5.419108271598815918e-01
-1.398813128471374512e-01 1.813350617885589600e-01 -1.154351979494094849e-01 2.668207697570323944e-02 2.693183124065399170e-01 -6.815060377120971680e-01 -5.776170492172241211e-01 2.507779300212860107e-01
3.002742528915405273e-01 3.538103401660919189e-01 -3.298158943653106689e-01 -5.637500882148742676e-01 2.828344106674194336e-01 2.165084183216094971e-01 -2.034447491168975830e-01 4.356604218482971191e-01
1.557036936283111572e-01 7.890883833169937134e-02 -5.926641225814819336e-01 -4.306862950325012207e-01 -8.995717018842697144e-02 3.354476690292358398e-01 -3.997714221477508545e-01 3.903252780437469482e-01
1.223655045032501221e-01 3.242428302764892578e-01 -5.899960398674011230e-01 -3.108423054218292236e-01 -4.176292419433593750e-01 3.070239722728729248e-01 -4.078563153743743896e-01 -1.225241459906101227e-02
1.196265406906604767e-02 -1.880818605422973633e-01 -8.510150909423828125e-01 -2.096635997295379639e-01 4.536804743111133575e-03 1.432394683361053467e-01 -2.642144858837127686e-01 3.254983723163604736e-01
-3.398702442646026611e-01 3.386611938476562500e-01 -3.072383105754852295e-01 -1.104338839650154114e-01 2.702080607414245605e-01 -3.725747168064117432e-01 -5.118323564529418945e-01 -4.352118074893951416e-01
-2.525126636028289795e-01 2.932367324829101562e-01 -4.222617447376251221e-01 -3.054265379905700684e-01 6.635219454765319824e-01 -2.692973315715789795e-01 -2.515350878238677979e-01 -5.105875805020332336e-02
2.377315610647201538e-01 2.373975515365600586e-01 -2.273700982332229614e-01 2.839123904705047607e-01 -1.922699809074401855e-01 2.214639075100421906e-02 -8.239699006080627441e-01 -1.960562616586685181e-01
-1.379685997962951660e-01 5.697666406631469727e-01 -7.068070173263549805e-01 9.900644421577453613e-03 4.532529041171073914e-02 3.496696054935455322e-01 -5.049960315227508545e-02 1.725772172212600708e-01
-4.868070185184478760e-01 3.642490506172180176e-01 -4.628197550773620605e-01 -2.209010720252990723e-01 4.199723601341247559e-01 -2.765832841396331787e-01 -2.746239304542541504e-01 -1.976075023412704468e-01
-3.829529583454132080e-01 2.858199775218963623e-01 -4.484415054321289062e-01 9.910064190626144409e-02 5.917191505432128906e-01 -1.607802361249923706e-01 -3.855165243148803711e-01 -1.900752931833267212e-01
1.276913732290267944e-01 2.882057130336761475e-01 -2.493490576744079590e-01 2.289675474166870117e-01 5.189539194107055664e-01 -5.380903482437133789e-01 -4.739598631858825684e-01 -5.038839206099510193e-02
-2.874320447444915771e-01 8.376207351684570312e-01 -1.810598075389862061e-01 -2.882560789585113525e-01 -5.154932383447885513e-03 4.680248722434043884e-02 -1.941819638013839722e-01 2.449005395174026489e-01
-3.440026193857192993e-02 6.140693426132202148e-01 7.028723508119583130e-02 -4.455836489796638489e-02 2.105892747640609741e-01 3.056328892707824707e-01 -6.873132586479187012e-01 -6.819604337215423584e-02
4.775006175041198730e-01 5.099421143531799316e-01 -4.901090264320373535e-02 -2.313553988933563232e-01 3.204250335693359375e-01 2.570759356021881104e-01 -5.117458701133728027e-01 -1.593136787414550781e-01
-2.588076293468475342e-01 1.771888583898544312e-01 -3.290499746799468994e-01 -1.284703463315963745e-01 -2.379589825868606567e-01 1.250370144844055176e-01 -7.771317362785339355e-01 -3.172566294670104980e-01
-4.339897073805332184e-03 7.477032542228698730e-01 -5.486658215522766113e-01 -1.930988579988479614e-01 -1.048828214406967163e-01 -2.570065557956695557e-01 1.586309820413589478e-01 1.957422867417335510e-02
4.237372428178787231e-03 2.466223835945129395e-01 -5.726159811019897461e-01 2.772096991539001465e-01 2.626423239707946777e-01 4.125039577484130859e-01 -4.477489292621612549e-01 3.079051375389099121e-01
2.427536435425281525e-02 6.019404530525207520e-02 -4.430609345436096191e-01 1.182920411229133606e-01 1.841861158609390259e-01 2.715722620487213135e-01 -6.190306544303894043e-01 5.427858233451843262e-01
1.727952808141708374e-01 -1.127709150314331055e-01 -6.952306032180786133e-01 -1.453266888856887817e-01 -3.717963695526123047e-01 8.902913331985473633e-02 -5.261532068252563477e-01 1.730988174676895142e-01
3.488578796386718750e-01 2.781730294227600098e-01 -7.046813368797302246e-01 2.579548656940460205e-01 -2.492688745260238647e-01 2.498909384012222290e-01 -2.894499003887176514e-01 1.715810149908065796e-01
4.236862808465957642e-02 5.852761119604110718e-02 -2.368015497922897339e-01 2.894840240478515625e-01 2.892801165580749512e-01 -4.899801909923553467e-01 -7.048335671424865723e-01 -1.853359937667846680e-01
-2.883920669555664062e-01 6.047752499580383301e-01 -2.358076572418212891e-01 -2.161386311054229736e-01 -5.469385161995887756e-02 3.907008171081542969e-01 -4.795744717121124268e-01 2.512477636337280273e-01
1.357415914535522461e-01 1.828653737902641296e-02 3.504708781838417053e-02 -2.527741491794586182e-01 1.972720026969909668e-01 -5.710617899894714355e-01 -7.303794622421264648e-01 1.327959448099136353e-01
-2.768673300743103027e-01 3.060486018657684326e-01 -7.751710414886474609e-01 -2.573028504848480225e-01 -2.321232669055461884e-02 3.357752561569213867e-01 -8.932189643383026123e-02 2.032773643732070923e-01
-3.619405031204223633e-01 3.105866909027099609e-01 -1.883555650711059570e-01 1.090433076024055481e-01 4.483900219202041626e-02 -6.026107668876647949e-01 -5.191671252250671387e-01 3.008024990558624268e-01
-3.634689375758171082e-02 2.629702389240264893e-01 -4.758289456367492676e-01 1.470918953418731689e-01 -2.301779389381408691e-02 -7.074503302574157715e-01 -3.202800154685974121e-01 -2.790721654891967773e-01
8.121302723884582520e-02 6.665226072072982788e-02 -2.940156161785125732e-01 4.781140014529228210e-02 3.159237504005432129e-01 3.324376046657562256e-01 -7.160621285438537598e-01 4.209076762199401855e-01
5.446518957614898682e-02 1.603292822837829590e-01 -4.724467098712921143e-01 -3.036494180560112000e-02 7.712520956993103027e-01 -2.341544032096862793e-01 -2.312985807657241821e-01 -2.098642736673355103e-01
9.398749470710754395e-02 2.515207529067993164e-01 -4.260423183441162109e-01 -1.980163902044296265e-01 3.692252095788717270e-03 1.690777093172073364e-01 -3.420167565345764160e-01 7.494030594825744629e-01
-9.177291393280029297e-02 3.859834372997283936e-02 -5.462160110473632812e-01 -1.761830747127532959e-01 1.874516159296035767e-01 1.803460717201232910e-01 -3.458009064197540283e-01 6.880802512168884277e-01
-1.214061677455902100e-02 -4.435278475284576416e-02 -5.922998189926147461e-01 -2.612850368022918701e-01 1.684896349906921387e-01 1.142791360616683960e-01 -2.886846959590911865e-01 6.738021969795227051e-01
-4.444476366043090820e-01 1.160341426730155945e-01 -4.698272049427032471e-01 -3.753358125686645508e-02 -5.600452050566673279e-02 1.272168010473251343e-01 -5.309407711029052734e-01 5.154001116752624512e-01
3.010028786957263947e-02 4.032605588436126709e-01 -3.583202064037322998e-01 4.405050277709960938e-01 1.044708341360092163e-01 -5.239020586013793945e-01 -4.751186966896057129e-01 -5.395943671464920044e-02
-4.253719747066497803e-01 3.959393203258514404e-01 -4.942100048065185547e-01 -6.845210492610931396e-02 -9.188750758767127991e-03 3.626242876052856445e-01 -4.196059703826904297e-01 3.251334130764007568e-01
3.288305103778839111e-01 6.343665122985839844e-01 -5.457956194877624512e-01 2.394082248210906982e-01 -2.805516123771667480e-01 1.698376536369323730e-01 -1.610967367887496948e-01 2.710117399692535400e-02
3.568533957004547119e-01 -3.218191862106323242e-02 -6.142945885658264160e-01 2.279736399650573730e-01 -2.165758162736892700e-01 7.360725104808807373e-02 -5.671109557151794434e-01 2.614428102970123291e-01
-3.788813054561614990e-01 3.464996516704559326e-01 -2.146551311016082764e-01 -1.157148629426956177e-01 -1.331505179405212402e-01 -7.057718038558959961e-01 -3.483495116233825684e-01 1.993237882852554321e-01
-6.970822811126708984e-02 6.516563892364501953e-02 -3.375749588012695312e-01 -1.187829375267028809e-01 7.065658271312713623e-02 3.349367380142211914e-01 -7.821533083915710449e-01 3.659084737300872803e-01
-5.131307616829872131e-02 5.462717413902282715e-01 -3.155259490013122559e-01 -6.285434365272521973e-01 1.514905542135238647e-01 -2.065077871084213257e-01 -1.862134411931037903e-02 3.720068633556365967e-01
2.146934717893600464e-01 2.521079480648040771e-01 -5.767523050308227539e-01 -2.263983041048049927e-01 6.271568685770034790e-02 3.088655173778533936e-01 -2.491409033536911011e-01 5.874065756797790527e-01
-5.065370202064514160e-01 2.061157077550888062e-01 -4.543878734111785889e-01 -3.468397259712219238e-01 4.034821689128875732e-01 -2.841873764991760254e-01 -3.496616184711456299e-01 -9.136077761650085449e-02
-4.637437760829925537e-01 -2.478336170315742493e-02 -4.692344963550567627e-01 5.253684893250465393e-02 -2.109805308282375336e-02 1.487355232238769531e-01 -7.066698670387268066e-01 1.985867023468017578e-01
4.092669859528541565e-02 5.520851612091064453e-01 -3.989338874816894531e-01 2.278045862913131714e-01 4.848304390907287598e-01 -4.472970962524414062e-01 -1.864768564701080322e-01 -1.121377572417259216e-01
1.909412890672683716e-01 7.876848578453063965e-01 -3.939473032951354980e-01 -2.123529613018035889e-01 6.246383860707283020e-02 -2.893228530883789062e-01 9.048600494861602783e-02 2.168147116899490356e-01
4.180873930454254150e-01 2.085990011692047119e-01 -1.279706358909606934e-01 -3.988248407840728760e-01 -1.144146248698234558e-01 -7.644890993833541870e-02 -6.895617842674255371e-01 -3.343966901302337646e-01
3.108935356140136719e-01 4.778562784194946289e-01 -5.795202255249023438e-01 2.224375456571578979e-01 -4.553167819976806641e-01 4.985620826482772827e-02 -2.726098597049713135e-01 -7.457509636878967285e-02
-3.795471042394638062e-02 2.218351364135742188e-01 -7.409362196922302246e-01 -2.092134356498718262e-01 -4.801748991012573242e-01 1.634714007377624512e-01 -3.093861937522888184e-01 5.984387174248695374e-02
5.795869231224060059e-01 8.446583896875381470e-02 -3.253179788589477539e-01 -4.895761013031005859e-01 6.338237971067428589e-02 -4.512469768524169922e-01 -1.564551591873168945e-01 2.816179692745208740e-01
1.445005536079406738e-01 1.987833380699157715e-01 -1.643290370702743530e-01 -2.081526368856430054e-01 4.043139219284057617e-01 4.919082820415496826e-01 -6.514771580696105957e-01 -1.985123753547668457e-01
3.287676870822906494e-01 2.923466265201568604e-01 -3.968135118484497070e-01 -7.444624304771423340e-01 4.962048679590225220e-02 -2.975419461727142334e-01 -6.137167289853096008e-02 -3.515265416353940964e-04
6.143694519996643066e-01 7.720807939767837524e-02 -1.831594258546829224e-01 -6.677889078855514526e-02 7.269336283206939697e-02 9.485261887311935425e-02 -7.392771244049072266e-01 1.333052366971969604e-01
4.692573249340057373e-01 9.801428765058517456e-02 -3.806240558624267578e-01 -7.074507325887680054e-02 -5.951460003852844238e-01 -2.735932767391204834e-01 -3.762202858924865723e-01 2.229743003845214844e-01
3.067323006689548492e-02 1.583662331104278564e-01 -2.585131525993347168e-01 -2.482732981443405151e-01 2.843697555363178253e-02 3.452376723289489746e-01 -6.824929118156433105e-01 5.096236467361450195e-01
-2.751545608043670654e-02 3.031090646982192993e-02 -9.278174042701721191e-01 -2.279013097286224365e-01 2.670314349234104156e-02 1.850820779800415039e-01 -2.189607918262481689e-02 2.238125950098037720e-01
6.348266452550888062e-02 1.964707672595977783e-01 -8.378897309303283691e-01 -2.871193587779998779e-01 -2.648071646690368652e-01 2.650881707668304443e-01 -1.772560626268386841e-01 3.253102675080299377e-02
7.570890337228775024e-02 1.696946918964385986e-01 -8.538611531257629395e-01 5.438197031617164612e-02 -6.300312280654907227e-02 3.770661354064941406e-01 -2.892397344112396240e-01 6.023140251636505127e-02
-7.609906792640686035e-02 2.810074985027313232e-01 -8.589759469032287598e-03 -6.588990986347198486e-02 1.457500457763671875e-01 -6.334381103515625000e-01 -6.368507146835327148e-01 2.876852154731750488e-01
-7.609727978706359863e-02 5.492014288902282715e-01 -3.493231534957885742e-01 -5.336987972259521484e-01 1.922521442174911499e-01 -3.086927533149719238e-01 3.772675991058349609e-02 3.899367153644561768e-01
-2.616529464721679688e-01 1.941092312335968018e-01 -4.206664264202117920e-01 1.527337580919265747e-01 2.070895880460739136e-01 3.723970055580139160e-01 -6.803770661354064941e-01 -2.215690910816192627e-01
-2.294142097234725952e-01 -5.027876049280166626e-02 -4.545504748821258545e-01 -4.310416430234909058e-02 -2.633143663406372070e-01 9.425613097846508026e-03 -6.358823776245117188e-01 5.124424099922180176e-01
-1.639510989189147949e-01 -1.896873563528060913e-01 -5.899162888526916504e-01 -1.477016657590866089e-01 2.920585870742797852e-01 2.906866669654846191e-01 -6.206148266792297363e-01 -1.111852750182151794e-01
3.063508272171020508e-01 1.327294707298278809e-01 -4.791837036609649658e-01 -3.062326610088348389e-01 -4.899737238883972168e-01 -1.613647937774658203e-01 -4.953387677669525146e-01 -2.316535711288452148e-01
-3.511901199817657471e-01 -5.093735456466674805e-02 -6.175058484077453613e-01 -1.988830566406250000e-01 -6.935688853263854980e-02 2.036519497632980347e-01 -6.280579566955566406e-01 1.116314530372619629e-01
4.941718578338623047e-01 5.507825613021850586e-01 3.996460884809494019e-02 -8.149030059576034546e-02 3.561964631080627441e-02 1.308130174875259399e-01 -6.502962708473205566e-01 -5.411964282393455505e-02
4.552389681339263916e-01 3.855494856834411621e-01 -5.623922944068908691e-01 1.896245777606964111e-01 -2.788599133491516113e-01 2.062475495040416718e-02 -3.564575016498565674e-01 -2.943063378334045410e-01
2.986946702003479004e-01 -5.349407345056533813e-02 -5.842534303665161133e-01 -3.843098282814025879e-01 -2.153596431016921997e-01 2.446522414684295654e-01 -5.563364028930664062e-01 5.593724548816680908e-02
-4.018347337841987610e-02 5.460051298141479492e-01 -3.512141406536102295e-01 2.649516761302947998e-01 1.647114157676696777e-01 -6.184287667274475098e-01 -3.065676391124725342e-01 -5.608272925019264221e-02
-6.477755308151245117e-02 -6.161032989621162415e-02 -5.327330231666564941e-01 -1.481976211071014404e-01 3.366664052009582520e-01 4.117361307144165039e-01 -5.974150300025939941e-01 -2.155587077140808105e-01
-3.838176280260086060e-02 1.155378520488739014e-01 1.213974431157112122e-01 -5.003575086593627930e-01 1.441540867090225220e-01 -3.634124100208282471e-01 -7.529962062835693359e-01 1.518163271248340607e-02
-3.659450113773345947e-01 2.477011680603027344e-01 -5.991949439048767090e-01 -3.920381665229797363e-01 2.103015929460525513e-01 -3.590460419654846191e-01 -1.640969514846801758e-01 -3.032015562057495117e-01
7.147461175918579102e-01 3.234524726867675781e-01 -4.505943655967712402e-01 -1.693922467529773712e-02 -4.248651675879955292e-03 -2.031820714473724365e-01 -2.619335949420928955e-01 -2.669909894466400146e-01
-2.040821760892868042e-01 3.531199693679809570e-01 -3.365505933761596680e-01 2.648537978529930115e-02 2.763769775629043579e-02 2.622314393520355225e-01 -5.659222602844238281e-01 5.743622779846191406e-01
-3.520192205905914307e-01 3.892827332019805908e-01 -4.712861180305480957e-01 2.413556873798370361e-01 4.995968639850616455e-01 -3.069543838500976562e-01 -3.155342340469360352e-01 -2.825542353093624115e-02
4.106065258383750916e-02 6.859673261642456055e-01 -6.284824609756469727e-01 -3.948038443922996521e-02 2.364978045225143433e-01 -5.051121860742568970e-02 2.233119904994964600e-01 1.512055248022079468e-01
-4.990522861480712891e-01 2.798122540116310120e-02 -6.379082798957824707e-01 -2.393243610858917236e-01 -1.925944238901138306e-01 1.165531352162361145e-01 -4.723847508430480957e-01 1.101647615432739258e-01
-2.251206338405609131e-02 3.437898159027099609e-01 1.795916110277175903e-01 -2.562688887119293213e-01 4.453601837158203125e-01 -5.954915657639503479e-02 -7.623909115791320801e-01 -1.559181045740842819e-02
-4.547413885593414307e-01 4.171056151390075684e-01 -3.631148636341094971e-01 4.371547326445579529e-02 4.232638478279113770e-01 -4.421588778495788574e-01 -3.328816294670104980e-01 1.691198907792568207e-03
3.902159035205841064e-01 2.506459355354309082e-01 -2.545719444751739502e-01 -5.223467946052551270e-01 3.970112800598144531e-01 -6.741350144147872925e-02 -2.403840869665145874e-01 4.767683446407318115e-01
-1.174012199044227600e-01 3.270440697669982910e-01 1.958573907613754272e-01 -3.652047514915466309e-01 3.158145770430564880e-02 -2.421917468309402466e-01 -7.816898226737976074e-01 1.919147670269012451e-01
-4.735316336154937744e-02 9.021626785397529602e-03 -5.180029273033142090e-01 -3.992830812931060791e-01 -4.824088215827941895e-01 5.135005712509155273e-02 -4.720103144645690918e-01 3.343254327774047852e-01
-1.292975246906280518e-01 3.833933174610137939e-01 8.229231834411621094e-02 -1.551522016525268555e-01 6.330947577953338623e-02 -3.797751963138580322e-01 -8.006728291511535645e-01 -1.270158886909484863e-01
-4.537328183650970459e-01 3.892796337604522705e-01 -4.166507720947265625e-01 2.204614877700805664e-01 5.030014514923095703e-01 -1.764190047979354858e-01 -3.691209852695465088e-01 1.572536770254373550e-03
-1.658562272787094116e-01 8.892603516578674316e-01 -6.749220937490463257e-02 -2.570700347423553467e-01 8.560226857662200928e-02 1.488321125507354736e-01 -2.768532633781433105e-01 -7.029268890619277954e-02
6.854663952253758907e-04 -1.887823455035686493e-02 -7.387267351150512695e-01 -2.627371549606323242e-01 -2.884959578514099121e-01 1.503368467092514038e-01 -4.581719636917114258e-01 -2.629492580890655518e-01
-7.740820199251174927e-02 4.492308199405670166e-01 -6.477741003036499023e-01 1.937721520662307739e-01 4.800760746002197266e-01 -3.068944513797760010e-01 -4.121322929859161377e-02 -9.319388866424560547e-02
-4.304537475109100342e-01 2.929038703441619873e-01 -2.817615270614624023e-01 -2.833296954631805420e-01 4.485129117965698242e-01 -4.854484498500823975e-01 -2.903456687927246094e-01 2.193784713745117188e-01
-1.969475746154785156e-01 8.406223654747009277e-01 -8.946631848812103271e-02 -3.750061392784118652e-01 -8.297336846590042114e-02 6.642311066389083862e-02 -3.076034188270568848e-01 -3.913065418601036072e-03
-1.127998530864715576e-01 2.436006665229797363e-01 -2.031842619180679321e-01 2.544300556182861328e-01 3.184797763824462891e-01 -5.288456082344055176e-01 -6.562152504920959473e-01 -1.009513363242149353e-01
6.042739152908325195e-01 2.421811372041702271e-01 -3.835392296314239502e-01 2.076163701713085175e-02 -4.832237362861633301e-01 -1.035093143582344055e-01 -3.994331061840057373e-01 1.578031033277511597e-01
-4.170283302664756775e-02 4.531893730163574219e-01 -3.529689013957977295e-01 3.245093524456024170e-01 3.714368045330047607e-01 -5.042173266410827637e-01 -4.010998606681823730e-01 -9.952633827924728394e-02
1.560923755168914795e-01 4.410014748573303223e-01 -3.320218324661254883e-01 2.381494492292404175e-01 1.243732646107673645e-01 -6.950857639312744141e-01 -3.372212946414947510e-01 4.322195798158645630e-02
2.710472345352172852e-01 1.513166874647140503e-01 -5.251466035842895508e-01 -7.214894890785217285e-01 1.293754279613494873e-01 -2.909141480922698975e-01 2.975393645465373993e-02 7.110756635665893555e-02
7.426170259714126587e-02 3.879480436444282532e-02 -7.774516008794307709e-03 -4.741381406784057617e-01 2.800159752368927002e-01 -6.149317622184753418e-01 -5.305106043815612793e-01 1.735545247793197632e-01
1.274506598711013794e-01 3.341776430606842041e-01 -5.610286593437194824e-01 2.764566838741302490e-01 -1.853762865066528320e-01 1.304987631738185883e-02 -4.854033589363098145e-01 -4.590742588043212891e-01
2.533468902111053467e-01 3.509936332702636719e-01 -4.758255183696746826e-01 -3.815691769123077393e-01 -4.606666266918182373e-01 2.081518024206161499e-01 -4.083113670349121094e-01 -1.354798972606658936e-01
2.743759155273437500e-01 -1.588063091039657593e-01 -6.827188134193420410e-01 -3.091183006763458252e-01 -1.852336525917053223e-01 1.875905692577362061e-01 -4.462168514728546143e-01 2.631128132343292236e-01
7.183342576026916504e-01 1.748247295618057251e-01 -4.478527605533599854e-01 -9.611134009901434183e-05 3.025110363960266113e-01 -9.962904453277587891e-02 -2.317780107259750366e-01 -3.125704228878021240e-01
7.484115362167358398e-01 3.311773240566253662e-01 -2.369872033596038818e-01 -1.143982410430908203e-01 3.043569028377532959e-01 7.632075250148773193e-02 -4.005770683288574219e-01 -4.507673159241676331e-02
-1.008550375699996948e-01 2.557200491428375244e-01 -6.021050214767456055e-01 1.847683042287826538e-01 6.422786116600036621e-01 -2.592568397521972656e-01 -1.844006478786468506e-01 -1.184323355555534363e-01
-3.696480020880699158e-02 4.092572033405303955e-01 -7.875266671180725098e-01 5.583537742495536804e-02 -1.315350532531738281e-01 3.691276609897613525e-01 -2.101772427558898926e-01 -1.004748269915580750e-01
2.053921073675155640e-01 7.092874646186828613e-01 -3.464688658714294434e-01 -3.449156284332275391e-01 -1.391365230083465576e-01 -8.491174876689910889e-02 -1.140764355659484863e-02 4.347627460956573486e-01
-3.719926774501800537e-01 7.277600169181823730e-01 -3.574319779872894287e-01 -9.054259955883026123e-02 9.779784083366394043e-02 -3.890720009803771973e-01 -5.448671057820320129e-02 1.792229562997817993e-01
-2.966360151767730713e-01 2.938493788242340088e-01 -6.326720714569091797e-01 -1.477871537208557129e-01 4.152216613292694092e-01 -3.795379996299743652e-01 -1.605300754308700562e-01 -2.476217299699783325e-01
-2.099212855100631714e-01 5.568782091140747070e-01 4.786799475550651550e-02 -3.933900222182273865e-02 4.388327598571777344e-01 -3.501039743423461914e-01 -3.946250677108764648e-01 4.136482179164886475e-01
5.500633716583251953e-01 5.556771159172058105e-01 -5.451515316963195801e-02 -2.305562496185302734e-01 3.085853457450866699e-01 1.025863289833068848e-01 -4.376788437366485596e-01 -1.876524835824966431e-01
4.985951781272888184e-01 2.161880284547805786e-01 -5.180426836013793945e-01 -4.536909759044647217e-01 1.928910613059997559e-01 -4.037888646125793457e-01 5.703480914235115051e-02 1.641840338706970215e-01
-2.809196710586547852e-01 2.087133675813674927e-01 -5.812231898307800293e-01 -2.445007115602493286e-01 5.697603225708007812e-01 -1.843758821487426758e-01 -2.142112553119659424e-01 -2.746161818504333496e-01
9.248770028352737427e-02 7.772812843322753906e-01 -1.562099307775497437e-01 -5.120979547500610352e-01 1.609817445278167725e-01 -1.766441017389297485e-01 -1.072581559419631958e-01 1.789169907569885254e-01
-1.731468439102172852e-01 4.006342887878417969e-01 -2.763116657733917236e-01 -3.772198036313056946e-02 -6.070601567625999451e-02 -7.668094038963317871e-01 -2.809197604656219482e-01 2.472722977399826050e-01
-3.950747847557067871e-01 -2.600194700062274933e-02 -4.996106922626495361e-01 -6.420104205608367920e-02 -2.710546851158142090e-01 1.049225963652133942e-02 -7.058996558189392090e-01 -1.327862739562988281e-01
-5.053018778562545776e-02 2.245826125144958496e-01 -5.110940337181091309e-01 -4.099533259868621826e-01 -1.528092473745346069e-01 2.222063392400741577e-01 -3.045766055583953857e-01 5.934957861900329590e-01
-2.503597140312194824e-01 7.686764001846313477e-01 -1.170718371868133545e-01 -4.712471365928649902e-01 -5.103626102209091187e-02 -2.139084190130233765e-01 -2.373754531145095825e-01 7.725512236356735229e-02
1.623722463846206665e-01 5.664363503456115723e-01 -3.712482452392578125e-01 -3.829071223735809326e-01 -4.032152295112609863e-01 -1.608344316482543945e-01 -9.045855700969696045e-02 4.143778085708618164e-01
-9.825978428125381470e-02 1.409131437540054321e-01 -4.601236805319786072e-02 -4.708775877952575684e-01 1.945257037878036499e-01 -6.236973404884338379e-01 -5.567753911018371582e-01 9.903757274150848389e-02
-1.277685165405273438e-01 -8.339492231607437134e-02 -5.277678370475769043e-01 -1.282198578119277954e-01 -2.541844546794891357e-01 2.645278573036193848e-01 -7.305040359497070312e-01 1.162765473127365112e-01
3.504574298858642578e-01 1.199889555573463440e-01 -6.001909375190734863e-01 -2.345478087663650513e-01 -4.815259575843811035e-01 -1.708283573389053345e-01 -3.939011394977569580e-01 -1.770103871822357178e-01
-1.215467676520347595e-01 7.441141009330749512e-01 -3.706262707710266113e-01 -2.362521439790725708e-01 -4.020256400108337402e-01 1.230375394225120544e-01 -1.482842713594436646e-01 1.989735066890716553e-01
-4.485415816307067871e-01 2.469314038753509521e-01 -5.148053765296936035e-01 -8.856171369552612305e-02 5.615711808204650879e-01 -1.657296121120452881e-01 -3.117601275444030762e-01 -1.579395830631256104e-01
1.409401297569274902e-01 5.930024981498718262e-01 -4.649964570999145508e-01 3.259191215038299561e-01 -2.054832316935062408e-02 2.756453454494476318e-01 -3.247183561325073242e-01 3.524121940135955811e-01
4.589053094387054443e-01 1.777828484773635864e-01 -5.355808734893798828e-01 -4.452638328075408936e-01 6.851545721292495728e-02 -5.176197886466979980e-01 4.415172152221202850e-03 6.948315072804689407e-03
1.306331008672714233e-01 6.765089929103851318e-02 -8.327913284301757812e-01 -7.906293123960494995e-02 -1.157724559307098389e-01 3.520810008049011230e-01 -3.458776473999023438e-01 1.468687206506729126e-01
-1.610736399888992310e-01 8.314209580421447754e-01 -2.768073081970214844e-01 -3.782245218753814697e-01 3.976577520370483398e-02 3.382883220911026001e-02 -1.097365766763687134e-01 2.198877781629562378e-01
1.766281127929687500e-01 1.996054202318191528e-01 -4.197089970111846924e-01 2.339554280042648315e-01 3.862136900424957275e-01 3.746168911457061768e-01 -5.460490584373474121e-01 3.322664499282836914e-01
2.478849291801452637e-01 2.985101342201232910e-01 -3.866756558418273926e-01 2.201035171747207642e-01 1.047620773315429688e-01 -7.233705520629882812e-01 -3.159950375556945801e-01 -1.318646520376205444e-01
-3.500839471817016602e-01 2.889764010906219482e-01 -4.627548754215240479e-01 -4.933162629604339600e-01 1.765701919794082642e-01 -3.226517736911773682e-01 -2.439072579145431519e-01 -3.763758540153503418e-01
5.242242813110351562e-01 5.336977243423461914e-01 -4.910840988159179688e-01 2.644447423517704010e-02 -2.054365128278732300e-01 2.369691580533981323e-01 -3.137181997299194336e-01 -4.141473770141601562e-02
-1.483149975538253784e-01 4.627641737461090088e-01 -4.694836139678955078e-01 1.182309985160827637e-01 1.323411762714385986e-01 -6.666920781135559082e-01 -2.047896832227706909e-01 -1.597720384597778320e-01
1.462171971797943115e-01 3.560512065887451172e-01 -2.907509803771972656e-01 1.654898971319198608e-01 1.160071715712547302e-01 -7.552525997161865234e-01 -3.555746674537658691e-01 1.721269488334655762e-01
1.275000423192977905e-01 4.127886295318603516e-01 -1.744444072246551514e-01 2.718806266784667969e-01 4.811112284660339355e-01 -4.215017259120941162e-01 -5.408441424369812012e-01 8.576426655054092407e-02
-4.068815410137176514e-01 2.542434930801391602e-01 -6.152648925781250000e-01 -1.301655620336532593e-01 3.298138976097106934e-01 -4.256047606468200684e-01 -2.330303937196731567e-01 -1.734763234853744507e-01
1.047868877649307251e-01 6.802101731300354004e-01 -4.095425456762313843e-02 -2.185754776000976562e-01 -3.144679963588714600e-02 1.777940243482589722e-01 -5.931136608123779297e-01 -3.041346669197082520e-01
-2.189726084470748901e-01 5.551507472991943359e-01 -4.487316608428955078e-01 4.969671741127967834e-02 5.585582852363586426e-01 -3.311846852302551270e-01 -1.354886144399642944e-01 9.784126887097954750e-04
-4.178982377052307129e-01 3.233990073204040527e-01 -3.652917444705963135e-01 4.699707776308059692e-02 6.430102586746215820e-01 -1.901273876428604126e-01 -3.571558892726898193e-01 8.919793367385864258e-02
-2.049137055873870850e-01 -2.666860818862915039e-02 -5.846859216690063477e-01 -1.246813591569662094e-02 1.838531941175460815e-01 3.509293496608734131e-01 -6.697326302528381348e-01 -9.894952178001403809e-02
1.033436208963394165e-01 8.014973998069763184e-02 -2.785704731941223145e-01 5.016526207327842712e-02 4.214825928211212158e-01 3.725557327270507812e-01 -7.408320307731628418e-01 -1.936509758234024048e-01
1.232803314924240112e-01 2.625836431980133057e-01 -6.964146494865417480e-01 3.938657343387603760e-01 -2.696307301521301270e-01 -1.056241169571876526e-01 -2.819983959197998047e-01 -3.351835906505584717e-01
2.625043690204620361e-01 2.973530292510986328e-01 -4.886009097099304199e-01 -6.925904154777526855e-01 7.039137929677963257e-02 -3.390056490898132324e-01 5.716036632657051086e-02 3.336419910192489624e-02
2.649610638618469238e-01 -1.092484593391418457e-01 -3.795038163661956787e-01 -3.250338733196258545e-01 -4.815893173217773438e-01 -5.464345589280128479e-02 -5.621810555458068848e-01 3.423861861228942871e-01
-5.385760590434074402e-02 1.749972403049468994e-01 1.679750680923461914e-01 -3.311598300933837891e-01 1.441723108291625977e-01 -3.665381968021392822e-01 -8.054775595664978027e-01 1.570446193218231201e-01
-3.923757672309875488e-01 2.251338362693786621e-01 -5.679719448089599609e-01 -2.018818259239196777e-01 3.737178742885589600e-01 -4.128554165363311768e-01 -2.535836696624755859e-01 -2.399754077196121216e-01
9.405715763568878174e-02 8.344843983650207520e-01 -3.938812017440795898e-01 -1.022132784128189087e-01 2.813539803028106689e-01 8.350901305675506592e-02 5.097980052232742310e-02 -2.011624574661254883e-01
5.150511264801025391e-01 3.877257108688354492e-01 -4.544976353645324707e-01 -3.083203136920928955e-01 -1.848290860652923584e-01 2.604826390743255615e-01 -3.656551241874694824e-01 -2.168984711170196533e-01
1.696421056985855103e-01 5.123877525329589844e-01 2.407262921333312988e-01 -1.304402798414230347e-01 9.783703833818435669e-02 -8.644516021013259888e-02 -7.719150185585021973e-01 1.442880928516387939e-01
-2.171339541673660278e-01 2.915150821208953857e-01 -2.548666894435882568e-01 -2.088470607995986938e-01 2.774890661239624023e-01 -4.695149660110473633e-01 -4.979657828807830811e-01 -4.624754786491394043e-01
6.402320414781570435e-02 7.737789750099182129e-01 -5.169207453727722168e-01 -1.441024988889694214e-01 1.481501311063766479e-01 -1.985781788825988770e-01 1.357226371765136719e-01 1.714417785406112671e-01
-5.022969096899032593e-02 6.403722167015075684e-01 -4.031742513179779053e-01 -3.272808790206909180e-01 -4.098560810089111328e-01 -1.730223447084426880e-01 -4.059581458568572998e-02 3.437608182430267334e-01
4.554741680622100830e-01 1.173711493611335754e-01 -1.501511484384536743e-01 8.119121193885803223e-02 3.404437899589538574e-01 2.889201343059539795e-01 -7.073090672492980957e-01 2.235328555107116699e-01
3.609620928764343262e-01 3.321539163589477539e-01 -1.932460814714431763e-01 -1.351767182350158691e-01 -4.624145627021789551e-01 7.890858501195907593e-02 -6.557697057723999023e-01 2.316803932189941406e-01
1.577299088239669800e-01 -3.773390874266624451e-02 -6.429694294929504395e-01 -6.573563069105148315e-02 -2.303209900856018066e-01 2.605047225952148438e-01 -6.243299841880798340e-01 2.127630561590194702e-01
-5.009886622428894043e-02 -2.896119095385074615e-02 -6.861980557441711426e-01 2.464306652545928955e-01 -1.074211522936820984e-01 -1.202334314584732056e-01 -4.962283372879028320e-01 -4.391099810600280762e-01
4.199160039424896240e-01 3.977874293923377991e-02 -3.562069833278656006e-01 -1.306505054235458374e-01 -3.358040750026702881e-01 1.066341772675514221e-01 -7.372083663940429688e-01 1.025860309600830078e-01
-4.861964285373687744e-01 1.664455831050872803e-01 -4.614209234714508057e-01 1.368809640407562256e-01 -2.615278027951717377e-02 2.054138928651809692e-01 -6.468166708946228027e-01 2.073948979377746582e-01
5.459054112434387207e-01 1.727523654699325562e-01 -3.410503268241882324e-01 -3.789820671081542969e-01 5.943820625543594360e-02 -3.307695090770721436e-01 -4.429881870746612549e-01 -3.209692537784576416e-01
1.450768709182739258e-01 8.523663878440856934e-01 -4.879645630717277527e-02 -2.905684113502502441e-01 -2.073893100023269653e-01 4.823353886604309082e-02 -2.641324698925018311e-01 2.247453480958938599e-01
-2.819145917892456055e-01 3.960452228784561157e-02 -8.267143368721008301e-02 -3.901393413543701172e-01 1.568656787276268005e-02 -6.097638010978698730e-01 -6.197756528854370117e-01 6.109475344419479370e-02
-4.141843914985656738e-01 2.017948776483535767e-01 -5.529335737228393555e-01 8.030601590871810913e-02 -2.839186787605285645e-01 1.578207314014434814e-01 -6.082789301872253418e-01 5.025694146752357483e-03
-3.524135947227478027e-01 2.793179154396057129e-01 -6.067593097686767578e-01 -4.117971658706665039e-01 3.028930723667144775e-01 -2.480112612247467041e-01 -1.338816434144973755e-01 -2.981181144714355469e-01
1.044279858469963074e-01 7.733062505722045898e-01 -2.665083408355712891e-01 5.436541512608528137e-02 4.964812397956848145e-01 1.030725166201591492e-01 -1.693126708269119263e-01 -1.769908517599105835e-01
4.334303140640258789e-01 4.124473035335540771e-01 -1.531046330928802490e-01 -3.599985539913177490e-01 3.341747820377349854e-01 7.675781100988388062e-02 -3.163560926914215088e-01 5.209028124809265137e-01
-2.839665412902832031e-01 2.183486372232437134e-01 -2.695917487144470215e-01 5.795914679765701294e-02 2.369320690631866455e-01 3.418252766132354736e-01 -7.754796147346496582e-01 -1.459378898143768311e-01
2.019740939140319824e-01 6.075844764709472656e-01 -4.085952639579772949e-01 -4.707894921302795410e-01 -3.028988838195800781e-01 -9.098507463932037354e-03 -1.070410758256912231e-01 3.133152425289154053e-01
-2.812463641166687012e-01 1.566839367151260376e-01 -3.003130853176116943e-01 -1.098528280854225159e-01 -4.294492304325103760e-01 9.940881282091140747e-03 -7.801698446273803711e-01 -3.007640689611434937e-02
2.656860947608947754e-01 2.827778756618499756e-01 -6.804413199424743652e-01 4.847541451454162598e-02 -4.120466411113739014e-01 2.039130479097366333e-01 -4.065275788307189941e-01 -8.642692118883132935e-02
4.277898669242858887e-01 -3.969764336943626404e-02 -4.639164209365844727e-01 -4.004850685596466064e-01 5.683594346046447754e-01 -2.072459459304809570e-01 -6.889665871858596802e-02 2.628366947174072266e-01
4.946419596672058105e-01 2.808246612548828125e-01 -3.255544900894165039e-01 -5.245267152786254883e-01 3.584927320480346680e-01 3.629130497574806213e-02 -1.185535639524459839e-01 3.891836702823638916e-01
-7.957162708044052124e-02 2.621439099311828613e-01 -2.234804481267929077e-01 -4.461894184350967407e-02 1.688475012779235840e-01 -7.505032420158386230e-01 -3.654767572879791260e-01 3.842873871326446533e-01
-4.081835150718688965e-01 1.907314658164978027e-01 -5.649955868721008301e-01 -3.141683936119079590e-01 2.949937582015991211e-01 -4.566932022571563721e-01 -2.040723413228988647e-01 -2.045736908912658691e-01
2.329311817884445190e-01 -6.382448971271514893e-02 -4.525756239891052246e-01 1.302442103624343872e-01 3.283665180206298828e-01 1.835311055183410645e-01 -4.972252249717712402e-01 5.754476189613342285e-01
1.268760114908218384e-01 4.226067364215850830e-01 -7.633707523345947266e-01 1.419697552919387817e-01 -3.375551700592041016e-01 1.484865248203277588e-01 -1.219230294227600098e-01 2.270653247833251953e-01
-9.834609180688858032e-02 1.123827546834945679e-01 -4.696160554885864258e-01 -2.892192900180816650e-01 4.455058872699737549e-01 -2.037224620580673218e-01 -3.696865737438201904e-01 -5.448528528213500977e-01
-3.178615570068359375e-01 5.869511365890502930e-01 -3.457474410533905029e-01 -4.227636456489562988e-01 1.745430529117584229e-01 -2.963580489158630371e-01 1.194388791918754578e-02 3.711415827274322510e-01
3.546569347381591797e-01 -1.757868975400924683e-01 -3.606557250022888184e-01 -4.963760972023010254e-01 2.097864300012588501e-01 6.415184587240219116e-02 -4.410926103591918945e-01 4.734629094600677490e-01
6.861618161201477051e-02 8.297512531280517578e-01 1.196245029568672180e-01 -7.699386030435562134e-02 -2.820027805864810944e-02 -8.189512789249420166e-02 -5.155971050262451172e-01 -1.149968653917312622e-01
4.144523143768310547e-01 6.773043870925903320e-01 -6.057591363787651062e-02 -2.044592350721359253e-01 2.907858490943908691e-01 2.351847738027572632e-01 -3.966612219810485840e-01 -1.637271493673324585e-01
-1.550202816724777222e-01 3.384963870048522949e-01 -3.772150278091430664e-01 3.248114883899688721e-01 3.257229924201965332e-01 -5.940513610839843750e-01 -3.714566826820373535e-01 1.289296597242355347e-01
1.570886932313442230e-03 5.252386927604675293e-01 -4.276059567928314209e-01 1.884363889694213867e-01 6.397557258605957031e-02 3.094286620616912842e-01 -3.406473696231842041e-01 5.384118556976318359e-01
2.071987539529800415e-01 4.340966939926147461e-01 -4.920299947261810303e-01 -6.436403989791870117e-01 9.766487032175064087e-02 -2.710027694702148438e-01 6.706459820270538330e-02 -1.574281603097915649e-01
4.463666081428527832e-01 3.514704108238220215e-01 -4.251942411065101624e-02 -2.233881801366806030e-01 -1.060556694865226746e-01 8.347874134778976440e-02 -7.555247545242309570e-01 -1.910003721714019775e-01
8.003257215023040771e-02 5.604044198989868164e-01 -1.772628724575042725e-01 1.740232110023498535e-01 6.258952021598815918e-01 -3.311485052108764648e-01 -3.353294134140014648e-01 -6.312970072031021118e-02
5.921133160591125488e-01 -8.424065890721976757e-04 -4.896919131278991699e-01 1.885087788105010986e-01 -2.211844921112060547e-01 -3.964469209313392639e-02 -5.687835216522216797e-01 -7.623414974659681320e-03
-1.306300982832908630e-02 8.973740041255950928e-03 -4.501051008701324463e-01 -6.926789879798889160e-01 -3.936349153518676758e-01 3.046932164579629898e-03 -4.023082256317138672e-01 -2.324512787163257599e-02
-1.863886564970016479e-01 2.422811836004257202e-01 -1.765222996473312378e-01 9.076519869267940521e-03 1.898442208766937256e-01 -6.818796396255493164e-01 -5.990945100784301758e-01 1.241043880581855774e-01
-1.067033782601356506e-02 6.383343935012817383e-01 -5.277819037437438965e-01 -4.584396779537200928e-01 -1.201683282852172852e-01 1.725021153688430786e-01 -1.022422239184379578e-01 2.214583605527877808e-01
4.960848987102508545e-01 -4.530177265405654907e-02 -5.863067507743835449e-01 -4.261858463287353516e-01 -2.114201039075851440e-01 1.298466622829437256e-01 -3.025433421134948730e-01 2.708625197410583496e-01
5.546411499381065369e-02 6.718680858612060547e-01 -2.468776553869247437e-01 -4.709932208061218262e-01 3.539550304412841797e-01 -8.270701020956039429e-02 -6.534576416015625000e-02 3.554421663284301758e-01
4.975501596927642822e-01 3.251211643218994141e-01 -2.128263264894485474e-01 3.108582645654678345e-02 4.861878156661987305e-01 -3.643717765808105469e-01 -1.540208905935287476e-01 4.556432962417602539e-01
4.258037507534027100e-01 2.555469572544097900e-01 -3.357127308845520020e-01 -3.159714937210083008e-01 -4.340779781341552734e-01 6.575430929660797119e-02 -4.718022942543029785e-01 3.542613983154296875e-01
1.567447334527969360e-01 7.298479676246643066e-01 -1.877572014927864075e-02 -1.302571594715118408e-01 1.745205968618392944e-01 2.425266504287719727e-01 -4.498553574085235596e-01 -3.657689690589904785e-01
1.244353130459785461e-01 9.572001174092292786e-03 -5.492538809776306152e-01 -3.613371253013610840e-01 -3.505605161190032959e-01 1.810572743415832520e-01 -6.185569167137145996e-01 -1.178683042526245117e-01
-1.543994396924972534e-01 1.694082841277122498e-02 -7.843881249427795410e-01 -2.850019037723541260e-01 -2.370525449514389038e-01 2.529025673866271973e-01 -3.852898180484771729e-01 1.038318127393722534e-01
4.477161765098571777e-01 3.110972642898559570e-01 6.689899414777755737e-02 1.898167841136455536e-02 3.479164242744445801e-01 -2.190157920122146606e-01 -6.202791333198547363e-01 3.797011971473693848e-01
-2.767451107501983643e-01 -2.119675427675247192e-01 -5.845487117767333984e-01 -2.159543149173259735e-02 1.088782325387001038e-01 -9.171412885189056396e-02 -3.905341029167175293e-01 6.029391884803771973e-01
3.758388105779886246e-03 3.813715577125549316e-01 -5.134761333465576172e-01 -2.413596659898757935e-01 -8.560660481452941895e-02 1.850423663854598999e-01 -2.077868282794952393e-01 6.692419052124023438e-01
-7.643335312604904175e-02 1.667919456958770752e-01 -4.001803994178771973e-01 -2.896979451179504395e-01 6.559257954359054565e-02 -8.171905279159545898e-01 -1.589377075433731079e-01 1.578142344951629639e-01
-3.108642101287841797e-01 4.601848423480987549e-01 -5.418847799301147461e-01 7.999292761087417603e-02 4.640325605869293213e-01 -3.815762698650360107e-01 -8.489686250686645508e-02 1.530396193265914917e-01
-3.141236901283264160e-01 2.226106971502304077e-01 -5.395911335945129395e-01 7.865191996097564697e-02 6.929941773414611816e-01 -1.093897297978401184e-01 -2.493653744459152222e-01 5.994264036417007446e-03
6.071733832359313965e-01 1.487641781568527222e-01 -1.828738898038864136e-01 -2.036471068859100342e-01 1.360075920820236206e-01 -1.463175415992736816e-01 -3.574414253234863281e-01 6.054942011833190918e-01
2.507593631744384766e-01 1.370816230773925781e-01 -4.469102025032043457e-01 -2.287533581256866455e-01 2.817745804786682129e-01 2.501135170459747314e-01 -3.023051917552947998e-01 6.579737663269042969e-01
3.854415938258171082e-02 2.765757143497467041e-01 -5.788486003875732422e-01 -6.859944015741348267e-02 5.750558376312255859e-01 -2.779767811298370361e-01 -1.835356056690216064e-01 -3.749706745147705078e-01
-2.307251691818237305e-01 4.609838724136352539e-01 -3.067543804645538330e-01 2.410082072019577026e-01 -1.615161262452602386e-02 -6.246792674064636230e-01 -4.307563304901123047e-01 -7.772008329629898071e-02
1.478573959320783615e-02 6.855093240737915039e-01 -6.418619751930236816e-01 -1.468928009271621704e-01 -3.023743331432342529e-01 3.092027455568313599e-02 9.644019417464733124e-03 -6.176530569791793823e-02
4.557240605354309082e-01 1.474536359310150146e-01 -5.497041344642639160e-01 9.760087728500366211e-02 5.293865203857421875e-01 -2.043554782867431641e-01 3.198575228452682495e-02 3.685619533061981201e-01
2.850620150566101074e-01 -2.313519716262817383e-01 -6.888098716735839844e-01 -1.911842823028564453e-01 -1.059306338429450989e-01 1.875612288713455200e-01 -5.169630646705627441e-01 2.013805657625198364e-01
2.926508486270904541e-01 2.205823361873626709e-02 -2.357480078935623169e-01 7.039182633161544800e-02 6.166373938322067261e-02 2.716821432113647461e-01 -8.293400406837463379e-01 2.965099811553955078e-01
-3.244349062442779541e-01 2.328592389822006226e-01 -8.309816718101501465e-01 -1.325842589139938354e-01 5.579890310764312744e-02 1.532147824764251709e-01 3.104643709957599640e-02 3.238167464733123779e-01
6.197170168161392212e-02 1.761327497661113739e-02 -4.367430508136749268e-01 2.492705583572387695e-01 7.955341786146163940e-02 -6.419006586074829102e-01 -5.262385010719299316e-01 -2.183506339788436890e-01
-5.508863180875778198e-02 3.358508944511413574e-01 6.002531200647354126e-02 -1.336493343114852905e-01 -8.560300618410110474e-02 -5.265237689018249512e-01 -7.385820746421813965e-01 1.806808114051818848e-01
-1.021458283066749573e-01 6.651800870895385742e-02 -4.482101798057556152e-01 -5.038268566131591797e-01 3.610630333423614502e-01 -2.792405784130096436e-01 -3.119681179523468018e-01 -4.740695953369140625e-01
1.450483351945877075e-01 7.726268768310546875e-01 7.355571538209915161e-02 -2.583221197128295898e-01 2.255098521709442139e-01 1.419929713010787964e-01 -4.346618950366973877e-01 -2.234286367893218994e-01
-8.155514299869537354e-02 2.021988332271575928e-01 -7.161233425140380859e-01 -1.108290627598762512e-01 -4.608612656593322754e-01 -4.372890293598175049e-02 -3.486401736736297607e-01 -3.024787306785583496e-01
-2.694457769393920898e-02 3.062389194965362549e-01 3.887475281953811646e-02 -2.628511488437652588e-01 -2.720801234245300293e-01 -5.849724411964416504e-01 -5.632512569427490234e-01 3.184611797332763672e-01
2.827418148517608643e-01 3.131800293922424316e-01 -4.290606677532196045e-01 -3.030187189579010010e-01 7.601402699947357178e-02 1.928648054599761963e-01 -2.353041768074035645e-01 6.691179275512695312e-01
-2.761381566524505615e-01 1.767936944961547852e-01 -4.873045682907104492e-01 6.706965621560811996e-03 1.075492650270462036e-01 4.017454385757446289e-01 -6.748109459877014160e-01 -1.632329523563385010e-01
4.990708827972412109e-02 1.615687906742095947e-01 -7.028176188468933105e-01 -4.465325176715850830e-01 -3.686975240707397461e-01 2.510652840137481689e-01 -2.810084223747253418e-01 1.110992766916751862e-02
-1.667120009660720825e-01 7.444859743118286133e-01 -1.900618672370910645e-01 -2.072863727807998657e-01 1.545164883136749268e-01 -1.359552610665559769e-02 -5.607026219367980957e-01 2.022177167236804962e-02
4.025859534740447998e-01 -1.369574964046478271e-01 -3.677011430263519287e-01 -5.474290624260902405e-02 -2.496674507856369019e-01 7.270614057779312134e-02 -6.907756328582763672e-01 3.690195083618164062e-01
4.736221730709075928e-01 5.168271064758300781e-01 -3.673704862594604492e-01 -4.164676666259765625e-01 4.888920858502388000e-02 -4.408708512783050537e-01 2.423730492591857910e-02 -5.311034247279167175e-02
6.660637855529785156e-01 1.751397699117660522e-01 -3.752724826335906982e-01 3.972775936126708984e-01 -5.763511359691619873e-02 -4.957252740859985352e-02 -4.703103899955749512e-01 7.424330804497003555e-03
3.525783121585845947e-01 -3.313626945018768311e-01 -6.516683101654052734e-01 -1.883545964956283569e-01 -1.001531705260276794e-01 8.168374747037887573e-02 -4.915150105953216553e-01 2.178263366222381592e-01
-2.047898061573505402e-02 1.832553148269653320e-01 1.184758469462394714e-01 -4.761230647563934326e-01 2.731691002845764160e-01 -3.447266817092895508e-01 -5.820649862289428711e-01 4.393301308155059814e-01
1.709753870964050293e-01 1.428957879543304443e-01 -4.540232717990875244e-01 -4.700606465339660645e-01 -4.088248312473297119e-01 7.275973260402679443e-02 -5.271888375282287598e-01 -2.699893712997436523e-01
-2.980428934097290039e-02 7.820305228233337402e-01 -1.923269033432006836e-01 -5.361959338188171387e-01 1.123987585306167603e-01 -1.148493960499763489e-01 -8.828637748956680298e-02 1.715403944253921509e-01
2.524628937244415283e-01 2.695881426334381104e-01 -2.840000987052917480e-01 1.294547342695295811e-03 2.620882093906402588e-01 3.847753703594207764e-01 -5.579605698585510254e-01 5.048410892486572266e-01
-2.358902841806411743e-01 -1.137053146958351135e-01 -3.433500826358795166e-01 -1.166721582412719727e-01 1.876320689916610718e-01 -7.215401530265808105e-01 -4.480128288269042969e-01 2.082880288362503052e-01
-1.676401644945144653e-01 4.427484422922134399e-02 -6.445957422256469727e-01 -4.098093137145042419e-03 5.033529996871948242e-01 -1.537076979875564575e-01 -3.381041884422302246e-01 -4.038703739643096924e-01
5.322433710098266602e-01 1.241549700498580933e-01 -4.120226502418518066e-01 -4.723800420761108398e-01 2.018169760704040527e-01 -5.028523206710815430e-01 -1.083473861217498779e-01 5.538245663046836853e-02
-3.691506981849670410e-01 1.798981875181198120e-01 -4.629101753234863281e-01 -4.762853682041168213e-01 5.591812357306480408e-02 -3.339352905750274658e-01 -2.880609631538391113e-01 -4.388760328292846680e-01
2.407615631818771362e-01 1.543698906898498535e-01 -4.658456146717071533e-01 -4.002366662025451660e-01 -1.627256870269775391e-01 4.125913381576538086e-01 -5.551702976226806641e-01 1.899389326572418213e-01
-4.461175203323364258e-01 -3.125347197055816650e-02 -3.664519786834716797e-01 -8.475155383348464966e-02 -1.756057739257812500e-01 -1.826200634241104126e-02 -7.853658795356750488e-01 -1.027711480855941772e-01
-4.705608189105987549e-01 1.772563308477401733e-01 -3.273449540138244629e-01 -4.131920039653778076e-01 2.857061624526977539e-01 -4.148658812046051025e-01 -4.268880486488342285e-01 -1.824697852134704590e-01
-5.712091922760009766e-03 2.230339497327804565e-01 -3.639823794364929199e-01 6.668492406606674194e-02 3.217086894437670708e-03 -8.293628096580505371e-01 -3.276757895946502686e-01 1.344205439090728760e-01
2.072032243013381958e-01 2.045810520648956299e-01 -4.234748780727386475e-01 -3.410560488700866699e-01 -4.638694822788238525e-01 1.212728172540664673e-01 -6.213520765304565430e-01 -6.002389267086982727e-02
5.325276851654052734e-01 1.276734471321105957e-01 -3.147218823432922363e-01 -5.221045613288879395e-01 1.033777464181184769e-02 -5.228452682495117188e-01 -2.342592030763626099e-01 -1.093346159905195236e-02
5.776774138212203979e-02 2.620892226696014404e-01 -1.295731365680694580e-01 -7.089976966381072998e-02 2.507734596729278564e-01 2.592851221561431885e-01 -6.077106595039367676e-01 6.377523541450500488e-01
3.594515323638916016e-01 3.433855175971984863e-01 4.606635868549346924e-02 -1.901978254318237305e-01 -1.471371296793222427e-02 1.953041702508926392e-01 -8.123239278793334961e-01 -1.278810054063796997e-01
3.952607214450836182e-01 2.910724878311157227e-01 -6.380312442779541016e-01 -9.550508111715316772e-02 -3.312070965766906738e-01 2.815575897693634033e-01 -3.913474977016448975e-01 2.673763595521450043e-02
-3.664229214191436768e-01 8.535104990005493164e-02 -2.909357249736785889e-01 -1.604011505842208862e-01 -3.156383335590362549e-01 -2.465131878852844238e-02 -7.589175701141357422e-01 2.681165635585784912e-01
1.281434446573257446e-01 6.585843563079833984e-01 -6.112964153289794922e-01 -2.904715836048126221e-01 2.369285821914672852e-01 -5.081528332084417343e-03 1.870369017124176025e-01 2.539969235658645630e-02
2.372864782810211182e-01 -2.759228833019733429e-02 -4.528900086879730225e-01 -5.869197249412536621e-01 -3.174360096454620361e-01 1.492235958576202393e-01 -5.124093890190124512e-01 8.805108815431594849e-02
3.882291913032531738e-02 4.496542215347290039e-01 -6.923149824142456055e-01 1.957047283649444580e-01 -2.485506981611251831e-01 3.010952770709991455e-01 -2.922717630863189697e-01 2.021012306213378906e-01
7.525169849395751953e-01 2.017268687486648560e-01 -4.416756629943847656e-01 1.481219828128814697e-01 8.006160706281661987e-02 -1.000889390707015991e-01 -2.731138169765472412e-01 -2.915272116661071777e-01
1.212673541158437729e-02 6.419261693954467773e-01 -4.644791781902313232e-01 -4.908271133899688721e-01 1.121247746050357819e-02 -7.349375635385513306e-02 9.660904854536056519e-02 3.409856259822845459e-01
1.671437323093414307e-01 -4.224298894405364990e-01 -5.890967845916748047e-01 -1.277835667133331299e-01 4.032684490084648132e-02 7.596492767333984375e-02 -6.439093351364135742e-01 9.075383096933364868e-02
4.724926128983497620e-02 5.506848096847534180e-01 -3.335297107696533203e-01 -5.901165008544921875e-01 2.628341913223266602e-01 2.854399010539054871e-02 -2.629336528480052948e-02 4.055201709270477295e-01
4.194618463516235352e-01 2.433620393276214600e-01 -5.961512327194213867e-01 -8.068324625492095947e-02 -2.634120918810367584e-02 4.522715806961059570e-01 -4.435288310050964355e-01 3.097622655332088470e-02
7.419750094413757324e-01 2.396825700998306274e-01 -3.784906864166259766e-01 2.323838621377944946e-01 -3.646018449217081070e-04 -2.810223400592803955e-01 -3.206098079681396484e-01 -1.140337809920310974e-01
3.513587415218353271e-01 2.245959639549255371e-01 -4.298017024993896484e-01 4.296992719173431396e-01 6.244228407740592957e-02 2.249800860881805420e-01 -5.041677355766296387e-01 3.847503364086151123e-01
1.152667477726936340e-01 4.645638763904571533e-01 -7.714757919311523438e-01 8.315256237983703613e-02 -2.749600410461425781e-01 2.068818062543869019e-01 -1.312069743871688843e-01 1.821713149547576904e-01
-2.187238186597824097e-01 -1.495124548673629761e-01 -4.706596732139587402e-01 -3.389348089694976807e-01 -2.891793847084045410e-01 1.081795692443847656e-01 -6.989135742187500000e-01 9.798397868871688843e-02
4.324460029602050781e-02 8.148298859596252441e-01 -5.567687749862670898e-01 -1.194660961627960205e-01 -4.392587020993232727e-02 4.704124107956886292e-02 7.599962502717971802e-02 -3.914664848707616329e-04
3.936125636100769043e-01 5.015419796109199524e-02 -1.236431151628494263e-01 -4.955841302871704102e-01 4.290694296360015869e-01 -5.353801250457763672e-01 -3.001559674739837646e-01 1.443483382463455200e-01
3.750971853733062744e-01 -7.150765508413314819e-02 -2.891719043254852295e-01 5.966573581099510193e-02 1.140616685152053833e-01 2.136880904436111450e-01 -7.486969828605651855e-01 3.844327330589294434e-01
1.712259650230407715e-01 1.003146916627883911e-01 -4.035412371158599854e-01 -3.383273780345916748e-01 -3.238977789878845215e-01 1.252186596393585205e-01 -5.702664256095886230e-01 4.873542189598083496e-01
-1.184055060148239136e-01 2.353480458259582520e-01 -3.931583464145660400e-01 -6.481380760669708252e-02 1.862012147903442383e-01 -8.080309629440307617e-01 -2.801244854927062988e-01 7.591217756271362305e-02
-5.192851424217224121e-01 1.908088475465774536e-01 -3.485313951969146729e-01 -1.350354999303817749e-01 7.442281395196914673e-02 1.775592267513275146e-01 -6.683865189552307129e-01 2.653670012950897217e-01
5.466169118881225586e-01 -2.245695739984512329e-01 -6.453438997268676758e-01 -1.558661460876464844e-01 -1.237230096012353897e-02 7.798708230257034302e-02 -3.679462075233459473e-01 2.615263164043426514e-01
4.467085301876068115e-01 3.072378039360046387e-01 -4.095590114593505859e-01 -2.991547882556915283e-01 3.490083515644073486e-01 1.810516119003295898e-01 -1.242425143718719482e-01 5.280165672302246094e-01
7.726530730724334717e-02 6.817864775657653809e-01 -6.008017659187316895e-01 8.223809301853179932e-02 -6.584246456623077393e-02 1.611054092645645142e-01 6.924190372228622437e-02 3.555093109607696533e-01
4.093789458274841309e-01 2.677180767059326172e-01 -5.515416264533996582e-01 -7.009398192167282104e-02 -5.294644236564636230e-01 2.433840930461883545e-02 -4.019115865230560303e-01 -9.574362635612487793e-02
2.548148036003112793e-01 1.141506358981132507e-01 -5.602478384971618652e-01 -4.405599236488342285e-01 -3.734070658683776855e-01 2.232396602630615234e-01 -4.652143120765686035e-01 9.151589870452880859e-02
8.112993836402893066e-02 3.933898508548736572e-01 -6.562414765357971191e-01 2.874225974082946777e-01 -4.324306547641754150e-02 -2.134619802236557007e-01 -3.598933517932891846e-01 -3.852773606777191162e-01
4.094102382659912109e-01 3.047448098659515381e-01 -6.844393014907836914e-01 3.248627483844757080e-01 -2.109265923500061035e-01 4.872527439147233963e-03 -1.980792880058288574e-01 -2.859575450420379639e-01
-2.133973091840744019e-01 1.910830475389957428e-02 -1.693475991487503052e-01 -2.790992558002471924e-01 1.085042301565408707e-02 -6.852734684944152832e-01 -6.145181655883789062e-01 -1.309254392981529236e-02
-2.540278136730194092e-01 4.905404895544052124e-02 -3.664942681789398193e-01 -2.068594545125961304e-01 6.523465365171432495e-02 1.415126025676727295e-01 -7.575352191925048828e-01 -3.972576558589935303e-01
1.415745615959167480e-01 4.393370747566223145e-01 -2.413378097116947174e-02 -3.533100783824920654e-01 3.363135457038879395e-01 -1.255332678556442261e-01 -5.279446840286254883e-01 5.039228796958923340e-01
-2.299281954765319824e-01 7.995415329933166504e-01 -1.129842624068260193e-01 -4.537416994571685791e-01 -1.299050301313400269e-01 -8.361111581325531006e-02 -2.527310252189636230e-01 -3.847604617476463318e-02
1.399845182895660400e-01 3.265057206153869629e-01 -5.915670990943908691e-01 1.854409277439117432e-02 4.993771612644195557e-01 -4.118885397911071777e-01 1.268478035926818848e-01 2.972923219203948975e-01
2.586271762847900391e-01 1.780247986316680908e-01 -5.534165501594543457e-01 2.620309889316558838e-01 -1.498791426420211792e-01 -2.120139598846435547e-01 -3.973332345485687256e-01 -5.488185286521911621e-01
1.181950494647026062e-01 6.576362848281860352e-01 -2.653993368148803711e-01 3.047727346420288086e-01 1.923214495182037354e-01 -4.275630414485931396e-01 -3.824802339076995850e-01 -1.553454250097274780e-01
-1.701093167066574097e-01 1.980753391981124878e-01 -7.863955497741699219e-01 -2.159665673971176147e-01 1.532739251852035522e-01 -3.993365168571472168e-01 2.156322598457336426e-01 1.931569725275039673e-01
-2.340990155935287476e-01 5.297621488571166992e-01 -6.398402452468872070e-01 4.377586767077445984e-02 -7.668435573577880859e-02 4.606553353369235992e-03 3.896271064877510071e-02 4.958007931709289551e-01
3.077163398265838623e-01 2.613006234169006348e-01 -2.046075165271759033e-01 -4.316158294677734375e-01 6.730303168296813965e-01 -1.832347959280014038e-01 -2.225963175296783447e-01 2.697816789150238037e-01
7.071847468614578247e-02 3.662118911743164062e-01 1.501246094703674316e-01 -2.745189666748046875e-01 1.079027652740478516e-01 -4.480702579021453857e-01 -7.111119031906127930e-01 2.118948251008987427e-01
1.142579466104507446e-01 8.084177970886230469e-01 -3.868964314460754395e-01 -1.986786574125289917e-01 -1.569266915321350098e-01 1.404047012329101562e-01 -8.364567765966057777e-04 3.160753250122070312e-01
5.328270792961120605e-01 1.493925005197525024e-01 -2.000855505466461182e-01 -4.121841788291931152e-01 1.729831844568252563e-01 1.706347614526748657e-01 -5.816140770912170410e-01 -2.941646873950958252e-01
1.124610304832458496e-01 2.639201097190380096e-02 -7.634567022323608398e-01 -7.405242417007684708e-03 -4.201684892177581787e-01 1.606965065002441406e-01 -4.483921229839324951e-01 -1.774048805236816406e-02
3.951233252882957458e-02 3.409943729639053345e-02 9.739096462726593018e-02 -5.526745915412902832e-01 -4.043370857834815979e-02 -4.245777726173400879e-01 -6.414039731025695801e-01 2.983983755111694336e-01
-1.714110821485519409e-01 1.387476176023483276e-01 -5.691336989402770996e-01 1.652689576148986816e-01 3.992178142070770264e-01 4.029804170131683350e-01 -4.982665181159973145e-01 -1.735019683837890625e-01
2.046215236186981201e-01 -1.822550082579255104e-03 6.884112954139709473e-02 -4.834009110927581787e-01 1.963123530149459839e-01 -4.456619322299957275e-01 -6.757189035415649414e-01 1.611271947622299194e-01
-3.842924237251281738e-01 3.908292949199676514e-01 -3.841550648212432861e-01 -3.024319410324096680e-01 -1.983289569616317749e-01 2.578834295272827148e-01 -4.190518856048583984e-01 4.231889247894287109e-01
1.121280044317245483e-01 2.622761726379394531e-01 -1.836223006248474121e-01 -6.832543015480041504e-01 1.689220070838928223e-01 1.791190803050994873e-01 -4.831215441226959229e-01 3.522219359874725342e-01
-3.680848777294158936e-01 -1.153767779469490051e-01 -2.863408327102661133e-01 -1.912513226270675659e-01 -1.591513752937316895e-01 1.139092165976762772e-02 -8.401876091957092285e-01 3.548896312713623047e-02
3.201194703578948975e-01 1.162620708346366882e-01 -2.808187007904052734e-01 -2.720915973186492920e-01 -1.690347641706466675e-01 2.303254455327987671e-01 -5.933654308319091797e-01 5.453519225120544434e-01
-4.583597779273986816e-01 1.333605200052261353e-01 -3.278919458389282227e-01 -1.196516752243041992e-01 -2.290490269660949707e-01 1.049231812357902527e-01 -6.857997775077819824e-01 3.413182199001312256e-01
1.576146483421325684e-01 5.630974769592285156e-01 1.089328303933143616e-01 -1.943722367286682129e-01 4.808120727539062500e-01 -1.942606419324874878e-01 -5.471081137657165527e-01 2.004673033952713013e-01
4.248600006103515625e-01 -8.070943295024335384e-05 -5.273828506469726562e-01 -1.031365618109703064e-01 5.225430727005004883e-01 -3.841623365879058838e-01 -7.204245310276746750e-03 3.317233026027679443e-01
1.135952696204185486e-01 6.307441592216491699e-01 -1.887297779321670532e-01 2.360129505395889282e-01 2.349027544260025024e-01 -5.288098454475402832e-01 -3.679372668266296387e-01 -1.665529906749725342e-01
-9.402611106634140015e-02 5.441503524780273438e-01 -4.686300158500671387e-01 5.524574592709541321e-02 5.006198287010192871e-01 -4.403274953365325928e-01 -1.335533112287521362e-01 -1.002420932054519653e-01
6.018039584159851074e-02 8.249652385711669922e-01 -4.320968985557556152e-01 -2.964443564414978027e-01 -1.737541556358337402e-01 7.497413083910942078e-03 -3.485897928476333618e-02 -9.880205988883972168e-02
5.098822712898254395e-01 6.750725507736206055e-01 -5.071739554405212402e-01 -1.308239847421646118e-01 -3.403593227267265320e-02 8.877695351839065552e-02 7.860406301915645599e-03 -2.924479544162750244e-02
4.577278792858123779e-01 -3.520140424370765686e-02 -3.024266660213470459e-01 -2.619895040988922119e-01 -3.133855462074279785e-01 -6.193256005644798279e-02 -5.410059094429016113e-01 4.841613173484802246e-01
-3.151151239871978760e-01 2.035032259300351143e-03 -2.823862135410308838e-01 -4.958160817623138428e-01 4.188908264040946960e-03 -6.325038671493530273e-01 -3.818149268627166748e-01 1.710605025291442871e-01
-2.517802417278289795e-01 2.000194191932678223e-01 -5.220658779144287109e-01 7.878413423895835876e-03 5.894266813993453979e-02 -7.075912952423095703e-01 -2.218727171421051025e-01 2.657007873058319092e-01
1.594426333904266357e-01 1.374666839838027954e-01 -1.297772526741027832e-01 5.774813145399093628e-02 6.414777040481567383e-01 1.358855813741683960e-01 -6.969717741012573242e-01 -1.406262964010238647e-01
5.396584272384643555e-01 3.146133422851562500e-01 -3.884617686271667480e-01 -8.163692057132720947e-02 -3.254277706146240234e-01 1.074965596199035645e-01 -5.673711895942687988e-01 -1.133645102381706238e-01
2.840782999992370605e-01 -3.480174764990806580e-02 -7.143650650978088379e-01 -2.310687005519866943e-01 -2.759453281760215759e-02 3.885735273361206055e-01 -4.500400722026824951e-01 -9.533678181469440460e-03
4.564981758594512939e-01 2.687019705772399902e-01 -6.487969756126403809e-01 -5.534577369689941406e-02 -2.930676341056823730e-01 2.954663038253784180e-01 -3.028720617294311523e-01 1.746071577072143555e-01
2.220902889966964722e-01 5.119616389274597168e-01 -5.486958622932434082e-01 -2.321376651525497437e-01 -2.563782930374145508e-01 -7.714647799730300903e-02 9.721131622791290283e-02 5.024784803390502930e-01
6.572033762931823730e-01 3.312940597534179688e-01 -4.703110754489898682e-01 1.477704793214797974e-01 9.799671918153762817e-02 -2.067107856273651123e-01 -2.056295275688171387e-01 -3.473947048187255859e-01
-2.812978923320770264e-01 4.455655515193939209e-01 -2.346687316894531250e-01 -2.988635897636413574e-01 -1.528643071651458740e-01 -2.705993652343750000e-01 -3.524861633777618408e-01 5.975918769836425781e-01
-4.063075184822082520e-01 -2.817558646202087402e-01 -5.549198389053344727e-01 -3.052515089511871338e-01 1.411938220262527466e-01 1.262618154287338257e-01 -5.554062724113464355e-01 1.002965271472930908e-01
3.000184893608093262e-01 7.384862303733825684e-01 -4.651536047458648682e-01 -1.080697700381278992e-01 -1.206582486629486084e-01 4.122762009501457214e-02 4.393615759909152985e-03 3.468467593193054199e-01
4.926075786352157593e-02 4.442027211189270020e-01 8.108565956354141235e-02 -1.632297337055206299e-01 1.354149580001831055e-01 2.840069830417633057e-01 -7.415590286254882812e-01 -3.437026143074035645e-01
-1.639357656240463257e-01 4.278915822505950928e-01 1.153151541948318481e-01 -5.201821327209472656e-01 1.621204614639282227e-01 -2.146928161382675171e-01 -5.766758918762207031e-01 3.181443214416503906e-01
4.313651025295257568e-01 4.642535150051116943e-01 -4.290208518505096436e-01 6.984496116638183594e-02 -4.798617362976074219e-01 1.004435587674379349e-02 -3.674892485141754150e-01 2.098555117845535278e-01
7.229506224393844604e-02 7.354024052619934082e-01 -5.755662322044372559e-01 -2.722536623477935791e-01 1.304120868444442749e-01 -9.762746281921863556e-03 1.692559719085693359e-01 5.299110338091850281e-02
2.013637311756610870e-02 1.043150573968887329e-01 -5.776920318603515625e-01 -1.242885068058967590e-01 -2.036068737506866455e-01 -1.726990938186645508e-01 -5.775215029716491699e-01 -4.844847023487091064e-01
4.617359042167663574e-01 -3.048496842384338379e-01 -5.690700411796569824e-01 -3.797327354550361633e-02 -2.631678283214569092e-01 -2.421785444021224976e-01 -4.901797473430633545e-01 -1.999833062291145325e-02
3.381749987602233887e-01 -3.439367190003395081e-02 -5.258121490478515625e-01 -4.247341156005859375e-01 -2.052457779645919800e-01 2.495911717414855957e-01 -5.469844937324523926e-01 1.548024415969848633e-01
-2.478499859571456909e-01 -9.033952653408050537e-02 -5.063461661338806152e-01 1.330648809671401978e-01 7.028223574161529541e-02 -6.602951884269714355e-01 -4.635806083679199219e-01 -2.191173844039440155e-02
-9.574935585260391235e-02 -1.831014454364776611e-02 -8.232654929161071777e-01 -5.208737254142761230e-01 8.346241898834705353e-03 -2.859500981867313385e-02 1.474594175815582275e-01 1.370747685432434082e-01
1.557950079441070557e-01 -3.809448182582855225e-01 -7.720785140991210938e-01 9.451318532228469849e-03 1.243422850966453552e-01 1.067245826125144958e-01 -4.472494423389434814e-01 8.678259700536727905e-02
5.845671892166137695e-02 1.796939522027969360e-01 -5.227473378181457520e-01 1.659374833106994629e-01 8.758934214711189270e-03 3.360638860613107681e-03 -2.092484682798385620e-01 7.871593832969665527e-01
2.863828241825103760e-01 -4.335488379001617432e-01 -6.108212471008300781e-01 -5.417595058679580688e-02 5.757468938827514648e-02 1.366401836276054382e-02 -5.871681571006774902e-01 -7.559593766927719116e-02
-3.269768133759498596e-02 9.042038321495056152e-01 -2.774110734462738037e-01 -1.573199927806854248e-01 -2.452559471130371094e-01 -3.992787376046180725e-02 -1.034700945019721985e-01 8.478887379169464111e-02
4.823750853538513184e-01 1.971061676740646362e-01 -3.331135958433151245e-02 -4.520429372787475586e-01 4.082074463367462158e-01 7.632891833782196045e-02 -4.423339962959289551e-01 3.935633003711700439e-01
3.009874224662780762e-01 3.896804749965667725e-01 -4.484926760196685791e-01 -5.504863262176513672e-01 9.256881661713123322e-03 -2.730945646762847900e-01 -5.401651188731193542e-02 -4.192739427089691162e-01
-1.142986491322517395e-01 -2.763346135616302490e-01 -2.415058016777038574e-01 -8.072695881128311157e-02 1.870348155498504639e-01 -6.207205653190612793e-01 -6.169639229774475098e-01 2.116899490356445312e-01
-1.727309972047805786e-01 3.273538053035736084e-01 -6.179969906806945801e-01 2.945431172847747803e-01 4.720317721366882324e-01 -3.115180730819702148e-01 -1.920945942401885986e-01 -1.938290297985076904e-01
1.118800714612007141e-01 6.995027065277099609e-01 -5.872138738632202148e-01 2.033049464225769043e-01 7.024238258600234985e-02 3.240988552570343018e-01 -4.529693722724914551e-02 3.800305421464145184e-04
5.832307338714599609e-01 -1.296848058700561523e-01 -4.826326072216033936e-01 2.963710129261016846e-01 1.356303095817565918e-01 3.228925168514251709e-02 -5.387895107269287109e-01 1.118991896510124207e-01
1.269993335008621216e-01 4.762565791606903076e-01 -6.590714454650878906e-01 1.752121746540069580e-01 -4.410971403121948242e-01 1.545487344264984131e-01 -2.665551006793975830e-01 -4.972831532359123230e-02
1.148397698998451233e-01 5.856883525848388672e-01 -3.839153051376342773e-01 3.022296130657196045e-01 1.645203232765197754e-01 1.534123718738555908e-01 -1.229492574930191040e-01 5.825189948081970215e-01
7.353144884109497070e-01 7.939908653497695923e-02 -4.237676858901977539e-01 8.595772087574005127e-02 -1.280172020196914673e-01 -2.669705748558044434e-01 -3.966287970542907715e-01 -1.451362520456314087e-01
3.127562403678894043e-01 2.668661773204803467e-01 -5.434870123863220215e-01 -5.095953941345214844e-01 -3.176831901073455811e-01 2.346080690622329712e-01 -3.429904580116271973e-01 -4.789861664175987244e-02
5.593460798263549805e-01 3.694396317005157471e-01 -5.060027837753295898e-01 1.921791881322860718e-01 -3.977383077144622803e-01 -5.329760722815990448e-03 -3.142120242118835449e-01 -2.685758098959922791e-02
2.116236835718154907e-01 -1.132894605398178101e-01 -5.195623040199279785e-01 -4.707778096199035645e-01 -5.152993649244308472e-02 3.039881289005279541e-01 -5.920925140380859375e-01 7.187841087579727173e-02
1.864049732685089111e-01 6.799995899200439453e-02 -8.984915167093276978e-02 -3.434428870677947998e-01 2.830588221549987793e-01 -5.263341665267944336e-01 -5.777368545532226562e-01 -3.790428042411804199e-01
4.112819433212280273e-01 -5.646209418773651123e-02 -6.741693615913391113e-01 9.249311685562133789e-02 3.454943895339965820e-01 -1.628942787647247314e-02 -4.608617126941680908e-01 1.804847121238708496e-01
2.482624053955078125e-01 7.537152767181396484e-01 -3.472785949707031250e-01 -2.988373339176177979e-01 -1.417465955018997192e-01 -2.620242349803447723e-02 3.677856922149658203e-02 3.718085289001464844e-01
1.393970549106597900e-01 5.895511507987976074e-01 -1.689659357070922852e-01 3.797188401222229004e-01 7.115430384874343872e-02 1.248127445578575134e-01 -3.712658286094665527e-01 5.493474006652832031e-01
-3.360289335250854492e-01 1.674120426177978516e-01 -2.311344891786575317e-01 -5.948180556297302246e-01 2.438405603170394897e-01 -4.867296218872070312e-01 -3.818967938423156738e-01 -9.806612133979797363e-02
3.803719878196716309e-01 1.530190408229827881e-01 -2.842797040939331055e-01 -4.592759162187576294e-02 5.710610151290893555e-01 -4.942071437835693359e-01 -1.692830175161361694e-01 3.872596025466918945e-01
5.776543915271759033e-02 4.481573700904846191e-01 -2.813616394996643066e-01 -3.962491154670715332e-01 -3.141213059425354004e-01 -2.775511443614959717e-01 -9.060375392436981201e-02 6.129637956619262695e-01
4.292805790901184082e-01 -3.053880035877227783e-01 -5.481466650962829590e-01 8.180384337902069092e-02 -1.111630573868751526e-01 -2.589694261550903320e-01 -5.473415851593017578e-01 -1.905114352703094482e-01
7.420443892478942871e-01 -6.673216074705123901e-02 -5.392549633979797363e-01 -1.004971414804458618e-01 8.769049495458602905e-02 -1.571723669767379761e-01 -2.921878397464752197e-01 -1.620333045721054077e-01
5.473554134368896484e-01 -1.909118294715881348e-01 -5.194635391235351562e-01 -2.850207984447479248e-01 9.180969791486859322e-04 1.644400209188461304e-01 -4.559919834136962891e-01 2.791155576705932617e-01
-2.060869038105010986e-01 7.214900255203247070e-01 -7.437386363744735718e-02 3.085577487945556641e-01 3.192807734012603760e-01 3.398716915398836136e-03 -4.830274283885955811e-01 -3.120863996446132660e-02
1.119036599993705750e-02 4.530912339687347412e-01 1.071833819150924683e-02 -9.459105134010314941e-02 -1.285141557455062866e-01 2.322056591510772705e-01 -8.119618892669677734e-01 -2.362271845340728760e-01
3.436460196971893311e-01 7.156667709350585938e-01 -3.004296422004699707e-01 -2.709570527076721191e-01 -2.302666455507278442e-01 -3.380197659134864807e-02 -4.678386449813842773e-02 3.869090676307678223e-01
9.624117612838745117e-02 5.761321261525154114e-02 -4.516970515251159668e-01 -2.171908468008041382e-01 -9.718079864978790283e-02 9.682477265596389771e-02 -7.282413840293884277e-01 4.325063526630401611e-01
-4.680802822113037109e-01 2.661873698234558105e-01 -3.815999329090118408e-01 -5.219495296478271484e-01 2.136307209730148315e-01 -2.334132194519042969e-01 -3.534544110298156738e-01 -2.587380111217498779e-01
4.723254218697547913e-02 6.850832700729370117e-01 -5.742367506027221680e-01 -3.864118158817291260e-01 3.958421573042869568e-02 1.825817376375198364e-01 1.016955301165580750e-01 6.421215832233428955e-02
6.717407107353210449e-01 7.777152210474014282e-02 -3.997605443000793457e-01 -2.941610813140869141e-01 1.156427636742591858e-01 -4.363259673118591309e-01 -2.325133830308914185e-01 -1.963685750961303711e-01
-1.787960827350616455e-01 3.841152787208557129e-01 -1.831537783145904541e-01 9.251242130994796753e-02 -2.433147653937339783e-02 -6.948134303092956543e-01 -4.092772901058197021e-01 3.570967316627502441e-01
1.235038861632347107e-01 6.042148470878601074e-01 1.855125278234481812e-01 -1.714030057191848755e-01 2.009609490633010864e-01 -2.822603583335876465e-01 -6.147822737693786621e-01 2.405489385128021240e-01
-1.342822909355163574e-01 3.240719437599182129e-01 -2.079738825559616089e-01 -3.488952815532684326e-01 -3.059294521808624268e-01 -2.345512807369232178e-01 -2.627221345901489258e-01 7.030892968177795410e-01
-3.674387559294700623e-02 1.621016114950180054e-01 -7.281796932220458984e-01 3.486605826765298843e-03 3.696831464767456055e-01 -1.777202188968658447e-01 -2.498125582933425903e-01 -4.598464667797088623e-01
9.337796270847320557e-02 3.048025071620941162e-01 -4.784165322780609131e-01 -2.353574782609939575e-01 3.224980831146240234e-01 1.467106938362121582e-01 -8.648879081010818481e-02 6.936074495315551758e-01
3.587460815906524658e-01 2.115788459777832031e-01 -8.126696199178695679e-02 -1.872693747282028198e-01 -5.415277089923620224e-03 2.371847331523895264e-01 -8.508055806159973145e-01 -6.859528273344039917e-02
1.877842992544174194e-01 3.127805888652801514e-01 -7.350107431411743164e-01 2.541126906871795654e-01 -2.639846689999103546e-02 3.391787111759185791e-01 -2.801074385643005371e-01 2.605607807636260986e-01
-3.436531126499176025e-01 3.365687727928161621e-01 -4.976637363433837891e-01 -5.378283094614744186e-03 2.848249375820159912e-01 -4.530679285526275635e-01 -3.356605768203735352e-01 -3.490877449512481689e-01
1.542513072490692139e-01 -2.341135293245315552e-01 -4.577048718929290771e-01 2.764698863029479980e-01 1.549405008554458618e-01 9.498260170221328735e-02 -6.616520881652832031e-01 4.057789742946624756e-01
2.725910246372222900e-01 5.819525122642517090e-01 9.188997000455856323e-02 -2.182198613882064819e-01 1.135316416621208191e-01 2.429795414209365845e-01 -6.403394937515258789e-01 -2.213561683893203735e-01
5.485238432884216309e-01 -1.064400300383567810e-01 -1.851872503757476807e-01 -1.371554136276245117e-01 1.652177870273590088e-01 1.618579179048538208e-01 -7.600136399269104004e-01 5.975390598177909851e-02
6.402308344841003418e-01 3.486123383045196533e-01 -5.613773465156555176e-01 2.891461364924907684e-02 -1.328108459711074829e-01 -7.561881095170974731e-02 -3.302468657493591309e-01 -1.420325338840484619e-01
-9.177476912736892700e-02 1.971533894538879395e-01 -4.225355386734008789e-01 -5.044609308242797852e-01 1.424581110477447510e-01 -7.667560875415802002e-02 -4.818926379084587097e-02 7.008531689643859863e-01
4.387951493263244629e-01 1.759202033281326294e-01 -8.720075339078903198e-02 -4.477251321077346802e-02 6.871781349182128906e-01 1.461004614830017090e-01 -5.194134116172790527e-01 5.960622057318687439e-02
7.019100338220596313e-02 4.296327531337738037e-01 -7.236859798431396484e-01 1.106715798377990723e-01 -4.512002766132354736e-01 6.467679142951965332e-02 -1.853245049715042114e-01 -1.800263226032257080e-01
6.089763641357421875e-01 -7.496579550206661224e-03 -4.520075023174285889e-01 -1.941963881254196167e-01 2.068049646914005280e-02 2.120787054300308228e-01 -5.736196041107177734e-01 1.123566329479217529e-01
5.866768360137939453e-01 3.613146021962165833e-02 -2.205403000116348267e-01 -6.622295081615447998e-02 -2.213917672634124756e-01 -3.397464379668235779e-02 -6.655235290527343750e-01 3.292281031608581543e-01
-5.145597457885742188e-02 4.695846438407897949e-01 -6.427326053380966187e-02 -5.809753015637397766e-02 3.070202469825744629e-01 -4.950083196163177490e-01 -5.974929928779602051e-01 -2.702658474445343018e-01
2.173835635185241699e-01 -1.491096764802932739e-01 -5.460236072540283203e-01 -1.550391614437103271e-01 -4.975459575653076172e-01 -1.759254783391952515e-01 -5.665519833564758301e-01 -9.406766295433044434e-02
-4.451002776622772217e-01 1.555021405220031738e-01 -7.436565160751342773e-01 -1.989628821611404419e-01 4.156294465065002441e-01 -3.027452901005744934e-02 -5.673175677657127380e-02 -9.061255306005477905e-02
4.541920125484466553e-01 2.361779212951660156e-01 -4.860368371009826660e-01 -5.350614190101623535e-01 7.260315120220184326e-02 -4.571897983551025391e-01 -1.481893099844455719e-02 2.989526651799678802e-02
3.376134335994720459e-01 1.567137390375137329e-01 -4.732257127761840820e-01 -2.777822911739349365e-01 4.042744636535644531e-03 -7.724104076623916626e-02 -7.116515189409255981e-02 7.411513924598693848e-01
4.571799635887145996e-01 2.867772877216339111e-01 -1.659316867589950562e-01 -4.709174335002899170e-01 3.757780194282531738e-01 -1.930870115756988525e-02 -3.593490123748779297e-01 4.344366192817687988e-01
2.586385607719421387e-01 9.141182154417037964e-02 -4.853902161121368408e-01 -2.774949371814727783e-02 5.810633301734924316e-01 -3.233682215213775635e-01 1.826045190682634711e-04 4.961598217487335205e-01
7.589376568794250488e-01 1.091731190681457520e-01 -5.872306227684020996e-01 -1.527332067489624023e-01 8.638533204793930054e-02 4.026874154806137085e-02 -1.389010548591613770e-01 1.247003600001335144e-01
1.799957007169723511e-01 5.594233274459838867e-01 4.972960799932479858e-02 -2.250996232032775879e-01 1.272381395101547241e-01 3.761308193206787109e-01 -6.647986769676208496e-01 -4.339543730020523071e-02
5.945733785629272461e-01 9.904826432466506958e-02 -4.757450819015502930e-01 1.291846632957458496e-01 1.419034004211425781e-01 -3.204274177551269531e-01 -3.712141215801239014e-01 -3.647461235523223877e-01
4.654648900032043457e-01 6.494598835706710815e-02 -1.979874223470687866e-01 -3.421642482280731201e-01 5.716807246208190918e-01 -3.671437501907348633e-01 -2.274030894041061401e-01 3.309433460235595703e-01
2.092365175485610962e-02 6.260462403297424316e-01 7.041185162961483002e-03 2.228569239377975464e-01 -1.729227304458618164e-01 1.313425898551940918e-01 -7.130525708198547363e-01 4.813229665160179138e-02
5.803816020488739014e-02 1.142013296484947205e-01 -6.124880909919738770e-01 -2.564678788185119629e-01 -4.461668431758880615e-01 2.180758863687515259e-01 -5.186079740524291992e-01 1.646083742380142212e-01
6.117753386497497559e-01 3.924957215785980225e-01 -3.290233016014099121e-01 -3.078768216073513031e-02 -2.326844632625579834e-01 -2.130032628774642944e-01 -4.414042234420776367e-01 -2.610053718090057373e-01
6.719175577163696289e-01 -1.118313521146774292e-01 -4.409608542919158936e-01 -1.343549638986587524e-01 -8.263798430562019348e-03 -1.661840640008449554e-02 -5.633538365364074707e-01 7.622832804918289185e-02
6.035311222076416016e-01 1.949093341827392578e-01 -4.354368746280670166e-01 2.896085679531097412e-01 -1.562910899519920349e-02 -2.422716766595840454e-01 -3.809958994388580322e-01 -3.466761112213134766e-01
2.550139725208282471e-01 4.692438840866088867e-01 -2.384541481733322144e-01 -1.710481382906436920e-02 2.577246427536010742e-01 2.459629923105239868e-01 -2.782131731510162354e-01 6.732776165008544922e-01
6.777135729789733887e-01 3.796991407871246338e-01 -4.955744445323944092e-01 -1.539629548788070679e-01 -6.733290851116180420e-02 -2.726643681526184082e-01 -5.432999134063720703e-02 -2.130796462297439575e-01
4.213829040527343750e-01 -2.171547114849090576e-01 -5.134379267692565918e-01 -1.537528336048126221e-01 -4.225340783596038818e-01 -2.376332730054855347e-01 -4.950867891311645508e-01 8.891786634922027588e-02
-5.040884613990783691e-01 5.005906224250793457e-01 -5.983964800834655762e-01 -2.942935526371002197e-01 1.830359399318695068e-01 -9.069224447011947632e-02 2.135988138616085052e-02 9.183415025472640991e-02
7.088260054588317871e-01 3.747640550136566162e-02 -3.525143265724182129e-01 8.304302394390106201e-02 -8.290541358292102814e-03 -1.400684118270874023e-01 -5.748464465141296387e-01 -1.219117045402526855e-01
5.957886576652526855e-01 4.650050401687622070e-01 -3.744572699069976807e-01 -5.740124732255935669e-02 -1.050271987915039062e-01 -1.288133561611175537e-01 -3.019020259380340576e-01 -4.080744385719299316e-01
1.187164187431335449e-01 2.613028883934020996e-01 -5.867636203765869141e-01 -3.897453844547271729e-01 4.744119346141815186e-01 -3.794567883014678955e-01 6.133889779448509216e-02 2.204936444759368896e-01
-1.146007329225540161e-01 3.027946650981903076e-01 -6.548156142234802246e-01 1.652951538562774658e-02 4.941528141498565674e-01 -4.187315702438354492e-01 9.608744084835052490e-02 1.933119744062423706e-01
5.865787863731384277e-01 -6.290578842163085938e-02 -4.569765031337738037e-01 1.553267687559127808e-01 -2.351603358983993530e-01 -4.900593683123588562e-02 -6.006038784980773926e-01 -2.423438429832458496e-02
1.508036404848098755e-01 2.743442952632904053e-01 -8.012040257453918457e-01 2.167880237102508545e-01 3.567887544631958008e-01 2.620237171649932861e-01 5.874416604638099670e-02 1.168886721134185791e-01
3.687032461166381836e-01 3.753583133220672607e-01 -2.933480218052864075e-02 -1.778584718704223633e-02 4.993166923522949219e-01 3.001952171325683594e-01 -6.063535809516906738e-01 -1.220174580812454224e-01
5.244094729423522949e-01 -5.323101952672004700e-02 -5.750651955604553223e-01 -4.839016199111938477e-01 -6.700824946165084839e-02 1.411576569080352783e-02 -3.837533593177795410e-01 -7.310560345649719238e-02
6.722826957702636719e-01 3.587070479989051819e-02 -4.615783989429473877e-01 -3.470074832439422607e-01 -8.783253282308578491e-02 -1.906254142522811890e-02 -4.363602399826049805e-01 -1.216231212019920349e-01
2.913697957992553711e-01 -9.525593370199203491e-02 -1.864727288484573364e-01 -3.491160571575164795e-01 3.759041726589202881e-01 -9.097266197204589844e-02 -4.338547587394714355e-01 6.415338516235351562e-01
6.148129701614379883e-01 2.417244762182235718e-01 -2.397831827402114868e-01 -6.252446770668029785e-01 -1.429017633199691772e-02 -9.638252109289169312e-02 -2.602409720420837402e-01 1.947513520717620850e-01
2.673171162605285645e-01 3.910187184810638428e-01 1.603515446186065674e-01 -4.212582707405090332e-01 2.729927003383636475e-01 -1.298264116048812866e-01 -6.935999393463134766e-01 -3.720804350450634956e-03
4.127025306224822998e-01 3.507609963417053223e-01 -5.582373738288879395e-01 7.867822796106338501e-02 1.244322285056114197e-01 -4.180681332945823669e-02 -2.984311878681182861e-01 5.315372943878173828e-01
4.375335276126861572e-01 -1.500543653964996338e-01 -4.750974774360656738e-01 -1.241410076618194580e-01 -3.509970903396606445e-01 -3.228262662887573242e-01 -5.461338162422180176e-01 -1.387139707803726196e-01
1.018601879477500916e-01 3.659668564796447754e-01 -5.774844884872436523e-01 1.758081614971160889e-01 1.233690977096557617e-01 4.992177784442901611e-01 -4.218377768993377686e-01 2.211571186780929565e-01
3.956460058689117432e-01 -4.929569363594055176e-02 -3.943085670471191406e-01 -5.632751584053039551e-01 1.353350877761840820e-01 -5.517035126686096191e-01 -1.735949367284774780e-01 1.242920309305191040e-01
-1.943446397781372070e-01 7.706008553504943848e-01 -2.659246027469635010e-01 -8.657898753881454468e-02 -3.352169990539550781e-01 -3.376112878322601318e-01 -1.866149157285690308e-01 -1.703401356935501099e-01
1.458247154951095581e-01 1.139750704169273376e-01 1.789455674588680267e-02 -1.590726524591445923e-01 1.925998330116271973e-01 -5.406437516212463379e-01 -5.936301350593566895e-01 5.082650780677795410e-01
5.541129112243652344e-01 3.938482105731964111e-01 -2.374442964792251587e-01 -1.483105421066284180e-01 1.045952085405588150e-03 2.220785915851593018e-01 -5.952988266944885254e-01 2.361484318971633911e-01
1.395268831402063370e-03 1.813061982393264771e-01 -3.360748887062072754e-01 -5.415841937065124512e-01 -3.333554863929748535e-01 1.709558516740798950e-01 -4.550041854381561279e-01 4.620451629161834717e-01
1.170573011040687561e-01 6.600261330604553223e-01 1.171235889196395874e-01 -2.080167979001998901e-01 -3.363290131092071533e-01 -3.597617447376251221e-01 -3.496403694152832031e-01 3.589989542961120605e-01
2.576451599597930908e-01 4.785865545272827148e-01 -2.046689391136169434e-02 2.336883097887039185e-01 1.901655048131942749e-01 -4.303760230541229248e-01 -6.478749513626098633e-01 -9.174088388681411743e-02
-9.563753008842468262e-02 -3.043168187141418457e-01 -5.175403952598571777e-01 -1.420757472515106201e-01 1.660955697298049927e-01 1.283474862575531006e-01 -6.882253885269165039e-01 3.041318058967590332e-01
-1.241264566779136658e-01 -2.852050028741359711e-02 -3.433411940932273865e-02 -4.744166433811187744e-01 2.680423259735107422e-01 -5.064293742179870605e-01 -6.161542534828186035e-01 2.226336151361465454e-01
4.712965488433837891e-01 -3.005755320191383362e-02 -6.794434189796447754e-01 -6.305162329226732254e-03 -3.294795751571655273e-01 -1.123703196644783020e-01 -4.206922352313995361e-01 1.308708637952804565e-01
4.840493798255920410e-01 2.267460674047470093e-01 -1.846089661121368408e-01 4.281098768115043640e-02 5.928143858909606934e-01 1.983481645584106445e-01 -5.121591687202453613e-01 -1.590316593647003174e-01
5.873460769653320312e-01 4.053136333823204041e-02 -6.633793711662292480e-01 -2.696849405765533447e-01 1.427327096462249756e-01 -1.382921934127807617e-01 -1.181720495223999023e-01 -2.951573133468627930e-01
-5.666130781173706055e-02 -1.985587328672409058e-01 -6.508949398994445801e-01 -9.563096612691879272e-02 2.971145510673522949e-01 1.633639931678771973e-01 -6.368713378906250000e-01 6.312315165996551514e-02
1.071823388338088989e-01 -1.043889820575714111e-01 -4.866050779819488525e-01 -9.207054972648620605e-02 -2.178375720977783203e-01 -2.193114757537841797e-01 -4.929076433181762695e-01 6.275705695152282715e-01
2.971686720848083496e-01 -1.685717999935150146e-01 -5.868933200836181641e-01 -2.191630601882934570e-01 -9.969213604927062988e-02 5.033693835139274597e-02 -4.311915338039398193e-01 5.407398939132690430e-01
4.552662372589111328e-01 -1.249569803476333618e-01 -4.328279197216033936e-01 -6.120018959045410156e-01 1.355488002300262451e-01 -9.538225084543228149e-02 -3.858009576797485352e-01 -1.972773969173431396e-01
-2.754079997539520264e-01 3.762450218200683594e-01 -3.613032400608062744e-01 -5.137131810188293457e-01 4.027786552906036377e-01 -4.434012174606323242e-01 -1.180829405784606934e-01 1.239759325981140137e-01
-1.899831295013427734e-01 8.826303482055664062e-01 -1.550142318010330200e-01 -9.909712523221969604e-02 -7.827467471361160278e-02 -5.031977966427803040e-02 -3.287898004055023193e-01 1.850914508104324341e-01
2.622706890106201172e-01 2.452160716056823730e-01 -6.257517933845520020e-01 3.056776821613311768e-01 -1.144091337919235229e-01 2.221182882785797119e-01 -3.759726285934448242e-01 4.269634485244750977e-01
-4.574930071830749512e-01 3.125225752592086792e-02 -4.897573292255401611e-01 -3.499516844749450684e-01 -4.164748489856719971e-01 -5.281264707446098328e-02 -4.848528206348419189e-01 1.267768889665603638e-01
3.105673491954803467e-01 3.010810613632202148e-01 -3.118265569210052490e-01 -6.359119415283203125e-01 2.519368529319763184e-01 -4.688697457313537598e-01 -1.611205190420150757e-01 4.480521753430366516e-02
5.419946312904357910e-01 2.128725498914718628e-01 -4.049317538738250732e-01 -4.216327071189880371e-01 3.728152513504028320e-01 1.935582309961318970e-01 -1.936174631118774414e-01 3.244063258171081543e-01
-8.605229109525680542e-02 5.131526589393615723e-01 -2.946659624576568604e-01 -6.017605066299438477e-01 1.059097498655319214e-01 -1.120521277189254761e-01 -3.425279557704925537e-01 3.731321990489959717e-01
-6.133802607655525208e-02 -1.059542372822761536e-01 -4.188983738422393799e-01 -1.553522199392318726e-01 3.736990392208099365e-01 4.027754068374633789e-01 -6.951984167098999023e-01 -1.487240102142095566e-02
9.941420704126358032e-02 4.327325522899627686e-02 2.975080162286758423e-02 -3.029913604259490967e-01 8.408990502357482910e-02 -5.352245569229125977e-01 -6.766296029090881348e-01 3.797253668308258057e-01
5.416644215583801270e-01 -6.959142535924911499e-02 -4.563273191452026367e-01 -4.073060750961303711e-01 -2.274744361639022827e-01 -7.763733714818954468e-02 -5.172461271286010742e-01 4.804338514804840088e-02
-4.769134223461151123e-01 4.612599611282348633e-01 -1.763127744197845459e-01 1.621663197875022888e-02 2.335458807647228241e-02 3.485503420233726501e-02 -7.209602594375610352e-01 -8.306421339511871338e-02
-1.827594339847564697e-01 3.138325214385986328e-01 -3.819169402122497559e-01 2.163746356964111328e-01 8.518102765083312988e-02 -3.957378268241882324e-01 -1.826797723770141602e-01 6.915153861045837402e-01
-4.067182838916778564e-01 2.983761429786682129e-01 -2.407192289829254150e-01 2.232481688261032104e-01 -1.606063097715377808e-01 -3.309134393930435181e-02 -7.477070689201354980e-01 2.276207059621810913e-01
-5.155360698699951172e-02 2.710035145282745361e-01 -1.457170248031616211e-01 -4.768907129764556885e-01 1.655042469501495361e-01 -7.002513408660888672e-01 -3.918452560901641846e-01 6.288935989141464233e-02
-9.916205704212188721e-02 -4.409431666135787964e-02 -7.052006721496582031e-01 -4.301092624664306641e-01 1.731448620557785034e-01 2.014021426439285278e-01 -2.209203690290451050e-01 4.319407641887664795e-01
-1.453854441642761230e-01 3.703278899192810059e-01 -8.135369420051574707e-01 -1.503030061721801758e-01 -1.525820493698120117e-01 -8.548533916473388672e-02 5.143507197499275208e-02 3.522105813026428223e-01
3.938829600811004639e-01 1.450009942054748535e-01 -6.347371935844421387e-01 -4.443001747131347656e-01 -3.674303367733955383e-02 -4.397491216659545898e-01 4.877317696809768677e-02 -1.625697016716003418e-01
3.456495106220245361e-01 3.381444513797760010e-01 -4.790520668029785156e-01 -3.219874799251556396e-01 -2.452376186847686768e-01 -6.041978597640991211e-01 -7.328477501869201660e-02 -4.950341954827308655e-02
2.642709016799926758e-01 -2.080485522747039795e-01 -4.943234324455261230e-01 -3.681532144546508789e-01 -3.190390467643737793e-01 -1.960067264735698700e-02 -4.974517226219177246e-01 3.966813087463378906e-01
2.345927059650421143e-01 1.053513884544372559e-01 -1.574887633323669434e-01 -8.206110447645187378e-03 -8.711647987365722656e-02 -4.809989631175994873e-01 -8.164384365081787109e-01 5.896039679646492004e-02
-1.492576450109481812e-01 8.437627926468849182e-03 -7.835767865180969238e-01 2.865625619888305664e-01 9.366092830896377563e-02 1.644622087478637695e-01 -4.451674222946166992e-01 2.180503904819488525e-01
5.417808294296264648e-01 6.440221667289733887e-01 -1.486402750015258789e-01 1.068316549062728882e-01 -2.476075589656829834e-01 -2.306548319756984711e-02 -4.353087544441223145e-01 -8.286560326814651489e-02
5.460233092308044434e-01 3.397906720638275146e-01 -7.307510077953338623e-02 -7.016862183809280396e-02 1.699995696544647217e-01 -2.584594190120697021e-01 -6.327428817749023438e-01 2.829708755016326904e-01
5.806391239166259766e-01 4.726172983646392822e-02 -2.915585637092590332e-01 -2.126467227935791016e-01 5.018845200538635254e-01 7.581821829080581665e-02 -4.888095557689666748e-01 1.839245557785034180e-01
7.934346795082092285e-03 3.704256415367126465e-01 -4.346097707748413086e-01 -2.946645766496658325e-02 1.040374580770730972e-02 -7.550668716430664062e-01 -2.975982129573822021e-01 -1.190338283777236938e-01
6.450407505035400391e-01 4.076780974864959717e-01 -2.696196436882019043e-01 -3.421525359153747559e-01 -2.181541733443737030e-02 -4.209536314010620117e-01 -1.904946416616439819e-01 1.182874813675880432e-01
-2.015369534492492676e-01 4.048868715763092041e-01 -5.483015775680541992e-01 -2.776880562305450439e-01 1.242950558662414551e-01 -4.633011817932128906e-01 4.412399604916572571e-02 4.308828413486480713e-01
2.847444713115692139e-01 3.727308511734008789e-01 -7.330722212791442871e-01 1.066317558288574219e-01 -5.407453328371047974e-02 3.952086567878723145e-01 -1.951148957014083862e-01 1.845088005065917969e-01
-4.459914565086364746e-01 4.215433299541473389e-01 -4.120358526706695557e-01 3.462128341197967529e-02 1.520701348781585693e-01 -4.689143002033233643e-01 -4.464093446731567383e-01 -1.006647795438766479e-01
3.216665387153625488e-01 2.300214916467666626e-01 -2.601133882999420166e-01 -5.595757067203521729e-02 2.230160236358642578e-01 1.325196921825408936e-01 -3.408916294574737549e-01 7.676755785942077637e-01
5.701688528060913086e-01 -2.562598697841167450e-02 -3.803972899913787842e-01 -2.387835532426834106e-01 5.158988293260335922e-03 -5.838628858327865601e-02 -5.679756999015808105e-01 -3.827520310878753662e-01
1.846985518932342529e-01 2.820689082145690918e-01 -7.314895093441009521e-02 -6.175497174263000488e-01 -4.921232908964157104e-02 1.432209312915802002e-01 -6.865261793136596680e-01 -7.316291332244873047e-02
4.406937658786773682e-01 3.476573154330253601e-02 -3.012306094169616699e-01 -2.272909879684448242e-02 3.142077624797821045e-01 3.427507281303405762e-01 -6.735035181045532227e-01 -2.085962146520614624e-01
3.325223326683044434e-01 5.119623541831970215e-01 3.535617887973785400e-02 -2.135444134473800659e-01 5.085772648453712463e-02 -5.815171003341674805e-01 -4.076194465160369873e-01 2.712377309799194336e-01
-1.425117254257202148e-01 7.618722915649414062e-01 -2.605700194835662842e-01 -8.423919975757598877e-02 -3.744373619556427002e-01 -2.518169879913330078e-01 -1.098081842064857483e-01 3.295072615146636963e-01
6.197146773338317871e-01 5.924058612436056137e-03 -3.907032608985900879e-01 -2.774190306663513184e-01 -1.885834485292434692e-01 -4.467166364192962646e-01 -3.804564774036407471e-01 -8.026036620140075684e-02
9.945260733366012573e-02 6.835316773504018784e-03 -3.926328122615814209e-01 4.202766716480255127e-02 4.745015501976013184e-01 -4.134859144687652588e-01 -3.724645078182220459e-01 5.470680594444274902e-01
4.634149670600891113e-01 3.487864434719085693e-01 -1.410666704177856445e-01 -6.671271473169326782e-02 -1.441217511892318726e-01 1.789531558752059937e-01 -7.554822564125061035e-01 -1.252811849117279053e-01
5.772544145584106445e-01 -7.834119349718093872e-02 -4.072326123714447021e-01 -2.709222733974456787e-01 -5.938248336315155029e-02 -5.144119262695312500e-01 -3.907415270805358887e-01 -2.404272928833961487e-02
3.480970859527587891e-01 3.597557544708251953e-01 -4.271522760391235352e-01 -3.775874376296997070e-01 6.378971040248870850e-02 4.429473280906677246e-01 -4.114640057086944580e-01 2.340916544198989868e-01
1.757628321647644043e-01 6.830714344978332520e-01 -9.164700657129287720e-02 -4.584494829177856445e-01 3.030703663825988770e-01 -4.664714261889457703e-02 -3.824465274810791016e-01 -2.089326232671737671e-01
1.789276450872421265e-01 1.935839802026748657e-01 1.446964144706726074e-01 -2.909319996833801270e-01 2.008766829967498779e-01 -4.374803304672241211e-01 -7.687897682189941406e-01 4.640505090355873108e-02
-3.789941966533660889e-01 5.070266127586364746e-01 -5.907390117645263672e-01 -1.971361786127090454e-01 3.323364853858947754e-01 -3.075323104858398438e-01 1.573449559509754181e-02 7.861933112144470215e-02
4.436280429363250732e-01 -1.511805504560470581e-01 -6.961514949798583984e-01 -2.462777346372604370e-01 -1.743384599685668945e-01 -1.107302457094192505e-01 -3.695024549961090088e-01 -2.363717257976531982e-01
5.020282864570617676e-01 4.815151095390319824e-01 -2.701994478702545166e-01 3.749352097511291504e-01 -1.976617425680160522e-02 2.611800134181976318e-01 -4.763535559177398682e-01 8.371488004922866821e-02
4.008471071720123291e-01 2.837723791599273682e-01 -4.747220501303672791e-02 3.973428905010223389e-02 2.686955332756042480e-01 -4.150100052356719971e-01 -5.081930160522460938e-01 5.022664070129394531e-01
-3.083087801933288574e-01 4.393782466650009155e-03 -3.264535963535308838e-01 -4.346691071987152100e-01 6.355641037225723267e-02 -6.050894856452941895e-01 -4.630344212055206299e-01 1.576182544231414795e-01
4.504512548446655273e-01 1.913657486438751221e-01 -2.919308543205261230e-01 4.175357148051261902e-02 4.790174067020416260e-01 -4.581097066402435303e-01 -2.749357521533966064e-01 3.982384502887725830e-01
6.520959138870239258e-01 1.681041419506072998e-01 -4.894217550754547119e-01 1.426250189542770386e-01 3.643688857555389404e-01 -1.422835290431976318e-01 -3.182601928710937500e-01 -1.798269897699356079e-01
3.403595462441444397e-02 1.074492335319519043e-01 -7.584006339311599731e-02 -4.079593420028686523e-01 1.005373597145080566e-01 -3.115161657333374023e-01 -7.451642155647277832e-01 3.907605409622192383e-01
-1.885788738727569580e-01 5.751832723617553711e-01 -2.258956432342529297e-02 -1.209384202957153320e-01 -1.023223698139190674e-01 -5.882180929183959961e-01 -4.954608976840972900e-01 1.285064518451690674e-01
4.908134639263153076e-01 4.923871755599975586e-01 -1.602444201707839966e-01 1.189709454774856567e-01 3.966073095798492432e-01 -1.301127821207046509e-01 -5.300451517105102539e-01 1.471397876739501953e-01
2.686559781432151794e-02 3.391611576080322266e-01 -3.546254336833953857e-01 -1.996300220489501953e-01 1.072089523077011108e-01 3.841469585895538330e-01 -7.106435894966125488e-01 2.335802316665649414e-01
3.589988648891448975e-01 3.282446563243865967e-01 -6.026960611343383789e-01 1.277631521224975586e-01 -2.912348508834838867e-01 -4.349891841411590576e-01 -3.305200040340423584e-01 2.307593077421188354e-02
5.314185619354248047e-01 1.686839610338211060e-01 -3.280838429927825928e-01 1.533400118350982666e-01 -5.770529434084892273e-02 -4.534733295440673828e-01 -5.143257975578308105e-01 2.906697392463684082e-01
6.011160612106323242e-01 3.244569301605224609e-01 -3.155542612075805664e-01 -3.004605174064636230e-01 -5.979494377970695496e-02 -2.940961122512817383e-01 -3.459443449974060059e-01 -3.657740056514739990e-01
-4.397536441683769226e-02 2.172924727201461792e-01 -1.115091959945857525e-03 -2.717932462692260742e-01 -1.196566671133041382e-01 1.290383040904998779e-01 -9.190380573272705078e-01 -3.711893036961555481e-02
2.530679702758789062e-01 4.708290994167327881e-01 -4.212487339973449707e-01 -2.241206318140029907e-01 3.784887194633483887e-01 -2.130804657936096191e-01 -8.406250178813934326e-02 5.393258929252624512e-01
-4.830292984843254089e-02 1.868351995944976807e-01 1.610637605190277100e-01 -5.691604018211364746e-01 1.023965701460838318e-01 -3.548337221145629883e-01 -6.524505615234375000e-01 2.253675460815429688e-01
4.827994108200073242e-01 4.981310367584228516e-01 -2.584352195262908936e-01 -2.707248032093048096e-01 3.297097384929656982e-01 1.429221332073211670e-01 -4.090442061424255371e-01 -2.867701351642608643e-01
-7.240538299083709717e-02 3.824059069156646729e-01 -4.402804374694824219e-02 1.048832312226295471e-01 3.224900960922241211e-01 -4.929241538047790527e-01 -5.854878425598144531e-01 3.818561434745788574e-01
