# Supplementary material for: Where is your field going? A machine learning approach to study the relative motion of the domains of physics
Source: PLoS One. 2020 Jun 18;15(6):e0233997. doi: 10.1371/journal.pone.0233997 (PMC7302634; doi:10.1371/journal.pone.0233997)
Supplement: S13 Data — (ZIP) [file pone.0233997.s013.zip › 12/Pacs4Run_12_VS_500_embeddings1986-1990ED8.txt]

-1.513111684471368790e-02 6.602209806442260742e-01 -4.809187352657318115e-01 -2.105955034494400024e-01 -3.186655044555664062e-02 -1.161277517676353455e-01 4.907932579517364502e-01 1.812919229269027710e-01
3.645506799221038818e-01 3.634546697139739990e-01 -1.471699178218841553e-01 -4.350006878376007080e-01 3.497499525547027588e-01 -5.408954620361328125e-01 3.159408867359161377e-01 9.699168056249618530e-02
5.042378306388854980e-01 3.188295364379882812e-01 -2.539305388927459717e-01 2.022614777088165283e-01 2.821093797683715820e-01 -2.370848208665847778e-01 5.838704705238342285e-01 2.490016520023345947e-01
1.629860252141952515e-01 -1.798222661018371582e-01 -6.478766202926635742e-01 -5.739026144146919250e-02 5.214369297027587891e-01 -2.892937958240509033e-01 2.493849098682403564e-01 3.166727125644683838e-01
-2.642020583152770996e-02 -6.641557067632675171e-02 -1.168100833892822266e-01 -2.284032404422760010e-01 4.932588338851928711e-01 -7.465109825134277344e-01 3.574757277965545654e-01 2.657977864146232605e-02
3.771021664142608643e-01 3.270018100738525391e-01 -3.799344003200531006e-01 1.819108277559280396e-01 4.014824032783508301e-01 4.563909396529197693e-02 5.811926722526550293e-01 2.690094709396362305e-01
-1.650650054216384888e-02 1.059460714459419250e-01 -3.746078312397003174e-01 2.534512579441070557e-01 4.472968876361846924e-01 -5.419598817825317383e-01 3.844099044799804688e-01 -3.773173987865447998e-01
2.855715155601501465e-01 5.604002475738525391e-01 -5.463999509811401367e-01 -2.676687836647033691e-01 -1.749862283468246460e-01 1.292509436607360840e-01 4.307441711425781250e-01 -3.653015941381454468e-02
5.658315420150756836e-01 -5.116474628448486328e-02 -4.211785793304443359e-01 1.259399205446243286e-01 2.341268062591552734e-01 -2.848525643348693848e-01 5.690962076187133789e-01 1.553632020950317383e-01
3.979727029800415039e-01 -2.489317208528518677e-01 -4.103436172008514404e-01 -6.498952507972717285e-01 8.131001144647598267e-02 -2.775056958198547363e-01 3.005124926567077637e-01 1.223778277635574341e-01
2.145685255527496338e-01 5.886770486831665039e-01 -1.626101732254028320e-01 -4.507214128971099854e-01 3.303434550762176514e-01 -1.804345548152923584e-01 4.532482326030731201e-01 -1.752442866563796997e-01
3.714956045150756836e-01 -2.443084716796875000e-01 -3.302586376667022705e-01 -1.068355608731508255e-02 2.673465013504028320e-01 1.631889939308166504e-01 7.579944729804992676e-01 1.430349647998809814e-01
2.201360315084457397e-01 3.888425529003143311e-01 -1.967648118734359741e-01 -6.062185168266296387e-01 2.308227270841598511e-01 -4.625482559204101562e-01 3.442662060260772705e-01 -9.151635318994522095e-02
2.213330119848251343e-01 -7.307881116867065430e-02 -9.320755302906036377e-02 8.130189776420593262e-02 5.813850164413452148e-01 -2.871459722518920898e-01 6.221440434455871582e-01 3.504980504512786865e-01
-2.694988250732421875e-02 4.564557373523712158e-01 -2.127095498144626617e-02 4.111094400286674500e-02 -3.957041352987289429e-02 2.296709567308425903e-01 8.268392086029052734e-01 -2.253926694393157959e-01
2.300720512866973877e-01 4.458836019039154053e-01 -1.197749748826026917e-01 6.752271205186843872e-02 -4.499373435974121094e-01 -1.373684257268905640e-01 6.098834276199340820e-01 3.688870966434478760e-01
5.964058637619018555e-01 6.909304857254028320e-02 -4.860247373580932617e-01 3.230741247534751892e-02 2.073146253824234009e-01 -1.759932935237884521e-01 5.658642053604125977e-01 9.003948420286178589e-02
4.675722420215606689e-01 2.215159684419631958e-02 -4.298304021358489990e-01 -1.630915701389312744e-01 4.856678843498229980e-01 -3.044329956173896790e-02 5.321370959281921387e-01 2.226267457008361816e-01
2.206807583570480347e-01 6.095962226390838623e-02 -4.042383134365081787e-01 3.095557447522878647e-03 4.484747946262359619e-01 2.638286054134368896e-01 6.929727196693420410e-01 -1.822619885206222534e-01
3.807094395160675049e-01 2.872830489650368690e-03 -2.960846424102783203e-01 -3.713179826736450195e-01 2.986321151256561279e-01 -2.153538316488265991e-01 2.735878527164459229e-01 6.473794579505920410e-01
4.669371545314788818e-01 -1.078795292414724827e-03 -3.731518089771270752e-01 -2.067849338054656982e-01 1.910886615514755249e-01 -4.529378414154052734e-01 2.366123944520950317e-01 5.498301386833190918e-01
3.443421125411987305e-01 8.432628214359283447e-02 -5.216639637947082520e-01 3.447300195693969727e-01 3.336132466793060303e-01 -3.401280641555786133e-01 3.918108344078063965e-01 3.206944167613983154e-01
-1.797304861247539520e-02 1.547972559928894043e-01 -7.055708169937133789e-01 -5.282453298568725586e-01 -1.423518955707550049e-01 1.580866128206253052e-01 3.876192867755889893e-01 -5.776928737759590149e-02
-1.978309303522109985e-01 5.911448039114475250e-03 -7.784845829010009766e-01 -3.402797579765319824e-01 -1.113090217113494873e-01 5.205332487821578979e-02 4.282946884632110596e-01 -2.011562138795852661e-01
3.166199624538421631e-01 -6.721436046063899994e-03 -4.622867330908775330e-02 1.563194692134857178e-01 3.681509196758270264e-01 -9.065453708171844482e-02 7.287101745605468750e-01 4.453782141208648682e-01
2.386751919984817505e-01 4.455640614032745361e-01 1.774076223373413086e-01 2.203410491347312927e-02 4.497615993022918701e-02 4.889603587798774242e-04 8.009571433067321777e-01 2.626638412475585938e-01
2.869925498962402344e-01 -3.111383179202675819e-03 -2.497550547122955322e-01 -1.534652858972549438e-01 3.259552419185638428e-01 -6.617223620414733887e-01 4.556459784507751465e-01 -2.827717065811157227e-01
1.712956875562667847e-01 -1.952142715454101562e-01 -3.813070803880691528e-02 1.168785244226455688e-01 5.477076768875122070e-01 -2.442656457424163818e-01 7.369222044944763184e-01 1.213701292872428894e-01
5.924185737967491150e-02 2.465285547077655792e-02 -6.242590546607971191e-01 -5.534885525703430176e-01 -2.525750994682312012e-01 -2.988121509552001953e-01 2.817768454551696777e-01 -2.595239579677581787e-01
3.845451474189758301e-01 -2.786547839641571045e-01 -7.411670684814453125e-02 7.917010225355625153e-03 1.822631210088729858e-01 -3.988112509250640869e-01 7.565861940383911133e-01 -6.502028554677963257e-02
2.200550138950347900e-01 7.624315619468688965e-01 -1.683602482080459595e-01 -4.150409102439880371e-01 5.440711975097656250e-02 -1.415822058916091919e-01 3.729898631572723389e-01 8.684863895177841187e-02
-1.916063576936721802e-01 1.128848548978567123e-02 -4.198361635208129883e-01 -3.179338276386260986e-01 -3.909976184368133545e-01 -5.924345850944519043e-01 2.146484106779098511e-01 3.686238527297973633e-01
-3.519783169031143188e-02 1.399773657321929932e-01 -6.412018537521362305e-01 5.506633594632148743e-02 -2.448724806308746338e-01 -1.448724884539842606e-02 3.469953835010528564e-01 6.200138926506042480e-01
-4.065861701965332031e-01 -2.658614516258239746e-01 -5.517526865005493164e-01 -4.109157323837280273e-01 6.652160733938217163e-02 9.146315604448318481e-02 5.262293219566345215e-01 3.185456618666648865e-02
-2.983199656009674072e-01 1.788982003927230835e-01 -4.789427816867828369e-01 -1.339582651853561401e-01 -4.070269167423248291e-01 -1.872645020484924316e-01 4.515939950942993164e-01 4.764385521411895752e-01
3.675701618194580078e-01 4.326108098030090332e-02 -4.012962281703948975e-01 5.900454148650169373e-02 -4.378715753555297852e-01 -9.612306207418441772e-02 6.706356406211853027e-01 -2.185799926519393921e-01
1.360379755496978760e-01 2.285259515047073364e-01 -3.896827101707458496e-01 -7.159723043441772461e-01 3.671220242977142334e-01 -3.356105387210845947e-01 1.315747946500778198e-01 8.694853633642196655e-03
1.521300077438354492e-01 1.981164067983627319e-01 -2.013422697782516479e-01 2.052978724241256714e-01 5.152552723884582520e-01 -5.132979154586791992e-01 5.449323058128356934e-01 -1.703123450279235840e-01
6.130209565162658691e-01 -2.497776411473751068e-02 -6.311587691307067871e-01 -3.685110807418823242e-02 -5.235186219215393066e-02 -1.438125967979431152e-01 4.386581480503082275e-01 8.954451233148574829e-02
2.307665944099426270e-01 2.466245889663696289e-01 -3.540904521942138672e-01 5.158749818801879883e-01 5.463257059454917908e-02 -5.128427147865295410e-01 4.406975209712982178e-01 1.849579066038131714e-01
-3.725502267479896545e-02 3.660758435726165771e-01 -3.835611045360565186e-01 3.796983063220977783e-01 -2.813636362552642822e-01 -2.489727586507797241e-01 6.460191607475280762e-01 -1.217244043946266174e-01
1.542219799011945724e-02 6.790672987699508667e-02 -1.244388520717620850e-01 3.999013006687164307e-01 4.561614692211151123e-01 3.597619943320751190e-03 6.622217297554016113e-01 4.160659611225128174e-01
-4.754798412322998047e-01 4.959344118833541870e-02 -6.476163864135742188e-01 -4.626579880714416504e-01 2.254746407270431519e-01 -3.392570093274116516e-02 2.193020880222320557e-01 1.947225332260131836e-01
-3.101616501808166504e-01 4.343657195568084717e-02 -5.483574271202087402e-01 -5.083774775266647339e-02 -2.184099555015563965e-01 -5.706135034561157227e-01 2.153348773717880249e-01 4.230378866195678711e-01
4.490497708320617676e-01 4.073664546012878418e-01 -6.482469439506530762e-01 -3.953243792057037354e-01 3.096376173198223114e-02 -6.521999090909957886e-02 2.251411676406860352e-01 5.295927985571324825e-04
-5.928188562393188477e-01 6.708975881338119507e-02 -6.430757641792297363e-01 -2.834004461765289307e-01 1.002055406570434570e-01 -2.851461172103881836e-01 2.410576641559600830e-01 -2.727864310145378113e-02
-4.888202846050262451e-01 -1.877672374248504639e-01 -5.562310218811035156e-01 -1.137491911649703979e-01 5.280435830354690552e-02 1.945918053388595581e-01 6.021264195442199707e-01 -1.599882170557975769e-02
2.083001583814620972e-01 1.685144193470478058e-02 -2.098060548305511475e-01 -7.106923460960388184e-01 4.329951107501983643e-01 -1.838164925575256348e-01 2.516092061996459961e-01 3.502062857151031494e-01
3.498767614364624023e-01 -2.412347197532653809e-01 -3.228939175605773926e-01 3.215713500976562500e-01 1.263347268104553223e-01 -4.996864199638366699e-01 5.395722985267639160e-01 2.343887835741043091e-01
2.587674856185913086e-01 2.779534086585044861e-02 -1.100902780890464783e-01 2.885187566280364990e-01 2.227949500083923340e-01 7.767885923385620117e-02 8.317496776580810547e-01 2.990399301052093506e-01
4.131478369235992432e-01 1.003977879881858826e-01 -2.488361597061157227e-01 -1.044288650155067444e-01 4.519628882408142090e-01 1.109372153878211975e-01 7.198243737220764160e-01 1.080721691250801086e-01
3.337165415287017822e-01 1.082119792699813843e-01 -3.559965789318084717e-01 -1.808055341243743896e-01 4.873405694961547852e-01 2.231205999851226807e-01 6.554156541824340820e-01 2.541796676814556122e-02
5.498806834220886230e-01 -1.655879169702529907e-01 -4.869916439056396484e-01 3.871864080429077148e-02 1.523092836141586304e-01 -3.186003565788269043e-01 5.487709641456604004e-01 7.548657059669494629e-02
3.594736754894256592e-01 2.250162810087203979e-01 -3.496528863906860352e-01 1.501505821943283081e-01 5.293924808502197266e-01 -8.264854550361633301e-02 5.759129524230957031e-01 2.378673702478408813e-01
4.019981250166893005e-02 2.790581807494163513e-02 -5.005118250846862793e-01 -1.814247369766235352e-01 7.214229702949523926e-01 -2.023942023515701294e-01 2.583663463592529297e-01 2.932756543159484863e-01
3.179693818092346191e-01 -4.532864317297935486e-03 -2.385827153921127319e-02 1.691520959138870239e-01 2.538059353828430176e-01 4.370090737938880920e-02 8.767136335372924805e-01 1.863847970962524414e-01
-1.925706565380096436e-01 -5.112767219543457031e-02 -2.858711481094360352e-01 -7.204794883728027344e-01 -3.190485537052154541e-01 -8.014219254255294800e-02 5.003591775894165039e-01 -3.025428205728530884e-02
-3.099207878112792969e-01 5.149171948432922363e-01 -5.885133743286132812e-01 2.901563234627246857e-02 -1.929206587374210358e-02 -9.963533282279968262e-02 2.154805809259414673e-01 4.846526384353637695e-01
2.474716603755950928e-01 4.911068975925445557e-01 -3.059020042419433594e-01 1.962211877107620239e-01 2.922014594078063965e-01 -5.817865133285522461e-01 3.539426028728485107e-01 -1.279087513685226440e-01
-1.147492043673992157e-02 -1.092582419514656067e-01 -4.551025927066802979e-01 -1.900036036968231201e-01 7.288874387741088867e-01 -1.348093897104263306e-01 3.144737482070922852e-01 3.104306757450103760e-01
5.553129911422729492e-01 7.617282681167125702e-03 -3.643579781055450439e-01 -3.589185774326324463e-01 3.380866944789886475e-01 -1.032027527689933777e-01 5.473160147666931152e-01 7.403974980115890503e-02
2.173364162445068359e-01 1.223122999072074890e-01 -2.835876047611236572e-01 2.752495706081390381e-01 4.711998105049133301e-01 -5.652207136154174805e-01 4.764175713062286377e-01 1.146428510546684265e-01
2.059888243675231934e-01 8.256090432405471802e-02 -6.804565191268920898e-01 -2.322271764278411865e-01 5.039691329002380371e-01 -1.789375096559524536e-01 1.725672781467437744e-01 3.435387611389160156e-01
2.398598343133926392e-01 -2.470128685235977173e-01 1.585220359265804291e-02 5.173736438155174255e-02 1.894233971834182739e-01 5.526898428797721863e-02 9.122437834739685059e-01 8.601775020360946655e-02
-1.926830410957336426e-01 1.041872799396514893e-01 -4.521003663539886475e-01 -1.298240274190902710e-01 -4.313165545463562012e-01 -1.088657155632972717e-01 4.467485547065734863e-01 5.773208737373352051e-01
2.213566303253173828e-01 -2.400296628475189209e-01 -3.852442838251590729e-03 -2.180349081754684448e-01 4.367885291576385498e-01 -4.459773898124694824e-01 6.694656014442443848e-01 -8.926907926797866821e-02
2.538264989852905273e-01 3.588938117027282715e-01 5.246060341596603394e-02 -6.263896226882934570e-01 4.569919034838676453e-02 -4.178783595561981201e-01 4.697467684745788574e-01 -1.194931194186210632e-01
-6.248700991272926331e-02 3.260358572006225586e-01 -1.722661703824996948e-01 1.614019721746444702e-01 -4.494820237159729004e-01 -3.807522058486938477e-01 6.516526937484741211e-01 -2.498245388269424438e-01
2.135650813579559326e-01 -1.020038574934005737e-01 -1.857175976037979126e-01 -1.470912098884582520e-01 4.424591958522796631e-01 -2.966310381889343262e-01 6.820855140686035156e-01 -3.726360201835632324e-01
5.122911930084228516e-01 -1.637013852596282959e-01 -2.127918154001235962e-01 4.984024167060852051e-02 9.894596040248870850e-02 -1.379388868808746338e-01 6.896097064018249512e-01 3.982664942741394043e-01
1.982185989618301392e-01 2.463617920875549316e-01 -6.113360077142715454e-02 4.201654344797134399e-02 -5.400000214576721191e-01 -1.245868802070617676e-01 7.444587945938110352e-01 1.821314692497253418e-01
1.029092520475387573e-01 2.635526359081268311e-01 -5.594701766967773438e-01 -2.345345765352249146e-01 6.923211812973022461e-01 -6.550176441669464111e-02 2.579223513603210449e-01 -4.258265718817710876e-02
7.092459499835968018e-02 3.631737232208251953e-01 -1.756895631551742554e-01 9.326705336570739746e-02 3.553932905197143555e-01 -7.225490808486938477e-01 3.870112001895904541e-01 -1.592163741588592529e-01
5.323641300201416016e-01 -2.099527865648269653e-01 -4.797772765159606934e-01 -2.150894850492477417e-01 1.707434803247451782e-01 -2.148761302232742310e-01 4.208331108093261719e-01 3.789893388748168945e-01
1.805308610200881958e-01 -1.790434718132019043e-01 -1.439318805932998657e-01 1.021597981452941895e-01 3.420358002185821533e-01 -7.428519129753112793e-01 4.849122762680053711e-01 1.554489228874444962e-02
1.096716267056763172e-03 1.989011168479919434e-01 3.514890074729919434e-01 -2.603150606155395508e-01 3.790978193283081055e-01 -5.292403697967529297e-01 5.544623136520385742e-01 1.946526467800140381e-01
1.550894416868686676e-02 1.725676655769348145e-01 2.696371674537658691e-01 -2.216285318136215210e-01 -4.191888868808746338e-01 -4.161050021648406982e-01 6.947914958000183105e-01 1.286800950765609741e-01
2.788966000080108643e-01 -2.966375350952148438e-01 -1.503579467535018921e-01 -1.236385758966207504e-02 1.744695305824279785e-01 -6.811633706092834473e-01 5.500418543815612793e-01 -1.203886345028877258e-01
-2.380659282207489014e-01 -2.441336512565612793e-01 -8.035694956779479980e-01 -2.549375295639038086e-01 -6.155995652079582214e-02 -6.970968842506408691e-02 3.291728496551513672e-01 2.366488128900527954e-01
1.954208910465240479e-01 5.329468846321105957e-01 -2.028788030147552490e-01 -5.573487281799316406e-01 2.334884107112884521e-01 -1.299708932638168335e-01 4.384084045886993408e-01 -2.497390806674957275e-01
-3.947833180427551270e-01 3.586230874061584473e-01 3.480459451675415039e-01 -1.289281100034713745e-01 -6.273141503334045410e-02 -4.288530945777893066e-01 5.959188342094421387e-01 1.865681707859039307e-01
-3.874588012695312500e-01 1.429132670164108276e-01 -8.297915458679199219e-01 1.702217757701873779e-01 1.180799752473831177e-01 -8.781258761882781982e-02 2.868380546569824219e-01 8.939699083566665649e-02
-2.991176247596740723e-01 -1.546393036842346191e-01 -8.338757157325744629e-01 -9.580358862876892090e-02 1.007841825485229492e-01 -2.250396907329559326e-01 3.228564858436584473e-01 -1.305821537971496582e-01
3.341745436191558838e-01 -6.867389380931854248e-02 -3.406041264533996582e-01 -2.244541794061660767e-02 4.397737383842468262e-01 1.483948975801467896e-01 7.350136637687683105e-01 1.069070994853973389e-01
1.024459227919578552e-01 -3.130438327789306641e-01 -1.687864959239959717e-01 2.987459599971771240e-01 1.325755566358566284e-01 -4.222319722175598145e-01 7.537663578987121582e-01 -9.874429553747177124e-02
2.345933169126510620e-01 4.102177023887634277e-01 1.972224796190857887e-03 -5.548697113990783691e-01 3.109858930110931396e-01 -7.941626757383346558e-02 5.769479274749755859e-01 -1.814253479242324829e-01
-4.937247037887573242e-01 -3.103586435317993164e-01 -2.949113547801971436e-01 -1.940539777278900146e-01 -2.495864629745483398e-01 -8.030728250741958618e-02 6.789480447769165039e-01 -7.463534176349639893e-02
1.256310492753982544e-01 8.104680478572845459e-02 9.714793413877487183e-02 -4.522880911827087402e-01 5.483417212963104248e-02 -7.188579440116882324e-01 4.728697538375854492e-01 -1.423959285020828247e-01
4.191098511219024658e-01 -3.562326133251190186e-01 -1.107528731226921082e-01 -2.183663845062255859e-01 1.906912922859191895e-01 -8.232069760560989380e-02 7.561480402946472168e-01 1.503182649612426758e-01
4.414957463741302490e-01 -2.258044928312301636e-01 -1.967858225107192993e-01 -3.398704230785369873e-01 3.192563056945800781e-01 -3.639415800571441650e-01 5.263128876686096191e-01 2.974455356597900391e-01
-2.114304453134536743e-01 4.523288905620574951e-01 1.214181557297706604e-01 -5.711296796798706055e-01 2.865944802761077881e-01 -3.603696823120117188e-01 2.665514647960662842e-01 3.559659719467163086e-01
1.150557585060596466e-02 9.487933665513992310e-02 -5.354128032922744751e-02 6.775034219026565552e-02 -5.796903967857360840e-01 -1.393470615148544312e-01 7.839823365211486816e-01 1.154204234480857849e-01
-3.514042496681213379e-01 3.614358603954315186e-02 -2.528652548789978027e-01 -8.833010494709014893e-02 -1.341446787118911743e-01 -1.945624351501464844e-01 4.230130612850189209e-01 7.541062831878662109e-01
8.726285398006439209e-02 -2.120973616838455200e-01 -1.099346652626991272e-01 -1.963878273963928223e-01 5.651077628135681152e-01 -3.865818083286285400e-01 6.130012273788452148e-01 -2.284364700317382812e-01
-7.185754179954528809e-02 5.068747997283935547e-01 -5.586738884449005127e-02 -2.061709910631179810e-01 3.821524083614349365e-01 -6.945521235466003418e-01 2.505231797695159912e-01 -3.289224952459335327e-02
-1.046816632151603699e-01 4.967116117477416992e-01 1.468875259160995483e-01 4.213877394795417786e-02 -1.569741964340209961e-02 1.395728588104248047e-01 7.796651124954223633e-01 3.022631406784057617e-01
-3.975569009780883789e-01 -1.023888364434242249e-01 -8.117733597755432129e-01 -1.281062960624694824e-01 -3.177064657211303711e-02 -1.766833364963531494e-01 3.518116474151611328e-01 -8.944666944444179535e-03
-3.359265625476837158e-01 -1.043693646788597107e-01 -6.169851422309875488e-01 2.826158888638019562e-02 -3.295575678348541260e-01 -4.186990559101104736e-01 3.579870164394378662e-01 2.876091599464416504e-01
3.345664143562316895e-01 6.968285143375396729e-02 -6.151142120361328125e-01 -3.649754822254180908e-01 4.355754852294921875e-01 -3.018369339406490326e-02 2.600931525230407715e-01 3.366773128509521484e-01
-3.234213963150978088e-02 3.564521372318267822e-01 -2.629895806312561035e-01 3.785034418106079102e-01 -3.108387291431427002e-01 -5.383810997009277344e-01 5.203205943107604980e-01 4.752926155924797058e-02
-4.680718183517456055e-01 1.678460389375686646e-01 -4.004833996295928955e-01 -5.281984806060791016e-01 1.071834191679954529e-02 -1.320159249007701874e-02 4.917070567607879639e-01 -2.670034170150756836e-01
-5.112000107765197754e-01 1.852819770574569702e-01 -5.833747386932373047e-01 -1.682149991393089294e-02 -2.758048176765441895e-01 -3.943236470222473145e-01 3.462945222854614258e-01 1.107105687260627747e-01
2.351509183645248413e-01 1.649657338857650757e-01 -5.252950787544250488e-01 1.100527495145797729e-01 5.125994682312011719e-01 2.049801945686340332e-01 5.696176290512084961e-01 1.429754588752985001e-02
-7.214114814996719360e-02 2.521712779998779297e-01 1.380177140235900879e-01 -3.266170322895050049e-01 4.377124905586242676e-01 -4.509635269641876221e-01 5.620985031127929688e-01 -3.075104951858520508e-01
-5.623696446418762207e-01 9.485471993684768677e-02 -8.894827216863632202e-03 -4.312229454517364502e-01 3.677376732230186462e-02 4.582543298602104187e-02 6.432352662086486816e-01 -2.674076259136199951e-01
2.649784088134765625e-01 -3.808047771453857422e-01 9.005188196897506714e-02 -4.918108507990837097e-02 1.892043352127075195e-01 -5.091220140457153320e-01 6.540331244468688965e-01 2.268992662429809570e-01
3.346457183361053467e-01 -4.731321036815643311e-01 -2.347842007875442505e-01 -1.253258436918258667e-01 4.409911856055259705e-02 -4.824076592922210693e-01 4.355877339839935303e-01 4.110103547573089600e-01
2.448645681142807007e-01 -4.591163247823715210e-02 -2.121735364198684692e-01 -2.339261770248413086e-01 3.261766731739044189e-01 -6.982585191726684570e-01 4.184687733650207520e-01 -2.629109025001525879e-01
5.493808984756469727e-01 4.973745439201593399e-03 -3.943395018577575684e-01 -2.513877116143703461e-02 1.730854064226150513e-01 2.338455617427825928e-02 7.151753902435302734e-01 -6.254372652620077133e-03
2.148160710930824280e-02 3.070238530635833740e-01 -4.637402594089508057e-01 -3.835266530513763428e-01 3.017747700214385986e-01 -6.561427116394042969e-01 8.173851668834686279e-02 1.218791455030441284e-01
3.862126767635345459e-01 3.277382552623748779e-01 -5.803538560867309570e-01 -1.014235764741897583e-01 -4.552519619464874268e-01 -1.809793710708618164e-01 3.924447596073150635e-01 -4.805362597107887268e-02
-5.643593072891235352e-01 3.318544328212738037e-01 -5.783537626266479492e-01 2.025537788867950439e-01 6.427724659442901611e-02 -2.928515076637268066e-01 2.574898898601531982e-01 1.991372406482696533e-01
-2.317052036523818970e-01 6.359012126922607422e-01 1.235745027661323547e-01 -4.018481373786926270e-01 1.728141307830810547e-01 -4.095897972583770752e-01 3.463554680347442627e-01 2.181722372770309448e-01
4.174837172031402588e-01 2.435303479433059692e-01 -4.783398807048797607e-01 -1.827064007520675659e-01 -4.750970602035522461e-01 -2.016313970088958740e-01 4.840603470802307129e-01 -5.935237556695938110e-02
1.984100192785263062e-01 -2.037415951490402222e-01 -1.261492371559143066e-01 -2.403737157583236694e-01 3.519729375839233398e-01 -7.336288094520568848e-01 4.252783656120300293e-01 4.971773177385330200e-02
-8.458887040615081787e-02 6.726220846176147461e-01 -3.501893021166324615e-03 -3.315465748310089111e-01 4.391491115093231201e-01 -2.205501496791839600e-01 3.327322602272033691e-01 2.797924578189849854e-01
-2.236498594284057617e-01 9.862779825925827026e-02 -3.214151561260223389e-01 -5.142470002174377441e-01 6.491429172456264496e-03 3.484711647033691406e-01 6.574707627296447754e-01 -1.369445621967315674e-01
-4.046976566314697266e-01 4.583927802741527557e-03 -5.646019577980041504e-01 9.276919811964035034e-02 -2.730603814125061035e-01 -5.635381340980529785e-01 2.994435131549835205e-01 1.643581539392471313e-01
-1.827234774827957153e-01 3.366192281246185303e-01 -3.881198167800903320e-01 -3.716172277927398682e-01 -9.844296425580978394e-02 1.176397502422332764e-01 6.086984276771545410e-01 -4.129400253295898438e-01
1.923297196626663208e-01 2.174964100122451782e-01 -2.232971191406250000e-01 3.095528781414031982e-01 2.934342026710510254e-01 -7.145337462425231934e-01 3.989384174346923828e-01 1.191892176866531372e-01
1.272141933441162109e-01 -8.849959075450897217e-02 -1.367992013692855835e-01 2.023249268531799316e-01 5.950753688812255859e-01 -4.909452497959136963e-01 5.572414398193359375e-01 1.033200845122337341e-01
-5.651530250906944275e-02 8.719356358051300049e-02 -6.395552754402160645e-01 1.981563419103622437e-01 -4.333330392837524414e-01 -2.094315439462661743e-01 5.396406650543212891e-01 -1.343707740306854248e-01
-1.810448467731475830e-01 5.102353543043136597e-02 3.087299168109893799e-01 -1.036083698272705078e-01 -3.506148755550384521e-01 -3.818660974502563477e-01 7.332807779312133789e-01 2.282921522855758667e-01
-2.520149052143096924e-01 -1.901088804006576538e-01 -1.232054680585861206e-01 -5.614228844642639160e-01 -4.404318332672119141e-01 -5.122414976358413696e-02 5.988432765007019043e-01 1.214675158262252808e-01
5.260147452354431152e-01 1.950230151414871216e-01 -2.775805592536926270e-01 7.397431880235671997e-02 -2.992241084575653076e-01 -4.928997159004211426e-01 5.176563858985900879e-01 -4.793802276253700256e-02
-5.497791171073913574e-01 3.757185339927673340e-01 -5.312284231185913086e-01 8.308160305023193359e-02 -3.605401143431663513e-02 -3.222655951976776123e-01 2.803477346897125244e-01 2.893482446670532227e-01
3.310734033584594727e-01 -1.197424009442329407e-01 -3.879566490650177002e-01 -2.142585217952728271e-01 2.042483091354370117e-01 -5.579864978790283203e-01 2.181680202484130859e-01 5.281775593757629395e-01
-1.664242446422576904e-01 -2.166794240474700928e-01 -5.415866971015930176e-01 -5.683646798133850098e-01 -3.034676052629947662e-02 1.630989760160446167e-01 5.303869843482971191e-01 -1.288373675197362900e-02
-2.107188701629638672e-01 -2.941762804985046387e-01 -5.330834388732910156e-01 2.062099985778331757e-02 -3.547913730144500732e-01 -1.784714907407760620e-01 4.780987799167633057e-01 4.451373815536499023e-01
2.361840456724166870e-01 4.692266881465911865e-01 -1.854524947702884674e-02 2.116078883409500122e-01 -2.342345565557479858e-01 -2.552767693996429443e-01 7.445971369743347168e-01 -6.681899726390838623e-02
2.712392434477806091e-02 -2.606961727142333984e-01 4.744070395827293396e-02 -5.626829713582992554e-02 6.021523475646972656e-01 -3.492251634597778320e-01 6.477276682853698730e-01 1.476080864667892456e-01
5.279549360275268555e-01 -7.105221599340438843e-02 -5.984507799148559570e-01 -7.566819339990615845e-02 2.042898088693618774e-01 -2.168494760990142822e-01 3.766590952873229980e-01 3.488780558109283447e-01
-3.028059303760528564e-01 3.589153289794921875e-01 2.811171412467956543e-01 -2.606241218745708466e-02 -2.038544565439224243e-01 -3.036023974418640137e-01 6.225206851959228516e-01 4.225153028964996338e-01
-4.130855798721313477e-01 1.840685680508613586e-02 -8.309432864189147949e-01 -6.742899864912033081e-02 1.469072606414556503e-02 -2.652098834514617920e-01 2.517640590667724609e-01 8.429363369941711426e-03
5.913097783923149109e-02 1.753116101026535034e-01 -5.691856741905212402e-01 -3.303365409374237061e-01 6.887744069099426270e-01 -6.199249625205993652e-02 2.096946537494659424e-01 1.022237986326217651e-01
-5.308538675308227539e-01 1.929083764553070068e-01 -3.986883163452148438e-01 2.864888124167919159e-02 -8.285309374332427979e-02 -2.357791513204574585e-01 3.455764055252075195e-01 5.825185775756835938e-01
-4.177803993225097656e-01 -2.215747535228729248e-01 -6.719186305999755859e-01 -2.052771896123886108e-01 1.755837537348270416e-02 -3.621560335159301758e-01 3.649513721466064453e-01 -1.345219612121582031e-01
-6.648001074790954590e-02 1.304558068513870239e-01 -6.646957993507385254e-01 -1.919770054519176483e-02 -2.221101373434066772e-01 4.226041138172149658e-01 5.553627610206604004e-01 -4.214071203023195267e-03
1.454551219940185547e-01 4.780988693237304688e-01 -1.785909086465835571e-01 -1.257921606302261353e-01 1.862452030181884766e-01 -4.410057961940765381e-01 4.962897896766662598e-01 -4.765175282955169678e-01
2.171191275119781494e-01 1.574440598487854004e-01 9.039960801601409912e-02 1.616214960813522339e-01 -1.574165821075439453e-01 -3.825883865356445312e-01 8.191368579864501953e-01 -2.272395491600036621e-01
3.016153872013092041e-01 3.164035677909851074e-01 -4.131936728954315186e-01 3.499649167060852051e-01 3.293223679065704346e-01 -2.221883684396743774e-01 5.882351994514465332e-01 -1.089532896876335144e-01
2.483683973550796509e-01 5.274962261319160461e-02 -3.180769681930541992e-01 -2.006098479032516479e-01 -6.383291482925415039e-01 -2.244946360588073730e-01 5.792809724807739258e-01 -2.617611922323703766e-02
7.123385369777679443e-02 5.590474233031272888e-02 1.211043298244476318e-01 -3.591617345809936523e-01 5.538797751069068909e-02 -7.655457258224487305e-01 4.984867274761199951e-01 -1.025655269622802734e-01
2.467759549617767334e-01 -1.779396235942840576e-01 1.303120143711566925e-02 2.654923498630523682e-01 2.730791568756103516e-01 -2.249017506837844849e-01 7.688569426536560059e-01 3.471155464649200439e-01
1.294009536504745483e-01 3.817394673824310303e-01 -1.725241094827651978e-01 -3.645070269703865051e-02 -4.904719889163970947e-01 3.960524871945381165e-02 7.511833906173706055e-01 5.434052553027868271e-03
8.357361704111099243e-02 8.109089136123657227e-01 -1.387148946523666382e-01 -3.614164292812347412e-01 -5.186766793485730886e-05 -1.482026278972625732e-01 4.043718874454498291e-01 -9.894582442939281464e-03
3.544112443923950195e-01 2.701436579227447510e-01 -2.832504510879516602e-01 5.567090213298797607e-02 -5.193513035774230957e-01 -2.894034683704376221e-01 6.035999655723571777e-01 -1.649388857185840607e-02
-2.529384195804595947e-01 3.036111295223236084e-01 -5.575805902481079102e-01 -7.290079444646835327e-02 -2.044995278120040894e-01 -2.108802497386932373e-01 2.911240756511688232e-01 5.971497893333435059e-01
3.855414390563964844e-01 1.181203201413154602e-01 -1.911216825246810913e-01 -1.382576376199722290e-01 2.816686034202575684e-01 -3.757165670394897461e-01 3.096259832382202148e-01 6.821981072425842285e-01
-2.640461921691894531e-01 1.105450019240379333e-01 -2.657821774482727051e-01 -2.624039053916931152e-01 -2.209681868553161621e-01 -1.384082436561584473e-01 3.867622017860412598e-01 7.489959001541137695e-01
-1.540662646293640137e-01 2.337170541286468506e-01 2.631459534168243408e-01 -2.545920312404632568e-01 -3.365428745746612549e-01 -4.275914430618286133e-01 5.864194631576538086e-01 3.841792643070220947e-01
3.171346783638000488e-01 -3.392733931541442871e-01 -2.720673978328704834e-01 -3.118123114109039307e-01 4.709157943725585938e-01 -3.461064994335174561e-01 4.973174035549163818e-01 1.555489897727966309e-01
-3.467906713485717773e-01 -1.069220229983329773e-01 -1.955748349428176880e-01 -4.906208515167236328e-01 -4.028546810150146484e-01 5.313587933778762817e-02 6.171728968620300293e-01 2.081541270017623901e-01
-4.456373453140258789e-01 -8.114558458328247070e-02 -7.724397778511047363e-01 -1.271263808012008667e-01 -7.860837131738662720e-02 -1.901745349168777466e-01 3.479673564434051514e-01 1.362768113613128662e-01
-2.552969753742218018e-01 -3.504026532173156738e-01 -6.366268396377563477e-01 -1.437214165925979614e-01 -1.998495757579803467e-01 4.765512049198150635e-02 5.862382650375366211e-01 1.434162072837352753e-02
3.835118114948272705e-01 3.386349976062774658e-01 -4.514659643173217773e-01 -4.813060462474822998e-01 -6.559340655803680420e-02 -3.551934063434600830e-01 3.105250000953674316e-01 -2.754584848880767822e-01
-3.428137302398681641e-01 1.247529536485671997e-01 -3.809547722339630127e-01 -2.403225563466548920e-02 -4.060291349887847900e-01 -4.503207504749298096e-01 3.414688706398010254e-01 4.867873787879943848e-01
-8.791055530309677124e-02 1.919054090976715088e-01 -2.893551439046859741e-02 -1.472117006778717041e-01 3.944381773471832275e-01 -5.213567018508911133e-01 5.207166671752929688e-01 -4.841440320014953613e-01
-3.210738003253936768e-01 -3.283803164958953857e-01 -7.213392853736877441e-01 -2.097971439361572266e-01 -1.947237923741340637e-02 -1.459439843893051147e-01 4.504588544368743896e-01 -1.186711620539426804e-02
2.725980448303744197e-05 -1.607983708381652832e-01 2.405051290988922119e-01 -3.870250284671783447e-01 5.594154000282287598e-01 -2.964085638523101807e-01 5.853959918022155762e-01 1.517256200313568115e-01
1.616974472999572754e-01 1.312469840049743652e-01 -5.146653205156326294e-02 1.697431951761245728e-01 3.953367769718170166e-01 1.541709303855895996e-01 7.825595736503601074e-01 3.642902076244354248e-01
1.711720973253250122e-02 6.281963586807250977e-01 -4.338893294334411621e-01 1.444970816373825073e-01 -3.057006597518920898e-01 -3.656089305877685547e-01 3.991382718086242676e-01 -9.748233109712600708e-02
-4.836981892585754395e-01 1.310918629169464111e-01 -4.294769763946533203e-01 -1.120836474001407623e-02 -1.530090123414993286e-01 -2.702344357967376709e-01 3.761693537235260010e-01 5.712556838989257812e-01
-8.983698487281799316e-02 1.347847580909729004e-01 2.168011665344238281e-01 -1.224010959267616272e-01 -4.678657650947570801e-01 -3.766146302223205566e-01 7.113142609596252441e-01 2.123033702373504639e-01
-2.928693294525146484e-01 -1.838204823434352875e-02 -6.255137324333190918e-01 2.489988319575786591e-02 -3.594913184642791748e-01 -4.266102015972137451e-01 3.647793829441070557e-01 2.787613272666931152e-01
-2.513348460197448730e-01 -3.076437413692474365e-01 -7.526055574417114258e-01 -2.823880910873413086e-01 1.649363152682781219e-02 -3.224574327468872070e-01 2.855947017669677734e-01 1.010587215423583984e-01
-5.280695557594299316e-01 2.304047048091888428e-01 -6.137907505035400391e-01 1.093285381793975830e-01 -1.966800242662429810e-01 -1.982065737247467041e-01 4.084316194057464600e-01 1.859540641307830811e-01
2.963199913501739502e-01 2.248595701530575752e-03 -1.358723081648349762e-02 -4.747452735900878906e-01 3.507980704307556152e-01 -4.058570563793182373e-01 6.065838336944580078e-01 -1.757802218198776245e-01
3.028009831905364990e-01 -1.233411505818367004e-01 -1.168788596987724304e-01 -2.201315611600875854e-01 5.443249940872192383e-01 -3.632976710796356201e-01 6.325523853302001953e-01 -5.081972479820251465e-02
1.138840392231941223e-01 1.072429716587066650e-01 3.309967219829559326e-01 -2.356193512678146362e-01 2.593177556991577148e-01 1.706923358142375946e-02 8.587360382080078125e-01 7.409016042947769165e-02
-5.226267576217651367e-01 9.782028943300247192e-02 -6.694229841232299805e-01 -2.186223566532135010e-01 7.144449651241302490e-02 -1.791346371173858643e-01 3.690678179264068604e-01 -2.190092951059341431e-01
-4.801961127668619156e-03 3.715098500251770020e-01 -2.857003509998321533e-01 2.491974830627441406e-01 -3.879624307155609131e-01 -4.501003921031951904e-01 6.042535901069641113e-01 2.388592576608061790e-03
-4.194915592670440674e-01 1.200170665979385376e-01 -4.218530058860778809e-01 -4.336126521229743958e-02 -1.412584334611892700e-01 -2.175422012805938721e-01 3.756083548069000244e-01 6.491706967353820801e-01
1.726758033037185669e-01 -1.924708485603332520e-01 -5.848820209503173828e-01 -1.862074583768844604e-01 5.713390111923217773e-01 -1.928942054510116577e-01 3.292672038078308105e-01 2.903865873813629150e-01
-1.514059398323297501e-02 1.931921839714050293e-01 -2.919856607913970947e-01 -5.760736763477325439e-02 2.302059680223464966e-01 -8.694161176681518555e-01 6.990236043930053711e-02 2.451687902212142944e-01
-3.709114491939544678e-01 2.336026579141616821e-01 -6.079335808753967285e-01 -3.647634983062744141e-01 -1.725820749998092651e-01 -4.077447205781936646e-02 3.223578333854675293e-01 4.121375381946563721e-01
-1.214524805545806885e-01 3.711742758750915527e-01 1.253232210874557495e-01 -4.777018725872039795e-01 -1.934153139591217041e-01 -4.555442035198211670e-01 5.472295284271240234e-01 -2.432769387960433960e-01
-6.253016181290149689e-03 5.849105119705200195e-01 7.761094719171524048e-02 2.988505177199840546e-02 2.065692245960235596e-01 1.300043612718582153e-01 7.602894902229309082e-01 1.153771057724952698e-01
3.227984905242919922e-01 4.251461625099182129e-01 -2.198201864957809448e-01 -2.964819036424160004e-02 -2.144752889871597290e-01 -1.279467791318893433e-01 7.064986824989318848e-01 -3.230196535587310791e-01
3.722398281097412109e-01 2.581605613231658936e-01 5.242458730936050415e-02 -4.702154994010925293e-01 9.991706907749176025e-02 -4.994055628776550293e-01 5.474079847335815430e-01 -1.090625599026679993e-01
-5.719122886657714844e-01 -1.389317512512207031e-01 -6.319832801818847656e-01 -1.373619139194488525e-01 -4.093021526932716370e-02 -3.518081307411193848e-01 3.308421671390533447e-01 -2.103576809167861938e-02
-1.799225062131881714e-02 4.683930277824401855e-01 2.320882976055145264e-01 3.368974849581718445e-02 -1.088673248887062073e-01 1.613370887935161591e-02 7.954168915748596191e-01 2.836969196796417236e-01
1.374710649251937866e-01 2.590456902980804443e-01 -5.074043273925781250e-01 -5.737984776496887207e-01 1.842326484620571136e-02 2.544304430484771729e-01 4.810825586318969727e-01 -1.754379123449325562e-01
-1.385502796620130539e-02 5.543115362524986267e-02 -2.937521338462829590e-01 1.618389487266540527e-01 -5.947085618972778320e-01 -1.125062480568885803e-01 7.101619243621826172e-01 1.165656670928001404e-01
2.361498624086380005e-01 1.110024563968181610e-02 -8.587561547756195068e-02 2.091794610023498535e-01 -3.290576338768005371e-01 -4.869598746299743652e-01 7.334844470024108887e-01 -9.783124178647994995e-02
2.016521692276000977e-01 2.630513012409210205e-01 7.548680156469345093e-02 1.658359169960021973e-01 -2.059011012315750122e-01 -3.561096489429473877e-01 8.137147426605224609e-01 -1.599983274936676025e-01
9.281846880912780762e-02 1.222827956080436707e-01 -3.870114982128143311e-01 -3.210072219371795654e-01 1.953384429216384888e-01 -7.578276395797729492e-01 6.429222971200942993e-02 3.271312415599822998e-01
-2.704296112060546875e-01 4.434646368026733398e-01 -4.486350715160369873e-01 -3.464308083057403564e-01 -1.385817676782608032e-01 -1.631480008363723755e-01 2.403548806905746460e-01 5.525636076927185059e-01
-4.771954119205474854e-01 3.145738542079925537e-01 3.068702518939971924e-01 -3.994893282651901245e-02 1.581858284771442413e-02 -8.252889662981033325e-02 7.244691252708435059e-01 2.136493772268295288e-01
-3.457393050193786621e-01 1.186002865433692932e-01 -3.540960848331451416e-01 -9.924767911434173584e-02 -1.848096251487731934e-01 -1.889037713408470154e-02 4.853049814701080322e-01 6.790669560432434082e-01
1.559056937694549561e-01 8.306645750999450684e-01 -2.301696240901947021e-01 -1.929974704980850220e-01 6.232326850295066833e-02 -5.245171859860420227e-02 4.319779574871063232e-01 -4.715475440025329590e-02
3.030099868774414062e-01 1.264365166425704956e-01 -1.409365385770797729e-01 -2.984855696558952332e-02 4.661285281181335449e-01 1.600603014230728149e-01 7.927721738815307617e-01 -7.869619876146316528e-03
-3.057132661342620850e-01 1.295638531446456909e-01 -2.826369702816009521e-01 -1.417735666036605835e-01 -1.928204149007797241e-01 -2.210291922092437744e-01 3.921285569667816162e-01 7.416002750396728516e-01
4.369324147701263428e-01 1.228576004505157471e-01 -1.115999370813369751e-01 -5.085971355438232422e-01 1.888909339904785156e-01 -3.161504268646240234e-01 3.470144867897033691e-01 5.165466070175170898e-01
-3.430601954460144043e-01 -1.683247238397598267e-01 -2.950419187545776367e-01 -4.148842692375183105e-01 -1.469061225652694702e-01 2.867420315742492676e-01 6.620662808418273926e-01 2.294856905937194824e-01
1.613479256629943848e-01 4.529753327369689941e-01 -1.327064037322998047e-01 -7.065551877021789551e-01 2.178525179624557495e-01 -2.544955611228942871e-01 3.668030500411987305e-01 -7.194940745830535889e-02
2.605135738849639893e-01 7.233172655105590820e-02 -1.316059827804565430e-01 -9.153706580400466919e-02 3.382003307342529297e-01 -6.967532038688659668e-01 4.891842901706695557e-01 -2.491105347871780396e-01
-2.865843661129474640e-02 6.610730290412902832e-01 -6.691715121269226074e-01 2.915974892675876617e-02 -1.815885305404663086e-01 -1.499381661415100098e-01 2.333730459213256836e-01 6.001276522874832153e-02
8.932912349700927734e-02 2.803536951541900635e-01 1.136906817555427551e-01 -4.380233287811279297e-01 4.097613096237182617e-01 -3.883627951145172119e-01 5.939517021179199219e-01 -1.926742643117904663e-01
1.260527875274419785e-02 2.306915670633316040e-01 1.992114782333374023e-01 -1.840967983007431030e-01 4.497144222259521484e-01 -4.248065948486328125e-01 6.993781924247741699e-01 -3.481321036815643311e-02
-3.342114686965942383e-01 -1.178612001240253448e-02 -1.688850075006484985e-01 -3.616677224636077881e-01 7.506065815687179565e-02 2.633307278156280518e-01 7.388469576835632324e-01 -3.285819292068481445e-01
-2.724947035312652588e-01 1.433637142181396484e-01 -5.452594757080078125e-01 1.653922945261001587e-01 -1.955193728208541870e-01 -5.162578821182250977e-01 2.707194089889526367e-01 4.499910175800323486e-01
2.601443417370319366e-02 2.066672220826148987e-02 3.217002451419830322e-01 -1.436053812503814697e-01 5.017300248146057129e-01 -4.130917489528656006e-01 6.615821719169616699e-01 1.213015913963317871e-01
-3.249804377555847168e-01 -2.668477892875671387e-01 -6.376201510429382324e-01 -4.090191721916198730e-01 -8.897611498832702637e-02 -3.943802788853645325e-02 4.871558845043182373e-01 5.030929297208786011e-02
2.918530106544494629e-01 3.405836820602416992e-01 -2.167651057243347168e-01 -3.165921270847320557e-01 5.158430337905883789e-01 1.504986286163330078e-01 5.945494174957275391e-01 -9.681905061006546021e-02
2.479136586189270020e-01 4.824794828891754150e-01 -5.292507410049438477e-01 -4.234782755374908447e-01 -2.581930458545684814e-01 7.523429393768310547e-02 3.948253393173217773e-01 -1.345409750938415527e-01
-1.651732176542282104e-01 2.982319295406341553e-01 4.758970439434051514e-02 -5.366575345396995544e-02 -5.191953778266906738e-01 -4.537609815597534180e-01 6.310478448867797852e-01 7.033168524503707886e-02
2.616657614707946777e-01 6.994479894638061523e-01 -4.515842497348785400e-01 -3.353873193264007568e-01 -1.636784970760345459e-01 -1.865172237157821655e-01 2.534927427768707275e-01 7.261939812451601028e-03
1.743102669715881348e-01 -4.299179017543792725e-01 1.053774822503328323e-02 -1.734970957040786743e-01 3.255284205079078674e-02 -7.168988585472106934e-01 4.824165999889373779e-01 8.273328840732574463e-02
-2.746405825018882751e-02 4.294886887073516846e-01 -2.040750235319137573e-01 1.006603837013244629e-01 -3.898234069347381592e-01 1.294717341661453247e-01 7.572797536849975586e-01 1.442497521638870239e-01
2.675754129886627197e-01 -3.595013618469238281e-01 -3.029295802116394043e-01 4.294065013527870178e-02 3.780426681041717529e-01 -5.387994050979614258e-01 5.174150466918945312e-01 6.791465729475021362e-02
9.638226777315139771e-02 -1.268344074487686157e-01 -2.946495115756988525e-01 -1.623980849981307983e-01 2.151455581188201904e-01 -8.622567057609558105e-01 2.521086633205413818e-01 8.999447524547576904e-02
-3.004038631916046143e-01 -4.621520042419433594e-01 -2.104108780622482300e-01 -2.431997507810592651e-01 -3.784658312797546387e-01 -1.638192385435104370e-01 6.055091023445129395e-01 2.367271333932876587e-01
5.594501644372940063e-02 1.172142401337623596e-01 -5.976656079292297363e-01 8.006369695067405701e-03 6.979838609695434570e-01 -1.642601341009140015e-01 2.606962621212005615e-01 2.091351747512817383e-01
3.375032842159271240e-01 2.540903091430664062e-01 -2.608916759490966797e-01 2.675414681434631348e-01 -2.773744761943817139e-01 -3.714264333248138428e-01 6.833519935607910156e-01 4.752414301037788391e-03
2.327512502670288086e-01 2.417923063039779663e-01 4.342348873615264893e-02 3.350650668144226074e-01 1.427390724420547485e-01 -2.032443284988403320e-01 8.241220116615295410e-01 1.798599809408187866e-01
-3.063134253025054932e-01 -3.876568973064422607e-01 -6.100175380706787109e-01 -2.310211807489395142e-01 -8.162773400545120239e-02 9.545416384935379028e-02 5.517728924751281738e-01 1.008665189146995544e-01
-5.464573502540588379e-01 2.082820236682891846e-01 -5.290942192077636719e-01 2.071218043565750122e-01 -1.915119737386703491e-01 -1.611375510692596436e-01 4.908212125301361084e-01 1.778066903352737427e-01
-3.610212206840515137e-01 -2.797188460826873779e-01 -6.661056876182556152e-01 -3.810742497444152832e-01 1.416576951742172241e-01 -3.137483596801757812e-01 2.066087573766708374e-01 2.032598108053207397e-01
3.084032535552978516e-01 -2.190479040145874023e-01 -1.531326174736022949e-01 -3.537948429584503174e-01 2.976716160774230957e-01 -5.534577965736389160e-01 5.456985235214233398e-01 -1.247968673706054688e-01
4.022410511970520020e-01 -3.248412907123565674e-01 5.308640003204345703e-02 -1.589111387729644775e-01 3.059037029743194580e-02 -7.617303729057312012e-02 8.055908679962158203e-01 2.211216092109680176e-01
-4.967582523822784424e-01 4.618519544601440430e-01 -4.237037152051925659e-02 1.101274415850639343e-01 2.004973590373992920e-02 8.786608278751373291e-02 7.071931362152099609e-01 -1.332527548074722290e-01
-3.364113271236419678e-01 4.877303242683410645e-01 -2.563630640506744385e-01 -3.101709485054016113e-01 2.268160879611968994e-01 2.582791149616241455e-01 5.770626664161682129e-01 -1.893765479326248169e-01
3.728994131088256836e-01 -3.625583276152610779e-02 -7.425659894943237305e-01 -1.955055892467498779e-01 3.602539896965026855e-01 -2.443493604660034180e-01 2.415028214454650879e-01 1.489691734313964844e-01
1.933013349771499634e-01 -3.647420704364776611e-01 -3.973726034164428711e-01 3.778927326202392578e-01 7.635439746081829071e-03 -4.080350399017333984e-01 5.836160778999328613e-01 -1.474154889583587646e-01
3.193869292736053467e-01 2.247511297464370728e-01 -3.140728175640106201e-01 -1.954842060804367065e-01 4.874373674392700195e-01 1.582416743040084839e-01 6.388586163520812988e-01 -1.996176391839981079e-01
1.383857727050781250e-01 3.368849754333496094e-01 -3.777398467063903809e-01 2.626568377017974854e-01 -1.474549621343612671e-01 -5.469409823417663574e-01 4.987400174140930176e-01 -2.933476865291595459e-01
-2.827112674713134766e-01 4.738075435161590576e-01 -4.719142243266105652e-02 -2.562344074249267578e-01 4.978788197040557861e-01 -3.634308874607086182e-01 3.756305873394012451e-01 -3.265486657619476318e-01
-2.601473033428192139e-01 2.907803654670715332e-01 1.028602123260498047e-01 -1.764196604490280151e-01 3.676019906997680664e-01 2.287598848342895508e-01 7.683066725730895996e-01 1.682517975568771362e-01
-5.868159532546997070e-01 3.869337737560272217e-01 -4.041851207148283720e-04 3.202147185802459717e-01 1.087674349546432495e-01 -9.631842374801635742e-02 6.182310581207275391e-01 8.620750159025192261e-03
3.843995630741119385e-01 2.304591685533523560e-01 -3.745084404945373535e-01 2.678755521774291992e-01 4.013886451721191406e-01 -1.307506710290908813e-01 6.163592934608459473e-01 1.703069210052490234e-01
-4.745207726955413818e-01 2.891540229320526123e-01 -7.256213426589965820e-01 -1.166529804468154907e-01 -7.086855918169021606e-02 -2.292539775371551514e-01 3.040997684001922607e-01 -3.208430111408233643e-02
2.360564023256301880e-01 4.543443024158477783e-01 -1.740851253271102905e-01 -7.112487554550170898e-01 2.476794868707656860e-01 -1.118617653846740723e-01 3.545671701431274414e-01 4.573981836438179016e-02
1.439535617828369141e-01 -3.878665715456008911e-02 1.481418758630752563e-01 -4.172582030296325684e-01 5.853403210639953613e-01 -1.478678733110427856e-01 6.454349756240844727e-01 -2.545569092035293579e-02
4.275990426540374756e-01 2.168081253767013550e-01 -6.352170705795288086e-01 -1.412173658609390259e-01 -1.259546577930450439e-01 -3.309272229671478271e-02 5.739322900772094727e-01 1.876584254205226898e-02
-2.437486797571182251e-01 -4.626438617706298828e-01 -6.603655219078063965e-01 -2.204309403896331787e-01 -3.034975193440914154e-02 -7.055321335792541504e-02 4.534783065319061279e-01 1.741645485162734985e-01
2.024906426668167114e-01 2.127763181924819946e-01 -9.318120777606964111e-02 1.040591895580291748e-01 5.775349140167236328e-01 -3.913084268569946289e-01 6.155738234519958496e-01 -1.691537499427795410e-01
-2.118593156337738037e-01 3.209348618984222412e-01 1.660413593053817749e-01 -2.155392318964004517e-01 -3.886495828628540039e-01 -4.193014800548553467e-01 6.533764600753784180e-01 -1.559694558382034302e-01
-1.970847547054290771e-01 1.672826893627643585e-02 -1.466572731733322144e-01 -3.616343438625335693e-01 -6.148499622941017151e-02 4.962416589260101318e-01 7.469387054443359375e-01 2.522837929427623749e-02
-1.791355609893798828e-01 -1.294669657945632935e-01 -3.035180270671844482e-01 -1.706599891185760498e-01 -8.032941818237304688e-02 3.468940556049346924e-01 7.758201360702514648e-01 -3.181441128253936768e-01
-3.454279899597167969e-01 5.509822964668273926e-01 -5.110234618186950684e-01 3.160212561488151550e-02 -1.389659792184829712e-01 -5.854583904147148132e-02 3.434440493583679199e-01 4.174463152885437012e-01
1.507719010114669800e-01 1.813014745712280273e-01 2.303920872509479523e-02 3.489601016044616699e-01 2.799424529075622559e-01 -9.554757736623287201e-03 7.993245124816894531e-01 3.235968649387359619e-01
2.320527583360671997e-01 -3.288249671459197998e-01 -1.549668908119201660e-01 -5.946147069334983826e-02 1.482348889112472534e-01 -6.206321120262145996e-01 5.659965872764587402e-01 -2.880367636680603027e-01
-3.667532205581665039e-01 3.597522675991058350e-01 2.774958908557891846e-01 -2.966755032539367676e-01 -2.502873539924621582e-01 -3.093762695789337158e-01 6.006015539169311523e-01 2.279703468084335327e-01
1.120427474379539490e-01 -1.722005158662796021e-01 4.999584332108497620e-02 -5.344952940940856934e-01 -1.559061277657747269e-02 -6.087933182716369629e-01 4.890442490577697754e-01 -2.440736591815948486e-01
2.548704147338867188e-01 -3.201240673661231995e-02 -7.434770464897155762e-02 -1.246178373694419861e-01 5.019698739051818848e-01 -3.992117941379547119e-01 6.747571825981140137e-01 -2.152166217565536499e-01
-1.605810672044754028e-01 1.150130704045295715e-01 -3.765022754669189453e-01 -4.353260993957519531e-01 -1.048952639102935791e-01 6.464318186044692993e-02 3.231025636196136475e-01 7.142449617385864258e-01
-3.053798377513885498e-01 5.303053855895996094e-01 -4.315000772476196289e-01 1.648407615721225739e-02 -5.446559563279151917e-02 -2.865417301654815674e-01 2.297140359878540039e-01 5.488298535346984863e-01
-2.692265808582305908e-01 2.810497535392642021e-03 -3.015524744987487793e-01 -3.744911253452301025e-01 -1.421717703342437744e-01 -1.588724702596664429e-01 3.284246027469635010e-01 7.368959784507751465e-01
-4.222316741943359375e-01 -1.659324616193771362e-01 -7.582296729087829590e-01 -1.990912407636642456e-01 -1.746973767876625061e-02 -1.211342588067054749e-01 4.042820036411285400e-01 -3.485234081745147705e-02
-1.486988067626953125e-01 -1.570374220609664917e-01 8.684402331709861755e-03 -9.021758288145065308e-02 7.574870586395263672e-01 -2.616459429264068604e-01 5.452545285224914551e-01 7.393060624599456787e-02
2.831450402736663818e-01 2.136912345886230469e-01 -3.091627545654773712e-02 -3.669097125530242920e-01 2.009185552597045898e-01 -2.715195417404174805e-01 3.156923055648803711e-01 7.244539856910705566e-01
3.344454765319824219e-01 5.793598294258117676e-01 -4.952686429023742676e-01 -3.250215649604797363e-01 -1.900178641080856323e-01 -1.635663807392120361e-01 3.322884738445281982e-01 -1.681724637746810913e-01
-3.310697674751281738e-01 5.537151098251342773e-01 8.757864683866500854e-02 -4.727888405323028564e-01 3.431296348571777344e-01 -2.976596653461456299e-01 2.974769175052642822e-01 2.403363734483718872e-01
-2.272707223892211914e-01 6.207753419876098633e-01 1.257290691137313843e-01 -3.253604769706726074e-01 3.156965672969818115e-01 -4.627649486064910889e-01 3.542058765888214111e-01 4.517746344208717346e-02
-5.198353528976440430e-01 -2.742519974708557129e-01 -3.347465693950653076e-01 -1.978601962327957153e-01 1.385860145092010498e-01 2.117834240198135376e-01 6.016857624053955078e-01 2.779734134674072266e-01
-3.310983180999755859e-01 -1.299992054700851440e-01 -3.841727674007415771e-01 -5.184332728385925293e-01 1.011442672461271286e-02 2.028642967343330383e-02 6.035384535789489746e-01 -3.038748204708099365e-01
-1.658218055963516235e-01 -2.012640833854675293e-01 -5.174848437309265137e-02 -1.266220398247241974e-02 7.033358216285705566e-01 -2.645898759365081787e-01 5.875621438026428223e-01 -1.387057155370712280e-01
4.911256581544876099e-02 4.475915729999542236e-01 -3.334355354309082031e-01 -1.803083270788192749e-01 -1.158652678132057190e-01 -7.565788030624389648e-01 1.737708002328872681e-01 1.937180161476135254e-01
-2.208749204874038696e-01 6.455606222152709961e-01 -1.191452052444219589e-02 -4.968348890542984009e-02 -2.144410461187362671e-01 8.563077449798583984e-02 6.496681571006774902e-01 2.376326471567153931e-01
-3.770221769809722900e-01 -2.929593026638031006e-01 -3.105822503566741943e-01 -4.997223317623138428e-01 -1.322860866785049438e-01 1.008529514074325562e-01 5.866689085960388184e-01 2.323665767908096313e-01
2.671391963958740234e-01 3.107999563217163086e-01 -3.559548556804656982e-01 6.399756669998168945e-02 -3.384702205657958984e-01 -5.904926061630249023e-01 4.400309622287750244e-01 -2.106408923864364624e-01
5.637463554739952087e-02 5.768272876739501953e-01 5.454007163643836975e-02 -5.749843120574951172e-01 1.926505267620086670e-01 -2.447169125080108643e-01 4.753841161727905273e-01 -8.671735972166061401e-02
9.255282580852508545e-02 2.349214702844619751e-01 1.973243243992328644e-02 7.342391181737184525e-03 5.057992339134216309e-01 -5.938335657119750977e-01 5.612860918045043945e-01 -1.108578220009803772e-01
1.987472325563430786e-01 3.889339566230773926e-01 -1.976127922534942627e-01 7.502685487270355225e-02 -5.102503895759582520e-01 -2.098981291055679321e-01 6.768935918807983398e-01 4.418715834617614746e-02
1.132150217890739441e-01 -8.677603304386138916e-02 -1.546475104987621307e-02 -2.112352699041366577e-01 5.718208551406860352e-01 -5.924836397171020508e-01 5.061733126640319824e-01 -2.378164045512676239e-02
3.590940535068511963e-01 -4.370220005512237549e-01 -2.253343611955642700e-01 -3.876754343509674072e-01 2.463386505842208862e-01 -4.234285652637481689e-01 4.456216096878051758e-01 2.011031508445739746e-01
1.910599917173385620e-01 3.556819260120391846e-01 -2.779018580913543701e-01 9.002849459648132324e-02 6.329150199890136719e-01 -4.384266957640647888e-02 5.734702348709106445e-01 -1.424088329076766968e-01
4.047277569770812988e-01 3.003212213516235352e-01 -3.527766168117523193e-01 1.741874963045120239e-01 3.139189481735229492e-01 -4.823769927024841309e-01 4.944868683815002441e-01 -1.243380829691886902e-01
3.516800403594970703e-01 2.206597477197647095e-01 -2.652408480644226074e-01 4.520278275012969971e-01 1.087983604520559311e-02 -4.281551539897918701e-01 6.077517867088317871e-01 1.229841168969869614e-02
4.453242421150207520e-01 -5.769487936049699783e-03 -1.236745789647102356e-01 -5.052942633628845215e-01 2.661890164017677307e-02 -1.409240514039993286e-01 5.101748704910278320e-01 5.001885890960693359e-01
2.215680927038192749e-01 1.261154264211654663e-01 -2.895226776599884033e-01 9.870738536119461060e-02 4.017807245254516602e-01 3.118367493152618408e-01 6.902406811714172363e-01 3.260887563228607178e-01
1.212536320090293884e-01 -1.226738318800926208e-01 -2.309138178825378418e-01 -2.151391468942165375e-02 6.329410672187805176e-01 -1.666855365037918091e-01 6.975506544113159180e-01 -3.859209269285202026e-02
2.638850212097167969e-01 3.001900017261505127e-01 -2.224480360746383667e-01 -8.283730596303939819e-02 4.955912530422210693e-01 2.113551497459411621e-01 6.028240323066711426e-01 3.608699440956115723e-01
-3.395731151103973389e-01 1.373089849948883057e-01 3.015091717243194580e-01 -3.392739593982696533e-01 -1.856471300125122070e-01 -4.888824820518493652e-01 5.449049472808837891e-01 2.990474402904510498e-01
2.041601538658142090e-01 4.065244793891906738e-01 -7.559033483266830444e-02 1.503912806510925293e-01 -4.087758362293243408e-01 -8.072251081466674805e-02 7.216721773147583008e-01 2.651424109935760498e-01
-1.867347955703735352e-01 3.593507111072540283e-01 -1.998048424720764160e-01 -1.231089886277914047e-02 4.191307723522186279e-01 -7.663211822509765625e-01 1.307333111763000488e-01 1.261494755744934082e-01
3.729573190212249756e-01 6.619102787226438522e-03 -3.114331699907779694e-02 -4.040526747703552246e-01 3.143083155155181885e-01 -5.789780616760253906e-01 5.111182332038879395e-01 3.719577193260192871e-02
-2.921398915350437164e-02 5.509337186813354492e-01 4.483235999941825867e-02 2.576100230216979980e-01 2.793191373348236084e-01 7.058740407228469849e-02 6.981950402259826660e-01 2.382595241069793701e-01
-2.962566912174224854e-01 1.954379305243492126e-02 1.168416365981101990e-01 4.884755983948707581e-02 7.312185764312744141e-01 -2.240773290395736694e-01 5.563324689865112305e-01 3.761699795722961426e-02
-5.905554890632629395e-01 3.353787362575531006e-01 -2.032448947429656982e-01 2.837516665458679199e-01 -1.638172417879104614e-01 -2.520148754119873047e-01 5.557573437690734863e-01 1.331470906734466553e-01
1.034611389040946960e-01 1.444228738546371460e-01 -2.189002782106399536e-01 -2.813338860869407654e-02 5.524675250053405762e-01 -4.500060677528381348e-01 5.058295130729675293e-01 -3.951451182365417480e-01
-4.766002297401428223e-01 2.662618458271026611e-01 2.159540057182312012e-01 -3.018843531608581543e-01 -1.760996282100677490e-01 -6.643034517765045166e-02 7.109776735305786133e-01 1.525560468435287476e-01
4.667276740074157715e-01 5.853701382875442505e-03 -5.956684350967407227e-01 -4.592485129833221436e-01 9.109714627265930176e-02 -2.797486484050750732e-01 2.900496721267700195e-01 2.138084620237350464e-01
2.407002635300159454e-02 4.717023372650146484e-01 -1.458635777235031128e-01 3.590419888496398926e-01 -3.190731704235076904e-01 -4.371729493141174316e-01 5.597336292266845703e-01 1.431805789470672607e-01
1.622540503740310669e-01 2.343439012765884399e-01 -2.072020322084426880e-01 1.891418360173702240e-02 -7.387769222259521484e-02 3.085930049419403076e-01 8.053595423698425293e-01 3.552106022834777832e-01
3.106590807437896729e-01 7.883100956678390503e-02 -1.257982701063156128e-01 -3.805211484432220459e-01 5.591753721237182617e-01 6.991918385028839111e-02 6.418955922126770020e-01 -8.401968330144882202e-02
3.576744496822357178e-01 2.905745506286621094e-01 -4.036537408828735352e-01 -1.252053529024124146e-01 -5.253810882568359375e-01 -2.352198958396911621e-01 5.262749195098876953e-01 -2.652855403721332550e-02
8.081648498773574829e-02 -2.514372467994689941e-01 -1.673092991113662720e-01 -3.471415042877197266e-01 7.085964679718017578e-01 -1.330734044313430786e-01 4.959850311279296875e-01 1.262133717536926270e-01
2.527510821819305420e-01 -4.499830603599548340e-01 -2.525942623615264893e-01 -4.011683464050292969e-01 3.827740550041198730e-01 -1.189239397644996643e-01 5.120886564254760742e-01 2.932550907135009766e-01
8.605503290891647339e-02 1.099560558795928955e-01 -9.271546453237533569e-02 -2.282770276069641113e-01 4.487438797950744629e-01 -7.032971382141113281e-01 4.228896796703338623e-01 -2.120472937822341919e-01
2.946633473038673401e-02 2.473123818635940552e-01 -3.888822793960571289e-01 -3.306917101144790649e-02 -9.136032313108444214e-02 3.972713649272918701e-01 7.799975872039794922e-01 -1.052512079477310181e-01
-7.332616299390792847e-02 3.893069326877593994e-01 -6.860505342483520508e-01 -1.668999642133712769e-01 5.045989155769348145e-01 1.584579795598983765e-01 2.067637145519256592e-01 1.485338062047958374e-01
-2.322832047939300537e-01 -2.730000317096710205e-01 -2.852041423320770264e-01 3.349899351596832275e-01 -3.045800924301147461e-01 -3.622990250587463379e-01 6.446791291236877441e-01 1.957422047853469849e-01
-5.984878912568092346e-02 -2.646770179271697998e-01 -7.261333614587783813e-02 -2.410659641027450562e-01 4.176515638828277588e-01 -5.489152073860168457e-01 5.525869131088256836e-01 -2.861568033695220947e-01
-4.512945115566253662e-01 -3.096112012863159180e-01 -5.701209306716918945e-01 -1.641948521137237549e-01 -1.423642039299011230e-01 -3.219342976808547974e-02 5.211256146430969238e-01 2.357976287603378296e-01
3.076116740703582764e-02 8.213960379362106323e-02 2.448816746473312378e-01 -2.761059105396270752e-01 5.458703041076660156e-01 -1.455230414867401123e-01 7.327579259872436523e-01 4.449595697224140167e-03
5.733011960983276367e-01 1.170928925275802612e-01 -2.029773592948913574e-01 -2.811392545700073242e-01 -3.817696124315261841e-02 -2.328778058290481567e-01 5.008610486984252930e-01 4.804418087005615234e-01
5.563910007476806641e-01 -1.689217388629913330e-01 -4.508018493652343750e-01 9.495612233877182007e-02 -3.360387345310300589e-04 -2.476131916046142578e-01 5.583549141883850098e-01 2.767364382743835449e-01
-1.187807023525238037e-01 -2.432777136564254761e-01 -4.986027777194976807e-01 -3.908414840698242188e-01 -3.240715563297271729e-01 -1.354677677154541016e-01 3.444614708423614502e-01 5.322760343551635742e-01
1.756120771169662476e-01 9.020455181598663330e-02 6.037262827157974243e-02 3.184382319450378418e-01 -9.424198418855667114e-02 -3.028596937656402588e-01 8.429024219512939453e-01 -2.118624895811080933e-01
2.095581591129302979e-01 -3.402439132332801819e-02 -2.923079133033752441e-01 5.296716094017028809e-01 -5.342900007963180542e-02 -3.782971799373626709e-01 6.451085209846496582e-01 1.637174189090728760e-01
1.446824818849563599e-01 2.406102716922760010e-01 -5.028858035802841187e-02 2.072649002075195312e-01 -4.487331211566925049e-01 -1.825862377882003784e-01 7.892349362373352051e-01 1.345176100730895996e-01
2.961550354957580566e-01 4.637981653213500977e-01 -2.427771836519241333e-01 -7.107002139091491699e-01 1.319875847548246384e-02 -8.954220265150070190e-02 2.476482093334197998e-01 2.522426545619964600e-01
3.403818309307098389e-01 3.999318182468414307e-01 -2.305338531732559204e-01 3.037259280681610107e-01 -8.873054385185241699e-02 -3.827829062938690186e-01 6.154462099075317383e-01 -2.136107683181762695e-01
-8.849803358316421509e-02 2.758264243602752686e-01 -1.551667302846908569e-01 -3.635580539703369141e-01 5.182481557130813599e-02 -8.266905546188354492e-01 8.002765476703643799e-02 2.594784498214721680e-01
4.145129621028900146e-01 -4.382882639765739441e-02 3.160868957638740540e-02 -2.453877329826354980e-01 3.003277182579040527e-01 -2.386168241500854492e-01 7.859449386596679688e-01 1.412760652601718903e-02
1.417270898818969727e-01 -1.417651921510696411e-01 -1.737603247165679932e-01 -1.446005105972290039e-01 3.887251019477844238e-01 -6.699721813201904297e-01 4.989205598831176758e-01 -2.445860505104064941e-01
2.163554728031158447e-01 9.420944750308990479e-02 -1.145266368985176086e-02 -1.070052832365036011e-01 6.329043507575988770e-01 -9.506791085004806519e-02 6.951124072074890137e-01 1.998666822910308838e-01
-1.127421855926513672e-01 4.659707546234130859e-01 4.322321340441703796e-02 -1.974136801436543465e-03 5.083920955657958984e-01 -4.847296774387359619e-01 5.048928260803222656e-01 -1.412315368652343750e-01
-1.063947677612304688e-01 5.534796118736267090e-01 1.337017267942428589e-01 -1.116767153143882751e-01 2.255956530570983887e-01 2.806966006755828857e-01 6.955785751342773438e-01 1.961615830659866333e-01
-3.920993804931640625e-01 9.842641651630401611e-02 -7.406924962997436523e-01 1.323239952325820923e-01 -1.563416719436645508e-01 -2.025046348571777344e-01 3.672772645950317383e-01 2.647488117218017578e-01
2.896426618099212646e-01 5.163470283150672913e-02 -1.225311234593391418e-01 -2.621309459209442139e-01 5.378235578536987305e-01 -4.782431125640869141e-01 5.569632053375244141e-01 -3.918953239917755127e-02
-3.427752852439880371e-01 -3.348535299301147461e-01 -1.468353718519210815e-01 -3.566913306713104248e-01 -9.597194194793701172e-02 2.131711989641189575e-01 6.082918047904968262e-01 4.437536895275115967e-01
2.244373708963394165e-01 3.433691337704658508e-02 -9.982182830572128296e-02 -5.213605165481567383e-01 4.278962016105651855e-01 -4.572846740484237671e-02 3.463320136070251465e-01 6.012783646583557129e-01
1.781532764434814453e-01 7.165971994400024414e-01 -9.048714488744735718e-02 1.382312327623367310e-01 -1.011409536004066467e-01 -5.224985480308532715e-01 3.797493278980255127e-01 3.228553570806980133e-03
8.970437943935394287e-02 4.857402145862579346e-01 -2.337120324373245239e-01 2.945621907711029053e-01 -3.544727563858032227e-01 -4.935563504695892334e-01 4.708803594112396240e-01 1.537671983242034912e-01
1.330749243497848511e-01 4.702639281749725342e-01 -3.127116560935974121e-01 2.175277769565582275e-01 -2.829695343971252441e-01 -4.611747562885284424e-01 5.365046262741088867e-01 -1.882678717374801636e-01
2.179807126522064209e-01 5.290009379386901855e-01 -1.058291941881179810e-01 3.419706523418426514e-01 3.263422474265098572e-02 -3.388318419456481934e-01 6.417024731636047363e-01 -1.297869831323623657e-01
2.265350669622421265e-01 -4.589850828051567078e-02 -4.371136724948883057e-01 -1.430699825286865234e-01 -4.357302933931350708e-02 3.905122876167297363e-01 7.438197731971740723e-01 -1.654437035322189331e-01
3.497531712055206299e-01 -5.679316073656082153e-02 -2.419784516096115112e-01 -2.758100330829620361e-01 -3.422885835170745850e-01 -3.280005455017089844e-01 6.856963634490966797e-01 2.118891924619674683e-01
-2.571793198585510254e-01 -9.976049512624740601e-02 1.816541515290737152e-02 -5.798403024673461914e-01 -4.757959768176078796e-02 2.007383108139038086e-01 7.381055355072021484e-01 -1.558376010507345200e-03
-2.626706063747406006e-01 1.219294685870409012e-02 -2.637125849723815918e-01 -4.024833440780639648e-01 -9.420449286699295044e-02 1.470810920000076294e-01 7.342106699943542480e-01 -3.602019548416137695e-01
-2.419738918542861938e-01 2.990817092359066010e-02 3.094503879547119141e-01 -5.202219486236572266e-01 4.442311227321624756e-01 -3.688540160655975342e-01 4.797080755233764648e-01 1.031956747174263000e-01
1.684695929288864136e-01 6.070332527160644531e-01 -6.913691014051437378e-02 1.176549941301345825e-01 -2.201505154371261597e-01 -1.848182529211044312e-01 6.989912390708923340e-01 -1.152961254119873047e-01
-6.109303236007690430e-01 3.440750241279602051e-01 7.820539176464080811e-02 1.725367456674575806e-01 3.171909973025321960e-02 -1.664959639310836792e-01 6.362683773040771484e-01 1.972993910312652588e-01
-1.333661973476409912e-01 3.942671418190002441e-01 -4.151524603366851807e-01 -2.679921984672546387e-01 -1.117690876126289368e-01 2.944527268409729004e-01 6.662066578865051270e-01 -1.989207565784454346e-01
-5.847574472427368164e-01 4.174853265285491943e-01 -4.701154828071594238e-01 -4.260292742401361465e-03 -7.817018032073974609e-02 -3.630222678184509277e-01 2.753663063049316406e-01 2.213945090770721436e-01
2.413289397954940796e-01 3.657249212265014648e-01 -3.546902835369110107e-01 4.641209244728088379e-01 9.376636892557144165e-02 -1.894417591392993927e-02 6.744285225868225098e-01 -5.279479548335075378e-02
-2.938393652439117432e-01 1.824482679367065430e-01 -8.246868848800659180e-01 -2.484140992164611816e-01 -3.120660223066806793e-02 -1.980818063020706177e-01 2.656860649585723877e-01 -1.665942072868347168e-01
-7.994590699672698975e-02 1.839120388031005859e-01 2.711478769779205322e-01 -5.065084695816040039e-01 2.891983985900878906e-01 -5.799503326416015625e-01 4.511811435222625732e-01 7.855263352394104004e-02
1.989143341779708862e-01 3.251778781414031982e-01 -2.567850239574909210e-02 -4.759477376937866211e-01 2.659187614917755127e-01 -5.074008703231811523e-01 4.750815033912658691e-01 -2.713596224784851074e-01
-3.561349213123321533e-01 3.489709645509719849e-02 -8.230891227722167969e-01 -1.632921844720840454e-01 5.311308056116104126e-02 -2.950481176376342773e-01 2.688362300395965576e-01 -7.525116205215454102e-02
-2.509443461894989014e-01 4.585298299789428711e-01 2.326911687850952148e-01 -4.660066068172454834e-01 2.999342381954193115e-01 -4.688892662525177002e-01 3.763076364994049072e-01 6.359890848398208618e-02
-4.247936904430389404e-01 5.306266620755195618e-02 1.177631504833698273e-02 -6.146958470344543457e-01 -1.019322946667671204e-01 6.490013003349304199e-02 6.511727571487426758e-01 1.080782152712345123e-02
4.906861782073974609e-01 -1.638685613870620728e-01 -3.035898208618164062e-01 -1.809460222721099854e-01 2.648131251335144043e-01 -2.049316763877868652e-01 5.153174400329589844e-01 4.793650805950164795e-01
2.528125047683715820e-01 3.584114313125610352e-01 6.030319724231958389e-03 -6.467176079750061035e-01 3.815033733844757080e-01 -6.633220613002777100e-02 4.868255257606506348e-01 4.902185499668121338e-02
1.886855661869049072e-01 -2.412164176348596811e-04 -1.435209661722183228e-01 4.003542661666870117e-01 2.283026129007339478e-01 -2.867891453206539154e-02 8.541151881217956543e-01 -3.253916651010513306e-02
2.590757906436920166e-01 1.933432817459106445e-01 -5.114828944206237793e-01 9.776999801397323608e-02 2.616350352764129639e-01 3.201075494289398193e-01 6.416576504707336426e-01 -2.041522860527038574e-01
4.120075330138206482e-02 -1.943446844816207886e-01 -2.336973398923873901e-01 -3.587709069252014160e-01 6.160957217216491699e-01 -3.589540719985961914e-01 5.143026709556579590e-01 -6.536568701267242432e-02
1.320199072360992432e-01 -3.238419294357299805e-01 -3.057003021240234375e-01 -2.337592393159866333e-01 5.470947027206420898e-01 -1.888695061206817627e-01 5.623112916946411133e-01 -2.800408601760864258e-01
-3.645899891853332520e-01 4.006398022174835205e-01 2.289791405200958252e-01 -4.061894714832305908e-01 2.739946842193603516e-01 -5.060572624206542969e-01 3.625292778015136719e-01 1.629297733306884766e-01
-1.103426143527030945e-01 -7.850807905197143555e-02 -6.683942079544067383e-01 1.424833387136459351e-01 1.096082329750061035e-01 3.886495828628540039e-01 5.180932283401489258e-01 2.883148491382598877e-01
5.632707849144935608e-02 -2.665944397449493408e-01 -4.687303677201271057e-02 -2.412363439798355103e-01 4.943151175975799561e-01 -4.312824308872222900e-01 6.166728734970092773e-01 -2.339342087507247925e-01
-5.217228457331657410e-02 2.260140627622604370e-01 -6.129036843776702881e-02 -3.491132855415344238e-01 6.428715586662292480e-01 -5.417878180742263794e-02 5.701102018356323242e-01 -2.816276848316192627e-01
-7.515273243188858032e-02 3.838164508342742920e-01 9.147839248180389404e-02 -3.661507368087768555e-01 -4.827879071235656738e-01 -4.947992265224456787e-01 4.760625660419464111e-01 7.506420370191335678e-03
-4.357371106743812561e-02 -5.618957802653312683e-03 1.129104942083358765e-01 -3.528619557619094849e-02 6.972230076789855957e-01 -1.363930553197860718e-01 6.823921799659729004e-01 1.170199587941169739e-01
-6.542920470237731934e-01 3.695681095123291016e-01 -1.555547118186950684e-01 7.446978986263275146e-02 -2.489562146365642548e-02 5.517377704381942749e-02 6.335687041282653809e-01 -2.247043699026107788e-02
1.494399458169937134e-01 2.287326604127883911e-01 -3.941046297550201416e-01 -4.052786231040954590e-01 -9.190908819437026978e-02 -7.484863996505737305e-01 1.755750328302383423e-01 -7.920880615711212158e-02
2.994848191738128662e-01 5.729374885559082031e-01 -1.675571054220199585e-01 2.017758488655090332e-01 -1.292310208082199097e-01 -5.127391219139099121e-01 4.833551645278930664e-01 -5.314367823302745819e-03
-1.482875347137451172e-01 4.804960191249847412e-01 -9.400282800197601318e-02 -9.113757312297821045e-02 5.955438613891601562e-01 -2.322574555873870850e-01 3.941188454627990723e-01 4.074877798557281494e-01
-3.542723059654235840e-01 -8.751776069402694702e-02 -2.251144349575042725e-01 -3.381010293960571289e-01 -4.592770040035247803e-01 -3.240350633859634399e-02 5.907431840896606445e-01 3.753400146961212158e-01
-9.278897941112518311e-02 4.047624766826629639e-02 -3.692096471786499023e-01 -3.674944341182708740e-01 -2.956047356128692627e-01 -1.087291613221168518e-01 3.392229676246643066e-01 7.100053429603576660e-01
-4.142523109912872314e-01 -3.806377649307250977e-01 -2.010165899991989136e-01 -4.998654425144195557e-01 4.823545739054679871e-02 1.081524640321731567e-01 5.491768121719360352e-01 2.786000967025756836e-01
-3.060453832149505615e-01 6.398911476135253906e-01 -4.572573676705360413e-02 -2.772490084171295166e-01 2.346701025962829590e-01 -5.149033069610595703e-01 1.486535966396331787e-01 2.749986946582794189e-01
-5.172594264149665833e-02 -9.448964148759841919e-03 9.205186367034912109e-02 2.964980900287628174e-01 -9.049185365438461304e-02 -5.056207776069641113e-01 4.949880540370941162e-01 6.260959506034851074e-01
2.507061362266540527e-01 5.613392591476440430e-01 -1.217846497893333435e-01 -6.501186490058898926e-01 1.351975798606872559e-01 -4.592273756861686707e-02 3.197248280048370361e-01 2.488929182291030884e-01
-1.511564254760742188e-01 -1.915024407207965851e-02 -1.893762350082397461e-01 -2.843569219112396240e-01 7.760618925094604492e-01 -2.733660936355590820e-01 2.734872102737426758e-01 3.290387988090515137e-01
-5.318086743354797363e-01 -3.343798518180847168e-01 -4.539282917976379395e-01 -1.173265501856803894e-01 -4.496289044618606567e-02 -3.025330975651741028e-02 5.475397706031799316e-01 2.877786457538604736e-01
-4.437313079833984375e-01 2.394485026597976685e-01 -3.344717025756835938e-01 -6.730278730392456055e-01 -1.326391547918319702e-01 -2.174930274486541748e-01 2.322590500116348267e-01 2.491755634546279907e-01
9.773623943328857422e-02 4.386270642280578613e-01 -3.890455961227416992e-01 4.648927450180053711e-01 2.579219043254852295e-01 -4.240660667419433594e-01 4.213779866695404053e-01 -8.159108459949493408e-02
1.087244078516960144e-01 2.294406741857528687e-01 8.319314569234848022e-02 3.168297708034515381e-01 1.720790565013885498e-01 6.861142069101333618e-02 8.503906130790710449e-01 2.659905254840850830e-01
2.867436408996582031e-01 3.427909314632415771e-02 2.118435204029083252e-01 -1.044168695807456970e-02 -2.682042419910430908e-01 -1.323761492967605591e-01 8.832288980484008789e-01 -4.545435681939125061e-02
-2.616486847400665283e-01 5.621156096458435059e-01 -2.234269529581069946e-01 -7.959426194429397583e-02 5.485417842864990234e-01 2.633184194564819336e-01 3.549888134002685547e-01 2.511167228221893311e-01
2.658310234546661377e-01 4.998875409364700317e-02 4.828609526157379150e-02 -1.412442773580551147e-01 1.626697927713394165e-01 -5.660849213600158691e-01 6.807720661163330078e-01 -3.069027662277221680e-01
-1.122263520956039429e-01 4.008831679821014404e-01 -1.622560024261474609e-01 -1.760798245668411255e-01 6.067909002304077148e-01 -4.782126843929290771e-01 3.266226649284362793e-01 -2.565185427665710449e-01
-4.810297489166259766e-02 3.361369073390960693e-01 -8.307934403419494629e-01 -1.405898779630661011e-01 -2.031274437904357910e-01 -2.539303898811340332e-01 2.048455476760864258e-01 -1.643519103527069092e-01
1.216474622488021851e-01 -1.124084070324897766e-01 8.665727823972702026e-02 2.417888790369033813e-01 5.564818624407052994e-03 3.237099200487136841e-02 9.024303555488586426e-01 3.018869757652282715e-01
-4.294056892395019531e-01 3.603386580944061279e-01 2.318373769521713257e-01 -4.515187442302703857e-01 5.952088162302970886e-02 -4.562430977821350098e-01 3.615776896476745605e-01 2.927630543708801270e-01
2.150820046663284302e-01 4.577999934554100037e-02 3.708171471953392029e-02 -1.791860163211822510e-01 2.605647742748260498e-01 -2.384120412170886993e-02 9.196561574935913086e-01 6.270167231559753418e-02
1.963575482368469238e-01 4.098742008209228516e-01 -2.048709094524383545e-01 1.364760547876358032e-01 -3.110699951648712158e-01 -4.055410921573638916e-01 6.007264852523803711e-01 -3.327891230583190918e-01
4.128388464450836182e-01 -1.766658872365951538e-01 7.572165876626968384e-02 -1.840538680553436279e-01 -2.859914004802703857e-01 -1.934150159358978271e-01 7.938702106475830078e-01 9.650523960590362549e-02
1.384201794862747192e-01 1.506439298391342163e-01 -9.730101376771926880e-02 -4.861838519573211670e-01 6.067554950714111328e-01 -6.296105682849884033e-02 5.444439053535461426e-01 -2.092089056968688965e-01
2.494952231645584106e-01 -3.700726851820945740e-02 -3.067392110824584961e-01 -2.579855322837829590e-01 5.750919580459594727e-01 2.572934925556182861e-01 5.889039039611816406e-01 1.788813620805740356e-01
-1.863449513912200928e-01 1.473582535982131958e-01 -2.695844471454620361e-01 1.856578290462493896e-01 -4.743293821811676025e-01 -1.001876816153526306e-01 6.061543226242065430e-01 4.837017655372619629e-01
5.343859083950519562e-04 2.902016043663024902e-03 2.379197925329208374e-01 1.809076517820358276e-01 2.148372679948806763e-01 7.214824110269546509e-02 8.861779570579528809e-01 2.720039486885070801e-01
7.914740592241287231e-02 2.334785163402557373e-01 4.372878000140190125e-02 -4.730156064033508301e-01 5.391050577163696289e-01 -4.053459316492080688e-02 6.430464386940002441e-01 -8.821360021829605103e-02
-4.930665194988250732e-01 5.234070420265197754e-01 1.233164221048355103e-01 1.619456522166728973e-02 2.535192295908927917e-02 -4.730842262506484985e-02 6.762962341308593750e-01 8.487512916326522827e-02
8.560439944267272949e-02 5.154679417610168457e-01 1.203337311744689941e-01 -3.303950428962707520e-01 5.813738331198692322e-02 -5.899328589439392090e-01 4.744543731212615967e-01 -1.637554466724395752e-01
1.790492087602615356e-01 2.450504004955291748e-01 -2.498559504747390747e-01 -7.749087214469909668e-01 3.400099277496337891e-01 -9.414458274841308594e-02 1.869593709707260132e-01 2.925002276897430420e-01
-1.148573309183120728e-01 -1.152510046958923340e-01 1.187076233327388763e-02 -3.905578553676605225e-01 4.661812186241149902e-01 -7.025799155235290527e-01 2.896916568279266357e-01 1.611956357955932617e-01
-1.254869550466537476e-01 1.853521168231964111e-01 -4.501171410083770752e-01 2.844628691673278809e-01 -6.483986228704452515e-02 -2.276351153850555420e-01 3.265796303749084473e-01 7.097160816192626953e-01
-1.107428073883056641e-01 1.100480332970619202e-01 2.929449379444122314e-01 -1.643931567668914795e-01 -3.399460911750793457e-01 -4.254409074783325195e-01 6.347993612289428711e-01 4.040423035621643066e-01
-2.615959644317626953e-01 4.505062103271484375e-01 1.518910080194473267e-01 -2.704748138785362244e-02 3.418270945549011230e-01 9.433518350124359131e-02 7.389441132545471191e-01 1.817309707403182983e-01
-1.320069879293441772e-01 5.918684005737304688e-01 -5.586503818631172180e-02 -4.440850615501403809e-01 -3.697956725955009460e-02 -6.126100420951843262e-01 1.963199377059936523e-01 1.293576508760452271e-01
-4.041391611099243164e-01 3.972623348236083984e-01 -4.601008892059326172e-01 1.639861762523651123e-01 -6.035358086228370667e-02 -4.537574946880340576e-01 2.439769506454467773e-01 4.137714803218841553e-01
-2.711190283298492432e-01 3.198009431362152100e-01 3.266259431838989258e-01 -1.159231588244438171e-01 4.370075762271881104e-01 -3.394029438495635986e-01 4.885035157203674316e-01 3.991159498691558838e-01
5.998810008168220520e-02 3.064751625061035156e-01 3.921324014663696289e-01 -2.742446959018707275e-01 -1.564745604991912842e-02 -8.295208215713500977e-02 8.158027529716491699e-01 2.891952171921730042e-02
3.461976647377014160e-01 5.135478973388671875e-01 -1.357999294996261597e-01 -5.831676721572875977e-01 1.045158728957176208e-01 -4.373619332909584045e-02 3.355619907379150391e-01 3.639388382434844971e-01
7.842347025871276855e-02 3.389404714107513428e-01 4.802397266030311584e-02 -3.569918870925903320e-01 6.037288308143615723e-01 -2.471659183502197266e-01 5.504902005195617676e-01 -1.435292065143585205e-01
1.870813071727752686e-01 3.882182836532592773e-01 9.630504995584487915e-02 1.492865979671478271e-01 -5.568597465753555298e-02 -2.149599045515060425e-01 8.214462399482727051e-01 -2.421642839908599854e-01
-5.204267501831054688e-01 2.794408500194549561e-01 -5.442827567458152771e-02 4.288714528083801270e-01 1.104719378054141998e-02 -1.438817828893661499e-01 6.461091637611389160e-01 1.609185636043548584e-01
-3.614005446434020996e-01 8.164222538471221924e-02 -6.203891038894653320e-01 -2.916879355907440186e-01 -1.512926220893859863e-01 -3.365671932697296143e-01 1.864800900220870972e-01 4.709754586219787598e-01
-2.401362359523773193e-01 2.738391757011413574e-01 -4.212113022804260254e-01 -4.986618757247924805e-01 -1.975109279155731201e-01 1.700234115123748779e-01 5.975177288055419922e-01 -1.277423352003097534e-01
8.801182731986045837e-03 6.357899904251098633e-01 -3.713086545467376709e-01 -3.091703355312347412e-01 4.176317453384399414e-01 2.327545881271362305e-01 3.631837069988250732e-01 -4.175986722111701965e-02
-1.252734512090682983e-01 5.513192415237426758e-01 4.271398484706878662e-02 -4.931181967258453369e-01 2.054983675479888916e-01 -5.295892953872680664e-01 2.091859877109527588e-01 2.625081539154052734e-01
2.482509007677435875e-04 1.993360817432403564e-01 2.080281972885131836e-01 -8.158445358276367188e-02 1.298964470624923706e-01 2.479655146598815918e-01 9.088685512542724609e-01 -7.701531797647476196e-02
-2.182837426662445068e-01 3.051296174526214600e-01 1.684848517179489136e-01 -4.571947157382965088e-01 2.365409582853317261e-01 -5.249295830726623535e-01 4.557598531246185303e-01 -2.874268293380737305e-01
1.542997807264328003e-01 3.333624303340911865e-01 -3.367952406406402588e-01 2.942359745502471924e-01 3.299654722213745117e-01 2.503481507301330566e-01 6.780089139938354492e-01 1.838689297437667847e-01
-2.998412027955055237e-02 6.450994610786437988e-01 7.160614430904388428e-02 -4.627239108085632324e-01 9.390846639871597290e-02 -5.007796883583068848e-01 3.016209900379180908e-01 1.145969256758689880e-01
-3.487036228179931641e-01 1.314850896596908569e-01 -9.435345977544784546e-02 4.251423478126525879e-01 2.345343679189682007e-01 -5.401805639266967773e-01 5.461992025375366211e-01 -1.622770428657531738e-01
-2.140546292066574097e-01 1.363603174686431885e-01 -1.267892867326736450e-02 -5.651058554649353027e-01 6.107116937637329102e-01 -4.054266512393951416e-01 2.746169865131378174e-01 5.768141895532608032e-02
1.334320902824401855e-01 4.755372554063796997e-02 1.372668147087097168e-02 -5.356446653604507446e-02 6.376527547836303711e-01 -4.251853823661804199e-01 6.139782667160034180e-01 -1.119103729724884033e-01
-2.515813112258911133e-01 2.250315994024276733e-01 -7.293187975883483887e-01 -3.438269495964050293e-01 -1.531778573989868164e-01 1.756855547428131104e-01 4.232327044010162354e-01 -4.990116879343986511e-02
4.539059475064277649e-02 9.237829595804214478e-02 5.611120257526636124e-03 2.655065059661865234e-01 5.618607401847839355e-01 -4.951813220977783203e-01 5.923751592636108398e-01 -8.414428681135177612e-02
-3.643779158592224121e-01 5.195791125297546387e-01 3.263017535209655762e-02 -5.181187391281127930e-01 1.832547336816787720e-01 -4.603021144866943359e-01 2.859079539775848389e-01 2.347013726830482483e-02
-4.691360592842102051e-01 3.143580555915832520e-01 -3.410262465476989746e-01 3.387472927570343018e-01 -1.265788376331329346e-01 -2.973008751869201660e-01 4.910460114479064941e-01 3.232735693454742432e-01
-3.099815547466278076e-01 4.819058477878570557e-01 1.714683324098587036e-01 -2.607296109199523926e-01 4.837497323751449585e-02 -6.128438711166381836e-01 3.564657866954803467e-01 2.632708251476287842e-01
6.907881796360015869e-02 2.094360291957855225e-01 -4.868870973587036133e-02 -2.980107069015502930e-01 4.858940839767456055e-01 -4.196680486202239990e-01 6.364868879318237305e-01 -2.070120573043823242e-01
-2.804421074688434601e-02 4.682806730270385742e-01 2.047219127416610718e-01 -2.754278182983398438e-01 -1.011220663785934448e-01 -6.906028389930725098e-01 3.583703041076660156e-01 2.157964259386062622e-01
-2.769618630409240723e-01 2.241085022687911987e-01 2.532052397727966309e-01 -4.686696529388427734e-01 4.648657441139221191e-01 -3.556688725948333740e-01 4.965469539165496826e-01 -1.199700310826301575e-02
-1.067351829260587692e-02 4.400752186775207520e-01 -1.118421480059623718e-01 -6.992756724357604980e-01 -1.389603465795516968e-01 1.080432310700416565e-01 5.110597014427185059e-01 1.120691969990730286e-01
-2.272303849458694458e-01 -8.084204792976379395e-02 1.599935442209243774e-01 -4.958819150924682617e-01 3.595903813838958740e-01 -6.110160350799560547e-01 4.094906151294708252e-01 2.404717495664954185e-03
3.456598520278930664e-01 1.972939670085906982e-01 -3.616591095924377441e-01 1.932790279388427734e-01 5.380035042762756348e-01 -2.273268103599548340e-01 4.830801188945770264e-01 3.145609498023986816e-01
5.489116534590721130e-02 2.897126972675323486e-01 -2.401849329471588135e-01 -2.902670502662658691e-01 6.465190649032592773e-01 -2.083861231803894043e-01 4.806848764419555664e-01 -2.804284095764160156e-01
-1.299507468938827515e-01 -1.741123497486114502e-01 -1.994629204273223877e-01 -4.773573875427246094e-01 1.122832968831062317e-01 4.243402779102325439e-01 6.954302787780761719e-01 9.405714273452758789e-02
9.928157925605773926e-02 8.843246847391128540e-02 -2.377533912658691406e-01 -9.987810254096984863e-02 -3.135361075401306152e-01 -1.071984320878982544e-01 7.153077125549316406e-01 -5.425485372543334961e-01
2.585667930543422699e-02 1.508427113294601440e-01 2.955598831176757812e-01 -5.777060389518737793e-01 -9.941515326499938965e-02 -3.973156213760375977e-01 6.196225881576538086e-01 -6.166550889611244202e-02
2.204441279172897339e-01 -1.994657330214977264e-02 -4.934516251087188721e-01 -1.069958880543708801e-01 -5.578045845031738281e-01 -4.986987113952636719e-01 3.585524260997772217e-01 -8.750855922698974609e-02
-8.617412298917770386e-02 1.279273331165313721e-01 8.018673211336135864e-02 4.121682606637477875e-03 -4.469030201435089111e-01 -5.328511595726013184e-01 6.414195299148559570e-01 2.732946574687957764e-01
4.085497558116912842e-01 2.570991516113281250e-01 -4.945244193077087402e-01 -2.638075053691864014e-01 -3.791579008102416992e-01 -3.228188455104827881e-01 4.314743578433990479e-01 -1.367319971323013306e-01
3.100185096263885498e-01 -2.677757143974304199e-01 -1.376055832952260971e-02 5.300242081284523010e-02 3.192460834980010986e-01 -2.321734428405761719e-01 7.697210907936096191e-01 2.844167649745941162e-01
-1.972509026527404785e-01 2.272149622440338135e-01 1.569596081972122192e-01 -3.541957736015319824e-01 -4.637389481067657471e-01 -2.653412818908691406e-01 6.498038172721862793e-01 2.273098379373550415e-01
1.141159012913703918e-01 1.135615035891532898e-01 -2.482153773307800293e-01 -7.855631709098815918e-01 3.046620786190032959e-01 1.276735216379165649e-02 2.318671345710754395e-01 3.855084180831909180e-01
8.882353454828262329e-02 -1.321329474449157715e-01 1.437723487615585327e-01 -2.417417317628860474e-01 4.873964786529541016e-01 -2.491435408592224121e-01 7.229058742523193359e-01 2.707786262035369873e-01
-1.691878288984298706e-01 6.411933153867721558e-02 -6.313028931617736816e-01 -6.520001292228698730e-01 -1.450294405221939087e-01 -1.564831733703613281e-01 2.967783510684967041e-01 -1.000937819480895996e-01
-7.126742601394653320e-02 5.262698233127593994e-02 -3.691872209310531616e-02 -2.735193669795989990e-01 4.058636426925659180e-01 -7.947722077369689941e-01 3.458019495010375977e-01 -2.903952030465006828e-03
3.324202299118041992e-01 2.400265634059906006e-01 -1.739384829998016357e-01 -3.431930840015411377e-01 2.095804065465927124e-01 -6.129847839474678040e-02 3.579585552215576172e-01 7.127637863159179688e-01
1.728271096944808960e-01 5.938472226262092590e-02 8.271555602550506592e-02 -5.463784933090209961e-01 3.272602558135986328e-01 -4.595351517200469971e-01 5.758151412010192871e-01 -1.067620664834976196e-01
-2.320140004158020020e-01 2.718779742717742920e-01 -1.671191304922103882e-01 5.456009507179260254e-01 3.712010085582733154e-01 -3.413694500923156738e-01 5.380676388740539551e-01 -5.293806269764900208e-02
-5.622521787881851196e-02 2.344256192445755005e-01 1.168337091803550720e-01 -3.069549202919006348e-01 -3.150244951248168945e-01 -7.364459037780761719e-01 3.229811191558837891e-01 2.968201935291290283e-01
8.893848210573196411e-02 -2.890644967555999756e-01 -4.177852272987365723e-01 -2.066168636083602905e-01 5.609764456748962402e-01 -2.781669795513153076e-01 4.779949486255645752e-01 2.659811079502105713e-01
-1.466018557548522949e-01 3.262488245964050293e-01 1.820124089717864990e-01 1.797302514314651489e-01 2.607133090496063232e-01 1.407413333654403687e-01 8.470432758331298828e-01 3.709811344742774963e-02
-2.388909459114074707e-01 -1.068284641951322556e-02 2.940126359462738037e-01 -2.186610102653503418e-01 -3.485233187675476074e-01 -4.847662746906280518e-01 5.720043778419494629e-01 3.534191846847534180e-01
1.648373156785964966e-01 -2.296453863382339478e-01 -6.879312396049499512e-01 3.462894260883331299e-02 5.065386891365051270e-01 -2.932860553264617920e-01 3.084795475006103516e-01 8.879981189966201782e-02
6.436236202716827393e-02 6.082221865653991699e-01 1.105665862560272217e-01 -4.180388748645782471e-01 2.024657130241394043e-01 -5.229389667510986328e-01 3.398593068122863770e-01 9.476297348737716675e-02
-1.577319018542766571e-02 -2.157338559627532959e-01 -2.611666023731231689e-01 -4.783338010311126709e-01 -3.900714591145515442e-02 3.004937171936035156e-01 7.215746641159057617e-01 -2.090715467929840088e-01
-2.848287224769592285e-01 -1.582501381635665894e-01 6.807879358530044556e-02 -3.577482402324676514e-01 5.755714774131774902e-01 -3.110641241073608398e-01 5.716499686241149902e-01 7.989814877510070801e-02
1.594776362180709839e-01 1.174486353993415833e-01 5.131002888083457947e-02 -3.149822950363159180e-01 4.427900314331054688e-01 -4.819770157337188721e-01 5.928136706352233887e-01 -2.813061475753784180e-01
-4.261310696601867676e-01 -4.124051705002784729e-02 -2.736088037490844727e-01 -3.212206959724426270e-01 -3.314164653420448303e-02 3.384087681770324707e-01 7.187408208847045898e-01 8.037308603525161743e-02
-1.914988607168197632e-01 -3.620065748691558838e-01 -4.729895293712615967e-01 -2.964128255844116211e-01 -4.011282920837402344e-01 -1.913146078586578369e-01 5.665729045867919922e-01 4.679649695754051208e-02
1.860642433166503906e-01 5.701765418052673340e-01 1.040976401418447495e-02 -1.645582318305969238e-01 3.340373039245605469e-01 -1.326285451650619507e-01 6.955729126930236816e-01 -9.903708472847938538e-03
-1.834893971681594849e-01 4.613523781299591064e-01 -7.343060523271560669e-02 -4.773932993412017822e-01 4.166588783264160156e-01 1.481213122606277466e-01 3.994750380516052246e-01 4.062809050083160400e-01
-1.592954397201538086e-01 -2.276368588209152222e-01 -1.174661442637443542e-01 6.519817560911178589e-02 -2.381558716297149658e-01 1.387239694595336914e-01 9.040079116821289062e-01 -1.075379699468612671e-01
-5.338099226355552673e-02 2.565587759017944336e-01 3.109944760799407959e-01 -1.786210089921951294e-01 -1.717507243156433105e-01 -5.158730745315551758e-01 4.358204901218414307e-01 5.631539225578308105e-01
3.579683005809783936e-01 -2.338261902332305908e-01 -1.540220230817794800e-01 -5.726734921336174011e-02 -7.716753333806991577e-02 -6.012868285179138184e-01 3.898473083972930908e-01 5.202887654304504395e-01
-1.802820116281509399e-01 -2.701614983379840851e-02 -4.265498742461204529e-02 3.061611354351043701e-01 -5.030483379960060120e-02 -6.387390196323394775e-02 9.032994508743286133e-01 2.205765992403030396e-01
2.773580253124237061e-01 -1.785360574722290039e-01 -2.744956910610198975e-01 -2.034458816051483154e-01 5.102059841156005859e-01 -1.275042891502380371e-01 4.986328482627868652e-01 4.992566108703613281e-01
-2.915900051593780518e-01 2.619803324341773987e-02 -2.745041251182556152e-01 4.475690051913261414e-02 -4.954628646373748779e-01 6.486528366804122925e-02 7.182279825210571289e-01 2.671908140182495117e-01
4.468495398759841919e-02 4.793758392333984375e-01 -1.847378164529800415e-01 1.190563961863517761e-01 -3.004850447177886963e-01 -5.400363206863403320e-01 5.638642311096191406e-01 -1.415142118930816650e-01
-1.682575047016143799e-01 -2.588054239749908447e-01 -9.608980268239974976e-02 -2.068479657173156738e-01 2.766836881637573242e-01 -7.861816883087158203e-01 3.867773711681365967e-01 9.196566045284271240e-02
-8.307098411023616791e-03 5.123744606971740723e-01 -2.804419994354248047e-01 3.337716758251190186e-01 1.389553099870681763e-01 2.611961364746093750e-01 6.777031421661376953e-01 2.320759370923042297e-02
5.282827839255332947e-02 -2.950005233287811279e-01 -2.707917690277099609e-01 -3.175006434321403503e-02 4.407807290554046631e-01 9.703395515680313110e-02 7.729187011718750000e-01 -1.863903105258941650e-01
2.429387867450714111e-01 3.006242811679840088e-01 -7.367256283760070801e-02 -7.675452232360839844e-01 1.836769282817840576e-01 -7.217547297477722168e-02 4.589352607727050781e-01 8.052603900432586670e-02
-3.472664207220077515e-02 2.499344199895858765e-01 -3.187022805213928223e-01 3.271049261093139648e-01 3.772620260715484619e-01 1.113215014338493347e-01 6.719717383384704590e-01 3.485583961009979248e-01
4.292773306369781494e-01 4.356111586093902588e-02 -8.934849500656127930e-02 1.341783162206411362e-02 -3.704633712768554688e-01 -3.557203412055969238e-01 7.344755530357360840e-01 -4.925310239195823669e-02
-7.367640733718872070e-02 3.165356814861297607e-01 2.305828183889389038e-01 -4.227513968944549561e-01 -1.940049082040786743e-01 -4.440090358257293701e-01 6.332654953002929688e-01 -1.633481830358505249e-01
-2.108092159032821655e-01 5.970631837844848633e-01 -9.341084957122802734e-02 -1.985419243574142456e-01 1.720805466175079346e-01 1.451019495725631714e-01 7.000205516815185547e-01 -1.011699363589286804e-01
-4.407398402690887451e-01 6.234644725918769836e-02 -6.923078894615173340e-01 -2.937538027763366699e-01 -2.358691990375518799e-01 -2.225632816553115845e-01 3.602927029132843018e-01 -3.605973348021507263e-02
-1.786762177944183350e-01 4.683569371700286865e-01 1.904012858867645264e-01 -2.111079245805740356e-01 -2.473486661911010742e-01 -4.778960049152374268e-01 6.123926043510437012e-01 5.750559642910957336e-02
1.340826787054538727e-02 9.576541371643543243e-03 -3.462319374084472656e-01 2.667155265808105469e-01 1.823368109762668610e-02 -3.829983770847320557e-01 6.949366927146911621e-01 -4.227973818778991699e-01
3.808698654174804688e-01 5.878179073333740234e-01 -1.767355799674987793e-01 -3.000278770923614502e-01 -1.805504038929939270e-02 -5.362715721130371094e-01 2.922985851764678955e-01 1.216731742024421692e-01
2.744110114872455597e-02 6.568517088890075684e-01 -3.143540024757385254e-02 -4.891823232173919678e-01 1.741348356008529663e-01 -1.540674716234207153e-01 5.113586783409118652e-01 -1.093508899211883545e-01
6.534313410520553589e-02 3.814878761768341064e-01 -4.160244166851043701e-01 -4.649729430675506592e-01 2.411332875490188599e-01 4.631802812218666077e-02 4.817089140415191650e-01 -4.105935096740722656e-01
2.947597503662109375e-01 4.910752177238464355e-01 -2.911610603332519531e-01 -2.243360430002212524e-01 -2.543506026268005371e-01 7.915707677602767944e-02 6.398802399635314941e-01 2.375999242067337036e-01
-4.520617127418518066e-01 3.298217058181762695e-01 -5.754007101058959961e-01 7.724869251251220703e-02 1.209151297807693481e-01 -1.035762205719947815e-01 5.696100592613220215e-01 -7.006992236711084843e-04
2.116793394088745117e-01 -2.178569324314594269e-02 3.349787369370460510e-02 -4.454366266727447510e-01 3.976440429687500000e-01 -3.937121480703353882e-02 6.712226867675781250e-01 3.807499110698699951e-01
-3.685024976730346680e-01 3.511967957019805908e-01 -1.360813248902559280e-02 -2.917523086071014404e-01 3.409157097339630127e-01 6.951462477445602417e-02 7.304114699363708496e-01 -3.170568123459815979e-02
-4.514499008655548096e-01 2.572806477546691895e-01 -1.819105818867683411e-02 -3.919452428817749023e-01 -2.642360923346132040e-04 1.346331089735031128e-01 6.818057894706726074e-01 -3.050613105297088623e-01
-5.115110874176025391e-01 4.323808550834655762e-01 -1.392946299165487289e-02 -5.484418943524360657e-02 5.810752045363187790e-03 -1.059654401615262032e-03 6.731096506118774414e-01 3.083660304546356201e-01
2.957510650157928467e-01 5.120432376861572266e-01 -2.923929989337921143e-01 -6.190223097801208496e-01 1.556146144866943359e-01 -3.211498856544494629e-01 2.330373376607894897e-01 1.062366762198507786e-03
2.844284176826477051e-01 2.398791313171386719e-01 -9.357155859470367432e-02 2.509854137897491455e-01 2.656349539756774902e-01 -1.384689658880233765e-01 7.813819646835327148e-01 2.991923093795776367e-01
-3.303608298301696777e-01 -1.170637756586074829e-01 -1.992095559835433960e-01 -3.733141124248504639e-01 -6.325498223304748535e-02 4.795613884925842285e-02 7.129324078559875488e-01 -4.284113049507141113e-01
4.638473391532897949e-01 1.009917780756950378e-01 -2.699476480484008789e-01 3.202572464942932129e-02 3.992114067077636719e-01 -2.529389783740043640e-02 7.264308929443359375e-01 1.141822189092636108e-01
-6.222679466009140015e-02 5.032314062118530273e-01 5.225039552897214890e-03 -6.067098379135131836e-01 7.035236060619354248e-02 -4.215485751628875732e-01 3.176564574241638184e-01 3.019993901252746582e-01
6.664180010557174683e-02 -3.526159822940826416e-01 -4.720599353313446045e-01 -3.900918960571289062e-01 1.511595398187637329e-01 -3.513677418231964111e-02 6.751267910003662109e-01 -1.277840137481689453e-01
-2.809297442436218262e-01 4.376185685396194458e-02 2.247456759214401245e-01 -1.800992637872695923e-01 4.665299057960510254e-01 -6.111156940460205078e-01 4.716610312461853027e-01 1.504668742418289185e-01
-6.837065219879150391e-01 -1.366078704595565796e-01 -3.088444471359252930e-01 -2.345772832632064819e-02 -1.213622987270355225e-01 -2.978371977806091309e-01 5.284801721572875977e-01 1.876739263534545898e-01
3.175020217895507812e-01 5.030888319015502930e-01 -2.939122319221496582e-01 1.354426890611648560e-01 4.100370407104492188e-01 -2.272296845912933350e-01 5.378046035766601562e-01 -1.799098998308181763e-01
-1.967009603977203369e-01 2.964913249015808105e-01 8.521839976310729980e-02 -5.595426559448242188e-01 2.740285694599151611e-01 -3.589284420013427734e-02 6.831948161125183105e-01 9.958056360483169556e-02
-1.159716770052909851e-01 -5.089065805077552795e-02 -6.039837002754211426e-01 -5.734923481941223145e-01 -2.859207242727279663e-02 2.039473950862884521e-01 4.034462273120880127e-01 2.917018234729766846e-01
-1.423984766006469727e-01 7.000797390937805176e-01 -2.768394351005554199e-01 -4.867906868457794189e-01 2.970104813575744629e-01 -6.626456230878829956e-02 2.616033554077148438e-01 1.223238334059715271e-01
7.272829115390777588e-02 2.969214618206024170e-01 -3.583030700683593750e-01 2.389343380928039551e-01 2.722679078578948975e-01 -3.539955317974090576e-01 3.068827688694000244e-01 6.538025736808776855e-01
-3.525753617286682129e-01 -4.667742550373077393e-02 -1.352014094591140747e-01 1.348675191402435303e-01 2.315698862075805664e-01 -6.161921843886375427e-02 8.781638741493225098e-01 -9.192372858524322510e-02
2.357714921236038208e-01 1.359167248010635376e-01 -2.347550690174102783e-01 3.516246378421783447e-01 3.950084149837493896e-01 -5.590924024581909180e-01 5.276770591735839844e-01 1.138350088149309158e-02
-1.583051085472106934e-01 -2.581003606319427490e-01 -6.002690792083740234e-01 -5.493980050086975098e-01 -1.902422606945037842e-01 -7.745091617107391357e-02 4.514692723751068115e-01 1.213903259485960007e-02
6.530649214982986450e-02 2.938437759876251221e-01 3.278677910566329956e-02 -6.396678090095520020e-01 -6.533115357160568237e-02 -1.960188001394271851e-01 6.748991608619689941e-01 3.099433891475200653e-02
2.105317115783691406e-01 1.872476637363433838e-01 -5.005751252174377441e-01 -2.221910506486892700e-01 -2.312966138124465942e-01 -4.142961204051971436e-01 6.236408352851867676e-01 -8.125904202461242676e-02
-3.259679302573204041e-02 3.941837847232818604e-01 -1.502262055873870850e-01 2.659663558006286621e-01 3.620584905147552490e-01 1.843956261873245239e-01 7.422699928283691406e-01 1.849257498979568481e-01
-5.968575477600097656e-01 1.810809969902038574e-02 -1.762921512126922607e-01 -1.244020462036132812e-01 4.062699377536773682e-01 -6.849195808172225952e-02 6.097271442413330078e-01 -2.352975606918334961e-01
4.823605343699455261e-02 7.934824377298355103e-02 -4.539023339748382568e-01 5.535985901951789856e-02 5.215582251548767090e-01 2.668307125568389893e-01 5.637869238853454590e-01 3.481491208076477051e-01
-3.293400406837463379e-01 3.830612450838088989e-02 1.240960359573364258e-01 8.767899870872497559e-02 7.888656109571456909e-02 -5.949717164039611816e-01 6.263074278831481934e-01 3.383856117725372314e-01
-1.020264998078346252e-01 5.634796619415283203e-02 -1.089754328131675720e-01 -5.516816377639770508e-01 5.448261275887489319e-02 -5.244879126548767090e-01 4.149250388145446777e-01 4.690079987049102783e-01
-1.892379820346832275e-01 8.064357191324234009e-02 -2.981060147285461426e-01 -7.706360518932342529e-02 -4.278751313686370850e-01 -2.625148892402648926e-01 4.887749850749969482e-01 6.099079847335815430e-01
4.774985834956169128e-02 4.618324339389801025e-01 -2.899870574474334717e-01 1.492127478122711182e-01 5.702337622642517090e-01 -3.225300908088684082e-01 4.988474547863006592e-01 -5.725062917917966843e-03
-1.654441654682159424e-01 -1.317363679409027100e-01 6.271874904632568359e-02 -5.490410923957824707e-01 2.840981483459472656e-01 -4.888133406639099121e-01 5.365571379661560059e-01 2.057915776968002319e-01
1.849312186241149902e-01 5.565687417984008789e-01 -2.636590600013732910e-01 -3.207629919052124023e-01 -2.084537409245967865e-02 1.012000739574432373e-01 5.534807443618774414e-01 4.081785380840301514e-01
-3.257829546928405762e-01 9.071282297372817993e-02 -1.549705266952514648e-01 -7.147461771965026855e-01 -2.255122922360897064e-02 -2.912655845284461975e-02 5.556508898735046387e-01 -2.016279399394989014e-01
-2.571794204413890839e-02 1.770481467247009277e-01 -2.423301488161087036e-01 -6.283890604972839355e-01 -1.654677987098693848e-01 3.007876276969909668e-01 6.099060773849487305e-01 1.567090004682540894e-01
-5.269393324851989746e-01 4.346504509449005127e-01 3.559139743447303772e-02 -8.821931667625904083e-03 -1.304980218410491943e-01 -1.739072352647781372e-01 6.608743071556091309e-01 2.191824018955230713e-01
