# Supplementary material for: Where is your field going? A machine learning approach to study the relative motion of the domains of physics
Source: PLoS One. 2020 Jun 18;15(6):e0233997. doi: 10.1371/journal.pone.0233997 (PMC7302634; doi:10.1371/journal.pone.0233997)
Supplement: S13 Data — (ZIP) [file pone.0233997.s013.zip › 12/Pacs4Run_12_VS_500_embeddings1987-1991ED8.txt]

-3.115442395210266113e-01 -2.064432203769683838e-01 -2.352948039770126343e-01 -7.876033782958984375e-01 2.041015923023223877e-01 -2.710677385330200195e-01 -1.153497546911239624e-01 2.370612174272537231e-01
9.190795943140983582e-03 2.712145149707794189e-01 -6.440981626510620117e-01 -4.117297828197479248e-01 -1.725004166364669800e-01 -3.601988554000854492e-01 1.546500772237777710e-01 -3.981935679912567139e-01
-3.154317438602447510e-01 5.385400056838989258e-01 -4.725406467914581299e-01 -4.144666194915771484e-01 -2.414799062535166740e-03 -8.963349461555480957e-02 3.564602434635162354e-01 2.833662629127502441e-01
-2.543934583663940430e-01 -8.876407146453857422e-02 -2.452009469270706177e-01 -7.690792679786682129e-01 -4.222805500030517578e-01 1.102317944169044495e-01 -1.293700039386749268e-01 2.618967890739440918e-01
-4.785245656967163086e-02 4.504674971103668213e-01 1.841172724962234497e-01 -8.157008886337280273e-01 -5.268171429634094238e-02 -1.068175956606864929e-01 1.212034001946449280e-01 -2.581596672534942627e-01
-3.785838782787322998e-01 4.053829014301300049e-01 -3.696510195732116699e-01 -4.099303185939788818e-01 -2.151170372962951660e-02 -3.454499840736389160e-01 3.338851779699325562e-02 -5.164697766304016113e-01
1.464332193136215210e-01 1.466021537780761719e-01 -1.311516612768173218e-01 -7.290410995483398438e-01 -3.290945887565612793e-01 -1.810849606990814209e-01 4.833246022462844849e-02 5.147159099578857422e-01
-4.635258913040161133e-01 -2.809499017894268036e-02 -1.773403882980346680e-01 -5.768681168556213379e-01 -4.996419250965118408e-01 9.525224566459655762e-02 3.968666791915893555e-01 -6.252798438072204590e-02
-5.679827928543090820e-01 -4.959337413311004639e-01 -1.543279588222503662e-01 -1.717281043529510498e-01 -3.074440658092498779e-01 -5.071927905082702637e-01 4.611156508326530457e-02 -1.557079702615737915e-01
-2.981447279453277588e-01 -2.661559283733367920e-01 -2.120654731988906860e-01 -6.099328398704528809e-01 -3.422287404537200928e-01 -1.891082823276519775e-01 -5.129392743110656738e-01 8.539263904094696045e-02
-4.108216762542724609e-01 -1.085432544350624084e-01 -8.745145797729492188e-02 -1.461811959743499756e-01 1.383370757102966309e-01 -7.332809567451477051e-01 -3.172367215156555176e-01 -3.646230995655059814e-01
-2.205556184053421021e-01 3.934183418750762939e-01 -2.628720402717590332e-01 -3.848795592784881592e-01 -4.397804439067840576e-01 -5.041832327842712402e-01 3.348319828510284424e-01 -1.400839537382125854e-01
-1.478736847639083862e-01 2.908851504325866699e-01 -4.891628921031951904e-01 -3.560058176517486572e-01 -4.467489421367645264e-01 -5.625558495521545410e-01 4.176080692559480667e-03 -1.068995594978332520e-01
-3.699650466442108154e-01 -8.208692073822021484e-02 -1.492115668952465057e-02 -7.633761167526245117e-01 -3.652427792549133301e-01 -3.003435442224144936e-03 -1.655033081769943237e-01 3.355877101421356201e-01
-5.936896800994873047e-02 5.313771367073059082e-01 -3.426152169704437256e-01 -5.051581859588623047e-01 -1.977343112230300903e-01 -4.597299098968505859e-01 5.364488810300827026e-02 2.970107197761535645e-01
-1.313561499118804932e-01 1.343092024326324463e-01 -5.845929980278015137e-01 -3.566109240055084229e-01 -4.299126565456390381e-01 -1.239259615540504456e-01 4.595206379890441895e-01 2.905937135219573975e-01
-6.566461920738220215e-01 3.226184844970703125e-01 -2.868707180023193359e-01 -4.083746969699859619e-01 -3.737397789955139160e-01 -2.615132331848144531e-01 -1.085161324590444565e-02 -8.648766577243804932e-02
-3.743424713611602783e-01 3.322388529777526855e-01 -1.957049816846847534e-01 -4.298457801342010498e-01 -4.535634815692901611e-01 -4.402410387992858887e-01 2.852666974067687988e-01 -2.133266627788543701e-01
-2.171618640422821045e-01 1.003502830862998962e-01 -4.956219196319580078e-01 -3.124816417694091797e-01 -4.911016523838043213e-01 -2.420573979616165161e-01 4.305405914783477783e-01 3.381523191928863525e-01
1.292002294212579727e-02 -4.378884434700012207e-01 -3.551357239484786987e-02 -1.733085364103317261e-01 -2.105202972888946533e-01 -8.263923525810241699e-01 1.914788484573364258e-01 1.135013997554779053e-01
-4.712362587451934814e-01 2.919713854789733887e-01 -3.873596489429473877e-01 -4.239696860313415527e-01 -2.061323672533035278e-01 -3.830659091472625732e-01 -2.437946498394012451e-01 -3.379724323749542236e-01
-6.150041148066520691e-02 2.703608274459838867e-01 -8.966157585382461548e-02 -6.052309870719909668e-01 -3.427688181400299072e-01 -2.532641589641571045e-01 3.178027570247650146e-01 -5.158945322036743164e-01
-2.133379429578781128e-01 4.326967000961303711e-01 -4.167050421237945557e-01 -2.395806312561035156e-01 -2.371021509170532227e-01 -6.909173727035522461e-01 4.716428741812705994e-02 2.024693973362445831e-02
-1.214776337146759033e-01 2.936540357768535614e-02 -2.676427662372589111e-01 -1.557996422052383423e-01 -3.872433677315711975e-02 -9.072179794311523438e-01 -2.507728040218353271e-01 3.230808302760124207e-02
-1.797571927309036255e-01 5.090232491493225098e-01 -9.454469382762908936e-02 -4.091873466968536377e-01 -2.034951746463775635e-01 -6.755911707878112793e-01 -6.082569807767868042e-02 1.751460134983062744e-01
-2.878394909203052521e-02 2.440699189901351929e-01 9.116736054420471191e-02 -8.162593841552734375e-01 -4.343500435352325439e-01 -2.598550617694854736e-01 7.483422011137008667e-02 5.679683759808540344e-02
1.651246994733810425e-01 2.223203927278518677e-01 -3.680565953254699707e-01 -5.397801399230957031e-01 -4.844162762165069580e-01 -4.977115988731384277e-01 5.511735752224922180e-02 1.051924526691436768e-01
-7.581564784049987793e-01 -2.282791584730148315e-01 6.029092520475387573e-02 -3.461476266384124756e-01 -1.337049007415771484e-01 -3.570426106452941895e-01 -3.156858682632446289e-01 6.797111779451370239e-02
-1.588298827409744263e-01 5.485262870788574219e-01 -1.490707695484161377e-01 -3.500733077526092529e-01 7.433521747589111328e-02 -6.855209469795227051e-01 -5.837159603834152222e-02 -2.241573035717010498e-01
-3.498959541320800781e-01 -1.474790871143341064e-01 -1.684740930795669556e-01 -2.958159446716308594e-01 1.011603400111198425e-01 -3.127105534076690674e-01 7.923306226730346680e-01 -6.420921534299850464e-02
-7.048020362854003906e-01 4.366641938686370850e-01 -1.410037726163864136e-01 -4.372963607311248779e-01 4.966615699231624603e-03 -1.472227722406387329e-01 1.271954625844955444e-01 2.521715164184570312e-01
-4.989501237869262695e-01 1.350804567337036133e-01 -2.910182811319828033e-02 -2.609851062297821045e-01 -5.696493983268737793e-01 -4.644655883312225342e-01 3.468888700008392334e-01 -5.728134885430335999e-02
-3.279997706413269043e-01 -6.515804529190063477e-01 -4.597894847393035889e-01 -4.513153731822967529e-01 -2.819145284593105316e-02 -6.357983499765396118e-02 1.684185713529586792e-01 -1.398753374814987183e-01
-4.373899400234222412e-01 -5.672676563262939453e-01 -4.696417748928070068e-01 -3.579935431480407715e-01 -2.199804484844207764e-01 -6.982352584600448608e-02 1.686908304691314697e-01 -2.375952154397964478e-01
1.650885045528411865e-01 4.763391017913818359e-01 -1.936307549476623535e-01 -7.984207272529602051e-01 -2.914609760046005249e-02 -1.346397399902343750e-01 9.881628304719924927e-02 -2.052713483572006226e-01
-5.082474946975708008e-01 -2.584216892719268799e-01 -1.248409003019332886e-01 -2.530942857265472412e-01 5.662429332733154297e-01 -3.906897306442260742e-01 3.492343425750732422e-01 -5.167711060494184494e-03
-2.552697360515594482e-01 -1.532081812620162964e-01 2.071429193019866943e-01 -2.560825049877166748e-01 -4.795027971267700195e-01 -6.076515913009643555e-01 4.242675602436065674e-01 -1.539865881204605103e-01
-5.297667980194091797e-01 -2.115999609231948853e-01 -1.645500659942626953e-01 -2.516661584377288818e-01 1.729694753885269165e-01 -3.409810960292816162e-01 6.543267965316772461e-01 -9.914559870958328247e-02
-4.494332671165466309e-01 -6.744067072868347168e-01 -2.921024560928344727e-01 -4.366222023963928223e-01 -1.448615044355392456e-01 -8.820328116416931152e-02 1.014756187796592712e-01 1.678118109703063965e-01
-3.480589389801025391e-01 -2.156430929899215698e-01 -1.830827146768569946e-01 -7.078074812889099121e-01 -4.621144235134124756e-01 8.854257315397262573e-02 -3.967770934104919434e-02 2.736392617225646973e-01
-3.892129063606262207e-01 4.592577815055847168e-01 -5.284863710403442383e-01 -3.955112993717193604e-01 3.788652643561363220e-02 -1.489138156175613403e-01 1.610681861639022827e-01 3.902753889560699463e-01
-8.150610923767089844e-01 -1.655642986297607422e-01 -2.031670361757278442e-01 -2.773057222366333008e-01 -3.857962489128112793e-01 -1.107516959309577942e-01 1.437369138002395630e-01 -9.123381227254867554e-02
1.765252053737640381e-01 3.092942833900451660e-01 -8.664000034332275391e-02 -4.755564928054809570e-01 -4.042503237724304199e-01 -5.099089741706848145e-01 4.643310606479644775e-01 -2.206401526927947998e-02
1.277253329753875732e-01 -2.499182671308517456e-01 1.047479361295700073e-01 -5.027937293052673340e-01 -2.945493161678314209e-02 -6.502763628959655762e-01 9.941251575946807861e-02 -4.731211066246032715e-01
-2.584432363510131836e-01 3.295826911926269531e-01 -1.755039840936660767e-01 -4.519351124763488770e-01 -4.719581902027130127e-01 -3.628825247287750244e-01 4.393340647220611572e-01 -2.051647305488586426e-01
-5.394644737243652344e-01 -3.161024302244186401e-02 -2.885701879858970642e-02 -3.797402977943420410e-01 5.465386509895324707e-01 -2.195165604352951050e-01 4.409061372280120850e-01 -1.471496820449829102e-01
1.992176175117492676e-01 2.400850653648376465e-01 -8.557548373937606812e-02 -6.033798456192016602e-01 -2.089693546295166016e-01 -4.128852486610412598e-01 3.226825594902038574e-01 -4.615352749824523926e-01
-7.140277624130249023e-01 2.747453451156616211e-01 -3.781016170978546143e-01 -2.957964241504669189e-01 -1.647183746099472046e-01 -1.555738151073455811e-01 2.326976209878921509e-01 2.806055545806884766e-01
-3.980587720870971680e-01 -3.718282282352447510e-02 -3.028135299682617188e-01 -5.646646022796630859e-01 -5.390890240669250488e-01 -2.285169064998626709e-02 2.316265255212783813e-01 2.912636399269104004e-01
-1.926080584526062012e-01 3.715225458145141602e-01 -3.914122581481933594e-01 -1.850721389055252075e-01 -1.235678270459175110e-01 -7.679597139358520508e-01 3.792427852749824524e-02 -1.759218722581863403e-01
-5.297864675521850586e-01 2.689848244190216064e-01 -4.779168069362640381e-01 -3.525713086128234863e-01 -2.190179675817489624e-01 -3.756110966205596924e-01 -1.711694598197937012e-01 -2.755194008350372314e-01
1.266402304172515869e-01 3.822133541107177734e-01 -2.827068567276000977e-01 -8.043391704559326172e-01 -1.787912398576736450e-01 -1.117446050047874451e-01 8.921059966087341309e-02 -2.420304268598556519e-01
8.502251654863357544e-02 2.250876873731613159e-01 -4.555644840002059937e-02 -8.451164364814758301e-01 -9.008628129959106445e-02 -1.461612246930599213e-02 1.755787879228591919e-01 -4.320330321788787842e-01
-2.136849565431475639e-03 -5.065450072288513184e-01 -5.163961052894592285e-01 -5.599185824394226074e-01 2.768110036849975586e-01 -7.030773907899856567e-03 2.623052597045898438e-01 1.332514435052871704e-01
-3.232594728469848633e-01 3.269083499908447266e-01 -5.033907294273376465e-01 -4.264556169509887695e-01 -3.111312389373779297e-01 -4.218203425407409668e-01 -1.824288368225097656e-01 -2.129608839750289917e-01
-3.558796644210815430e-02 2.234976738691329956e-01 -5.192899107933044434e-01 -3.047583699226379395e-01 -2.644968330860137939e-01 -6.826417446136474609e-01 -5.450965464115142822e-02 -2.175157815217971802e-01
-3.394351005554199219e-01 -3.984085321426391602e-01 -2.893629670143127441e-01 -6.166812777519226074e-01 2.268494516611099243e-01 2.105519920587539673e-01 3.757980763912200928e-01 1.581482738256454468e-01
-7.540622353553771973e-01 1.724159866571426392e-01 -2.806536853313446045e-01 -2.331413328647613525e-01 -2.805371284484863281e-01 -1.997214704751968384e-01 3.444468379020690918e-01 1.769413650035858154e-01
-5.845705270767211914e-01 2.795021831989288330e-01 -3.833073377609252930e-01 -3.501017391681671143e-01 -4.509800672531127930e-01 -3.220025897026062012e-01 4.065047577023506165e-02 4.403508454561233521e-02
4.613227769732475281e-02 -4.336617588996887207e-01 -5.922344923019409180e-01 -5.526690483093261719e-01 2.249749153852462769e-01 -5.242693237960338593e-03 3.208984434604644775e-01 -2.730180276557803154e-03
-8.198392391204833984e-01 2.958980500698089600e-01 -3.302422910928726196e-02 -4.840106666088104248e-01 -9.363741613924503326e-03 -3.925443161278963089e-03 -3.714954107999801636e-02 -5.888965353369712830e-02
-4.548548758029937744e-01 -3.746149837970733643e-01 -2.953217327594757080e-01 -5.660767555236816406e-01 3.433810174465179443e-01 7.489214092493057251e-02 2.953036427497863770e-01 -1.854426711797714233e-01
-1.776005029678344727e-01 4.300749003887176514e-01 -5.645796060562133789e-01 -4.778007268905639648e-01 -7.365664839744567871e-02 -2.917138338088989258e-01 8.716925978660583496e-02 -3.719266057014465332e-01
-3.775349855422973633e-01 -1.780128329992294312e-01 2.195677310228347778e-01 -5.497710704803466797e-01 2.796031534671783447e-01 -1.466828733682632446e-01 6.120818853378295898e-01 -3.134572505950927734e-02
-4.514062404632568359e-01 -1.389721632003784180e-01 -1.979855448007583618e-01 -1.552460491657257080e-01 1.507164090871810913e-01 -3.993240892887115479e-01 7.231382131576538086e-01 9.227831661701202393e-02
-3.473672568798065186e-01 2.245723456144332886e-01 -4.844137132167816162e-01 -3.626415729522705078e-01 -4.737148284912109375e-01 -2.295242249965667725e-01 4.172178804874420166e-01 1.076097786426544189e-01
-5.434904098510742188e-01 -2.685640454292297363e-01 2.982162125408649445e-02 -6.516528129577636719e-01 -2.354487031698226929e-01 -6.590680778026580811e-02 -3.676784634590148926e-01 -1.094695031642913818e-01
-3.231899738311767578e-01 -3.141930401325225830e-01 1.163645461201667786e-01 -6.902701258659362793e-01 -3.843926191329956055e-01 -1.665738373994827271e-01 -1.736946552991867065e-01 3.180302083492279053e-01
-1.036201491951942444e-01 2.314190715551376343e-01 -5.328973531723022461e-01 -2.216382175683975220e-01 -4.603793323040008545e-01 -5.774685144424438477e-01 2.377462685108184814e-01 2.573932334780693054e-02
2.133565396070480347e-01 3.936682343482971191e-01 -4.258814454078674316e-02 -7.560001015663146973e-01 -2.504880130290985107e-01 -2.774963378906250000e-01 2.648799717426300049e-01 1.274539083242416382e-01
1.654848158359527588e-01 1.253577917814254761e-01 8.598826080560684204e-02 -9.546242356300354004e-01 -1.257039904594421387e-01 1.030646637082099915e-02 1.333478540182113647e-01 -6.715397536754608154e-02
-4.694044217467308044e-02 1.952331364154815674e-01 -3.027944862842559814e-01 -7.509157061576843262e-01 -4.022603929042816162e-01 -2.546896338462829590e-01 -2.767774164676666260e-01 2.890699543058872223e-02
-1.999345123767852783e-01 -4.142712429165840149e-02 4.382762014865875244e-01 -3.846618235111236572e-01 1.717135310173034668e-01 -6.955007314682006836e-01 1.644588112831115723e-01 2.792952060699462891e-01
-1.236807331442832947e-01 -2.698352634906768799e-01 1.728018224239349365e-01 -1.544493734836578369e-01 -1.800848394632339478e-01 -8.573837876319885254e-01 2.787698507308959961e-01 1.136959716677665710e-01
9.946202859282493591e-03 -9.973271936178207397e-02 3.209218978881835938e-01 -4.684215784072875977e-01 4.888689145445823669e-02 -7.085422873497009277e-01 2.119520306587219238e-01 -3.438009321689605713e-01
-4.657221138477325439e-01 4.053571820259094238e-01 -3.672957718372344971e-01 -4.642331004142761230e-01 -6.992135196924209595e-02 -2.510841190814971924e-01 -7.844660431146621704e-02 -4.407761991024017334e-01
-3.287416100502014160e-01 -4.581044912338256836e-01 -6.876215934753417969e-01 -1.366825550794601440e-01 1.120559275150299072e-01 -2.958727478981018066e-01 2.541068792343139648e-01 1.609229445457458496e-01
-2.699033170938491821e-02 2.616872787475585938e-01 -3.860078155994415283e-01 -3.092228174209594727e-01 -3.470909893512725830e-01 -7.323952913284301758e-01 -1.535454988479614258e-01 7.562443614006042480e-02
-1.440011411905288696e-01 3.292720913887023926e-01 1.562876626849174500e-02 -7.127416729927062988e-01 1.084725037217140198e-01 -1.875443011522293091e-01 -2.595971524715423584e-01 4.982657432556152344e-01
3.274279832839965820e-01 2.578602135181427002e-01 -1.880184262990951538e-01 -5.995011329650878906e-01 -3.264724910259246826e-01 -5.689867138862609863e-01 7.161757443100214005e-03 -3.413179889321327209e-02
-4.169610738754272461e-01 1.249144077301025391e-01 1.640061438083648682e-01 -2.622953653335571289e-01 3.388597071170806885e-01 -5.874533653259277344e-01 1.536612492054700851e-02 5.046578049659729004e-01
9.182979166507720947e-02 3.200510144233703613e-01 1.517287790775299072e-01 -7.054377198219299316e-01 -3.941144943237304688e-01 -3.319642543792724609e-01 2.989651262760162354e-01 1.164643168449401855e-01
-2.823778986930847168e-01 4.590354487299919128e-02 5.248649045825004578e-02 -7.605344057083129883e-01 3.184733092784881592e-01 -9.509768337011337280e-02 -3.841186165809631348e-01 2.810200154781341553e-01
-1.976950615644454956e-01 9.846980124711990356e-02 3.780738711357116699e-01 -7.730101346969604492e-01 -2.470684051513671875e-01 -2.172626703977584839e-01 3.877669572830200195e-02 3.177836537361145020e-01
-4.597502052783966064e-01 4.210876822471618652e-01 -2.894070446491241455e-01 -2.579548954963684082e-01 -2.377696484327316284e-01 -6.307877302169799805e-01 -3.522884473204612732e-02 -7.313910126686096191e-02
-2.066367864608764648e-01 3.400234878063201904e-01 -2.968390583992004395e-01 -5.696209073066711426e-01 -4.736740291118621826e-01 -2.501142024993896484e-01 1.811471730470657349e-01 3.307043313980102539e-01
-6.299762129783630371e-01 -3.129600547254085541e-03 1.490229517221450806e-01 -6.326905488967895508e-01 -2.600874006748199463e-01 -1.269503831863403320e-01 -2.856529355049133301e-01 -1.235141828656196594e-01
9.015890769660472870e-03 -1.558609008789062500e-01 -1.270877476781606674e-02 -9.561417102813720703e-01 -3.720780462026596069e-02 1.304857730865478516e-01 -1.011653766036033630e-01 1.805884987115859985e-01
-4.581080675125122070e-01 -3.287426531314849854e-01 7.082130014896392822e-02 -6.660616993904113770e-01 2.250853180885314941e-01 4.507166147232055664e-02 3.442528247833251953e-01 -2.494129389524459839e-01
-9.378913789987564087e-02 -1.601974070072174072e-01 -1.367873698472976685e-01 -1.493652462959289551e-01 8.676182478666305542e-02 -8.866826295852661133e-01 -1.766266524791717529e-01 3.155772686004638672e-01
-1.450430601835250854e-01 4.031047523021697998e-01 -3.273368999361991882e-02 -7.335296869277954102e-01 -2.949401140213012695e-01 -3.154598474502563477e-01 -1.801471859216690063e-01 2.416074723005294800e-01
-4.738468676805496216e-02 -1.810936778783798218e-01 9.774844348430633545e-02 -1.231875643134117126e-01 -2.957800403237342834e-02 -8.869480490684509277e-01 3.902031779289245605e-01 2.047960460186004639e-02
2.411366440355777740e-02 3.773547112941741943e-01 -1.567373573780059814e-01 -6.835444569587707520e-01 -3.485265076160430908e-01 -3.952593505382537842e-01 -3.914410993456840515e-02 2.932395935058593750e-01
-2.691211998462677002e-01 -2.772562503814697266e-01 -6.606949865818023682e-02 -2.525375783443450928e-01 1.572320610284805298e-01 -4.859173297882080078e-01 7.171400189399719238e-01 8.622568845748901367e-02
1.466926001012325287e-02 1.010370552539825439e-01 -5.145338177680969238e-01 -4.018161296844482422e-01 -5.728639960289001465e-01 -4.808968603610992432e-01 -5.078150425106287003e-04 6.276789307594299316e-02
-2.382294274866580963e-02 -5.603019595146179199e-01 -8.703391999006271362e-02 -5.931830406188964844e-01 4.415312409400939941e-01 -2.761464416980743408e-01 2.316624671220779419e-01 3.434084355831146240e-02
-3.904154896736145020e-01 2.437949478626251221e-01 -4.407799243927001953e-01 -1.925446391105651855e-01 -3.847109377384185791e-01 -3.444980084896087646e-01 5.358391404151916504e-01 5.453864112496376038e-02
8.210192620754241943e-02 -4.617531597614288330e-01 -5.152702927589416504e-01 -4.199331998825073242e-01 2.944436073303222656e-01 -1.896860748529434204e-01 3.900864720344543457e-01 2.516952753067016602e-01
-1.159374937415122986e-01 1.168844252824783325e-01 1.086192727088928223e-01 -8.739023804664611816e-01 -1.376820057630538940e-01 -1.816888004541397095e-01 -2.722996473312377930e-01 2.669810056686401367e-01
-3.994365036487579346e-01 -2.739122807979583740e-01 -2.387460619211196899e-01 -4.216100275516510010e-01 3.054905533790588379e-01 -1.811866015195846558e-01 4.675276279449462891e-01 -4.311990737915039062e-01
-2.452155500650405884e-01 -3.728586733341217041e-01 -3.870746195316314697e-01 -5.432705879211425781e-01 4.947111010551452637e-01 -1.639303714036941528e-01 4.335133358836174011e-02 -2.870268821716308594e-01
1.035199835896492004e-01 5.270257592201232910e-01 -2.467736154794692993e-01 -7.529014945030212402e-01 -1.791979819536209106e-01 -2.014364600181579590e-01 7.422602176666259766e-02 7.464230060577392578e-02
-3.627340495586395264e-01 -2.040134817361831665e-01 -2.772066593170166016e-01 -3.793733716011047363e-01 3.912738263607025146e-01 -2.181070446968078613e-01 5.350053906440734863e-01 -3.451640903949737549e-01
-3.257925212383270264e-01 -2.414401173591613770e-01 3.495211899280548096e-02 -6.209448575973510742e-01 1.856032907962799072e-01 -2.142182886600494385e-01 -3.910005092620849609e-01 4.642761051654815674e-01
-1.420270502567291260e-01 2.070643007755279541e-01 2.097416967153549194e-01 -8.137478232383728027e-01 -3.891774415969848633e-01 -2.133248001337051392e-01 -2.062221802771091461e-02 1.827120929956436157e-01
-7.283271849155426025e-02 4.223993718624114990e-01 3.345804288983345032e-02 -4.253947436809539795e-01 -3.302388489246368408e-01 -5.260065197944641113e-01 2.917417287826538086e-01 4.041536748409271240e-01
1.417555510997772217e-01 -1.350571066141128540e-01 3.543876707553863525e-01 -5.927199721336364746e-01 9.118025004863739014e-02 -5.239425897598266602e-01 2.731084525585174561e-01 -3.568464219570159912e-01
-7.331845760345458984e-01 3.495195508003234863e-01 -2.052230238914489746e-01 -5.350326895713806152e-01 3.415033593773841858e-02 7.793310284614562988e-02 6.398253142833709717e-02 2.379919216036796570e-02
-2.566810324788093567e-02 -9.343990683555603027e-02 2.106647342443466187e-01 -5.002500414848327637e-01 -5.801069140434265137e-01 -5.049254298210144043e-01 2.753711342811584473e-01 -1.693443357944488525e-01
6.801638007164001465e-02 1.480325907468795776e-01 -3.105313777923583984e-01 -4.688520431518554688e-01 -5.972410440444946289e-01 -3.490049242973327637e-01 3.442027568817138672e-01 2.454212009906768799e-01
-4.141646325588226318e-01 8.651299029588699341e-02 -2.400129586458206177e-01 -5.235236883163452148e-01 1.308735758066177368e-01 -2.937157154083251953e-01 -5.111697912216186523e-01 3.529993891716003418e-01
-4.609728157520294189e-01 -4.918715953826904297e-01 -5.885486602783203125e-01 -3.998121023178100586e-01 4.063023254275321960e-02 -7.532916218042373657e-02 -4.158334061503410339e-02 1.739905476570129395e-01
-1.523358970880508423e-01 -5.302457213401794434e-01 -2.394623607397079468e-01 -6.419904828071594238e-01 3.124334216117858887e-01 -1.101284101605415344e-01 2.661443054676055908e-01 -2.134558856487274170e-01
-4.356711506843566895e-01 -3.591496646404266357e-01 1.757111996412277222e-01 -2.899131476879119873e-01 -4.613462686538696289e-01 -4.520772099494934082e-01 2.375206500291824341e-01 -3.043809533119201660e-01
-2.846343517303466797e-01 -3.204362690448760986e-01 1.619148552417755127e-01 -5.598863363265991211e-01 1.400020867586135864e-01 -2.440920621156692505e-01 4.809974730014801025e-01 -4.075225591659545898e-01
2.164169400930404663e-01 2.861056029796600342e-01 -7.268818467855453491e-02 -7.984147071838378906e-01 -2.330083101987838745e-01 -1.296306103467941284e-01 3.145355284214019775e-01 -2.419256865978240967e-01
-2.554058283567428589e-02 3.013667464256286621e-01 8.809147775173187256e-02 -7.139264941215515137e-01 -4.029306173324584961e-01 -2.146491259336471558e-01 2.306399494409561157e-01 3.597952425479888916e-01
-4.330586493015289307e-01 -3.171827271580696106e-02 9.046559571288526058e-04 -6.689535975456237793e-01 -2.407240569591522217e-01 1.413243114948272705e-01 3.879086673259735107e-01 3.681856989860534668e-01
-9.326647967100143433e-02 1.567358970642089844e-01 -5.006459355354309082e-01 -4.413204193115234375e-01 -3.482021391391754150e-01 -1.073850020766258240e-01 4.981033504009246826e-01 3.747558593750000000e-01
-3.011167347431182861e-01 -3.538471162319183350e-01 4.350752010941505432e-02 -2.021365612745285034e-01 -5.216912031173706055e-01 -5.422848463058471680e-01 3.413492143154144287e-01 -2.421052753925323486e-01
-3.322224617004394531e-01 4.065037369728088379e-01 -3.835881650447845459e-01 -1.565203070640563965e-01 -7.771728187799453735e-02 -7.218663096427917480e-01 -1.427574455738067627e-01 -7.234716415405273438e-02
-4.847667366266250610e-02 1.236047372221946716e-01 -6.549063920974731445e-01 -4.518592357635498047e-01 -4.418820440769195557e-01 -1.355469226837158203e-01 3.667926192283630371e-01 3.351405262947082520e-02
-2.872218191623687744e-01 -1.593876928091049194e-01 -1.604319065809249878e-01 -4.165415763854980469e-01 4.685703814029693604e-01 -3.006725311279296875e-01 4.167739748954772949e-01 -4.573741257190704346e-01
-3.947545289993286133e-01 1.979869455099105835e-01 -2.527395784854888916e-01 -3.051404953002929688e-01 -5.248852968215942383e-01 -5.492090582847595215e-01 1.253828555345535278e-01 -2.347896844148635864e-01
-1.274154484272003174e-01 -1.197136268019676208e-01 1.309176385402679443e-01 -8.118606805801391602e-01 -3.455076813697814941e-01 -1.928350031375885010e-01 -2.767865657806396484e-01 -2.449596673250198364e-01
6.944544613361358643e-02 -9.147477149963378906e-02 1.993414461612701416e-01 -4.241712987422943115e-01 4.795182347297668457e-01 -6.765575408935546875e-01 -1.046573929488658905e-02 2.817337810993194580e-01
-3.773028850555419922e-01 -3.169277310371398926e-01 -6.339306235313415527e-01 -2.740169465541839600e-01 1.564246714115142822e-01 -2.138772755861282349e-01 -8.506534993648529053e-02 4.503304958343505859e-01
-3.344538509845733643e-01 -1.691236495971679688e-01 7.811407744884490967e-02 -5.627300143241882324e-01 3.125185966491699219e-01 -1.539649516344070435e-01 5.653427243232727051e-01 -3.094927072525024414e-01
1.534687876701354980e-01 -2.909590899944305420e-01 1.413774793036282063e-03 -3.676616251468658447e-01 -2.811959087848663330e-01 -7.964136600494384766e-01 -1.360147744417190552e-01 -1.573752760887145996e-01
-1.566327512264251709e-01 1.235345825552940369e-01 2.986400425434112549e-01 -3.214163184165954590e-01 3.366771042346954346e-01 -7.217908501625061035e-01 2.383733391761779785e-01 2.766869366168975830e-01
-1.223233267664909363e-01 -1.855808645486831665e-01 -5.104175209999084473e-01 -2.458177357912063599e-01 2.793944180011749268e-01 -3.103505373001098633e-01 6.450184583663940430e-01 -1.980327218770980835e-01
-2.190620303153991699e-01 -3.433148860931396484e-01 -6.908572912216186523e-01 -1.426731050014495850e-01 3.488332331180572510e-01 -3.735995292663574219e-01 2.512272000312805176e-01 1.101417988538742065e-01
-1.676528453826904297e-01 -7.529329061508178711e-01 -2.180051207542419434e-01 -2.636550664901733398e-01 -2.713251411914825439e-01 -3.407413661479949951e-01 3.054000139236450195e-01 7.038008421659469604e-02
-2.305433154106140137e-01 -2.733763158321380615e-01 -1.359829399734735489e-02 -4.420858323574066162e-01 2.649028599262237549e-01 -3.497442007064819336e-01 6.899080872535705566e-01 -8.956819027662277222e-02
2.841262379661202431e-03 -5.377663373947143555e-01 -8.480814844369888306e-02 -4.021899402141571045e-01 -1.977900266647338867e-01 -3.671487271785736084e-01 4.744978249073028564e-01 -3.778663277626037598e-01
-2.213289290666580200e-01 -2.533733546733856201e-01 2.823399901390075684e-01 -2.836157083511352539e-01 -2.875178456306457520e-01 -7.067739963531494141e-01 3.133364915847778320e-01 -2.151413261890411377e-01
-8.020015805959701538e-02 5.277245044708251953e-01 -1.730315089225769043e-01 -5.421683788299560547e-01 -1.384430229663848877e-01 -4.654767811298370361e-01 -6.029871478676795959e-02 3.895090818405151367e-01
-6.365837454795837402e-01 -4.972492456436157227e-01 -4.293841421604156494e-01 -1.743470579385757446e-01 -1.046970412135124207e-01 -2.939626276493072510e-01 -1.020930483937263489e-01 1.579181998968124390e-01
6.311837583780288696e-02 -1.127562765032052994e-02 2.035756111145019531e-01 -7.922301292419433594e-01 -3.270823657512664795e-01 -2.506017684936523438e-01 9.614460170269012451e-02 3.844337463378906250e-01
1.260800566524267197e-02 2.581663727760314941e-01 -3.653261959552764893e-01 -5.211828351020812988e-01 -9.518464654684066772e-02 -2.061501592397689819e-01 2.713047564029693604e-01 -6.347694993019104004e-01
3.045488297939300537e-01 -1.379076391458511353e-01 2.183063328266143799e-02 -4.738187491893768311e-01 -3.096973299980163574e-01 -7.280971407890319824e-01 -1.532239019870758057e-01 -1.171983256936073303e-01
-5.176616907119750977e-01 -3.150297701358795166e-01 -7.126726508140563965e-01 -2.730448842048645020e-01 1.460455805063247681e-01 -1.386520564556121826e-01 -9.833958745002746582e-02 1.012629643082618713e-02
-1.112532019615173340e-01 -4.727100729942321777e-01 -1.157546937465667725e-01 -1.034495681524276733e-01 -3.570445179939270020e-01 -6.981109976768493652e-01 3.138522207736968994e-01 -1.634750515222549438e-01
-2.299599722027778625e-02 4.381731748580932617e-01 -2.157574743032455444e-01 -2.784620821475982666e-01 -2.422563880681991577e-01 -7.536514401435852051e-01 1.178003028035163879e-01 2.069481760263442993e-01
-3.041353225708007812e-01 -3.376031219959259033e-01 1.144873127341270447e-01 -1.546892523765563965e-01 -1.210720390081405640e-01 -8.086488246917724609e-01 1.741076856851577759e-01 -2.400102019309997559e-01
-4.074407219886779785e-01 -2.949337065219879150e-01 -1.178518086671829224e-01 -1.605769246816635132e-01 8.603345602750778198e-02 -4.390620589256286621e-01 6.698306202888488770e-01 2.418301999568939209e-01
-3.249007165431976318e-01 4.531807303428649902e-01 -1.909628212451934814e-01 -5.365809798240661621e-01 -3.846970200538635254e-01 -2.335288226604461670e-01 2.319867014884948730e-01 3.291435837745666504e-01
-6.192202568054199219e-01 -3.642579317092895508e-01 1.807789802551269531e-01 -4.826874732971191406e-01 -4.334939122200012207e-01 -1.343290954828262329e-01 3.470572829246520996e-02 -1.051118299365043640e-01
-2.848202586174011230e-01 -4.239861667156219482e-01 -1.971205621957778931e-01 -6.189070343971252441e-01 3.815290629863739014e-01 -9.200389683246612549e-02 2.891742289066314697e-01 -2.820632457733154297e-01
-5.049981474876403809e-01 -1.599711924791336060e-01 7.678100466728210449e-02 -3.471862673759460449e-01 2.792340517044067383e-01 -2.599499225616455078e-01 6.686186194419860840e-01 1.886923424899578094e-02
-7.315050363540649414e-01 -2.745620906352996826e-01 1.364637762308120728e-01 -3.422241806983947754e-01 -1.372314989566802979e-01 -3.993640244007110596e-01 -2.742405235767364502e-01 1.563227176666259766e-02
-1.923143304884433746e-02 -2.857397310435771942e-02 4.351739957928657532e-02 -8.199943900108337402e-01 -1.287401467561721802e-01 -2.409904599189758301e-01 -4.719063639640808105e-01 1.648726910352706909e-01
-5.005739927291870117e-01 5.504782795906066895e-01 -4.131874144077301025e-01 -4.759810268878936768e-01 1.208319664001464844e-01 -1.133910790085792542e-01 1.006991416215896606e-01 1.073289811611175537e-01
-4.384217858314514160e-01 -9.469759464263916016e-02 -1.295996755361557007e-01 -2.474046647548675537e-01 4.907039403915405273e-01 -4.410910904407501221e-01 5.224630236625671387e-01 -1.117774322628974915e-01
-4.630089178681373596e-02 -1.131400093436241150e-01 3.404891192913055420e-01 -4.945468306541442871e-01 4.687615334987640381e-01 -5.626174807548522949e-01 8.661298453807830811e-02 2.841984331607818604e-01
5.469188839197158813e-02 3.644108474254608154e-01 -1.430006921291351318e-01 -7.204962968826293945e-01 -3.784736394882202148e-01 -3.587281107902526855e-01 -3.227461874485015869e-02 2.273312360048294067e-01
-2.047111690044403076e-01 1.618663668632507324e-01 -2.869496941566467285e-01 -4.365714490413665771e-01 -1.549094319343566895e-01 -6.157210469245910645e-01 -5.037176012992858887e-01 4.601205140352249146e-02
-1.859242618083953857e-01 -5.427890419960021973e-01 -3.197155147790908813e-02 -6.089704632759094238e-01 3.144288063049316406e-01 -1.848885118961334229e-01 3.827563226222991943e-01 -1.392605155706405640e-01
-1.220954582095146179e-01 3.268899321556091309e-01 -3.049008250236511230e-01 -5.767446756362915039e-01 -1.545474678277969360e-01 -2.411103695631027222e-01 -2.397374808788299561e-01 5.595923066139221191e-01
-4.606522992253303528e-02 -2.501690387725830078e-02 3.377977311611175537e-01 -3.421712219715118408e-01 2.836578488349914551e-01 -7.493136525154113770e-01 2.516348659992218018e-01 2.465985566377639771e-01
1.034802012145519257e-02 -4.849370718002319336e-01 1.504663378000259399e-01 -5.243411660194396973e-01 -6.066322699189186096e-02 -5.187001228332519531e-01 6.939297169446945190e-02 -4.354424476623535156e-01
-2.476387172937393188e-01 -3.116119503974914551e-01 -5.501731634140014648e-01 -1.959911584854125977e-01 4.479570984840393066e-01 -3.031456172466278076e-01 2.820644974708557129e-01 3.582553863525390625e-01
-2.145977690815925598e-02 4.028764367103576660e-01 -3.629575371742248535e-01 -7.349855303764343262e-01 -3.053785264492034912e-01 -2.098646908998489380e-01 -7.130997627973556519e-02 1.513398289680480957e-01
-9.048195928335189819e-02 -5.188767910003662109e-01 -2.392954081296920776e-01 -7.489001750946044922e-01 3.068100214004516602e-01 -3.274935111403465271e-02 2.904353104531764984e-02 -9.174772351980209351e-02
-2.056900709867477417e-01 1.300386339426040649e-01 -8.778530359268188477e-02 -8.080915808677673340e-01 -3.626662492752075195e-01 -2.013482749462127686e-01 -2.279902100563049316e-01 2.366767674684524536e-01
-6.632974147796630859e-01 -3.708727955818176270e-01 -1.524971574544906616e-01 -3.374008238315582275e-01 1.739640682935714722e-01 -4.767161235213279724e-02 4.709814786911010742e-01 1.761690378189086914e-01
-3.972258567810058594e-01 -9.201785922050476074e-02 -1.882608532905578613e-01 -3.812008798122406006e-01 5.005170106887817383e-01 -2.713582813739776611e-01 5.040913224220275879e-01 -2.733631432056427002e-01
-1.684371232986450195e-01 -4.779085516929626465e-02 9.503012895584106445e-02 -7.481333017349243164e-01 -4.762735962867736816e-01 -3.373974859714508057e-01 -1.896650791168212891e-01 1.548040807247161865e-01
-1.300050467252731323e-01 -2.113419622182846069e-01 -1.320248991250991821e-01 -1.797960251569747925e-01 1.162368804216384888e-01 -8.891931176185607910e-01 -2.570630908012390137e-01 1.357172131538391113e-01
-2.822810411453247070e-01 -2.419444471597671509e-01 -8.499915152788162231e-02 -3.847033381462097168e-01 3.314973115921020508e-01 -3.273167610168457031e-01 6.991085410118103027e-01 -2.791508100926876068e-02
-4.378768801689147949e-01 -2.544681727886199951e-01 -1.104075238108634949e-01 -5.046219229698181152e-01 5.538688600063323975e-02 -4.421798512339591980e-02 5.623355507850646973e-01 -3.942493498325347900e-01
-2.611292004585266113e-01 -2.571115791797637939e-01 -4.572431370615959167e-02 -3.719541132450103760e-01 3.232414722442626953e-01 -3.971715569496154785e-01 6.775240302085876465e-01 -6.321001052856445312e-02
-9.299999475479125977e-02 -5.314685106277465820e-01 -6.840480566024780273e-01 -4.271577000617980957e-01 6.826178729534149170e-02 -8.872497081756591797e-02 2.064431309700012207e-01 5.793363228440284729e-02
-2.433796375989913940e-01 -2.104118466377258301e-01 4.791569709777832031e-01 -7.570884227752685547e-01 2.451370935887098312e-03 -2.739613652229309082e-01 -6.259629130363464355e-02 1.214072182774543762e-01
-3.647520840167999268e-01 9.075941517949104309e-03 -3.581084609031677246e-01 -1.428130865097045898e-01 9.169478714466094971e-02 -7.857003211975097656e-01 -2.930925786495208740e-01 -8.124057203531265259e-02
-1.670824438333511353e-01 -2.212663441896438599e-01 1.296370178461074829e-01 -3.839895427227020264e-01 -4.372134208679199219e-01 -6.899077892303466797e-01 -1.042574122548103333e-01 -2.843820154666900635e-01
-5.029545724391937256e-02 -3.009818494319915771e-01 -6.492079794406890869e-02 -7.356745004653930664e-02 -7.286466658115386963e-02 -8.245083093643188477e-01 4.404600858688354492e-01 -1.346295177936553955e-01
2.229035794734954834e-01 -1.994570046663284302e-01 8.811759948730468750e-02 -4.466129243373870850e-01 -5.047242045402526855e-01 -6.525371670722961426e-01 1.424916833639144897e-01 -4.947835952043533325e-02
1.448445320129394531e-01 -5.618242621421813965e-01 -3.364634215831756592e-01 -5.187622308731079102e-01 3.072211742401123047e-01 -3.361074924468994141e-01 2.708961665630340576e-01 -1.771548204123973846e-02
-5.746672749519348145e-01 4.544127881526947021e-01 -3.622723519802093506e-01 -4.212126731872558594e-01 -1.101208776235580444e-01 -1.360542774200439453e-01 2.740310430526733398e-01 2.210766524076461792e-01
-2.757781744003295898e-01 -2.857052683830261230e-01 -1.442782729864120483e-01 -2.478026598691940308e-01 1.723828613758087158e-01 -4.238305687904357910e-01 7.295448780059814453e-01 1.360619515180587769e-01
5.329535156488418579e-02 -5.420122742652893066e-01 -2.903981208801269531e-01 -6.980813741683959961e-01 3.265055119991302490e-01 -1.040888726711273193e-01 1.175261139869689941e-01 -2.193100936710834503e-02
2.124850600957870483e-01 -5.054572820663452148e-01 1.790900081396102905e-01 -5.192281007766723633e-01 -4.268390312790870667e-02 -5.788787007331848145e-01 2.335299104452133179e-01 -7.895059883594512939e-02
-1.511118263006210327e-01 -9.907995164394378662e-02 -4.553762972354888916e-01 -5.340197682380676270e-01 -6.292440891265869141e-01 -4.833484441041946411e-02 2.426756769418716431e-01 1.327703595161437988e-01
-3.442460000514984131e-01 -2.887865304946899414e-01 -2.215141803026199341e-02 -2.720945477485656738e-01 1.551077365875244141e-01 -4.483207166194915771e-01 7.059764862060546875e-01 -1.086625270545482635e-02
2.384687215089797974e-01 -1.761127561330795288e-01 4.781464114785194397e-02 -4.400697946548461914e-01 -3.345155715942382812e-01 -7.649725079536437988e-01 -9.369443356990814209e-02 -1.015237569808959961e-01
-4.362614750862121582e-01 -3.212023377418518066e-01 1.968260705471038818e-01 -3.641100525856018066e-01 2.982408702373504639e-01 -3.635577857494354248e-01 5.393411517143249512e-01 1.522417813539505005e-01
-3.975000083446502686e-01 -4.050719738006591797e-01 -5.127639696002006531e-02 -6.103605628013610840e-01 -3.235386908054351807e-01 -7.813843339681625366e-02 -3.255186975002288818e-01 2.932506501674652100e-01
-1.950776726007461548e-01 -4.058898985385894775e-01 -2.830072641372680664e-01 -5.905406475067138672e-01 4.589840769767761230e-01 -9.944478422403335571e-02 3.149729073047637939e-01 -2.204615324735641479e-01
-1.580638587474822998e-01 2.353616058826446533e-01 -5.363352298736572266e-01 -4.623569250106811523e-01 -2.054978609085083008e-01 -4.340793192386627197e-01 -2.928690314292907715e-01 -3.190059661865234375e-01
-1.358051300048828125e-01 8.663937449455261230e-02 2.836946398019790649e-02 -7.340836524963378906e-01 -3.051958382129669189e-01 -3.696122169494628906e-01 -2.920112907886505127e-01 3.454543650150299072e-01
-5.038825273513793945e-01 -2.505886852741241455e-01 -8.719650655984878540e-02 -5.367832183837890625e-01 -3.969019055366516113e-01 -1.618148237466812134e-01 -3.310266435146331787e-01 3.070413470268249512e-01
-2.223846316337585449e-02 -5.125571489334106445e-01 -6.138446554541587830e-02 -7.330263853073120117e-01 4.198600649833679199e-01 -1.276583969593048096e-01 4.497547820210456848e-02 -3.306090459227561951e-02
-9.242463856935501099e-02 2.325837612152099609e-01 6.985618919134140015e-02 -8.440267443656921387e-01 4.258889332413673401e-02 1.893159896135330200e-01 3.901505768299102783e-01 1.738672703504562378e-01
-3.740641772747039795e-01 4.829552397131919861e-02 1.429713666439056396e-01 -4.511384367942810059e-01 3.755909800529479980e-01 -2.682770192623138428e-01 5.293673872947692871e-01 -3.748411536216735840e-01
-6.319398283958435059e-01 -3.428537249565124512e-01 3.372401371598243713e-02 -3.600253462791442871e-01 -2.348393499851226807e-01 -3.721963763236999512e-01 -3.203940391540527344e-01 -2.366767227649688721e-01
-3.769852817058563232e-01 -2.398209422826766968e-01 -3.870042040944099426e-02 -5.238214731216430664e-01 8.695010095834732056e-02 -1.598326116800308228e-01 5.691230297088623047e-01 -4.092351496219635010e-01
-3.312210738658905029e-01 1.724991202354431152e-01 -4.456580281257629395e-01 -2.973009347915649414e-01 2.812325954437255859e-01 -5.844500064849853516e-01 -3.907124400138854980e-01 -1.442825887352228165e-02
-6.539480090141296387e-01 3.711958527565002441e-01 -2.681995332241058350e-01 -4.108763337135314941e-01 -1.472948342561721802e-01 -7.236552983522415161e-02 3.725395202636718750e-01 1.676218807697296143e-01
1.567808091640472412e-01 1.486953198909759521e-01 2.059379033744335175e-02 -8.464076519012451172e-01 -4.285010397434234619e-01 -1.917149275541305542e-01 6.240456923842430115e-02 1.105318665504455566e-01
-7.081504911184310913e-02 -6.448810547590255737e-02 -5.078337341547012329e-02 -2.607973814010620117e-01 5.848618745803833008e-01 -7.229341268539428711e-01 2.948679961264133453e-03 2.356405854225158691e-01
-1.102631762623786926e-01 2.621215283870697021e-01 2.477451562881469727e-01 -4.945209920406341553e-01 -3.616850972175598145e-01 -3.977361023426055908e-01 3.461988866329193115e-01 4.520420730113983154e-01
-3.145633041858673096e-01 8.542850613594055176e-02 6.937066465616226196e-02 -8.947829008102416992e-01 1.670417003333568573e-02 5.570603534579277039e-02 -2.905970215797424316e-01 2.178156003355979919e-02
-1.583166271448135376e-01 2.154856175184249878e-01 9.243472665548324585e-02 -6.837871670722961426e-01 -3.062452375888824463e-01 -7.810864597558975220e-02 3.834224045276641846e-01 4.533133506774902344e-01
-5.380575656890869141e-01 -4.242689907550811768e-01 -4.983260631561279297e-01 -3.920364379882812500e-01 -2.670918703079223633e-01 -7.752682268619537354e-02 -1.801197826862335205e-01 -1.366634815931320190e-01
-5.103092789649963379e-01 1.391736865043640137e-01 -3.233712017536163330e-01 -5.120794177055358887e-01 -2.582166492938995361e-01 -1.719393283128738403e-01 -3.990425467491149902e-01 -3.129649758338928223e-01
3.287222608923912048e-02 3.805805146694183350e-01 -6.284026056528091431e-02 -6.569123864173889160e-01 -7.668736577033996582e-02 -4.730705618858337402e-01 -2.956547439098358154e-01 3.186016976833343506e-01
-7.620286662131547928e-03 4.888481199741363525e-01 -8.328609913587570190e-02 -6.001670956611633301e-01 -3.254711329936981201e-01 -3.131969571113586426e-01 3.650229573249816895e-01 2.378376871347427368e-01
-3.622170388698577881e-01 7.866465300321578979e-02 1.441757827997207642e-01 -6.799278259277343750e-01 -1.354438811540603638e-01 1.392166167497634888e-01 5.139954090118408203e-01 2.785763740539550781e-01
1.053288206458091736e-01 -2.478347346186637878e-02 1.677093654870986938e-01 -4.890544414520263672e-01 -3.388941287994384766e-01 -7.521461844444274902e-01 1.141911596059799194e-01 -1.654639244079589844e-01
-7.774967551231384277e-01 -3.426553308963775635e-01 9.998843818902969360e-02 -3.440298736095428467e-01 -2.240093499422073364e-01 -2.416468262672424316e-01 -1.215262413024902344e-01 -1.624491661787033081e-01
1.287069320678710938e-01 -3.727944493293762207e-01 -3.979803621768951416e-01 -3.793824017047882080e-01 4.775910079479217529e-01 -3.632644116878509521e-01 4.098784625530242920e-01 1.186806038022041321e-01
-1.540835648775100708e-01 -3.187715411186218262e-01 -1.948576793074607849e-02 -8.836138993501663208e-02 -6.932734698057174683e-02 -8.839225769042968750e-01 2.532178163528442383e-01 -1.273222267627716064e-01
-4.310235083103179932e-01 -4.045152366161346436e-01 -3.960556089878082275e-01 -5.404824018478393555e-01 2.431244403123855591e-01 1.270447578281164169e-02 2.324750274419784546e-01 -2.971351742744445801e-01
8.233597874641418457e-02 -2.111738324165344238e-01 4.150899946689605713e-01 -4.645388722419738770e-01 1.859135478734970093e-01 -6.919152140617370605e-01 1.394542753696441650e-01 1.666506230831146240e-01
-1.390321850776672363e-01 1.659785062074661255e-01 1.624288782477378845e-02 -7.325491905212402344e-01 -5.085638165473937988e-01 -2.930285334587097168e-01 -3.786626458168029785e-02 2.651267349720001221e-01
-5.078808665275573730e-01 -3.165799975395202637e-01 2.305268496274948120e-02 -3.406412601470947266e-01 2.252645492553710938e-01 -4.547224640846252441e-01 7.341982424259185791e-02 -5.122101902961730957e-01
2.431091070175170898e-01 -1.293339729309082031e-01 -2.319621294736862183e-01 -3.029688596725463867e-01 4.405637085437774658e-01 -7.314407229423522949e-01 7.056348770856857300e-02 2.109336107969284058e-01
2.738929092884063721e-01 2.244877964258193970e-01 -4.950287193059921265e-02 -4.519912600517272949e-01 -3.140504956245422363e-01 -5.529224872589111328e-01 4.959349930286407471e-01 -1.324347108602523804e-01
-9.350480884313583374e-02 -3.110098242759704590e-01 -6.678164005279541016e-01 -3.107734918594360352e-01 4.371361732482910156e-01 -2.249364703893661499e-01 2.457793503999710083e-01 2.233357131481170654e-01
-5.224482417106628418e-01 1.894446015357971191e-01 -3.981450200080871582e-01 -4.737404584884643555e-01 -2.896498441696166992e-01 -3.088406622409820557e-01 -2.463063895702362061e-01 -2.612715065479278564e-01
8.196427673101425171e-02 4.107470512390136719e-01 -6.987734138965606689e-02 -7.661014199256896973e-01 -1.076580882072448730e-01 -3.512971401214599609e-01 -1.780861169099807739e-01 -2.570215761661529541e-01
-6.058655977249145508e-01 -5.612951517105102539e-01 -1.446968317031860352e-01 -2.685132622718811035e-01 -3.905905485153198242e-01 -2.473380118608474731e-01 -5.671951547265052795e-02 -8.879052847623825073e-02
-2.827398292720317841e-02 -6.701298803091049194e-02 1.080550029873847961e-01 -9.132946729660034180e-01 -2.368108779191970825e-01 -1.367655396461486816e-01 -2.308659702539443970e-01 1.443733572959899902e-01
1.911151707172393799e-01 1.909587234258651733e-01 -3.661983013153076172e-01 -4.096591174602508545e-01 -1.722784489393234253e-01 -7.498800754547119141e-01 2.032116800546646118e-02 -1.807626932859420776e-01
4.544827342033386230e-02 -1.492061614990234375e-01 -2.612350583076477051e-01 -2.714668810367584229e-01 5.357564091682434082e-01 -7.287379503250122070e-01 -9.723965823650360107e-02 7.864122837781906128e-02
7.329442352056503296e-02 -2.137691676616668701e-01 3.060954511165618896e-01 -5.961658954620361328e-01 -3.774684965610504150e-01 -5.150914788246154785e-01 2.626718282699584961e-01 -1.517376899719238281e-01
1.345408707857131958e-01 7.269631326198577881e-02 -5.816628336906433105e-01 -3.273640871047973633e-01 -4.474525153636932373e-01 -5.688178539276123047e-01 -1.097215898334980011e-02 8.501327782869338989e-02
2.897541224956512451e-01 -2.467738986015319824e-01 -4.177469387650489807e-02 -6.319310069084167480e-01 -2.903964519500732422e-01 -3.737957477569580078e-01 7.324066013097763062e-02 -4.739679396152496338e-01
-1.651673763990402222e-01 2.677930593490600586e-01 -3.851890563964843750e-01 -1.314206421375274658e-01 -1.791870407760143280e-02 -8.320561051368713379e-01 -1.636315286159515381e-01 -1.262975633144378662e-01
-5.109807252883911133e-01 -1.712083369493484497e-01 -4.634987115859985352e-01 -2.390949279069900513e-01 2.985667288303375244e-01 -4.655096232891082764e-01 -3.625849485397338867e-01 1.672795787453651428e-02
-3.285220861434936523e-01 -3.391475379467010498e-01 -3.584964275360107422e-01 -3.853265345096588135e-01 -3.612163960933685303e-01 -5.198065042495727539e-01 2.513435184955596924e-01 -1.902796328067779541e-01
-2.951340377330780029e-02 -3.427157998085021973e-01 -7.824586629867553711e-01 -1.437353342771530151e-01 5.681903287768363953e-02 -4.179083704948425293e-01 9.594948589801788330e-02 2.483776062726974487e-01
-1.173478737473487854e-01 2.338709235191345215e-01 -4.369291961193084717e-01 -6.173841953277587891e-01 -2.528342902660369873e-01 -2.127167880535125732e-01 -3.492435514926910400e-01 3.582161962985992432e-01
-2.695922553539276123e-01 -2.649936825037002563e-02 2.781412899494171143e-01 -7.096427083015441895e-01 -4.011740386486053467e-01 -1.589003354310989380e-01 5.671577155590057373e-02 3.952920436859130859e-01
-2.877929210662841797e-01 -3.043171465396881104e-01 -7.714529633522033691e-01 -3.317806720733642578e-01 1.955404430627822876e-01 -1.480161249637603760e-01 -2.020627856254577637e-01 1.355507224798202515e-01
-1.968479007482528687e-01 1.124763637781143188e-01 5.147709846496582031e-01 -5.101735591888427734e-01 3.119014203548431396e-01 -5.635465979576110840e-01 9.111568331718444824e-02 -1.281865406781435013e-02
-1.835789233446121216e-01 -3.210133016109466553e-01 -1.900091618299484253e-01 -5.655425786972045898e-01 6.837321519851684570e-01 -1.827484816312789917e-01 8.012766391038894653e-02 -5.218758014962077141e-04
1.215313971042633057e-01 -4.626379609107971191e-01 -5.221921205520629883e-01 -4.964540004730224609e-01 3.383973538875579834e-01 -2.401460111141204834e-01 2.599998712539672852e-01 -1.107351630926132202e-01
7.800843566656112671e-02 2.577297091484069824e-01 -1.566397696733474731e-01 -7.905538082122802734e-01 -1.933808475732803345e-01 -9.448330104351043701e-02 1.897957175970077515e-01 -4.423043429851531982e-01
-3.421910703182220459e-01 -2.880744636058807373e-01 -8.914998173713684082e-02 -2.384478747844696045e-01 1.746493577957153320e-01 -3.013934791088104248e-01 6.777647733688354492e-01 3.929474055767059326e-01
-1.036383807659149170e-01 -1.184019148349761963e-01 2.404363304376602173e-01 -4.586506187915802002e-01 4.884097278118133545e-01 -5.632547140121459961e-01 2.124231122434139252e-02 3.883539736270904541e-01
-2.779161334037780762e-01 -4.103993773460388184e-01 -1.970651000738143921e-01 -1.660258322954177856e-01 1.638264954090118408e-01 -4.661081433296203613e-01 6.300324797630310059e-01 2.165612280368804932e-01
9.596988558769226074e-02 -5.951408147811889648e-01 -5.845670104026794434e-01 -3.463105261325836182e-01 1.233399752527475357e-02 -3.847408890724182129e-01 -1.579726487398147583e-01 4.259994626045227051e-02
-3.394845128059387207e-01 -7.213409990072250366e-02 2.593902349472045898e-01 -4.580896198749542236e-01 3.951598405838012695e-01 -2.893881499767303467e-01 6.019929051399230957e-01 1.119081303477287292e-02
-5.855911970138549805e-01 -5.818601697683334351e-02 1.554921865463256836e-01 -5.811848044395446777e-01 -1.379003077745437622e-01 -2.529019713401794434e-01 -3.777548670768737793e-01 2.570393383502960205e-01
-5.097234994173049927e-02 -5.093563795089721680e-01 -5.025914907455444336e-01 -5.500083565711975098e-01 2.866506576538085938e-01 -5.857061967253684998e-02 2.807639539241790771e-01 1.357315182685852051e-01
-4.131841063499450684e-01 -1.132533773779869080e-01 7.834238559007644653e-02 -6.404636502265930176e-01 3.350808024406433105e-01 -1.195934191346168518e-01 -3.946210443973541260e-01 3.432399928569793701e-01
-8.033285290002822876e-02 -2.295621484518051147e-01 1.087553948163986206e-01 -8.202901482582092285e-01 1.808244436979293823e-01 -1.761236190795898438e-01 -3.719761371612548828e-01 2.325103878974914551e-01
-3.784177005290985107e-01 -5.104768872261047363e-01 -1.104304343461990356e-01 -5.116028189659118652e-01 2.992953360080718994e-01 -1.631813198328018188e-01 2.972091436386108398e-01 -3.431353271007537842e-01
1.635103672742843628e-01 8.085042983293533325e-02 -1.837329939007759094e-02 -9.204296469688415527e-01 1.682476550340652466e-01 1.315850764513015747e-01 6.670031696557998657e-02 2.629231214523315430e-01
8.811081945896148682e-02 -4.679108858108520508e-01 -3.180610835552215576e-01 -5.942265987396240234e-01 4.853054881095886230e-01 -2.343268692493438721e-01 1.351644992828369141e-01 1.016261801123619080e-01
1.029223874211311340e-01 2.305085510015487671e-01 1.618927717208862305e-01 -6.871932148933410645e-01 -4.664846956729888916e-01 -4.237518310546875000e-01 1.415520608425140381e-01 1.435917615890502930e-01
-1.571447253227233887e-01 -3.747753202915191650e-01 -1.675818562507629395e-01 -1.317364573478698730e-01 1.906169652938842773e-01 -8.269768953323364258e-01 -1.028109416365623474e-01 2.421056181192398071e-01
-2.524501979351043701e-01 3.290170729160308838e-01 -5.035419464111328125e-01 -5.237989425659179688e-01 -4.086931645870208740e-01 -2.377996295690536499e-01 1.625670939683914185e-01 2.238076180219650269e-01
-1.848433017730712891e-01 9.548816084861755371e-02 -3.440385162830352783e-01 -1.652134805917739868e-01 7.462287694215774536e-02 -8.180725574493408203e-01 -3.356537222862243652e-01 -1.535650491714477539e-01
-1.232770830392837524e-01 3.587713837623596191e-01 -3.943148851394653320e-01 -4.960432648658752441e-01 -1.278434991836547852e-01 -3.669027984142303467e-01 1.521443724632263184e-01 -5.295594334602355957e-01
1.518660634756088257e-01 2.891609668731689453e-01 4.872392863035202026e-02 -5.533662438392639160e-01 -2.501250803470611572e-01 -4.288636147975921631e-01 4.250776767730712891e-01 -3.969344198703765869e-01
-3.667350113391876221e-02 -2.017064541578292847e-01 -5.500798821449279785e-01 -5.073308572173118591e-02 -5.345319211483001709e-02 -8.051323890686035156e-01 3.693268448114395142e-02 1.867026835680007935e-02
-8.457176387310028076e-02 5.031737685203552246e-01 -1.559371203184127808e-01 -6.190978884696960449e-01 4.076690599322319031e-02 -3.394863605499267578e-01 -2.116916626691818237e-01 4.127211570739746094e-01
-7.611864805221557617e-01 2.210564911365509033e-01 -4.003905057907104492e-01 -3.237721323966979980e-01 2.877869009971618652e-01 -8.896606974303722382e-03 -1.051857769489288330e-01 1.123557165265083313e-01
-8.666751906275749207e-03 2.080658972263336182e-01 3.905098885297775269e-02 -8.636822700500488281e-01 -2.717279195785522461e-01 -2.334682494401931763e-01 -2.786965370178222656e-01 -5.609150975942611694e-02
-1.931726783514022827e-01 4.313907027244567871e-01 -3.785442709922790527e-01 -6.283813714981079102e-01 6.349706649780273438e-02 -1.702691316604614258e-01 -1.600261330604553223e-01 -4.240230917930603027e-01
-9.269288182258605957e-02 -8.401390910148620605e-02 -6.277409195899963379e-01 -3.865094482898712158e-01 -5.375820994377136230e-01 -1.780825853347778320e-01 2.733837664127349854e-01 2.132024019956588745e-01
-3.381272256374359131e-01 -1.136635318398475647e-01 4.213393926620483398e-01 -6.375526785850524902e-01 -1.174418702721595764e-01 -1.720202416181564331e-01 4.704737365245819092e-01 1.549876183271408081e-01
-2.413560301065444946e-01 3.462811708450317383e-01 1.181739033199846745e-03 -5.777261853218078613e-01 -4.401369988918304443e-01 -2.589461207389831543e-01 3.316642045974731445e-01 3.424803316593170166e-01
-2.097779661417007446e-01 -3.949076533317565918e-01 1.126366779208183289e-01 -3.440976440906524658e-01 -5.305052399635314941e-01 -5.374318957328796387e-01 2.281898409128189087e-01 -2.158970385789871216e-01
2.922563552856445312e-01 1.719926744699478149e-01 -7.977464795112609863e-02 -8.431372046470642090e-01 -2.362529374659061432e-02 -2.787955999374389648e-01 -2.763898968696594238e-01 1.143860444426536560e-01
-2.436570078134536743e-01 5.377439856529235840e-01 -1.128772646188735962e-01 -5.830740332603454590e-01 -1.663413047790527344e-01 -3.873744606971740723e-01 -1.147373467683792114e-01 3.284097313880920410e-01
5.300416052341461182e-02 -1.797657459974288940e-01 -6.205974817276000977e-01 -3.219827413558959961e-01 5.109406709671020508e-01 -2.271323800086975098e-01 3.817454576492309570e-01 1.329725980758666992e-01
-2.694666981697082520e-01 -3.364799618721008301e-01 1.992799937725067139e-01 -4.872174561023712158e-01 2.709939181804656982e-01 -2.965538799762725830e-01 6.005586981773376465e-01 -1.225679218769073486e-01
1.402680277824401855e-01 -1.819750219583511353e-01 2.144523523747920990e-02 -3.854932188987731934e-01 5.867618322372436523e-01 -5.722823739051818848e-01 3.488179147243499756e-01 -6.837078928947448730e-02
-2.998802065849304199e-02 4.528743624687194824e-01 -2.557381391525268555e-01 -6.270802617073059082e-01 1.774900406599044800e-01 -2.767347395420074463e-01 -3.345009088516235352e-01 3.397032022476196289e-01
-2.863409519195556641e-01 -1.758123561739921570e-02 -2.396547943353652954e-01 -2.102719694375991821e-01 4.791497066617012024e-02 -6.472775936126708984e-01 -5.124487280845642090e-01 3.635697662830352783e-01
-7.995709776878356934e-01 -3.923849165439605713e-01 -4.510303959250450134e-03 -2.628091573715209961e-01 -1.962833702564239502e-01 -3.097046613693237305e-01 1.767100766301155090e-02 -5.361675843596458435e-02
-3.872274234890937805e-02 -2.712117433547973633e-01 -1.443744897842407227e-01 -9.049747884273529053e-02 -1.365306973457336426e-01 -8.999477028846740723e-01 2.555684149265289307e-01 -4.526796191930770874e-02
-7.631721496582031250e-01 5.235702171921730042e-02 -1.314657777547836304e-01 -3.283037543296813965e-01 -3.257742822170257568e-01 -6.725267320871353149e-02 4.151414334774017334e-01 8.225736767053604126e-02
1.582972258329391479e-01 -3.280953466892242432e-01 7.365346699953079224e-02 -2.589852809906005859e-01 -1.689672619104385376e-01 -8.550316095352172852e-01 1.873207390308380127e-01 -8.903874084353446960e-03
-1.557354778051376343e-01 3.674530684947967529e-01 -2.878600358963012695e-01 -5.865852832794189453e-01 -8.407980203628540039e-02 -3.422612547874450684e-01 -4.143303632736206055e-01 3.433616161346435547e-01
-2.725337445735931396e-01 5.802372097969055176e-01 3.953120857477188110e-02 -4.814600348472595215e-01 -6.394822150468826294e-02 -5.393569469451904297e-01 -2.807378023862838745e-02 2.447451353073120117e-01
-3.768904134631156921e-03 5.086312070488929749e-02 2.616008520126342773e-01 -4.238414168357849121e-01 -2.490903884172439575e-01 -6.556859016418457031e-01 2.210180610418319702e-01 -4.566215872764587402e-01
-2.745413184165954590e-01 1.635311692953109741e-01 9.455857425928115845e-02 -8.176937699317932129e-01 -3.125422894954681396e-01 -1.706947833299636841e-01 -1.479351818561553955e-01 2.676117718219757080e-01
-5.898745357990264893e-02 1.858166903257369995e-01 -1.091415211558341980e-01 -6.891793012619018555e-01 -3.601024746894836426e-01 -2.444241940975189209e-01 -1.143049672245979309e-01 5.221398472785949707e-01
-1.636433601379394531e-01 4.087882041931152344e-01 2.031327337026596069e-01 -7.246874570846557617e-01 -1.688407659530639648e-01 -3.496660292148590088e-01 -7.501847296953201294e-02 2.885773181915283203e-01
-3.477914035320281982e-01 -1.076881214976310730e-01 -1.378021687269210815e-01 -1.835128366947174072e-01 6.024322509765625000e-01 -5.454100966453552246e-01 -7.328692357987165451e-03 3.928453028202056885e-01
-1.501184403896331787e-01 3.227535188198089600e-01 -3.045512437820434570e-01 -5.722311139106750488e-01 -3.462847471237182617e-01 -4.169746935367584229e-01 -1.947482526302337646e-01 3.484061658382415771e-01
-4.021299779415130615e-01 -1.710241436958312988e-01 -1.382237076759338379e-01 -6.904147863388061523e-01 -4.069590270519256592e-01 -1.048947945237159729e-01 -3.504343628883361816e-01 1.176476776599884033e-01
-2.982339859008789062e-01 6.838405877351760864e-02 1.936164498329162598e-01 -3.785439133644104004e-01 4.814471006393432617e-01 -4.369181394577026367e-01 1.702395677566528320e-01 5.233803987503051758e-01
2.352786436676979065e-02 -5.139322206377983093e-02 -5.107089281082153320e-01 -3.708540499210357666e-01 -5.606603622436523438e-01 -2.990354597568511963e-01 2.399729788303375244e-01 3.702695667743682861e-01
-6.285494565963745117e-01 -3.963480591773986816e-01 -1.003277376294136047e-01 -4.091791808605194092e-01 -4.475466012954711914e-01 -1.258030831813812256e-01 -1.653894633054733276e-01 1.638976335525512695e-01
-4.033384621143341064e-01 3.745464384555816650e-01 -5.531366467475891113e-01 -1.676572114229202271e-01 -3.139281645417213440e-02 -5.747971534729003906e-01 -3.527623787522315979e-02 -1.741904169321060181e-01
8.978904038667678833e-02 5.459183827042579651e-02 1.081528738141059875e-01 -9.279905557632446289e-01 -1.675632297992706299e-01 -2.131649255752563477e-01 -1.913837939500808716e-01 -7.713307440280914307e-02
-1.810843050479888916e-01 -2.776460051536560059e-01 -3.447439670562744141e-01 -1.683205664157867432e-01 2.639509737491607666e-01 -4.367487728595733643e-01 6.660760045051574707e-01 1.971403509378433228e-01
-1.155849099159240723e-01 -3.396003246307373047e-01 -6.485529541969299316e-01 -2.704311609268188477e-01 4.981361925601959229e-01 -2.797326147556304932e-01 1.789204925298690796e-01 1.384026259183883667e-01
-2.137897610664367676e-01 -4.790085852146148682e-01 -3.272259533405303955e-01 -5.775274634361267090e-01 4.350078701972961426e-01 -1.230634003877639771e-01 1.656460165977478027e-01 -2.289427220821380615e-01
-3.991396725177764893e-01 2.180942296981811523e-01 -4.066739678382873535e-01 -5.796453952789306641e-01 -2.675698399543762207e-01 -1.718339174985885620e-01 -4.213570654392242432e-01 -1.144020557403564453e-01
-2.393996566534042358e-01 5.320507287979125977e-01 -2.497469484806060791e-01 -5.586764216423034668e-01 -9.392365813255310059e-02 -2.341816872358322144e-01 -3.599307499825954437e-03 4.705755114555358887e-01
-6.463966518640518188e-02 1.058719456195831299e-01 8.283232152462005615e-02 -8.764746189117431641e-01 -4.234333932399749756e-01 -9.161033481359481812e-02 -6.928635295480489731e-03 1.476742923259735107e-01
2.042793184518814087e-01 -4.957087039947509766e-01 1.002164557576179504e-01 -4.770837724208831787e-01 -8.864504098892211914e-02 -6.357810497283935547e-01 1.581698060035705566e-01 -1.944162994623184204e-01
2.433463335037231445e-01 -2.850904129445552826e-02 1.513231429271399975e-03 -4.794666469097137451e-01 -2.905836105346679688e-01 -7.292931079864501953e-01 -1.281209290027618408e-01 -2.781313061714172363e-01
1.623992063105106354e-02 -1.170748099684715271e-01 -7.112953066825866699e-01 -2.001519650220870972e-01 4.344611465930938721e-01 -3.193185925483703613e-01 3.465839922428131104e-01 1.708417385816574097e-01
4.848736822605133057e-01 -2.253421247005462646e-01 -1.701489984989166260e-01 -4.483744204044342041e-01 1.256005614995956421e-01 -4.915311336517333984e-01 4.745650887489318848e-01 3.921524807810783386e-02
3.454819023609161377e-01 1.053631380200386047e-01 -2.114424705505371094e-01 -4.776386320590972900e-01 -6.861273944377899170e-02 -5.479837059974670410e-01 3.731020092964172363e-01 -3.905063867568969727e-01
-4.569299519062042236e-01 3.900083601474761963e-01 -5.565372109413146973e-01 -3.082943558692932129e-01 6.422737240791320801e-02 -3.413408398628234863e-01 -1.387933343648910522e-01 -3.072898983955383301e-01
-3.548097610473632812e-01 -2.864468693733215332e-01 -3.201448023319244385e-01 -1.662242710590362549e-01 -1.645403355360031128e-02 -7.860074639320373535e-01 -3.880875930190086365e-02 -2.057923376560211182e-01
-3.541125953197479248e-01 -4.551443755626678467e-01 -1.333490908145904541e-01 -4.312659502029418945e-01 1.505642980337142944e-01 -1.887862235307693481e-01 5.923853516578674316e-01 -2.333352118730545044e-01
2.067737430334091187e-01 -3.630910515785217285e-01 6.750582903623580933e-02 -7.234483957290649414e-01 -1.904303729534149170e-01 -3.404516279697418213e-01 -2.404528111219406128e-01 -2.957811057567596436e-01
-3.029337525367736816e-01 2.563815414905548096e-01 -2.993900477886199951e-01 -1.306149214506149292e-01 -4.040378928184509277e-01 -6.515522003173828125e-01 3.828318715095520020e-01 -3.844267129898071289e-02
1.532447040081024170e-01 2.208227664232254028e-01 -6.559543311595916748e-02 -8.753579854965209961e-01 -3.425821661949157715e-01 -1.237218081951141357e-01 5.056829750537872314e-02 1.482305824756622314e-01
-2.741519212722778320e-01 3.429336845874786377e-01 -3.531247079372406006e-01 -5.222560167312622070e-01 -2.622042298316955566e-01 -3.934164941310882568e-01 -3.343514502048492432e-01 2.728926241397857666e-01
2.148891333490610123e-03 -3.531787693500518799e-01 -1.247413922101259232e-02 -3.623414039611816406e-01 -1.525106877088546753e-01 -7.535789012908935547e-01 -3.001068830490112305e-01 -2.502171099185943604e-01
-3.308414816856384277e-01 -1.420017927885055542e-01 -7.992593646049499512e-01 -1.602389663457870483e-01 3.619576990604400635e-01 -2.636624276638031006e-01 2.309187315404415131e-02 6.944627314805984497e-02
1.415815204381942749e-01 2.615906484425067902e-02 -1.518859565258026123e-01 -5.256066322326660156e-01 -1.016242802143096924e-01 -5.525507926940917969e-01 -6.348855048418045044e-02 -6.002234220504760742e-01
2.305188477039337158e-01 -4.258698970079421997e-02 -2.329517602920532227e-01 -2.863945066928863525e-01 4.339253008365631104e-01 -6.969325542449951172e-01 1.516184955835342407e-01 3.343124985694885254e-01
-3.235421180725097656e-01 -1.055975724011659622e-02 3.167614340782165527e-01 -6.982487440109252930e-01 1.324774138629436493e-02 1.280212104320526123e-01 4.368020594120025635e-01 3.161628246307373047e-01
-5.112249255180358887e-01 2.562529779970645905e-02 -4.536236822605133057e-01 -3.685682117938995361e-01 -5.281874537467956543e-01 -1.923814713954925537e-01 1.018363758921623230e-01 2.645980119705200195e-01
9.538986720144748688e-03 9.112263470888137817e-02 -4.258927404880523682e-01 -3.659193217754364014e-01 -1.523654721677303314e-02 -4.337806999683380127e-01 -9.098685346543788910e-03 -6.984577775001525879e-01
1.841228902339935303e-01 -3.960266411304473877e-01 -3.083181083202362061e-01 -3.703559339046478271e-01 -4.982734620571136475e-01 -4.187251627445220947e-01 3.186911344528198242e-01 2.277427613735198975e-01
-4.687726795673370361e-01 1.874340176582336426e-01 -4.219538569450378418e-01 -3.703851997852325439e-01 -5.414048582315444946e-02 -2.712172865867614746e-01 -1.877980381250381470e-01 -5.640323758125305176e-01
-2.689418792724609375e-01 4.282743930816650391e-01 -7.776331156492233276e-02 -7.446600198745727539e-01 -3.057149946689605713e-01 -2.289568483829498291e-01 -1.044037640094757080e-01 1.640195101499557495e-01
-2.330431044101715088e-01 4.067808985710144043e-01 -3.442202508449554443e-01 -6.162809133529663086e-01 -3.050547838211059570e-01 -2.362510710954666138e-01 -2.408024966716766357e-01 2.739918231964111328e-01
-1.143735870718955994e-01 7.288251072168350220e-02 1.433428674936294556e-01 -8.517796993255615234e-01 -9.842167794704437256e-02 -1.035038754343986511e-01 -1.202186793088912964e-01 4.479715526103973389e-01
1.690907403826713562e-02 -4.289957582950592041e-01 -4.015684425830841064e-01 -5.086395740509033203e-01 4.215074479579925537e-01 -1.837798207998275757e-01 4.288678169250488281e-01 -1.827996224164962769e-02
1.317563205957412720e-01 2.959794402122497559e-01 -3.960359394550323486e-01 -4.238977134227752686e-01 -1.279555410146713257e-01 -6.098593473434448242e-01 -6.173338741064071655e-03 -4.125088155269622803e-01
-9.258285909891128540e-02 -9.736812114715576172e-02 -6.514897104352712631e-03 -6.883730292320251465e-01 2.662492096424102783e-01 -1.523757576942443848e-01 -2.884248495101928711e-01 5.751104950904846191e-01
-3.559773266315460205e-01 4.650554433465003967e-02 -3.383099436759948730e-01 -3.220033049583435059e-01 -5.750825405120849609e-01 -3.587369322776794434e-01 3.319627046585083008e-01 2.887323498725891113e-01
-1.623525172472000122e-01 -2.798719108104705811e-01 -2.774423062801361084e-01 -1.144188791513442993e-01 3.693671524524688721e-01 -5.421446561813354492e-01 5.841619968414306641e-01 1.834379136562347412e-01
3.202677667140960693e-01 -2.999258935451507568e-01 1.603649258613586426e-01 -4.618212580680847168e-01 1.450941246002912521e-02 -7.076564431190490723e-01 2.028109729290008545e-01 -1.623478978872299194e-01
-2.790026664733886719e-01 -5.001440048217773438e-01 -6.956745386123657227e-01 -3.280017971992492676e-01 -2.245063148438930511e-02 -2.036007791757583618e-01 -1.841422021389007568e-01 6.781834363937377930e-02
-1.608998514711856842e-03 -2.126520723104476929e-01 1.942141912877559662e-02 -7.692211270332336426e-01 1.555896997451782227e-01 -1.674198061227798462e-01 -3.423185348510742188e-01 4.396348595619201660e-01
-4.785324037075042725e-01 4.490650892257690430e-01 1.014709398150444031e-01 -5.814402103424072266e-01 -1.719275116920471191e-01 -3.438239991664886475e-01 -8.350323885679244995e-02 2.573546767234802246e-01
-1.619813889265060425e-01 -4.754998385906219482e-01 -6.863031983375549316e-01 -4.829264879226684570e-01 -6.060825288295745850e-02 1.604748703539371490e-02 4.669581353664398193e-02 1.931850463151931763e-01
-1.674125045537948608e-01 1.659462153911590576e-01 -6.106341481208801270e-01 -2.634012699127197266e-01 -4.708913266658782959e-01 -2.986329495906829834e-01 4.352313876152038574e-01 4.282556474208831787e-02
-1.290157344192266464e-02 -1.574943810701370239e-01 5.384480357170104980e-01 -5.983956456184387207e-01 1.714605838060379028e-01 -5.000844001770019531e-01 1.657863557338714600e-01 1.416234523057937622e-01
1.966994404792785645e-01 8.220639079809188843e-02 -1.198027953505516052e-01 -1.530001312494277954e-01 -8.336110413074493408e-02 -7.444468736648559570e-01 4.975118339061737061e-01 3.288185894489288330e-01
-8.648969233036041260e-02 -4.859519898891448975e-01 1.188624948263168335e-01 -2.802041471004486084e-01 -2.362789362668991089e-01 -7.506095170974731445e-01 1.518982797861099243e-01 -1.463285386562347412e-01
-2.689135372638702393e-01 -6.109558343887329102e-01 -2.968326508998870850e-01 -2.865865230560302734e-01 -7.127856463193893433e-02 -5.505418181419372559e-01 -2.510123550891876221e-01 -1.139862164855003357e-01
3.440869227051734924e-02 -3.017921559512615204e-02 -2.966877259314060211e-02 -7.557615637779235840e-01 -1.420013234019279480e-02 -2.253165096044540405e-01 -3.240645527839660645e-01 5.194829702377319336e-01
1.949603110551834106e-01 -3.000627458095550537e-01 -9.728229045867919922e-02 -3.698217272758483887e-01 4.852422475814819336e-01 -6.620364785194396973e-01 1.003565043210983276e-01 2.046879827976226807e-01
-2.981263399124145508e-01 2.199652791023254395e-01 -2.986611127853393555e-01 -7.588560581207275391e-01 -4.375309124588966370e-02 -9.064505249261856079e-02 -4.264108836650848389e-01 7.561548054218292236e-02
-4.177489876747131348e-01 -8.053962886333465576e-02 3.319360017776489258e-01 -6.948929429054260254e-01 -2.840007543563842773e-01 2.933154255151748657e-02 3.678549826145172119e-01 9.543353319168090820e-02
-5.968984365463256836e-01 -3.454390466213226318e-01 -4.487858712673187256e-02 -4.148522615432739258e-01 -4.377013444900512695e-01 -2.021029293537139893e-01 -2.202792763710021973e-01 2.632803916931152344e-01
-4.125057756900787354e-01 -5.206968188285827637e-01 -1.632699519395828247e-01 -5.792387723922729492e-01 2.596887946128845215e-01 -4.799507930874824524e-02 2.502198219299316406e-01 -2.533521056175231934e-01
-2.163659632205963135e-01 -1.556467115879058838e-01 -6.759024262428283691e-01 -2.859708480536937714e-02 -1.814212352037429810e-01 -5.711674690246582031e-01 2.802201509475708008e-01 -1.833815872669219971e-01
1.838111877441406250e-01 -3.377490043640136719e-01 1.124107986688613892e-01 -6.508167386054992676e-01 -3.292682766914367676e-01 -4.429039061069488525e-01 -9.046923369169235229e-02 -3.212077319622039795e-01
2.649306086823344231e-03 -2.928367555141448975e-01 2.189469290897250175e-03 -7.612051963806152344e-01 -4.641612768173217773e-01 -1.656680405139923096e-01 -2.419092953205108643e-01 1.827288866043090820e-01
-9.095100313425064087e-02 -3.263069987297058105e-01 7.063825428485870361e-02 -5.239857435226440430e-01 2.709389328956604004e-01 -3.036019504070281982e-01 5.532505512237548828e-01 -3.661048114299774170e-01
-5.730047821998596191e-01 3.650148510932922363e-01 -3.406622409820556641e-01 -1.452069133520126343e-01 3.570553958415985107e-01 -3.981077969074249268e-01 -1.874413341283798218e-01 2.831630408763885498e-01
1.582678407430648804e-01 3.750457465648651123e-01 -4.230659902095794678e-01 -7.336553335189819336e-01 1.289132330566644669e-02 -1.882383227348327637e-01 -2.816897332668304443e-01 4.591450095176696777e-02
-1.126757711172103882e-01 4.806885719299316406e-01 -1.917733252048492432e-02 -7.103717923164367676e-01 -2.063338607549667358e-01 -3.479620814323425293e-01 -1.387562602758407593e-01 2.614232003688812256e-01
-2.726336419582366943e-01 -2.749647498130798340e-01 -2.637082040309906006e-01 -1.208952367305755615e-01 8.455331623554229736e-02 -4.017838835716247559e-01 7.637351751327514648e-01 1.184764578938484192e-01
-3.936289846897125244e-01 -1.542278975248336792e-01 6.882180273532867432e-02 -6.534241437911987305e-01 2.654089629650115967e-01 5.488642305135726929e-02 -7.307694107294082642e-02 5.574726462364196777e-01
-4.468599557876586914e-01 3.447261452674865723e-01 -1.474958658218383789e-01 -7.361239194869995117e-01 2.062013186514377594e-02 -2.722846865653991699e-01 5.777132883667945862e-02 1.998623758554458618e-01
9.339489787817001343e-02 1.523725986480712891e-01 -3.568159639835357666e-01 -2.963429391384124756e-01 -6.609015911817550659e-02 -7.998809218406677246e-01 -3.236037790775299072e-01 6.345418095588684082e-02
-2.660756558179855347e-02 -1.908795684576034546e-01 -5.205314755439758301e-01 -4.274773597717285156e-01 2.093699574470520020e-01 -1.830252557992935181e-01 5.511834621429443359e-01 -3.578127622604370117e-01
-1.362158954143524170e-01 3.488345444202423096e-02 -1.653445065021514893e-01 -7.397374510765075684e-01 -1.694488227367401123e-01 -1.409136652946472168e-01 -4.305545091629028320e-01 4.144049882888793945e-01
-1.955359876155853271e-01 3.998559713363647461e-01 -3.390147089958190918e-01 -6.372729539871215820e-01 5.448656901717185974e-02 -6.466230750083923340e-02 -5.643029138445854187e-02 5.200949311256408691e-01
-1.421609222888946533e-01 2.503413558006286621e-01 -3.432335853576660156e-01 -1.505429595708847046e-01 1.914208233356475830e-01 -8.149140477180480957e-01 -1.742682456970214844e-01 -2.134259641170501709e-01
-4.254853427410125732e-01 -2.778743505477905273e-01 -7.237129211425781250e-01 -1.324532926082611084e-01 3.008006513118743896e-01 -2.962078750133514404e-01 1.936236210167407990e-02 1.478136479854583740e-01
-5.258244872093200684e-01 -4.773987531661987305e-01 -1.212110742926597595e-01 -3.716769218444824219e-01 2.284516543149948120e-01 -1.000124514102935791e-01 2.916705012321472168e-01 4.421526491641998291e-01
-2.260266691446304321e-01 2.175449281930923462e-01 -2.817205786705017090e-01 -8.247235417366027832e-01 -1.054741293191909790e-01 6.343283504247665405e-02 -3.540077805519104004e-01 3.975990414619445801e-02
-4.190115332603454590e-01 -4.669643342494964600e-01 -2.027829438447952271e-01 -6.418897509574890137e-01 3.303675949573516846e-01 -2.812840975821018219e-02 3.103052824735641479e-02 -2.057506740093231201e-01
2.128952145576477051e-01 -6.035859882831573486e-02 2.281589992344379425e-02 -7.054052352905273438e-01 -5.135231018066406250e-01 -3.494230508804321289e-01 -5.349452793598175049e-02 2.534785270690917969e-01
-4.885658919811248779e-01 3.971166312694549561e-01 -2.208727300167083740e-01 -6.433743238449096680e-01 -5.039031431078910828e-02 -1.572765856981277466e-01 -2.980334162712097168e-01 1.574410796165466309e-01
-1.578783392906188965e-01 -7.571280747652053833e-02 -1.218271329998970032e-01 -2.122528702020645142e-01 5.600225329399108887e-01 -6.978272199630737305e-01 -1.509180814027786255e-01 2.934015691280364990e-01
-6.429226994514465332e-01 -4.697950184345245361e-01 -2.804858088493347168e-01 -2.778817713260650635e-01 1.449182908982038498e-02 -1.652049720287322998e-01 1.731339842081069946e-01 -3.906078040599822998e-01
6.793525069952011108e-02 -1.751554310321807861e-01 -2.193740606307983398e-01 -3.162364363670349121e-01 -5.964792370796203613e-01 -6.371363401412963867e-01 -9.336514398455619812e-03 2.340034097433090210e-01
-1.027895212173461914e-01 -7.742366939783096313e-02 -3.208708763122558594e-01 -3.395942151546478271e-01 1.993943154811859131e-01 -6.976388096809387207e-01 -3.506911396980285645e-01 3.401693105697631836e-01
1.572690755128860474e-01 -1.808326989412307739e-01 -3.982145339250564575e-02 -4.021461308002471924e-01 -4.474747478961944580e-01 -7.480679154396057129e-01 -1.269890069961547852e-01 -5.738670751452445984e-02
1.053169518709182739e-01 2.190089225769042969e-01 -9.907147614285349846e-04 -7.212547063827514648e-01 3.650603070855140686e-02 -2.319640368223190308e-01 9.769040346145629883e-02 -5.966997742652893066e-01
-3.294379636645317078e-02 1.955822706222534180e-01 -9.721334278583526611e-02 -7.106565833091735840e-01 -9.082356840372085571e-02 -1.078232377767562866e-02 4.362954944372177124e-02 6.602351069450378418e-01
-1.192591711878776550e-01 4.299877285957336426e-01 -3.276012241840362549e-01 -4.994829893112182617e-01 -8.749282918870449066e-03 -4.920705556869506836e-01 -3.099702000617980957e-01 3.252546191215515137e-01
-1.407184600830078125e-01 -1.795842945575714111e-01 3.653232753276824951e-01 -8.122860789299011230e-01 -1.455944869667291641e-02 -2.152482867240905762e-01 -1.772309839725494385e-02 3.283595442771911621e-01
-2.506039440631866455e-01 -3.144768178462982178e-01 3.718425333499908447e-01 -7.611218094825744629e-01 4.225836321711540222e-02 -2.006900012493133545e-01 -5.363734439015388489e-02 2.752989530563354492e-01
-2.084442675113677979e-01 9.301025420427322388e-02 3.329897820949554443e-01 -7.583341002464294434e-01 3.183739185333251953e-01 -2.730785012245178223e-01 -1.129106432199478149e-01 2.706748247146606445e-01
-1.898251175880432129e-01 -3.256168216466903687e-02 1.724052280187606812e-01 -4.506686925888061523e-01 -1.357951015233993530e-01 -7.314556837081909180e-01 -4.052350819110870361e-01 1.113422140479087830e-01
-2.504161298274993896e-01 -1.174849048256874084e-01 5.099254101514816284e-02 -5.123327970504760742e-01 3.454728722572326660e-01 -2.378010898828506470e-01 -1.781719177961349487e-01 6.713848114013671875e-01
5.256970226764678955e-02 -3.923444151878356934e-01 2.410638630390167236e-01 -5.660314559936523438e-01 -2.443696856498718262e-01 -5.127767324447631836e-01 1.516867429018020630e-01 -3.451570868492126465e-01
2.135437130928039551e-01 4.580230414867401123e-01 -1.285391002893447876e-01 -5.600225925445556641e-01 4.930556416511535645e-01 -2.909861505031585693e-01 2.916671931743621826e-01 -4.024748131632804871e-02
5.018220841884613037e-02 -1.794935464859008789e-01 -7.887269258499145508e-01 -2.836654186248779297e-01 4.078469574451446533e-01 -2.520205974578857422e-01 1.802773028612136841e-01 1.882145181298255920e-02
2.469079941511154175e-01 -1.160218864679336548e-01 -2.044049203395843506e-01 -3.308529853820800781e-01 4.726106822490692139e-01 -7.075226902961730957e-01 1.636652648448944092e-01 1.536063849925994873e-01
-6.395590305328369141e-01 -2.579053938388824463e-01 -5.122800171375274658e-02 -3.954192996025085449e-01 1.167348474264144897e-01 -2.536265179514884949e-02 5.873643159866333008e-01 -7.874883711338043213e-02
-8.266973495483398438e-02 2.068761438131332397e-01 -2.151901423931121826e-01 -6.305590271949768066e-02 -8.568311482667922974e-02 -9.295600652694702148e-01 1.680633872747421265e-01 -2.040469832718372345e-02
-3.773448765277862549e-01 -6.734917312860488892e-02 9.668434411287307739e-02 -6.761132478713989258e-01 3.322004377841949463e-01 -1.798299103975296021e-01 -4.446509480476379395e-01 2.149130105972290039e-01
2.484078891575336456e-02 1.289421617984771729e-01 2.432950437068939209e-01 -4.677667915821075439e-01 5.646690726280212402e-01 -5.843839049339294434e-01 9.048234671354293823e-02 1.903049647808074951e-01
-2.335396856069564819e-01 3.735263645648956299e-01 -5.530798435211181641e-01 -1.891856491565704346e-01 2.214365452527999878e-01 -5.517548322677612305e-01 -7.256093621253967285e-02 -3.248322606086730957e-01
3.394852578639984131e-01 4.475065767765045166e-01 -2.341765314340591431e-01 -6.262432932853698730e-01 1.430566161870956421e-01 -3.604781031608581543e-01 2.622730135917663574e-01 -1.351718157529830933e-01
-8.734044432640075684e-01 -5.582508072257041931e-02 -5.251626297831535339e-02 -3.057330250740051270e-01 3.689585253596305847e-02 -2.020406424999237061e-01 -2.961527407169342041e-01 8.904704451560974121e-02
1.761356592178344727e-01 -7.496643066406250000e-02 -6.993021368980407715e-01 -3.075484633445739746e-01 -2.665652334690093994e-01 -5.310110449790954590e-01 -1.514168828725814819e-01 6.156262755393981934e-02
-5.472844243049621582e-01 -3.068384826183319092e-01 -3.061463832855224609e-01 -4.384815692901611328e-01 -3.373965620994567871e-01 -1.696866601705551147e-01 -4.144711494445800781e-01 7.695285230875015259e-02
-2.423936724662780762e-01 -1.452815830707550049e-01 -5.891082435846328735e-02 -2.581845037639141083e-02 1.497990041971206665e-01 -7.134752869606018066e-01 6.142540574073791504e-01 8.489243686199188232e-02
-9.624533355236053467e-02 -5.934403464198112488e-02 1.131769865751266479e-01 -9.452762007713317871e-01 -1.678843945264816284e-01 -2.435201167827472091e-05 -2.271070033311843872e-01 -3.311054408550262451e-02
-2.721764743328094482e-01 -1.738450378179550171e-01 2.796109616756439209e-01 -5.358517169952392578e-01 2.477414458990097046e-01 -3.204241096973419189e-01 5.931577682495117188e-01 -1.203955709934234619e-01
-1.757525652647018433e-01 3.831909298896789551e-01 -6.061935797333717346e-03 -7.331624627113342285e-01 3.239024281501770020e-01 -2.077148109674453735e-01 -2.680427432060241699e-01 2.545717358589172363e-01
-3.733960390090942383e-01 -2.681240439414978027e-01 4.505195841193199158e-02 -7.848368883132934570e-01 1.982325688004493713e-02 1.226128861308097839e-01 -2.300871014595031738e-01 3.198741972446441650e-01
-1.618933379650115967e-01 9.494144469499588013e-02 -1.261506811715662479e-03 -3.239908814430236816e-01 1.391833573579788208e-01 -3.711460530757904053e-01 8.004727959632873535e-01 -2.488511204719543457e-01
-4.655347764492034912e-01 3.122547864913940430e-01 -6.557665467262268066e-01 -3.411539196968078613e-01 -2.252126187086105347e-01 -2.767508625984191895e-01 -9.829708933830261230e-02 -4.883051291108131409e-02
1.042519956827163696e-01 -2.829217910766601562e-01 -1.461059600114822388e-01 -4.479241371154785156e-01 4.894599914550781250e-01 -4.491156637668609619e-01 4.835952818393707275e-01 -1.093780696392059326e-01
1.584524065256118774e-01 -1.895707249641418457e-01 -5.067433714866638184e-01 -4.720286428928375244e-01 5.708242654800415039e-01 -2.638727426528930664e-01 2.357359379529953003e-01 -9.118828922510147095e-02
1.116999387741088867e-01 -1.103083193302154541e-01 -2.646987512707710266e-02 -3.264304697513580322e-01 -6.318271160125732422e-02 -8.638736605644226074e-01 -2.655139267444610596e-01 -2.175558954477310181e-01
-3.874215856194496155e-02 6.695924699306488037e-02 4.190891922917217016e-04 -8.927887678146362305e-01 -7.253544032573699951e-02 3.269699588418006897e-02 -1.700916439294815063e-01 4.020968973636627197e-01
-2.282478660345077515e-01 -1.056611239910125732e-01 3.292537331581115723e-01 -6.186158061027526855e-01 1.989236772060394287e-01 -4.324012696743011475e-01 -1.692100018262863159e-01 4.364306330680847168e-01
-5.603821277618408203e-01 -1.225138008594512939e-01 5.351407453417778015e-02 -5.711809396743774414e-01 -8.725502341985702515e-02 -2.553033530712127686e-01 -5.168093442916870117e-01 4.433655738830566406e-02
-4.447043836116790771e-01 2.491978108882904053e-01 -2.482962012290954590e-01 -7.069111466407775879e-01 -2.487421780824661255e-01 -8.833927661180496216e-02 -3.294031918048858643e-01 -2.410514838993549347e-02
-3.389789164066314697e-01 -1.933034360408782959e-01 3.433913290500640869e-01 -7.648649215698242188e-01 2.644030451774597168e-01 -1.326772421598434448e-01 -2.275615483522415161e-01 7.412460446357727051e-02
-2.372439950704574585e-01 7.404090464115142822e-02 -2.004221081733703613e-01 -8.388785123825073242e-01 -1.498599499464035034e-01 -8.427569270133972168e-02 -4.058166146278381348e-01 9.977158159017562866e-03
-1.813806146383285522e-01 -5.124735087156295776e-02 -1.723578721284866333e-01 -3.520638346672058105e-01 -6.283525377511978149e-02 -7.265218496322631836e-01 -5.269359946250915527e-01 -3.707521408796310425e-02
-3.230500966310501099e-02 -5.362635478377342224e-03 -7.491763830184936523e-01 -1.090065091848373413e-01 -2.901760935783386230e-01 -4.598154723644256592e-01 2.287387251853942871e-01 2.789733707904815674e-01
-4.012051224708557129e-01 -5.170129537582397461e-01 -6.005288958549499512e-01 -3.254894912242889404e-01 -1.897246837615966797e-01 -1.734105646610260010e-01 -5.224036425352096558e-02 -1.906777173280715942e-01
-1.601364612579345703e-01 -1.168984398245811462e-01 4.154414236545562744e-01 -7.580465674400329590e-01 -1.812085807323455811e-01 -2.284169197082519531e-01 -8.516615629196166992e-02 3.481389284133911133e-01
1.061616390943527222e-01 4.612233042716979980e-01 -4.787245392799377441e-01 -5.135556459426879883e-01 9.508039057254791260e-02 -4.048365056514739990e-01 4.692248255014419556e-02 -3.285599648952484131e-01
-4.890654087066650391e-01 -4.440032541751861572e-01 -2.103413492441177368e-01 -2.787165343761444092e-01 -5.255883932113647461e-01 -1.576926112174987793e-01 1.164627298712730408e-01 3.564775288105010986e-01
-1.289399266242980957e-01 4.384998381137847900e-01 -1.265397816896438599e-01 -7.950257658958435059e-01 -1.933794915676116943e-01 -2.064595520496368408e-01 -2.504351139068603516e-01 1.658804900944232941e-02
-4.628106355667114258e-01 2.901859581470489502e-01 2.152872383594512939e-01 -7.307724356651306152e-01 -3.875117003917694092e-02 -2.886224389076232910e-01 -1.785174608230590820e-01 6.744252145290374756e-02
-5.308142304420471191e-01 -5.581933259963989258e-01 -4.372360110282897949e-01 -3.745227456092834473e-01 2.037333399057388306e-01 -1.449130624532699585e-01 1.069857776165008545e-01 -3.550837934017181396e-02
-3.397967517375946045e-01 2.637666761875152588e-01 -5.527291893959045410e-01 -2.229110151529312134e-02 -2.755011431872844696e-02 -6.654492020606994629e-01 9.097569435834884644e-02 2.389571517705917358e-01
-6.640306860208511353e-02 1.459411382675170898e-01 1.281004250049591064e-01 -7.810059189796447754e-01 -2.900029420852661133e-01 -3.234347701072692871e-01 -1.915420740842819214e-01 3.500167131423950195e-01
-4.349346458911895752e-01 5.425308346748352051e-01 -2.715345323085784912e-01 -4.997159242630004883e-01 6.945675611495971680e-02 -5.606986582279205322e-02 2.751748859882354736e-01 3.306897878646850586e-01
1.599632799625396729e-01 -1.811395734548568726e-01 8.444117009639739990e-02 -4.278298914432525635e-01 -3.102008998394012451e-01 -7.708361744880676270e-01 3.869182989001274109e-02 -2.439699172973632812e-01
9.892356395721435547e-02 -3.033627569675445557e-01 -6.703467965126037598e-01 -3.642080724239349365e-01 1.298883408308029175e-01 -2.370662093162536621e-01 2.220136858522891998e-02 4.925529658794403076e-01
-5.242871642112731934e-01 -2.930264472961425781e-01 -1.394658237695693970e-01 -5.454469323158264160e-01 -5.252782106399536133e-01 1.811376772820949554e-02 -3.566242381930351257e-02 2.116089761257171631e-01
8.974022418260574341e-02 -1.346319913864135742e-01 -3.354554772377014160e-01 -1.975808739662170410e-01 3.491401374340057373e-01 -6.719146370887756348e-01 1.714017540216445923e-01 4.685142636299133301e-01
-1.518332809209823608e-01 -5.527967214584350586e-01 -9.734971076250076294e-02 -3.783581554889678955e-01 -4.516544044017791748e-01 -4.802350401878356934e-01 2.816819548606872559e-01 -6.905471533536911011e-02
-1.401217132806777954e-01 1.244525015354156494e-01 3.783326596021652222e-02 -7.804298400878906250e-01 -1.953033506870269775e-01 -7.699786871671676636e-02 -4.037368670105934143e-02 5.555837154388427734e-01
-1.408053040504455566e-01 -1.578678339719772339e-01 -4.949918389320373535e-02 -7.867197394371032715e-01 7.539500296115875244e-02 -1.517050713300704956e-01 -3.739871382713317871e-01 4.065812230110168457e-01
-5.111961960792541504e-01 6.538758426904678345e-02 2.364840209484100342e-01 -7.368466258049011230e-01 1.216357052326202393e-01 -1.231851503252983093e-01 -3.249055445194244385e-01 -1.354228821583092213e-03
5.199545621871948242e-02 -2.677191197872161865e-01 7.404851168394088745e-02 -4.549821913242340088e-01 -3.753709495067596436e-01 -6.286508440971374512e-01 4.387677460908889771e-02 -4.184503257274627686e-01
-6.545192599296569824e-01 -4.452351927757263184e-01 -2.456833124160766602e-01 -2.948638796806335449e-01 -2.183751761913299561e-02 -3.181033730506896973e-01 -2.108981013298034668e-01 2.827023863792419434e-01
-5.138793587684631348e-01 2.533696889877319336e-01 -1.743523329496383667e-01 -3.932909369468688965e-01 3.961615264415740967e-01 -3.893093764781951904e-01 -2.831269502639770508e-01 3.130315840244293213e-01
-8.483592420816421509e-02 4.259756803512573242e-01 -2.721191346645355225e-01 -4.261422157287597656e-01 -3.197241425514221191e-01 -6.673020720481872559e-01 7.982486486434936523e-02 -4.259255155920982361e-02
1.193177327513694763e-01 -5.305023193359375000e-01 -4.097499549388885498e-01 -2.877093851566314697e-01 -3.929891288280487061e-01 -4.835310876369476318e-01 -4.365951940417289734e-02 -2.520123124122619629e-01
1.222719065845012665e-02 -8.701772987842559814e-02 -4.086896777153015137e-01 -1.505118757486343384e-01 2.369568943977355957e-01 -8.582810163497924805e-01 -7.327754050493240356e-02 6.658003479242324829e-02
-9.104138612747192383e-02 4.927616715431213379e-01 -4.494602680206298828e-01 -5.824728012084960938e-01 8.278757333755493164e-02 -3.375205099582672119e-01 -2.219573259353637695e-01 1.938282996416091919e-01
4.097372666001319885e-02 3.193428516387939453e-01 -2.508376538753509521e-01 -7.584877610206604004e-01 -8.053635805845260620e-02 -8.894759416580200195e-02 -1.269315369427204132e-02 -4.935171306133270264e-01
7.623390853404998779e-02 -4.240810573101043701e-01 -8.000992536544799805e-01 -2.907998859882354736e-01 -1.362189203500747681e-01 -2.655532062053680420e-01 -8.868399076163768768e-03 2.162131667137145996e-02
5.706868693232536316e-02 8.037698268890380859e-02 -2.533526718616485596e-01 -6.416934132575988770e-01 -1.776898652315139771e-01 -3.115009963512420654e-01 -2.116578817367553711e-01 5.838828086853027344e-01
-3.526533842086791992e-01 3.838601708412170410e-02 4.672140181064605713e-01 -3.717680573463439941e-01 -6.913894414901733398e-02 -6.150218844413757324e-01 3.531121015548706055e-01 -9.970629215240478516e-02
-3.187599480152130127e-01 -2.435253858566284180e-01 5.402924418449401855e-01 -5.352474451065063477e-01 -5.826492980122566223e-02 -3.676696717739105225e-01 9.154502302408218384e-02 3.372324705123901367e-01
2.262785471975803375e-02 -2.973652184009552002e-01 -6.591916084289550781e-01 -3.078605234622955322e-01 4.663709998130798340e-01 -4.045606255531311035e-01 1.467962097376585007e-02 -1.906861551105976105e-02
-1.070411428809165955e-01 -4.525733590126037598e-01 -9.904000908136367798e-02 -5.923506617546081543e-01 5.193855762481689453e-01 -2.327843755483627319e-01 3.128246366977691650e-01 -3.495815396308898926e-02
-9.080623835325241089e-02 -4.735074937343597412e-01 -3.913586139678955078e-01 -2.982057034969329834e-01 1.690112650394439697e-01 -4.298670887947082520e-01 4.862274825572967529e-01 2.751163542270660400e-01
-3.134683072566986084e-01 2.823102474212646484e-01 -2.655984461307525635e-01 -1.779745519161224365e-01 -1.122262999415397644e-01 -8.279621601104736328e-01 -1.457664966583251953e-01 2.138029038906097412e-02
-3.406816720962524414e-01 -4.243551194667816162e-01 -1.656850427389144897e-01 -6.026508808135986328e-01 -4.141883850097656250e-01 -7.666557282209396362e-02 -2.566738426685333252e-01 2.644012272357940674e-01
-6.061350554227828979e-02 -1.466198116540908813e-01 -1.193246990442276001e-01 -8.347280025482177734e-01 -2.140790969133377075e-02 -3.088939189910888672e-01 -3.416573703289031982e-01 2.263085693120956421e-01
-2.618947625160217285e-01 3.289961218833923340e-01 -7.145128846168518066e-01 -4.011789262294769287e-01 -2.851487696170806885e-01 -2.030632495880126953e-01 1.449198275804519653e-01 9.029467403888702393e-02
-5.379263162612915039e-01 -1.526986211538314819e-01 -5.129486694931983948e-02 -4.533565044403076172e-01 1.060461550951004028e-01 -4.414933621883392334e-01 -4.357982575893402100e-01 2.882234156131744385e-01
-5.091697350144386292e-02 -3.458704650402069092e-01 1.202331483364105225e-01 -6.131240129470825195e-01 -1.448444128036499023e-01 -3.474105894565582275e-01 -2.209196835756301880e-01 -5.449079275131225586e-01
-7.796864211559295654e-02 4.467453062534332275e-02 1.465629599988460541e-02 -7.865005135536193848e-01 -4.342981278896331787e-01 -2.401455193758010864e-01 -2.600777745246887207e-01 2.433148026466369629e-01
-7.402387261390686035e-02 7.418710738420486450e-02 3.902271091938018799e-01 -5.918939113616943359e-01 4.757548868656158447e-01 -4.853822588920593262e-01 -7.768389768898487091e-03 1.562116295099258423e-01
1.380617618560791016e-01 1.615402847528457642e-02 -3.204816877841949463e-01 -4.130328297615051270e-01 -5.997762680053710938e-01 -3.187986016273498535e-01 4.684210419654846191e-01 1.630680114030838013e-01
2.343136072158813477e-01 -1.580137610435485840e-01 2.351892143487930298e-01 -6.879606842994689941e-01 -6.881650537252426147e-02 -5.173504352569580078e-01 1.107778996229171753e-01 -3.269035816192626953e-01
-9.227246791124343872e-02 -1.563004851341247559e-01 3.475162088871002197e-01 -7.465144991874694824e-01 -1.532817073166370392e-02 -2.934272401034832001e-02 4.760669171810150146e-01 2.475254237651824951e-01
-2.428273856639862061e-01 5.825078859925270081e-02 1.713990271091461182e-01 -3.506911993026733398e-01 5.168604850769042969e-01 -6.026619076728820801e-01 1.554455012083053589e-01 3.616217076778411865e-01
-4.237320423126220703e-01 3.877082467079162598e-01 -2.437415719032287598e-02 -7.224962115287780762e-01 -3.777159005403518677e-02 -2.318882942199707031e-01 -7.227771729230880737e-02 2.951534688472747803e-01
-5.192107558250427246e-01 -6.443940997123718262e-01 -3.688987493515014648e-01 -4.036817252635955811e-01 2.936873957514762878e-02 -5.318073183298110962e-02 1.065900400280952454e-01 3.284933790564537048e-02
2.568086050450801849e-02 4.240458011627197266e-01 -4.092413485050201416e-01 -5.192686319351196289e-01 -2.480201721191406250e-01 -5.448936820030212402e-01 -7.821326702833175659e-02 1.336674392223358154e-01
1.141537129878997803e-01 -5.596050526946783066e-03 6.428003311157226562e-02 -4.798858761787414551e-01 -2.823838591575622559e-01 -7.261252403259277344e-01 2.646332383155822754e-01 -2.747471034526824951e-01
-5.339345335960388184e-01 4.426118731498718262e-02 2.473487108945846558e-01 -2.908935844898223877e-01 3.831876814365386963e-01 -4.912177622318267822e-01 1.389688551425933838e-01 3.996428847312927246e-01
3.980817645788192749e-02 -5.237393453717231750e-02 -5.697626471519470215e-01 -4.860305488109588623e-01 -3.586043789982795715e-02 -2.906320989131927490e-01 -3.121274709701538086e-01 -5.016378760337829590e-01
-3.291121721267700195e-01 5.012710094451904297e-01 -1.983202844858169556e-01 -4.706972539424896240e-01 -2.074742168188095093e-01 -3.879114687442779541e-01 2.636299431324005127e-01 3.413271605968475342e-01
-2.054681032896041870e-01 -5.031443238258361816e-01 -2.021653354167938232e-01 -7.091553807258605957e-01 2.493577152490615845e-01 -2.787119448184967041e-01 -3.989752382040023804e-02 1.393019706010818481e-01
-5.009578540921211243e-02 5.526412129402160645e-01 -4.065321087837219238e-01 -4.502126574516296387e-01 -2.036644816398620605e-01 -3.953372538089752197e-01 3.481148481369018555e-01 -7.185755670070648193e-02
-1.091038584709167480e-01 -3.123442530632019043e-01 -2.976092696189880371e-01 -8.974599838256835938e-02 2.800541818141937256e-01 -7.527852654457092285e-01 3.785788714885711670e-01 7.398582249879837036e-02
-3.357748985290527344e-01 -6.727525591850280762e-02 -1.510624736547470093e-01 -7.611684799194335938e-01 3.783366084098815918e-01 -4.611261561512947083e-02 -3.600969612598419189e-01 7.481407374143600464e-02
-2.531317174434661865e-01 1.339430510997772217e-01 -2.814849913120269775e-01 -7.193398475646972656e-01 2.241060882806777954e-02 -3.149153888225555420e-01 -4.388178586959838867e-01 1.704840511083602905e-01
1.877818554639816284e-01 -2.587032616138458252e-01 -7.015977501869201660e-01 -1.797899901866912842e-01 -1.698401989415287971e-03 -5.189710259437561035e-01 8.625064790248870850e-02 -3.106023967266082764e-01
-4.457597732543945312e-01 -3.053164295852184296e-02 -6.352326273918151855e-01 -4.086542427539825439e-01 -4.831584170460700989e-03 -2.359476685523986816e-01 -2.705680131912231445e-01 3.177193701267242432e-01
-4.607680439949035645e-01 -5.310800299048423767e-02 -4.020077884197235107e-01 -5.934396982192993164e-01 -4.270248860120773315e-02 -3.945225179195404053e-01 -2.692933380603790283e-01 2.027336061000823975e-01
-2.094645798206329346e-01 2.623158693313598633e-01 -1.435916721820831299e-01 -3.532477915287017822e-01 3.941726088523864746e-01 -6.521126627922058105e-01 3.190800845623016357e-01 2.438804209232330322e-01
-6.148194074630737305e-01 -2.702613361179828644e-02 3.104222118854522705e-01 -6.495748758316040039e-01 -6.570001691579818726e-02 -1.848137527704238892e-01 2.429229766130447388e-01 -7.398091256618499756e-02
-3.038778305053710938e-01 -1.931020468473434448e-01 4.391902592033147812e-03 -7.044435143470764160e-01 5.011378601193428040e-02 -5.190975666046142578e-01 2.404954135417938232e-01 2.104718685150146484e-01
-1.970179677009582520e-01 -3.526434302330017090e-01 -8.523430824279785156e-01 -1.995115727186203003e-01 -4.617496579885482788e-02 -1.882253140211105347e-01 1.615778952836990356e-01 8.285253494977951050e-02
-1.597396731376647949e-01 -1.017483472824096680e-01 -1.561416871845722198e-02 -5.731799602508544922e-01 -3.129377067089080811e-01 -3.899447619915008545e-01 3.891126513481140137e-01 -4.836898744106292725e-01
-5.385679602622985840e-01 -2.686185836791992188e-01 1.928557008504867554e-01 -6.634078025817871094e-01 7.095445692539215088e-02 -1.464765071868896484e-01 -1.446467787027359009e-01 3.362628519535064697e-01
-4.110831916332244873e-01 -2.346747964620590210e-01 3.625841438770294189e-02 -7.631457448005676270e-01 -4.110224843025207520e-01 3.793447092175483704e-02 -8.384791016578674316e-02 1.217510029673576355e-01
5.858261138200759888e-02 -1.385040730237960815e-01 -7.041414976119995117e-01 -5.418787598609924316e-01 -2.141401469707489014e-01 -2.669367194175720215e-01 -5.613933876156806946e-02 2.601422667503356934e-01
4.142869263887405396e-02 9.888689965009689331e-02 -3.237602710723876953e-01 -7.536112070083618164e-01 3.207584843039512634e-02 -6.424747407436370850e-02 -3.318390548229217529e-01 4.477507174015045166e-01
-1.955134570598602295e-01 -2.136927545070648193e-01 -3.798604607582092285e-01 -4.615972638130187988e-01 4.798385798931121826e-01 -1.072573736310005188e-01 5.065924525260925293e-01 -2.456803023815155029e-01
-4.445550963282585144e-02 -8.163914084434509277e-02 3.469558060169219971e-02 -8.133337497711181641e-01 3.934958949685096741e-02 -1.883542984724044800e-01 -4.192273318767547607e-01 3.403909802436828613e-01
-6.874203681945800781e-01 -1.268370896577835083e-01 2.780520617961883545e-01 -5.834029912948608398e-01 1.432317867875099182e-02 -1.377701461315155029e-01 -9.711586683988571167e-02 2.551007270812988281e-01
-2.607314884662628174e-01 -1.804284565150737762e-02 -4.289074242115020752e-01 -6.387566924095153809e-01 1.680114716291427612e-01 -2.373306453227996826e-01 -4.056195318698883057e-01 3.010666668415069580e-01
-6.706411242485046387e-01 -3.840265795588493347e-02 -5.165691375732421875e-01 -3.915829658508300781e-01 -1.713072955608367920e-01 -2.682229280471801758e-01 -9.382477402687072754e-02 -1.359847337007522583e-01
-5.082175731658935547e-01 4.029875099658966064e-01 -2.521843016147613525e-01 -4.511720538139343262e-01 -2.119890600442886353e-01 -3.785239160060882568e-01 3.387950733304023743e-02 -3.504216074943542480e-01
-5.852644443511962891e-01 -3.470839858055114746e-01 -1.801435649394989014e-02 -6.930162906646728516e-01 -6.605727225542068481e-02 -1.711425632238388062e-01 -1.313119828701019287e-01 7.420162856578826904e-02
9.948163479566574097e-02 -4.363407194614410400e-01 3.164946334436535835e-03 -5.644508600234985352e-01 3.340660035610198975e-01 -6.011828780174255371e-01 1.213202066719532013e-02 8.903476595878601074e-02
-5.869396328926086426e-01 -1.659121066331863403e-01 -3.209919333457946777e-01 -3.159364461898803711e-01 -1.253602840006351471e-02 -5.404362678527832031e-01 -3.490437865257263184e-01 1.051822826266288757e-01
-4.594518244266510010e-01 -1.272173970937728882e-01 -5.951091051101684570e-01 -1.168231219053268433e-01 3.906562626361846924e-01 -4.849620163440704346e-01 -5.171680822968482971e-02 -1.201750114560127258e-01
-1.820614933967590332e-01 -5.539332628250122070e-01 -6.012998819351196289e-01 -3.114819228649139404e-01 2.478345036506652832e-01 -2.688018381595611572e-01 2.137451320886611938e-01 -1.485454887151718140e-01
1.160962805151939392e-01 4.898041486740112305e-01 -7.315409928560256958e-02 -7.789916992187500000e-01 -9.184651076793670654e-02 -2.346953898668289185e-01 2.605252861976623535e-01 5.516176298260688782e-02
-4.772600829601287842e-01 -6.618452072143554688e-02 3.376912772655487061e-01 -3.871155083179473877e-01 -2.899512946605682373e-01 -4.357293248176574707e-01 3.728744685649871826e-01 -3.016312718391418457e-01
-3.082593902945518494e-02 -2.705675363540649414e-01 -4.986832141876220703e-01 -2.047695815563201904e-01 -3.612030744552612305e-01 -6.331331729888916016e-01 9.024679660797119141e-02 3.094471096992492676e-01
-2.053819298744201660e-01 1.051512956619262695e-01 3.215847909450531006e-01 -3.788612484931945801e-01 6.584355235099792480e-02 -8.199181556701660156e-01 1.516565531492233276e-01 1.441157422959804535e-02
-5.129839181900024414e-01 -4.139851331710815430e-01 7.167776674032211304e-02 -4.055173695087432861e-01 2.390722483396530151e-01 -4.962861537933349609e-01 -7.637125253677368164e-02 2.942680120468139648e-01
-1.825929284095764160e-01 1.258381009101867676e-01 -2.630761861801147461e-01 -5.915207862854003906e-01 -4.455515444278717041e-01 -5.541198253631591797e-01 -1.595904231071472168e-01 2.616693824529647827e-02
-6.233342289924621582e-01 -1.957618296146392822e-01 4.178830422461032867e-03 -1.264770328998565674e-01 1.612690985202789307e-01 -3.743334412574768066e-01 6.135997176170349121e-01 1.203333586454391479e-01
-1.478326916694641113e-01 3.798175156116485596e-01 -3.006128072738647461e-01 -5.180943608283996582e-01 4.602723941206932068e-02 -2.984984815120697021e-01 9.345498681068420410e-02 6.124874353408813477e-01
-4.771520793437957764e-01 -2.488769143819808960e-01 -4.276840090751647949e-01 -2.395455241203308105e-01 -1.109570637345314026e-01 -6.095350384712219238e-01 -2.936324775218963623e-01 5.117324646562337875e-03
1.547379046678543091e-01 8.106975257396697998e-02 -2.444350160658359528e-02 -8.168180584907531738e-01 -2.982534095644950867e-02 -5.091102123260498047e-01 -1.755651980638504028e-01 -1.038692817091941833e-01
-4.908314049243927002e-01 -2.988921999931335449e-01 -6.658071875572204590e-01 -1.940444856882095337e-01 1.726705580949783325e-01 -2.585932016372680664e-01 -3.824245557188987732e-02 -3.010772466659545898e-01
-1.647689640522003174e-01 -4.290376901626586914e-01 -6.373764872550964355e-01 -3.401590585708618164e-01 1.028531789779663086e-01 -3.716559112071990967e-01 -1.825273633003234863e-01 2.912006676197052002e-01
