# Supplementary material for: Where is your field going? A machine learning approach to study the relative motion of the domains of physics
Source: PLoS One. 2020 Jun 18;15(6):e0233997. doi: 10.1371/journal.pone.0233997 (PMC7302634; doi:10.1371/journal.pone.0233997)
Supplement: S13 Data — (ZIP) [file pone.0233997.s013.zip › 12/Pacs4Run_12_VS_500_embeddings1988-1992ED8.txt]

8.445999771356582642e-02 9.034520983695983887e-01 1.818111538887023926e-01 -1.240779161453247070e-01 1.609641611576080322e-01 -2.368907183408737183e-01 -3.301281109452247620e-02 -2.123057395219802856e-01
4.723132252693176270e-01 2.647601068019866943e-01 7.274093627929687500e-01 -2.027574777603149414e-01 2.380427718162536621e-01 2.359632253646850586e-01 -1.063134893774986267e-01 1.137620136141777039e-01
-1.733192056417465210e-01 2.882761061191558838e-01 7.247737646102905273e-01 -3.381547704339027405e-02 5.511772632598876953e-02 2.099790275096893311e-01 -2.514673769474029541e-01 5.000517964363098145e-01
-3.894202113151550293e-01 5.078544020652770996e-01 3.652057945728302002e-01 -5.881228670477867126e-02 3.896183073520660400e-01 2.813872992992401123e-01 -3.775962293148040771e-01 -2.829156816005706787e-01
-4.936725646257400513e-02 3.987418115139007568e-01 5.808077454566955566e-01 3.091714382171630859e-01 2.523558437824249268e-01 4.116758108139038086e-01 -3.650937378406524658e-01 -1.979632824659347534e-01
-2.438954822719097137e-02 3.621765971183776855e-01 6.967846155166625977e-01 -3.933421671390533447e-01 1.480243951082229614e-01 -3.224714398384094238e-01 -2.930065393447875977e-01 -1.274942308664321899e-01
4.117084443569183350e-01 3.215123414993286133e-01 5.553931593894958496e-01 -2.245693057775497437e-01 5.635718107223510742e-01 1.582716405391693115e-01 -1.514746248722076416e-01 5.123863369226455688e-02
6.850090026855468750e-01 4.847734868526458740e-01 -7.434929907321929932e-02 -1.519351154565811157e-01 5.077977776527404785e-01 -8.777408301830291748e-02 4.561284091323614120e-03 3.951776772737503052e-02
-3.336595296859741211e-01 4.394438564777374268e-01 5.841876268386840820e-01 -4.195068478584289551e-01 3.885024413466453552e-02 3.541664779186248779e-01 -2.056804299354553223e-01 -9.513968974351882935e-02
-5.703348666429519653e-02 5.687807202339172363e-01 2.285787910223007202e-01 -7.221356034278869629e-02 6.570411324501037598e-01 1.125773414969444275e-01 -1.018251404166221619e-01 -4.012823104858398438e-01
2.715899050235748291e-01 5.642641782760620117e-01 -2.368527054786682129e-01 2.991515994071960449e-01 5.788910388946533203e-01 1.988923847675323486e-01 -2.931161522865295410e-01 -4.079063236713409424e-02
3.086694180965423584e-01 2.364996373653411865e-01 5.501796603202819824e-01 -1.039507463574409485e-01 1.776371747255325317e-01 3.080142438411712646e-01 -6.113646626472473145e-01 1.873319596052169800e-01
-4.061667919158935547e-01 6.066492199897766113e-01 3.250913619995117188e-01 3.945583105087280273e-02 4.225963354110717773e-01 2.590107023715972900e-01 -1.128813922405242920e-01 -3.183513879776000977e-01
1.840597763657569885e-02 3.300769925117492676e-01 3.031066358089447021e-01 -2.612577565014362335e-02 1.598834693431854248e-01 6.991185545921325684e-01 -5.108244419097900391e-01 1.512718796730041504e-01
2.966533601284027100e-01 3.125863075256347656e-01 2.240150421857833862e-01 -2.821802496910095215e-01 4.717093706130981445e-01 2.042945176362991333e-01 -5.324802398681640625e-01 3.697254955768585205e-01
-7.788669317960739136e-02 3.293762803077697754e-01 5.482201576232910156e-01 -5.664173960685729980e-01 1.276953071355819702e-01 1.922261714935302734e-01 -3.648939430713653564e-01 2.786868810653686523e-01
-6.421612203121185303e-02 3.351369202136993408e-01 4.823854267597198486e-01 -9.760334342718124390e-02 4.916488192975521088e-03 6.903902292251586914e-01 -3.126493990421295166e-01 2.586988508701324463e-01
5.484536290168762207e-01 5.155283212661743164e-01 -2.541490197181701660e-01 -1.380633711814880371e-01 -1.325889378786087036e-01 1.626581400632858276e-01 -4.756092727184295654e-01 -2.820181548595428467e-01
4.581797495484352112e-02 3.418670296669006348e-01 4.310487806797027588e-01 -7.678404450416564941e-02 5.992239713668823242e-01 2.779997587203979492e-01 -4.596326351165771484e-01 2.042388170957565308e-01
3.002392351627349854e-01 3.515243828296661377e-01 3.630510270595550537e-01 -1.820909827947616577e-01 6.540428996086120605e-01 -2.396982535719871521e-02 -1.823123842477798462e-01 3.996741175651550293e-01
1.718398332595825195e-01 2.591072916984558105e-01 6.045513153076171875e-01 -8.593788743019104004e-02 3.140439689159393311e-01 2.474420964717864990e-01 -5.991736054420471191e-01 1.077335923910140991e-01
3.007733523845672607e-01 2.904934287071228027e-01 3.078125417232513428e-01 -4.568989872932434082e-01 3.094581067562103271e-01 4.256862103939056396e-01 -4.848700463771820068e-01 9.783503413200378418e-02
6.695424914360046387e-01 3.661504685878753662e-01 1.704200357198715210e-01 -3.735666871070861816e-01 2.557417452335357666e-01 3.810548484325408936e-01 -9.735842049121856689e-02 -1.701949685811996460e-01
3.140439391136169434e-01 2.372758984565734863e-01 6.618875861167907715e-01 -1.074554473161697388e-01 2.428173720836639404e-01 -1.739232242107391357e-02 -5.584599971771240234e-01 -1.558663845062255859e-01
4.458714723587036133e-01 3.156197369098663330e-01 3.902706205844879150e-01 -5.773596167564392090e-01 3.757232129573822021e-01 5.972921475768089294e-02 -2.577802240848541260e-01 6.885863840579986572e-02
2.028077840805053711e-01 6.357492208480834961e-01 6.555486470460891724e-02 1.426468193531036377e-01 6.868914961814880371e-01 4.738137871026992798e-02 9.389138221740722656e-02 -2.171768099069595337e-01
-2.468726038932800293e-01 3.929338455200195312e-01 4.786573350429534912e-01 1.940869837999343872e-01 3.752029836177825928e-01 -2.316513508558273315e-01 -4.385702610015869141e-01 3.620646297931671143e-01
8.279060572385787964e-02 3.233901262283325195e-01 2.576462626457214355e-01 -6.302992105484008789e-01 3.113062083721160889e-01 2.646598219871520996e-01 -4.823866784572601318e-01 1.589108854532241821e-01
-2.475081235170364380e-01 3.753441274166107178e-01 4.533536434173583984e-01 -3.783157169818878174e-01 1.944117695093154907e-01 -5.006649345159530640e-02 -5.988524556159973145e-01 -2.242259830236434937e-01
-1.011905744671821594e-01 3.399025797843933105e-01 2.658312916755676270e-01 -5.171765089035034180e-01 2.293610721826553345e-01 3.525128355249762535e-03 -6.544831395149230957e-01 2.347802668809890747e-01
1.977390199899673462e-01 2.421838492155075073e-01 4.111701846122741699e-01 1.993473172187805176e-01 2.063210904598236084e-01 3.289247155189514160e-01 -7.351659536361694336e-01 4.708507657051086426e-02
3.104171715676784515e-02 3.318747580051422119e-01 7.626458406448364258e-01 -4.656163156032562256e-01 1.150821894407272339e-01 -2.356146872043609619e-01 -1.355796158313751221e-01 -5.769259482622146606e-02
9.430816769599914551e-02 7.226691246032714844e-01 6.603004783391952515e-02 4.364041090011596680e-01 -6.201923638582229614e-02 3.648677766323089600e-01 -3.570148721337318420e-02 3.685068190097808838e-01
5.089457631111145020e-01 3.413227796554565430e-01 2.106592357158660889e-01 2.772825956344604492e-01 5.460286512970924377e-02 9.068009257316589355e-02 -6.913575530052185059e-01 -1.184500455856323242e-01
-2.300370335578918457e-01 4.042991697788238525e-01 4.395595490932464600e-01 -1.171442642807960510e-01 3.013597428798675537e-01 1.847954392433166504e-01 -2.289973795413970947e-01 6.318883895874023438e-01
2.340061962604522705e-01 6.114654541015625000e-01 -1.193911805748939514e-01 2.544436752796173096e-01 3.858001157641410828e-02 -2.827914059162139893e-01 -5.292931199073791504e-01 3.615863025188446045e-01
-4.217125102877616882e-02 3.817947208881378174e-01 4.266736209392547607e-01 3.265123367309570312e-01 3.493624329566955566e-01 2.870417833328247070e-01 -5.292932391166687012e-01 2.814165055751800537e-01
1.302169263362884521e-02 7.319726347923278809e-01 -3.041776716709136963e-01 1.551879644393920898e-01 -9.649620205163955688e-02 -4.797377437353134155e-02 -5.328587293624877930e-01 2.277884334325790405e-01
1.196083575487136841e-01 6.652122735977172852e-01 8.559848368167877197e-02 5.098294615745544434e-01 2.433272302150726318e-01 3.827745318412780762e-01 2.318623475730419159e-02 2.639528512954711914e-01
-2.241364866495132446e-01 4.247337281703948975e-01 4.349476993083953857e-01 2.661479115486145020e-01 3.768489360809326172e-01 2.020338475704193115e-01 -3.982498943805694580e-01 4.097734987735748291e-01
4.678675159811973572e-02 4.337139427661895752e-01 3.332505524158477783e-01 4.526176750659942627e-01 5.312953591346740723e-01 2.659420967102050781e-01 -3.137794435024261475e-01 -2.057353258132934570e-01
2.488595694303512573e-01 1.947997808456420898e-01 5.711199641227722168e-01 -3.804789483547210693e-02 1.028855368494987488e-01 2.465769350528717041e-01 -6.896505951881408691e-01 1.596650332212448120e-01
-9.001471102237701416e-02 7.104912400245666504e-01 7.322649471461772919e-03 3.712936341762542725e-01 3.826229274272918701e-02 5.847955346107482910e-01 -4.997488111257553101e-02 5.691959336400032043e-02
1.488842368125915527e-01 8.868539333343505859e-01 -3.512156009674072266e-01 -7.827609777450561523e-02 -6.667203456163406372e-02 -1.203549057245254517e-01 -4.939698800444602966e-02 2.011805623769760132e-01
2.136686295270919800e-01 3.657726645469665527e-01 3.954197168350219727e-01 -4.279965907335281372e-02 7.009251713752746582e-01 2.316364496946334839e-01 -2.190602570772171021e-01 2.634930312633514404e-01
2.109475880861282349e-01 1.856535673141479492e-01 4.924311637878417969e-01 -3.167433440685272217e-01 -2.497125603258609772e-02 1.216588467359542847e-01 -7.488273978233337402e-01 4.529886320233345032e-02
-3.632926046848297119e-01 5.744698047637939453e-01 3.670074045658111572e-01 1.278072148561477661e-01 3.391648828983306885e-01 4.822793006896972656e-01 -4.103522002696990967e-02 -1.940722167491912842e-01
-2.151720523834228516e-01 5.028607249259948730e-01 3.155359327793121338e-01 3.777935355901718140e-02 3.677244186401367188e-01 6.267766356468200684e-01 -2.502684891223907471e-01 9.558946639299392700e-02
9.002857655286788940e-02 2.988357245922088623e-01 7.479501962661743164e-01 -3.597055375576019287e-01 2.722290754318237305e-01 -1.809944361448287964e-01 -3.015474379062652588e-01 -1.263970136642456055e-01
5.131449699401855469e-01 4.704758226871490479e-01 2.100212126970291138e-01 -3.743359073996543884e-02 -2.529146522283554077e-02 -4.560484290122985840e-01 -4.848710000514984131e-01 -1.615700721740722656e-01
5.837009549140930176e-01 2.828806340694427490e-01 2.524327039718627930e-01 -4.033727645874023438e-01 3.290012776851654053e-01 2.790234386920928955e-01 -3.011730909347534180e-01 2.757513821125030518e-01
3.536508977413177490e-01 2.626983225345611572e-01 5.956674218177795410e-01 -2.804001271724700928e-01 6.583198904991149902e-02 -3.274198472499847412e-01 -4.764117896556854248e-01 -1.843119561672210693e-01
2.850124239921569824e-01 6.029668450355529785e-01 3.903849124908447266e-01 4.336650371551513672e-01 -3.359498679637908936e-01 7.020235061645507812e-02 -4.373755306005477905e-02 3.082686662673950195e-01
1.524316519498825073e-01 8.057290911674499512e-01 -2.071922123432159424e-01 -7.402712106704711914e-02 9.387793019413948059e-03 -1.913634687662124634e-01 -2.686256729066371918e-02 4.916571974754333496e-01
4.686487019062042236e-01 6.876004338264465332e-01 1.604682356119155884e-01 2.419513314962387085e-01 -2.888271808624267578e-01 1.723255813121795654e-01 1.447184085845947266e-01 2.987019717693328857e-01
3.769660294055938721e-01 3.253430426120758057e-01 5.248720645904541016e-01 -1.272021383047103882e-01 5.970372557640075684e-01 -3.701096773147583008e-02 -1.300220042467117310e-01 2.926575541496276855e-01
5.059269666671752930e-01 2.805530428886413574e-01 2.811609506607055664e-01 -4.613405168056488037e-01 3.772059082984924316e-01 1.700570136308670044e-01 -3.298896849155426025e-01 3.056315183639526367e-01
-5.050265043973922729e-02 7.585566043853759766e-01 3.525105416774749756e-01 3.526611328125000000e-01 -6.890304386615753174e-02 -1.220607906579971313e-01 2.747085392475128174e-01 2.798150181770324707e-01
8.509300649166107178e-02 2.930630445480346680e-01 4.916265308856964111e-01 -1.341991708613932133e-03 4.228801429271697998e-01 3.888398706912994385e-01 -4.728718698024749756e-01 3.339806199073791504e-01
1.571695655584335327e-01 3.434434831142425537e-01 7.093984484672546387e-01 -1.839755773544311523e-01 1.454242616891860962e-01 -1.970726549625396729e-01 -2.773167192935943604e-01 -4.282066226005554199e-01
2.225325852632522583e-01 3.464605212211608887e-01 3.851865828037261963e-01 -2.897617518901824951e-01 6.207582950592041016e-01 2.038393467664718628e-01 -2.606308162212371826e-01 3.213943541049957275e-01
-1.332800686359405518e-01 4.140726923942565918e-01 4.171028435230255127e-01 2.248562723398208618e-01 6.154779195785522461e-01 -3.001303970813751221e-01 -2.557305097579956055e-01 2.279378771781921387e-01
-1.213991567492485046e-01 6.249145269393920898e-01 1.584323197603225708e-01 1.030639186501502991e-01 6.689917445182800293e-01 4.870202392339706421e-02 -5.031348019838333130e-02 -3.264476060867309570e-01
-3.530764207243919373e-02 7.708581686019897461e-01 5.867151916027069092e-02 4.151021838188171387e-01 -2.165269255638122559e-01 3.019917607307434082e-01 -4.357598721981048584e-02 -2.979881167411804199e-01
-1.248463988304138184e-03 7.945709824562072754e-01 1.140827611088752747e-01 2.395444810390472412e-01 6.089469045400619507e-02 9.637513011693954468e-02 1.985630244016647339e-01 4.958178997039794922e-01
-1.080355644226074219e-01 2.873680293560028076e-01 5.679106712341308594e-01 -5.186259746551513672e-01 -3.226001933217048645e-02 9.972930699586868286e-02 -5.415813326835632324e-01 -9.977710247039794922e-02
4.220453202724456787e-01 5.156846642494201660e-01 2.736875116825103760e-01 -1.889422088861465454e-01 -2.634351849555969238e-01 1.330801695585250854e-01 -1.502441614866256714e-01 -5.793629288673400879e-01
9.360933303833007812e-02 2.720562517642974854e-01 5.646618604660034180e-01 3.278398141264915466e-02 1.588558405637741089e-01 5.018009543418884277e-01 -5.077162384986877441e-01 2.499794512987136841e-01
-7.788340747356414795e-02 4.244431555271148682e-01 6.750535368919372559e-01 -3.439591228961944580e-01 1.068215724080801010e-02 -8.174227923154830933e-02 -1.830052137374877930e-01 -4.466433227062225342e-01
4.051515460014343262e-01 2.161518037319183350e-01 2.952198982238769531e-01 -2.046458274126052856e-01 2.003172785043716431e-01 4.265780150890350342e-01 -5.720834732055664062e-01 3.327471613883972168e-01
-2.335175275802612305e-01 6.939331293106079102e-01 -2.599268779158592224e-02 1.074873190373182297e-02 3.680465519428253174e-01 1.744895130395889282e-01 -2.083507478237152100e-01 -5.038058161735534668e-01
1.093875616788864136e-02 7.117635607719421387e-01 7.909212261438369751e-02 1.603207737207412720e-01 8.141410350799560547e-02 -5.576238632202148438e-01 -1.705694347620010376e-01 3.385972082614898682e-01
-2.327156364917755127e-01 4.376528561115264893e-01 2.571833431720733643e-01 -3.956665098667144775e-01 4.891444146633148193e-01 -1.659177690744400024e-01 -5.012131333351135254e-01 1.166302710771560669e-01
7.293947339057922363e-01 4.645571410655975342e-01 -1.292208489030599594e-02 -7.692273706197738647e-02 -1.687879860401153564e-01 1.361369937658309937e-01 -3.772552609443664551e-01 -2.382056117057800293e-01
4.516984820365905762e-01 5.876553654670715332e-01 3.119537234306335449e-01 -2.636261582374572754e-01 3.181432560086250305e-02 -2.579938769340515137e-01 3.790400624275207520e-01 -2.693908810615539551e-01
-3.241359591484069824e-01 5.621191263198852539e-01 1.794123649597167969e-01 -7.007554769515991211e-01 -1.794957555830478668e-03 1.209740117192268372e-01 -8.376897126436233521e-02 -1.845424175262451172e-01
-7.559467852115631104e-02 6.928166151046752930e-01 4.183307588100433350e-01 -1.609498560428619385e-01 2.581822872161865234e-01 2.089793048799037933e-02 4.015673398971557617e-01 -2.916059792041778564e-01
2.181498110294342041e-01 2.375112473964691162e-01 5.517890453338623047e-01 1.413817554712295532e-01 3.022355213761329651e-02 4.192269146442413330e-01 -4.986862838268280029e-01 3.823433220386505127e-01
3.265488147735595703e-01 2.884140312671661377e-01 -9.020460769534111023e-03 -4.814559817314147949e-01 3.011825978755950928e-01 1.920621842145919800e-01 -4.789572954177856445e-01 4.704285860061645508e-01
1.997210085391998291e-01 7.310724854469299316e-01 -2.838288843631744385e-01 1.652211695909500122e-01 -7.428448647260665894e-02 -1.400989890098571777e-01 -5.025815963745117188e-01 2.001336514949798584e-01
-1.977493166923522949e-01 4.957954287528991699e-01 5.999091863632202148e-01 -2.289311736822128296e-01 8.004987984895706177e-02 8.996566385030746460e-02 -6.502346694469451904e-02 -5.329650640487670898e-01
6.141342520713806152e-01 4.625857472419738770e-01 2.647593319416046143e-01 -2.929841540753841400e-02 -4.739022627472877502e-02 -3.454757928848266602e-01 -3.681206107139587402e-01 -2.842277884483337402e-01
9.446655958890914917e-02 3.264528214931488037e-01 2.868759334087371826e-01 -5.099925398826599121e-01 1.165795251727104187e-01 -4.274432957172393799e-01 -5.655048489570617676e-01 1.613079905509948730e-01
3.863865435123443604e-01 2.806384861469268799e-01 7.028238773345947266e-01 -3.078391253948211670e-01 3.502859175205230713e-01 1.461965441703796387e-01 -1.389827728271484375e-01 1.408242136240005493e-01
-3.510962128639221191e-01 5.287669897079467773e-01 1.874320954084396362e-01 -2.529159188270568848e-01 -2.698264084756374359e-02 1.976429820060729980e-01 -4.841238558292388916e-01 -4.731522500514984131e-01
-2.910924255847930908e-01 3.252618610858917236e-01 5.246448516845703125e-01 -3.495065271854400635e-01 -1.487516313791275024e-01 -3.183116437867283821e-03 -6.244175434112548828e-01 -5.333539098501205444e-03
-2.846639156341552734e-01 3.603245913982391357e-01 2.272949665784835815e-01 -1.375742703676223755e-01 2.808928489685058594e-01 1.193354353308677673e-01 -7.776620388031005859e-01 1.436770558357238770e-01
-2.079439014196395874e-01 8.252188563346862793e-01 1.911045610904693604e-01 5.468253791332244873e-02 -4.339499771595001221e-01 5.597946420311927795e-02 1.486849039793014526e-01 1.506933569908142090e-01
-9.877171367406845093e-02 5.638354420661926270e-01 1.567571461200714111e-01 -1.943912915885448456e-02 7.474063634872436523e-01 -9.508044458925724030e-03 -1.641360521316528320e-01 -2.484670430421829224e-01
-3.430453240871429443e-01 4.578212201595306396e-01 3.828083872795104980e-01 -5.632322430610656738e-01 3.237345516681671143e-01 9.647312015295028687e-02 -2.933365106582641602e-01 9.375221282243728638e-02
1.796032339334487915e-01 3.004568517208099365e-01 2.794359028339385986e-01 -5.369381606578826904e-02 9.405723959207534790e-02 4.040552303194999695e-02 -8.217911720275878906e-01 -3.326874673366546631e-01
6.570990085601806641e-01 5.217240452766418457e-01 -1.024942249059677124e-01 -3.911688327789306641e-01 1.221880242228507996e-01 3.153095543384552002e-01 -1.254492998123168945e-02 -1.341617256402969360e-01
-3.277643918991088867e-01 7.374765276908874512e-01 1.352986544370651245e-01 1.425258368253707886e-01 -1.084477081894874573e-02 -4.973604157567024231e-02 -2.973227389156818390e-02 5.537185668945312500e-01
3.009998500347137451e-01 3.220936655998229980e-01 2.687703371047973633e-01 -3.748189806938171387e-01 5.219196677207946777e-01 2.813649773597717285e-01 -4.397899210453033447e-01 2.189669162034988403e-01
4.535138607025146484e-01 3.264829218387603760e-01 1.930051743984222412e-01 -4.504653215408325195e-01 4.842105209827423096e-01 3.677381277084350586e-01 -2.351525127887725830e-01 1.502539068460464478e-01
7.704982757568359375e-01 4.598105251789093018e-01 8.634122461080551147e-02 -3.047273866832256317e-02 -2.400119155645370483e-01 7.580105960369110107e-02 -3.444353938102722168e-01 -6.735015660524368286e-02
-3.929546475410461426e-01 6.207919716835021973e-01 1.572336852550506592e-01 -5.407289862632751465e-01 1.895686239004135132e-01 1.370331943035125732e-01 -8.550614118576049805e-02 -2.847243845462799072e-01
1.187903285026550293e-01 2.870938777923583984e-01 -2.115276455879211426e-02 -2.830840051174163818e-01 3.375373780727386475e-01 2.824852466583251953e-01 -6.635321974754333496e-01 4.346003532409667969e-01
-1.445831656455993652e-01 8.103325366973876953e-01 -7.431770674884319305e-03 -3.787381052970886230e-01 1.366998851299285889e-01 -1.462656110525131226e-01 2.361960113048553467e-01 -2.882535457611083984e-01
-2.529903650283813477e-01 4.843191504478454590e-01 5.205976366996765137e-01 1.570006012916564941e-01 5.182380080223083496e-01 -1.109587848186492920e-01 -1.652877479791641235e-01 3.123416900634765625e-01
1.385675519704818726e-01 7.689450383186340332e-01 1.541285663843154907e-01 1.021853387355804443e-01 -1.690305918455123901e-01 2.113271653652191162e-01 1.415917724370956421e-01 5.119047760963439941e-01
2.700164914131164551e-02 7.755417227745056152e-01 -1.958471834659576416e-01 9.607043117284774780e-02 -2.147473543882369995e-01 -2.379347681999206543e-01 -4.958700835704803467e-01 4.004614055156707764e-02
8.993021398782730103e-02 3.659693002700805664e-01 5.555666089057922363e-01 -1.568361967802047729e-01 2.072467952966690063e-01 6.227676868438720703e-01 -2.996748387813568115e-01 -6.427554786205291748e-02
-4.230975806713104248e-01 4.529271125793457031e-01 4.691007733345031738e-01 -2.821812033653259277e-01 2.148826122283935547e-01 -7.938129454851150513e-02 -4.802836775779724121e-01 -1.817016154527664185e-01
6.916593760251998901e-03 7.131404876708984375e-01 -7.664008438587188721e-02 1.571784764528274536e-01 7.541488856077194214e-02 -4.023442789912223816e-02 -1.637943387031555176e-01 6.531993746757507324e-01
-9.962601214647293091e-02 4.743127226829528809e-01 2.608179152011871338e-01 -1.246816813945770264e-01 4.657638072967529297e-01 -3.580630123615264893e-01 -4.104761779308319092e-01 -4.097496867179870605e-01
-4.995679110288619995e-02 3.103489279747009277e-01 6.608375310897827148e-01 -5.565331578254699707e-01 1.734343171119689941e-01 1.573999412357807159e-02 -3.421837985515594482e-01 8.564844727516174316e-02
4.419797658920288086e-01 7.319604754447937012e-01 2.911927551031112671e-02 1.602858901023864746e-01 -4.709052741527557373e-01 3.453195840120315552e-02 -6.419365853071212769e-02 1.236252114176750183e-01
-6.245977804064750671e-02 7.110195755958557129e-01 1.832927912473678589e-01 -2.673823535442352295e-01 4.727623760700225830e-01 1.223869025707244873e-01 2.789593935012817383e-01 -2.629815638065338135e-01
1.240490600466728210e-01 2.723256349563598633e-01 7.313395738601684570e-01 -3.517353832721710205e-01 1.837483048439025879e-02 -1.573715060949325562e-01 -3.553506433963775635e-01 -3.170138299465179443e-01
-2.858625650405883789e-01 3.834475576877593994e-01 4.001673161983489990e-01 -5.603432655334472656e-01 1.244156956672668457e-01 8.588499575853347778e-02 -5.123862028121948242e-01 1.083374470472335815e-01
1.094718351960182190e-01 7.486629486083984375e-01 -1.404681652784347534e-01 2.296143770217895508e-02 -1.798148304224014282e-01 -3.872076421976089478e-02 -1.927460879087448120e-01 5.798944234848022461e-01
-1.246306598186492920e-01 2.800178825855255127e-01 3.122743368148803711e-01 -5.327797532081604004e-01 -9.648965299129486084e-02 3.852722942829132080e-01 -5.951725840568542480e-01 1.127488389611244202e-01
-1.419033110141754150e-02 7.909178733825683594e-01 5.269783362746238708e-02 3.125034272670745850e-01 -3.887051045894622803e-01 1.892483383417129517e-01 -1.096097826957702637e-01 -2.736632525920867920e-01
-8.278354257345199585e-02 7.374618053436279297e-01 1.859172135591506958e-01 2.468354851007461548e-01 -2.629757225513458252e-01 2.102858424186706543e-01 -3.898909315466880798e-02 4.887815117835998535e-01
3.828600645065307617e-01 4.050937592983245850e-01 1.238695085048675537e-01 4.321800172328948975e-01 1.839846223592758179e-01 -3.536062315106391907e-02 -6.316778659820556641e-01 -2.303830236196517944e-01
2.029172629117965698e-01 6.847259998321533203e-01 3.232642710208892822e-01 5.277211666107177734e-01 -1.916876249015331268e-02 3.736954554915428162e-02 4.813867062330245972e-02 -3.207864761352539062e-01
4.008059799671173096e-01 6.190604567527770996e-01 1.103591844439506531e-01 -4.423184692859649658e-01 -2.810981273651123047e-01 5.491622537374496460e-02 5.078223347663879395e-02 -4.045777022838592529e-01
-3.063562214374542236e-01 4.884185791015625000e-01 6.720725297927856445e-01 3.398940563201904297e-01 5.165844783186912537e-02 8.519761264324188232e-02 -1.827256679534912109e-01 -2.388891577720642090e-01
-2.076907083392143250e-02 7.493990063667297363e-01 2.544229626655578613e-01 5.479999780654907227e-01 2.206151839345693588e-03 2.480353713035583496e-01 4.083217587321996689e-03 -1.067315116524696350e-01
4.468711912631988525e-01 4.565067887306213379e-01 2.118272930383682251e-01 -6.805525720119476318e-02 -5.726858507841825485e-03 -5.988337993621826172e-01 -4.146558940410614014e-01 -1.087707579135894775e-01
-1.460526436567306519e-01 3.452930748462677002e-01 4.998915195465087891e-01 -2.333079650998115540e-02 -1.195170283317565918e-01 5.990243554115295410e-01 -4.326525628566741943e-01 2.206867486238479614e-01
-3.586053252220153809e-01 4.032527208328247070e-01 3.065716028213500977e-01 -3.335822820663452148e-01 -3.720733523368835449e-02 2.412033975124359131e-01 -6.482881307601928711e-01 -1.539003252983093262e-01
5.001735091209411621e-01 4.592727422714233398e-01 -1.453128457069396973e-01 -2.662175297737121582e-01 1.261226385831832886e-01 5.102642811834812164e-03 -5.829782485961914062e-01 -3.018457889556884766e-01
-1.662059426307678223e-01 3.939775824546813965e-01 6.236119866371154785e-01 -4.903030022978782654e-02 3.986743092536926270e-01 -9.115215390920639038e-02 -2.484086006879806519e-01 4.437395334243774414e-01
5.345445871353149414e-01 5.167274475097656250e-01 7.642169296741485596e-02 4.671478569507598877e-01 -3.738693520426750183e-02 2.985913455486297607e-01 -1.980255991220474243e-01 3.056448101997375488e-01
-1.028733700513839722e-01 2.922365069389343262e-01 1.385423392057418823e-01 -2.722414135932922363e-01 1.046996638178825378e-01 4.492140710353851318e-01 -7.634967565536499023e-01 1.225679442286491394e-01
3.360525369644165039e-01 6.593004465103149414e-01 3.246054649353027344e-01 3.965471982955932617e-01 1.303862184286117554e-01 2.333508729934692383e-01 2.922377884387969971e-01 -1.814309954643249512e-01
-1.738406419754028320e-01 6.257240176200866699e-01 1.713739782571792603e-01 4.670871049165725708e-02 -9.702238440513610840e-02 -3.085688352584838867e-01 -2.597989141941070557e-01 6.120248436927795410e-01
4.123634994029998779e-01 3.735593259334564209e-01 8.541551232337951660e-02 3.777007758617401123e-01 1.576506346464157104e-02 1.561086624860763550e-01 -6.797971129417419434e-01 -2.317620217800140381e-01
-1.726973205804824829e-01 7.118403315544128418e-01 5.027617444284260273e-04 -1.136287599802017212e-01 -1.791222095489501953e-01 -3.026698827743530273e-01 -1.845270246267318726e-01 5.411128997802734375e-01
3.491142690181732178e-01 6.645120382308959961e-01 -1.586104184389114380e-01 1.407144665718078613e-01 -2.950105667114257812e-01 8.737882599234580994e-03 -3.805358409881591797e-01 3.995871245861053467e-01
1.101534962654113770e-01 6.545929312705993652e-01 7.166852708905935287e-03 5.411242246627807617e-01 2.365611046552658081e-01 3.908224403858184814e-01 -1.791783869266510010e-01 -1.603101938962936401e-01
5.327032804489135742e-01 4.316839575767517090e-01 4.099301993846893311e-02 1.953728795051574707e-01 1.129043400287628174e-01 -5.514238774776458740e-02 -6.188543438911437988e-01 -3.020869195461273193e-01
5.113871693611145020e-01 4.751147329807281494e-01 -4.933879151940345764e-02 2.626920938491821289e-01 -1.396941244602203369e-01 2.329835444688796997e-01 -5.861049294471740723e-01 -1.548969000577926636e-01
4.480604827404022217e-01 2.481891959905624390e-01 4.505676627159118652e-01 -1.215980425477027893e-01 3.234433531761169434e-01 2.995506525039672852e-01 -5.262705087661743164e-01 2.203176766633987427e-01
-3.078443109989166260e-01 5.332038402557373047e-01 3.268448710441589355e-01 -2.984600663185119629e-01 -1.577249467372894287e-01 3.388052284717559814e-01 -3.671686947345733643e-01 -3.879958093166351318e-01
1.070822104811668396e-01 7.147448062896728516e-01 -1.493331640958786011e-01 -1.141018792986869812e-01 -4.922043532133102417e-02 -1.046107709407806396e-01 -1.372760087251663208e-01 6.404240727424621582e-01
3.878790140151977539e-01 4.720087349414825439e-01 -4.733965732157230377e-03 1.724661737680435181e-01 -3.012987077236175537e-01 4.759106412529945374e-02 -7.058659791946411133e-01 7.548543810844421387e-02
5.665493011474609375e-01 5.545827150344848633e-01 3.064710497856140137e-01 -2.547240257263183594e-01 -1.873822510242462158e-01 -1.506712883710861206e-01 8.549845963716506958e-02 -3.840928077697753906e-01
-3.295915946364402771e-02 7.687341570854187012e-01 -6.591223180294036865e-02 1.149374917149543762e-01 -2.494084089994430542e-01 -2.932390868663787842e-01 -4.219859540462493896e-01 2.532599866390228271e-01
3.738998472690582275e-01 3.501838147640228271e-01 5.179665517061948776e-03 -4.649806320667266846e-01 9.718837216496467590e-03 -2.499338798224925995e-02 -6.678109169006347656e-01 -2.732141017913818359e-01
-1.994322538375854492e-01 3.867782652378082275e-01 3.138180375099182129e-01 -6.605513095855712891e-01 2.444542348384857178e-01 2.231282144784927368e-01 -2.772929668426513672e-01 2.989718616008758545e-01
-6.838507950305938721e-02 7.711049914360046387e-01 1.491117775440216064e-01 2.284367382526397705e-01 -1.614583879709243774e-01 2.430447004735469818e-02 -6.535061169415712357e-03 5.473579764366149902e-01
-2.837068438529968262e-01 4.108308553695678711e-01 3.726941347122192383e-01 -5.898442268371582031e-01 1.324396580457687378e-01 8.824720978736877441e-02 -4.613900482654571533e-01 1.603208482265472412e-01
3.174933791160583496e-02 7.779392004013061523e-01 -2.629046738147735596e-01 1.626419275999069214e-01 -1.401556283235549927e-01 -1.837090551853179932e-01 -4.943681955337524414e-01 -2.094899304211139679e-02
-1.554601192474365234e-01 5.781461000442504883e-01 1.714794486761093140e-01 3.304650783538818359e-01 4.073167741298675537e-01 2.316600829362869263e-01 -3.835215270519256592e-01 -3.691946566104888916e-01
3.846853077411651611e-01 2.449954003095626831e-01 8.030672669410705566e-01 -1.502763330936431885e-01 2.245229333639144897e-01 -1.957473903894424438e-01 -1.875042766332626343e-01 2.468102052807807922e-02
-2.169038504362106323e-01 7.577528953552246094e-01 9.802998602390289307e-02 -9.459684789180755615e-02 -4.128207862377166748e-01 7.777056843042373657e-02 4.769851267337799072e-02 4.259818792343139648e-01
7.325748205184936523e-01 5.071313977241516113e-01 2.356555871665477753e-02 1.949407309293746948e-01 9.492660313844680786e-02 6.952570285648107529e-03 -3.338567316532135010e-01 -2.169678658246994019e-01
1.635498702526092529e-01 6.909149289131164551e-01 -1.296638101339340210e-01 1.249619722366333008e-01 5.869275331497192383e-01 1.220213435590267181e-02 -3.465555235743522644e-02 -3.429666459560394287e-01
-1.036949530243873596e-01 5.018775463104248047e-01 2.092630714178085327e-01 -3.607785105705261230e-01 3.195178508758544922e-01 3.689528703689575195e-01 -3.180210590362548828e-01 -4.733486175537109375e-01
2.136508971452713013e-01 8.425508737564086914e-01 4.262218717485666275e-03 2.291771769523620605e-01 -3.763711154460906982e-01 3.078401647508144379e-02 4.315771535038948059e-02 -2.178433090448379517e-01
2.661984264850616455e-01 2.385827302932739258e-01 2.639365196228027344e-01 -5.045017004013061523e-01 4.091799631714820862e-02 4.217719733715057373e-01 -5.761768817901611328e-01 1.910150349140167236e-01
-4.261705875396728516e-01 5.522768497467041016e-01 4.030802845954895020e-01 -2.718631625175476074e-01 2.523095011711120605e-01 -3.276501893997192383e-01 -2.352984845638275146e-01 -2.249569892883300781e-01
-2.521600127220153809e-01 3.372999429702758789e-01 4.261045753955841064e-01 -2.403742820024490356e-01 2.336751222610473633e-01 3.612054586410522461e-01 -5.717176795005798340e-01 2.671417891979217529e-01
-3.372102081775665283e-01 4.858921170234680176e-01 2.766959965229034424e-01 -5.042203664779663086e-01 2.326707541942596436e-01 4.961861968040466309e-01 -8.241681009531021118e-02 1.107710376381874084e-01
-2.604798413813114166e-02 6.768183708190917969e-01 3.810973167419433594e-01 8.147338777780532837e-02 -2.225285470485687256e-01 4.201771020889282227e-01 2.177848219871520996e-01 3.403929769992828369e-01
5.675423741340637207e-01 6.064587235450744629e-01 -2.206599414348602295e-01 -3.674364984035491943e-01 1.058348268270492554e-01 2.306208461523056030e-01 -7.460159063339233398e-02 -2.375939488410949707e-01
3.075825273990631104e-01 6.363120675086975098e-01 2.324581146240234375e-01 -2.386340200901031494e-01 -4.367564022541046143e-01 1.186873018741607666e-01 3.497280180454254150e-02 -4.283120334148406982e-01
-2.177913188934326172e-01 3.825729489326477051e-01 4.510420858860015869e-01 -5.740332007408142090e-01 3.374499082565307617e-01 5.279349908232688904e-02 -3.543840944766998291e-01 1.760794818401336670e-01
3.039381206035614014e-01 5.742591619491577148e-01 -4.397113248705863953e-02 1.165591105818748474e-01 2.211982905864715576e-01 -5.422436594963073730e-01 -4.444988369941711426e-01 -1.476228535175323486e-01
-2.545901536941528320e-01 6.458176374435424805e-01 6.089575588703155518e-02 1.319710444658994675e-02 4.948791563510894775e-01 4.522297084331512451e-01 1.623097225092351437e-03 -2.545613050460815430e-01
-3.016779758036136627e-02 3.956263661384582520e-01 4.695816934108734131e-01 1.640425808727741241e-02 2.273408919572830200e-01 6.697883605957031250e-01 -2.857140898704528809e-01 -1.996517032384872437e-01
-1.308010071516036987e-01 8.863604664802551270e-01 -9.364852309226989746e-02 3.658938407897949219e-01 2.726226858794689178e-02 -1.013659834861755371e-01 -7.614734768867492676e-02 1.943994611501693726e-01
-1.257860474288463593e-02 7.111416459083557129e-01 3.414604067802429199e-01 1.452822834253311157e-01 -3.669014275074005127e-01 3.019924759864807129e-01 1.169302985072135925e-01 3.419478535652160645e-01
-7.343831239268183708e-04 7.842323780059814453e-01 -1.709055453538894653e-01 7.435324043035507202e-02 -5.248127505183219910e-02 -3.847287297248840332e-01 -3.459352254867553711e-01 2.824895679950714111e-01
2.252323478460311890e-01 6.960954666137695312e-01 -1.698768585920333862e-01 -1.007941141724586487e-01 -1.012292206287384033e-01 -1.098571345210075378e-01 -1.509862989187240601e-01 6.169207692146301270e-01
5.619539618492126465e-01 5.846667289733886719e-01 1.962648779153823853e-01 -1.299329400062561035e-01 -2.385214120149612427e-01 -7.959257811307907104e-03 -9.017534554004669189e-02 -4.710443019866943359e-01
-1.033482104539871216e-01 7.494899034500122070e-01 -4.287431389093399048e-02 -1.445067226886749268e-01 5.663433670997619629e-02 -1.297643929719924927e-01 -2.373374402523040771e-01 -5.731389522552490234e-01
-2.796182036399841309e-01 5.365200638771057129e-01 2.871487140655517578e-01 -3.860923349857330322e-01 2.831610441207885742e-01 3.517874479293823242e-01 -2.937414944171905518e-01 -3.349918723106384277e-01
2.331734597682952881e-01 7.997337579727172852e-01 -2.799530029296875000e-01 -8.645540475845336914e-02 -1.522118300199508667e-01 -2.479293197393417358e-01 -2.106608599424362183e-01 3.019809722900390625e-01
-3.781665489077568054e-02 7.977766394615173340e-01 -1.302997618913650513e-01 1.029451712965965271e-01 -2.526527643203735352e-01 -2.976342737674713135e-01 -4.034469425678253174e-01 1.391315460205078125e-01
1.709793321788311005e-02 8.882353901863098145e-01 -2.065526843070983887e-01 5.869312956929206848e-02 9.863670915365219116e-02 -3.913457393646240234e-01 -1.064048334956169128e-02 4.053238406777381897e-02
-4.034689813852310181e-02 7.352579236030578613e-01 -1.175144314765930176e-01 4.154638200998306274e-02 -2.548284828662872314e-01 -3.072193861007690430e-01 -4.832296967506408691e-01 2.222610712051391602e-01
5.932359695434570312e-01 4.842357933521270752e-01 -1.730262339115142822e-01 -6.297383457422256470e-03 -3.074919283390045166e-01 1.763126105070114136e-01 -5.069847702980041504e-01 3.062816150486469269e-02
8.860446512699127197e-02 5.225175619125366211e-01 1.304944306612014771e-01 -6.707506775856018066e-01 4.293127655982971191e-01 2.196300923824310303e-01 5.614474415779113770e-02 1.284144222736358643e-01
3.989797532558441162e-01 4.155592322349548340e-01 3.171497257426381111e-03 -7.849344052374362946e-03 3.824366331100463867e-01 -4.438656941056251526e-02 -6.551033854484558105e-01 -3.011074960231781006e-01
1.502085626125335693e-01 6.726252436637878418e-01 3.769554793834686279e-01 3.871845006942749023e-01 -2.963557243347167969e-01 3.636929392814636230e-01 1.081813499331474304e-01 3.468957915902137756e-02
8.890731632709503174e-02 7.491683363914489746e-01 7.475384324789047241e-02 -1.219611242413520813e-02 -2.765949666500091553e-01 7.650742679834365845e-02 1.041238382458686829e-01 5.761124491691589355e-01
2.439026236534118652e-01 3.718527853488922119e-01 -8.061466738581657410e-03 -2.710501551628112793e-01 -9.539803862571716309e-02 1.421420834958553314e-02 -7.959231138229370117e-01 -2.930996716022491455e-01
3.492349982261657715e-01 5.859324336051940918e-01 -1.228558644652366638e-01 -1.338538527488708496e-01 -1.656612157821655273e-01 -3.300314545631408691e-01 -5.678357481956481934e-01 -2.071372717618942261e-01
-2.077434509992599487e-01 7.046650052070617676e-01 -3.288281336426734924e-02 7.769046723842620850e-02 4.599222242832183838e-01 3.529289364814758301e-01 -8.178608864545822144e-02 -3.322597444057464600e-01
3.546735048294067383e-01 3.798214495182037354e-01 -9.524708241224288940e-02 -3.686858415603637695e-01 1.276666522026062012e-01 4.005996510386466980e-03 -7.125115990638732910e-01 -2.468878924846649170e-01
2.942785322666168213e-01 7.180271744728088379e-01 1.583969593048095703e-01 2.380357682704925537e-01 -4.802328646183013916e-01 1.203991100192070007e-01 -9.214088320732116699e-02 2.499541044235229492e-01
-6.724901497364044189e-02 7.265561223030090332e-01 -2.338927835226058960e-01 7.702220976352691650e-02 -1.324225962162017822e-01 -2.035450488328933716e-01 -5.665143728256225586e-01 1.644712537527084351e-01
-1.544196605682373047e-01 4.855014383792877197e-01 -1.187221705913543701e-02 -5.425888299942016602e-01 2.823071777820587158e-01 4.089649617671966553e-01 -3.238151371479034424e-01 -3.067465424537658691e-01
-3.810813724994659424e-01 6.559313535690307617e-01 4.063315093517303467e-01 -2.280365675687789917e-01 2.558807432651519775e-01 -1.504884958267211914e-01 8.449639379978179932e-02 -3.349084854125976562e-01
6.843384355306625366e-02 7.690831422805786133e-01 -2.045991718769073486e-01 1.560728549957275391e-01 -2.128415852785110474e-01 -2.138402611017227173e-01 -4.869299232959747314e-01 9.735762327909469604e-02
-1.542822867631912231e-01 4.303938746452331543e-01 1.631374657154083252e-01 -7.146252989768981934e-01 2.229966223239898682e-01 3.350788354873657227e-01 -2.654534280300140381e-01 -1.455466747283935547e-01
-2.799153923988342285e-01 3.995508551597595215e-01 6.299937963485717773e-01 1.259012818336486816e-01 -2.199285179376602173e-01 2.708320680540055037e-04 -4.146800935268402100e-01 -3.590749800205230713e-01
1.340215951204299927e-01 5.957195758819580078e-01 -8.124224096536636353e-02 2.420319467782974243e-01 6.712395548820495605e-01 -3.061899170279502869e-02 -2.255606502294540405e-01 -2.441289126873016357e-01
-5.162225291132926941e-02 3.751697242259979248e-01 6.114161610603332520e-01 -5.214356184005737305e-01 3.267760276794433594e-01 -2.166597545146942139e-01 -1.851867884397506714e-01 -1.511286646127700806e-01
8.009343594312667847e-02 6.053773164749145508e-01 -1.621596887707710266e-02 -1.707624197006225586e-01 1.293124398216605186e-03 -4.614803791046142578e-01 -3.258939087390899658e-01 5.277385711669921875e-01
-1.128136441111564636e-01 6.331236958503723145e-01 1.885653659701347351e-02 2.163489609956741333e-01 -1.843913807533681393e-03 -5.360438302159309387e-02 -4.394424557685852051e-01 5.858996510505676270e-01
5.130291357636451721e-02 7.204244136810302734e-01 1.736173033714294434e-01 3.868377208709716797e-01 -3.541502356529235840e-02 1.911341845989227295e-01 -5.576199851930141449e-03 5.106396675109863281e-01
2.097971439361572266e-01 4.391761720180511475e-01 2.070876806974411011e-01 4.348463565111160278e-02 6.925597786903381348e-03 -2.583191692829132080e-01 -7.031629085540771484e-01 -3.963816463947296143e-01
1.432469338178634644e-01 5.701937079429626465e-01 3.922205418348312378e-02 3.494939506053924561e-01 5.803243517875671387e-01 2.890961803495883942e-02 -2.740526199340820312e-01 -3.434508144855499268e-01
7.208577394485473633e-01 5.348020792007446289e-01 -1.759008020162582397e-01 -5.134860426187515259e-02 -3.274992341175675392e-03 8.237727731466293335e-02 -3.885381221771240234e-01 -5.490431934595108032e-02
1.831939518451690674e-01 6.782405376434326172e-01 5.173110589385032654e-02 4.837122187018394470e-02 -6.584100127220153809e-01 1.525981128215789795e-01 -2.044387161731719971e-01 -5.318756401538848877e-02
-8.216995000839233398e-02 7.767424583435058594e-01 2.961445748805999756e-01 1.032924372702836990e-02 -3.568823039531707764e-01 1.763792932033538818e-01 2.951749563217163086e-01 2.377143949270248413e-01
1.159301251173019409e-01 6.496650576591491699e-01 1.849326193332672119e-01 4.264589548110961914e-01 4.188558757305145264e-01 3.630614280700683594e-01 1.187009662389755249e-01 -1.645739525556564331e-01
-2.509988546371459961e-01 6.287085413932800293e-01 -3.277587518095970154e-02 -3.102761984337121248e-04 -1.282745152711868286e-01 -7.615424692630767822e-02 -4.237792789936065674e-01 5.820724368095397949e-01
2.984748184680938721e-01 6.272914409637451172e-01 4.373382329940795898e-01 3.477431237697601318e-01 1.817314326763153076e-01 3.837549686431884766e-01 -1.576617360115051270e-01 -8.761703036725521088e-03
-2.866077423095703125e-01 3.338306248188018799e-01 2.445711493492126465e-01 -3.556007444858551025e-01 -1.961385458707809448e-01 3.151479363441467285e-01 -6.942222118377685547e-01 -2.032385766506195068e-02
2.943650186061859131e-01 3.556546270847320557e-01 2.567235231399536133e-01 -3.870269060134887695e-01 6.489272713661193848e-01 1.129035353660583496e-01 -1.418962329626083374e-01 3.423065841197967529e-01
-2.004967182874679565e-01 4.025614261627197266e-01 5.320119857788085938e-01 2.811851203441619873e-01 3.397599458694458008e-01 1.781171262264251709e-01 -4.279970228672027588e-01 3.244988918304443359e-01
-2.732593417167663574e-01 4.188886880874633789e-01 5.296427607536315918e-01 -4.188596606254577637e-01 7.198295742273330688e-02 7.478287816047668457e-02 -4.789823293685913086e-01 -2.317297607660293579e-01
4.278648495674133301e-01 6.904482841491699219e-01 -4.061436653137207031e-02 -4.655006527900695801e-01 -1.761285215616226196e-01 -1.355733536183834076e-02 2.349080294370651245e-01 -1.883761733770370483e-01
4.193468391895294189e-01 5.998588800430297852e-01 1.410598158836364746e-01 -1.525393128395080566e-01 -2.472246438264846802e-01 -1.453194618225097656e-01 -1.920250058174133301e-01 -5.495814681053161621e-01
-9.858612716197967529e-02 3.354458808898925781e-01 5.798377394676208496e-01 2.737033180892467499e-02 2.844565510749816895e-01 2.115501761436462402e-01 -4.655534923076629639e-01 4.454064667224884033e-01
-4.655703306198120117e-01 3.971149921417236328e-01 4.648191928863525391e-01 -1.351999938488006592e-01 -1.328300535678863525e-01 1.102023795247077942e-01 -6.004120111465454102e-01 3.041508235037326813e-02
-3.960483074188232422e-01 4.497039616107940674e-01 2.781439125537872314e-01 -3.647150397300720215e-01 1.941781491041183472e-01 1.256559789180755615e-01 -5.989523530006408691e-01 -1.352498084306716919e-01
1.047989204525947571e-01 8.260994553565979004e-01 1.139586418867111206e-01 -1.323744356632232666e-01 -2.647897899150848389e-01 -7.708216551691293716e-03 3.601996898651123047e-01 2.759540379047393799e-01
6.203053593635559082e-01 4.905366897583007812e-01 1.804027706384658813e-02 -3.621104061603546143e-01 3.290163278579711914e-01 3.342256247997283936e-01 1.248154565691947937e-01 8.722568303346633911e-02
-2.858997583389282227e-01 4.256919026374816895e-01 6.006480455398559570e-01 3.463777601718902588e-01 -2.187932655215263367e-02 -6.475413590669631958e-02 -4.407518506050109863e-01 -2.394955754280090332e-01
5.986153334379196167e-02 4.417429566383361816e-01 2.750557363033294678e-01 -1.501287817955017090e-01 8.181856274604797363e-01 1.617843210697174072e-01 -1.381527073681354523e-02 8.539737761020660400e-02
3.474983870983123779e-01 6.651428937911987305e-01 -2.161458134651184082e-01 1.329253613948822021e-01 4.921275675296783447e-01 -2.676848173141479492e-01 -1.632404327392578125e-01 1.787441074848175049e-01
-1.895183175802230835e-01 2.816465497016906738e-01 5.356594324111938477e-01 -3.025888800621032715e-01 -4.182288050651550293e-02 6.639283150434494019e-02 -6.681533455848693848e-01 2.316914945840835571e-01
1.767688989639282227e-01 6.237193942070007324e-01 -1.314815878868103027e-01 3.897074460983276367e-01 4.817371368408203125e-01 2.867204844951629639e-01 -2.495422959327697754e-01 -1.844368875026702881e-01
-2.355844378471374512e-01 4.553555548191070557e-01 2.539447844028472900e-01 -5.252200365066528320e-01 4.625853300094604492e-01 4.059656858444213867e-01 -1.119628399610519409e-01 7.401592284440994263e-02
-4.010747075080871582e-01 6.277243494987487793e-01 1.251539289951324463e-01 -2.938934266567230225e-01 3.205804526805877686e-01 -4.517835378646850586e-02 -3.266447484493255615e-01 -3.627049028873443604e-01
4.856663942337036133e-01 5.907881855964660645e-01 3.177716135978698730e-01 4.001598060131072998e-01 -1.605538874864578247e-01 3.019740879535675049e-01 1.267562657594680786e-01 -1.447679400444030762e-01
2.536528110504150391e-01 2.894700765609741211e-01 -3.770477324724197388e-02 -3.453973233699798584e-01 2.383535504341125488e-01 2.327854335308074951e-01 -5.309703946113586426e-01 5.815628767013549805e-01
5.680634379386901855e-01 3.130539059638977051e-01 3.448164761066436768e-01 -5.131065845489501953e-01 1.895883381366729736e-01 1.168803498148918152e-01 -3.753657639026641846e-01 8.136449009180068970e-02
-4.726194441318511963e-01 5.703358650207519531e-01 1.542740017175674438e-01 -7.996106892824172974e-02 2.795908227562904358e-02 2.547574341297149658e-01 -4.719407260417938232e-01 -3.643387258052825928e-01
1.868286728858947754e-01 7.565357685089111328e-01 2.857916951179504395e-01 3.665272891521453857e-01 -3.643820285797119141e-01 -2.410034462809562683e-02 6.599070131778717041e-02 -1.975343972444534302e-01
4.093676805496215820e-01 5.032853484153747559e-01 1.815675050020217896e-01 -3.471144735813140869e-01 2.995508015155792236e-01 4.379852414131164551e-01 3.735060393810272217e-01 6.780986487865447998e-02
1.890187859535217285e-01 3.120302259922027588e-01 7.201328277587890625e-01 -2.848645448684692383e-01 2.193783968687057495e-01 -1.738855540752410889e-01 -3.378504812717437744e-01 -2.732472121715545654e-01
3.801055550575256348e-01 6.581519842147827148e-01 1.529795527458190918e-01 -3.269306719303131104e-01 -3.134975731372833252e-01 8.583296090364456177e-02 1.444841772317886353e-01 -4.068729579448699951e-01
2.679559886455535889e-01 2.088468372821807861e-01 3.924189805984497070e-01 -1.597548425197601318e-01 -1.503801494836807251e-01 -2.296903133392333984e-01 -7.210621833801269531e-01 3.313091695308685303e-01
5.059469938278198242e-01 3.387906551361083984e-01 2.180665135383605957e-01 -5.174916982650756836e-01 3.403468728065490723e-01 4.014783799648284912e-01 -1.911432743072509766e-01 1.819917187094688416e-02
3.336998820304870605e-02 8.207315802574157715e-01 -2.493832558393478394e-01 1.221790015697479248e-01 -2.745823860168457031e-01 -1.564035415649414062e-01 -3.571372926235198975e-01 -1.440899223089218140e-01
3.659764230251312256e-01 5.532276034355163574e-01 3.046872615814208984e-01 -7.505895942449569702e-02 -1.747909337282180786e-01 -1.327030211687088013e-01 -8.935540914535522461e-02 -6.366993188858032227e-01
3.233400881290435791e-01 6.661463975906372070e-01 3.812502697110176086e-02 1.993990875780582428e-02 3.923979997634887695e-01 3.579279780387878418e-01 4.006841182708740234e-01 8.492677658796310425e-02
-2.084651738405227661e-01 4.996170103549957275e-01 6.649262309074401855e-01 -2.836033999919891357e-01 -1.331188231706619263e-01 1.177916768938302994e-02 9.541356004774570465e-03 -4.079424738883972168e-01
3.732484877109527588e-01 3.625131547451019287e-01 1.041540801525115967e-01 -2.129464596509933472e-01 2.120853513479232788e-01 5.218934640288352966e-02 -7.461184263229370117e-01 -2.620667815208435059e-01
-2.105344533920288086e-01 6.876576542854309082e-01 3.367751240730285645e-01 -2.801975011825561523e-01 5.772763490676879883e-02 -1.667620092630386353e-01 1.174629330635070801e-01 -4.959176480770111084e-01
4.319243133068084717e-01 5.952551364898681641e-01 8.566410094499588013e-02 -5.948703885078430176e-01 -2.472086399793624878e-01 9.673964232206344604e-03 8.996701985597610474e-02 1.691261380910873413e-01
-2.425028234720230103e-01 7.340985536575317383e-01 -1.473947912454605103e-01 -2.622221112251281738e-01 5.125191807746887207e-01 2.620779536664485931e-02 -5.808706628158688545e-04 -2.200976908206939697e-01
1.677208095788955688e-01 3.733121454715728760e-01 3.694920241832733154e-01 -1.753212511539459229e-01 3.492950648069381714e-02 -5.209271311759948730e-01 -5.428289771080017090e-01 -3.130452930927276611e-01
-1.357656270265579224e-01 4.937444627285003662e-01 4.496029019355773926e-01 2.427936196327209473e-01 5.526779890060424805e-01 -2.187263518571853638e-01 1.469521820545196533e-01 3.190668225288391113e-01
2.899306416511535645e-01 3.732400238513946533e-01 3.569641709327697754e-01 -1.706778705120086670e-01 7.107679247856140137e-01 2.469153404235839844e-01 -2.132703810930252075e-01 9.184421598911285400e-02
6.294694542884826660e-01 6.350355744361877441e-01 -2.239216566085815430e-01 -2.148751318454742432e-01 7.939528673887252808e-02 2.840724885463714600e-01 2.935261465609073639e-02 -1.277638375759124756e-01
-2.661849558353424072e-01 4.405724704265594482e-01 5.086397528648376465e-01 -3.903102278709411621e-01 3.530186712741851807e-01 -3.138158321380615234e-01 -2.776444256305694580e-01 -1.542593389749526978e-01
-1.325730830430984497e-01 7.645603418350219727e-01 2.284314483404159546e-01 -2.241584807634353638e-01 2.406222522258758545e-01 -8.901008963584899902e-02 3.593423068523406982e-01 -3.170097172260284424e-01
1.209018528461456299e-01 7.366788983345031738e-01 4.427368566393852234e-02 3.602660596370697021e-01 1.393549889326095581e-01 -4.614995792508125305e-02 -4.808733984827995300e-02 5.357921719551086426e-01
4.445348381996154785e-01 5.476388335227966309e-01 1.385995894670486450e-01 -4.333766698837280273e-01 4.579441845417022705e-01 1.548888832330703735e-01 2.112038880586624146e-01 -1.309383958578109741e-01
3.123621940612792969e-01 6.264752745628356934e-01 3.842913806438446045e-01 4.815507829189300537e-01 -1.014919355511665344e-01 2.432613074779510498e-01 8.589918911457061768e-02 -2.313701808452606201e-01
6.863129138946533203e-01 4.298684895038604736e-01 2.552766203880310059e-01 -1.644947081804275513e-01 2.238933742046356201e-01 4.109427630901336670e-01 -1.720054894685745239e-01 -5.809435248374938965e-02
8.796929381787776947e-03 7.346875071525573730e-01 3.666586417239159346e-04 -2.660591853782534599e-03 2.916743606328964233e-02 -5.781682729721069336e-01 -1.163254901766777039e-01 3.338994979858398438e-01
2.542905807495117188e-01 7.875993251800537109e-01 2.036796361207962036e-01 2.605508267879486084e-01 -3.612455427646636963e-01 1.784621626138687134e-01 6.728520989418029785e-02 1.969193220138549805e-01
1.788852214813232422e-01 7.452720999717712402e-01 2.347503900527954102e-01 2.750509232282638550e-02 -5.151960253715515137e-01 1.456142514944076538e-01 1.722746640443801880e-01 2.009882032871246338e-01
3.006874322891235352e-01 7.755188941955566406e-01 -1.122206151485443115e-01 2.716621458530426025e-01 -4.912405833601951599e-02 -3.847984969615936279e-01 -2.325132042169570923e-01 1.312182992696762085e-01
2.609000802040100098e-01 6.544007062911987305e-01 1.990923285484313965e-01 2.584004104137420654e-01 -4.994463622570037842e-01 2.406413406133651733e-01 -1.108135059475898743e-01 2.786533534526824951e-01
-1.599185913801193237e-01 3.608751893043518066e-01 1.071400567889213562e-01 -8.997435867786407471e-02 4.228492975234985352e-01 2.285166829824447632e-01 -6.722455024719238281e-01 3.764112889766693115e-01
3.275505304336547852e-01 2.243017554283142090e-01 5.816017389297485352e-01 -2.477989941835403442e-01 6.532517820596694946e-02 -2.309034466743469238e-01 -6.004221439361572266e-01 -1.569835841655731201e-01
4.983924925327301025e-01 6.393172144889831543e-01 -1.800282746553421021e-01 -5.487954020500183105e-01 -5.954509600996971130e-02 2.898893691599369049e-02 3.106510639190673828e-02 6.277391314506530762e-02
3.447463512420654297e-01 4.136189818382263184e-01 1.040141191333532333e-02 2.709107398986816406e-01 6.293097138404846191e-02 4.139437153935432434e-02 -7.392621636390686035e-01 -2.904935479164123535e-01
5.508113503456115723e-01 2.606757879257202148e-01 3.803033232688903809e-01 -7.037782669067382812e-02 1.178375035524368286e-01 -1.759576648473739624e-01 -5.615830421447753906e-01 -3.447450995445251465e-01
-1.327079683542251587e-01 5.709355473518371582e-01 1.006890386343002319e-01 -1.601960361003875732e-01 5.651910305023193359e-01 3.959774672985076904e-01 -9.462217986583709717e-02 -3.680050075054168701e-01
-2.699779570102691650e-01 3.923892974853515625e-01 2.997533679008483887e-01 -6.089418530464172363e-01 3.231040537357330322e-01 1.366668492555618286e-01 -2.704409956932067871e-01 3.409806489944458008e-01
3.109596669673919678e-01 4.924679398536682129e-01 5.795477032661437988e-01 4.994220733642578125e-01 -2.204988449811935425e-01 1.168849766254425049e-01 2.256924659013748169e-02 -1.126510873436927795e-01
2.084720283746719360e-01 6.995803117752075195e-01 3.171358704566955566e-01 2.190388590097427368e-01 -5.386726260185241699e-01 -1.382215768098831177e-01 -3.384022042155265808e-02 9.030592441558837891e-02
-3.522793650627136230e-01 4.355621933937072754e-01 3.844818174839019775e-01 -5.174755454063415527e-01 2.894790470600128174e-01 1.644959151744842529e-01 -3.933888971805572510e-01 -7.046806812286376953e-02
1.854376047849655151e-01 7.007359862327575684e-01 3.491934239864349365e-01 4.340338408946990967e-01 -3.656073510646820068e-01 -3.595717251300811768e-02 -7.828517816960811615e-03 -1.709899753332138062e-01
6.082055345177650452e-02 4.227001965045928955e-01 3.502693176269531250e-01 -7.636731863021850586e-02 2.930108308792114258e-01 7.368213534355163574e-01 -2.416225075721740723e-01 -4.429813846945762634e-02
1.994460076093673706e-01 3.005446791648864746e-01 6.570824384689331055e-01 -3.238630294799804688e-01 4.651424288749694824e-01 -1.470803618431091309e-01 -4.425193369388580322e-02 3.054523169994354248e-01
-4.664706438779830933e-02 4.681304693222045898e-01 1.880542933940887451e-01 -7.000532746315002441e-01 1.283583045005798340e-01 -3.168721497058868408e-02 -2.910345792770385742e-01 -3.886615633964538574e-01
2.952355444431304932e-01 7.460535168647766113e-01 2.390665113925933838e-01 3.770535886287689209e-01 -1.322025507688522339e-01 4.367668554186820984e-02 1.606890708208084106e-01 -3.342331349849700928e-01
-4.085265994071960449e-01 4.671279489994049072e-01 1.775051802396774292e-01 -6.345310211181640625e-01 2.094715982675552368e-01 1.769501483067870140e-03 -2.544564008712768555e-01 2.685707509517669678e-01
-1.262058019638061523e-01 3.591002523899078369e-01 6.195167303085327148e-01 -6.250060796737670898e-01 2.470839470624923706e-01 2.796237729489803314e-02 -9.404119104146957397e-02 1.000474244356155396e-01
4.462267458438873291e-01 5.810263156890869141e-01 -2.625522948801517487e-02 -4.270839989185333252e-01 -3.958775699138641357e-01 -1.825134009122848511e-01 -1.173823252320289612e-01 2.763894796371459961e-01
-1.357140839099884033e-01 4.672839641571044922e-01 1.957430392503738403e-01 -5.712634921073913574e-01 4.299593865871429443e-01 4.198994040489196777e-01 -5.303491652011871338e-02 1.859480738639831543e-01
-2.494997978210449219e-01 3.612501919269561768e-01 3.648451268672943115e-01 -3.683580458164215088e-01 -5.866780877113342285e-02 -8.229251205921173096e-02 -7.214903235435485840e-01 -8.767242729663848877e-02
-3.838190436363220215e-01 5.517837405204772949e-01 2.711469531059265137e-01 -3.692748248577117920e-01 2.669506072998046875e-01 2.984618842601776123e-01 -2.873242199420928955e-01 -3.089269995689392090e-01
-2.607367932796478271e-02 4.278964698314666748e-01 4.257966578006744385e-01 -6.964175701141357422e-01 1.129798367619514465e-01 3.447703644633293152e-02 -1.161446422338485718e-01 -3.499745428562164307e-01
-3.434024453163146973e-01 4.923690855503082275e-01 4.736779928207397461e-01 -2.541137635707855225e-01 1.315788626670837402e-01 1.370806843042373657e-01 -4.440523087978363037e-01 -3.426604270935058594e-01
-2.607946991920471191e-01 3.474412262439727783e-01 2.973829507827758789e-01 -3.196631371974945068e-01 1.138663366436958313e-01 3.176196813583374023e-01 -7.037749886512756348e-01 1.072494983673095703e-01
-1.966132968664169312e-02 8.973035216331481934e-01 -1.166861429810523987e-01 -7.321201264858245850e-02 -2.791500650346279144e-03 -9.814806282520294189e-02 3.454095125198364258e-01 2.157211154699325562e-01
2.220349907875061035e-01 5.127443075180053711e-01 1.393646001815795898e-01 4.127637445926666260e-01 4.584598541259765625e-01 1.178447082638740540e-01 -3.650403022766113281e-01 -3.750601112842559814e-01
-2.002446502447128296e-01 5.023640990257263184e-01 3.428193926811218262e-01 2.738961875438690186e-01 -1.623007804155349731e-01 -1.429368108510971069e-01 -5.449510812759399414e-01 -4.138163030147552490e-01
1.127319708466529846e-01 5.151785612106323242e-01 8.628319948911666870e-02 2.141702771186828613e-01 5.769224166870117188e-01 4.657471179962158203e-01 -3.680512681603431702e-02 -3.427163958549499512e-01
-8.340086042881011963e-02 7.669722437858581543e-01 1.907674819231033325e-01 2.063640952110290527e-01 -2.390171736478805542e-01 2.265039086341857910e-01 2.260279096662998199e-02 4.656988680362701416e-01
3.977452516555786133e-01 2.887210249900817871e-01 7.350507974624633789e-01 -2.114331722259521484e-01 3.536486625671386719e-01 -1.135148406028747559e-01 -1.784169375896453857e-01 6.041324883699417114e-02
4.958471953868865967e-01 7.435119748115539551e-01 5.169047042727470398e-02 -6.410846114158630371e-02 -1.225275546312332153e-01 6.958570331335067749e-02 3.601402342319488525e-01 -2.121029645204544067e-01
-9.282976388931274414e-02 3.837320804595947266e-01 2.634711563587188721e-01 -7.079461812973022461e-01 2.533566355705261230e-01 2.506887316703796387e-01 -3.589166104793548584e-01 1.329353004693984985e-01
-2.705692499876022339e-02 4.113496243953704834e-01 3.250415325164794922e-01 -5.042588710784912109e-01 3.988434374332427979e-01 4.822408258914947510e-01 -2.702392637729644775e-01 7.395134866237640381e-02
5.704008936882019043e-01 4.520485401153564453e-01 5.780264362692832947e-02 -4.271567761898040771e-01 3.821727633476257324e-01 3.689586222171783447e-01 3.841094300150871277e-02 -2.879052236676216125e-02
2.647532522678375244e-01 5.610599517822265625e-01 -2.015339434146881104e-01 -5.479255318641662598e-01 3.511258959770202637e-01 3.763930499553680420e-01 7.093843072652816772e-02 -6.546333432197570801e-02
6.208114624023437500e-01 4.244137108325958252e-01 -2.292963713407516479e-01 -2.210705280303955078e-01 -4.255979135632514954e-02 1.123932525515556335e-01 -5.631545782089233398e-01 3.781825304031372070e-02
1.564865410327911377e-01 7.504079341888427734e-01 2.183085083961486816e-01 2.210713326930999756e-01 -5.162273049354553223e-01 -3.195817396044731140e-02 -1.321701239794492722e-02 2.195043414831161499e-01
-5.345299243927001953e-01 4.927922189235687256e-01 4.154690802097320557e-01 -4.251376688480377197e-01 7.424624264240264893e-02 2.268993407487869263e-01 -2.375219911336898804e-01 6.829612702131271362e-02
1.450322270393371582e-01 4.912038445472717285e-01 1.181789636611938477e-01 -2.210488021373748779e-01 3.635345399379730225e-01 -5.284689664840698242e-01 -3.563582301139831543e-01 -3.693610131740570068e-01
-2.807971537113189697e-01 4.962588846683502197e-01 3.079893887042999268e-01 -6.884384751319885254e-01 2.416154146194458008e-01 -3.110102005302906036e-02 8.445266634225845337e-02 1.989908963441848755e-01
7.052003741264343262e-01 5.249816775321960449e-01 1.754983663558959961e-01 1.550788432359695435e-01 2.657313942909240723e-01 2.847082316875457764e-01 -2.742682397365570068e-02 1.407605856657028198e-01
5.443643331527709961e-01 3.612964153289794922e-01 3.050817251205444336e-01 -3.442138135433197021e-01 2.606333792209625244e-01 -4.158867597579956055e-01 -3.039955794811248779e-01 -1.681352704763412476e-01
-2.650955617427825928e-01 3.994103074073791504e-01 6.806486248970031738e-01 -4.336508810520172119e-01 1.991181671619415283e-01 5.384508147835731506e-02 -2.696030139923095703e-01 -6.022600084543228149e-02
5.978003740310668945e-01 4.640440344810485840e-01 -1.170077919960021973e-01 -2.110726237297058105e-01 -1.507832258939743042e-01 -2.191318757832050323e-02 -5.691478252410888672e-01 -1.480219513177871704e-01
-1.790193170309066772e-01 3.648994266986846924e-01 5.689770728349685669e-02 -2.339147478342056274e-01 2.146513462066650391e-01 5.077079534530639648e-01 -6.697336435317993164e-01 1.564014405012130737e-01
9.751140326261520386e-02 4.121763408184051514e-01 4.600365757942199707e-01 -5.176789760589599609e-01 3.480550944805145264e-01 4.432686865329742432e-01 -3.765317797660827637e-02 1.480871737003326416e-01
3.230275213718414307e-01 7.713142037391662598e-01 -2.064495235681533813e-01 2.399286329746246338e-01 -2.343242466449737549e-01 -1.318819522857666016e-01 -3.221185505390167236e-01 1.564592272043228149e-01
3.951170742511749268e-01 6.341382861137390137e-01 4.032920002937316895e-01 -7.864964753389358521e-02 -1.718491464853286743e-01 -5.893396213650703430e-02 3.598075211048126221e-01 -3.323462009429931641e-01
4.644929170608520508e-01 2.116084992885589600e-01 4.043711125850677490e-01 5.420148000121116638e-02 2.201409041881561279e-01 3.688734471797943115e-01 -5.701233148574829102e-01 2.518810033798217773e-01
5.301972031593322754e-01 2.841880023479461670e-01 3.538749814033508301e-01 -5.470033288002014160e-01 2.763534188270568848e-01 -1.272352486848831177e-01 -2.878003716468811035e-01 1.957015544176101685e-01
-4.026812911033630371e-01 6.021965742111206055e-01 2.065609097480773926e-01 -5.092462897300720215e-01 4.013219475746154785e-01 6.756649911403656006e-02 7.708186656236648560e-02 -4.051787778735160828e-02
1.556973308324813843e-01 4.016200602054595947e-01 4.677293598651885986e-01 4.872734546661376953e-01 4.200724065303802490e-01 2.686113715171813965e-01 -2.933667600154876709e-01 -1.535464376211166382e-01
3.975794911384582520e-01 3.242139220237731934e-01 3.446629643440246582e-02 -5.337284207344055176e-01 9.988166391849517822e-02 -3.528228774666786194e-02 -6.271713376045227051e-01 -2.149341404438018799e-01
3.898769915103912354e-01 3.812513351440429688e-01 4.511350095272064209e-01 -5.386935919523239136e-02 6.656146049499511719e-01 -1.208124086260795593e-01 9.706459194421768188e-02 1.707593798637390137e-01
3.488191962242126465e-01 6.473317146301269531e-01 2.728346884250640869e-01 3.147518038749694824e-01 -5.005817413330078125e-01 -1.149881184101104736e-01 -1.315991431474685669e-01 -6.823895126581192017e-02
-7.683310657739639282e-02 4.369633197784423828e-01 2.340114414691925049e-01 -2.900807261466979980e-01 7.460486292839050293e-01 2.130945175886154175e-01 -4.958220943808555603e-02 2.445307821035385132e-01
3.104183673858642578e-01 7.625033259391784668e-01 -1.912069767713546753e-01 -4.508927762508392334e-01 -1.624348908662796021e-01 6.260420382022857666e-02 1.826351433992385864e-01 -1.367658525705337524e-01
5.323522686958312988e-01 2.517675459384918213e-01 4.810375869274139404e-01 -2.406496554613113403e-01 3.313351869583129883e-01 -3.833286464214324951e-01 -1.708853989839553833e-01 2.792473137378692627e-01
-4.380089342594146729e-01 4.151242077350616455e-01 3.753429055213928223e-01 -5.054531693458557129e-01 1.840603649616241455e-01 2.010159492492675781e-01 -2.052568048238754272e-01 3.507689237594604492e-01
-4.504573047161102295e-01 6.610761284828186035e-01 2.387429587543010712e-02 -4.083290994167327881e-01 3.983492031693458557e-02 1.161027625203132629e-01 -2.328099310398101807e-01 -3.514212071895599365e-01
3.755396306514739990e-01 5.130497813224792480e-01 7.304979115724563599e-02 -5.421162769198417664e-02 -5.925780534744262695e-02 -4.147683382034301758e-01 -5.729562044143676758e-01 -2.892262339591979980e-01
-2.981455996632575989e-02 7.859306335449218750e-01 -3.225547820329666138e-02 1.081323325634002686e-01 -1.734493076801300049e-01 -4.737037718296051025e-01 -2.897998392581939697e-01 1.738598048686981201e-01
4.363690018653869629e-01 5.346235632896423340e-01 -3.090450167655944824e-01 -2.634399235248565674e-01 2.432236969470977783e-01 -2.059317380189895630e-02 -4.876262247562408447e-01 -2.479702383279800415e-01
2.367117255926132202e-02 5.103358030319213867e-01 1.874693110585212708e-02 -5.298444628715515137e-02 -2.095542848110198975e-01 4.117484986782073975e-01 -7.213760018348693848e-01 4.477804899215698242e-02
3.071259260177612305e-01 8.241829276084899902e-01 -2.101569622755050659e-01 1.349027305841445923e-01 -2.738421559333801270e-01 -1.151151433587074280e-01 -2.664718627929687500e-01 -6.915999948978424072e-02
4.780697226524353027e-01 2.203319221735000610e-01 5.355792045593261719e-01 -2.024071663618087769e-01 -5.094939097762107849e-02 -4.172792434692382812e-01 -4.665462970733642578e-01 2.657815814018249512e-02
-3.735324144363403320e-01 4.352623522281646729e-01 1.973335593938827515e-01 -3.854251205921173096e-01 4.515822529792785645e-01 -1.401927880942821503e-02 -3.396044969558715820e-01 4.050589799880981445e-01
-2.353497743606567383e-01 7.474950551986694336e-01 2.732518315315246582e-01 -3.593538701534271240e-01 7.247458212077617645e-03 -7.903850078582763672e-02 2.262764573097229004e-01 -3.529297113418579102e-01
3.239591792225837708e-02 4.077903330326080322e-01 3.525521159172058105e-01 -6.031035631895065308e-02 4.271207451820373535e-01 6.870528459548950195e-01 -2.216422855854034424e-01 -3.359040990471839905e-02
-1.298888176679611206e-01 7.548787593841552734e-01 1.850523985922336578e-02 2.234368324279785156e-01 -1.762816607952117920e-01 -1.573446840047836304e-01 -3.034557700157165527e-01 4.637913405895233154e-01
-3.115525543689727783e-01 7.079781889915466309e-01 7.874407619237899780e-02 -4.590528011322021484e-01 -1.460902485996484756e-02 1.003451123833656311e-01 1.630493998527526855e-01 -3.845827579498291016e-01
-3.400167822837829590e-01 5.467234849929809570e-01 3.845711052417755127e-01 -3.424273133277893066e-01 5.427390336990356445e-01 1.013702154159545898e-01 -3.375763446092605591e-02 -1.197903230786323547e-01
2.316982448101043701e-01 5.956581830978393555e-01 1.559753119945526123e-01 -1.479552388191223145e-01 -2.503815293312072754e-01 -1.397182047367095947e-01 -2.414243668317794800e-01 -6.362313628196716309e-01
5.254968628287315369e-02 6.563650965690612793e-01 3.327050805091857910e-01 5.019362568855285645e-01 -1.079364567995071411e-01 4.228299558162689209e-01 4.413332790136337280e-02 -1.068072170019149780e-01
4.887851178646087646e-01 2.656309306621551514e-01 4.299708306789398193e-01 -1.901702731847763062e-01 3.515967726707458496e-01 1.881330460309982300e-01 -1.867451667785644531e-01 5.249777436256408691e-01
-6.545357406139373779e-02 8.282347917556762695e-01 8.631703257560729980e-02 1.163925081491470337e-01 -2.321918457746505737e-01 1.437295079231262207e-01 7.722000032663345337e-02 4.563012719154357910e-01
5.551005005836486816e-01 2.803989946842193604e-01 6.067506074905395508e-01 3.454590439796447754e-01 1.229635924100875854e-01 2.437322735786437988e-01 -2.019002735614776611e-01 1.022856459021568298e-01
-3.660740256309509277e-01 4.773991107940673828e-01 3.386032879352569580e-01 -3.530347943305969238e-01 3.342435359954833984e-01 9.439989179372787476e-02 -5.187972784042358398e-01 -9.493850171566009521e-02
-4.683940708637237549e-01 5.693477988243103027e-01 2.943215668201446533e-01 2.515969276428222656e-01 -2.420281171798706055e-01 7.070092018693685532e-03 -3.918792903423309326e-01 -3.071269690990447998e-01
2.903894186019897461e-01 5.124267935752868652e-01 2.065833359956741333e-01 -6.228221952915191650e-02 6.669445037841796875e-01 -9.373039007186889648e-03 3.334577083587646484e-01 2.245888561010360718e-01
4.850442111492156982e-01 6.994436979293823242e-01 -1.342068463563919067e-01 -4.408124685287475586e-01 -1.297907829284667969e-01 4.753527790307998657e-02 2.047388255596160889e-01 -4.648058861494064331e-02
3.722297251224517822e-01 3.699272274971008301e-01 -9.562272578477859497e-02 -7.182477116584777832e-01 1.880243718624114990e-01 1.415044665336608887e-01 -2.585437893867492676e-01 2.781252264976501465e-01
-2.740609049797058105e-01 8.788797855377197266e-01 5.916113778948783875e-02 2.325489185750484467e-02 -2.212468534708023071e-01 -5.905736982822418213e-02 2.168653160333633423e-01 2.212497293949127197e-01
2.754994928836822510e-01 7.712646722793579102e-01 1.967112571001052856e-01 3.778192400932312012e-01 -5.419291183352470398e-02 1.866875141859054565e-01 2.021275162696838379e-01 -2.629895806312561035e-01
2.773109078407287598e-01 3.983814418315887451e-01 2.566725611686706543e-01 -1.816809773445129395e-01 2.602073848247528076e-01 -1.949348896741867065e-01 -5.280424952507019043e-01 -5.300621390342712402e-01
5.994511395692825317e-02 5.848129391670227051e-01 1.852625608444213867e-01 1.684876084327697754e-01 5.096583366394042969e-01 3.803548812866210938e-01 3.078256733715534210e-02 -4.316492378711700439e-01
6.764822602272033691e-01 3.454742729663848877e-01 2.001851648092269897e-01 -5.263190269470214844e-01 2.668145298957824707e-01 1.200369969010353088e-01 -8.248064666986465454e-02 1.163250952959060669e-01
5.489553809165954590e-01 3.271699845790863037e-01 1.235836818814277649e-01 -4.361589550971984863e-01 -4.345627129077911377e-01 2.422940284013748169e-01 -3.530732691287994385e-01 1.178492158651351929e-01
5.028462409973144531e-01 4.747339785099029541e-01 1.927029341459274292e-01 -7.821270823478698730e-02 -5.676135793328285217e-02 -4.687764048576354980e-01 -4.364637136459350586e-01 -2.550452351570129395e-01
3.792453110218048096e-01 4.632970988750457764e-01 1.544907391071319580e-01 -1.348313987255096436e-01 -3.392443358898162842e-01 -4.509579539299011230e-01 -4.915947616100311279e-01 1.984102576971054077e-01
-2.595787644386291504e-01 4.084298908710479736e-01 4.930324852466583252e-01 -4.532755613327026367e-01 3.146059513092041016e-01 -3.790341084823012352e-03 -4.660548567771911621e-01 -3.264386579394340515e-02
2.364109456539154053e-01 7.889122366905212402e-01 -2.599175274372100830e-01 2.471500188112258911e-01 1.985773257911205292e-02 -2.104631364345550537e-01 -3.428610563278198242e-01 1.756256371736526489e-01
4.193189144134521484e-01 7.326737642288208008e-01 -1.653547734022140503e-01 -4.214200675487518311e-01 -2.023640573024749756e-01 -1.315648406744003296e-01 1.443024128675460815e-01 5.779320001602172852e-02
5.926957726478576660e-01 6.271678805351257324e-01 3.966536745429039001e-02 2.789467275142669678e-01 2.508002519607543945e-01 2.801403999328613281e-01 1.372046172618865967e-01 -1.256311833858489990e-01
3.526393473148345947e-01 5.881361961364746094e-01 -1.282183527946472168e-01 -6.219230294227600098e-01 -3.412174582481384277e-01 7.325261831283569336e-02 -1.227691117674112320e-02 6.758036464452743530e-02
-2.678996324539184570e-01 6.612898707389831543e-01 -6.331536173820495605e-02 1.516613066196441650e-01 -7.522931788116693497e-03 7.631565909832715988e-03 -4.317165613174438477e-01 5.267081856727600098e-01
2.325529307126998901e-01 2.632334530353546143e-01 5.787911415100097656e-01 -4.011397063732147217e-02 9.843112528324127197e-02 6.806231737136840820e-01 -2.475957423448562622e-01 7.601852715015411377e-02
-2.751410603523254395e-01 5.246963500976562500e-01 2.486670166254043579e-01 -4.416644573211669922e-01 6.101393699645996094e-01 1.089242026209831238e-01 9.759846143424510956e-03 8.864901214838027954e-02
3.379980102181434631e-02 6.792597770690917969e-01 3.971463143825531006e-01 -2.821531295776367188e-01 -1.363435238599777222e-01 -3.785093724727630615e-01 1.792615503072738647e-01 -3.257826566696166992e-01
-4.645068943500518799e-02 7.406839728355407715e-01 -1.351234763860702515e-01 3.748888671398162842e-01 2.607977390289306641e-01 2.864332795143127441e-01 -5.317180231213569641e-02 3.708680272102355957e-01
4.574524164199829102e-01 4.930965900421142578e-01 3.593574166297912598e-01 1.237005889415740967e-01 -1.783238798379898071e-01 -3.723122477531433105e-01 -3.178788423538208008e-01 3.628922104835510254e-01
1.639263145625591278e-02 3.894588947296142578e-01 1.063843294978141785e-01 -1.343078166246414185e-01 3.372112512588500977e-01 6.122902035713195801e-01 -5.705356001853942871e-01 -6.764148175716400146e-02
-3.294950425624847412e-01 5.991716384887695312e-01 3.016037940979003906e-01 -3.370540738105773926e-01 5.639109611511230469e-01 -7.316788658499717712e-03 -8.895906060934066772e-02 4.351177066564559937e-02
-2.840543165802955627e-02 6.746791601181030273e-01 2.580498754978179932e-01 5.581109523773193359e-01 -3.508683294057846069e-02 3.768024146556854248e-01 -7.839493453502655029e-02 -1.287113279104232788e-01
3.905275464057922363e-01 3.527270555496215820e-01 4.247829318046569824e-01 -1.250021308660507202e-01 6.020269989967346191e-01 3.919079005718231201e-01 7.485264539718627930e-02 7.331168651580810547e-02
3.791623190045356750e-02 7.399885654449462891e-01 3.678558766841888428e-02 2.143880724906921387e-02 -1.783664226531982422e-01 -4.441665709018707275e-01 -2.374463677406311035e-01 4.045826494693756104e-01
-2.538851499557495117e-01 6.994446516036987305e-01 1.138132363557815552e-01 -1.701902896165847778e-01 -1.325231641530990601e-01 -5.342090874910354614e-02 -2.355777323246002197e-01 -5.731390714645385742e-01
-3.738805651664733887e-01 4.684698283672332764e-01 3.378151655197143555e-01 -6.511968374252319336e-01 1.899125725030899048e-01 7.946011424064636230e-02 -2.002114355564117432e-01 1.418013721704483032e-01
2.445811033248901367e-01 2.959255278110504150e-01 7.742834687232971191e-01 -3.378470540046691895e-01 -2.077038586139678955e-01 -2.638581693172454834e-01 1.565941721200942993e-01 4.085347801446914673e-02
-1.792714893817901611e-01 4.667449295520782471e-01 4.750665426254272461e-01 3.109218180179595947e-01 6.179855763912200928e-02 2.290193550288677216e-02 -4.351889193058013916e-01 -4.836500585079193115e-01
-2.923051118850708008e-01 6.412900686264038086e-01 -2.544488385319709778e-02 -1.765799522399902344e-01 6.671608090400695801e-01 -1.589396893978118896e-01 -2.731093205511569977e-02 -1.911629736423492432e-02
7.650206238031387329e-02 3.945026099681854248e-01 5.210357904434204102e-01 -4.729723632335662842e-01 2.291483581066131592e-01 5.051317811012268066e-01 -1.483881324529647827e-01 1.168239861726760864e-01
5.031880736351013184e-01 6.136059761047363281e-01 -3.932875581085681915e-03 -4.803014695644378662e-01 1.307654231786727905e-01 3.453935086727142334e-01 5.314777046442031860e-02 -1.906888000667095184e-02
3.725843429565429688e-01 5.986562967300415039e-01 -8.484868705272674561e-02 -5.971490144729614258e-01 -3.345675468444824219e-01 -4.213196411728858948e-02 7.548380643129348755e-02 1.399891972541809082e-01
-4.818277657032012939e-01 5.134326219558715820e-01 4.331547021865844727e-01 -3.887554705142974854e-01 2.585073113441467285e-01 1.807472296059131622e-02 -8.391389856114983559e-04 3.135632276535034180e-01
3.393540978431701660e-01 3.281874358654022217e-01 -1.430328935384750366e-01 -3.934853076934814453e-01 1.347182989120483398e-01 -8.477953262627124786e-03 -7.618294954299926758e-01 -5.690123513340950012e-02
-3.722487986087799072e-01 5.945429205894470215e-01 2.799703180789947510e-01 -2.523201406002044678e-01 4.048982858657836914e-01 1.105654239654541016e-01 -2.480086386203765869e-01 -3.580855727195739746e-01
4.862550199031829834e-01 5.822887420654296875e-01 1.667214781045913696e-01 -1.980705559253692627e-01 3.542147278785705566e-01 2.590721845626831055e-01 4.053204357624053955e-01 -2.442735061049461365e-02
-5.142073631286621094e-01 5.320671796798706055e-01 3.174498081207275391e-01 -4.007625281810760498e-01 -9.788404405117034912e-02 4.112917780876159668e-01 -7.011862099170684814e-02 -8.632270991802215576e-02
6.180590987205505371e-01 3.908809721469879150e-01 2.949518710374832153e-02 -3.526072800159454346e-01 1.760452687740325928e-01 -1.390777807682752609e-02 -4.829930067062377930e-01 -2.748555541038513184e-01
-2.583377361297607422e-01 4.586004912853240967e-01 3.048276305198669434e-01 -5.672944784164428711e-01 5.374867003411054611e-03 2.846093289554119110e-02 -4.973219633102416992e-01 -2.450232654809951782e-01
-2.478672266006469727e-01 7.152395844459533691e-01 3.702906966209411621e-01 5.886416882276535034e-02 -3.198422119021415710e-02 -3.367403447628021240e-01 9.321048855781555176e-02 -4.041147828102111816e-01
9.951007366180419922e-02 2.726206779479980469e-01 6.565715670585632324e-01 -3.784829378128051758e-01 3.146693110466003418e-02 -5.031195282936096191e-01 -2.197248339653015137e-01 1.975895762443542480e-01
5.049322247505187988e-01 6.602776646614074707e-01 -7.872793823480606079e-02 -4.763786196708679199e-01 -2.822556905448436737e-02 -1.516344398260116577e-02 2.575142979621887207e-01 -9.274797886610031128e-02
-3.757646977901458740e-01 6.110371947288513184e-01 1.903924494981765747e-01 -5.341443419456481934e-01 -3.185166046023368835e-03 2.910293042659759521e-01 1.787320077419281006e-01 -2.173054665327072144e-01
-2.005952149629592896e-01 6.905227303504943848e-01 2.483340054750442505e-01 -4.875069260597229004e-01 2.746897339820861816e-01 8.822145313024520874e-02 -2.294793128967285156e-01 2.184233665466308594e-01
4.013769328594207764e-01 3.225876688957214355e-01 1.365030407905578613e-01 -3.690624535083770752e-01 -1.031997799873352051e-02 4.280211869627237320e-03 -7.009472846984863281e-01 -2.975594997406005859e-01
7.233379036188125610e-02 6.073120832443237305e-01 1.111401710659265518e-02 2.139133960008621216e-01 7.235741019248962402e-01 -1.470379978418350220e-01 -1.269956864416599274e-02 -1.863237321376800537e-01
-9.922540187835693359e-02 9.483407735824584961e-01 -1.371922492980957031e-01 1.210417151451110840e-01 -6.041616946458816528e-02 -2.589886076748371124e-02 2.171834558248519897e-01 -7.643284648656845093e-02
2.365694940090179443e-01 2.989674508571624756e-01 6.003910303115844727e-01 -3.232553899288177490e-01 2.155728787183761597e-01 -4.388718008995056152e-01 -3.319219350814819336e-01 -2.010909616947174072e-01
9.926272183656692505e-02 4.578838348388671875e-01 -2.108243852853775024e-01 -2.896424233913421631e-01 2.808379232883453369e-01 4.066921770572662354e-01 -6.346561312675476074e-01 7.136487215757369995e-02
3.633541464805603027e-01 6.494902372360229492e-01 -3.977198004722595215e-01 -1.542017608880996704e-01 -1.601060777902603149e-01 9.603820741176605225e-02 -4.786866307258605957e-01 1.336735021322965622e-02
2.958286106586456299e-01 5.684540271759033203e-01 -1.694899499416351318e-01 -5.158890485763549805e-01 2.388981282711029053e-01 2.092183530330657959e-01 -1.744269281625747681e-01 -4.039895534515380859e-01
3.723824024200439453e-02 6.424266099929809570e-01 3.712317943572998047e-01 -2.488040477037429810e-01 9.018644690513610840e-02 1.823179870843887329e-01 4.509991407394409180e-01 -3.760469257831573486e-01
-2.114456146955490112e-01 7.730351090431213379e-01 1.069643646478652954e-01 -1.674847900867462158e-01 -5.659792944788932800e-02 -2.341458946466445923e-01 -7.152363657951354980e-02 -5.050462484359741211e-01
2.744307518005371094e-01 6.070051193237304688e-01 4.251436889171600342e-01 3.921056091785430908e-01 -4.478306472301483154e-01 2.944423258304595947e-02 -3.554692119359970093e-02 -1.380423456430435181e-01
-1.049982979893684387e-01 8.140697479248046875e-01 -2.637226693332195282e-02 1.315228343009948730e-01 -1.873962283134460449e-01 -1.288149803876876831e-01 -1.820736378431320190e-01 4.726633727550506592e-01
-2.807435095310211182e-01 7.198624014854431152e-01 -1.853547990322113037e-01 2.265010476112365723e-01 6.896405667066574097e-02 -1.558227650821208954e-02 -4.813476502895355225e-01 2.839501500129699707e-01
-1.583414971828460693e-01 6.689597368240356445e-01 3.688722848892211914e-01 -4.005729556083679199e-01 4.214202761650085449e-01 -2.023645490407943726e-01 1.110592558979988098e-01 -3.836649935692548752e-03
-1.594960838556289673e-01 5.477878451347351074e-01 5.311774015426635742e-01 -3.424546718597412109e-01 4.208734631538391113e-01 3.771282732486724854e-02 2.511464953422546387e-01 -1.828481703996658325e-01
5.558172464370727539e-01 3.089483082294464111e-01 3.950528800487518311e-01 -3.130593299865722656e-01 4.164870083332061768e-01 2.881658971309661865e-01 -1.013164445757865906e-01 2.734579145908355713e-01
2.274620383977890015e-01 4.282055497169494629e-01 6.760107278823852539e-01 -3.384502530097961426e-01 1.585076451301574707e-01 2.870175242424011230e-01 -1.143241599202156067e-01 2.697930335998535156e-01
-2.189220786094665527e-01 7.971922755241394043e-01 1.278148889541625977e-01 -1.741472780704498291e-01 -6.390442606061697006e-03 -3.048192858695983887e-01 1.317334473133087158e-01 -3.994800150394439697e-01
2.087699174880981445e-01 5.774912834167480469e-01 3.623442351818084717e-01 -2.874402105808258057e-01 1.504869461059570312e-01 -2.228806316852569580e-01 1.619155108928680420e-01 -5.571938157081604004e-01
-2.499286234378814697e-01 6.922486424446105957e-01 4.538175165653228760e-01 -3.632477819919586182e-01 2.392761856317520142e-01 6.331216078251600266e-03 1.330990623682737350e-02 -2.509142756462097168e-01
5.847823023796081543e-01 3.182397186756134033e-01 -7.064050436019897461e-02 -4.855080842971801758e-01 9.986338764429092407e-02 1.107032895088195801e-01 -4.834605157375335693e-01 2.451184093952178955e-01
4.129852950572967529e-01 7.390196323394775391e-01 -1.947290450334548950e-01 -4.232709705829620361e-01 -8.696129918098449707e-02 4.531778022646903992e-02 2.115247398614883423e-01 -1.088894009590148926e-01
4.529159367084503174e-01 5.943013429641723633e-01 2.938213944435119629e-01 -2.359374165534973145e-01 -1.784699559211730957e-01 1.360782682895660400e-01 1.572698503732681274e-01 -4.738912880420684814e-01
-4.755686819553375244e-01 5.900069475173950195e-01 4.257586002349853516e-01 -4.349462687969207764e-01 1.099816113710403442e-01 1.378703266382217407e-01 1.552765667438507080e-01 7.903591729700565338e-03
-6.357368081808090210e-03 6.161273121833801270e-01 5.025010108947753906e-01 5.954780057072639465e-02 2.873892188072204590e-01 -3.341321945190429688e-01 3.351720273494720459e-01 -2.402423322200775146e-01
4.999301135540008545e-01 2.889724373817443848e-01 2.949863374233245850e-01 -1.864142864942550659e-01 2.217619866132736206e-02 7.027906179428100586e-01 -2.219306677579879761e-01 3.373343497514724731e-02
-4.983521997928619385e-01 5.353149175643920898e-01 1.731656342744827271e-01 -4.977806508541107178e-01 -2.957110852003097534e-02 2.680820226669311523e-01 -3.344176113605499268e-01 -5.228248611092567444e-02
-2.176087200641632080e-01 8.179826140403747559e-01 1.876723617315292358e-01 1.207950264215469360e-01 -2.065088301897048950e-01 2.269909828901290894e-01 1.391256600618362427e-01 3.467158973217010498e-01
4.394510686397552490e-01 5.595018267631530762e-01 -1.018571853637695312e-01 -5.917448997497558594e-01 -1.978848278522491455e-01 1.741070151329040527e-01 6.673707067966461182e-02 2.436763197183609009e-01
-3.692961931228637695e-01 7.796810269355773926e-01 1.911636292934417725e-01 -1.608533598482608795e-02 1.947126835584640503e-01 -6.590229272842407227e-02 1.105899289250373840e-01 -4.054988920688629150e-01
1.463948935270309448e-01 3.932149410247802734e-01 5.520125031471252441e-01 9.569247253239154816e-03 6.007855534553527832e-01 4.247207567095756531e-02 -1.960692703723907471e-01 3.434400260448455811e-01
2.661067545413970947e-01 6.008057594299316406e-01 -2.354688197374343872e-02 -5.207648277282714844e-01 -3.848170340061187744e-01 -1.771477460861206055e-01 -8.083534240722656250e-02 3.323689699172973633e-01
2.620587646961212158e-01 6.345104575157165527e-01 1.683232486248016357e-01 -4.017578959465026855e-01 -2.991355955600738525e-01 -5.938140675425529480e-02 -1.262217853218317032e-02 -4.957943558692932129e-01
-2.863253951072692871e-01 3.760956823825836182e-01 4.338422119617462158e-01 -4.966500997543334961e-01 1.777551472187042236e-01 3.065692782402038574e-01 -4.623464047908782959e-01 4.841019585728645325e-02
-8.266201615333557129e-02 7.317791581153869629e-01 2.137916237115859985e-01 5.569338798522949219e-01 7.900095731019973755e-02 2.021770775318145752e-01 1.708581484854221344e-02 2.331858277320861816e-01
5.865623354911804199e-01 5.017285346984863281e-01 -3.437869250774383545e-02 -3.720952570438385010e-01 4.273266196250915527e-01 2.699506282806396484e-01 -2.016530930995941162e-02 -9.321182221174240112e-02
-2.245158553123474121e-01 6.375570297241210938e-01 2.871366441249847412e-01 -1.992780417203903198e-01 -2.115079946815967560e-02 1.721382737159729004e-01 -1.763360798358917236e-01 -5.998173952102661133e-01
1.311702728271484375e-01 3.533661663532257080e-01 5.679320096969604492e-01 2.427610158920288086e-01 3.570200800895690918e-01 2.891522943973541260e-01 -4.367415904998779297e-01 2.731880843639373779e-01
6.871479004621505737e-02 4.639123678207397461e-01 -2.614744752645492554e-02 -1.065403148531913757e-01 -1.580808758735656738e-01 -2.594282925128936768e-01 -6.145938038825988770e-01 5.459038019180297852e-01
1.770152598619461060e-01 5.230978727340698242e-01 1.445756703615188599e-01 4.332084208726882935e-02 6.350619196891784668e-01 3.858332633972167969e-01 1.192947477102279663e-01 -3.253509998321533203e-01
4.274097383022308350e-01 2.786149978637695312e-01 6.232638359069824219e-01 -4.265382587909698486e-01 3.293893337249755859e-01 6.067299097776412964e-02 -1.316791921854019165e-01 1.994588375091552734e-01
-1.840677857398986816e-02 3.493053913116455078e-01 4.760812819004058838e-01 -4.115847647190093994e-01 -4.373754560947418213e-02 6.370408535003662109e-01 -1.650854796171188354e-01 2.158799022436141968e-01
-3.809509873390197754e-01 7.833167314529418945e-01 -6.612108647823333740e-02 -3.257065713405609131e-01 2.874658703804016113e-01 2.482899650931358337e-02 1.626626402139663696e-02 -2.175238281488418579e-01
1.186162084341049194e-01 8.229185938835144043e-01 -6.962247192859649658e-02 1.695150285959243774e-01 3.302798271179199219e-01 -5.907515436410903931e-02 1.725285500288009644e-01 -3.644337654113769531e-01
3.512340188026428223e-01 4.055000841617584229e-01 1.476722955703735352e-01 -3.598236739635467529e-01 1.193528249859809875e-01 7.140303254127502441e-01 -1.640740633010864258e-01 9.959770739078521729e-02
1.382444947957992554e-01 5.281098484992980957e-01 1.059355735778808594e-01 -3.426487445831298828e-01 2.703791856765747070e-01 -5.339269638061523438e-01 -2.984233498573303223e-01 -3.551318049430847168e-01
2.837236821651458740e-01 6.622473597526550293e-01 3.430009782314300537e-01 1.993104368448257446e-01 -4.997058212757110596e-01 -8.169047534465789795e-02 3.389624878764152527e-02 2.569571733474731445e-01
-3.241833746433258057e-01 6.052464246749877930e-01 3.355059325695037842e-01 -5.416155457496643066e-01 -3.135945275425910950e-02 -5.081577226519584656e-02 7.898370735347270966e-03 -3.450249731540679932e-01
-7.263048738241195679e-02 6.734256148338317871e-01 3.689542114734649658e-01 -1.480784174054861069e-02 3.492328524589538574e-01 -2.697986364364624023e-01 9.813983738422393799e-02 -4.477610588073730469e-01
-2.527797520160675049e-01 6.009231209754943848e-01 2.404168248176574707e-01 -6.818638443946838379e-01 1.306823194026947021e-01 1.212136596441268921e-01 9.248244017362594604e-02 1.092326939105987549e-01
4.114701226353645325e-02 7.010185122489929199e-01 3.917495533823966980e-02 -1.770247817039489746e-01 -9.213713929057121277e-03 7.356628775596618652e-02 7.426332682371139526e-03 -6.844379305839538574e-01
3.919202685356140137e-01 4.622488319873809814e-01 1.665652692317962646e-01 3.827719986438751221e-01 1.475649923086166382e-01 8.004578948020935059e-02 -6.549633741378784180e-01 3.614591062068939209e-02
2.421257942914962769e-01 5.915603041648864746e-01 3.360703289508819580e-01 -1.252266913652420044e-01 3.560819625854492188e-01 2.505693733692169189e-01 3.703760504722595215e-01 -3.688478469848632812e-01
3.424256443977355957e-01 2.283686399459838867e-01 3.340715169906616211e-01 -3.938592374324798584e-01 1.577812582254409790e-01 2.158901542425155640e-01 -6.971896886825561523e-01 7.928820699453353882e-02
-2.676096558570861816e-02 7.144117951393127441e-01 -5.037350580096244812e-02 -1.809514909982681274e-01 -2.397978454828262329e-01 -3.268958032131195068e-01 -3.722860515117645264e-01 3.881467282772064209e-01
-5.153770446777343750e-01 5.399732589721679688e-01 5.795565992593765259e-02 -4.436099231243133545e-01 9.997782856225967407e-02 2.964177429676055908e-01 -3.788369894027709961e-01 -3.591966256499290466e-02
1.450362801551818848e-01 4.943283200263977051e-01 1.572781056165695190e-01 2.235885858535766602e-01 5.041015744209289551e-01 2.823312580585479736e-01 -5.029409527778625488e-01 -2.703643739223480225e-01
-3.600252568721771240e-01 4.242784380912780762e-01 4.496421217918395996e-01 1.681012958288192749e-01 2.984517514705657959e-01 -5.779347941279411316e-02 -4.607175290584564209e-01 3.940296471118927002e-01
2.099065184593200684e-01 5.506279468536376953e-01 2.315708696842193604e-01 -2.506979405879974365e-01 6.568903475999832153e-02 -2.940112054347991943e-01 -3.157226443290710449e-01 -5.880777239799499512e-01
5.533767342567443848e-01 6.489351987838745117e-01 -2.370283305644989014e-01 -4.107057452201843262e-01 -1.345092151314020157e-02 1.901394277811050415e-01 5.902452021837234497e-02 8.931969851255416870e-02
3.863873481750488281e-01 5.196493268013000488e-01 -2.059565037488937378e-01 -6.659297943115234375e-01 1.661603897809982300e-01 1.604271531105041504e-01 -1.976792663335800171e-01 -4.863704368472099304e-02
7.286440730094909668e-01 5.528851151466369629e-01 -7.424323260784149170e-02 -2.963875532150268555e-01 1.209856420755386353e-01 2.324015498161315918e-01 -3.728419542312622070e-02 -5.525856395252048969e-04
-4.892539232969284058e-02 6.197786331176757812e-01 -3.502637892961502075e-02 -1.742501258850097656e-01 5.544694066047668457e-01 3.877748250961303711e-01 4.176904261112213135e-02 -3.497720956802368164e-01
1.093454435467720032e-01 3.086774051189422607e-01 6.044744849205017090e-01 -3.865321874618530273e-01 3.383940756320953369e-01 -4.374406635761260986e-01 -2.652404904365539551e-01 -4.180928319692611694e-02
5.806742906570434570e-01 5.412305593490600586e-01 3.442867398262023926e-01 2.201153188943862915e-01 -3.891281411051750183e-02 3.370485305786132812e-01 2.505089044570922852e-01 1.582149714231491089e-01
7.489158958196640015e-02 6.654459238052368164e-01 2.215786874294281006e-01 5.254470109939575195e-01 2.538900673389434814e-01 3.923764526844024658e-01 8.259525895118713379e-02 3.375894203782081604e-02
3.194069862365722656e-01 7.812369465827941895e-01 2.504482567310333252e-01 2.897974252700805664e-01 -3.109320998191833496e-01 3.083892725408077240e-02 9.677801281213760376e-03 -2.078882455825805664e-01
-3.839377760887145996e-01 5.170412063598632812e-01 2.304494678974151611e-01 -4.513909816741943359e-01 3.714045286178588867e-01 2.773180417716503143e-02 -4.172490239143371582e-01 -1.248698756098747253e-01
-2.748391330242156982e-01 4.709259271621704102e-01 1.581228375434875488e-01 -3.749162554740905762e-01 6.178606152534484863e-01 3.106471598148345947e-01 -1.488113850355148315e-01 1.916481554508209229e-01
-3.833017349243164062e-01 4.184689521789550781e-01 4.043552875518798828e-01 -2.299754768610000610e-01 2.518306970596313477e-01 1.817597001791000366e-01 -5.204965472221374512e-01 3.069196045398712158e-01
-4.775657057762145996e-01 5.535410642623901367e-01 2.260918319225311279e-01 -4.765043854713439941e-01 -4.950742796063423157e-02 3.585327863693237305e-01 -1.126467138528823853e-01 2.089579999446868896e-01
6.639508008956909180e-01 5.854608416557312012e-01 -1.253739595413208008e-01 -6.177433207631111145e-02 -1.886699944734573364e-01 1.883435398340225220e-01 -2.813537120819091797e-01 2.159652709960937500e-01
2.127513587474822998e-01 7.578443884849548340e-01 1.634524911642074585e-01 1.305161416530609131e-01 -3.874101042747497559e-01 -2.709341645240783691e-01 -3.997827693819999695e-02 3.340167999267578125e-01
5.316055417060852051e-01 5.628441572189331055e-01 2.241485267877578735e-01 1.876780092716217041e-01 -1.208808720111846924e-01 3.176753818988800049e-01 -1.713697165250778198e-01 -4.126002788543701172e-01
4.899116456508636475e-01 5.744445323944091797e-01 3.491645455360412598e-01 -1.437507122755050659e-01 -1.663729250431060791e-01 1.205758452415466309e-01 3.009879589080810547e-01 -3.932018876075744629e-01
1.220013499259948730e-01 3.792503476142883301e-01 2.251882255077362061e-01 -6.392761468887329102e-01 4.092639982700347900e-01 2.390368580818176270e-01 -7.756374031305313110e-02 3.889076411724090576e-01
5.462936758995056152e-01 5.110055208206176758e-01 3.590695559978485107e-01 4.018090069293975830e-01 -9.697174280881881714e-02 3.748955428600311279e-01 -4.655876662582159042e-03 9.117082692682743073e-03
5.958239436149597168e-01 2.609883248805999756e-01 4.145807623863220215e-01 -1.035781800746917725e-01 3.596507310867309570e-01 3.818686604499816895e-01 -3.232145607471466064e-01 1.209678128361701965e-01
1.688058674335479736e-02 5.798752903938293457e-01 1.420567091554403305e-02 4.315944388508796692e-02 -6.133583784103393555e-01 3.403175473213195801e-01 -4.112409949302673340e-01 -1.585307158529758453e-02
3.913609683513641357e-01 8.044549226760864258e-01 -1.383133381605148315e-01 -2.906028330326080322e-01 -1.797027140855789185e-01 -3.236173093318939209e-02 2.396011203527450562e-01 -7.320764660835266113e-02
-2.840234041213989258e-01 6.388527750968933105e-01 3.101456761360168457e-01 -2.181495279073715210e-01 5.096992850303649902e-01 1.189778093248605728e-02 3.058683127164840698e-02 -3.264168500900268555e-01
2.173969708383083344e-02 2.915151417255401611e-01 2.184081822633743286e-01 -1.782972514629364014e-01 -7.655277848243713379e-02 5.796018838882446289e-01 -6.279602646827697754e-01 3.145180642604827881e-01
4.596190452575683594e-01 3.706730306148529053e-01 5.716128945350646973e-01 -4.377266764640808105e-01 3.582423329353332520e-01 6.016923580318689346e-03 6.729499995708465576e-02 1.016992423683404922e-02
-3.224523663520812988e-01 5.743954181671142578e-01 1.697865128517150879e-01 2.161070108413696289e-01 -1.899029016494750977e-01 -1.343856602907180786e-01 -5.288948416709899902e-01 -3.958688676357269287e-01
3.788585364818572998e-01 3.763826787471771240e-01 2.464224994182586670e-01 -5.478771924972534180e-01 3.932756781578063965e-01 3.324500024318695068e-01 -2.524445652961730957e-01 -1.580886542797088623e-01
-3.725032210350036621e-01 6.042096614837646484e-01 3.348876237869262695e-01 -5.339998602867126465e-01 2.997780684381723404e-03 1.998764127492904663e-01 2.392598837614059448e-01 -4.076280072331428528e-02
-3.262219950556755066e-02 6.235964894294738770e-01 1.356162130832672119e-01 -2.167116254568099976e-01 6.912578940391540527e-01 2.170343548059463501e-01 1.652443781495094299e-02 -1.396183967590332031e-01
5.179658532142639160e-01 3.707398474216461182e-01 6.611922979354858398e-01 -6.480969488620758057e-02 9.206134825944900513e-02 -2.256253510713577271e-01 3.047849833965301514e-01 2.473492175340652466e-02
4.618073105812072754e-01 3.919773697853088379e-01 3.054222166538238525e-01 1.305692344903945923e-01 3.604285418987274170e-01 -2.312722802162170410e-01 -5.823177099227905273e-01 1.634882390499114990e-02
3.236041367053985596e-01 3.705692589282989502e-01 5.819134116172790527e-01 2.065410912036895752e-01 -1.347233057022094727e-01 -1.604793369770050049e-01 -4.800485670566558838e-01 -3.198837041854858398e-01
2.697908580303192139e-01 6.916685700416564941e-01 -2.934485487639904022e-02 1.212019249796867371e-01 6.278078556060791016e-01 -8.986194431781768799e-02 1.183644756674766541e-01 -1.304931938648223877e-01
7.594092935323715210e-02 8.378643393516540527e-01 -1.695490032434463501e-01 2.004757821559906006e-01 1.846310049295425415e-01 1.319421082735061646e-01 1.854647323489189148e-02 -4.140504598617553711e-01
9.714823961257934570e-02 5.759117603302001953e-01 5.131795406341552734e-01 2.753926068544387817e-02 3.917183876037597656e-01 -3.746970370411872864e-02 3.833050727844238281e-01 -3.049691915512084961e-01
-3.642723262310028076e-01 7.368696331977844238e-01 2.327958941459655762e-01 5.702367797493934631e-02 3.176757097244262695e-01 -2.749045193195343018e-01 -5.518575757741928101e-02 -2.955457270145416260e-01
1.183795109391212463e-01 7.672823071479797363e-01 -9.276661090552806854e-03 2.768842279911041260e-01 1.769101917743682861e-01 3.752159178256988525e-01 2.615728080272674561e-01 2.828581631183624268e-01
3.354181349277496338e-01 3.265665769577026367e-01 7.285096645355224609e-01 -1.231955885887145996e-01 3.346194028854370117e-01 8.455812186002731323e-02 1.850176006555557251e-01 2.856460511684417725e-01
4.243550077080726624e-02 5.962439775466918945e-01 3.158757090568542480e-01 3.112592101097106934e-01 4.595122933387756348e-01 -9.679197333753108978e-03 -1.278135031461715698e-01 -4.673874378204345703e-01
6.015421822667121887e-02 7.756435871124267578e-01 1.247713565826416016e-01 2.146744541823863983e-02 3.890614807605743408e-01 4.570440351963043213e-01 1.142871677875518799e-01 7.355377823114395142e-02
1.201529577374458313e-01 8.310096859931945801e-01 -2.923206090927124023e-01 -3.459245860576629639e-01 -2.485270351171493530e-01 -1.291947159916162491e-02 4.603198543190956116e-02 -1.606850475072860718e-01
-3.236730396747589111e-01 5.841878652572631836e-01 3.287467658519744873e-01 -5.631549954414367676e-01 2.362571656703948975e-01 -8.830328285694122314e-02 1.540012210607528687e-01 2.034969478845596313e-01
6.426692008972167969e-01 6.116088628768920898e-01 3.692502677440643311e-01 1.134232282638549805e-01 -1.965423226356506348e-01 -3.275218978524208069e-02 -1.071442887187004089e-01 1.118873283267021179e-01
4.619286060333251953e-01 5.921475887298583984e-01 2.959309220314025879e-01 -1.286675631999969482e-01 -3.012846969068050385e-02 2.702542841434478760e-01 1.045588403940200806e-01 -4.969659447669982910e-01
4.395457506179809570e-01 6.347133517265319824e-01 2.791984975337982178e-01 -1.899527311325073242e-01 -5.686348304152488708e-03 4.959963262081146240e-01 1.289283633232116699e-01 -1.650376319885253906e-01
2.515000104904174805e-01 6.425715088844299316e-01 8.635493367910385132e-02 -3.296260163187980652e-02 -1.381274461746215820e-01 -3.115921020507812500e-01 -1.705197840929031372e-01 6.083256602287292480e-01
3.669711947441101074e-01 4.214086830615997314e-01 5.730634927749633789e-01 -4.696137905120849609e-01 -3.468716144561767578e-02 1.143287643790245056e-01 3.800994902849197388e-02 -3.508405089378356934e-01
-1.428621262311935425e-01 7.780637741088867188e-01 1.597239822149276733e-01 4.451899230480194092e-02 2.742328345775604248e-01 -1.796546429395675659e-01 2.193076536059379578e-02 -4.886239171028137207e-01
-3.700011596083641052e-02 6.574580073356628418e-01 3.419805765151977539e-01 5.548219010233879089e-02 2.089489549398422241e-01 -3.964192271232604980e-01 -2.951138615608215332e-01 -3.980590105056762695e-01
2.811223566532135010e-01 5.810460448265075684e-01 4.209123253822326660e-01 5.548405051231384277e-01 -1.266144495457410812e-02 2.751836478710174561e-01 1.127499639987945557e-01 -9.870026260614395142e-02
1.851727515459060669e-01 7.137553691864013672e-01 6.725080311298370361e-02 1.818806380033493042e-01 -1.707722395658493042e-01 -3.849289715290069580e-01 -4.257223606109619141e-01 -2.451292723417282104e-01
-1.946871429681777954e-01 7.184779047966003418e-01 2.543523311614990234e-01 2.099957764148712158e-01 2.502824068069458008e-01 -3.332200944423675537e-01 -3.408221602439880371e-01 -2.173864096403121948e-01
1.904942244291305542e-01 6.981314420700073242e-01 3.258243501186370850e-01 5.736496448516845703e-01 -1.369295716285705566e-01 9.671429544687271118e-02 -2.954702265560626984e-02 -1.100575625896453857e-01
1.889396272599697113e-02 6.900990605354309082e-01 5.374089479446411133e-01 8.877328038215637207e-02 -1.862243860960006714e-01 6.189312413334846497e-02 -2.083041220903396606e-01 3.805474042892456055e-01
3.368339836597442627e-01 6.895484328269958496e-01 -5.638355389237403870e-02 2.000427246093750000e-01 -3.500449657440185547e-01 1.101787760853767395e-01 -2.062081992626190186e-01 4.366658031940460205e-01
-1.808207184076309204e-01 7.464853525161743164e-01 -6.059554219245910645e-02 7.693397812545299530e-03 -2.122476547956466675e-01 1.237033382058143616e-01 -1.849979162216186523e-01 5.583518743515014648e-01
6.120362877845764160e-01 5.193424820899963379e-01 2.186418920755386353e-01 1.021746918559074402e-01 3.292190134525299072e-01 2.892760336399078369e-01 1.033237390220165253e-02 -3.244665265083312988e-01
5.114111304283142090e-02 6.454633474349975586e-01 3.439417183399200439e-01 1.866577118635177612e-01 4.453917741775512695e-01 3.038488030433654785e-01 -3.327842950820922852e-01 1.618067771196365356e-01
-1.284094061702489853e-02 7.939106822013854980e-01 3.167181313037872314e-01 -3.105554878711700439e-01 -1.105718463659286499e-01 -2.332159727811813354e-01 -3.133125603199005127e-01 8.947228640317916870e-02
1.079157888889312744e-01 9.403727054595947266e-01 -5.747679620981216431e-02 -2.528685629367828369e-01 1.125013679265975952e-01 -1.241473946720361710e-02 -7.603693753480911255e-02 1.349626481533050537e-01
9.735023975372314453e-02 3.779249191284179688e-01 1.859742403030395508e-01 -3.985897302627563477e-01 1.480344235897064209e-01 6.839644908905029297e-01 -8.747004717588424683e-02 3.960590958595275879e-01
-1.330850869417190552e-01 7.769796252250671387e-01 3.545854687690734863e-01 -5.018556118011474609e-02 3.379663527011871338e-01 1.003445312380790710e-01 8.739217370748519897e-02 -3.441131412982940674e-01
