# Supplementary material for: Where is your field going? A machine learning approach to study the relative motion of the domains of physics
Source: PLoS One. 2020 Jun 18;15(6):e0233997. doi: 10.1371/journal.pone.0233997 (PMC7302634; doi:10.1371/journal.pone.0233997)
Supplement: S13 Data — (ZIP) [file pone.0233997.s013.zip › 12/Pacs4Run_12_VS_500_embeddings1989-1993ED8.txt]

-5.389015674591064453e-01 5.715605616569519043e-01 -3.655923306941986084e-01 -2.506632506847381592e-01 3.357762992382049561e-01 -1.760133504867553711e-01 -1.505191773176193237e-01 -1.415325552225112915e-01
-2.816577553749084473e-01 7.378872632980346680e-01 4.075855910778045654e-01 2.243113815784454346e-01 -2.250614576041698456e-02 -2.981346845626831055e-01 2.350224405527114868e-01 1.229764744639396667e-01
-5.461356639862060547e-01 1.012718230485916138e-01 -3.451531529426574707e-01 -2.043827809393405914e-02 3.305780291557312012e-01 -1.591138690710067749e-01 3.333438336849212646e-01 5.711519122123718262e-01
-3.237516880035400391e-01 4.437392652034759521e-01 3.757732212543487549e-01 -7.637502253055572510e-02 6.006203889846801758e-01 -3.019896745681762695e-01 2.063017189502716064e-01 2.381983995437622070e-01
-4.751665890216827393e-01 2.494089901447296143e-01 7.538445293903350830e-02 2.520278096199035645e-01 4.744403362274169922e-01 -4.688568040728569031e-02 1.240861937403678894e-01 6.325517296791076660e-01
-4.299455881118774414e-01 2.008491307497024536e-01 -1.546409428119659424e-01 4.324043393135070801e-01 1.231023594737052917e-01 -4.910380244255065918e-01 5.506341457366943359e-01 6.669834256172180176e-02
-6.109589934349060059e-01 3.139165639877319336e-01 -3.125843405723571777e-02 -1.020693853497505188e-01 -3.330890834331512451e-01 -3.221658766269683838e-01 -5.484414100646972656e-01 3.553828969597816467e-02
-5.427968502044677734e-01 -1.124488841742277145e-02 -1.547805815935134888e-01 -1.796579211950302124e-01 5.353477001190185547e-01 -3.703957498073577881e-01 4.628981947898864746e-01 1.046237200498580933e-01
-3.121944963932037354e-01 4.267801344394683838e-01 -5.770304203033447266e-01 1.088618412613868713e-01 3.418909609317779541e-01 -3.131629526615142822e-01 4.712367057800292969e-02 3.979915380477905273e-01
-3.621894121170043945e-01 7.408648729324340820e-01 9.627518802881240845e-02 1.618260443210601807e-01 -1.960196793079376221e-01 -2.661001384258270264e-01 1.484579741954803467e-01 3.914188146591186523e-01
-3.503144085407257080e-01 6.017633676528930664e-01 -3.253464996814727783e-01 3.709681332111358643e-01 -2.917293831706047058e-02 6.975405663251876831e-02 -3.748413324356079102e-01 3.542182743549346924e-01
-4.821466505527496338e-01 1.386642307043075562e-01 -4.601031243801116943e-01 3.111612051725387573e-02 4.454507529735565186e-01 -1.864692866802215576e-01 2.201757878065109253e-01 5.039536952972412109e-01
-7.019849419593811035e-01 1.184706240892410278e-01 3.832262158393859863e-01 7.687705010175704956e-02 1.345132291316986084e-01 -3.361935541033744812e-02 2.919970154762268066e-01 4.857191741466522217e-01
-7.069112062454223633e-01 8.434654772281646729e-02 3.102315962314605713e-01 3.996746987104415894e-02 2.633819580078125000e-01 -1.528260260820388794e-01 3.051518797874450684e-01 4.576872587203979492e-01
-6.370545029640197754e-01 2.525199651718139648e-01 3.671320080757141113e-01 2.982095777988433838e-01 3.461935743689537048e-02 -3.951281905174255371e-01 6.664985418319702148e-02 3.806748390197753906e-01
-5.735353231430053711e-01 3.257504105567932129e-01 -2.367750853300094604e-01 5.703482031822204590e-01 -1.092649921774864197e-01 -1.503255218267440796e-01 -3.054651618003845215e-01 -2.360908538103103638e-01
-5.200493931770324707e-01 3.061411082744598389e-01 2.580778896808624268e-01 -2.467920035123825073e-01 1.171116828918457031e-01 -6.409899592399597168e-01 2.891034185886383057e-01 1.230910606682300568e-02
-4.137475788593292236e-01 4.374068379402160645e-01 2.419580370187759399e-01 1.439252644777297974e-01 2.404237240552902222e-01 -6.510336995124816895e-01 -1.107178032398223877e-01 2.536199390888214111e-01
-4.901963174343109131e-01 5.043008327484130859e-01 2.230997681617736816e-01 -1.056030392646789551e-01 8.414228260517120361e-02 -2.743525207042694092e-01 1.596439033746719360e-01 5.801959037780761719e-01
-3.667473196983337402e-01 6.242484450340270996e-01 -2.137045562267303467e-02 9.300927817821502686e-02 -4.314515739679336548e-02 -4.925425052642822266e-01 -2.982807811349630356e-03 4.714173078536987305e-01
-4.218532741069793701e-01 6.131505370140075684e-01 -1.029431000351905823e-01 9.652074426412582397e-02 -3.101548850536346436e-01 -5.444280505180358887e-01 -6.686910241842269897e-02 -1.705970317125320435e-01
-5.174999237060546875e-01 3.839711248874664307e-01 3.187483549118041992e-01 2.875981628894805908e-01 1.915329992771148682e-01 -4.500038623809814453e-01 -8.121467195451259613e-03 4.014877974987030029e-01
-4.915118515491485596e-01 4.106396734714508057e-01 -5.556281208992004395e-01 -1.541966199874877930e-02 -9.460283443331718445e-03 -2.101340740919113159e-01 -2.875343263149261475e-01 3.923121094703674316e-01
-6.776087284088134766e-01 2.335922271013259888e-01 3.364418148994445801e-01 -3.231904655694961548e-02 -3.149079084396362305e-01 -4.754627943038940430e-01 1.452652513980865479e-01 1.603417843580245972e-01
-4.034768939018249512e-01 5.137924551963806152e-01 1.151277795433998108e-01 -6.010792255401611328e-01 1.641341596841812134e-01 -9.343118220567703247e-02 1.865975856781005859e-01 3.580296337604522705e-01
-4.791198968887329102e-01 4.542710781097412109e-01 3.529500067234039307e-01 4.205524325370788574e-01 -8.879999816417694092e-02 -1.222694963216781616e-01 4.139997065067291260e-01 2.615588009357452393e-01
-5.799886584281921387e-01 2.820623219013214111e-01 2.272230982780456543e-01 -2.572785913944244385e-01 -8.829235285520553589e-02 -5.570445656776428223e-01 3.342552483081817627e-01 1.908156424760818481e-01
-6.709455847740173340e-01 1.066085472702980042e-01 3.897125124931335449e-01 2.437544167041778564e-01 2.054959684610366821e-01 -2.164179682731628418e-01 -2.228768318891525269e-01 4.340912997722625732e-01
-3.054891228675842285e-01 4.433499872684478760e-01 -8.376567065715789795e-02 3.202405869960784912e-01 2.810426354408264160e-01 -3.920235037803649902e-01 6.063529253005981445e-01 1.467423234134912491e-02
-4.559937119483947754e-01 1.313976794481277466e-01 -1.274429112672805786e-01 2.049180567264556885e-01 4.744807183742523193e-01 -5.267612934112548828e-01 4.389102458953857422e-01 1.460132002830505371e-01
-5.672299861907958984e-01 3.909282684326171875e-01 8.119454234838485718e-02 1.272315680980682373e-01 -3.893933594226837158e-01 -4.867893159389495850e-01 3.084694743156433105e-01 1.374787688255310059e-01
-5.064904689788818359e-01 4.595615565776824951e-01 3.736924529075622559e-01 -2.852752506732940674e-01 2.522095143795013428e-01 6.231902167201042175e-02 6.754806637763977051e-02 4.890669882297515869e-01
-5.631448030471801758e-01 2.024695873260498047e-01 2.519367933273315430e-01 5.096949338912963867e-01 3.101848959922790527e-01 -2.107063531875610352e-01 -4.206872582435607910e-01 3.199126198887825012e-02
-6.760889291763305664e-01 4.145940244197845459e-01 6.579238921403884888e-02 -6.946938484907150269e-02 7.546066492795944214e-02 4.899525642395019531e-01 -3.070944547653198242e-01 1.476686596870422363e-01
-3.475406169891357422e-01 6.461958289146423340e-01 7.310846447944641113e-02 -1.334262639284133911e-02 6.205922737717628479e-02 -4.022608697414398193e-01 -1.152114272117614746e-01 5.264832973480224609e-01
-4.158500432968139648e-01 6.516498327255249023e-01 -3.114513121545314789e-02 4.001588523387908936e-01 5.556571111083030701e-02 4.394192993640899658e-01 1.979099661111831665e-01 -7.732389867305755615e-02
-4.652325212955474854e-01 4.277081489562988281e-01 -1.134827435016632080e-01 9.109307825565338135e-02 1.054372861981391907e-01 -2.350030280649662018e-02 -2.657637000083923340e-01 7.050876021385192871e-01
-6.015120744705200195e-01 5.697739720344543457e-01 -2.434510141611099243e-01 1.526970863342285156e-01 -1.670566350221633911e-01 3.958654701709747314e-01 1.638930886983871460e-01 -1.395625621080398560e-01
-7.135153412818908691e-01 2.122612744569778442e-01 -8.360216021537780762e-02 1.379874162375926971e-02 6.691793352365493774e-02 2.807450294494628906e-01 -4.232572317123413086e-01 4.197843968868255615e-01
-6.940551996231079102e-01 9.446545690298080444e-02 1.996284127235412598e-01 7.559196650981903076e-02 4.642845392227172852e-01 4.784481823444366455e-01 -1.098524704575538635e-01 8.519273996353149414e-02
-5.457951426506042480e-01 2.332299500703811646e-01 3.663459718227386475e-01 3.358431756496429443e-01 3.202459514141082764e-01 -4.455049335956573486e-01 3.329672291874885559e-02 3.139596879482269287e-01
-2.988258600234985352e-01 6.001550555229187012e-01 7.688026875257492065e-02 2.447334676980972290e-01 1.579145938158035278e-01 -2.720930278301239014e-01 6.117672324180603027e-01 1.071500033140182495e-01
-6.851961016654968262e-01 3.435602784156799316e-02 8.978185057640075684e-02 -1.510628312826156616e-01 3.176083564758300781e-01 -1.285791546106338501e-01 1.237777918577194214e-01 6.047453880310058594e-01
-2.879332005977630615e-01 4.003412723541259766e-01 1.587340086698532104e-01 3.360675647854804993e-02 4.677022397518157959e-01 -7.065517306327819824e-01 1.110188364982604980e-01 1.447486318647861481e-02
-5.423291921615600586e-01 3.850839436054229736e-01 3.429130315780639648e-01 -2.611099183559417725e-01 2.139991670846939087e-01 -9.432784467935562134e-02 -4.215295612812042236e-02 5.615615248680114746e-01
-3.439774513244628906e-01 7.116544842720031738e-01 3.834739327430725098e-02 1.232795417308807373e-01 -1.009154543280601501e-01 -3.136572837829589844e-01 1.250807791948318481e-01 4.840961694717407227e-01
-5.044957995414733887e-01 4.707801043987274170e-01 2.478543370962142944e-01 -1.778856106102466583e-02 4.838344454765319824e-01 4.149684607982635498e-01 -2.034998089075088501e-01 -1.199788004159927368e-01
-7.443054914474487305e-01 1.769939810037612915e-01 -6.213968992233276367e-02 -1.861005425453186035e-01 1.736734062433242798e-01 3.119756281375885010e-01 -3.656780123710632324e-01 3.390809595584869385e-01
-3.686275780200958252e-01 5.379651784896850586e-01 2.278226166963577271e-01 -4.115268588066101074e-01 3.556734621524810791e-01 -1.415656805038452148e-01 3.677448630332946777e-01 2.677105963230133057e-01
-5.205529928207397461e-01 4.768207073211669922e-01 2.549766302108764648e-01 8.603014796972274780e-02 -2.167017161846160889e-01 -6.133211255073547363e-01 4.891483858227729797e-02 6.113477423787117004e-02
-5.331014990806579590e-01 2.825722396373748779e-01 6.547742486000061035e-01 1.656817644834518433e-01 1.375652700662612915e-01 -2.139710783958435059e-01 3.284478783607482910e-01 -8.479540050029754639e-02
-6.056805849075317383e-01 -4.003168269991874695e-02 -2.467140853404998779e-01 -1.533806473016738892e-01 4.467713534832000732e-01 -5.281264334917068481e-02 1.003379821777343750e-01 5.785269737243652344e-01
-5.101487040519714355e-01 4.628804624080657959e-01 1.102243065834045410e-01 2.383866757154464722e-01 -3.129138946533203125e-01 -5.951433777809143066e-01 6.253454089164733887e-02 2.216063812375068665e-02
-3.563958108425140381e-01 4.692420065402984619e-01 6.760682910680770874e-02 5.604528784751892090e-01 2.357292175292968750e-01 -2.299591004848480225e-01 -7.074103504419326782e-02 -4.697468280792236328e-01
-4.969678521156311035e-01 5.248728990554809570e-01 -3.230924606323242188e-01 -3.587696254253387451e-01 2.877281010150909424e-01 3.688290417194366455e-01 -1.597787141799926758e-01 8.694355376064777374e-03
-6.355294585227966309e-01 3.627923429012298584e-01 1.451500058174133301e-01 -3.667320907115936279e-01 3.067531585693359375e-01 4.173712730407714844e-01 -1.451586484909057617e-01 -1.398413926362991333e-01
-3.560192883014678955e-01 5.212115645408630371e-01 2.101510167121887207e-01 5.993852615356445312e-01 9.677319228649139404e-02 -2.364594638347625732e-01 3.464667201042175293e-01 -1.133369579911231995e-01
-5.393159985542297363e-01 3.540241718292236328e-01 3.212869763374328613e-01 5.792843550443649292e-02 2.020430564880371094e-01 -3.760595619678497314e-01 -8.583940565586090088e-02 5.362960100173950195e-01
-6.789451241493225098e-01 2.692877054214477539e-01 -4.147042632102966309e-01 -9.012392908334732056e-02 4.867592453956604004e-02 4.227066040039062500e-01 2.576827406883239746e-01 -1.973956078290939331e-01
-3.541036248207092285e-01 3.176340460777282715e-01 -2.047753334045410156e-01 5.994827747344970703e-01 1.430409550666809082e-01 -2.236371934413909912e-01 5.245820879936218262e-01 1.635422408580780029e-01
-7.248725891113281250e-01 2.287556976079940796e-01 -4.413910955190658569e-02 -5.238334089517593384e-02 -1.115787401795387268e-02 4.657261073589324951e-01 4.062960445880889893e-01 -1.882459372282028198e-01
-2.563112080097198486e-01 6.846668124198913574e-01 -1.154344826936721802e-01 -3.583174049854278564e-01 7.508020848035812378e-02 2.914363145828247070e-02 2.926492393016815186e-01 4.813415110111236572e-01
-3.994830548763275146e-01 3.702836632728576660e-01 -6.177605390548706055e-01 1.783991008996963501e-01 1.616537421941757202e-01 -2.118592709302902222e-01 -6.755393743515014648e-02 4.628923237323760986e-01
-4.918164014816284180e-01 1.952761262655258179e-01 2.682033777236938477e-01 6.851527839899063110e-02 2.779668271541595459e-01 -3.557737171649932861e-01 6.590501070022583008e-01 -7.189676165580749512e-02
-3.401914834976196289e-01 6.468704938888549805e-01 1.147673502564430237e-01 -4.761440679430961609e-02 3.949559479951858521e-02 -5.881406664848327637e-01 3.183663263916969299e-02 3.192286193370819092e-01
-7.975996136665344238e-01 1.838720887899398804e-01 1.057195067405700684e-01 2.296576462686061859e-02 1.503402590751647949e-01 5.282347798347473145e-01 -4.644844681024551392e-02 1.205417290329933167e-01
-4.465762078762054443e-01 1.208105087280273438e-01 -3.565949499607086182e-01 3.415532410144805908e-01 3.238659501075744629e-01 -2.219451516866683960e-01 6.226259469985961914e-01 1.854875683784484863e-02
-4.915993809700012207e-01 1.538343727588653564e-01 -3.098683655261993408e-01 8.287784457206726074e-02 3.027049899101257324e-01 -4.934933781623840332e-01 -2.433226853609085083e-01 -4.872430264949798584e-01
-3.239771723747253418e-01 4.285927712917327881e-01 5.684710741043090820e-01 -2.242276817560195923e-01 5.292343497276306152e-01 -2.288291752338409424e-01 7.362401485443115234e-02 -6.099155172705650330e-03
-6.078242659568786621e-01 2.647642791271209717e-01 5.460753440856933594e-01 8.273832499980926514e-02 2.449196726083755493e-01 -1.634905189275741577e-01 -6.832873076200485229e-02 4.049963057041168213e-01
-6.155878901481628418e-01 2.414314001798629761e-01 4.763561189174652100e-01 7.380374521017074585e-02 4.122497886419296265e-02 -4.900080561637878418e-01 -6.997226923704147339e-02 2.893039584159851074e-01
-5.411257743835449219e-01 2.707657814025878906e-01 4.344274699687957764e-01 1.113862022757530212e-01 3.855375945568084717e-01 -2.914120852947235107e-01 6.787586957216262817e-02 4.410978555679321289e-01
-1.532241255044937134e-01 5.158399343490600586e-01 -6.429840326309204102e-01 -1.293729692697525024e-01 3.740827143192291260e-01 -2.040698230266571045e-01 2.874923944473266602e-01 -1.266169846057891846e-01
-5.178405046463012695e-01 5.367470532655715942e-02 -5.703817605972290039e-01 2.777430042624473572e-02 4.124841988086700439e-01 -2.314659059047698975e-01 -1.566152572631835938e-01 3.931989669799804688e-01
-4.823287129402160645e-01 1.192880049347877502e-01 -5.656790733337402344e-01 1.489743292331695557e-01 2.725931107997894287e-01 -1.059385463595390320e-01 5.577871799468994141e-01 1.195275485515594482e-01
-6.690929532051086426e-01 -9.385322779417037964e-02 -3.033362329006195068e-01 -1.203875318169593811e-01 -2.031869143247604370e-01 -2.461174577474594116e-01 5.766267180442810059e-01 5.141082033514976501e-02
-4.484864473342895508e-01 2.574995756149291992e-01 -3.070336580276489258e-01 -4.557000994682312012e-01 2.007092684507369995e-01 -4.520829916000366211e-01 -2.485385239124298096e-01 -3.524018526077270508e-01
-6.768079400062561035e-01 1.572338044643402100e-01 -1.383137851953506470e-01 4.068817496299743652e-01 2.899023294448852539e-01 4.066982269287109375e-01 2.384362071752548218e-01 -1.619459092617034912e-01
-2.895553708076477051e-01 3.558141291141510010e-01 -1.363957226276397705e-01 1.099139377474784851e-01 4.536553025245666504e-01 -7.127641439437866211e-01 1.572425365447998047e-01 1.425064802169799805e-01
-6.798892021179199219e-01 -2.694121003150939941e-01 -2.827424407005310059e-01 1.514405012130737305e-01 4.196717441082000732e-01 -4.046384096145629883e-01 1.253011971712112427e-01 8.205659687519073486e-02
-7.999034523963928223e-01 -1.148776803165674210e-02 -3.303322196006774902e-02 2.982299588620662689e-02 3.506436347961425781e-01 3.400711715221405029e-01 -2.266656458377838135e-01 -2.608931362628936768e-01
-6.468576788902282715e-01 -1.442628633230924606e-02 1.228540614247322083e-01 5.839496850967407227e-01 2.038486003875732422e-01 -3.690130114555358887e-01 3.200892731547355652e-02 2.157021611928939819e-01
-4.267852306365966797e-01 3.599338531494140625e-01 6.375621259212493896e-02 2.029305100440979004e-01 3.583773598074913025e-02 -7.959142327308654785e-01 -8.941650390625000000e-02 -1.723978854715824127e-02
-5.281069278717041016e-01 3.279536664485931396e-01 -9.080670028924942017e-02 3.904858231544494629e-01 1.335993856191635132e-01 -3.263370394706726074e-01 -5.159680247306823730e-01 -2.495129406452178955e-01
-4.847988784313201904e-01 3.425900340080261230e-01 8.195265382528305054e-02 4.845260977745056152e-01 2.630262076854705811e-01 -2.596250474452972412e-01 -3.061756193637847900e-01 -4.192719459533691406e-01
-4.590690433979034424e-01 5.728739500045776367e-01 7.958937436342239380e-02 -3.483596071600914001e-02 -3.091785311698913574e-01 -5.837452411651611328e-01 6.408925354480743408e-02 1.143055334687232971e-01
-4.285100102424621582e-01 7.117944359779357910e-01 -2.208061069250106812e-01 2.302743941545486450e-01 -3.727265447378158569e-02 3.705441653728485107e-01 1.472462713718414307e-01 -2.181113213300704956e-01
-5.917475819587707520e-01 2.017961293458938599e-01 1.894159764051437378e-01 2.359901815652847290e-01 1.677240133285522461e-01 -1.941756159067153931e-01 4.649895727634429932e-01 4.852757453918457031e-01
-3.168233036994934082e-01 3.304389119148254395e-01 -4.907451272010803223e-01 4.340721666812896729e-02 3.941588997840881348e-01 -4.684687852859497070e-01 -1.070645451545715332e-01 4.017848074436187744e-01
-6.077558994293212891e-01 1.883445829153060913e-01 3.174464404582977295e-01 -2.295586317777633667e-01 3.698222935199737549e-01 -3.164116740226745605e-01 2.727355659008026123e-01 3.611373603343963623e-01
-2.006379067897796631e-01 4.627791345119476318e-01 1.604468822479248047e-01 2.122533470392227173e-01 4.935570657253265381e-01 -5.955072641372680664e-01 1.079878509044647217e-01 -2.547478079795837402e-01
-7.596911191940307617e-01 3.316498994827270508e-01 2.971414327621459961e-01 -2.470839917659759521e-01 -4.763821884989738464e-02 3.826297521591186523e-01 -1.036957874894142151e-01 6.408134102821350098e-02
-4.463794529438018799e-01 2.253337055444717407e-01 -1.321808546781539917e-01 -2.189187109470367432e-01 3.487403094768524170e-01 -6.036523580551147461e-01 4.032520651817321777e-01 1.895909160375595093e-01
-5.708275437355041504e-01 3.957467079162597656e-01 3.003004789352416992e-01 -6.353494524955749512e-02 -6.506717950105667114e-02 -5.126690268516540527e-01 -1.501515507698059082e-01 3.656700551509857178e-01
-3.322729766368865967e-01 5.330687165260314941e-01 -5.422512292861938477e-01 -4.115385115146636963e-01 -2.158057875931262970e-03 -3.767767548561096191e-01 -6.319258362054824829e-03 -5.180031061172485352e-03
-3.414236903190612793e-01 2.650451958179473877e-01 -4.951907694339752197e-01 4.483821988105773926e-01 3.397230803966522217e-01 -4.283576011657714844e-01 1.368701457977294922e-01 2.220022082328796387e-01
-5.950601100921630859e-01 -8.218277990818023682e-02 -5.158147811889648438e-01 1.316287927329540253e-02 1.867435723543167114e-01 -4.377877116203308105e-01 3.815223276615142822e-01 2.865037135779857635e-02
-3.944859206676483154e-01 5.567197799682617188e-01 -2.811987698078155518e-01 1.053413078188896179e-01 -2.039335370063781738e-01 -5.026078224182128906e-01 -2.088228911161422729e-01 -3.262880742549896240e-01
-2.869653999805450439e-01 6.118119955062866211e-01 -1.277796272188425064e-02 -4.708782136440277100e-01 3.215320110321044922e-01 -8.845299482345581055e-02 2.027028203010559082e-01 4.112813472747802734e-01
-3.353904485702514648e-01 4.666530191898345947e-01 -3.008633255958557129e-01 -1.117373853921890259e-01 5.996145009994506836e-01 1.727787107229232788e-01 -4.073636531829833984e-01 1.068132594227790833e-01
-3.381828963756561279e-01 4.514289498329162598e-01 1.144078671932220459e-01 3.032496571540832520e-01 1.471434384584426880e-01 -1.751274317502975464e-01 7.210336327552795410e-01 -6.770802289247512817e-02
-5.540747046470642090e-01 3.232836723327636719e-01 1.221271157264709473e-01 2.822298407554626465e-01 1.620170325040817261e-01 -2.354846596717834473e-01 -4.830794632434844971e-01 -4.229088127613067627e-01
-4.782639443874359131e-01 5.506986379623413086e-02 -2.095127552747726440e-01 -8.227079175412654877e-03 5.248818993568420410e-01 -4.177877008914947510e-01 4.881779849529266357e-01 1.894793361425399780e-01
-4.499944150447845459e-01 5.761688947677612305e-01 -3.513334691524505615e-01 -2.462404966354370117e-01 2.841649055480957031e-01 3.593232631683349609e-01 -2.559778392314910889e-01 -7.795705646276473999e-02
-6.630553007125854492e-01 -4.913393408060073853e-02 2.586755454540252686e-01 -1.020860224962234497e-01 1.325915008783340454e-01 -5.945075750350952148e-01 3.306589126586914062e-01 1.593063026666641235e-02
-5.026588439941406250e-01 2.709118723869323730e-01 -1.913001388311386108e-01 -2.701966166496276855e-01 4.834674298763275146e-01 1.676125393714755774e-04 -5.585693120956420898e-01 1.363766342401504517e-01
-5.453662872314453125e-01 2.200181037187576294e-01 2.864785194396972656e-01 1.082025468349456787e-01 2.142086029052734375e-01 -6.760253310203552246e-01 -4.157524928450584412e-02 2.361480146646499634e-01
-8.114911317825317383e-01 1.011073365807533264e-01 8.447957038879394531e-02 3.833946585655212402e-01 4.627578333020210266e-02 4.149906039237976074e-01 -1.628639362752437592e-02 5.007213726639747620e-02
-7.873784899711608887e-01 3.191176652908325195e-01 1.695061475038528442e-01 8.271276601590216160e-04 5.078050494194030762e-02 4.180233776569366455e-01 -2.495100945234298706e-01 -9.944096207618713379e-02
-5.388226509094238281e-01 5.247574448585510254e-01 7.958802580833435059e-02 -2.527600526809692383e-01 2.242067307233810425e-01 3.299881219863891602e-01 -2.099911719560623169e-01 -4.010247290134429932e-01
-7.444881796836853027e-01 2.844264507293701172e-01 -5.366059020161628723e-03 1.761559098958969116e-01 -1.924832016229629517e-01 5.074989795684814453e-01 1.683845221996307373e-01 1.040242388844490051e-01
-4.367970228195190430e-01 3.161247074604034424e-01 9.050381928682327271e-02 4.055553674697875977e-02 1.466115862131118774e-01 -5.136901736259460449e-01 6.426098346710205078e-01 3.343673795461654663e-02
-4.993523657321929932e-01 5.464680790901184082e-01 -3.256275653839111328e-01 2.972801923751831055e-01 1.225915923714637756e-01 3.561676740646362305e-01 4.004170745611190796e-02 -3.378218114376068115e-01
-3.533607125282287598e-01 6.804344058036804199e-01 2.254918664693832397e-01 2.110923677682876587e-01 -6.204561516642570496e-02 -3.860276937484741211e-01 3.353069126605987549e-01 2.268058061599731445e-01
-4.990152120590209961e-01 8.279050141572952271e-02 5.136676877737045288e-02 7.844942063093185425e-02 4.592163860797882080e-01 -6.541408896446228027e-01 2.989611327648162842e-01 8.472958952188491821e-02
-5.512043237686157227e-01 -6.739346683025360107e-02 8.638059347867965698e-02 1.344134360551834106e-01 4.938812255859375000e-01 -4.841795265674591064e-01 4.314564764499664307e-01 4.000509157776832581e-02
-7.089511156082153320e-01 7.951492443680763245e-03 3.918175399303436279e-01 6.279456615447998047e-02 3.275569379329681396e-01 -8.487518876791000366e-02 3.013615012168884277e-01 3.668034076690673828e-01
-5.548620223999023438e-01 4.338795244693756104e-01 6.804566830396652222e-02 2.971306443214416504e-01 1.959042549133300781e-01 2.798220515251159668e-01 -5.291941165924072266e-01 1.193085089325904846e-01
-6.105023622512817383e-01 3.118999600410461426e-01 1.883308738470077515e-01 1.604876071214675903e-01 -3.586513996124267578e-01 -5.072397589683532715e-01 2.830225527286529541e-01 5.249623209238052368e-02
-5.879270434379577637e-01 6.968715041875839233e-02 2.281572110950946808e-02 4.191314876079559326e-01 1.978875696659088135e-01 -1.755867302417755127e-01 -5.833471417427062988e-01 2.510173916816711426e-01
-7.159217596054077148e-01 3.455383777618408203e-01 1.258624047040939331e-01 3.672190755605697632e-02 -4.187835380434989929e-02 4.909819960594177246e-01 2.288532704114913940e-01 -2.359630763530731201e-01
-4.890868365764617920e-01 2.122560292482376099e-01 -4.229125976562500000e-01 5.130181834101676941e-02 1.190197467803955078e-01 -3.870169818401336670e-01 -1.247478723526000977e-01 -5.956043004989624023e-01
-4.051541090011596680e-01 1.764980256557464600e-01 -2.059131264686584473e-01 4.532724991440773010e-02 7.425097227096557617e-01 1.623360067605972290e-02 1.776625216007232666e-01 4.208274781703948975e-01
-6.979637145996093750e-01 -1.722098439931869507e-01 1.416814029216766357e-01 -1.239014416933059692e-01 4.189414680004119873e-01 -1.980103254318237305e-01 4.670715928077697754e-01 1.220221072435379028e-01
-2.156719714403152466e-01 5.289433002471923828e-01 -1.140389591455459595e-02 5.883049368858337402e-01 4.566455185413360596e-01 -1.411614269018173218e-01 -1.265067607164382935e-01 -2.881253957748413086e-01
-3.509353101253509521e-01 5.116938352584838867e-01 4.865806698799133301e-01 -4.427112638950347900e-01 3.917922973632812500e-01 -1.021918207406997681e-01 1.244187057018280029e-01 5.324986949563026428e-02
-5.855395197868347168e-01 2.423207759857177734e-01 -1.055234521627426147e-01 5.999571084976196289e-01 -1.839255839586257935e-01 -3.353075981140136719e-01 -1.229744181036949158e-01 -2.568230628967285156e-01
-5.318164229393005371e-01 4.141139388084411621e-01 -2.298346608877182007e-01 -1.270736753940582275e-01 4.435102641582489014e-01 3.141562938690185547e-01 -3.261271417140960693e-01 2.737790644168853760e-01
-4.391794502735137939e-01 3.086592257022857666e-01 -7.295016050338745117e-01 -3.253847360610961914e-01 3.931042179465293884e-02 -1.487253457307815552e-01 2.239109277725219727e-01 -1.547013758681714535e-03
-6.521313190460205078e-01 -2.687049806118011475e-01 -2.606807649135589600e-01 1.570352762937545776e-01 4.491066336631774902e-01 -3.728225529193878174e-01 2.625105679035186768e-01 -1.740211993455886841e-02
-8.106126785278320312e-01 1.973922699689865112e-01 2.622506022453308105e-01 1.185654029250144958e-01 7.261843979358673096e-02 4.444356858730316162e-01 -1.293519437313079834e-01 -3.976995125412940979e-02
-5.637068152427673340e-01 1.858503520488739014e-01 7.621773332357406616e-02 5.167272686958312988e-01 1.657032668590545654e-01 -2.964169979095458984e-01 -5.004165172576904297e-01 -9.560783952474594116e-02
-5.683414340019226074e-01 9.979739785194396973e-02 -3.680242896080017090e-01 1.786691099405288696e-01 3.051596283912658691e-01 -1.646001636981964111e-01 -1.964663416147232056e-01 5.838231444358825684e-01
-7.319694161415100098e-01 -9.802440181374549866e-03 7.462790608406066895e-02 3.459883630275726318e-01 1.406205594539642334e-01 -1.270151585340499878e-01 -5.401843190193176270e-01 -1.055514886975288391e-01
-4.522189497947692871e-01 7.170383930206298828e-01 8.046226203441619873e-02 8.037557452917098999e-02 8.662036061286926270e-02 4.431259632110595703e-01 2.118049003183841705e-02 -2.531939744949340820e-01
-5.954847931861877441e-01 1.297011524438858032e-01 3.860717415809631348e-01 1.332440078258514404e-01 2.897285521030426025e-01 -3.749903142452239990e-01 3.881857693195343018e-01 2.941455543041229248e-01
-5.982714295387268066e-01 5.399324372410774231e-02 9.462258964776992798e-02 4.285713434219360352e-01 2.401279658079147339e-01 -2.017884254455566406e-01 -5.657332539558410645e-01 1.676158905029296875e-01
-4.548256993293762207e-01 4.343785643577575684e-01 -3.087342977523803711e-01 1.223429962992668152e-01 2.748144865036010742e-01 2.234211862087249756e-01 -4.123370051383972168e-01 4.457604885101318359e-01
-7.906466722488403320e-01 8.963996171951293945e-02 -6.220084032975137234e-04 3.189714848995208740e-01 3.022018820047378540e-02 3.635640740394592285e-01 2.514239251613616943e-01 -2.622847855091094971e-01
-2.976112365722656250e-01 6.563693881034851074e-01 1.638289242982864380e-01 -3.532899320125579834e-01 1.834062337875366211e-01 -8.959725499153137207e-02 4.287959635257720947e-01 3.215925991535186768e-01
-8.351451158523559570e-01 7.928004115819931030e-02 8.170308917760848999e-02 3.462068140506744385e-01 -1.268895715475082397e-01 2.467507421970367432e-01 9.576082229614257812e-02 -2.890600562095642090e-01
-4.536383152008056641e-01 2.398306429386138916e-01 7.752762734889984131e-02 -3.892251849174499512e-01 2.095144689083099365e-01 -7.113404273986816406e-01 1.638871431350708008e-01 -4.925919696688652039e-02
-6.513995528221130371e-01 -3.421882539987564087e-02 -4.842503368854522705e-01 -1.164478659629821777e-01 3.392193466424942017e-02 -3.110238015651702881e-01 -6.870459765195846558e-02 4.731195569038391113e-01
-8.645507097244262695e-01 4.538109898567199707e-02 1.138756051659584045e-01 2.269319817423820496e-02 3.970361128449440002e-02 2.933247387409210205e-01 -1.156506538391113281e-01 -3.688075542449951172e-01
-6.821046471595764160e-01 -5.848458409309387207e-02 1.815959252417087555e-02 4.946315288543701172e-01 -7.129415124654769897e-02 -4.585814177989959717e-01 1.950164139270782471e-02 -2.656359672546386719e-01
-6.718673110008239746e-01 1.075760871171951294e-01 2.038864344358444214e-01 4.734741449356079102e-01 3.494961559772491455e-01 1.644698530435562134e-01 -2.853797674179077148e-01 -2.015805840492248535e-01
-7.734470367431640625e-01 2.141943126916885376e-01 -3.676143661141395569e-02 3.872078284621238708e-02 -1.425719708204269409e-01 4.368630945682525635e-01 3.720155954360961914e-01 -5.897628888487815857e-02
-4.230031669139862061e-01 3.861497044563293457e-01 -6.083361506462097168e-01 -9.113293886184692383e-02 8.731718361377716064e-02 -2.591016590595245361e-01 -3.920797109603881836e-01 2.551357746124267578e-01
-4.613656401634216309e-01 5.376338362693786621e-01 -4.134343564510345459e-01 2.598549425601959229e-01 1.370885819196701050e-01 3.254652917385101318e-01 1.140602678060531616e-01 -3.491540253162384033e-01
-6.832848787307739258e-01 -1.835797578096389771e-01 -3.087720870971679688e-01 2.680922448635101318e-01 9.563405066728591919e-02 -4.982252120971679688e-01 1.279066354036331177e-01 2.418105155229568481e-01
-6.201006174087524414e-01 3.611867427825927734e-01 -1.463337987661361694e-01 2.847347855567932129e-01 1.747755259275436401e-01 4.033255875110626221e-01 1.385598778724670410e-01 -4.124501645565032959e-01
-5.768584012985229492e-01 2.628902494907379150e-01 -3.851639330387115479e-01 1.225743070244789124e-01 -2.554259896278381348e-01 -4.381503164768218994e-01 -2.501599490642547607e-01 -3.390417397022247314e-01
-5.045531392097473145e-01 3.188682496547698975e-01 -3.783505260944366455e-01 -1.462970376014709473e-01 4.565397799015045166e-01 3.211123645305633545e-01 -2.084761261940002441e-01 -3.524108529090881348e-01
-7.699837088584899902e-01 3.192290961742401123e-01 2.415387481451034546e-01 -4.990340769290924072e-02 8.875351399183273315e-02 3.184405565261840820e-01 -3.428032994270324707e-01 -1.326301246881484985e-01
-4.131169319152832031e-01 3.224666714668273926e-01 -1.647298783063888550e-01 -3.956426307559013367e-02 2.797057926654815674e-01 -4.771011471748352051e-01 -2.089543193578720093e-01 -5.891736149787902832e-01
-5.118046998977661133e-01 4.370385706424713135e-01 3.279861807823181152e-01 2.785668671131134033e-01 5.981504917144775391e-02 -5.085536837577819824e-01 -1.227685436606407166e-01 2.908640503883361816e-01
-5.812843441963195801e-01 1.599505990743637085e-01 -6.405075080692768097e-03 1.546106934547424316e-01 2.233269959688186646e-01 -1.481036841869354248e-01 3.537147045135498047e-01 6.447131633758544922e-01
-4.320518672466278076e-01 3.737507462501525879e-01 -2.403712645173072815e-02 -1.970940530300140381e-01 1.716339141130447388e-01 -5.744205713272094727e-01 4.964917004108428955e-01 1.682155430316925049e-01
-5.228419303894042969e-01 4.009007215499877930e-01 -3.178238123655319214e-02 4.057950973510742188e-01 2.355257980525493622e-02 -1.911025643348693848e-01 -5.889429450035095215e-01 -1.276965886354446411e-01
-6.567930579185485840e-01 1.681485213339328766e-02 -2.401855774223804474e-02 -2.603907585144042969e-01 5.705577880144119263e-02 -5.390647649765014648e-01 3.523056805133819580e-01 2.863469719886779785e-01
-3.074235022068023682e-01 2.698368728160858154e-01 -5.068424344062805176e-01 1.005825027823448181e-01 4.312431812286376953e-01 -4.496237039566040039e-01 4.211480021476745605e-01 1.321644242852926254e-02
-5.757998824119567871e-01 4.629165530204772949e-01 2.988182939589023590e-03 -2.435696125030517578e-01 3.724310696125030518e-01 3.269599080085754395e-01 -3.847105801105499268e-01 -3.489750251173973083e-02
-2.377091497182846069e-01 6.648433804512023926e-01 7.813380658626556396e-02 4.962815344333648682e-01 8.362308144569396973e-02 -2.022480070590972900e-01 3.947165310382843018e-01 2.130239903926849365e-01
-3.234766721725463867e-01 3.798710405826568604e-01 2.240480780601501465e-01 6.502340734004974365e-02 4.748545587062835693e-01 -6.409167051315307617e-01 2.256983816623687744e-01 -9.713082015514373779e-02
-8.147947788238525391e-01 2.349428087472915649e-01 2.886438667774200439e-01 -3.009585104882717133e-02 5.960454419255256653e-02 2.424224764108657837e-01 -3.624598681926727295e-01 -5.469780042767524719e-02
-6.741621494293212891e-01 -1.425623893737792969e-01 -3.049032986164093018e-01 1.200219690799713135e-01 2.331524342298507690e-01 -4.663215577602386475e-01 3.058669865131378174e-01 2.289969176054000854e-01
-5.859885811805725098e-01 1.310416162014007568e-01 2.318917661905288696e-01 -2.459727376699447632e-01 3.506814241409301758e-01 -4.871589541435241699e-01 2.461583465337753296e-01 3.229143917560577393e-01
-6.244630217552185059e-01 1.873215287923812866e-01 -4.622066318988800049e-01 2.755544483661651611e-01 2.832312285900115967e-01 4.305988848209381104e-01 9.777116775512695312e-02 -1.009800657629966736e-01
-3.411654531955718994e-01 4.099704921245574951e-01 -3.954516351222991943e-01 -5.304934084415435791e-02 3.380171656608581543e-01 -2.759422957897186279e-01 -2.356217056512832642e-01 -5.571504831314086914e-01
-4.674520790576934814e-01 2.991408109664916992e-01 -2.882619500160217285e-01 6.880457997322082520e-01 2.437751740217208862e-01 -5.758687481284141541e-02 -1.726762503385543823e-01 -2.072238922119140625e-01
-7.234110832214355469e-01 1.965272724628448486e-01 -3.005090057849884033e-01 2.025060653686523438e-01 2.297820150852203369e-01 4.986158609390258789e-01 -4.663251340389251709e-02 5.609741434454917908e-02
-6.767031550407409668e-01 1.183298826217651367e-01 5.047358870506286621e-01 1.312247011810541153e-02 -1.356102824211120605e-01 -5.019772052764892578e-01 5.260661616921424866e-02 -1.341087161563336849e-03
-4.711963534355163574e-01 2.283005267381668091e-01 -1.834894567728042603e-01 5.509090423583984375e-02 2.931873798370361328e-01 -3.909342885017395020e-01 -2.904495596885681152e-01 -6.049795746803283691e-01
-2.886946797370910645e-01 1.870902329683303833e-01 -5.611842870712280273e-01 1.798502802848815918e-01 5.672745108604431152e-01 -3.848390281200408936e-01 -2.314641922712326050e-01 -1.044110208749771118e-01
-6.414188146591186523e-01 3.849432766437530518e-01 -6.312521640211343765e-03 4.206974506378173828e-01 -7.070218771696090698e-02 1.410216242074966431e-01 -4.027626514434814453e-01 -2.761716544628143311e-01
-7.151055932044982910e-01 3.443979620933532715e-01 8.604116737842559814e-02 2.456000261008739471e-02 -6.319392472505569458e-02 4.522427022457122803e-01 3.565250337123870850e-01 -1.624218225479125977e-01
-2.804780602455139160e-01 4.669915735721588135e-01 -1.588684022426605225e-01 2.503058910369873047e-01 1.549288183450698853e-01 -5.555254220962524414e-01 5.316683053970336914e-01 -8.722551167011260986e-03
-8.044853210449218750e-01 -1.003136187791824341e-01 -2.377809882164001465e-01 -1.348824054002761841e-01 2.622489631175994873e-01 4.274867475032806396e-01 9.950949251651763916e-02 -8.115275949239730835e-02
-6.203980445861816406e-01 3.602822422981262207e-01 -1.538884490728378296e-01 2.934869527816772461e-01 1.487032026052474976e-01 4.379033446311950684e-01 2.679055631160736084e-01 -2.997352182865142822e-01
-8.364123106002807617e-01 1.737622767686843872e-01 2.171845138072967529e-01 -1.360012590885162354e-01 5.017502233386039734e-02 4.309130012989044189e-01 -3.830958157777786255e-02 -1.220028772950172424e-01
-3.344428539276123047e-01 2.909193634986877441e-01 -6.288063526153564453e-01 -4.137434996664524078e-03 4.789576828479766846e-01 -1.699075251817703247e-01 3.684234321117401123e-01 1.187207177281379700e-01
-7.109420299530029297e-01 -1.385533511638641357e-01 1.101754489354789257e-03 5.506603121757507324e-01 5.764264613389968872e-02 -3.886788189411163330e-01 1.609033206477761269e-03 -1.331911832094192505e-01
-4.893938302993774414e-01 4.430355727672576904e-01 -2.865913510322570801e-01 -2.006817162036895752e-01 -1.937779784202575684e-01 -6.241697669029235840e-01 -9.776327013969421387e-02 -7.148446142673492432e-02
-5.673078298568725586e-01 3.770339190959930420e-01 -2.866876125335693359e-01 2.608054280281066895e-01 1.984771341085433960e-01 3.819669783115386963e-01 1.370886862277984619e-01 -4.262776672840118408e-01
-5.613981485366821289e-01 4.744558334350585938e-01 -2.962893545627593994e-01 3.210343122482299805e-01 3.413342684507369995e-02 3.476820290088653564e-01 1.818421781063079834e-01 -3.372817039489746094e-01
-4.815639555454254150e-01 7.804901897907257080e-02 -9.184598177671432495e-02 6.126942038536071777e-01 4.871571660041809082e-01 -3.389282524585723877e-01 -5.642430111765861511e-02 -1.509854346513748169e-01
-6.073826551437377930e-01 8.054752647876739502e-02 -5.956194400787353516e-01 -4.719275608658790588e-02 1.165262460708618164e-01 -8.523058891296386719e-02 -8.405227959156036377e-02 4.895932376384735107e-01
-5.407032370567321777e-01 -4.124902933835983276e-02 -2.510580718517303467e-01 2.193388193845748901e-01 3.596704304218292236e-01 -4.977991878986358643e-01 4.328964948654174805e-01 1.738754063844680786e-01
-7.252242565155029297e-01 3.681590547785162926e-03 -3.291279822587966919e-02 5.405489802360534668e-01 -1.038108468055725098e-01 -3.357029557228088379e-01 -2.275402098894119263e-01 7.424504309892654419e-02
-6.866920590400695801e-01 3.650772869586944580e-01 4.125212319195270538e-03 4.250932112336158752e-02 3.708977997303009033e-01 2.256429940462112427e-01 -3.884000480175018311e-01 2.324091047048568726e-01
-4.805948734283447266e-01 1.567140221595764160e-01 2.322158403694629669e-02 -6.925261765718460083e-02 4.229404926300048828e-01 -6.781200170516967773e-01 3.166905939579010010e-01 -1.075970847159624100e-02
-4.186027348041534424e-01 3.548802435398101807e-01 -4.738484919071197510e-01 1.982159614562988281e-01 3.051234483718872070e-01 -1.358104795217514038e-01 -4.431987702846527100e-01 3.564265370368957520e-01
-4.898636043071746826e-01 3.157489299774169922e-01 -7.287744432687759399e-02 5.890303850173950195e-01 2.688811421394348145e-01 -1.007382720708847046e-01 -1.365909427404403687e-01 -4.549352228641510010e-01
-6.398447155952453613e-01 3.401456475257873535e-01 1.120032221078872681e-01 -9.222482889890670776e-02 3.144976794719696045e-01 3.031073808670043945e-01 -3.479131162166595459e-01 -3.768593966960906982e-01
-6.201511621475219727e-01 3.397456407546997070e-01 -3.061960637569427490e-01 5.325568467378616333e-02 5.546133965253829956e-02 3.805252015590667725e-01 3.712939023971557617e-01 -3.430140316486358643e-01
-4.982076287269592285e-01 3.319049477577209473e-01 -5.296493768692016602e-01 2.453164905309677124e-01 7.893473841249942780e-03 3.494551777839660645e-02 -3.230323195457458496e-01 4.419120550155639648e-01
-7.189938426017761230e-01 -3.119094073772430420e-01 1.419833153486251831e-01 -6.347972899675369263e-03 3.715807497501373291e-01 -3.976982533931732178e-01 2.614171206951141357e-01 3.139934688806533813e-02
-4.816839098930358887e-01 5.748674273490905762e-01 -1.636973582208156586e-02 4.396685361862182617e-01 -9.535349905490875244e-02 -9.472988545894622803e-02 -3.481269180774688721e-01 -3.235322535037994385e-01
-7.092855572700500488e-01 -2.112849652767181396e-01 -3.437202870845794678e-01 7.981917262077331543e-02 -9.652548283338546753e-02 -5.070154666900634766e-01 1.885383129119873047e-01 1.607156693935394287e-01
-6.311134696006774902e-01 3.976165875792503357e-02 -2.176578938961029053e-01 -1.237874701619148254e-01 -1.405001729726791382e-01 -4.949798285961151123e-01 5.032090544700622559e-01 1.394698321819305420e-01
-5.076226592063903809e-01 5.101132988929748535e-01 -3.125850856304168701e-01 2.533719539642333984e-01 1.383456736803054810e-01 3.457677066326141357e-01 9.599555283784866333e-02 -4.150747954845428467e-01
-6.321201920509338379e-01 4.435211792588233948e-02 -4.489105939865112305e-02 5.826855301856994629e-01 -9.639641642570495605e-02 -4.461173415184020996e-01 -8.247310295701026917e-03 -2.203143388032913208e-01
-5.042344927787780762e-01 5.625638738274574280e-02 -1.719727665185928345e-01 7.466265559196472168e-02 5.604859590530395508e-01 1.629541218280792236e-01 5.913196802139282227e-01 1.306758224964141846e-01
-8.074681162834167480e-01 2.033741027116775513e-02 1.782848834991455078e-01 -1.701380312442779541e-01 3.533176481723785400e-01 3.455330729484558105e-01 -6.367768347263336182e-02 -1.963866651058197021e-01
-7.498036026954650879e-01 3.312149047851562500e-01 1.615344285964965820e-01 5.401532724499702454e-02 5.308766663074493408e-02 5.169985890388488770e-01 -6.704985350370407104e-02 1.564563959836959839e-01
-2.817394435405731201e-01 7.068518996238708496e-01 -1.786008663475513458e-02 -3.725224360823631287e-02 -4.294954240322113037e-03 -6.154453158378601074e-01 9.192920476198196411e-02 1.789808273315429688e-01
-4.001669883728027344e-01 3.126792907714843750e-01 -5.283988118171691895e-01 -4.144056439399719238e-01 9.050394594669342041e-02 -4.879363477230072021e-01 -1.423186063766479492e-01 1.569503992795944214e-01
-5.906454920768737793e-01 3.709658980369567871e-01 -2.511956393718719482e-01 2.573038041591644287e-01 1.187266558408737183e-01 3.435037732124328613e-01 2.015698105096817017e-01 -4.598874747753143311e-01
-6.538292765617370605e-01 2.550451457500457764e-01 5.976671352982521057e-02 4.052133858203887939e-01 -1.092441082000732422e-01 2.326268553733825684e-01 4.416932463645935059e-01 -2.802621126174926758e-01
-5.426471233367919922e-01 -5.824375525116920471e-02 -1.108315661549568176e-01 8.606537431478500366e-02 5.451653599739074707e-01 -5.640774965286254883e-01 1.426956802606582642e-01 2.161020189523696899e-01
-4.749225378036499023e-01 5.060142874717712402e-01 -7.268130779266357422e-02 -2.295872867107391357e-01 2.270772457122802734e-01 2.193721830844879150e-01 -2.211532294750213623e-01 -5.583981871604919434e-01
-5.093526840209960938e-01 3.259492814540863037e-01 -1.967138797044754028e-01 -2.258642017841339111e-01 -1.718626022338867188e-01 -7.164658904075622559e-01 -4.176518321037292480e-02 1.167095615528523922e-03
-5.026199221611022949e-01 4.245484471321105957e-01 -3.003656268119812012e-01 -1.900984048843383789e-01 7.161224633455276489e-02 1.030840054154396057e-01 -3.581942617893218994e-01 5.447174310684204102e-01
-4.575341641902923584e-01 4.644354283809661865e-01 3.340008258819580078e-01 -3.290282189846038818e-01 4.052529335021972656e-01 -5.295190215110778809e-02 7.411365956068038940e-02 4.273400902748107910e-01
-6.221103668212890625e-01 1.262779384851455688e-01 -3.442511558532714844e-01 -1.983406543731689453e-01 -8.049884438514709473e-02 -2.931661307811737061e-01 -1.721337884664535522e-01 -5.631415247917175293e-01
-7.484773397445678711e-01 2.668992877006530762e-01 4.208084940910339355e-02 4.212616086006164551e-01 -1.740603893995285034e-01 3.392280936241149902e-01 8.900485932826995850e-02 -1.897886246442794800e-01
-2.943111062049865723e-01 7.731131315231323242e-01 -1.276773065328598022e-01 -2.286964803934097290e-01 2.584595978260040283e-01 8.612316846847534180e-02 -3.999147117137908936e-01 -1.136799976229667664e-01
-2.817253768444061279e-01 6.277877092361450195e-01 -2.276753187179565430e-01 -3.225257620215415955e-02 1.435097213834524155e-02 -3.135718107223510742e-01 1.317683160305023193e-01 5.981145501136779785e-01
-5.495545268058776855e-01 -1.008902788162231445e-01 1.831374913454055786e-01 -9.424116462469100952e-02 6.917235851287841797e-01 -2.491559833288192749e-01 3.039929866790771484e-01 1.114371865987777710e-01
-4.981685578823089600e-01 4.308076947927474976e-02 -4.383206069469451904e-01 9.256420657038688660e-03 2.320616841316223145e-01 -5.681239813566207886e-02 7.050768733024597168e-01 -5.956489965319633484e-02
-5.079107284545898438e-01 4.563153982162475586e-01 -3.878134787082672119e-01 1.125821545720100403e-01 -2.711726427078247070e-01 -2.628725469112396240e-01 -2.495114356279373169e-01 -4.072300791740417480e-01
-4.013223648071289062e-01 3.370917737483978271e-01 -2.079569697380065918e-01 -1.676047295331954956e-01 7.144042849540710449e-01 2.353680282831192017e-01 -1.348088681697845459e-01 -2.646262347698211670e-01
-3.271007537841796875e-01 4.654051959514617920e-01 -3.007518351078033447e-01 -3.311686217784881592e-01 5.783439874649047852e-01 2.356891147792339325e-02 -3.647406995296478271e-01 -9.058519452810287476e-02
-3.511155247688293457e-01 5.074525475502014160e-01 -1.616542041301727295e-01 -2.340911477804183960e-01 5.643248558044433594e-01 1.150516569614410400e-01 -4.480830729007720947e-01 7.616622000932693481e-02
-5.588595271110534668e-01 5.398666113615036011e-02 3.054750859737396240e-01 1.812431812286376953e-01 4.412746429443359375e-01 -4.433556497097015381e-01 3.962164223194122314e-01 1.015982776880264282e-01
-4.644226729869842529e-01 4.854063689708709717e-01 1.966292262077331543e-01 2.856020331382751465e-01 -1.539740264415740967e-01 -5.798293948173522949e-01 1.844426393508911133e-01 -1.858261376619338989e-01
-8.124813437461853027e-01 1.847419738769531250e-01 2.186711691319942474e-02 3.236714303493499756e-01 -1.278934534639120102e-02 3.971498906612396240e-01 -1.790436506271362305e-01 1.027374193072319031e-01
-5.116837024688720703e-01 3.431224524974822998e-01 -3.073006570339202881e-01 2.885732352733612061e-01 5.189926014281809330e-04 3.496855869889259338e-02 -4.345547258853912354e-01 5.026705861091613770e-01
-3.879423737525939941e-01 8.373135924339294434e-01 1.974299736320972443e-02 1.030533686280250549e-01 -2.568808794021606445e-01 -2.132786661386489868e-01 -9.071487188339233398e-02 -1.330115348100662231e-01
-4.668776392936706543e-01 1.170059069991111755e-01 -1.267227064818143845e-02 -5.383613333106040955e-02 4.102464318275451660e-01 -7.310624122619628906e-01 2.307023257017135620e-01 9.642590582370758057e-02
-6.147038936614990234e-01 -2.202002555131912231e-01 -2.340005189180374146e-01 6.294769048690795898e-02 5.400617122650146484e-01 -3.575727641582489014e-01 1.289253234863281250e-01 2.806880474090576172e-01
-3.912231326103210449e-01 3.900950253009796143e-01 2.095220685005187988e-01 1.540378630161285400e-01 2.722608745098114014e-01 -7.121846675872802734e-01 -2.119740545749664307e-01 -2.961773239076137543e-02
-3.293898999691009521e-01 4.007107913494110107e-01 -1.083350032567977905e-01 5.225621461868286133e-01 1.639554649591445923e-01 -4.036699235439300537e-01 4.982908666133880615e-01 8.944801241159439087e-02
-2.391483187675476074e-01 6.588583588600158691e-01 4.426095485687255859e-01 -3.119845390319824219e-01 3.213706016540527344e-01 1.093417755328118801e-03 3.328233361244201660e-01 -3.774457797408103943e-02
-3.927660286426544189e-01 2.617611587047576904e-01 -2.583724856376647949e-01 2.329524755477905273e-01 4.655362665653228760e-01 -3.908985257148742676e-01 -3.036696314811706543e-01 -4.409669935703277588e-01
-8.450521826744079590e-01 1.391613483428955078e-02 2.115684896707534790e-01 -1.269299834966659546e-01 2.654827535152435303e-01 2.460492700338363647e-01 -2.788242399692535400e-01 -1.267140060663223267e-01
-3.577392697334289551e-01 2.110858708620071411e-01 -4.559706747531890869e-01 9.656646847724914551e-02 5.905829668045043945e-01 -4.847497940063476562e-01 1.078868061304092407e-01 1.217417567968368530e-01
-5.306017994880676270e-01 4.905138313770294189e-01 1.110582649707794189e-01 -1.147314719855785370e-02 -5.074631571769714355e-01 -4.282765984535217285e-01 1.563730239868164062e-01 -3.521752296364866197e-05
-5.979838371276855469e-01 3.671191334724426270e-01 -3.192224800586700439e-01 -4.717293977737426758e-01 -2.837598919868469238e-01 -3.289479017257690430e-02 -2.243005633354187012e-01 2.264833003282546997e-01
-1.132662687450647354e-02 8.714016675949096680e-01 -2.100828289985656738e-01 -2.673184275627136230e-01 3.216248750686645508e-01 -1.045221462845802307e-01 -2.358063682913780212e-02 1.000678613781929016e-01
-2.907179594039916992e-01 4.706589877605438232e-01 -7.484087347984313965e-01 -1.737398505210876465e-01 2.150187194347381592e-01 -1.167130321264266968e-01 1.958543211221694946e-01 -7.381051778793334961e-02
-4.483653604984283447e-01 4.781973361968994141e-01 4.957326650619506836e-01 -2.019864022731781006e-01 3.366279304027557373e-01 -1.466564983129501343e-01 1.016474589705467224e-01 3.722738325595855713e-01
-5.070565938949584961e-01 9.781159460544586182e-03 -3.255888521671295166e-01 1.932930015027523041e-02 3.689151108264923096e-01 -4.828890562057495117e-01 -2.728020548820495605e-01 -4.389932155609130859e-01
-4.542464613914489746e-01 2.292735278606414795e-01 -3.744902610778808594e-01 -1.490711569786071777e-01 2.762549817562103271e-01 -3.344313502311706543e-01 -1.833654493093490601e-01 -5.973646640777587891e-01
-2.885577678680419922e-01 2.849641740322113037e-01 -1.455953568220138550e-01 6.766302585601806641e-01 4.841635525226593018e-01 -3.325187265872955322e-01 7.998030632734298706e-02 -7.157816737890243530e-02
-4.912500977516174316e-01 4.238923788070678711e-01 -4.326767623424530029e-01 2.794450707733631134e-02 3.043453991413116455e-01 3.948397338390350342e-01 1.367010623216629028e-01 -3.518336713314056396e-01
-4.644375145435333252e-01 5.218263864517211914e-01 3.040067851543426514e-01 3.104824423789978027e-01 -1.219370514154434204e-01 -3.500830531120300293e-01 4.027753174304962158e-01 1.533649265766143799e-01
-3.439943492412567139e-01 3.343395888805389404e-01 -7.135005593299865723e-01 -1.329376101493835449e-01 2.729564309120178223e-01 -1.733905971050262451e-01 3.493671417236328125e-01 -1.284624636173248291e-01
-5.932360887527465820e-01 1.141938939690589905e-01 -5.336557030677795410e-01 1.396556198596954346e-01 -2.458852156996726990e-02 -2.980640530586242676e-01 4.838113114237785339e-02 4.888261556625366211e-01
-3.169254362583160400e-01 3.839494585990905762e-01 -2.690193653106689453e-01 3.947123140096664429e-02 3.482202589511871338e-01 -4.166768789291381836e-01 6.093381643295288086e-01 1.097348704934120178e-01
-4.316214621067047119e-01 3.518527150154113770e-01 3.644007742404937744e-01 -8.537776023149490356e-02 5.080818533897399902e-01 -3.790926337242126465e-01 1.617947965860366821e-01 3.489833176136016846e-01
-4.642655253410339355e-01 2.061746865510940552e-01 -3.820050880312919617e-02 -4.541868567466735840e-01 2.270928472280502319e-01 -6.687054634094238281e-01 1.608986556529998779e-01 9.786800295114517212e-02
-3.816321790218353271e-01 4.287961125373840332e-01 -4.966116324067115784e-02 -9.054681658744812012e-02 8.926127105951309204e-02 -5.343475937843322754e-01 6.012091636657714844e-01 6.984589993953704834e-02
-5.517066717147827148e-01 4.073734283447265625e-01 -3.935526013374328613e-01 5.121510028839111328e-01 4.083900246769189835e-03 1.275209486484527588e-01 -2.654664218425750732e-01 1.604175120592117310e-01
-5.436760187149047852e-01 5.092436671257019043e-01 -9.891519695520401001e-02 -1.089411154389381409e-01 -5.452870726585388184e-01 -3.252080082893371582e-01 2.042499370872974396e-02 -1.411369144916534424e-01
-6.124595999717712402e-01 -1.639001630246639252e-02 -1.516984701156616211e-01 -8.200519531965255737e-02 2.334109991788864136e-01 -6.475701332092285156e-01 2.536959350109100342e-01 2.381133884191513062e-01
-7.051379084587097168e-01 2.496346384286880493e-01 1.697931885719299316e-01 -2.068088054656982422e-01 3.302404880523681641e-01 2.592402100563049316e-01 -2.654764056205749512e-01 -3.494588136672973633e-01
-3.744948804378509521e-01 2.128662914037704468e-01 5.158870816230773926e-01 3.024125397205352783e-01 4.964216053485870361e-01 -3.506101965904235840e-01 3.326887637376785278e-02 -2.939045727252960205e-01
-8.478099107742309570e-01 -9.656648337841033936e-02 -1.082909032702445984e-01 7.294397801160812378e-02 2.842833995819091797e-01 3.904584944248199463e-01 -1.725985435768961906e-03 -1.468589603900909424e-01
-3.489185273647308350e-01 1.495344638824462891e-01 -9.674391709268093109e-03 1.860875636339187622e-01 8.337377905845642090e-01 5.669949203729629517e-02 1.899949908256530762e-01 2.945190072059631348e-01
-3.748855590820312500e-01 3.347064852714538574e-01 -4.518075585365295410e-01 -3.177836239337921143e-01 7.417484372854232788e-02 -4.083107709884643555e-01 4.829542040824890137e-01 1.919677108526229858e-01
-4.576961100101470947e-01 3.524460792541503906e-01 3.494103848934173584e-01 5.758934020996093750e-01 6.764272600412368774e-02 -2.838785946369171143e-01 3.109847605228424072e-01 -1.751604825258255005e-01
-5.774523615837097168e-01 1.473736912012100220e-01 -1.909710913896560669e-01 -2.999643981456756592e-01 3.264736756682395935e-02 -5.551916956901550293e-01 3.254457116127014160e-01 3.211891353130340576e-01
-3.768318891525268555e-01 4.476894736289978027e-01 -1.933898478746414185e-01 1.968996673822402954e-01 4.769239723682403564e-01 4.296080172061920166e-01 3.102898299694061279e-01 -2.703762650489807129e-01
-4.932567179203033447e-01 1.324419230222702026e-01 3.711894452571868896e-01 -2.409022301435470581e-02 5.060573816299438477e-01 -3.587836027145385742e-01 4.413084685802459717e-01 1.456784009933471680e-01
-7.191302180290222168e-01 3.215503692626953125e-01 8.511261641979217529e-02 4.370551407337188721e-01 -1.487079560756683350e-01 3.884477019309997559e-01 7.584355026483535767e-02 -4.937584325671195984e-02
-7.241025567054748535e-01 1.218614168465137482e-02 4.713635891675949097e-02 5.631183385848999023e-01 2.794072031974792480e-02 -9.284754097461700439e-02 -3.585600554943084717e-01 1.350420266389846802e-01
-4.936957955360412598e-01 1.925587654113769531e-01 8.152979426085948944e-03 6.128033399581909180e-01 2.023070752620697021e-01 -5.428124666213989258e-01 -8.651214838027954102e-02 -2.309835702180862427e-02
-5.412358641624450684e-01 3.201092183589935303e-01 2.978345751762390137e-01 6.568405032157897949e-01 -1.019231453537940979e-01 -2.423618733882904053e-01 3.926796466112136841e-02 -1.173870489001274109e-01
-1.824789792299270630e-01 7.205067276954650879e-01 3.309294581413269043e-01 -3.503662049770355225e-01 4.322444200515747070e-01 -1.522035151720046997e-01 3.785933926701545715e-02 6.217928975820541382e-02
-7.148215770721435547e-01 1.222114171832799911e-02 -2.787221670150756836e-01 -3.740622103214263916e-01 -1.453048884868621826e-01 -1.931899487972259521e-01 -1.456089764833450317e-01 -4.377606809139251709e-01
-4.006937742233276367e-01 4.026474356651306152e-01 5.463906526565551758e-01 -4.479756355285644531e-01 3.763768970966339111e-01 -5.651160329580307007e-02 1.741688698530197144e-01 -5.391381680965423584e-02
-6.089898347854614258e-01 5.152603387832641602e-01 1.202945560216903687e-01 -1.294634193181991577e-01 1.845236271619796753e-01 3.557497262954711914e-01 -3.031302690505981445e-01 -2.826866507530212402e-01
-5.443824529647827148e-01 3.926558494567871094e-01 -2.274443954229354858e-01 -3.027851283550262451e-01 -2.501806616783142090e-01 -2.085899859666824341e-01 -1.184384822845458984e-01 -5.347255468368530273e-01
-7.731945514678955078e-01 3.548033833503723145e-01 1.751124262809753418e-01 -4.189331084489822388e-02 -8.189842337742447853e-04 4.561699926853179932e-01 -1.772055923938751221e-01 -6.611928343772888184e-02
-5.184062123298645020e-01 4.321447908878326416e-01 -5.504631996154785156e-02 -5.299792885780334473e-01 -4.390910565853118896e-01 -2.420937269926071167e-01 -9.388498961925506592e-02 1.931633986532688141e-02
-8.445678353309631348e-01 1.530503332614898682e-01 1.872821003198623657e-01 -8.838661015033721924e-02 5.972356535494327545e-03 4.507923722267150879e-01 -1.306587159633636475e-01 8.542518131434917450e-03
-4.208712577819824219e-01 5.781550407409667969e-01 2.627713419497013092e-02 9.032267332077026367e-02 2.379133738577365875e-02 -4.915676414966583252e-01 -9.413260221481323242e-02 4.782150089740753174e-01
-6.662629842758178711e-01 9.453856199979782104e-02 -1.447728723287582397e-01 3.211971521377563477e-01 1.969388425350189209e-01 3.530832529067993164e-01 4.073415696620941162e-01 -3.060220777988433838e-01
-6.374166011810302734e-01 3.769667148590087891e-01 9.784448891878128052e-02 -2.495287656784057617e-01 3.808516860008239746e-01 3.954570889472961426e-01 -2.413776218891143799e-01 -1.416358202695846558e-01
-3.867264986038208008e-01 4.080164730548858643e-01 -7.376898527145385742e-01 -2.527459561824798584e-01 1.298194378614425659e-01 -8.647539466619491577e-02 1.919184029102325439e-01 1.213862448930740356e-01
-4.837231338024139404e-01 3.998704552650451660e-01 -4.624254703521728516e-01 -4.904737323522567749e-02 -3.873862326145172119e-01 -4.474774897098541260e-01 4.452213644981384277e-02 -1.938713043928146362e-01
-6.030542254447937012e-01 3.255527839064598083e-02 1.894467324018478394e-01 -1.587931811809539795e-01 3.824760019779205322e-01 -5.454662442207336426e-01 2.979313433170318604e-01 2.039018720388412476e-01
-2.200837731361389160e-01 8.219938278198242188e-01 -1.510002762079238892e-01 4.406642168760299683e-02 -7.330693304538726807e-02 -3.148492276668548584e-01 -9.764256328344345093e-02 3.702811300754547119e-01
-4.172931313514709473e-01 3.466458618640899658e-01 -1.821744143962860107e-01 -1.438735425472259521e-01 6.893644332885742188e-01 2.532919645309448242e-01 -2.283814549446105957e-01 -2.455154061317443848e-01
-5.341813564300537109e-01 3.500723512843251228e-03 -3.950349986553192139e-01 2.719427049160003662e-01 -1.380146294832229614e-02 -4.772425293922424316e-01 4.886842370033264160e-01 -1.336756497621536255e-01
-4.476751685142517090e-01 3.954306542873382568e-01 3.318823501467704773e-02 -1.850406825542449951e-01 5.162211060523986816e-01 3.639033436775207520e-01 2.312971837818622589e-02 -4.565470516681671143e-01
-5.155477523803710938e-01 3.205207884311676025e-01 -7.513555139303207397e-02 5.655850172042846680e-01 3.328599035739898682e-02 -2.180562913417816162e-01 -2.237324118614196777e-01 -4.552278220653533936e-01
-6.752678751945495605e-01 1.743815839290618896e-01 -5.616131797432899475e-02 -1.246969029307365417e-01 -2.427429556846618652e-01 -2.259100675582885742e-01 7.733356952667236328e-02 -6.155980825424194336e-01
-5.945256948471069336e-01 1.946403831243515015e-01 -4.760730564594268799e-01 1.314819455146789551e-01 -2.354671210050582886e-01 -7.811442948877811432e-03 -2.094942182302474976e-01 5.150997042655944824e-01
-6.525857448577880859e-01 1.779533922672271729e-01 1.542911529541015625e-01 5.621050298213958740e-02 1.390173286199569702e-01 -1.671235561370849609e-01 3.514010012149810791e-01 5.871629714965820312e-01
-7.334259152412414551e-01 3.528894782066345215e-01 4.868779703974723816e-02 3.530367016792297363e-01 -2.419091016054153442e-01 3.664355576038360596e-01 2.235051989555358887e-02 -1.313600838184356689e-01
-4.385709464550018311e-01 2.316063344478607178e-01 -5.448654294013977051e-02 7.350662723183631897e-03 3.924598991870880127e-01 -4.261254370212554932e-01 5.981073379516601562e-01 2.401064634323120117e-01
-6.362210512161254883e-01 -8.161771297454833984e-02 -3.226670622825622559e-01 1.071532592177391052e-01 2.866778373718261719e-01 -4.190939664840698242e-01 2.858008444309234619e-01 3.653208315372467041e-01
-3.661831617355346680e-01 5.691196918487548828e-01 1.083549857139587402e-01 2.457329779863357544e-01 -9.486813098192214966e-02 -6.450147032737731934e-01 1.977843791246414185e-01 -7.566134631633758545e-02
-3.119223415851593018e-01 6.712785959243774414e-01 1.267247367650270462e-02 -1.107960492372512817e-01 4.322231709957122803e-01 1.225024834275245667e-01 -4.816355705261230469e-01 -7.652824372053146362e-02
-6.160715818405151367e-01 7.291704416275024414e-02 4.107239246368408203e-01 3.623082339763641357e-01 1.253738403320312500e-01 -4.148190617561340332e-01 3.553217649459838867e-01 3.362251818180084229e-02
-3.250280320644378662e-01 3.890523016452789307e-01 -2.333054840564727783e-01 -4.344714283943176270e-01 1.476601064205169678e-01 -5.281553268432617188e-01 4.363596141338348389e-01 -9.293632209300994873e-02
-5.053734779357910156e-01 2.852618396282196045e-01 -4.449563026428222656e-01 2.144538313150405884e-01 1.965064108371734619e-01 -5.907320231199264526e-02 -4.786606431007385254e-01 3.847420513629913330e-01
-6.355079412460327148e-01 3.866339027881622314e-01 5.240248888731002808e-02 -6.411928683519363403e-02 2.519046068191528320e-01 3.971847295761108398e-01 -2.028459906578063965e-01 -4.212226271629333496e-01
-6.913469433784484863e-01 2.708701789379119873e-01 1.576204411685466766e-02 -2.208018898963928223e-01 -2.833461463451385498e-01 -4.809689819812774658e-01 1.718460619449615479e-01 2.419084012508392334e-01
-3.872734010219573975e-01 3.483461737632751465e-01 -3.913434445858001709e-01 -1.939996778964996338e-01 3.084738850593566895e-01 -3.942744731903076172e-01 4.164450466632843018e-01 3.374221920967102051e-01
-7.455281019210815430e-01 1.172207593917846680e-01 2.138087749481201172e-01 1.225379630923271179e-01 -5.092799663543701172e-02 7.225660141557455063e-03 5.640358850359916687e-02 -6.032329797744750977e-01
-4.550045430660247803e-01 1.674161404371261597e-01 -1.170734241604804993e-01 2.130027860403060913e-01 8.325351476669311523e-01 -4.194788262248039246e-02 4.723219573497772217e-02 -9.360108524560928345e-02
-4.264504611492156982e-01 2.314780503511428833e-01 -5.955919623374938965e-01 -4.457968473434448242e-01 1.616852581501007080e-01 -1.111339926719665527e-01 3.719097971916198730e-01 -1.851587146520614624e-01
-2.320048660039901733e-01 5.832655429840087891e-01 1.419849693775177002e-01 6.499798893928527832e-01 1.582826673984527588e-01 -2.759598493576049805e-01 1.842031031847000122e-01 -1.679390668869018555e-01
-5.380865931510925293e-01 1.519017387181520462e-03 -3.050748407840728760e-01 1.577257215976715088e-01 4.826424717903137207e-01 -3.934860825538635254e-01 3.408691287040710449e-01 2.975664138793945312e-01
-2.071478366851806641e-01 7.976787090301513672e-01 6.564553081989288330e-02 1.078959479928016663e-01 1.209561619907617569e-02 -4.137284159660339355e-01 3.042011559009552002e-01 2.024639099836349487e-01
-4.890240728855133057e-01 3.309762179851531982e-01 -8.615342527627944946e-02 4.740359261631965637e-02 -3.075583577156066895e-01 -6.919367909431457520e-01 1.346516460180282593e-01 -2.239215821027755737e-01
-4.741468727588653564e-01 1.280936896800994873e-01 -3.508696854114532471e-01 7.837374508380889893e-02 6.846316903829574585e-02 -3.642013967037200928e-01 6.993132233619689941e-01 -5.617745965719223022e-02
-3.762968182563781738e-01 6.909969449043273926e-01 2.212040871381759644e-01 3.237869739532470703e-01 -1.961414068937301636e-01 -1.988495886325836182e-01 3.275682926177978516e-01 2.045509070158004761e-01
-5.194832682609558105e-01 1.331105530261993408e-01 -1.114522740244865417e-01 -4.528871476650238037e-01 1.149270385503768921e-01 -6.726334095001220703e-01 1.710157394409179688e-01 3.709693555720150471e-04
-5.372343659400939941e-01 -3.483252972364425659e-02 -1.437133699655532837e-01 -2.367813140153884888e-01 5.040647387504577637e-01 -4.398012161254882812e-01 4.050853848457336426e-01 1.478051096200942993e-01
-7.373035550117492676e-01 7.721720635890960693e-02 -1.779450774192810059e-01 -1.286328434944152832e-01 -3.334572911262512207e-01 -2.906890213489532471e-01 -1.384254842996597290e-01 -4.328449368476867676e-01
-5.885901451110839844e-01 1.714521795511245728e-01 -1.527447402477264404e-01 -2.584693729877471924e-01 -1.496516764163970947e-01 -5.598664879798889160e-01 3.051981031894683838e-01 3.240932226181030273e-01
-4.736621081829071045e-01 5.299677252769470215e-01 3.144517913460731506e-02 3.714591264724731445e-02 2.573879063129425049e-02 7.261084765195846558e-02 -2.225757688283920288e-01 6.610105633735656738e-01
-4.639043509960174561e-01 2.556654810905456543e-01 -8.429332077503204346e-02 -4.575276672840118408e-01 4.229985550045967102e-02 -5.370924472808837891e-01 4.576733112335205078e-01 5.717206373810768127e-02
-4.058795571327209473e-01 8.175508379936218262e-01 -9.084460139274597168e-02 4.310206696391105652e-02 -1.657725274562835693e-01 -1.071913391351699829e-01 -3.407956957817077637e-01 -4.061542823910713196e-02
-3.901945650577545166e-01 3.196053206920623779e-01 -2.553555667400360107e-01 -5.084229707717895508e-01 3.599155545234680176e-01 -1.790998280048370361e-01 -9.848349541425704956e-02 -5.005848407745361328e-01
-4.272954761981964111e-01 4.727843999862670898e-01 1.244867779314517975e-02 4.281384944915771484e-01 -9.155142121016979218e-03 -4.320838451385498047e-01 -3.233374059200286865e-01 -3.451212048530578613e-01
-5.064905285835266113e-01 2.865349650382995605e-01 -3.054224848747253418e-01 -4.069916903972625732e-01 2.180718183517456055e-01 -1.662351191043853760e-01 -3.362706601619720459e-01 -4.627877771854400635e-01
-5.850490331649780273e-01 3.954362571239471436e-01 -2.424500696361064911e-02 -4.604852497577667236e-01 -1.263766884803771973e-01 -3.516188859939575195e-01 -3.832229077816009521e-01 4.739942401647567749e-02
-4.932677745819091797e-01 4.621081650257110596e-01 -3.203268051147460938e-01 8.191167563199996948e-02 3.139810562133789062e-01 3.197109103202819824e-01 -5.668712779879570007e-02 -4.793868660926818848e-01
-6.332135200500488281e-01 1.595397889614105225e-01 -4.433387517929077148e-02 -1.317086964845657349e-01 1.512341201305389404e-01 -6.710891723632812500e-01 9.422449767589569092e-02 2.686340808868408203e-01
-6.892629265785217285e-01 1.373790502548217773e-01 -2.609647512435913086e-01 4.967765510082244873e-01 -3.127451539039611816e-01 -2.086437940597534180e-01 -1.917742341756820679e-01 -1.141708642244338989e-01
-3.158957064151763916e-01 4.504412710666656494e-01 2.303211716935038567e-03 -2.516599595546722412e-01 6.697053313255310059e-01 1.916170716285705566e-01 -1.719739846885204315e-02 -3.853006660938262939e-01
-3.028528094291687012e-01 3.742134571075439453e-01 -3.831416368484497070e-02 -2.973141074180603027e-01 4.343990981578826904e-01 -6.039645075798034668e-01 3.139537572860717773e-01 1.622905433177947998e-01
-3.747510313987731934e-01 2.052874565124511719e-01 -4.850143790245056152e-01 5.727288126945495605e-01 1.629610508680343628e-01 -4.648445546627044678e-01 9.720891714096069336e-02 -4.555425420403480530e-02
-2.492745965719223022e-01 5.827086567878723145e-01 3.744471073150634766e-02 5.771758556365966797e-01 9.472435712814331055e-02 -4.411784708499908447e-01 1.750542968511581421e-01 -1.718237698078155518e-01
-6.127389073371887207e-01 -1.439076811075210571e-01 -5.126212835311889648e-01 -1.374450325965881348e-01 2.270812541246414185e-01 -4.398711919784545898e-01 2.692987620830535889e-01 6.779103726148605347e-02
-4.016586542129516602e-01 6.168116331100463867e-01 -1.573444604873657227e-01 1.278746724128723145e-01 2.585657238960266113e-01 4.543873369693756104e-01 2.179742455482482910e-01 -3.102704286575317383e-01
-5.645141601562500000e-01 8.499005809426307678e-03 -6.517143249511718750e-01 -1.946857273578643799e-01 2.290727794170379639e-01 -2.998701035976409912e-01 2.367935776710510254e-01 -1.419495940208435059e-01
-7.569895386695861816e-01 1.464755684137344360e-01 -2.073308378458023071e-01 -1.478723436594009399e-01 -1.980007886886596680e-01 8.213321678340435028e-03 -2.453143000602722168e-01 -4.911296069622039795e-01
-4.938546121120452881e-01 5.021103620529174805e-01 -1.005454882979393005e-01 -2.365067154169082642e-01 4.368459880352020264e-01 3.192012012004852295e-01 -3.542068898677825928e-01 1.405760496854782104e-01
-6.969922184944152832e-01 1.067958623170852661e-01 1.264732424169778824e-02 -8.638112992048263550e-02 -1.074986606836318970e-01 -6.033197641372680664e-01 1.696617305278778076e-01 3.013956844806671143e-01
-6.855022907257080078e-01 2.213029861450195312e-01 4.388459324836730957e-01 2.103883922100067139e-01 -1.131965368986129761e-01 -3.920906782150268555e-01 8.135075680911540985e-03 2.786533832550048828e-01
-5.351781249046325684e-01 1.419481784105300903e-01 -4.615632817149162292e-03 5.266074538230895996e-01 -2.718742750585079193e-02 -6.065934896469116211e-01 -2.651057019829750061e-02 -2.161035388708114624e-01
-6.403092741966247559e-01 3.737599551677703857e-01 -1.908249966800212860e-02 1.451880335807800293e-01 6.450853496789932251e-02 4.641992151737213135e-01 -3.627478480339050293e-01 2.786315381526947021e-01
-5.007497668266296387e-01 3.570971786975860596e-01 -3.656851127743721008e-02 -4.814853146672248840e-02 1.184233278036117554e-01 -1.644739806652069092e-01 3.977812826633453369e-01 6.471244692802429199e-01
-7.132713198661804199e-01 1.152944415807723999e-01 -2.896245419979095459e-01 -3.417174816131591797e-01 -1.763446480035781860e-01 -1.761887222528457642e-01 -1.947658956050872803e-01 -4.209804832935333252e-01
-5.368641614913940430e-01 4.772267937660217285e-01 -1.786794513463973999e-01 -7.415709644556045532e-02 -6.058613657951354980e-01 -2.804675698280334473e-01 -1.411857176572084427e-02 -2.601094730198383331e-02
-5.861215591430664062e-01 2.529445886611938477e-01 5.595601201057434082e-01 -6.380078941583633423e-02 2.193229049444198608e-01 -8.692914247512817383e-02 -1.819868981838226318e-01 4.318841993808746338e-01
-6.347796916961669922e-01 2.569703944027423859e-02 2.572610080242156982e-01 2.483969181776046753e-01 5.626859664916992188e-01 -2.588655948638916016e-01 -2.557103037834167480e-01 -1.396263539791107178e-01
-4.170640707015991211e-01 5.562326312065124512e-01 -2.933220863342285156e-01 7.905806601047515869e-02 2.706131041049957275e-01 4.586218893527984619e-01 3.347772061824798584e-01 -1.695101857185363770e-01
-3.545737862586975098e-01 4.262075126171112061e-01 -2.093667834997177124e-01 6.093125939369201660e-01 3.613849282264709473e-01 -1.515401452779769897e-01 -2.619192898273468018e-01 -2.352938950061798096e-01
-2.514280974864959717e-01 2.335512638092041016e-01 -2.355742603540420532e-01 1.650815457105636597e-01 6.247673034667968750e-01 -4.716170430183410645e-01 -3.066863119602203369e-01 -3.044295907020568848e-01
-3.155264854431152344e-01 5.769715905189514160e-01 -1.948312520980834961e-01 -1.712616533041000366e-01 6.848964840173721313e-02 -5.043263435363769531e-01 3.815722838044166565e-02 4.896582663059234619e-01
-4.119614660739898682e-01 2.532859742641448975e-01 -4.664699360728263855e-02 -4.632722437381744385e-01 3.403867185115814209e-01 -5.256563425064086914e-01 3.800985813140869141e-01 1.126247122883796692e-01
-3.603740036487579346e-01 3.206944465637207031e-01 -6.103101968765258789e-01 3.981072828173637390e-02 3.650903105735778809e-01 -1.848909854888916016e-01 2.136893719434738159e-01 -4.243622124195098877e-01
-5.847131013870239258e-01 2.042924761772155762e-01 9.685333818197250366e-03 1.684039533138275146e-01 3.156223595142364502e-01 -3.894879221916198730e-01 1.013082489371299744e-01 5.712615847587585449e-01
-3.185121417045593262e-01 6.400656104087829590e-01 -9.944672137498855591e-02 -5.567578077316284180e-01 -2.752217054367065430e-01 -2.250189334154129028e-01 -9.480141848325729370e-02 1.833837032318115234e-01
-7.126567959785461426e-01 3.463715910911560059e-01 -1.008195150643587112e-02 2.987318933010101318e-01 -8.136012591421604156e-03 5.109087228775024414e-01 6.780549883842468262e-02 -1.308170408010482788e-01
-4.843012690544128418e-01 1.796113699674606323e-01 -3.262205719947814941e-01 7.214686870574951172e-01 1.443630605936050415e-01 -2.854186892509460449e-01 6.271450221538543701e-02 -4.169205669313669205e-03
-2.046227753162384033e-01 8.429071903228759766e-01 1.454822868108749390e-01 2.094591408967971802e-01 5.621444061398506165e-02 5.442346259951591492e-02 -3.855959475040435791e-01 1.667107790708541870e-01
-1.874808222055435181e-01 8.042539954185485840e-01 1.410831809043884277e-01 4.602806270122528076e-01 2.153404429554939270e-02 -2.711597681045532227e-01 7.159680873155593872e-02 8.453524112701416016e-02
-4.634471237659454346e-01 2.876110970973968506e-01 -5.703012458980083466e-03 -2.385111004114151001e-01 3.954861164093017578e-01 -5.670443773269653320e-01 3.616599440574645996e-01 1.919118613004684448e-01
-3.586363792419433594e-01 3.591199219226837158e-01 -5.867503285408020020e-01 1.201120242476463318e-01 2.249447405338287354e-01 -1.258021295070648193e-01 -2.219098657369613647e-01 5.177252888679504395e-01
-2.898052334785461426e-01 4.802482724189758301e-01 -5.924726724624633789e-01 -1.613610535860061646e-01 2.595749869942665100e-02 -4.360544085502624512e-01 2.233837097883224487e-01 2.599919736385345459e-01
-4.054716825485229492e-01 4.818955436348915100e-03 -2.179229259490966797e-01 8.761532604694366455e-03 8.366957902908325195e-01 1.137092486023902893e-01 2.626208066940307617e-01 7.773708552122116089e-02
-4.749208092689514160e-01 1.727889105677604675e-02 -4.469687864184379578e-02 2.043029367923736572e-01 4.698800742626190186e-01 -6.319119930267333984e-01 3.321136832237243652e-01 3.816109849140048027e-03
-5.118933916091918945e-01 2.539373934268951416e-01 -2.504459321498870850e-01 -4.065802693367004395e-01 4.968877136707305908e-01 1.001310497522354126e-01 -4.177488386631011963e-01 1.183750331401824951e-01
-5.074886679649353027e-01 6.112963557243347168e-01 -2.233687788248062134e-01 -1.516379863023757935e-01 -1.426236182451248169e-01 5.640067160129547119e-02 -5.138652920722961426e-01 9.112738072872161865e-02
-3.229040503501892090e-01 4.106988906860351562e-01 1.845940500497817993e-01 3.541415631771087646e-01 1.780978590250015259e-01 -3.461782932281494141e-01 4.899119734764099121e-01 -4.195188283920288086e-01
-5.872001051902770996e-01 1.907666623592376709e-01 2.174401283264160156e-01 9.915203601121902466e-02 -2.807342633605003357e-02 -3.826560974121093750e-01 8.053100109100341797e-02 -6.387438774108886719e-01
-4.581564962863922119e-01 6.331379413604736328e-01 2.809988260269165039e-01 6.818839907646179199e-02 -1.535119265317916870e-01 -4.654840230941772461e-01 6.259205192327499390e-02 2.479109615087509155e-01
-3.209122717380523682e-01 4.728987216949462891e-01 -1.158386692404747009e-01 5.952159166336059570e-01 3.336876928806304932e-01 -1.275845617055892944e-01 -1.876795291900634766e-01 -3.779320418834686279e-01
-5.976830124855041504e-01 7.118709385395050049e-02 -2.455058842897415161e-01 -9.413111954927444458e-02 2.959252297878265381e-01 -5.816734433174133301e-01 2.572449445724487305e-01 2.765552699565887451e-01
-7.541816234588623047e-01 2.714535295963287354e-01 -1.184280961751937866e-01 2.454956620931625366e-01 1.671605184674263000e-02 4.949935078620910645e-01 7.643308490514755249e-02 -1.791359633207321167e-01
-2.464407533407211304e-01 7.896077632904052734e-01 3.011759519577026367e-01 7.969103753566741943e-02 2.507630586624145508e-01 6.041877344250679016e-02 6.731248646974563599e-02 -3.842725455760955811e-01
-7.181892395019531250e-01 4.293121770024299622e-02 1.319202631711959839e-01 2.459618002176284790e-01 4.856054112315177917e-02 -2.925666868686676025e-01 2.423261851072311401e-01 5.077259540557861328e-01
-5.620173811912536621e-01 1.287099272012710571e-01 2.661791145801544189e-01 2.093009799718856812e-01 3.592431545257568359e-01 -5.348907113075256348e-01 2.844249308109283447e-01 2.384335845708847046e-01
-5.752435922622680664e-01 4.400046467781066895e-01 -2.241593599319458008e-01 -6.841051578521728516e-02 -5.336030721664428711e-01 -3.582497537136077881e-01 -8.498562127351760864e-02 1.629524491727352142e-02
-4.231610298156738281e-01 6.666330099105834961e-01 -1.165706217288970947e-01 -1.315265744924545288e-01 2.559350430965423584e-01 3.459485471248626709e-01 -3.389342129230499268e-01 2.135130316019058228e-01
-2.877250611782073975e-01 4.715758860111236572e-01 -3.748153746128082275e-01 -4.340181648731231689e-01 1.769670546054840088e-01 -4.961453080177307129e-01 1.831109672784805298e-01 2.344465404748916626e-01
-1.651364713907241821e-01 7.006692290306091309e-01 2.867286801338195801e-01 1.729396581649780273e-01 3.516716957092285156e-01 -2.996912896633148193e-01 3.550313115119934082e-01 -1.735975146293640137e-01
-6.623948812484741211e-01 2.711423337459564209e-01 1.562281847000122070e-01 -2.841836214065551758e-02 -7.313637435436248779e-02 -4.304788410663604736e-01 -4.583264887332916260e-01 -2.485479861497879028e-01
-6.551957130432128906e-01 2.579695880413055420e-01 -1.481315642595291138e-01 4.155346453189849854e-01 1.865350902080535889e-01 3.749152421951293945e-01 3.278503939509391785e-02 -3.648652434349060059e-01
-7.469919919967651367e-01 9.549685753881931305e-03 2.359946817159652710e-01 3.851690888404846191e-01 -4.328587651252746582e-02 -4.441494047641754150e-01 -1.788591444492340088e-01 -8.203767240047454834e-02
-5.133672952651977539e-01 4.797990024089813232e-01 3.945309668779373169e-02 5.694078281521797180e-03 -3.741727769374847412e-01 -5.934811830520629883e-01 -4.599925503134727478e-02 -1.015727445483207703e-01
-5.425257682800292969e-01 2.690502107143402100e-01 2.508531510829925537e-01 2.562618255615234375e-01 2.650859355926513672e-01 -3.074132800102233887e-01 1.751239895820617676e-01 5.560920238494873047e-01
-2.401843070983886719e-01 7.999443411827087402e-01 -1.503071747720241547e-02 1.380546391010284424e-01 -3.487855195999145508e-02 -3.891219794750213623e-01 -1.012331098318099976e-01 3.467489480972290039e-01
-4.723598659038543701e-01 1.066155061125755310e-01 -1.521451175212860107e-01 -3.451118767261505127e-01 2.457022219896316528e-01 -7.049722075462341309e-01 2.517616748809814453e-01 -5.019457265734672546e-02
-5.578507184982299805e-01 3.166056424379348755e-02 -2.276653200387954712e-01 1.478033065795898438e-01 6.714702248573303223e-01 -2.870018943212926388e-04 2.065720707178115845e-01 3.472444117069244385e-01
-3.200984895229339600e-01 4.179165065288543701e-01 -1.874195188283920288e-01 -5.565774440765380859e-01 1.984485834836959839e-01 -3.912056386470794678e-01 4.289410710334777832e-01 3.954658284783363342e-02
-4.834524691104888916e-01 5.267935395240783691e-01 -2.869710624217987061e-01 -9.003505110740661621e-02 -4.156861007213592529e-01 -3.857998847961425781e-01 1.616121679544448853e-01 -2.248305827379226685e-01
-3.283960521221160889e-01 2.974389195442199707e-01 -5.257468223571777344e-01 -4.952197074890136719e-01 3.065512478351593018e-01 -3.081012964248657227e-01 1.354164481163024902e-01 -2.734886109828948975e-01
-6.128144860267639160e-01 2.452418208122253418e-01 9.716632962226867676e-02 4.984605014324188232e-01 -1.877789944410324097e-01 -3.863255381584167480e-01 -2.108985185623168945e-01 -2.782523036003112793e-01
-5.413704514503479004e-01 -5.701940134167671204e-02 -2.787123918533325195e-01 2.310586422681808472e-01 4.231584072113037109e-01 -5.953249931335449219e-01 1.885703802108764648e-01 5.970300361514091492e-02
-3.482758700847625732e-01 4.050398766994476318e-01 -4.259207546710968018e-01 -2.362840026617050171e-01 3.111453652381896973e-01 -4.935038685798645020e-01 2.357367575168609619e-01 2.854445874691009521e-01
-5.299596786499023438e-01 3.985210955142974854e-01 -2.711300253868103027e-01 -2.402195036411285400e-01 -2.181276679039001465e-01 -2.440640181303024292e-01 -1.273696124553680420e-01 -5.529348850250244141e-01
-3.437044322490692139e-01 3.021396994590759277e-01 -7.447942495346069336e-01 -1.198338940739631653e-01 3.194379210472106934e-01 -2.117193341255187988e-01 1.905578672885894775e-01 -1.957613974809646606e-01
-3.003832101821899414e-01 4.972663223743438721e-01 -1.240483000874519348e-01 -4.140429794788360596e-01 6.033236980438232422e-01 1.524318158626556396e-01 -1.394374072551727295e-01 -2.626760601997375488e-01
-5.854780077934265137e-01 2.213535830378532410e-03 1.135535985231399536e-01 3.936929106712341309e-01 1.058602035045623779e-01 -6.524313688278198242e-01 -2.135668098926544189e-01 -8.269246667623519897e-02
-7.769998311996459961e-01 6.027682870626449585e-02 -2.769567668437957764e-01 -2.331740111112594604e-01 -8.320669829845428467e-02 2.463980391621589661e-02 -1.828507781028747559e-01 -4.696785807609558105e-01
-5.269396305084228516e-01 6.451070308685302734e-01 -1.067275628447532654e-01 1.818733811378479004e-01 -1.977860033512115479e-01 1.880491077899932861e-01 -4.662513732910156250e-02 -4.301710128784179688e-01
-5.598562955856323242e-01 1.454329211264848709e-02 -6.564562916755676270e-01 4.279435798525810242e-02 4.135217666625976562e-01 -2.348876893520355225e-01 1.036050543189048767e-01 -1.291384249925613403e-01
-6.385125517845153809e-01 2.194273471832275391e-01 3.333966135978698730e-01 1.415027230978012085e-01 -2.656312882900238037e-01 -5.031239986419677734e-01 -8.089943975210189819e-02 -2.876435220241546631e-01
-5.994220972061157227e-01 3.978583812713623047e-01 -1.439005285501480103e-01 -4.458049237728118896e-01 -5.386208742856979370e-02 -4.993787407875061035e-01 5.140840634703636169e-02 8.960710465908050537e-02
-6.037746667861938477e-01 -1.443661898374557495e-01 -2.516349256038665771e-01 -3.339770436286926270e-01 3.907857835292816162e-01 -2.641271352767944336e-01 4.609512686729431152e-01 6.928892433643341064e-02
-2.674974501132965088e-01 5.149524211883544922e-01 1.475426405668258667e-01 3.138017356395721436e-01 3.390770554542541504e-01 -1.463969796895980835e-01 1.641726344823837280e-01 -6.161743998527526855e-01
-5.309501290321350098e-01 1.250250041484832764e-01 3.371126577258110046e-02 1.457705944776535034e-01 1.935084313154220581e-01 -6.951045989990234375e-01 -3.933816850185394287e-01 6.863045692443847656e-02
-2.454462349414825439e-01 3.309599757194519043e-01 -6.133330464363098145e-01 3.293392658233642578e-01 4.151593744754791260e-01 -1.922754049301147461e-01 1.972429454326629639e-01 -3.120064735412597656e-01
-7.189025282859802246e-01 1.387118548154830933e-01 -2.798883244395256042e-02 -1.664296686649322510e-01 -1.760625392198562622e-01 -9.750545769929885864e-02 8.301650732755661011e-02 -6.229436397552490234e-01
-3.080183267593383789e-01 2.758936583995819092e-01 -4.683875143527984619e-01 -1.807183325290679932e-01 5.361099839210510254e-01 -5.356334447860717773e-01 -5.137627571821212769e-02 -2.247958676889538765e-03
-2.032956629991531372e-01 6.346881389617919922e-01 -1.596019417047500610e-02 5.490643978118896484e-01 1.668743938207626343e-01 -3.297165632247924805e-01 3.427537679672241211e-01 8.664193563163280487e-03
-2.404748648405075073e-01 6.354171633720397949e-01 -3.771057426929473877e-01 -3.350895345211029053e-01 2.879037149250507355e-02 -4.687532186508178711e-01 2.417432665824890137e-01 -7.017740607261657715e-02
-2.144507616758346558e-01 5.807407498359680176e-01 -6.972274780273437500e-01 -1.708406955003738403e-01 1.976815462112426758e-01 -1.421705782413482666e-01 1.343861520290374756e-01 -1.552036851644515991e-01
-6.985361576080322266e-01 2.058357447385787964e-01 -7.061151415109634399e-02 -1.515936255455017090e-01 -3.280420303344726562e-01 -2.461854666471481323e-01 -9.081918746232986450e-02 -5.150198340415954590e-01
-6.830567121505737305e-01 2.192709594964981079e-01 9.892051666975021362e-02 -1.111637726426124573e-01 -2.501277029514312744e-01 -4.960125684738159180e-01 2.561229765415191650e-01 2.983619272708892822e-01
-7.270920276641845703e-01 1.906349956989288330e-01 6.765051931142807007e-02 -1.348874419927597046e-01 -4.580669999122619629e-01 -3.233607411384582520e-01 -1.902585923671722412e-01 2.482708990573883057e-01
-4.723522365093231201e-01 2.499601244926452637e-01 -5.942238569259643555e-01 -4.688620567321777344e-01 1.219173669815063477e-01 8.134567737579345703e-02 3.433017134666442871e-01 4.618127644062042236e-02
-6.010271906852722168e-01 -1.161657124757766724e-01 -5.112053155899047852e-01 -2.227131873369216919e-01 2.188245207071304321e-01 -3.267725110054016113e-01 3.851860165596008301e-01 -1.063354536890983582e-01
-2.171361148357391357e-01 5.253334045410156250e-01 -6.500679254531860352e-01 -3.227248787879943848e-01 2.201577425003051758e-01 -1.551012396812438965e-01 2.626483440399169922e-01 -9.288125485181808472e-02
-5.632970333099365234e-01 1.217546612024307251e-01 -3.212801814079284668e-01 1.332089155912399292e-01 -1.193669512867927551e-01 -6.618820428848266602e-01 -2.558607161045074463e-01 -1.706037968397140503e-01
-8.552075028419494629e-01 1.893501728773117065e-01 1.598325818777084351e-01 1.769413985311985016e-02 -4.981945827603340149e-02 3.800103664398193359e-01 -2.440411448478698730e-01 -2.147848904132843018e-02
-3.775159120559692383e-01 4.089839458465576172e-01 -5.651487112045288086e-01 -9.396628290414810181e-02 2.571258544921875000e-01 -3.506580591201782227e-01 3.123446404933929443e-01 2.745127379894256592e-01
-2.896841168403625488e-01 7.853996753692626953e-01 9.362868033349514008e-03 8.042199909687042236e-02 -1.547287553548812866e-01 -4.735848307609558105e-01 4.133286327123641968e-02 2.067437022924423218e-01
-2.788738608360290527e-01 3.574641346931457520e-01 -6.184477806091308594e-01 -4.299479071050882339e-03 2.420869767665863037e-01 -4.485366940498352051e-01 1.730891615152359009e-01 -3.495734632015228271e-01
-6.977198719978332520e-01 1.343636810779571533e-01 1.684640161693096161e-02 -9.040218591690063477e-02 -2.201324403285980225e-01 -1.726008355617523193e-01 1.254298388957977295e-01 -6.266537308692932129e-01
-5.960803627967834473e-01 -4.566762596368789673e-02 -4.651914834976196289e-01 -6.516315042972564697e-02 3.674722611904144287e-01 -3.560764193534851074e-01 3.041006028652191162e-01 2.600961029529571533e-01
-6.792792677879333496e-01 -1.332707516849040985e-02 -5.140312314033508301e-01 -7.261265069246292114e-02 3.744722008705139160e-01 3.313710093498229980e-01 -1.348178684711456299e-01 -2.625407278537750244e-02
-7.064555883407592773e-01 7.454994320869445801e-02 -9.392514824867248535e-02 5.070423483848571777e-01 1.594186276197433472e-01 2.867940664291381836e-01 1.362676322460174561e-01 -3.212709128856658936e-01
-4.153828918933868408e-01 3.398263454437255859e-01 -7.020273208618164062e-01 -2.193226665258407593e-01 1.934808045625686646e-01 1.602414995431900024e-02 2.324211150407791138e-01 2.816365361213684082e-01
-5.829430818557739258e-01 1.262242197990417480e-01 -3.592549562454223633e-01 2.846637666225433350e-01 -3.150282136630266905e-04 -2.244762033224105835e-01 -2.591987848281860352e-01 5.626488327980041504e-01
-2.572643756866455078e-01 6.533578038215637207e-01 -5.780681371688842773e-01 -1.683937013149261475e-01 -5.702704191207885742e-03 -1.389963924884796143e-01 -1.170996353030204773e-01 3.336985111236572266e-01
-3.069568574428558350e-01 4.526384770870208740e-01 -6.499450802803039551e-01 -3.445898890495300293e-01 1.527291685342788696e-01 -7.382395118474960327e-02 3.112359046936035156e-01 -1.846109181642532349e-01
-4.049844741821289062e-01 5.165353417396545410e-01 -8.709693700075149536e-02 -2.066689431667327881e-01 5.467217564582824707e-01 2.132304608821868896e-01 -2.803781330585479736e-01 -3.096728026866912842e-01
-6.153680682182312012e-01 4.108609259128570557e-01 -2.827165722846984863e-01 3.041361868381500244e-01 -4.180676862597465515e-02 4.933392405509948730e-01 1.558527499437332153e-01 1.032789498567581177e-01
-8.817360550165176392e-02 6.256141662597656250e-01 1.056706160306930542e-01 1.950243264436721802e-01 5.247005224227905273e-01 -4.740724265575408936e-01 -2.263424247503280640e-01 -1.858434267342090607e-02
-4.804633557796478271e-01 2.939774692058563232e-01 -3.233525156974792480e-01 -2.060372829437255859e-01 6.248749494552612305e-01 2.916649281978607178e-01 -1.331499814987182617e-01 -2.060535699129104614e-01
-4.522641599178314209e-01 3.248275518417358398e-01 -2.571148872375488281e-01 -2.598160505294799805e-01 5.471288561820983887e-01 1.603416502475738525e-01 3.205518424510955811e-01 3.584951758384704590e-01
-3.446986377239227295e-01 6.931142807006835938e-01 2.310907691717147827e-01 1.288684904575347900e-01 -7.720959931612014771e-02 -4.949699342250823975e-01 2.818655967712402344e-01 1.899572275578975677e-02
-6.087812781333923340e-01 -4.318814724683761597e-02 -1.720694899559020996e-01 -2.309128493070602417e-01 4.323182106018066406e-01 -4.093538224697113037e-01 4.345947206020355225e-01 -3.534415736794471741e-02
-3.669587373733520508e-01 5.161212086677551270e-01 -5.783534049987792969e-01 -2.451028525829315186e-01 2.446599304676055908e-01 -4.893276840448379517e-02 -3.719404041767120361e-01 6.164167821407318115e-02
-7.084965705871582031e-01 3.036938905715942383e-01 -7.855219766497612000e-03 7.067814469337463379e-02 -1.162146776914596558e-02 2.889486253261566162e-01 2.152454107999801636e-01 -5.203734636306762695e-01
-3.592254817485809326e-01 7.030663490295410156e-01 3.831215947866439819e-02 -1.390753537416458130e-01 1.073809787631034851e-01 -4.074435234069824219e-01 1.315138936042785645e-01 4.012582004070281982e-01
-6.011152863502502441e-01 -2.161105424165725708e-01 -4.380280077457427979e-01 1.187662109732627869e-01 5.196519494056701660e-01 -3.189232051372528076e-01 -1.190827935934066772e-01 -7.180715911090373993e-03
-3.416873812675476074e-01 2.101946622133255005e-01 -5.106077194213867188e-01 6.194651722908020020e-01 2.796471416950225830e-01 -3.045082092285156250e-01 -2.548357285559177399e-02 1.517684608697891235e-01
-4.822297096252441406e-01 5.734601616859436035e-01 4.301642179489135742e-01 3.469412028789520264e-02 2.385131418704986572e-01 8.242922276258468628e-02 6.131878122687339783e-02 4.300115704536437988e-01
-7.344900965690612793e-01 3.122174143791198730e-01 2.323928773403167725e-01 -2.430135197937488556e-02 -2.835895121097564697e-01 -8.825048059225082397e-02 2.058093994855880737e-01 4.217569530010223389e-01
-4.037209153175354004e-01 3.224798738956451416e-01 -3.293944001197814941e-01 -2.534027397632598877e-01 2.810001373291015625e-01 -4.022411108016967773e-01 -2.412071228027343750e-01 -5.112364888191223145e-01
-7.750100493431091309e-01 1.985420137643814087e-01 1.687664985656738281e-01 1.378683596849441528e-01 -1.580776721239089966e-01 9.756977111101150513e-02 1.559761911630630493e-01 -5.036007761955261230e-01
-4.615664482116699219e-01 1.028867214918136597e-01 -3.822609484195709229e-01 -1.063239527866244316e-03 3.787028491497039795e-01 -6.377231478691101074e-01 1.068709865212440491e-01 2.621415853500366211e-01
-7.186598181724548340e-01 1.145527735352516174e-01 -2.617711424827575684e-01 -2.321837246417999268e-01 -8.929665386676788330e-02 -9.684152901172637939e-02 -1.484087407588958740e-01 -5.555134415626525879e-01
-3.387614786624908447e-01 3.269007205963134766e-01 -6.026468276977539062e-01 -6.508916616439819336e-02 4.270625412464141846e-01 -1.871466338634490967e-01 3.911373019218444824e-01 2.014003694057464600e-01
-3.359444141387939453e-01 3.002893924713134766e-01 -3.071892857551574707e-01 -3.159484267234802246e-02 3.863608241081237793e-01 -4.322825670242309570e-01 -3.421881049871444702e-02 -6.035646796226501465e-01
-3.352259397506713867e-01 2.220928817987442017e-01 -4.584763348102569580e-01 -2.226377874612808228e-01 3.280916512012481689e-01 -5.560809969902038574e-01 3.658549189567565918e-01 -1.667636930942535400e-01
-7.625355124473571777e-01 8.680455386638641357e-02 7.655698806047439575e-02 -1.468400806188583374e-01 -2.117109447717666626e-01 -3.100184500217437744e-01 3.144878745079040527e-01 3.791387379169464111e-01
-4.661267101764678955e-01 2.589707672595977783e-01 -6.385484337806701660e-01 -2.497581094503402710e-01 1.174351647496223450e-01 -3.394024074077606201e-01 3.379218578338623047e-01 4.858574271202087402e-02
-5.959416031837463379e-01 9.741306304931640625e-02 1.131707355380058289e-01 -1.454005539417266846e-01 2.835464179515838623e-01 -4.586121141910552979e-01 4.897988140583038330e-01 2.660619318485260010e-01
-6.108880043029785156e-01 -1.514817923307418823e-01 -1.410006135702133179e-01 -1.964589506387710571e-01 5.024739503860473633e-01 -5.037501454353332520e-01 1.909268051385879517e-01 5.190638080239295959e-02
-4.521341025829315186e-01 1.777745932340621948e-01 -3.520638644695281982e-01 -2.402398437261581421e-01 5.160381793975830078e-01 -5.175541639328002930e-01 1.471665650606155396e-01 1.627618223428726196e-01
-5.907402038574218750e-01 3.289780616760253906e-01 1.937635242938995361e-01 1.634864807128906250e-01 3.681749105453491211e-01 4.422533810138702393e-01 -1.773794889450073242e-01 3.404749333858489990e-01
-1.920397132635116577e-01 7.840120196342468262e-01 -1.171332150697708130e-01 -1.471367776393890381e-01 3.087388277053833008e-01 -2.535895109176635742e-01 -3.800940811634063721e-01 -9.474993497133255005e-02
-5.018229484558105469e-01 2.317824065685272217e-01 -6.260908842086791992e-01 1.620396077632904053e-01 2.466430887579917908e-02 -1.099332235753536224e-02 -1.544156670570373535e-01 5.016278028488159180e-01
-2.968268394470214844e-01 4.756994545459747314e-01 -7.095625996589660645e-01 -2.945232689380645752e-01 1.233515515923500061e-01 -1.537053436040878296e-01 2.366780489683151245e-01 -2.287699095904827118e-02
-6.585013270378112793e-01 1.946045458316802979e-01 5.458860993385314941e-01 -7.111509144306182861e-02 -5.173632875084877014e-02 -4.397346675395965576e-01 1.635730117559432983e-01 5.154290050268173218e-02
-7.253419160842895508e-01 2.812866568565368652e-01 -1.124697700142860413e-01 2.288951277732849121e-01 -8.942253887653350830e-02 2.521628141403198242e-01 1.233181729912757874e-01 -4.928739368915557861e-01
-4.183231890201568604e-01 2.004925310611724854e-01 -5.279697179794311523e-01 5.867627859115600586e-01 2.847280502319335938e-01 -2.779516875743865967e-01 -5.572349205613136292e-02 -1.826060004532337189e-02
-4.391773343086242676e-01 1.313904970884323120e-01 -5.821452140808105469e-01 -1.086419373750686646e-01 3.026083111763000488e-01 -2.680878043174743652e-01 5.157434344291687012e-01 -9.863779693841934204e-02
-5.577809214591979980e-01 4.729460775852203369e-01 -3.278734385967254639e-01 5.197935178875923157e-02 -4.090939164161682129e-01 -1.658572852611541748e-01 -2.143701463937759399e-01 -3.379031121730804443e-01
-7.061167359352111816e-01 8.828595280647277832e-02 -3.012987077236175537e-01 5.414008349180221558e-02 -3.363902270793914795e-01 -5.221552848815917969e-01 -1.127497702836990356e-01 -3.708923980593681335e-02
-3.702220916748046875e-01 2.661138772964477539e-01 -6.087590456008911133e-01 -8.375802636146545410e-02 4.964903593063354492e-01 -3.920389413833618164e-01 8.276777714490890503e-02 -8.642019331455230713e-02
-3.441113829612731934e-01 4.482536911964416504e-01 -9.596601128578186035e-02 5.044760107994079590e-01 7.911757566034793854e-03 -4.621360599994659424e-01 4.336700737476348877e-01 1.234840899705886841e-01
-3.881126046180725098e-01 1.037146970629692078e-01 -4.870049357414245605e-01 -9.811972267925739288e-03 6.140800118446350098e-01 -3.555629253387451172e-01 -2.177592366933822632e-01 -2.245068401098251343e-01
-4.793889820575714111e-01 4.783232510089874268e-01 -2.963689863681793213e-01 -9.604588150978088379e-02 3.036131262779235840e-01 3.307486176490783691e-01 -3.002978563308715820e-01 3.906140029430389404e-01
-2.403299808502197266e-01 5.232031941413879395e-01 1.772983670234680176e-01 -3.063683211803436279e-01 6.202512979507446289e-01 -2.656890153884887695e-01 1.567128151655197144e-01 2.516793906688690186e-01
-4.359067976474761963e-01 1.795158088207244873e-01 -2.543699741363525391e-02 -1.006431654095649719e-01 6.552777886390686035e-01 -1.665301024913787842e-01 4.580505788326263428e-01 3.163092434406280518e-01
-3.747808337211608887e-01 4.465629458427429199e-01 -6.937759518623352051e-01 -2.088936865329742432e-01 8.632458746433258057e-03 -2.724244296550750732e-01 2.195114195346832275e-01 1.126252710819244385e-01
-3.696566820144653320e-01 4.650195837020874023e-01 -5.246845483779907227e-01 -2.224400192499160767e-01 1.385407894849777222e-01 -4.864720404148101807e-01 -2.132259160280227661e-01 -1.449945420026779175e-01
-4.687109291553497314e-01 1.410463005304336548e-01 -2.450356036424636841e-01 -3.031806349754333496e-01 4.676361680030822754e-01 -5.435176491737365723e-01 2.563183307647705078e-01 1.692957580089569092e-01
-5.513076186180114746e-01 1.301872283220291138e-01 -3.871584534645080566e-01 9.466276317834854126e-02 7.100050449371337891e-01 9.151148796081542969e-02 8.135111629962921143e-02 -3.404228761792182922e-02
-5.573923587799072266e-01 2.864905893802642822e-01 3.425843715667724609e-01 -2.935101389884948730e-01 1.696089059114456177e-01 -5.694474577903747559e-01 1.977279633283615112e-01 1.076594889163970947e-01
-5.632086396217346191e-01 2.414817363023757935e-02 -6.553542613983154297e-01 1.728913187980651855e-01 1.845476329326629639e-01 -3.117928802967071533e-01 -1.910035312175750732e-01 2.346858382225036621e-01
-7.666561603546142578e-01 -2.989010214805603027e-01 -1.324260979890823364e-01 6.669029593467712402e-02 2.247025221586227417e-01 -3.620013594627380371e-01 3.340980410575866699e-01 -8.806139975786209106e-02
-4.071083068847656250e-01 6.676792502403259277e-01 -4.468246921896934509e-02 2.313729673624038696e-01 -2.799663841724395752e-01 -3.495016694068908691e-01 8.123447000980377197e-02 3.546909093856811523e-01
-5.363700985908508301e-01 3.928165435791015625e-01 -1.812291145324707031e-02 -2.150251120328903198e-01 9.731044620275497437e-02 -2.499198615550994873e-01 3.511252403259277344e-01 5.623343586921691895e-01
-4.275696575641632080e-01 4.989880025386810303e-01 -3.653029799461364746e-01 -3.488801717758178711e-01 4.760397076606750488e-01 1.689033508300781250e-01 -1.225574687123298645e-01 -2.070487886667251587e-01
-6.307749152183532715e-01 1.490228921175003052e-01 -1.474007368087768555e-01 3.567319214344024658e-01 3.940127193927764893e-01 4.082050621509552002e-01 2.324686348438262939e-01 -2.345455735921859741e-01
-7.425388097763061523e-01 2.823306918144226074e-01 5.331762507557868958e-02 3.579370081424713135e-01 -1.934035271406173706e-01 4.357650876045227051e-01 7.424049824476242065e-02 7.180668413639068604e-02
-5.627521872520446777e-01 3.007742762565612793e-01 -2.656149268150329590e-01 1.195658743381500244e-01 2.454270571470260620e-01 5.260713696479797363e-01 4.115703403949737549e-01 4.027527198195457458e-02
-6.736016869544982910e-01 3.375560045242309570e-01 -1.962995678186416626e-01 -3.377458155155181885e-01 -2.594577372074127197e-01 -2.170082628726959229e-01 -3.454070091247558594e-01 2.144621163606643677e-01
-5.483553409576416016e-01 4.493045210838317871e-01 7.144566625356674194e-02 -8.784157782793045044e-02 6.716241687536239624e-02 -2.731045484542846680e-01 2.604290246963500977e-01 5.811117887496948242e-01
-3.559862673282623291e-01 6.831582188606262207e-01 1.571367233991622925e-01 -4.504870474338531494e-01 1.664365231990814209e-01 1.864453405141830444e-02 -3.347271978855133057e-01 -1.970970928668975830e-01
-4.977289438247680664e-01 4.637551903724670410e-01 -5.180057883262634277e-01 -2.004127353429794312e-01 -9.146977216005325317e-02 -2.478802949190139771e-01 1.549505740404129028e-01 3.672610521316528320e-01
-4.292417466640472412e-01 7.261365056037902832e-01 -1.160393804311752319e-01 -3.039965927600860596e-01 1.232968419790267944e-01 5.144034326076507568e-02 -3.975493311882019043e-01 -8.188166469335556030e-02
-4.280128777027130127e-01 5.141203403472900391e-01 -4.732397496700286865e-01 2.695200741291046143e-01 2.080636769533157349e-01 -1.194388940930366516e-01 -3.835079967975616455e-01 2.263931483030319214e-01
-5.847617387771606445e-01 3.481230139732360840e-01 1.319907307624816895e-01 -2.598384618759155273e-01 -1.944853067398071289e-01 -5.640962719917297363e-01 1.070327535271644592e-01 2.905876934528350830e-01
-6.358800530433654785e-01 4.846137464046478271e-01 2.430007010698318481e-01 -6.478886120021343231e-03 -4.167740941047668457e-01 -1.552066951990127563e-01 -8.470274507999420166e-02 -3.110477030277252197e-01
-7.225240468978881836e-01 2.849683761596679688e-01 6.763358414173126221e-02 1.463093757629394531e-01 3.005663752555847168e-01 4.662529230117797852e-01 -9.854799509048461914e-02 -2.309281677007675171e-01
-6.294168233871459961e-01 1.138311177492141724e-01 -5.128651261329650879e-01 6.632255017757415771e-02 1.323753446340560913e-01 -4.930412769317626953e-02 -1.182101294398307800e-01 5.380704998970031738e-01
-3.969112336635589600e-01 5.755346417427062988e-01 -2.124912589788436890e-01 -1.951189339160919189e-02 2.803969681262969971e-01 4.195752143859863281e-01 3.989654183387756348e-01 -2.277035713195800781e-01
-7.926195859909057617e-01 4.973906278610229492e-02 -1.560392826795578003e-01 2.196407020092010498e-01 1.825574338436126709e-01 -3.029998242855072021e-01 -3.474235832691192627e-01 2.255010753870010376e-01
-3.605879545211791992e-01 3.889189660549163818e-01 -6.571618914604187012e-01 -1.598836630582809448e-01 3.968372642993927002e-01 -2.287647277116775513e-01 1.719534248113632202e-01 -1.480296552181243896e-01
-4.505673348903656006e-01 4.204366803169250488e-01 -6.918298602104187012e-01 -2.893556952476501465e-01 1.464565098285675049e-01 -1.074889451265335083e-01 1.929425820708274841e-02 1.564961969852447510e-01
-5.143366456031799316e-01 1.832957714796066284e-01 -2.668601572513580322e-01 2.334875427186489105e-02 2.811454534530639648e-01 -5.129102468490600586e-01 2.467243820428848267e-01 4.765592515468597412e-01
-3.102392852306365967e-01 4.974204003810882568e-01 -1.523361951112747192e-01 -4.740522801876068115e-01 2.159471362829208374e-01 -6.011806130409240723e-01 1.829736866056919098e-02 -2.582667395472526550e-03
-7.419251799583435059e-01 -1.692026257514953613e-01 3.657238781452178955e-01 2.443896383047103882e-01 3.510036468505859375e-01 4.002193454653024673e-03 3.082014024257659912e-01 9.607101231813430786e-02
-2.400780320167541504e-01 4.745941162109375000e-01 -3.714551627635955811e-01 -9.419779479503631592e-02 5.321656465530395508e-01 -3.787789344787597656e-01 -1.892194896936416626e-01 -3.283181786537170410e-01
-6.682789921760559082e-01 -2.928294427692890167e-02 -4.871334731578826904e-01 -2.449682950973510742e-01 7.968337088823318481e-02 -2.391520291566848755e-01 4.311437010765075684e-01 -7.621896266937255859e-02
