# Supplementary material for: Where is your field going? A machine learning approach to study the relative motion of the domains of physics
Source: PLoS One. 2020 Jun 18;15(6):e0233997. doi: 10.1371/journal.pone.0233997 (PMC7302634; doi:10.1371/journal.pone.0233997)
Supplement: S13 Data — (ZIP) [file pone.0233997.s013.zip › 12/Pacs4Run_12_VS_500_embeddings1990-1994ED8.txt]

3.921062648296356201e-01 3.667206764221191406e-01 -2.325093448162078857e-01 -5.931875854730606079e-02 5.403225421905517578e-01 -1.470929235219955444e-01 2.639178037643432617e-01 -5.205304026603698730e-01
-5.507349595427513123e-02 -2.282848358154296875e-01 -4.209776222705841064e-01 5.384178161621093750e-01 1.366061866283416748e-01 -5.211914777755737305e-01 3.127258419990539551e-01 -2.993956506252288818e-01
4.699155986309051514e-01 -2.053452096879482269e-02 -6.706663370132446289e-01 -3.073247671127319336e-01 -3.740217909216880798e-02 -6.966397911310195923e-02 4.121474325656890869e-01 -2.416577339172363281e-01
-1.824250966310501099e-01 4.569427073001861572e-01 -2.189282327890396118e-01 3.402302861213684082e-01 -1.239968389272689819e-01 -5.463730096817016602e-01 1.946670860052108765e-01 -4.923862218856811523e-01
4.048247337341308594e-01 1.193089410662651062e-01 -4.480383098125457764e-01 3.570305407047271729e-01 -1.270487997680902481e-02 -2.480397522449493408e-01 6.555549502372741699e-01 -4.728489741683006287e-02
-5.673415958881378174e-02 -3.485303223133087158e-01 -6.534831523895263672e-01 -2.451090067625045776e-01 -9.997361153364181519e-02 -7.751584798097610474e-02 5.087068080902099609e-01 -3.367539942264556885e-01
6.601481884717941284e-02 -3.046390414237976074e-01 -7.583892345428466797e-01 -1.210927846841514111e-03 4.405416548252105713e-01 -2.934101819992065430e-01 2.092336565256118774e-01 -6.112451478838920593e-02
-8.597808331251144409e-02 1.596689373254776001e-01 -3.735242486000061035e-01 -1.249185577034950256e-01 4.006490111351013184e-02 -3.791548311710357666e-01 -2.703363001346588135e-01 -7.704175710678100586e-01
5.358614325523376465e-01 1.594843864440917969e-01 -3.625701367855072021e-01 -2.724907696247100830e-01 -2.210554033517837524e-01 -3.269380331039428711e-01 2.651702165603637695e-01 -5.056081414222717285e-01
5.036466196179389954e-02 -1.349639594554901123e-01 -5.043752193450927734e-01 2.145043313503265381e-01 -6.570713222026824951e-02 -6.998236179351806641e-01 2.477709949016571045e-01 -3.512558639049530029e-01
5.446781516075134277e-01 -6.488617043942213058e-03 -5.729494094848632812e-01 -8.513217419385910034e-02 3.481874167919158936e-01 1.496656984090805054e-01 4.726455807685852051e-01 -2.714693918824195862e-02
2.117983251810073853e-01 -6.333628892898559570e-01 -3.579571545124053955e-01 1.549219246953725815e-02 2.169084250926971436e-01 8.207396417856216431e-02 2.620003223419189453e-01 -5.506269335746765137e-01
2.864051461219787598e-01 -5.284582376480102539e-01 -5.701377391815185547e-01 9.772256948053836823e-03 2.031222134828567505e-01 6.768194586038589478e-02 2.770645320415496826e-01 -4.369751214981079102e-01
4.026119709014892578e-01 1.132773235440254211e-02 -4.720306098461151123e-01 -5.224092602729797363e-01 -4.860156774520874023e-02 -4.685674607753753662e-02 4.827669560909271240e-01 -3.231556117534637451e-01
1.526151318103075027e-02 6.187722682952880859e-01 -3.752027750015258789e-01 2.680208384990692139e-01 1.081141456961631775e-01 5.002886429429054260e-02 1.920562796294689178e-02 -6.242717504501342773e-01
2.714212536811828613e-01 -2.899645566940307617e-01 -6.358942985534667969e-01 3.890514671802520752e-01 2.107239216566085815e-01 -5.819005519151687622e-02 6.573244184255599976e-02 -4.841665625572204590e-01
8.318629860877990723e-02 3.060887157917022705e-01 -2.903394997119903564e-01 -1.767192035913467407e-01 -2.550420761108398438e-01 -6.189250946044921875e-01 1.352218538522720337e-01 -5.634388923645019531e-01
4.773362278938293457e-01 -1.015678644180297852e-01 -5.859341621398925781e-01 2.848293483257293701e-01 5.020217895507812500e-01 -2.316076606512069702e-01 9.956745058298110962e-02 -1.476677358150482178e-01
3.137404322624206543e-01 -4.429513514041900635e-01 -2.440444082021713257e-01 -2.891451418399810791e-01 4.537287950515747070e-01 -5.044754147529602051e-01 2.881828546524047852e-01 -1.370538324117660522e-01
4.229069948196411133e-01 -3.419554829597473145e-01 -3.045074045658111572e-01 4.123576283454895020e-01 2.143589556217193604e-01 -2.521780431270599365e-01 -3.825597837567329407e-02 -5.748440027236938477e-01
-1.508095674216747284e-02 4.104565978050231934e-01 -4.988666176795959473e-01 4.400091469287872314e-01 3.214193880558013916e-01 -4.295435845851898193e-01 -7.839088141918182373e-02 -3.079917728900909424e-01
2.596723735332489014e-01 -4.849522113800048828e-01 -4.594570398330688477e-01 7.056535035371780396e-02 8.826669305562973022e-02 -4.207011461257934570e-01 1.583638489246368408e-01 -5.210105180740356445e-01
2.275803685188293457e-01 -2.468182742595672607e-01 -7.279791235923767090e-01 2.743954956531524658e-01 5.253988876938819885e-02 -1.667464375495910645e-01 1.100666671991348267e-01 -4.892464280128479004e-01
2.121980786323547363e-01 -3.424955904483795166e-01 -1.469284743070602417e-01 2.498477250337600708e-01 2.881447039544582367e-02 -6.190379858016967773e-01 9.196657687425613403e-02 -6.009665727615356445e-01
2.834050357341766357e-01 -3.315682709217071533e-02 -6.354671120643615723e-01 4.906844496726989746e-01 2.230334877967834473e-01 -3.329336345195770264e-01 6.867821514606475830e-02 -3.296774327754974365e-01
-3.172503784298896790e-02 -3.386108279228210449e-01 -4.852771759033203125e-01 4.293392896652221680e-01 -1.111295074224472046e-01 -1.950467973947525024e-01 5.195665359497070312e-01 -3.796943128108978271e-01
3.033887445926666260e-01 -7.880976051092147827e-02 -3.697311580181121826e-01 4.129090309143066406e-01 6.475263833999633789e-02 -2.520424127578735352e-01 7.256603240966796875e-01 -1.575943827629089355e-02
3.201247006654739380e-02 -2.810619771480560303e-01 -7.436091303825378418e-01 1.323786079883575439e-01 9.744846075773239136e-02 6.499960273504257202e-02 -6.893499754369258881e-03 -5.794240236282348633e-01
7.006364874541759491e-03 -4.477140903472900391e-01 -6.235587000846862793e-01 -1.823623031377792358e-01 5.030595660209655762e-01 -2.082575112581253052e-01 3.697195649147033691e-02 -2.821605205535888672e-01
5.059809088706970215e-01 -2.099256366491317749e-01 -4.256384670734405518e-01 3.653634190559387207e-01 4.813499450683593750e-01 -3.279864490032196045e-01 7.405246794223785400e-02 -2.012446373701095581e-01
-4.743158221244812012e-01 2.086606025695800781e-01 -2.895505428314208984e-01 -3.785431087017059326e-01 2.482574284076690674e-01 -1.681884080171585083e-01 4.252792298793792725e-01 -4.832899570465087891e-01
5.592821836471557617e-01 -2.035756781697273254e-02 -5.358529090881347656e-01 2.278074175119400024e-01 4.021489061415195465e-03 5.500061064958572388e-02 5.365758538246154785e-01 -2.383265495300292969e-01
-2.430465817451477051e-01 -8.442270010709762573e-02 7.240010052919387817e-02 -4.296195507049560547e-01 4.897815585136413574e-01 -4.059084057807922363e-01 3.355415761470794678e-01 -4.761835634708404541e-01
2.305268123745918274e-02 -3.705608546733856201e-01 -5.233430862426757812e-01 1.069250516593456268e-02 7.092957496643066406e-01 -1.978973597288131714e-01 2.056344598531723022e-01 -6.001398712396621704e-02
-1.654776334762573242e-01 -3.785785660147666931e-02 -5.208964347839355469e-01 4.088384807109832764e-01 4.982939735054969788e-02 2.847536206245422363e-01 8.632355183362960815e-02 -6.645920872688293457e-01
2.828838862478733063e-02 7.550014555454254150e-02 1.776745766401290894e-01 -4.875763505697250366e-02 2.933515906333923340e-01 1.299735158681869507e-01 1.246631145477294922e-01 -9.170958399772644043e-01
1.590427309274673462e-01 -3.361549079418182373e-01 -3.637563884258270264e-01 9.607322514057159424e-02 2.977884747087955475e-02 -6.129667162895202637e-01 4.127832874655723572e-02 -5.846688151359558105e-01
-1.156611889600753784e-01 8.530361950397491455e-02 6.857031583786010742e-02 -5.414913222193717957e-02 9.256501495838165283e-02 2.801328599452972412e-01 4.429825246334075928e-01 -8.297201395034790039e-01
-4.749029576778411865e-01 1.018525362014770508e-01 -4.842485785484313965e-01 -4.091300666332244873e-01 1.149343177676200867e-01 -1.654544621706008911e-01 2.387110590934753418e-01 -5.144329071044921875e-01
-1.821018606424331665e-01 -9.061903506517410278e-02 -7.318624854087829590e-01 -3.067066669464111328e-01 -9.974101185798645020e-02 -2.192244380712509155e-01 6.456909328699111938e-02 -5.164868831634521484e-01
-4.059936404228210449e-01 3.029838949441909790e-02 -5.584313273429870605e-01 -4.400187730789184570e-01 3.449993580579757690e-02 -2.331702597439289093e-02 4.305380284786224365e-01 -3.764200806617736816e-01
2.353116422891616821e-01 -2.517110407352447510e-01 -2.304392009973526001e-01 3.491246104240417480e-01 -2.222540043294429779e-02 -3.596251308917999268e-01 7.538068294525146484e-01 -9.072422981262207031e-02
4.097606986761093140e-02 -3.372528254985809326e-01 -2.839978039264678955e-01 2.302946746349334717e-01 1.119646523147821426e-02 -6.907216906547546387e-01 2.595465481281280518e-01 -4.542081356048583984e-01
1.992300599813461304e-01 -2.885919809341430664e-01 -7.068094611167907715e-01 3.365151882171630859e-01 1.512250751256942749e-01 5.240592360496520996e-02 1.518014818429946899e-01 -4.642636477947235107e-01
-1.340226083993911743e-01 3.023657500743865967e-01 -4.039865434169769287e-01 -4.442550837993621826e-01 4.503753781318664551e-01 3.152341544628143311e-01 3.624663650989532471e-01 -3.105686306953430176e-01
2.633134424686431885e-01 -4.280811250209808350e-01 -5.997797846794128418e-01 -2.726749777793884277e-01 1.873462498188018799e-01 4.026154428720474243e-02 3.746448159217834473e-01 -3.691162765026092529e-01
2.892194986343383789e-01 -1.454407870769500732e-01 -2.428113669157028198e-01 6.529842019081115723e-01 3.042684495449066162e-01 -3.587969839572906494e-01 8.454268425703048706e-02 -4.259006381034851074e-01
-3.889374434947967529e-01 3.984502255916595459e-01 -1.303353533148765564e-02 -1.566512584686279297e-01 5.922160148620605469e-01 -2.118748426437377930e-01 3.217484652996063232e-01 -4.075816571712493896e-01
3.300890028476715088e-01 7.545639760792255402e-03 -4.638976454734802246e-01 5.359826683998107910e-01 1.348947584629058838e-01 -4.606648385524749756e-01 1.551237404346466064e-01 -3.661061823368072510e-01
1.757467687129974365e-01 5.674808844923973083e-02 -4.886518418788909912e-01 5.627614259719848633e-01 2.307862192392349243e-01 -4.236943721771240234e-01 -3.032546676695346832e-02 -4.203723669052124023e-01
9.636398404836654663e-02 -3.614207804203033447e-01 -3.771679103374481201e-01 5.923151969909667969e-01 3.501537144184112549e-01 1.257571429014205933e-01 3.882315158843994141e-01 -2.790156602859497070e-01
1.537431627511978149e-01 -3.605902194976806641e-01 -7.167603969573974609e-01 1.244025602936744690e-01 1.572852432727813721e-01 -1.977829784154891968e-01 2.949554286897182465e-02 -5.023838877677917480e-01
3.721804320812225342e-01 -7.226987928152084351e-02 -5.014386773109436035e-01 -5.542147755622863770e-01 -4.668734502047300339e-03 3.844797983765602112e-02 3.489971160888671875e-01 -4.175702333450317383e-01
1.107785329222679138e-01 -3.620130717754364014e-01 -1.721375733613967896e-01 -1.784640699625015259e-01 3.293455839157104492e-01 -6.996713876724243164e-01 4.375250041484832764e-01 -7.587741315364837646e-02
5.495016276836395264e-02 -1.258655637502670288e-01 -1.453931927680969238e-01 6.368203163146972656e-01 -1.757868975400924683e-01 -6.849399954080581665e-02 5.998793244361877441e-01 -3.987623155117034912e-01
-1.740882545709609985e-02 -4.103721678256988525e-01 -4.032429158687591553e-01 1.606031320989131927e-02 7.154268026351928711e-01 -2.483164370059967041e-01 3.002656400203704834e-01 -6.908777356147766113e-02
1.869089156389236450e-02 2.755748927593231201e-01 -1.446192245930433273e-02 6.158279180526733398e-01 -5.118710920214653015e-03 1.010341048240661621e-01 4.187037348747253418e-01 -5.989232659339904785e-01
-5.183085203170776367e-01 7.618843019008636475e-02 -2.445345222949981689e-01 -1.175791695713996887e-01 6.685869693756103516e-01 -8.212857879698276520e-03 2.924910187721252441e-01 -3.454020321369171143e-01
3.680944442749023438e-01 2.362283319234848022e-01 -3.962352275848388672e-01 -3.508897423744201660e-01 -2.474989593029022217e-01 -3.406601846218109131e-01 2.311753779649734497e-01 -5.457376241683959961e-01
9.285858273506164551e-02 1.319267749786376953e-01 -4.525941610336303711e-01 2.811422944068908691e-01 -2.925314605236053467e-01 -1.675487309694290161e-01 7.380070686340332031e-01 -1.782935559749603271e-01
-5.871138535439968109e-03 -2.650363445281982422e-01 5.609073117375373840e-02 -1.563933938741683960e-01 3.569329082965850830e-01 3.717939257621765137e-01 3.868817090988159180e-01 -6.977155208587646484e-01
3.365803658962249756e-01 5.103484541177749634e-02 -4.429867267608642578e-01 5.454842448234558105e-01 1.241277605295181274e-01 -4.538666009902954102e-01 1.478525549173355103e-01 -3.834786415100097656e-01
-1.844996958971023560e-02 -3.896761834621429443e-01 -7.087914943695068359e-01 -1.734977364540100098e-01 3.681667149066925049e-01 -2.204557508230209351e-01 4.798742756247520447e-02 -3.589917719364166260e-01
-1.956233978271484375e-01 -2.826288044452667236e-01 1.618023663759231567e-01 -2.162067103199660778e-04 4.147505760192871094e-01 9.633142501115798950e-02 2.831583619117736816e-01 -7.708410024642944336e-01
4.480240046977996826e-01 -1.725527197122573853e-01 -4.394071996212005615e-01 3.269783556461334229e-01 2.736518681049346924e-01 2.487138845026493073e-02 6.276960372924804688e-01 -4.078953061252832413e-04
-4.270865395665168762e-02 -4.368183314800262451e-01 -6.841130852699279785e-01 1.745957881212234497e-01 3.383406400680541992e-01 -2.142561040818691254e-02 9.181591868400573730e-02 -4.307059645652770996e-01
1.914456337690353394e-01 -3.133801519870758057e-01 -5.453727245330810547e-01 -3.006726130843162537e-02 5.843479633331298828e-01 -3.088202178478240967e-01 3.601455092430114746e-01 1.639748550951480865e-02
2.428985238075256348e-01 5.567781999707221985e-02 -4.717971384525299072e-01 4.120908677577972412e-01 2.380762547254562378e-01 -6.005623936653137207e-01 -8.381973206996917725e-02 -3.480052649974822998e-01
5.749074816703796387e-01 -3.317880928516387939e-01 -2.028003931045532227e-01 4.565886855125427246e-01 2.856267690658569336e-01 -3.901308402419090271e-02 3.148662149906158447e-01 -3.571434617042541504e-01
3.377345800399780273e-01 -3.215749561786651611e-01 -3.365518152713775635e-01 2.990978360176086426e-01 1.242063790559768677e-01 -5.598399043083190918e-01 8.807919174432754517e-02 -4.931454956531524658e-01
5.297199487686157227e-01 5.395496487617492676e-01 -6.905534118413925171e-02 -2.354715615510940552e-01 1.781086474657058716e-01 -3.421182632446289062e-01 4.313783049583435059e-01 -1.822430789470672607e-01
4.956835508346557617e-01 5.265771746635437012e-01 1.255698502063751221e-02 2.708894908428192139e-01 3.687395155429840088e-01 4.308633133769035339e-02 2.688555978238582611e-02 -5.147110223770141602e-01
2.286507487297058105e-01 -4.604270756244659424e-01 -3.838380873203277588e-01 4.357077181339263916e-01 3.019134104251861572e-01 -3.063371032476425171e-02 -1.272322889417409897e-02 -5.534446239471435547e-01
-1.875199377536773682e-01 -4.800536856055259705e-02 9.712865948677062988e-02 -3.324093818664550781e-01 4.407622516155242920e-01 -2.234830856323242188e-01 7.564730048179626465e-01 -1.616611629724502563e-01
4.110575914382934570e-01 4.605716764926910400e-01 1.303903609514236450e-01 2.440571933984756470e-01 5.323731899261474609e-01 -4.140356481075286865e-01 1.352022588253021240e-01 -2.630844116210937500e-01
3.048430979251861572e-01 3.635286986827850342e-01 -4.852602779865264893e-01 -7.789359986782073975e-02 1.964017190039157867e-02 -1.005710512399673462e-01 7.221885323524475098e-01 3.627759590744972229e-02
3.345924317836761475e-01 2.980086803436279297e-01 -5.069509148597717285e-01 1.046188324689865112e-01 -1.203498803079128265e-02 -4.698053002357482910e-02 7.269588708877563477e-01 2.175099961459636688e-02
4.407168552279472351e-02 -1.134312748908996582e-01 3.714360892772674561e-01 -1.941408514976501465e-01 2.906541228294372559e-01 -1.988820731639862061e-01 3.731320202350616455e-01 -7.391035556793212891e-01
2.437671422958374023e-01 -4.647729098796844482e-01 -5.060859322547912598e-01 1.029267832636833191e-01 -7.211942225694656372e-03 -2.548827033024281263e-04 5.832991003990173340e-01 -3.428655564785003662e-01
4.215665161609649658e-02 -5.583379864692687988e-01 -5.804283022880554199e-01 1.415497362613677979e-01 2.239824980497360229e-01 -3.252424672245979309e-02 2.337851971387863159e-01 -4.729340970516204834e-01
-3.938878476619720459e-01 7.765853311866521835e-03 -3.812070935964584351e-02 -2.637881636619567871e-01 2.400052398443222046e-01 -4.042643010616302490e-01 6.354268789291381836e-01 -3.859473466873168945e-01
3.821914494037628174e-01 4.080316126346588135e-01 -6.982046365737915039e-01 1.048686821013689041e-02 2.492739260196685791e-01 -1.575862169265747070e-01 3.236207962036132812e-01 9.021522849798202515e-02
1.325297206640243530e-01 6.357720494270324707e-02 -6.353764533996582031e-01 4.060629308223724365e-01 -1.269164830446243286e-01 2.353979647159576416e-01 3.274060487747192383e-01 -4.807169139385223389e-01
-4.521636068820953369e-01 -9.679892659187316895e-02 -1.236545480787754059e-02 -2.700409293174743652e-01 3.144590258598327637e-01 -2.588969171047210693e-01 3.703082203865051270e-01 -6.403615474700927734e-01
5.112003087997436523e-01 1.995483636856079102e-01 -3.641190826892852783e-01 -4.575623571872711182e-01 -5.008292943239212036e-02 -5.811648070812225342e-02 2.045542746782302856e-01 -5.560397505760192871e-01
5.134624242782592773e-01 3.252864480018615723e-01 -5.915040969848632812e-01 -2.902654372155666351e-02 1.865313500165939331e-01 3.091759979724884033e-01 3.379700481891632080e-01 -1.876645535230636597e-01
4.660075008869171143e-01 1.813175380229949951e-01 -2.941656112670898438e-01 7.897216826677322388e-02 -3.349184691905975342e-01 -1.789678484201431274e-01 5.954056382179260254e-01 -3.980996310710906982e-01
-6.727582216262817383e-02 2.355760931968688965e-01 -3.267213404178619385e-01 -4.239842295646667480e-01 6.720723509788513184e-01 -6.627374887466430664e-02 -4.851068928837776184e-02 -4.416351914405822754e-01
5.589157342910766602e-01 -4.386378526687622070e-01 -4.476391375064849854e-01 -1.490075886249542236e-01 3.480139672756195068e-01 -1.006207540631294250e-01 2.644406855106353760e-01 -2.673180401325225830e-01
-1.372343152761459351e-01 4.736303389072418213e-01 -2.126284688711166382e-01 4.924421310424804688e-01 3.555976450443267822e-01 6.506997346878051758e-02 -1.190257724374532700e-02 -5.816401839256286621e-01
3.647784888744354248e-01 4.136462509632110596e-01 -3.514178991317749023e-01 -1.137480437755584717e-01 2.900953888893127441e-01 -6.690597534179687500e-01 1.097163259983062744e-01 -1.247654706239700317e-01
2.871456928551197052e-02 1.506552249193191528e-01 2.019424140453338623e-01 9.465079009532928467e-02 2.068352401256561279e-01 2.159982323646545410e-01 3.397701382637023926e-01 -8.496231436729431152e-01
7.500468492507934570e-01 -8.511262387037277222e-02 -3.613112866878509521e-01 2.949495799839496613e-02 3.051096498966217041e-01 -2.466573566198348999e-01 3.645044565200805664e-01 -1.094285026192665100e-01
6.324979662895202637e-01 3.823387026786804199e-01 -4.893707334995269775e-01 -1.214710623025894165e-01 2.122020274400711060e-01 1.561160944402217865e-02 3.727662563323974609e-01 -1.236789971590042114e-01
7.393557429313659668e-01 -2.485885620117187500e-01 -8.479249477386474609e-02 2.337768822908401489e-01 1.487067639827728271e-01 -1.848427504301071167e-01 3.729949593544006348e-01 -3.664828240871429443e-01
1.672076582908630371e-01 -2.258477807044982910e-01 -6.186724305152893066e-01 3.077450692653656006e-01 3.444327712059020996e-01 -3.817015290260314941e-01 -8.350779116153717041e-02 -4.150519669055938721e-01
-1.686891764402389526e-01 3.096895515918731689e-01 -1.234443336725234985e-01 6.056231856346130371e-01 9.611594676971435547e-02 6.535051763057708740e-02 3.362104296684265137e-01 -6.058646440505981445e-01
4.334980845451354980e-01 -1.483219265937805176e-01 4.520219936966896057e-02 6.624550819396972656e-01 2.302914708852767944e-01 1.662869565188884735e-02 4.386815428733825684e-01 -3.216175138950347900e-01
4.690823853015899658e-01 -1.353672742843627930e-01 -2.453890591859817505e-01 5.169430971145629883e-01 3.161567449569702148e-01 -1.082602366805076599e-01 -1.354749351739883423e-01 -5.515094399452209473e-01
5.657346248626708984e-01 6.503515411168336868e-03 -1.997791379690170288e-01 -3.579423129558563232e-01 -1.380898505449295044e-01 -4.069612026214599609e-01 2.541700303554534912e-01 -5.124246478080749512e-01
1.492345184087753296e-01 -3.401149213314056396e-01 -3.633038401603698730e-01 -2.784823775291442871e-01 4.390486776828765869e-01 -5.745295286178588867e-01 3.545198440551757812e-01 -6.305968016386032104e-02
6.126902103424072266e-01 -2.757362723350524902e-01 -2.060524970293045044e-01 4.645030200481414795e-01 3.181937336921691895e-01 -1.578765921294689178e-02 3.231907486915588379e-01 -2.905357480049133301e-01
-4.537854790687561035e-01 1.060657054185867310e-01 2.372269518673419952e-02 -1.446192860603332520e-01 2.361585646867752075e-01 -2.785062789916992188e-01 6.312944293022155762e-01 -4.790430068969726562e-01
9.456014633178710938e-02 -1.676445156335830688e-01 -1.562350094318389893e-01 4.071590900421142578e-01 1.653138920664787292e-02 -1.762708276510238647e-01 8.583848476409912109e-01 -6.779953092336654663e-02
1.881539672613143921e-01 4.313020408153533936e-01 -1.315727531909942627e-01 3.164468705654144287e-01 2.965041399002075195e-01 -4.031839370727539062e-01 -2.056563943624496460e-01 -6.069266796112060547e-01
-1.363900154829025269e-01 3.255784213542938232e-01 -2.394016832113265991e-01 -4.808395206928253174e-01 4.326767623424530029e-01 2.190046012401580811e-01 2.773063480854034424e-01 -5.242190957069396973e-01
-1.202352344989776611e-01 2.814096510410308838e-01 -1.137907281517982483e-01 6.017203330993652344e-01 3.565286695957183838e-01 6.702660024166107178e-02 1.703908666968345642e-02 -6.320133805274963379e-01
-1.227967068552970886e-01 4.785432517528533936e-01 -4.537367522716522217e-01 -4.288247227668762207e-01 4.703640639781951904e-01 -1.819227635860443115e-01 1.376216411590576172e-01 -3.047486245632171631e-01
-4.102258682250976562e-01 3.625449836254119873e-01 -1.021139603108167648e-02 -4.950654134154319763e-02 5.657209157943725586e-01 1.334908157587051392e-01 3.821716606616973877e-01 -4.623910784721374512e-01
5.360659360885620117e-01 -1.185823045670986176e-02 -6.562047004699707031e-01 2.927862405776977539e-01 3.799306750297546387e-01 5.705611035227775574e-02 1.866535544395446777e-01 -1.171408295631408691e-01
-2.389664500951766968e-01 -1.796086579561233521e-01 2.152678184211254120e-02 -1.741156727075576782e-01 5.578025430440902710e-02 -7.776549458503723145e-02 3.937348723411560059e-01 -8.459728360176086426e-01
-2.721996605396270752e-01 -8.264952152967453003e-02 1.958587914705276489e-01 -1.675067842006683350e-01 1.250671446323394775e-01 -3.809228837490081787e-01 4.132500886917114258e-01 -7.218986153602600098e-01
4.765223860740661621e-01 -1.922586858272552490e-01 -4.619972109794616699e-01 3.847253024578094482e-01 2.452604919672012329e-01 -2.020338773727416992e-01 5.190570354461669922e-01 -6.416883319616317749e-02
6.638576388359069824e-01 -4.936831071972846985e-02 -4.427878856658935547e-01 -2.668219618499279022e-03 1.913627088069915771e-01 9.917906671762466431e-02 5.396432280540466309e-01 -1.520414501428604126e-01
2.692091763019561768e-01 9.655840694904327393e-02 -5.649952292442321777e-01 -4.098240733146667480e-01 -1.851776689291000366e-01 9.182275272905826569e-03 1.322987973690032959e-01 -6.157509684562683105e-01
4.754723012447357178e-01 -2.055902481079101562e-01 -4.940828084945678711e-01 3.329286118969321251e-03 4.150814414024353027e-01 2.717345654964447021e-01 4.798789322376251221e-01 -1.054214835166931152e-01
4.544911980628967285e-01 -4.636971950531005859e-01 -1.689827293157577515e-01 3.406243920326232910e-01 1.992766708135604858e-01 8.936062455177307129e-03 2.947472734376788139e-03 -6.277284026145935059e-01
1.652959883213043213e-01 -4.639947116374969482e-01 -5.715963244438171387e-01 3.173441812396049500e-02 2.661649286746978760e-01 2.232307940721511841e-01 4.474092423915863037e-01 -3.298574984073638916e-01
-5.874121785163879395e-01 1.379521936178207397e-01 -3.703096807003021240e-01 -1.994998194277286530e-02 3.312911093235015869e-01 -1.452046930789947510e-01 1.547299441881477833e-03 -6.062574982643127441e-01
5.003516674041748047e-01 2.590012550354003906e-01 -5.605411529541015625e-01 6.606665998697280884e-02 1.805279999971389771e-01 3.689804375171661377e-01 3.905607461929321289e-01 -2.066900134086608887e-01
2.332358360290527344e-01 6.511521339416503906e-01 9.722535312175750732e-02 3.294946253299713135e-01 4.343453347682952881e-01 -2.456467747688293457e-01 2.372369319200515747e-01 -3.135327696800231934e-01
6.484195590019226074e-02 2.718816995620727539e-01 9.340370446443557739e-02 -2.324491292238235474e-01 1.853645443916320801e-01 2.846763730049133301e-01 4.597489237785339355e-01 -7.296227216720581055e-01
-3.492898941040039062e-01 -1.090082898736000061e-01 1.878814548254013062e-01 7.607843726873397827e-02 3.342628777027130127e-01 -5.423623137176036835e-03 3.316545188426971436e-01 -7.767050862312316895e-01
-4.540397822856903076e-01 -5.247649550437927246e-02 8.462346345186233521e-02 -8.996460586786270142e-02 2.070163786411285400e-01 -2.992078065872192383e-01 5.339874029159545898e-01 -5.985947847366333008e-01
-2.558543384075164795e-01 5.270239114761352539e-01 -5.447116494178771973e-01 4.688431322574615479e-01 1.474322825670242310e-01 -9.086392819881439209e-02 1.971430629491806030e-01 -2.672112286090850830e-01
7.170581221580505371e-01 -1.332207024097442627e-01 -3.500441014766693115e-01 3.416241705417633057e-01 2.684224843978881836e-01 -2.410074137151241302e-02 3.246070742607116699e-01 -2.254787981510162354e-01
-1.235103830695152283e-01 3.230443596839904785e-01 -4.405260458588600159e-02 5.887402296066284180e-01 1.634606719017028809e-01 1.721622943878173828e-01 6.047481298446655273e-01 -3.312886357307434082e-01
6.037478893995285034e-02 2.413569763302803040e-02 -7.044146060943603516e-01 -4.494235515594482422e-01 1.661588996648788452e-01 5.967405438423156738e-02 4.985541403293609619e-01 -1.336599141359329224e-01
-3.030692934989929199e-01 -1.742527633905410767e-01 1.972056478261947632e-01 -1.706284843385219574e-02 2.346032410860061646e-01 -2.384656071662902832e-01 7.804136872291564941e-01 -3.430065214633941650e-01
6.856668591499328613e-01 -1.056407168507575989e-01 -3.687293827533721924e-01 3.484464883804321289e-01 3.289804160594940186e-01 7.054241746664047241e-02 3.228897750377655029e-01 -2.094338387250900269e-01
-2.719753980636596680e-01 1.746752113103866577e-01 -6.183329820632934570e-01 8.375090360641479492e-02 -1.785574257373809814e-01 1.305520236492156982e-01 1.426975131034851074e-01 -6.609680652618408203e-01
-2.847714424133300781e-01 2.823975086212158203e-01 -3.709661960601806641e-01 4.585475325584411621e-01 3.601398691534996033e-02 1.187826842069625854e-01 1.359660327434539795e-01 -6.763002276420593262e-01
4.426461756229400635e-01 2.354729324579238892e-01 -4.539751410484313965e-01 -4.046476781368255615e-01 -1.690829992294311523e-01 -1.361054480075836182e-01 9.172556549310684204e-02 -5.685564279556274414e-01
-2.758448719978332520e-01 3.275543749332427979e-01 -3.949666321277618408e-01 2.418239861726760864e-01 1.637350916862487793e-01 2.681734561920166016e-01 8.458129316568374634e-02 -7.044572830200195312e-01
-2.336654961109161377e-01 -3.523658215999603271e-01 -1.240743137896060944e-02 -3.175608515739440918e-01 4.795497357845306396e-01 8.969926834106445312e-02 4.211592376232147217e-01 -5.521333217620849609e-01
2.845525145530700684e-01 2.897215783596038818e-01 -7.316291332244873047e-02 -3.300238251686096191e-01 7.726858556270599365e-02 -5.569145679473876953e-01 -5.807204172015190125e-02 -6.335029602050781250e-01
-8.648541569709777832e-02 -9.061307460069656372e-02 2.940196096897125244e-01 7.615053653717041016e-02 -8.633241802453994751e-02 -2.918837964534759521e-01 5.872523784637451172e-01 -6.742021441459655762e-01
-3.145904839038848877e-01 1.409241855144500732e-01 -5.649784803390502930e-01 1.841928362846374512e-01 -7.100286334753036499e-02 2.092895656824111938e-01 1.379404366016387939e-01 -6.783615350723266602e-01
1.528941243886947632e-01 6.176502704620361328e-01 -1.760498732328414917e-01 2.552893459796905518e-01 1.765502244234085083e-01 -4.315748512744903564e-01 -3.645567223429679871e-02 -5.293482542037963867e-01
3.116573393344879150e-01 -4.260131716728210449e-01 -4.446890354156494141e-01 -1.826580017805099487e-01 -1.337375640869140625e-01 -4.053000360727310181e-02 5.115680098533630371e-01 -4.572090506553649902e-01
-2.714062035083770752e-01 2.679737210273742676e-01 8.599670976400375366e-02 -3.700228407979011536e-02 4.057328999042510986e-01 2.458746135234832764e-01 3.300347328186035156e-01 -7.153795957565307617e-01
4.788925051689147949e-01 -4.690325558185577393e-01 -3.300570547580718994e-01 2.295601218938827515e-01 2.785693705081939697e-01 2.106311172246932983e-01 2.667053341865539551e-01 -4.426474571228027344e-01
-5.056459903717041016e-01 7.544140517711639404e-02 -1.110023111104965210e-01 -8.400125056505203247e-02 1.849907338619232178e-01 -2.919527590274810791e-01 6.828691959381103516e-01 -3.653556704521179199e-01
6.182408928871154785e-01 -2.555650845170021057e-02 -4.298990666866302490e-01 1.927800923585891724e-01 5.942515134811401367e-01 -1.796676665544509888e-01 2.560251206159591675e-02 -9.527362138032913208e-02
-2.729711830615997314e-01 1.709202229976654053e-01 -5.396022796630859375e-01 -4.350895285606384277e-01 2.671238780021667480e-01 -2.160771042108535767e-01 -8.592226356267929077e-02 -5.388620495796203613e-01
-5.812979489564895630e-02 -1.608564108610153198e-01 3.424886167049407959e-01 -1.248486433178186417e-02 1.158130913972854614e-01 -2.034645974636077881e-01 4.665848314762115479e-01 -7.620892524719238281e-01
-3.637067973613739014e-01 9.393811225891113281e-02 -2.717221379280090332e-01 2.645630538463592529e-01 6.084510684013366699e-02 3.882140219211578369e-01 4.290200471878051758e-01 -6.136741042137145996e-01
-1.923616230487823486e-02 4.443138539791107178e-01 5.475072190165519714e-02 -3.843133449554443359e-01 5.334588289260864258e-01 9.892305731773376465e-02 3.546195030212402344e-01 -4.810425043106079102e-01
1.565221324563026428e-02 1.136009097099304199e-01 2.826985418796539307e-01 -1.853494942188262939e-01 2.457922846078872681e-01 8.419395983219146729e-02 5.174119472503662109e-01 -7.330479025840759277e-01
-3.295527398586273193e-01 3.974211513996124268e-01 -2.731053829193115234e-01 -3.228507637977600098e-01 5.577065944671630859e-01 -4.220875352621078491e-02 3.890275955200195312e-01 -3.007850646972656250e-01
3.852626383304595947e-01 3.363569080829620361e-01 -7.583611607551574707e-01 2.805716171860694885e-02 -1.098919734358787537e-01 -6.314100325107574463e-02 2.498711496591567993e-01 -2.898951768875122070e-01
-9.469509869813919067e-02 -6.871240586042404175e-02 7.318766415119171143e-02 -4.948158264160156250e-01 2.954259812831878662e-01 -5.311667546629905701e-02 3.105489611625671387e-01 -7.413324713706970215e-01
-2.717912197113037109e-01 2.507496476173400879e-01 -4.252190589904785156e-01 -5.503169894218444824e-01 3.700084388256072998e-01 -6.129108369350433350e-02 2.088921219110488892e-01 -4.419222772121429443e-01
1.522531658411026001e-01 -2.258648276329040527e-01 -3.988871276378631592e-01 4.602235853672027588e-01 4.994143173098564148e-02 -5.595386624336242676e-01 4.261313080787658691e-01 -2.402538061141967773e-01
2.720057964324951172e-01 4.380945265293121338e-01 -4.123552441596984863e-01 2.996352910995483398e-01 3.099805116653442383e-01 -5.163477063179016113e-01 -7.859072089195251465e-02 -3.246359825134277344e-01
5.200290083885192871e-01 2.988679409027099609e-01 5.784067511558532715e-02 -3.784900605678558350e-01 2.286681085824966431e-01 -4.784225523471832275e-01 4.270540475845336914e-01 -1.734794378280639648e-01
-5.380116701126098633e-01 -6.021992862224578857e-02 -1.664747893810272217e-01 -1.647681184113025665e-02 1.887865513563156128e-01 -3.362701833248138428e-01 6.347685456275939941e-01 -3.567669391632080078e-01
5.447741150856018066e-01 -7.393613457679748535e-02 -5.622259378433227539e-01 2.933221757411956787e-01 2.294957637786865234e-01 2.094888985157012939e-01 4.056957662105560303e-01 -1.856768280267715454e-01
-2.854265272617340088e-01 -3.101001083850860596e-01 1.102657541632652283e-01 2.024907246232032776e-02 2.390574514865875244e-01 3.421587124466896057e-02 3.942471444606781006e-01 -7.720434665679931641e-01
1.722460687160491943e-01 -1.228018626570701599e-01 1.969995498657226562e-01 -4.585369825363159180e-01 2.455021440982818604e-01 -7.009018212556838989e-02 3.411370515823364258e-01 -7.243117690086364746e-01
6.512480974197387695e-01 -2.054799348115921021e-01 -4.071753025054931641e-01 2.172319740056991577e-01 3.170894086360931396e-01 -2.906552255153656006e-01 3.505228459835052490e-01 -1.130495816469192505e-01
1.391029655933380127e-01 2.099748104810714722e-01 1.022420302033424377e-01 -1.506503671407699585e-01 1.449260115623474121e-01 3.029458820819854736e-01 4.467278718948364258e-01 -7.688084840774536133e-01
4.026490151882171631e-01 4.741885662078857422e-01 1.752745658159255981e-01 4.237019717693328857e-01 3.327746987342834473e-01 -1.178562343120574951e-01 1.305643469095230103e-01 -5.109778046607971191e-01
-1.992222517728805542e-01 3.599832653999328613e-01 -2.320181131362915039e-01 3.089963197708129883e-01 8.802197128534317017e-02 -8.829885162413120270e-03 -2.083034813404083252e-02 -8.204581737518310547e-01
6.211069598793983459e-02 -4.189196527004241943e-01 -2.055304199457168579e-01 1.934150699526071548e-03 5.645158290863037109e-01 -4.646833837032318115e-01 4.926756024360656738e-01 3.262028098106384277e-02
5.294938087463378906e-01 1.183626148849725723e-02 -7.550898194313049316e-01 -6.549551617354154587e-03 3.251405954360961914e-01 -6.824658811092376709e-02 1.477043777704238892e-01 -1.307750791311264038e-01
1.626883447170257568e-01 -3.240539133548736572e-01 -4.203307926654815674e-01 2.402685955166816711e-02 3.983624577522277832e-01 -5.630105137825012207e-01 4.641360640525817871e-01 1.306043937802314758e-02
4.433922469615936279e-02 4.608706235885620117e-01 -5.380795001983642578e-01 5.861549377441406250e-01 1.970610320568084717e-01 1.066189631819725037e-01 2.249972671270370483e-01 -2.273782342672348022e-01
1.396074444055557251e-01 -3.231862187385559082e-01 -5.133348107337951660e-01 4.156300127506256104e-01 1.781955920159816742e-02 -1.682681292295455933e-01 4.779791086912155151e-02 -6.394397020339965820e-01
4.295907914638519287e-01 -1.290425956249237061e-01 -6.173015236854553223e-01 3.247397840023040771e-01 2.589678466320037842e-01 1.743605434894561768e-01 4.312409162521362305e-01 -1.698471307754516602e-01
2.450629174709320068e-01 7.061973214149475098e-01 7.087081321515142918e-04 2.370017021894454956e-01 5.403410792350769043e-01 -7.167541235685348511e-02 2.183929085731506348e-01 -2.006438076496124268e-01
7.050011157989501953e-01 2.388401031494140625e-01 -1.656394898891448975e-01 -1.201593223959207535e-02 6.220871210098266602e-02 -2.065007239580154419e-01 5.979971289634704590e-01 -1.193109229207038879e-01
5.607334971427917480e-01 1.982556879520416260e-01 -6.708052158355712891e-01 -1.692708581686019897e-02 6.156943738460540771e-02 2.572921290993690491e-02 3.810613453388214111e-01 -2.152807116508483887e-01
-1.457879394292831421e-01 3.729419112205505371e-01 -2.105756402015686035e-01 3.463695049285888672e-01 -1.680092960596084595e-01 1.860874742269515991e-01 4.608918726444244385e-01 -6.325103640556335449e-01
5.037505626678466797e-01 3.429812192916870117e-02 -2.800743877887725830e-01 4.290258884429931641e-01 -8.842777460813522339e-03 -3.375650942325592041e-01 5.948644280433654785e-01 -1.210870593786239624e-01
-7.186535000801086426e-02 -2.446503937244415283e-01 -3.086180090904235840e-01 4.179038703441619873e-01 -6.298078596591949463e-02 -4.891269505023956299e-01 6.184610724449157715e-01 -1.984615325927734375e-01
1.527959406375885010e-01 -3.110542297363281250e-01 -3.183792531490325928e-01 4.996084272861480713e-01 4.464933648705482483e-02 -4.753342568874359131e-01 4.569933414459228516e-01 -3.035549521446228027e-01
-3.452342748641967773e-01 3.982436954975128174e-01 -2.104088515043258667e-01 2.333049178123474121e-01 1.801038831472396851e-01 2.014469802379608154e-01 1.485228538513183594e-01 -7.269352674484252930e-01
-3.836137056350708008e-01 2.358449995517730713e-01 -5.966340899467468262e-01 -1.342174559831619263e-01 1.080695241689682007e-01 -1.202265024185180664e-01 3.494136035442352295e-01 -5.244119763374328613e-01
4.935575425624847412e-01 -3.844126462936401367e-01 -5.965278148651123047e-01 2.321023121476173401e-02 3.743849098682403564e-01 -3.719140589237213135e-02 1.244476661086082458e-01 -3.085597455501556396e-01
-5.120843648910522461e-01 -9.566105157136917114e-02 3.859155625104904175e-02 -6.616027653217315674e-02 4.256966114044189453e-01 -2.246128022670745850e-01 4.890412390232086182e-01 -5.019185543060302734e-01
5.568215847015380859e-01 1.525498330593109131e-01 -7.192459702491760254e-02 -3.425014019012451172e-01 1.027256399393081665e-01 -1.585070043802261353e-01 7.027940154075622559e-01 -1.208363175392150879e-01
5.467624664306640625e-01 1.020371764898300171e-01 -6.206354498863220215e-01 8.969835005700588226e-03 -3.913712874054908752e-02 5.313161388039588928e-02 5.147572755813598633e-01 -1.898439228534698486e-01
-4.539799094200134277e-01 2.540577352046966553e-01 -1.546184122562408447e-01 -1.838384121656417847e-01 6.393858790397644043e-01 -1.336449831724166870e-01 4.132654070854187012e-01 -2.723782956600189209e-01
-2.488951981067657471e-01 -5.096521973609924316e-01 -5.212176442146301270e-01 1.832637563347816467e-02 4.174905717372894287e-01 -1.448895484209060669e-01 1.228900253772735596e-02 -4.591946899890899658e-01
3.030280172824859619e-01 5.450178384780883789e-01 1.516329199075698853e-01 3.421139717102050781e-01 3.817609846591949463e-01 -5.107876844704151154e-03 9.190899133682250977e-02 -5.629212856292724609e-01
-1.386435120366513729e-03 -2.967377007007598877e-01 -3.304270803928375244e-01 -1.022748798131942749e-01 6.094262003898620605e-01 -5.980521440505981445e-01 2.482800632715225220e-01 -3.991220146417617798e-02
3.603843227028846741e-02 -4.945448786020278931e-02 2.939807474613189697e-01 -1.249565407633781433e-01 3.119295537471771240e-01 6.541132181882858276e-02 4.312726855278015137e-01 -7.788722515106201172e-01
1.319726109504699707e-01 7.160241156816482544e-02 1.404311656951904297e-01 -1.275311261415481567e-01 7.110966742038726807e-02 2.373607009649276733e-01 4.789896309375762939e-01 -8.066248297691345215e-01
1.145297661423683167e-01 -4.874655008316040039e-01 -2.903976440429687500e-01 -2.012869529426097870e-02 7.514221668243408203e-01 -1.514660418033599854e-01 2.672156989574432373e-01 -7.444925606250762939e-02
1.010963767766952515e-01 4.119746088981628418e-01 -3.044145405292510986e-01 -3.129506707191467285e-01 7.274121046066284180e-01 1.420081555843353271e-01 4.929926246404647827e-02 -2.787917852401733398e-01
4.791573286056518555e-01 3.892937004566192627e-01 1.570720598101615906e-02 -2.878275215625762939e-01 1.017493903636932373e-01 -5.092127919197082520e-01 4.504437744617462158e-01 -2.514297664165496826e-01
6.374741196632385254e-01 4.498273432254791260e-01 -2.451744861900806427e-02 -2.149326801300048828e-01 1.128275543451309204e-01 7.541901618242263794e-02 2.344435602426528931e-01 -5.206757783889770508e-01
1.652071923017501831e-01 2.973310947418212891e-01 -3.968909978866577148e-01 3.440019488334655762e-01 -3.231970965862274170e-02 4.332267642021179199e-01 3.988161981105804443e-01 -5.105455517768859863e-01
2.527247965335845947e-01 -1.416957676410675049e-01 -5.876715183258056641e-01 5.142164230346679688e-01 1.054363548755645752e-01 2.092955410480499268e-01 3.342315852642059326e-01 -3.736895024776458740e-01
2.574769258499145508e-01 3.322792649269104004e-01 -3.804293572902679443e-01 -3.233691751956939697e-01 -1.108212620019912720e-01 -1.220102533698081970e-01 4.565361514687538147e-02 -7.380718588829040527e-01
-4.936279356479644775e-01 -1.038392819464206696e-02 -9.024680405855178833e-02 -2.145327031612396240e-01 2.467797398567199707e-01 -4.039672613143920898e-01 4.277096092700958252e-01 -5.431662201881408691e-01
-2.982149124145507812e-01 -2.451446056365966797e-01 2.069759368896484375e-01 1.417577564716339111e-01 3.443501889705657959e-01 4.471674188971519470e-02 3.360912203788757324e-01 -7.446499466896057129e-01
-4.520164430141448975e-01 3.390270173549652100e-01 -1.626650243997573853e-02 -3.485254198312759399e-02 5.434852838516235352e-01 -8.135659992694854736e-02 4.748541414737701416e-01 -3.895905315876007080e-01
-1.481535583734512329e-01 -2.655141055583953857e-01 1.614997237920761108e-01 -3.322903215885162354e-01 4.259392619132995605e-01 -1.410035341978073120e-01 6.057094931602478027e-01 -4.504036605358123779e-01
-1.222861632704734802e-01 3.081442713737487793e-01 -6.806105971336364746e-01 3.767379224300384521e-01 -1.145713925361633301e-01 -1.697479747235774994e-02 2.029557526111602783e-01 -4.799220860004425049e-01
2.763400673866271973e-01 -1.553229540586471558e-01 -5.655822753906250000e-01 5.187918543815612793e-01 4.482510983943939209e-01 -4.551482200622558594e-02 -2.691755630075931549e-02 -3.267378509044647217e-01
-3.419356644153594971e-01 -2.449703812599182129e-01 1.690107397735118866e-02 -1.686041653156280518e-01 5.749067068099975586e-01 -1.948833763599395752e-01 5.800377726554870605e-01 -2.990243732929229736e-01
-5.495242401957511902e-02 -1.485689133405685425e-01 1.263025850057601929e-01 -4.869431629776954651e-02 3.210738003253936768e-01 2.621111571788787842e-01 2.703362405300140381e-01 -8.436301350593566895e-01
-1.085783094167709351e-01 3.763885200023651123e-01 -3.999364078044891357e-01 -4.088730216026306152e-01 6.467396616935729980e-01 -2.432534098625183105e-02 8.712052553892135620e-02 -3.048973977565765381e-01
6.783465147018432617e-01 2.062947750091552734e-01 -1.927666068077087402e-01 -3.153730928897857666e-01 2.245399057865142822e-01 -4.581787884235382080e-01 6.036518141627311707e-03 -3.166811764240264893e-01
-2.874326109886169434e-01 5.139139890670776367e-01 -2.192784696817398071e-01 3.746203482151031494e-01 2.392388731241226196e-01 -6.485820561647415161e-02 5.163446068763732910e-02 -6.330429911613464355e-01
8.447046577930450439e-02 1.241578757762908936e-01 2.544097304344177246e-01 -2.337135523557662964e-01 2.389365583658218384e-01 1.227971315383911133e-01 4.997371435165405273e-01 -7.322542071342468262e-01
6.796364784240722656e-01 8.439124375581741333e-02 -5.525435209274291992e-01 9.837031364440917969e-02 2.668933272361755371e-01 -1.758940070867538452e-01 3.341414630413055420e-01 -4.658581316471099854e-02
-4.858277738094329834e-02 3.166409730911254883e-01 -4.342211782932281494e-01 -2.221054583787918091e-01 -2.963687777519226074e-01 -3.113804161548614502e-01 9.110356122255325317e-02 -6.829401850700378418e-01
-1.383949667215347290e-01 4.838522076606750488e-01 -1.047994494438171387e-01 4.969260096549987793e-01 2.015848457813262939e-01 2.420042753219604492e-01 4.312773644924163818e-01 -4.512347579002380371e-01
3.068109750747680664e-01 2.543168067932128906e-01 -4.313570857048034668e-01 -4.695763587951660156e-01 -1.820953190326690674e-01 -2.139987200498580933e-01 1.320831924676895142e-01 -5.815660357475280762e-01
7.729075103998184204e-02 3.245516121387481689e-01 -5.142005681991577148e-01 4.978776872158050537e-01 4.106485843658447266e-02 3.315695226192474365e-01 2.805994749069213867e-01 -4.313318133354187012e-01
8.601307123899459839e-02 2.386021763086318970e-01 1.838224679231643677e-01 -1.809872388839721680e-01 2.306086421012878418e-01 2.783179581165313721e-01 4.801268279552459717e-01 -7.127135992050170898e-01
-2.276276424527168274e-02 2.682610750198364258e-01 -3.636193275451660156e-02 -3.144057989120483398e-01 8.568548560142517090e-01 -3.711607307195663452e-02 2.394794374704360962e-01 -1.855165958404541016e-01
-1.448068469762802124e-01 5.005246996879577637e-01 9.757855534553527832e-02 -8.293512463569641113e-02 5.238234400749206543e-01 1.631737947463989258e-01 5.481743812561035156e-01 -3.325571119785308838e-01
-1.054920535534620285e-02 4.563267901539802551e-02 -3.988955020904541016e-01 -1.602137237787246704e-01 3.778910040855407715e-01 -8.052929639816284180e-01 1.472362875938415527e-01 -6.592649966478347778e-03
4.194706380367279053e-01 4.872181639075279236e-02 -6.994230151176452637e-01 1.175178810954093933e-01 4.222258925437927246e-01 2.625373601913452148e-01 2.380376160144805908e-01 -1.216756775975227356e-01
2.697758674621582031e-01 3.917354047298431396e-01 -5.217069387435913086e-01 -1.174006611108779907e-02 1.899983584880828857e-01 -9.677320718765258789e-02 6.584331989288330078e-01 1.498331874608993530e-01
5.480986833572387695e-01 -2.876028791069984436e-02 -3.997792899608612061e-01 2.958469390869140625e-01 1.984707862138748169e-01 -3.451242148876190186e-01 5.403830409049987793e-01 2.994144521653652191e-02
4.938606023788452148e-01 4.131326973438262939e-01 -6.867059469223022461e-01 -2.235754951834678650e-02 -8.100287988781929016e-03 -4.590443894267082214e-02 1.337163150310516357e-01 -3.054589629173278809e-01
-1.572903431951999664e-02 4.453621208667755127e-01 -5.783060789108276367e-01 5.693057775497436523e-01 1.724747121334075928e-01 6.179682537913322449e-02 2.064975947141647339e-01 -2.581675052642822266e-01
1.314477473497390747e-01 4.916001558303833008e-01 2.643004655838012695e-01 2.916639745235443115e-01 4.620334506034851074e-01 -4.548062980175018311e-01 1.779056787490844727e-01 -3.662706315517425537e-01
-9.999260306358337402e-02 3.039731681346893311e-01 -6.250699758529663086e-01 -5.214059948921203613e-01 2.936830185353755951e-02 -1.862361282110214233e-01 9.028331935405731201e-02 -4.374100565910339355e-01
3.015442490577697754e-01 -3.227760493755340576e-01 -1.771896034479141235e-01 -8.815783262252807617e-02 -1.204192340373992920e-01 -7.039402723312377930e-01 2.556494772434234619e-01 -4.362676441669464111e-01
1.192982029169797897e-02 3.751938641071319580e-01 -4.546265304088592529e-01 4.863712191581726074e-01 4.559438824653625488e-01 -2.398725450038909912e-01 -9.708265215158462524e-02 -3.754948675632476807e-01
-4.761942327022552490e-01 -3.025990910828113556e-02 -5.511429160833358765e-02 -1.075931861996650696e-01 8.391257375478744507e-02 -2.414094656705856323e-01 4.013446569442749023e-01 -7.289115786552429199e-01
5.804238915443420410e-01 -9.231988340616226196e-02 -6.521234512329101562e-01 1.797707937657833099e-02 1.300029605627059937e-01 1.262221038341522217e-01 2.940268218517303467e-01 -3.312285542488098145e-01
4.681289196014404297e-02 -3.449491560459136963e-01 -6.754626035690307617e-01 -1.520128101110458374e-01 5.383830666542053223e-01 -2.254818826913833618e-01 2.198091149330139160e-01 -1.022086814045906067e-01
-4.678350389003753662e-01 -7.469769101589918137e-03 -7.493139058351516724e-02 -2.733256220817565918e-01 1.644163727760314941e-01 -3.496152460575103760e-01 3.744255900382995605e-01 -6.413226127624511719e-01
5.671414360404014587e-02 -3.794137388467788696e-02 -4.802409410476684570e-01 -1.473073661327362061e-01 2.444172501564025879e-01 2.348423600196838379e-01 7.856646180152893066e-01 1.041797026991844177e-01
3.056302070617675781e-01 -2.469737380743026733e-01 -1.838058233261108398e-01 3.933135867118835449e-01 1.776671856641769409e-01 -6.879703402519226074e-01 1.698192656040191650e-01 -3.512929379940032959e-01
5.776995420455932617e-02 2.137538343667984009e-01 2.870386838912963867e-01 8.858213573694229126e-02 4.737742245197296143e-01 -6.463180780410766602e-01 2.493071556091308594e-02 -4.668225049972534180e-01
3.311512470245361328e-01 -1.225259900093078613e-01 -6.260000467300415039e-01 -1.392723247408866882e-02 4.679349958896636963e-01 3.243503570556640625e-01 3.629322946071624756e-01 -1.654393225908279419e-01
-1.676085144281387329e-01 -4.464063420891761780e-02 2.439707368612289429e-01 8.397238701581954956e-02 -7.312126457691192627e-02 -2.104424536228179932e-01 4.867118895053863525e-01 -7.853790521621704102e-01
3.885948657989501953e-02 9.195559471845626831e-02 2.551180720329284668e-01 -1.582169234752655029e-01 2.061369270086288452e-01 1.501475274562835693e-01 5.396939516067504883e-01 -7.372991442680358887e-01
1.593609005212783813e-01 1.217596754431724548e-01 -5.465962290763854980e-01 4.289903044700622559e-01 -1.517291814088821411e-01 -1.950428932905197144e-01 6.311307549476623535e-01 -1.326239407062530518e-01
3.374786674976348877e-01 4.531206488609313965e-01 -6.396697759628295898e-01 -1.168893575668334961e-01 -1.865224093198776245e-01 -2.198032438755035400e-01 3.255876302719116211e-01 -2.623696029186248779e-01
-1.661410629749298096e-01 3.693124651908874512e-01 -2.995012402534484863e-01 -8.142349123954772949e-02 7.921833992004394531e-01 5.118295922875404358e-02 -6.847511231899261475e-02 -3.237459659576416016e-01
-3.310916945338249207e-02 3.251122832298278809e-01 1.238766238093376160e-01 2.111737877130508423e-01 5.274953842163085938e-01 -5.844221711158752441e-01 -6.022673845291137695e-02 -4.580809175968170166e-01
-1.739760190248489380e-01 6.269291043281555176e-01 -2.191237360239028931e-01 1.968862712383270264e-01 3.279435038566589355e-01 -4.694762229919433594e-01 -2.139486558735370636e-02 -4.018710851669311523e-01
2.026196718215942383e-01 1.525321155786514282e-01 -4.467521607875823975e-01 6.464298963546752930e-01 6.928429752588272095e-02 -3.495320379734039307e-01 2.102614492177963257e-01 -3.834546804428100586e-01
4.411370456218719482e-01 1.741568893194198608e-01 -7.680258750915527344e-01 -2.031304985284805298e-01 8.992533385753631592e-02 1.115107908844947815e-01 2.817835509777069092e-01 -2.098062187433242798e-01
3.717126846313476562e-01 6.052600145339965820e-01 1.360281556844711304e-01 1.602300554513931274e-01 5.519423484802246094e-01 -1.446974128484725952e-01 1.683388650417327881e-01 -3.120848834514617920e-01
7.703670114278793335e-02 3.577895760536193848e-01 -4.617918729782104492e-01 -2.053740620613098145e-01 3.752082586288452148e-01 -5.565037131309509277e-01 -1.645293980836868286e-01 -3.647935390472412109e-01
-3.273453190922737122e-02 -2.188463062047958374e-01 2.901987433433532715e-01 2.514990568161010742e-01 1.144917607307434082e-01 2.991848252713680267e-02 3.980408906936645508e-01 -7.944353222846984863e-01
3.634964227676391602e-01 -3.436228334903717041e-01 -1.301324218511581421e-01 5.229297876358032227e-01 3.846557140350341797e-01 5.099074449390172958e-03 -3.775123879313468933e-02 -5.567697882652282715e-01
-4.153715074062347412e-01 -1.298766732215881348e-01 -1.719550974667072296e-02 -1.787755042314529419e-01 4.644777476787567139e-01 -3.372662961483001709e-01 6.135021448135375977e-01 -2.692010104656219482e-01
7.374207973480224609e-01 8.910285681486129761e-02 -2.709940671920776367e-01 -1.228685900568962097e-01 7.185128331184387207e-02 1.138503924012184143e-01 4.991288185119628906e-01 -3.041100502014160156e-01
-1.398148536682128906e-01 2.893888354301452637e-01 -5.929088592529296875e-01 -1.707652956247329712e-01 -1.584869325160980225e-01 -1.916154474020004272e-01 -8.390042930841445923e-02 -6.686779856681823730e-01
3.488601148128509521e-01 5.370525121688842773e-01 1.214242428541183472e-01 3.972275555133819580e-01 3.568353354930877686e-01 1.051925271749496460e-01 1.923427879810333252e-01 -4.918789267539978027e-01
4.691386520862579346e-01 -1.185232680290937424e-02 -7.591005563735961914e-01 2.346206307411193848e-01 1.876700669527053833e-01 -1.028433889150619507e-01 8.208362013101577759e-02 -3.097634613513946533e-01
7.442516684532165527e-01 6.036547943949699402e-02 -2.741685211658477783e-01 -1.573022007942199707e-01 2.372122406959533691e-01 -3.712884485721588135e-01 3.815429210662841797e-01 -5.322897434234619141e-02
2.423494011163711548e-01 7.080005854368209839e-02 -2.492693364620208740e-01 4.828791916370391846e-01 -1.777076870203018188e-01 2.237093299627304077e-01 5.860414505004882812e-01 -4.646248519420623779e-01
-1.716222018003463745e-01 8.777174353599548340e-02 1.672583669424057007e-01 -2.223242446780204773e-02 -9.091690927743911743e-02 -2.018897086381912231e-01 4.202773272991180420e-01 -8.418515324592590332e-01
1.805504970252513885e-02 -1.632310450077056885e-01 -3.680286109447479248e-01 6.746720671653747559e-01 6.874255836009979248e-02 3.732560947537422180e-02 5.276823043823242188e-01 -3.127857148647308350e-01
1.107114031910896301e-01 8.974453061819076538e-02 -4.726013243198394775e-01 5.290908813476562500e-01 2.707268595695495605e-01 -5.258433818817138672e-01 -9.496254846453666687e-03 -3.556759655475616455e-01
4.360167384147644043e-01 5.878388285636901855e-01 -1.190751269459724426e-01 -2.734823524951934814e-01 1.775250285863876343e-01 -4.296242296695709229e-01 3.129282295703887939e-01 -2.476836740970611572e-01
6.788336634635925293e-01 -2.141865901648998260e-02 -2.375907152891159058e-01 8.557650446891784668e-02 6.653048843145370483e-02 -2.495374977588653564e-01 6.325612068176269531e-01 -9.013622254133224487e-02
5.477976202964782715e-01 3.859356641769409180e-01 1.619673371315002441e-01 2.767343819141387939e-01 3.338612318038940430e-01 8.621224761009216309e-02 6.196216493844985962e-02 -5.704566240310668945e-01
1.899815164506435394e-02 -4.950718283653259277e-01 -5.746988654136657715e-01 1.271102018654346466e-02 5.713014602661132812e-01 -1.963206380605697632e-01 1.739104539155960083e-01 -1.700896471738815308e-01
1.341144740581512451e-01 7.176250219345092773e-02 7.432797551155090332e-02 -2.808341383934020996e-01 2.648792862892150879e-01 4.287573993206024170e-01 5.482907295227050781e-01 -5.812523961067199707e-01
-5.084306746721267700e-02 1.023788526654243469e-01 -4.267573654651641846e-01 -5.605480074882507324e-01 5.232675075531005859e-01 1.900133937597274780e-01 1.727781891822814941e-01 -3.883703351020812988e-01
3.562082052230834961e-01 -6.292408108711242676e-01 -2.680512964725494385e-01 1.245344523340463638e-02 4.432923793792724609e-01 -1.459809541702270508e-01 3.180750608444213867e-01 -2.935555875301361084e-01
-4.397126734256744385e-01 5.699406936764717102e-02 -1.452967617660760880e-02 -1.925771534442901611e-01 1.788871735334396362e-01 -2.531621754169464111e-01 6.403464078903198242e-01 -5.098745822906494141e-01
-4.293013513088226318e-01 4.004959762096405029e-02 -5.188110843300819397e-02 -2.240805327892303467e-02 6.138678789138793945e-01 -1.093758717179298401e-01 6.304949522018432617e-01 -1.567862927913665771e-01
5.102930963039398193e-02 3.072841167449951172e-01 -5.731326937675476074e-01 8.129062503576278687e-02 4.534549415111541748e-01 -4.786313176155090332e-01 -1.931018233299255371e-01 -3.096539974212646484e-01
2.531211078166961670e-01 6.211280226707458496e-01 -4.043993055820465088e-01 1.110624596476554871e-01 2.721023261547088623e-01 -5.221696496009826660e-01 1.153580006211996078e-02 -1.655966490507125854e-01
6.802261471748352051e-01 -1.906496882438659668e-01 -3.184135258197784424e-01 4.818487539887428284e-02 5.295783281326293945e-01 -2.560798227787017822e-01 -5.639266595244407654e-02 -2.191482782363891602e-01
-1.793314814567565918e-01 2.416147589683532715e-01 -4.972120523452758789e-01 2.652002573013305664e-01 -4.071366973221302032e-03 3.197450935840606689e-01 9.717619419097900391e-02 -6.929752826690673828e-01
5.027939081192016602e-01 5.219350457191467285e-01 -8.714288473129272461e-02 -1.598077565431594849e-01 1.598566025495529175e-01 -1.405851840972900391e-01 6.210046410560607910e-01 -1.033661663532257080e-01
-2.417414188385009766e-01 2.437279820442199707e-01 -1.574054211378097534e-01 -9.024178236722946167e-02 -2.086587101221084595e-01 -3.637306988239288330e-01 1.473422348499298096e-01 -8.072729110717773438e-01
8.051647990942001343e-02 4.617368280887603760e-01 -5.025551319122314453e-01 -2.711284160614013672e-01 -3.171781823039054871e-02 -3.079439997673034668e-01 -1.880180672742426395e-03 -5.986691713333129883e-01
-1.234400570392608643e-01 6.211133003234863281e-01 -1.882262676954269409e-01 4.129137396812438965e-01 2.971604168415069580e-01 1.492705494165420532e-01 1.699785590171813965e-01 -5.035626888275146484e-01
5.790924429893493652e-01 1.399525254964828491e-01 -7.158796787261962891e-01 1.082828491926193237e-01 1.910889744758605957e-01 -1.314495354890823364e-01 1.811700761318206787e-01 -1.850404739379882812e-01
4.199037849903106689e-01 2.253283411264419556e-01 -2.826127707958221436e-01 6.258519291877746582e-01 2.276293635368347168e-01 -3.696536123752593994e-01 7.194662094116210938e-02 -3.281956315040588379e-01
-3.788507282733917236e-01 4.256996810436248779e-01 -2.901896275579929352e-02 -1.330634802579879761e-01 4.581463634967803955e-01 -5.161361396312713623e-02 5.309731364250183105e-01 -4.027521908283233643e-01
3.101362660527229309e-02 -1.594609022140502930e-01 -1.607075333595275879e-01 1.102793887257575989e-01 -8.226837217807769775e-02 -8.305411934852600098e-01 2.203400433063507080e-01 -4.364691972732543945e-01
5.579949021339416504e-01 -1.448082476854324341e-01 -6.332817077636718750e-01 2.773378491401672363e-01 1.322145015001296997e-01 -1.775203831493854523e-02 2.784199118614196777e-01 -3.072406649589538574e-01
-2.733577191829681396e-01 2.982319593429565430e-01 -5.642985105514526367e-01 5.642417669296264648e-01 -2.245316654443740845e-02 -1.829685084521770477e-02 3.825941383838653564e-01 -2.287233769893646240e-01
1.133957654237747192e-01 -2.922975420951843262e-01 -2.016905397176742554e-01 6.109325885772705078e-01 3.414434790611267090e-01 3.247244954109191895e-01 3.981324136257171631e-01 -3.274858295917510986e-01
5.605373382568359375e-01 2.574204206466674805e-01 -3.281502425670623779e-01 1.961507648229598999e-01 2.654374539852142334e-01 -4.799807965755462646e-01 -6.398554891347885132e-02 -4.104170203208923340e-01
1.722861826419830322e-01 -2.559074759483337402e-01 3.616476356983184814e-01 -4.676781222224235535e-02 2.261855900287628174e-01 6.000844296067953110e-04 4.297343492507934570e-01 -7.321342825889587402e-01
-1.737831532955169678e-01 6.024704501032829285e-02 1.678419113159179688e-01 -9.036467969417572021e-02 7.773945927619934082e-01 1.599081903696060181e-01 4.762594699859619141e-01 -2.703642547130584717e-01
3.144526183605194092e-01 2.062677964568138123e-02 3.123055696487426758e-01 -9.724299609661102295e-02 4.609312713146209717e-01 3.002551794052124023e-01 3.469915091991424561e-01 -6.088426113128662109e-01
2.982879877090454102e-01 -2.802069187164306641e-01 -4.371749162673950195e-01 1.297903805971145630e-01 -9.791802614927291870e-02 -3.958571255207061768e-01 2.159121260046958923e-02 -6.765972375869750977e-01
-4.345520138740539551e-01 -9.618823230266571045e-02 7.579009514302015305e-03 -2.321190237998962402e-01 2.745049297809600830e-01 -3.325653970241546631e-01 5.620213747024536133e-01 -4.961398839950561523e-01
6.273770332336425781e-02 2.462593615055084229e-01 3.046215474605560303e-01 6.598167866468429565e-02 4.354792833328247070e-01 -6.307194232940673828e-01 2.953030541539192200e-02 -4.999510943889617920e-01
3.267358839511871338e-01 -6.949014216661453247e-02 -1.242254376411437988e-01 6.541177630424499512e-01 1.885003000497817993e-01 -4.584122896194458008e-01 2.555093169212341309e-01 -3.662699460983276367e-01
-3.462962508201599121e-01 2.526133656501770020e-01 -3.313046693801879883e-01 -3.882539868354797363e-01 6.106700897216796875e-01 -4.193807952105998993e-03 2.940847575664520264e-01 -3.103871941566467285e-01
2.271840423345565796e-01 1.798571497201919556e-01 -6.240744590759277344e-01 4.901126027107238770e-01 1.882687583565711975e-02 1.766875088214874268e-01 1.277374327182769775e-01 -4.883337318897247314e-01
5.051428079605102539e-01 -1.615955233573913574e-01 -6.668189167976379395e-01 1.875234842300415039e-01 3.858960568904876709e-01 1.475705113261938095e-02 2.765035629272460938e-01 -1.154007911682128906e-01
-3.465639352798461914e-01 2.754597365856170654e-01 1.351114511489868164e-01 -1.808433979749679565e-01 5.507573485374450684e-01 -5.206448584794998169e-02 4.706463515758514404e-01 -4.748722016811370850e-01
6.903363466262817383e-01 -1.460293829441070557e-01 -2.234716117382049561e-01 -2.203095555305480957e-01 7.204123586416244507e-02 -2.770675122737884521e-01 5.309244990348815918e-01 -1.994952708482742310e-01
5.664598941802978516e-01 3.706574141979217529e-01 -4.126306772232055664e-01 2.504647672176361084e-01 -9.441012889146804810e-02 -4.424055665731430054e-02 4.891882836818695068e-01 -2.419996708631515503e-01
5.283876657485961914e-01 -1.655515134334564209e-01 -5.049679279327392578e-01 2.753306366503238678e-02 1.266670525074005127e-01 -9.111845493316650391e-02 6.420175433158874512e-01 -3.339110314846038818e-02
-1.389237865805625916e-02 2.342769354581832886e-01 2.704160213470458984e-01 6.277015805244445801e-02 3.591023385524749756e-01 -5.711963176727294922e-01 -1.726712659001350403e-02 -6.421359777450561523e-01
6.622935533523559570e-01 -4.412684589624404907e-02 -6.255662441253662109e-01 6.291508208960294724e-03 2.518192827701568604e-01 -1.550182253122329712e-01 1.605254858732223511e-01 -2.341691851615905762e-01
-5.417084097862243652e-01 2.011158503592014313e-02 -1.486430168151855469e-01 -3.292949404567480087e-03 6.243139505386352539e-01 -8.297345042228698730e-02 4.745850563049316406e-01 -2.493159174919128418e-01
-5.714136641472578049e-03 -1.923272013664245605e-01 -3.724466860294342041e-01 4.927120506763458252e-01 -4.652751982212066650e-02 -5.296464562416076660e-01 4.618231952190399170e-01 -2.924465239048004150e-01
3.996969163417816162e-01 -3.395068347454071045e-01 -5.449448823928833008e-01 2.853974699974060059e-01 4.223196506500244141e-01 4.793598130345344543e-02 3.845215141773223877e-01 -1.343594640493392944e-01
-9.783365577459335327e-02 1.261144727468490601e-01 -3.881389200687408447e-01 -6.835690736770629883e-01 4.243700206279754639e-01 -1.383095979690551758e-01 2.973395884037017822e-01 -2.626306116580963135e-01
-7.541950792074203491e-02 -8.554274216294288635e-03 -7.990556955337524414e-01 -1.733694821596145630e-01 1.684190183877944946e-01 1.123260706663131714e-01 5.330370068550109863e-01 -2.410522475838661194e-02
1.889515221118927002e-01 1.080826967954635620e-01 1.383803784847259521e-01 -7.295193523168563843e-02 3.309325575828552246e-01 3.453987836837768555e-01 2.860717773437500000e-01 -7.858057022094726562e-01
-1.092113330960273743e-01 2.164139002561569214e-01 -2.661893963813781738e-01 -5.682911872863769531e-01 6.157118082046508789e-01 -1.024966612458229065e-01 2.890625596046447754e-01 -2.725116014480590820e-01
-4.103703889995813370e-03 4.006943702697753906e-01 -5.151305198669433594e-01 -2.329444885253906250e-01 -2.809766530990600586e-01 -3.197238445281982422e-01 6.165969744324684143e-02 -5.786462426185607910e-01
6.034441590309143066e-01 1.414475142955780029e-01 -4.942568540573120117e-01 -2.156586199998855591e-02 5.262081623077392578e-01 -2.637964785099029541e-01 -9.595189988613128662e-02 -1.241059154272079468e-01
4.419159889221191406e-01 5.457726120948791504e-01 -2.553274668753147125e-02 3.008717894554138184e-01 -8.826528489589691162e-02 -1.486038416624069214e-01 5.282081961631774902e-01 -3.267858028411865234e-01
3.611288666725158691e-01 4.027943015098571777e-01 -1.612870246171951294e-01 -1.814279556274414062e-01 3.912097215652465820e-01 -3.676791787147521973e-01 5.894761681556701660e-01 1.126857921481132507e-01
4.445941746234893799e-01 -5.224714279174804688e-01 -3.664528131484985352e-01 -1.706258952617645264e-01 7.059375196695327759e-02 -1.430481076240539551e-01 4.313272535800933838e-01 -3.930261135101318359e-01
3.445002138614654541e-01 5.420972704887390137e-01 2.066653966903686523e-01 -1.033420413732528687e-01 6.318555474281311035e-01 -1.488261818885803223e-01 2.217496931552886963e-01 -2.519852221012115479e-01
-5.015128850936889648e-01 1.823092252016067505e-01 -2.697496116161346436e-01 -1.989838778972625732e-01 5.555675029754638672e-01 -5.839687958359718323e-02 4.655542373657226562e-01 -2.721807956695556641e-01
4.705545306205749512e-01 1.539691835641860962e-01 -6.460964679718017578e-01 -8.875594288110733032e-02 2.682571858167648315e-02 7.588750123977661133e-02 5.501900315284729004e-01 -1.427094638347625732e-01
6.737965345382690430e-01 9.491344541311264038e-02 -2.080373018980026245e-01 5.761823803186416626e-02 4.982117116451263428e-01 -3.646166920661926270e-01 3.192277252674102783e-01 8.557840436697006226e-02
3.460659980773925781e-01 -5.712633132934570312e-01 -3.735035359859466553e-01 -4.052575677633285522e-03 1.681771874427795410e-02 -1.043884921818971634e-02 3.475754559040069580e-01 -5.414561629295349121e-01
7.130652666091918945e-01 3.573409020900726318e-01 -3.811386525630950928e-01 -1.824701130390167236e-01 2.577697038650512695e-01 6.733332574367523193e-02 2.840262949466705322e-01 -1.833942830562591553e-01
-1.942490339279174805e-01 3.927199169993400574e-02 1.875717639923095703e-01 -5.386736989021301270e-02 -7.975458353757858276e-02 -2.704075574874877930e-01 3.687164187431335449e-01 -8.409562706947326660e-01
-1.296371072530746460e-01 6.518448591232299805e-01 -5.059139728546142578e-01 3.262116014957427979e-01 2.396297454833984375e-02 -3.331069275736808777e-02 1.474555879831314087e-01 -4.153345227241516113e-01
-1.005101352930068970e-01 3.789526969194412231e-02 -8.647028207778930664e-01 -7.211161404848098755e-02 -3.186246380209922791e-02 -3.543274402618408203e-01 4.910424351692199707e-02 -3.264603018760681152e-01
3.493840992450714111e-01 6.441529095172882080e-02 -7.847666740417480469e-01 1.830558031797409058e-01 2.217499613761901855e-01 -3.293510675430297852e-01 5.822176486253738403e-02 -2.517507970333099365e-01
-1.659168489277362823e-02 -1.509420424699783325e-01 3.203460574150085449e-02 6.922186613082885742e-01 -2.421294711530208588e-02 -4.223925247788429260e-02 5.200073719024658203e-01 -4.732548892498016357e-01
6.774970293045043945e-01 -3.423941135406494141e-01 -1.678881049156188965e-01 -7.479459792375564575e-02 4.288435578346252441e-01 -2.667558491230010986e-01 3.546306192874908447e-01 -9.568253159523010254e-02
-2.130943834781646729e-01 2.766036689281463623e-01 -5.639389753341674805e-01 6.781719624996185303e-02 2.888111770153045654e-01 2.248010039329528809e-01 6.363116502761840820e-01 -1.288989633321762085e-01
-2.509297244250774384e-02 5.432049632072448730e-01 -4.683930873870849609e-01 3.048004806041717529e-01 1.728551536798477173e-01 -5.633979439735412598e-01 2.840066514909267426e-02 -2.095245420932769775e-01
5.095667243003845215e-01 1.430611461400985718e-01 -6.943257451057434082e-01 -2.546143829822540283e-01 4.787991568446159363e-02 -9.974161535501480103e-02 3.643619418144226074e-01 -1.672065854072570801e-01
-8.956617675721645355e-03 2.819063663482666016e-01 -3.901730179786682129e-01 -4.628939926624298096e-01 6.620919108390808105e-01 1.764410361647605896e-02 7.025354355573654175e-02 -3.321598470211029053e-01
1.916204690933227539e-01 3.782101869583129883e-01 -4.295923113822937012e-01 6.856418848037719727e-01 1.967975795269012451e-01 7.153911888599395752e-02 1.993413418531417847e-01 -2.863566279411315918e-01
2.260571718215942383e-01 4.704513549804687500e-01 -3.870806992053985596e-01 2.530733644962310791e-01 2.873643673956394196e-02 -6.325026154518127441e-01 2.496929466724395752e-02 -3.349440097808837891e-01
1.124101597815752029e-02 -1.924282759428024292e-01 -3.376534581184387207e-01 3.888248205184936523e-01 1.220396384596824646e-01 -6.706647872924804688e-01 4.699843823909759521e-01 -1.099109053611755371e-01
6.164836883544921875e-02 3.452173471450805664e-01 -6.361603140830993652e-01 1.219015717506408691e-01 3.464852571487426758e-01 -4.968758523464202881e-01 -1.018797010183334351e-01 -2.831031084060668945e-01
5.616017058491706848e-02 1.751900911331176758e-01 -8.682647347450256348e-02 4.454195201396942139e-01 3.183062374591827393e-01 -1.821582913398742676e-01 -2.187061607837677002e-01 -7.601869106292724609e-01
7.992369681596755981e-02 2.621721923351287842e-01 2.453539222478866577e-01 -2.470541000366210938e-02 3.418207466602325439e-01 2.667771279811859131e-01 3.417134582996368408e-01 -7.478566169738769531e-01
-1.795303076505661011e-02 1.003789366222918034e-03 -4.663697481155395508e-01 2.090193927288055420e-01 2.190353572368621826e-01 4.763661921024322510e-01 3.370864093303680420e-01 -5.915726423263549805e-01
-2.104817479848861694e-01 4.686939716339111328e-01 -4.205563962459564209e-01 2.751431167125701904e-01 4.945595264434814453e-01 -2.492432743310928345e-01 -4.975678399205207825e-02 -4.174506068229675293e-01
3.496759757399559021e-02 4.026416242122650146e-01 1.595080196857452393e-01 -1.745695769786834717e-01 4.759641289710998535e-01 2.505712807178497314e-01 2.777886688709259033e-01 -6.436187624931335449e-01
4.841716289520263672e-01 2.413064092397689819e-01 -4.458865523338317871e-01 1.947207301855087280e-01 1.719026826322078705e-02 -1.672486215829849243e-01 6.650537252426147461e-01 7.357210852205753326e-03
1.069456245750188828e-02 1.237846016883850098e-01 -2.283612191677093506e-01 6.788226962089538574e-01 -1.505036056041717529e-01 -2.227161973714828491e-01 5.531691908836364746e-01 -3.055551350116729736e-01
-1.296093687415122986e-02 1.777630001306533813e-01 3.095809519290924072e-01 -1.920752599835395813e-02 4.655540883541107178e-01 -6.169754266738891602e-01 8.597294986248016357e-02 -5.169452428817749023e-01
9.092592447996139526e-02 4.830575287342071533e-01 1.359765380620956421e-01 -4.822071269154548645e-02 7.020985484123229980e-01 -2.152188867330551147e-01 -2.193084545433521271e-02 -4.447812736034393311e-01
-1.475914418697357178e-01 3.575727343559265137e-01 -4.654504954814910889e-01 -4.898842871189117432e-01 4.900301694869995117e-01 -1.797516644001007080e-01 4.615456983447074890e-02 -3.451915085315704346e-01
7.174958586692810059e-01 -4.529813304543495178e-02 -2.675389945507049561e-01 2.899875864386558533e-02 4.856784045696258545e-01 -3.362685441970825195e-01 2.483886182308197021e-01 -8.538410998880863190e-03
6.636543869972229004e-01 4.856160581111907959e-01 -1.947276443243026733e-01 -2.377953678369522095e-01 2.611365616321563721e-01 -2.221308276057243347e-02 3.673255145549774170e-01 -1.601897180080413818e-01
-9.049626439809799194e-02 9.278766810894012451e-02 3.651043474674224854e-01 4.286276996135711670e-01 3.235821723937988281e-01 -2.145986109972000122e-01 2.429889589548110962e-01 -6.755563616752624512e-01
-2.183597236871719360e-01 6.938799470663070679e-02 1.727929562330245972e-01 -2.410353422164916992e-01 2.841684222221374512e-01 -1.319511141628026962e-02 4.763364493846893311e-01 -7.427831888198852539e-01
4.564539790153503418e-01 4.923265278339385986e-01 2.239139974117279053e-01 1.127562019973993301e-02 2.631761729717254639e-01 -1.453898400068283081e-01 6.077720522880554199e-01 -1.980226784944534302e-01
1.241353079676628113e-01 -1.730913817882537842e-01 -7.633866667747497559e-01 3.925557136535644531e-01 1.081559062004089355e-01 -1.241683661937713623e-01 1.325382292270660400e-01 -4.160392284393310547e-01
2.802253141999244690e-02 1.807098090648651123e-01 -3.315382003784179688e-01 -8.356992155313491821e-03 3.404405713081359863e-01 -8.502686619758605957e-01 -4.223936796188354492e-02 -1.262165158987045288e-01
4.615407586097717285e-01 4.242266714572906494e-01 1.317582726478576660e-01 -2.704648077487945557e-01 1.848260015249252319e-01 -5.290628075599670410e-01 2.655265331268310547e-01 -3.632189333438873291e-01
4.060296416282653809e-01 5.417156815528869629e-01 6.837611645460128784e-02 3.600484430789947510e-01 4.629739522933959961e-01 1.695484817028045654e-01 3.142881989479064941e-01 -2.559402287006378174e-01
3.738214373588562012e-01 1.782412081956863403e-01 -5.169768333435058594e-01 -4.690546989440917969e-01 -3.357180207967758179e-02 -2.848865985870361328e-01 9.922248125076293945e-02 -4.990769326686859131e-01
6.947737932205200195e-01 1.396827846765518188e-01 -1.772374361753463745e-01 -2.802653610706329346e-01 1.390390992164611816e-01 -5.107249617576599121e-01 1.402233541011810303e-01 -2.966174185276031494e-01
-1.456847488880157471e-01 3.642279207706451416e-01 -1.092361360788345337e-01 -2.485872507095336914e-01 7.992779016494750977e-01 5.063374713063240051e-02 3.329491913318634033e-01 -1.418511271476745605e-01
-5.286190509796142578e-01 1.317347772419452667e-02 -1.981285512447357178e-01 -1.074900105595588684e-01 5.388714075088500977e-01 -2.389860302209854126e-01 5.181839466094970703e-01 -2.314477413892745972e-01
6.261419653892517090e-01 -6.797228008508682251e-03 -5.669074058532714844e-01 -1.720494925975799561e-01 2.759060561656951904e-01 5.690624471753835678e-03 4.188588261604309082e-01 -7.290931791067123413e-02
6.488032341003417969e-01 -2.246040105819702148e-01 -4.321031570434570312e-01 1.381522417068481445e-01 2.957011759281158447e-01 -1.867578923702239990e-01 4.243986904621124268e-01 -1.427454501390457153e-01
-3.664641678333282471e-01 -1.098732464015483856e-03 -3.989785611629486084e-01 1.586247831583023071e-01 5.345447063446044922e-01 -2.414828687906265259e-01 -2.200646400451660156e-01 -5.374725461006164551e-01
-2.961812727153301239e-02 2.963373959064483643e-01 -4.784082770347595215e-01 4.756396114826202393e-01 1.983574926853179932e-01 -3.058643341064453125e-01 5.463923215866088867e-01 1.573413759469985962e-01
4.470051825046539307e-01 -4.348954856395721436e-01 -3.776761293411254883e-01 -1.574051976203918457e-01 1.358801499009132385e-02 3.138293698430061340e-02 2.410622090101242065e-01 -6.199644804000854492e-01
-1.987978368997573853e-01 4.671728610992431641e-01 -2.330679744482040405e-01 4.046359360218048096e-01 -9.979599714279174805e-02 1.506202816963195801e-01 5.500382184982299805e-01 -4.347298741340637207e-01
-1.065680980682373047e-01 5.634580254554748535e-01 -2.289030253887176514e-01 4.750706851482391357e-01 2.801041305065155029e-01 2.112079970538616180e-02 7.488317787647247314e-02 -5.554796457290649414e-01
-5.253115892410278320e-01 -1.236411780118942261e-01 -2.211817353963851929e-01 -2.995544075965881348e-01 2.639103829860687256e-01 -2.997376322746276855e-01 3.432477116584777832e-01 -5.411064028739929199e-01
3.144242567941546440e-03 8.309638500213623047e-02 -4.485298097133636475e-01 -2.884118258953094482e-01 2.277181595563888550e-01 3.316983878612518311e-01 7.381701469421386719e-01 -4.415950179100036621e-02
-5.094384551048278809e-01 8.642955869436264038e-02 -3.339709937572479248e-01 -3.188377916812896729e-01 1.630114167928695679e-01 -1.606382727622985840e-01 1.904785037040710449e-01 -6.566192507743835449e-01
-1.564840041100978851e-02 5.092667341232299805e-01 -5.233365893363952637e-01 2.693324685096740723e-01 -2.286916077136993408e-01 -3.423159010708332062e-03 4.864224493503570557e-01 -3.241342008113861084e-01
4.099400341510772705e-01 3.509707748889923096e-01 1.166148111224174500e-01 -2.694003656506538391e-02 1.961925439536571503e-02 -5.202374458312988281e-01 6.416537165641784668e-01 -1.081318557262420654e-01
-1.224396824836730957e-01 2.580339312553405762e-01 -1.000994518399238586e-01 8.206752687692642212e-02 8.253172039985656738e-01 3.319920599460601807e-01 2.634848952293395996e-01 -2.021892070770263672e-01
1.983727663755416870e-01 3.473481535911560059e-01 -3.165946304798126221e-01 -3.786068558692932129e-01 7.041278481483459473e-01 1.236250251531600952e-01 2.166237123310565948e-02 -2.913310825824737549e-01
-2.069862782955169678e-01 1.678608171641826630e-02 6.321162730455398560e-02 -2.680450379848480225e-01 1.145061179995536804e-01 1.866417005658149719e-02 4.076191484928131104e-01 -8.375068306922912598e-01
-1.786297373473644257e-02 4.278710186481475830e-01 -2.390471659600734711e-02 5.181708335876464844e-01 7.780013978481292725e-02 2.214685380458831787e-01 4.510608911514282227e-01 -5.375665426254272461e-01
1.680532246828079224e-01 2.118028700351715088e-01 -2.248097658157348633e-01 6.568441987037658691e-01 1.739691495895385742e-01 -5.034450292587280273e-01 1.167486011981964111e-01 -3.841376602649688721e-01
4.416333138942718506e-01 -2.195095717906951904e-01 -3.989939391613006592e-01 -6.313413381576538086e-02 7.281671278178691864e-04 -6.517551541328430176e-01 1.030455529689788818e-01 -3.977308869361877441e-01
5.414056181907653809e-01 5.811871960759162903e-03 -6.937403678894042969e-01 3.548420593142509460e-02 2.220199257135391235e-01 -3.710623383522033691e-01 6.589460372924804688e-02 -1.816293746232986450e-01
5.517841130495071411e-02 2.622591257095336914e-01 2.782832682132720947e-01 3.877255916595458984e-01 4.092111587524414062e-01 -5.801319479942321777e-01 1.381963342428207397e-01 -4.210674166679382324e-01
5.219147801399230957e-01 -9.483227878808975220e-02 -6.680602431297302246e-01 2.363432347774505615e-01 1.986793726682662964e-01 -2.457209229469299316e-01 8.465651422739028931e-02 -3.308023512363433838e-01
7.312063574790954590e-01 -1.466159522533416748e-01 -2.677262425422668457e-01 5.597531795501708984e-03 5.243755578994750977e-01 -1.551446914672851562e-01 2.703560888767242432e-01 -4.849862307310104370e-05
6.071518659591674805e-01 2.113754153251647949e-01 -6.780303716659545898e-01 5.679572001099586487e-02 3.914662636816501617e-03 -4.121197760105133057e-02 1.854509860277175903e-01 -2.960242927074432373e-01
-2.538583278656005859e-01 4.556227922439575195e-01 -3.526644706726074219e-01 -1.315387189388275146e-01 3.354654014110565186e-01 -2.700999081134796143e-01 -1.511328220367431641e-01 -6.147821545600891113e-01
-1.594058424234390259e-01 -1.321601867675781250e-02 1.605363339185714722e-01 5.047051310539245605e-01 5.849964022636413574e-01 4.597457498311996460e-02 5.347929000854492188e-01 -2.521469891071319580e-01
6.083638668060302734e-01 1.346645206212997437e-01 -3.824323713779449463e-01 -1.248374432325363159e-01 2.411551624536514282e-01 -5.948070287704467773e-01 1.601729542016983032e-01 -1.109661161899566650e-01
-2.949309349060058594e-01 4.852385222911834717e-01 -3.532635867595672607e-01 -4.097017645835876465e-02 6.547994017601013184e-01 7.282139849849045277e-04 4.160437360405921936e-02 -3.472636044025421143e-01
2.150155231356620789e-02 2.825495004653930664e-01 -6.689909100532531738e-01 5.109898447990417480e-01 4.766279458999633789e-02 1.061039790511131287e-01 2.348284870386123657e-01 -3.773194849491119385e-01
2.118569463491439819e-01 3.235201835632324219e-01 1.638571321964263916e-01 3.440010547637939453e-01 2.280226051807403564e-01 -5.820236802101135254e-01 2.912855148315429688e-02 -5.600633025169372559e-01
1.976939588785171509e-01 1.621910333633422852e-01 -1.755635440349578857e-02 6.243795752525329590e-01 5.414414405822753906e-01 -3.191180154681205750e-02 -7.830283604562282562e-03 -5.002145767211914062e-01
-6.510137766599655151e-02 4.945115149021148682e-01 -5.320986732840538025e-02 -2.902137935161590576e-01 7.392696738243103027e-01 -9.806145727634429932e-02 2.561618387699127197e-01 -2.059377729892730713e-01
8.662819862365722656e-02 4.784410297870635986e-01 -4.615100920200347900e-01 3.218460083007812500e-01 -1.093596499413251877e-02 -5.677919983863830566e-01 8.548076264560222626e-03 -3.527503609657287598e-01
4.321083426475524902e-03 -3.755497559905052185e-02 -3.189216554164886475e-01 4.157695770263671875e-01 3.028478622436523438e-01 -4.995670616626739502e-01 6.070986390113830566e-01 1.189233958721160889e-01
5.438911318778991699e-01 -3.358316794037818909e-02 -6.532786488533020020e-01 2.090320438146591187e-01 3.535884320735931396e-01 -9.497008472681045532e-02 -1.864420808851718903e-02 -3.133617937564849854e-01
-1.325739622116088867e-01 -2.126835584640502930e-01 -1.155620291829109192e-01 5.311196446418762207e-01 9.974468499422073364e-02 -6.122518777847290039e-01 3.949850499629974365e-01 -3.176989853382110596e-01
5.633993744850158691e-01 5.948971509933471680e-01 -7.397920638322830200e-02 -9.193359315395355225e-02 3.179534375667572021e-01 -2.643827795982360840e-01 3.589569628238677979e-01 -1.221109032630920410e-01
1.793297678232192993e-01 -2.100261747837066650e-01 -2.165676653385162354e-01 1.711970120668411255e-01 1.688327342271804810e-01 -7.033888697624206543e-01 -1.279300600290298462e-01 -5.548815131187438965e-01
6.047969460487365723e-01 5.671752151101827621e-03 -1.807723939418792725e-01 -3.554204478859901428e-02 5.698352456092834473e-01 -4.032363295555114746e-01 3.180650174617767334e-01 1.084872558712959290e-01
4.133554995059967041e-01 4.751234650611877441e-01 -3.597542941570281982e-01 2.858507931232452393e-01 2.215351015329360962e-01 -4.951723515987396240e-01 5.537442117929458618e-02 -3.080931007862091064e-01
1.237939819693565369e-01 3.307781741023063660e-02 -3.663851022720336914e-01 3.719972372055053711e-01 2.322490960359573364e-01 -7.623438835144042969e-01 6.604035943746566772e-02 -2.673791944980621338e-01
5.962452888488769531e-01 5.141920447349548340e-01 1.135810390114784241e-01 8.442428708076477051e-02 1.351733356714248657e-01 -2.253792732954025269e-01 4.628134369850158691e-01 -2.771392762660980225e-01
1.589639037847518921e-01 -1.973046064376831055e-01 -5.910450816154479980e-01 3.982799649238586426e-01 3.435384631156921387e-01 -4.332697987556457520e-01 -4.957974702119827271e-02 -3.458912074565887451e-01
-2.273665219545364380e-01 5.016496777534484863e-01 -4.581459164619445801e-01 5.863192677497863770e-01 1.704053878784179688e-01 -8.796517550945281982e-02 2.170043438673019409e-01 -2.431404143571853638e-01
-3.503403812646865845e-02 3.514087796211242676e-01 -4.116631671786308289e-02 -3.283070623874664307e-01 7.848247885704040527e-01 1.794019341468811035e-02 2.362321466207504272e-01 -3.061484992504119873e-01
7.596461772918701172e-01 5.327199399471282959e-02 -3.915333151817321777e-01 9.776501357555389404e-02 4.059787690639495850e-01 -2.533171176910400391e-01 3.492974117398262024e-02 -1.644230186939239502e-01
-8.475255966186523438e-02 1.009455248713493347e-01 -3.337172865867614746e-01 5.165453553199768066e-01 -2.020344836637377739e-03 -4.463869929313659668e-01 6.364123821258544922e-01 -1.243236754089593887e-02
3.346762657165527344e-01 -5.211582779884338379e-01 -3.195719718933105469e-01 1.118987202644348145e-01 4.354983102530241013e-03 1.989762037992477417e-01 2.827124297618865967e-01 -6.182245612144470215e-01
6.264078021049499512e-01 7.678385823965072632e-02 -1.838609576225280762e-01 -2.625061273574829102e-01 2.523057758808135986e-01 -2.990396320819854736e-01 5.881446003913879395e-01 2.500604139640927315e-03
7.877928614616394043e-01 3.253030180931091309e-01 -1.987024992704391479e-01 -1.867106854915618896e-01 2.303306013345718384e-01 -1.876009255647659302e-01 2.860106527805328369e-01 -1.707873493432998657e-01
8.229810744524002075e-02 1.659645438194274902e-01 -1.537598967552185059e-01 -2.063968777656555176e-01 9.034889340400695801e-01 1.773710846900939941e-01 -3.631700947880744934e-02 -2.244307696819305420e-01
2.776181399822235107e-01 1.738091371953487396e-02 -3.915970325469970703e-01 5.400188565254211426e-01 3.587706387042999268e-01 -5.294079184532165527e-01 1.754856109619140625e-01 -1.946102678775787354e-01
4.962334036827087402e-01 2.551796138286590576e-01 -2.663814648985862732e-02 9.928156435489654541e-02 3.616597652435302734e-01 -6.398603916168212891e-01 3.627863526344299316e-01 -7.897011190652847290e-02
4.617319703102111816e-01 5.047968029975891113e-01 1.024825498461723328e-01 -1.942780017852783203e-01 9.416632354259490967e-02 -2.116744071245193481e-01 6.176655888557434082e-01 -2.203472554683685303e-01
2.576940953731536865e-01 5.535959601402282715e-01 3.792997822165489197e-02 -1.247020661830902100e-01 2.369477599859237671e-01 -4.259161651134490967e-01 6.075901985168457031e-01 -5.849255248904228210e-02
-2.736540138721466064e-01 5.502682924270629883e-01 -4.426295757293701172e-01 2.179257869720458984e-01 1.644901782274246216e-01 -2.815365791320800781e-01 -1.914705149829387665e-02 -5.217462778091430664e-01
1.048200670629739761e-02 -3.863386809825897217e-01 -6.272167563438415527e-01 2.665857076644897461e-01 -7.403843849897384644e-02 -1.026314869523048401e-02 4.098336100578308105e-01 -4.610998034477233887e-01
7.222957015037536621e-01 5.829774774610996246e-03 -3.101851344108581543e-01 -2.428225725889205933e-01 2.152170240879058838e-01 -3.318476378917694092e-01 3.888951539993286133e-01 -1.240831688046455383e-01
-2.868969440460205078e-01 1.944654583930969238e-01 -4.492762088775634766e-01 -4.655644595623016357e-01 5.012640953063964844e-01 7.347833365201950073e-02 1.368812471628189087e-01 -4.311295747756958008e-01
1.087015122175216675e-01 6.614336371421813965e-02 -7.769141197204589844e-01 -3.016689121723175049e-01 2.382424026727676392e-01 1.586424410343170166e-01 4.466426372528076172e-01 -8.827661722898483276e-02
7.010951638221740723e-02 4.592337310314178467e-01 1.668765693902969360e-01 3.050195872783660889e-01 3.949724733829498291e-01 -6.004122495651245117e-01 1.120044365525245667e-01 -3.664170205593109131e-01
2.720432877540588379e-01 1.683315038681030273e-01 -5.686571355909109116e-03 -2.959691584110260010e-01 3.270548209547996521e-02 -7.650037407875061035e-01 8.590517938137054443e-02 -4.651308059692382812e-01
5.835672616958618164e-01 5.251098871231079102e-01 -2.171965241432189941e-01 -1.916263699531555176e-01 2.361363321542739868e-01 9.113453328609466553e-02 4.395656585693359375e-01 -2.062279134988784790e-01
7.348040491342544556e-02 2.874724194407463074e-02 3.680316805839538574e-01 -1.233627200126647949e-01 2.127043902873992920e-01 -4.095872491598129272e-02 5.834732055664062500e-01 -6.750901341438293457e-01
4.746888875961303711e-01 4.367812275886535645e-01 -5.815532803535461426e-01 7.676693052053451538e-02 2.363946437835693359e-01 -6.176393479108810425e-02 4.231711328029632568e-01 3.200370818376541138e-02
-6.116148084402084351e-03 2.282207757234573364e-01 3.536484539508819580e-01 2.705437839031219482e-01 4.568675458431243896e-01 -5.693931579589843750e-01 1.810876876115798950e-01 -4.288211762905120850e-01
5.597469806671142578e-01 1.878271698951721191e-01 -6.204276680946350098e-01 9.900885075330734253e-02 -3.977726679295301437e-03 1.425518244504928589e-01 3.803863823413848877e-01 -3.027212619781494141e-01
7.141921520233154297e-01 4.293194413185119629e-01 -1.492800414562225342e-01 -7.653779536485671997e-02 1.966244876384735107e-01 -1.743058711290359497e-01 3.991644382476806641e-01 -2.215759456157684326e-01
-3.432716801762580872e-02 1.039944589138031006e-01 -7.845960855484008789e-01 1.389431357383728027e-01 3.665484189987182617e-01 -2.944945693016052246e-01 -2.309421747922897339e-01 -2.805198431015014648e-01
-7.779987156391143799e-02 4.504222795367240906e-02 -6.396571397781372070e-01 -3.535190224647521973e-01 2.560935318470001221e-01 -1.286182999610900879e-01 6.077905893325805664e-01 7.902926206588745117e-02
3.836919963359832764e-01 -1.987000405788421631e-01 -1.281796991825103760e-01 3.908296823501586914e-01 1.474895328283309937e-01 1.960507184267044067e-01 -1.024281829595565796e-01 -7.572584748268127441e-01
3.683557510375976562e-01 6.255214810371398926e-01 -1.594051718711853027e-01 -4.177588596940040588e-02 1.068511083722114563e-01 1.544220298528671265e-01 5.848923325538635254e-01 -2.617623805999755859e-01
1.588922888040542603e-01 1.091542243957519531e-01 -3.677431046962738037e-01 6.256614327430725098e-01 2.677430212497711182e-01 2.300938665866851807e-01 7.322082761675119400e-03 -5.580935478210449219e-01
6.204543709754943848e-01 3.911394476890563965e-01 -4.259579777717590332e-01 -2.363542020320892334e-01 3.257356584072113037e-01 -7.684931159019470215e-03 3.262960612773895264e-01 -1.100490540266036987e-01
6.098386645317077637e-01 2.788715958595275879e-01 -5.844375491142272949e-01 -2.082038521766662598e-01 3.607542719691991806e-03 2.349783666431903839e-03 2.353243678808212280e-01 -3.316853940486907959e-01
3.829863369464874268e-01 1.826956570148468018e-01 -6.670253276824951172e-01 -2.143983691930770874e-01 3.717243075370788574e-01 1.801747679710388184e-01 3.967991769313812256e-01 3.102829866111278534e-02
-8.807305991649627686e-02 3.473773598670959473e-01 1.074171885848045349e-01 4.085189700126647949e-01 4.163359701633453369e-01 -6.302507519721984863e-01 1.372715234756469727e-01 -3.221035003662109375e-01
-8.930267393589019775e-02 3.799493908882141113e-01 4.615722969174385071e-02 2.315592765808105469e-01 2.805384993553161621e-01 2.668503224849700928e-01 2.183173894882202148e-01 -7.709344029426574707e-01
1.114208027720451355e-01 1.803795695304870605e-01 -6.302933692932128906e-01 -3.362480103969573975e-01 -2.054722011089324951e-01 -1.337172091007232666e-01 -9.406108409166336060e-03 -6.201035976409912109e-01
4.616173729300498962e-02 2.830984890460968018e-01 -4.883416593074798584e-01 6.193678379058837891e-01 3.665385544300079346e-01 -2.372558414936065674e-01 1.278725713491439819e-01 -2.977209091186523438e-01
3.625220656394958496e-01 5.809204578399658203e-01 2.865427732467651367e-02 -1.252772212028503418e-01 8.935567736625671387e-02 -3.693404197692871094e-01 5.910593271255493164e-01 -1.443804055452346802e-01
-2.843961305916309357e-02 2.341497540473937988e-01 3.436374068260192871e-01 1.370339095592498779e-01 4.621257483959197998e-01 -5.807896852493286133e-01 1.265088021755218506e-01 -4.905292093753814697e-01
-1.443447917699813843e-01 1.286405771970748901e-01 6.877778563648462296e-03 -2.279356420040130615e-01 1.340788882225751877e-02 5.365667492151260376e-02 2.841905057430267334e-01 -9.092805385589599609e-01
4.745293855667114258e-01 3.142045438289642334e-01 -1.719712167978286743e-01 1.609865203499794006e-02 3.417721986770629883e-01 -6.458300352096557617e-01 1.434185802936553955e-01 -3.029697537422180176e-01
3.824522793292999268e-01 6.115636229515075684e-01 -3.048141300678253174e-01 3.808813989162445068e-01 7.833307981491088867e-02 -2.698504924774169922e-01 8.409254997968673706e-02 -3.946019113063812256e-01
6.226885914802551270e-01 1.687226444482803345e-01 -5.443935990333557129e-01 -1.424563378095626831e-01 3.488358557224273682e-01 4.549912735819816589e-02 3.571604788303375244e-01 -1.257503628730773926e-01
3.823516368865966797e-01 2.721201777458190918e-01 -1.612626314163208008e-01 -4.970844089984893799e-01 4.363757967948913574e-01 -1.345592290163040161e-01 -1.901753842830657959e-01 -5.118228197097778320e-01
-1.139589548110961914e-01 1.273469775915145874e-01 1.982583701610565186e-01 7.305487059056758881e-03 2.200159877538681030e-01 2.528515756130218506e-01 6.002044081687927246e-01 -6.773847341537475586e-01
2.540675699710845947e-01 -2.025687843561172485e-01 2.932376563549041748e-01 -2.734270989894866943e-01 3.891000747680664062e-01 1.066022664308547974e-01 3.605616390705108643e-01 -6.640009880065917969e-01
5.449055433273315430e-01 6.359311938285827637e-01 -1.921276003122329712e-02 1.694065332412719727e-01 3.230299651622772217e-01 8.227176032960414886e-03 1.792604178190231323e-01 -3.647620677947998047e-01
3.762923181056976318e-01 3.276608586311340332e-01 -1.063380762934684753e-01 -4.910853505134582520e-01 2.805289439857006073e-02 -3.977407813072204590e-01 5.195127725601196289e-01 -2.639914453029632568e-01
1.791575402021408081e-01 4.970820844173431396e-01 -1.705179214477539062e-01 -3.189202249050140381e-01 2.256196141242980957e-01 -4.000952541828155518e-01 6.155510544776916504e-01 -1.191213540732860565e-02
3.839025795459747314e-01 8.408327400684356689e-02 -6.843830347061157227e-01 3.358253836631774902e-01 2.916927933692932129e-01 -3.517518341541290283e-01 1.978465020656585693e-01 -1.281901746988296509e-01
2.591947317123413086e-01 -4.965780973434448242e-01 -3.426367938518524170e-01 9.533967822790145874e-02 -5.250659957528114319e-02 -4.121159017086029053e-01 2.806052565574645996e-01 -5.553401112556457520e-01
4.902441799640655518e-02 -1.379594355821609497e-01 -9.312583506107330322e-02 -6.410086750984191895e-01 5.057973861694335938e-01 5.694759543985128403e-03 1.801770776510238647e-01 -5.202614665031433105e-01
-1.415782272815704346e-01 -2.734599709510803223e-01 -8.160896301269531250e-01 7.465947419404983521e-02 3.573373854160308838e-01 -1.046959906816482544e-01 1.667219251394271851e-01 -2.591365277767181396e-01
-4.572731852531433105e-01 -8.238864690065383911e-02 -1.251509189605712891e-01 -2.107736021280288696e-01 1.392712295055389404e-01 -3.449186980724334717e-01 6.011238098144531250e-01 -4.736137092113494873e-01
-1.418583691120147705e-01 -1.263699866831302643e-02 -6.889628171920776367e-01 -1.552331447601318359e-01 3.065872490406036377e-01 1.435012817382812500e-01 6.051219701766967773e-01 -1.372784562408924103e-02
4.350111484527587891e-01 4.119857251644134521e-01 -5.256913229823112488e-02 1.271942704916000366e-01 -2.686570286750793457e-01 5.312962457537651062e-02 5.166719555854797363e-01 -5.292842984199523926e-01
6.081746816635131836e-01 2.007092982530593872e-01 -1.249336600303649902e-01 -2.805979549884796143e-01 -1.492213308811187744e-01 -1.505024582147598267e-01 5.389137864112854004e-01 -4.001870751380920410e-01
2.121720165014266968e-01 -1.391126364469528198e-01 3.121054470539093018e-01 -1.075541600584983826e-01 2.649794816970825195e-01 1.442544162273406982e-01 5.068150162696838379e-01 -6.919307112693786621e-01
5.074573159217834473e-01 -1.244697719812393188e-01 -2.188397347927093506e-01 3.019381165504455566e-01 -1.786419600248336792e-01 -3.595205545425415039e-01 5.972878932952880859e-01 -2.646053731441497803e-01
2.823899984359741211e-01 -4.384801387786865234e-01 -4.750311970710754395e-01 -2.807149589061737061e-01 2.380918264389038086e-01 8.716592937707901001e-02 5.565651059150695801e-01 -2.224527299404144287e-01
7.174296379089355469e-01 2.283968329429626465e-01 -3.006445467472076416e-01 -1.543893665075302124e-01 4.215568304061889648e-01 -2.009654790163040161e-01 3.173225224018096924e-01 -1.075530890375375748e-02
2.114586979150772095e-01 5.244081616401672363e-01 -2.685818076133728027e-01 2.134405449032783508e-02 5.769413113594055176e-01 -2.775894999504089355e-01 -9.713687002658843994e-02 -4.339775443077087402e-01
1.807937324047088623e-01 2.874485552310943604e-01 -3.677599728107452393e-01 -3.534757196903228760e-01 -3.325023055076599121e-01 -2.799111008644104004e-01 1.205494031310081482e-01 -6.488870382308959961e-01
3.008566424250602722e-02 1.819873899221420288e-01 2.234749943017959595e-01 5.565952062606811523e-01 2.717467248439788818e-01 1.351462602615356445e-01 5.112982988357543945e-01 -5.026922225952148438e-01
7.872906327247619629e-01 5.072764679789543152e-02 -3.888462185859680176e-01 -7.083641737699508667e-02 3.512460738420486450e-02 -1.649692356586456299e-01 2.981576025485992432e-01 -3.225435912609100342e-01
1.415752321481704712e-01 -2.542938292026519775e-01 -5.708320736885070801e-01 -2.398531883955001831e-01 5.650041699409484863e-01 -3.718496859073638916e-01 2.727823853492736816e-01 4.979189834557473660e-04
1.476100683212280273e-01 -1.327070593833923340e-01 -5.472126603126525879e-01 4.755404293537139893e-01 1.096111238002777100e-01 -5.208653211593627930e-01 1.719544231891632080e-01 -3.494797348976135254e-01
-2.759725153446197510e-01 -1.812487840652465820e-01 -4.684855937957763672e-01 -4.021059274673461914e-01 2.411994338035583496e-01 -4.259251356124877930e-01 2.445272170007228851e-02 -5.192618370056152344e-01
3.992703557014465332e-01 -2.370192855596542358e-01 -2.911596596240997314e-01 7.964181154966354370e-02 3.517851531505584717e-01 -6.364482045173645020e-01 -9.220032952725887299e-03 -4.054433703422546387e-01
6.230684518814086914e-01 3.968282341957092285e-01 -5.964314565062522888e-02 -3.612408041954040527e-01 2.597078680992126465e-01 -2.422496378421783447e-01 2.715455591678619385e-01 -3.469739854335784912e-01
5.136889219284057617e-01 -1.310999691486358643e-01 -6.803221106529235840e-01 2.076239585876464844e-01 2.751010954380035400e-01 -2.303484529256820679e-01 5.676349624991416931e-02 -2.846530377864837646e-01
5.394570231437683105e-01 -1.632193475961685181e-01 -6.829795241355895996e-01 1.164555624127388000e-01 1.599200069904327393e-01 -7.002612948417663574e-02 3.747237324714660645e-01 -1.772758513689041138e-01
4.106039926409721375e-02 4.938739836215972900e-01 -1.527178287506103516e-01 -1.371378600597381592e-01 3.754967749118804932e-01 3.112813234329223633e-01 6.554355025291442871e-01 -2.116207480430603027e-01
-1.931734383106231689e-01 3.966633975505828857e-01 -1.350879073143005371e-01 2.571842670440673828e-01 4.760173559188842773e-01 -6.234073042869567871e-01 -3.888921812176704407e-02 -3.228129446506500244e-01
-1.026893705129623413e-01 2.378909289836883545e-01 -1.781622767448425293e-01 2.986516989767551422e-02 8.509619235992431641e-01 1.403022408485412598e-01 3.676244523376226425e-03 -3.954678475856781006e-01
1.923761665821075439e-01 -1.341793239116668701e-01 -8.113678693771362305e-01 2.980454862117767334e-01 3.384288251399993896e-01 -1.404788047075271606e-01 1.996651738882064819e-01 -1.539606451988220215e-01
5.454683303833007812e-01 2.078857868909835815e-01 -4.768365621566772461e-01 -3.259977698326110840e-01 7.418337464332580566e-02 -1.429773215204477310e-02 5.194767117500305176e-01 -2.236884385347366333e-01
-1.405604034662246704e-01 4.299560785293579102e-01 -2.219597846269607544e-01 -2.914112210273742676e-01 7.252636551856994629e-01 -3.117528185248374939e-02 3.334180712699890137e-01 -1.518124490976333618e-01
5.211600661277770996e-01 6.560913920402526855e-01 -4.353128001093864441e-02 -3.960043191909790039e-02 2.923113405704498291e-01 -6.921477615833282471e-02 3.193131983280181885e-01 -3.198057115077972412e-01
2.827556729316711426e-01 -3.936651349067687988e-01 -1.133130863308906555e-01 4.950841069221496582e-01 1.385602205991744995e-01 -1.914448142051696777e-01 4.406286478042602539e-01 -5.070751905441284180e-01
4.114369451999664307e-01 4.153669476509094238e-01 -1.127804294228553772e-01 -3.945188820362091064e-01 3.449288308620452881e-01 -1.822843216359615326e-02 -1.350826919078826904e-01 -5.935233235359191895e-01
2.962761223316192627e-01 -1.694379597902297974e-01 -3.711183369159698486e-01 5.425868034362792969e-01 6.430003046989440918e-01 1.728638634085655212e-02 1.310379952192306519e-01 -1.430480778217315674e-01
6.601033806800842285e-01 1.496919393539428711e-01 -1.832596659660339355e-01 -7.429777830839157104e-02 4.605510532855987549e-01 -4.978784620761871338e-01 -2.909955941140651703e-02 -2.047302424907684326e-01
1.075283363461494446e-01 1.472574919462203979e-01 2.817894220352172852e-01 -1.798752099275588989e-01 3.785114288330078125e-01 1.528331041336059570e-01 4.979757368564605713e-01 -6.636143326759338379e-01
1.575513631105422974e-01 2.155500799417495728e-01 2.462103962898254395e-01 4.362364709377288818e-01 5.829834938049316406e-01 -4.087333679199218750e-01 1.091819778084754944e-01 -3.986736536026000977e-01
5.734403133392333984e-01 3.799914419651031494e-01 -4.809299707412719727e-01 -1.774941831827163696e-01 8.031608164310455322e-02 2.656593546271324158e-02 3.911370933055877686e-01 -3.222267627716064453e-01
1.834728419780731201e-01 -6.559997051954269409e-02 1.846250444650650024e-01 -1.458456218242645264e-01 3.871250152587890625e-01 3.168853223323822021e-01 2.896879315376281738e-01 -7.566213011741638184e-01
5.110225677490234375e-01 4.709165394306182861e-01 -4.917988181114196777e-01 -1.316004693508148193e-01 1.875108480453491211e-01 -1.964065283536911011e-01 4.287979006767272949e-01 1.747204735875129700e-02
-1.565899699926376343e-01 4.243623912334442139e-01 -5.477393269538879395e-01 -5.987606942653656006e-02 4.019159078598022461e-01 -2.932618260383605957e-01 -3.830527141690254211e-02 -4.927335679531097412e-01
5.914570093154907227e-01 3.461967110633850098e-01 -1.936880052089691162e-01 -4.103269875049591064e-01 1.754165738821029663e-01 -1.875886321067810059e-01 3.970450162887573242e-01 -3.175499737262725830e-01
5.742694139480590820e-01 3.740393817424774170e-01 -4.413325712084770203e-02 -3.513976335525512695e-01 1.459073275327682495e-01 -4.274581968784332275e-01 3.458677530288696289e-01 -2.850387692451477051e-01
2.501439116895198822e-02 -2.461517751216888428e-01 -3.622139096260070801e-01 2.985553145408630371e-01 1.897590458393096924e-01 -5.160623192787170410e-01 -1.383549571037292480e-01 -6.300624012947082520e-01
2.923574447631835938e-01 4.782110452651977539e-01 3.774571791291236877e-02 -3.096555471420288086e-01 4.917047545313835144e-02 -5.615822672843933105e-01 3.874410092830657959e-01 -3.473142087459564209e-01
-1.100671216845512390e-01 4.696826264262199402e-02 -2.951888740062713623e-01 -6.640036106109619141e-01 2.794429659843444824e-01 -1.543648689985275269e-01 3.494220674037933350e-01 -4.833521246910095215e-01
4.522158205509185791e-01 3.655591607093811035e-01 -5.025361180305480957e-01 -1.909190565347671509e-01 1.237641200423240662e-01 3.836344480514526367e-01 2.392100095748901367e-01 -3.913571834564208984e-01
3.900263607501983643e-01 4.127303957939147949e-01 4.073146358132362366e-02 -2.697866261005401611e-01 2.531903386116027832e-01 -2.244507074356079102e-01 6.955826282501220703e-01 -6.906781345605850220e-02
8.428804576396942139e-02 6.958346366882324219e-01 -3.642548620700836182e-01 -1.572422832250595093e-01 1.709956377744674683e-01 -4.499130249023437500e-01 3.186808824539184570e-01 -1.344774961471557617e-01
1.810324937105178833e-01 2.413721978664398193e-01 -1.248237490653991699e-01 -1.652179211378097534e-01 4.025478661060333252e-01 -8.066681027412414551e-01 5.286393314599990845e-02 -2.248022556304931641e-01
7.636925578117370605e-01 1.033500209450721741e-02 -2.363717108964920044e-01 -1.687856912612915039e-01 5.223126411437988281e-01 2.142992429435253143e-02 1.937127262353897095e-01 -1.466705352067947388e-01
-1.661216765642166138e-01 -2.218558639287948608e-01 9.641034156084060669e-02 -2.561957836151123047e-01 1.370868831872940063e-01 2.334985695779323578e-02 4.687890112400054932e-01 -7.804812788963317871e-01
3.988404870033264160e-01 4.651770889759063721e-01 -8.684185892343521118e-02 1.763463169336318970e-01 -2.972729206085205078e-01 1.106280554085969925e-02 4.466667473316192627e-01 -5.457952022552490234e-01
6.148034334182739258e-01 -2.307222597301006317e-02 -5.889762639999389648e-01 -1.740037649869918823e-01 3.022595345973968506e-01 1.627541035413742065e-01 2.298546284437179565e-01 -2.713503539562225342e-01
6.613253355026245117e-01 -2.327319234609603882e-01 -3.305069506168365479e-01 3.065282404422760010e-01 2.037574648857116699e-01 -1.333338022232055664e-01 1.200792938470840454e-01 -4.812234342098236084e-01
3.023544847965240479e-01 5.181996822357177734e-01 -4.211710393428802490e-01 2.757836878299713135e-01 4.475977644324302673e-02 -4.656390249729156494e-01 3.696960210800170898e-02 -4.079452157020568848e-01
4.800975918769836426e-01 6.062629222869873047e-01 -3.001048564910888672e-01 -1.556901186704635620e-01 5.689004063606262207e-02 -2.063234448432922363e-01 3.879179954528808594e-01 -3.022629320621490479e-01
