# Supplementary material for: Where is your field going? A machine learning approach to study the relative motion of the domains of physics
Source: PLoS One. 2020 Jun 18;15(6):e0233997. doi: 10.1371/journal.pone.0233997 (PMC7302634; doi:10.1371/journal.pone.0233997)
Supplement: S13 Data — (ZIP) [file pone.0233997.s013.zip › 12/Pacs4Run_12_VS_500_embeddings1991-1995ED8.txt]

-6.005601286888122559e-01 -4.218466281890869141e-01 -9.983323514461517334e-02 -3.066931366920471191e-01 1.678895503282546997e-01 1.137292087078094482e-01 6.213109940290451050e-02 -5.588953495025634766e-01
-3.068171739578247070e-01 -6.590283513069152832e-01 1.708472669124603271e-01 -1.329415105283260345e-02 -2.482862472534179688e-01 1.957298517227172852e-01 -5.403578281402587891e-01 -2.241352945566177368e-01
-2.971146106719970703e-01 -8.024102449417114258e-01 -2.496818155050277710e-01 -1.468406915664672852e-01 3.224412202835083008e-01 -6.398901343345642090e-02 1.986879706382751465e-01 1.908335387706756592e-01
4.782165959477424622e-02 -7.316423952579498291e-02 -2.388414181768894196e-02 -7.326429486274719238e-01 3.880326449871063232e-01 7.182237505912780762e-02 -5.150226354598999023e-01 -1.845211088657379150e-01
-7.779225707054138184e-02 -7.451166510581970215e-01 2.851038873195648193e-01 -4.261545464396476746e-02 2.120952904224395752e-01 -4.582000374794006348e-01 -2.242035567760467529e-01 -2.246114313602447510e-01
-6.776360869407653809e-01 -6.297994256019592285e-01 -1.402479945681989193e-03 1.331469975411891937e-03 1.295949369668960571e-01 2.713014781475067139e-01 1.319355666637420654e-01 1.906619220972061157e-01
-2.044555693864822388e-01 -3.738614916801452637e-01 -6.711959838867187500e-02 -4.628307223320007324e-01 3.005846440792083740e-01 6.773610711097717285e-01 -2.048808187246322632e-01 -9.253511577844619751e-02
-1.782649159431457520e-01 -7.926067113876342773e-01 -2.385318093001842499e-02 -4.024460017681121826e-01 1.654094755649566650e-01 3.548788279294967651e-02 3.618022501468658447e-01 -1.339549720287322998e-01
-3.270917534828186035e-01 -5.341405868530273438e-01 3.269516229629516602e-01 -5.083960890769958496e-01 -1.020819470286369324e-01 -4.991620406508445740e-02 -4.769232273101806641e-01 -4.441605880856513977e-02
-1.596981883049011230e-01 -7.069104909896850586e-01 -3.471627831459045410e-01 1.016431674361228943e-01 3.948071300983428955e-01 -4.328416883945465088e-01 -1.146156806498765945e-02 -2.376408874988555908e-02
-3.299866616725921631e-01 -7.316923737525939941e-01 -4.488098621368408203e-01 6.026327610015869141e-02 -2.744836546480655670e-02 2.266016155481338501e-01 -2.886792719364166260e-01 1.234337836503982544e-01
-3.564593195915222168e-01 -7.181898951530456543e-01 -4.053057730197906494e-01 1.186951920390129089e-01 -1.195677928626537323e-02 2.356308847665786743e-01 -3.318513631820678711e-01 1.139673814177513123e-01
-1.358828507363796234e-02 -3.074659705162048340e-01 1.374121755361557007e-01 -1.656828969717025757e-01 5.493456125259399414e-01 4.152160584926605225e-01 -2.382010966539382935e-01 -5.727324485778808594e-01
-3.609241843223571777e-01 -7.154207229614257812e-01 -2.682848274707794189e-01 -2.654450237751007080e-01 1.969862729310989380e-01 -7.897210121154785156e-02 4.060111641883850098e-01 7.472404092550277710e-02
-2.023450136184692383e-01 -4.591689109802246094e-01 4.340551793575286865e-02 -8.044461011886596680e-01 1.811064481735229492e-01 2.558757066726684570e-01 2.006762288510799408e-02 -2.298440970480442047e-02
-6.449573040008544922e-01 -3.772754073143005371e-01 -2.642500400543212891e-02 -1.296009421348571777e-01 7.950182259082794189e-02 -3.483689725399017334e-01 -4.482927024364471436e-01 3.091131746768951416e-01
-2.594907879829406738e-01 -7.519277930259704590e-01 -3.446391224861145020e-02 -4.071978107094764709e-02 2.390782684087753296e-01 4.065198451280593872e-02 -5.271680355072021484e-01 1.664517968893051147e-01
-4.935594201087951660e-01 -4.363206624984741211e-01 -2.932308912277221680e-01 -4.672536253929138184e-01 -3.510724306106567383e-01 -3.400530517101287842e-01 -6.934450566768646240e-02 1.342254430055618286e-01
-7.181357741355895996e-01 -2.525929808616638184e-01 -8.964275568723678589e-02 -5.808344855904579163e-02 -1.069026216864585876e-01 -3.122915327548980713e-01 -5.306779742240905762e-01 1.359961181879043579e-01
1.397718340158462524e-01 -4.485818147659301758e-01 -7.379004359245300293e-02 -3.604964315891265869e-01 1.744758896529674530e-02 2.986530065536499023e-01 -5.629785060882568359e-01 -4.872297346591949463e-01
-4.768395423889160156e-01 -7.302415370941162109e-01 4.676477517932653427e-03 -3.228394091129302979e-01 -1.472022086381912231e-01 6.785502284765243530e-02 -2.856141328811645508e-01 1.651545763015747070e-01
1.686091185547411442e-03 -6.182389259338378906e-01 -3.065574169158935547e-01 -3.168858885765075684e-01 7.967058569192886353e-02 -3.285042047500610352e-01 -5.509360432624816895e-01 7.477206736803054810e-02
-2.244922369718551636e-01 -5.538781285285949707e-01 -5.731397122144699097e-02 -2.973957359790802002e-01 1.443781051784753799e-02 2.310432307422161102e-02 -7.358521223068237305e-01 9.419336915016174316e-02
-3.667843341827392578e-01 -6.958735585212707520e-01 6.687522679567337036e-02 -1.084919199347496033e-01 3.342666923999786377e-01 8.998376876115798950e-02 -4.467574954032897949e-01 2.134544849395751953e-01
-7.012531757354736328e-01 -3.957149386405944824e-01 -1.977042555809020996e-01 -3.070411980152130127e-01 -9.844605624675750732e-02 -1.105199381709098816e-01 -3.237502276897430420e-01 3.026086688041687012e-01
-2.187438905239105225e-01 -8.314395546913146973e-01 1.867085248231887817e-01 8.296141028404235840e-02 -5.129858478903770447e-02 -3.480698168277740479e-01 -1.592898368835449219e-01 -2.644983828067779541e-01
-2.112097591161727905e-01 -6.342976689338684082e-01 -2.183562703430652618e-02 -5.249775648117065430e-01 -2.878365516662597656e-01 1.516760438680648804e-01 -4.107686579227447510e-01 -4.891065135598182678e-02
-5.735030770301818848e-01 1.236828044056892395e-01 -4.342855811119079590e-01 -5.082625150680541992e-01 3.488954305648803711e-01 6.663899868726730347e-02 -1.898185759782791138e-01 -2.160146087408065796e-01
-5.410827398300170898e-01 -4.790217801928520203e-02 -7.066803574562072754e-01 -2.915202081203460693e-01 7.837481051683425903e-02 -2.659979164600372314e-01 6.656534969806671143e-03 -2.088346481323242188e-01
3.365375846624374390e-02 -7.531039118766784668e-01 -2.661911547183990479e-01 -9.719419479370117188e-02 1.830895990133285522e-02 1.007807031273841858e-01 -5.836732983589172363e-01 -1.519717648625373840e-02
-3.910830616950988770e-01 -5.456715822219848633e-01 -5.601887404918670654e-02 -9.521562606096267700e-02 4.625417888164520264e-01 1.909031122922897339e-01 -4.482653737068176270e-01 2.928507924079895020e-01
-3.273704349994659424e-01 -8.375704884529113770e-01 2.247185707092285156e-01 9.068122506141662598e-02 4.001287370920181274e-02 8.972156792879104614e-02 -3.445649445056915283e-01 -6.486025452613830566e-02
-1.175980456173419952e-02 -6.960260272026062012e-01 -4.218298494815826416e-01 -1.658258289098739624e-01 -7.444213330745697021e-02 -1.675843894481658936e-01 -5.246284604072570801e-01 3.331153094768524170e-02
-5.864787697792053223e-01 -1.605753041803836823e-02 -3.530228734016418457e-01 -6.342552304267883301e-01 2.873162031173706055e-01 1.786401271820068359e-01 -1.085160151124000549e-01 5.139378085732460022e-02
-6.954982280731201172e-01 -4.056639969348907471e-01 -1.455848515033721924e-01 -5.489698424935340881e-02 -1.559550762176513672e-01 -4.317070245742797852e-01 -3.199145793914794922e-01 1.203001514077186584e-01
-2.120041996240615845e-01 -1.596855819225311279e-01 -5.717984437942504883e-01 1.786655187606811523e-01 4.458741843700408936e-01 2.545036375522613525e-01 -2.577064633369445801e-01 -4.906032383441925049e-01
-7.595353126525878906e-01 -1.069558709859848022e-01 -1.558285504579544067e-01 -5.479034185409545898e-01 3.275882452726364136e-02 2.603804171085357666e-01 1.181396842002868652e-01 -6.601331382989883423e-02
-3.552490770816802979e-01 -6.144187450408935547e-01 1.011224314570426941e-01 -5.318430066108703613e-01 -1.756047159433364868e-01 1.292135864496231079e-01 -3.880688846111297607e-01 7.123551517724990845e-02
-8.528968095779418945e-01 -8.302572369575500488e-02 8.199938386678695679e-02 -2.823607921600341797e-01 2.235423177480697632e-01 1.305375844240188599e-01 2.768188416957855225e-01 -1.886331886053085327e-01
-4.886528253555297852e-01 -2.090709954500198364e-01 -2.733485698699951172e-01 1.012845858931541443e-01 1.934780627489089966e-01 5.692524313926696777e-01 -1.524502933025360107e-01 -4.978018105030059814e-01
-1.362683176994323730e-01 -8.118199706077575684e-01 -1.991382800042629242e-02 5.597242270596325397e-04 3.808791935443878174e-01 -3.817660808563232422e-01 -1.720636785030364990e-01 3.952657058835029602e-02
-5.392196178436279297e-01 -4.533495306968688965e-01 -7.127608358860015869e-02 -3.859564960002899170e-01 2.872769832611083984e-01 4.379619359970092773e-01 2.768375910818576813e-03 2.744579613208770752e-01
1.555186659097671509e-01 -7.448341846466064453e-01 -1.169585213065147400e-01 -1.708421856164932251e-01 5.342101678252220154e-02 5.415687337517738342e-02 -5.655290484428405762e-01 -2.292592376470565796e-01
-3.763268589973449707e-01 -6.473885774612426758e-01 7.022257894277572632e-02 -3.908272832632064819e-02 3.246757984161376953e-01 -1.257476676255464554e-02 -5.339115262031555176e-01 2.053617835044860840e-01
-2.194005697965621948e-01 -8.075575232505798340e-01 2.436910867691040039e-01 7.695205509662628174e-02 -1.729989200830459595e-01 -2.535213530063629150e-01 -1.568351984024047852e-01 -3.400124311447143555e-01
-5.772991776466369629e-01 -6.515256762504577637e-01 -3.802002072334289551e-01 2.751654945313930511e-02 1.773911267518997192e-01 6.392476707696914673e-02 3.168939612805843353e-03 2.477230280637741089e-01
-3.089697360992431641e-01 -7.130444645881652832e-01 4.611350595951080322e-02 -3.910594880580902100e-01 -3.212223649024963379e-01 1.979590058326721191e-01 -3.085980713367462158e-01 -5.871246010065078735e-02
-2.954662777483463287e-02 -5.592767596244812012e-01 -1.246264874935150146e-01 -2.307112962007522583e-01 -9.714714437723159790e-02 2.400760166347026825e-02 -7.532309889793395996e-01 -2.005146145820617676e-01
-5.844928622245788574e-01 1.389339119195938110e-01 -4.115217030048370361e-01 -2.123513221740722656e-01 4.256163537502288818e-01 -2.656551003456115723e-01 -1.742703653872013092e-02 -4.154473841190338135e-01
-4.615399241447448730e-01 -6.283687353134155273e-01 -5.735381320118904114e-02 -2.606702744960784912e-01 9.650368988513946533e-02 1.735852956771850586e-01 -4.501369893550872803e-01 2.807612419128417969e-01
1.043637767434120178e-01 -6.739543676376342773e-01 -1.844229698181152344e-01 -1.318856328725814819e-01 4.857323132455348969e-03 2.342302501201629639e-01 -6.204584240913391113e-01 -2.088825255632400513e-01
-6.354982256889343262e-01 -4.738236963748931885e-01 -1.664561592042446136e-02 -4.234375655651092529e-01 -4.180810451507568359e-01 -1.218247562646865845e-01 4.755355417728424072e-02 1.274488400667905807e-02
-4.164774119853973389e-01 -2.399478554725646973e-01 2.389887869358062744e-01 -4.455861821770668030e-02 5.949761867523193359e-01 2.874977290630340576e-01 -5.217575430870056152e-01 -3.142958506941795349e-02
-3.235033452510833740e-01 -6.362868547439575195e-01 -4.324389994144439697e-01 -2.894160151481628418e-01 2.684682309627532959e-01 8.172555267810821533e-02 3.152901232242584229e-01 2.038560509681701660e-01
-3.928689956665039062e-01 -6.661317944526672363e-01 -2.061507839243859053e-04 2.796073555946350098e-01 4.573883116245269775e-02 -1.490008533000946045e-01 -5.462510585784912109e-01 -3.253501653671264648e-02
-5.078153610229492188e-01 5.202154815196990967e-02 -2.982346713542938232e-01 -4.281546175479888916e-01 3.224236369132995605e-01 -6.719322502613067627e-02 1.375007778406143188e-01 -5.829052925109863281e-01
-2.084171324968338013e-01 -5.778493881225585938e-01 4.674995690584182739e-02 -6.743533611297607422e-01 3.302401304244995117e-01 4.375119879841804504e-02 2.337896078824996948e-01 -9.165843017399311066e-03
-2.083405405282974243e-01 -5.612269043922424316e-01 4.876425862312316895e-01 7.038350403308868408e-02 1.381432116031646729e-01 -6.895595788955688477e-02 -4.514209032058715820e-01 -4.138236641883850098e-01
-1.674548834562301636e-01 -2.325692027807235718e-01 2.893389761447906494e-01 7.011415809392929077e-02 4.403733313083648682e-01 -3.078828379511833191e-02 -5.121327042579650879e-01 -6.099842786788940430e-01
-6.277539581060409546e-02 -8.188985586166381836e-01 3.219670057296752930e-01 1.600597947835922241e-01 2.637079060077667236e-01 -5.573057010769844055e-02 -8.344501256942749023e-02 -3.414259552955627441e-01
-7.518099546432495117e-01 -3.125167265534400940e-02 -2.923331558704376221e-01 -2.604986131191253662e-01 -2.797346711158752441e-01 -1.626428812742233276e-01 2.497319132089614868e-02 -4.185198843479156494e-01
-1.358476132154464722e-01 -8.128588795661926270e-01 -1.812753975391387939e-01 2.562167346477508545e-01 8.295071125030517578e-02 -3.719215095043182373e-01 -2.372775226831436157e-01 -1.441905647516250610e-01
-3.880469799041748047e-01 -3.893779814243316650e-01 -3.342342078685760498e-01 8.262929320335388184e-02 -1.878896355628967285e-02 4.196569919586181641e-01 2.289507538080215454e-01 -5.919297933578491211e-01
1.693985462188720703e-01 -6.491165161132812500e-01 -1.984477937221527100e-01 -2.861657142639160156e-01 -4.602053202688694000e-03 1.989330053329467773e-01 -5.793036818504333496e-01 -2.312821298837661743e-01
-2.779674530029296875e-01 7.100776582956314087e-02 -5.449751019477844238e-01 -5.394344329833984375e-01 5.857786536216735840e-02 -1.744794659316539764e-02 -2.693930268287658691e-01 -5.033847093582153320e-01
-1.514356583356857300e-01 -6.346296072006225586e-01 -6.349524110555648804e-02 2.251258864998817444e-02 1.836418360471725464e-02 -4.195655882358551025e-01 -6.134979724884033203e-01 -1.304682046175003052e-01
-2.567715942859649658e-01 -2.334213256835937500e-01 -5.031362175941467285e-01 5.317243933677673340e-02 -2.318719401955604553e-03 2.549885213375091553e-01 -2.899754792451858521e-02 -7.468227148056030273e-01
-2.747362554073333740e-01 -3.144050836563110352e-01 5.107662081718444824e-01 -4.150535166263580322e-01 2.927509844303131104e-01 -1.480131968855857849e-02 -2.887160703539848328e-02 -5.529575347900390625e-01
-4.007217884063720703e-01 -8.115811347961425781e-01 -1.290041059255599976e-01 2.721008658409118652e-01 2.198952063918113708e-02 2.609583735466003418e-01 -1.401334404945373535e-01 -4.309154674410820007e-02
-5.336213484406471252e-02 -4.403432011604309082e-01 -1.505913734436035156e-01 -5.518159866333007812e-01 1.109981238842010498e-01 -3.442662954330444336e-01 3.081416487693786621e-01 -5.002802014350891113e-01
-1.446568965911865234e-01 -1.880260407924652100e-01 3.304090499877929688e-01 -6.529439091682434082e-01 2.909268252551555634e-02 -3.172300755977630615e-01 -1.792623847723007202e-01 -5.240213274955749512e-01
-5.511751770973205566e-01 -4.948209822177886963e-01 -1.384145617485046387e-01 1.575694233179092407e-02 1.959987431764602661e-01 1.164313033223152161e-01 -5.621220469474792480e-01 2.529787421226501465e-01
-1.291997581720352173e-01 -7.522809505462646484e-01 7.952398806810379028e-02 1.201177090406417847e-01 3.039055168628692627e-01 -4.243738055229187012e-01 1.251525282859802246e-01 -3.294143378734588623e-01
-6.315502524375915527e-01 -8.628862351179122925e-02 -1.367476284503936768e-01 -1.967190951108932495e-01 7.220153808593750000e-01 -3.111918270587921143e-02 9.979330003261566162e-02 -6.377331167459487915e-02
-2.902433872222900391e-01 -5.639262199401855469e-01 -2.429385632276535034e-01 -5.915589281357824802e-04 1.415518205612897873e-02 1.613089889287948608e-01 -7.105488181114196777e-01 8.732689917087554932e-02
-5.492524504661560059e-01 -2.165748625993728638e-01 -6.408565044403076172e-01 2.175767272710800171e-01 1.739601418375968933e-02 1.099889874458312988e-01 -1.143797710537910461e-01 -4.097530245780944824e-01
-3.727305680513381958e-02 -6.923458576202392578e-01 2.762260138988494873e-01 -3.955655694007873535e-01 4.271401166915893555e-01 -2.392194271087646484e-01 8.625631779432296753e-02 -1.984446793794631958e-01
-1.652038693428039551e-01 -7.168558239936828613e-01 -1.295083463191986084e-01 -5.187605693936347961e-02 1.906108111143112183e-01 -3.594604730606079102e-01 3.669044673442840576e-01 -3.730934560298919678e-01
-2.927184402942657471e-01 -6.206510066986083984e-01 9.417710453271865845e-02 -4.419925510883331299e-01 -9.304675459861755371e-02 -4.505355656147003174e-02 -5.572206974029541016e-01 6.081961095333099365e-02
-1.213699579238891602e-01 -6.054851412773132324e-01 -1.204210445284843445e-01 -2.312586829066276550e-02 6.568207740783691406e-01 -4.121759831905364990e-01 4.395919665694236755e-02 1.965140365064144135e-02
1.308363676071166992e-01 -7.715939283370971680e-01 -1.139534115791320801e-01 -2.186004668474197388e-01 1.811862923204898834e-02 3.845503553748130798e-02 -5.446366071701049805e-01 -1.682765632867813110e-01
1.992771774530410767e-01 -6.919475793838500977e-01 -5.632629394531250000e-01 -5.668589845299720764e-02 2.204646617174148560e-01 -2.022945284843444824e-01 9.065835922956466675e-02 -2.515395581722259521e-01
8.588819950819015503e-02 -6.389275789260864258e-01 -2.649545371532440186e-01 -2.210850268602371216e-01 4.931572973728179932e-01 -4.473569393157958984e-01 8.604309707880020142e-02 -1.207463219761848450e-01
-1.052693650126457214e-01 -6.176029443740844727e-01 2.238083183765411377e-01 2.499089390039443970e-02 6.122496724128723145e-01 -8.506282232701778412e-03 -4.247786998748779297e-01 -3.756916150450706482e-02
-4.078873395919799805e-01 -7.219849228858947754e-01 -4.200657606124877930e-01 -3.432215750217437744e-02 -5.359599739313125610e-02 -2.103529721498489380e-01 -2.134772092103958130e-01 2.050340324640274048e-01
-6.469171047210693359e-01 -5.377244949340820312e-01 -1.549924910068511963e-01 4.987786337733268738e-02 4.272181913256645203e-02 1.620857715606689453e-01 -4.272809624671936035e-01 2.348918914794921875e-01
-1.779411360621452332e-02 -4.223371148109436035e-01 -1.437909454107284546e-01 -8.324476480484008789e-01 -2.930046990513801575e-02 -1.741103082895278931e-01 -9.973078221082687378e-02 -2.579741477966308594e-01
-2.100084573030471802e-01 -5.889239907264709473e-01 4.753396660089492798e-02 -5.570930838584899902e-01 4.569193720817565918e-01 -1.377807930111885071e-02 2.957015633583068848e-01 6.949358154088258743e-03
-3.899022936820983887e-01 -2.561067044734954834e-01 -3.265057206153869629e-01 1.550593227148056030e-01 3.734408318996429443e-01 5.232066512107849121e-01 -1.441944241523742676e-01 -4.666270315647125244e-01
-5.680618062615394592e-02 -7.762360572814941406e-01 -3.392983973026275635e-01 -2.226821035146713257e-01 8.046531677246093750e-02 -4.555386006832122803e-01 -1.121629253029823303e-01 5.430670082569122314e-02
-4.225106835365295410e-01 -1.948432624340057373e-02 -7.004051804542541504e-01 -3.912640810012817383e-01 9.203591197729110718e-02 6.451886147260665894e-02 -1.431392133235931396e-01 -3.799051344394683838e-01
-2.054578363895416260e-01 -1.507412195205688477e-01 3.322950899600982666e-01 -2.999110221862792969e-01 4.625637233257293701e-01 3.523980975151062012e-01 -3.772633671760559082e-01 -5.042026042938232422e-01
-5.313159227371215820e-01 1.526477187871932983e-01 -4.435901343822479248e-01 -3.986975550651550293e-01 1.196502968668937683e-01 -6.621009856462478638e-02 -3.286701440811157227e-01 -4.603761434555053711e-01
-4.135094881057739258e-01 -1.226447150111198425e-02 -1.418524384498596191e-01 -4.863554537296295166e-01 7.450710535049438477e-01 -4.710185155272483826e-02 4.972247406840324402e-02 -1.112392172217369080e-01
-2.387210726737976074e-01 -5.531453490257263184e-01 -1.044300422072410583e-01 -3.150019943714141846e-01 2.448185905814170837e-02 -4.581092298030853271e-02 -7.116830945014953613e-01 1.331158429384231567e-01
-3.209539651870727539e-01 -5.428845882415771484e-01 2.388508915901184082e-01 -7.083782553672790527e-01 1.251953244209289551e-01 -1.170791685581207275e-01 9.006275981664657593e-02 7.695872336626052856e-02
-3.218035995960235596e-01 -6.349477171897888184e-01 -1.927596330642700195e-01 -2.764550149440765381e-01 4.181896150112152100e-01 3.262951076030731201e-01 2.966780662536621094e-01 1.016426607966423035e-01
-7.364047169685363770e-01 -1.221255436539649963e-01 8.641846477985382080e-02 -2.253617793321609497e-01 3.414060473442077637e-01 3.370384275913238525e-01 2.307824790477752686e-01 -3.179997205734252930e-01
-1.627563834190368652e-01 -6.655912399291992188e-01 9.565819986164569855e-03 -2.781386077404022217e-01 1.507136225700378418e-01 -5.704104304313659668e-01 -3.216995894908905029e-01 -3.838039189577102661e-02
-3.577207922935485840e-01 1.015487238764762878e-01 -1.544679701328277588e-01 -2.412689775228500366e-01 4.814219474792480469e-01 2.438921481370925903e-02 -1.976936683058738708e-02 -7.395269274711608887e-01
-2.529937624931335449e-01 -6.634862720966339111e-02 3.281097114086151123e-01 -2.276944965124130249e-01 4.338324666023254395e-01 1.854187622666358948e-02 -6.636604666709899902e-01 -3.782745599746704102e-01
-2.090219557285308838e-01 -8.027316927909851074e-01 1.184931620955467224e-01 2.764986753463745117e-01 -1.295682787895202637e-01 -1.545594632625579834e-01 -1.277196407318115234e-01 -4.055251479148864746e-01
-2.843793332576751709e-01 -3.919957578182220459e-01 1.283385455608367920e-01 8.734703063964843750e-02 -3.164368122816085815e-02 -4.951020479202270508e-01 -6.577200293540954590e-01 -2.502892315387725830e-01
-7.284701615571975708e-02 -7.082736492156982422e-01 -1.703033894300460815e-01 -9.171351790428161621e-02 2.844034433364868164e-01 -5.280030965805053711e-01 -3.097550272941589355e-01 2.536320826038718224e-03
-6.111713051795959473e-01 -4.154597222805023193e-01 -1.670337915420532227e-01 -3.281526267528533936e-01 1.908587217330932617e-01 -3.535307571291923523e-02 -3.379540443420410156e-01 4.079076945781707764e-01
2.358005382120609283e-02 -4.883354604244232178e-01 -2.020396590232849121e-01 -1.999790668487548828e-01 3.426691517233848572e-02 -1.452515646815299988e-02 -8.185833692550659180e-01 -9.325692802667617798e-02
-5.488553643226623535e-01 -8.330208249390125275e-03 -5.858245491981506348e-01 -1.874098181724548340e-01 -1.013155505061149597e-01 1.630997806787490845e-01 -4.424249827861785889e-01 -2.962587177753448486e-01
-4.503081738948822021e-01 1.132726445794105530e-01 -2.170694023370742798e-01 -4.027452766895294189e-01 5.167720317840576172e-01 3.203406035900115967e-01 -4.389239549636840820e-01 -1.128853410482406616e-01
-6.023290753364562988e-01 -4.152937233448028564e-01 -4.757370799779891968e-02 -4.986994564533233643e-01 -3.323027491569519043e-01 -2.920700907707214355e-01 -7.421968132257461548e-02 1.119271889328956604e-01
-3.611732721328735352e-01 -1.175830289721488953e-01 3.710317909717559814e-01 -2.266537845134735107e-01 3.786289691925048828e-01 2.962721288204193115e-01 -4.771276712417602539e-01 -4.559646248817443848e-01
-5.185906887054443359e-01 7.243580371141433716e-02 -5.741736292839050293e-01 -2.589507400989532471e-01 2.401279658079147339e-02 -4.135555401444435120e-02 -3.455247581005096436e-01 -4.554243981838226318e-01
-6.075500845909118652e-01 -4.622036516666412354e-01 -4.257965087890625000e-02 -2.482565343379974365e-01 7.443552464246749878e-02 -4.571318328380584717e-01 -2.614135146141052246e-01 2.663812935352325439e-01
7.380116730928421021e-02 -4.341452717781066895e-01 2.249409109354019165e-01 -4.585410356521606445e-01 1.238308548927307129e-01 3.297074437141418457e-01 -3.380670547485351562e-01 -5.539697408676147461e-01
-6.192553639411926270e-01 1.081991568207740784e-01 -3.032279014587402344e-01 -3.262325525283813477e-01 3.590588569641113281e-01 -3.024730086326599121e-01 2.077239565551280975e-02 -4.308087825775146484e-01
-7.917127013206481934e-02 -7.184730768203735352e-01 -3.153158724308013916e-01 4.104469716548919678e-02 3.013371229171752930e-01 -3.313840031623840332e-01 -3.951919972896575928e-01 1.400843113660812378e-01
-3.404338061809539795e-01 -6.843879222869873047e-01 -3.678287267684936523e-01 1.785959601402282715e-01 1.942908167839050293e-01 -4.422599673271179199e-01 -1.130263581871986389e-01 4.904991388320922852e-02
-4.209537804126739502e-01 -2.548088729381561279e-01 -5.257269740104675293e-01 -2.820531725883483887e-01 -1.692591607570648193e-01 2.758528590202331543e-01 2.340429872274398804e-01 -4.923495054244995117e-01
-2.504581511020660400e-01 -5.898888111114501953e-01 -7.560166716575622559e-02 -1.422724500298500061e-02 3.623859584331512451e-02 -4.640233814716339111e-01 -6.054652929306030273e-01 -1.282613631337881088e-02
-6.588686704635620117e-01 -4.106446206569671631e-01 -1.622465699911117554e-01 -1.159747317433357239e-01 5.927373189479112625e-03 1.957002133131027222e-01 -4.941919744014739990e-01 2.737327814102172852e-01
-3.679114580154418945e-01 5.044544488191604614e-02 -6.541661024093627930e-01 -4.646194577217102051e-01 1.265867054462432861e-01 2.009925432503223419e-02 -2.513540685176849365e-01 -3.724040091037750244e-01
-2.129735052585601807e-01 -7.102320194244384766e-01 -1.667333692312240601e-01 -7.978873699903488159e-02 3.339446187019348145e-01 -5.407174825668334961e-01 -3.121190704405307770e-02 1.057253926992416382e-01
-3.390146046876907349e-02 -8.151615858078002930e-01 -7.634735852479934692e-02 3.316890075802803040e-02 -8.415938168764114380e-02 -3.585563898086547852e-01 -3.907518982887268066e-01 -1.977387666702270508e-01
-9.332273155450820923e-02 -5.643634200096130371e-01 -1.935105621814727783e-01 8.041805028915405273e-02 6.923450231552124023e-01 -3.832483291625976562e-01 4.252459108829498291e-02 -2.902648039162158966e-02
-3.711803555488586426e-01 -2.908571958541870117e-01 1.815167963504791260e-01 -2.120567709207534790e-01 6.872497200965881348e-01 2.618809342384338379e-01 -3.891233801841735840e-01 8.602375537157058716e-02
-5.435042977333068848e-01 2.253957092761993408e-02 -3.214302957057952881e-01 -2.787969410419464111e-01 -2.963998317718505859e-01 -6.946045160293579102e-02 -2.689646482467651367e-01 -5.983564853668212891e-01
-2.958185672760009766e-01 -1.277866214513778687e-01 -6.433643698692321777e-01 -6.703992933034896851e-02 1.091746240854263306e-01 3.839193582534790039e-01 -3.714906871318817139e-01 -4.247721433639526367e-01
-4.700421988964080811e-01 -6.993035078048706055e-01 -3.331805169582366943e-01 2.629463374614715576e-01 9.724216163158416748e-02 7.455310225486755371e-02 -2.971937954425811768e-01 8.091205358505249023e-02
-1.090498715639114380e-01 -2.524996995925903320e-01 3.118279278278350830e-01 -3.138111233711242676e-01 1.895429491996765137e-01 -2.893341146409511566e-02 -4.134333506226539612e-02 -8.307619094848632812e-01
8.090414106845855713e-02 -6.006150841712951660e-01 -3.976688683032989502e-01 -4.877848029136657715e-01 3.755110204219818115e-01 1.537132561206817627e-01 2.669120132923126221e-01 2.762474864721298218e-02
-5.768361687660217285e-01 -1.948853731155395508e-01 -3.101964890956878662e-01 3.621382415294647217e-01 3.990457355976104736e-01 1.960049420595169067e-01 -1.354086548089981079e-01 -4.311878979206085205e-01
9.505123645067214966e-02 -3.564120531082153320e-01 1.770378090441226959e-02 -8.308079093694686890e-02 5.047959685325622559e-01 2.332356572151184082e-01 -5.793833136558532715e-01 -4.602354764938354492e-01
-1.729899942874908447e-01 -5.719889998435974121e-01 -4.201808869838714600e-01 5.011976510286331177e-02 -4.166816920042037964e-02 7.985785603523254395e-02 -6.737256646156311035e-01 4.265543818473815918e-02
-2.865350842475891113e-01 -4.739639535546302795e-02 3.645094931125640869e-01 -4.728768020868301392e-02 4.481738209724426270e-01 -3.990119695663452148e-01 -5.415866971015930176e-01 -3.565973937511444092e-01
2.460339069366455078e-01 -4.898743033409118652e-01 -1.174281090497970581e-01 -5.894994139671325684e-01 2.081733942031860352e-02 3.750089555978775024e-02 -4.300134181976318359e-01 -3.891535699367523193e-01
-7.121028304100036621e-01 -4.778455793857574463e-01 -4.819677025079727173e-02 -2.033725529909133911e-01 2.867484986782073975e-01 -3.293621242046356201e-01 1.703999340534210205e-01 3.390633687376976013e-02
-3.729808628559112549e-01 -8.596835732460021973e-01 -2.316706627607345581e-01 2.087782137095928192e-02 8.085837960243225098e-02 1.937988102436065674e-01 1.143456324934959412e-01 1.027191132307052612e-01
-5.147913694381713867e-01 1.206606999039649963e-01 -3.344925045967102051e-01 -5.422632694244384766e-01 -6.731304805725812912e-03 -1.038501635193824768e-01 -3.362417519092559814e-01 -4.365864098072052002e-01
-2.391378134489059448e-01 8.128284476697444916e-03 -4.676871001720428467e-01 -8.398944139480590820e-02 1.327054649591445923e-01 1.080068275332450867e-01 -2.119659930467605591e-01 -8.017204403877258301e-01
-5.947287082672119141e-01 -1.296799033880233765e-01 -9.658813476562500000e-02 -1.508577764034271240e-01 4.317857921123504639e-01 1.842417418956756592e-01 3.249408304691314697e-01 -5.209826827049255371e-01
-4.364411532878875732e-01 -1.077611893415451050e-01 1.231701448559761047e-01 -1.048476099967956543e-01 6.072275638580322266e-01 3.830078542232513428e-01 -4.921888411045074463e-01 -1.186278909444808960e-01
-6.589689850807189941e-01 -4.288218319416046143e-01 1.143021602183580399e-02 -1.322667151689529419e-01 -4.275612235069274902e-01 -3.762708902359008789e-01 -1.697215139865875244e-01 -1.051327213644981384e-01
-2.529145181179046631e-01 -7.255115509033203125e-01 -1.072993353009223938e-01 1.752683520317077637e-01 3.213333487510681152e-01 -3.513649702072143555e-01 -3.563844859600067139e-01 1.171019375324249268e-01
-5.003228783607482910e-01 9.065037220716476440e-02 -3.517232835292816162e-01 -5.630325078964233398e-01 -6.694626063108444214e-02 -1.372600942850112915e-01 -3.359580636024475098e-01 -4.056533873081207275e-01
-6.697406172752380371e-01 8.452833443880081177e-02 -2.049142718315124512e-01 -3.771400451660156250e-01 4.216121137142181396e-01 -1.764556914567947388e-01 9.143104404211044312e-02 -3.779221773147583008e-01
-2.679264843463897705e-01 -1.826403737068176270e-01 2.679784595966339111e-01 -1.980763971805572510e-01 6.235137581825256348e-01 2.312198728322982788e-01 -5.481665730476379395e-01 -2.027129083871841431e-01
-1.373450160026550293e-01 -3.084078431129455566e-01 2.848874777555465698e-02 -8.929216265678405762e-01 1.613785326480865479e-01 2.189231365919113159e-01 2.191542182117700577e-03 -1.180045232176780701e-01
-4.996761083602905273e-01 -3.783403337001800537e-01 -4.190365076065063477e-01 1.188045926392078400e-02 -2.924773655831813812e-02 4.566788077354431152e-01 2.840723991394042969e-01 -3.759543299674987793e-01
-5.756598114967346191e-01 -1.570039838552474976e-01 -4.475218355655670166e-01 3.011236190795898438e-01 2.479207813739776611e-01 1.277512609958648682e-01 -1.419583857059478760e-01 -5.050515532493591309e-01
-5.371173620223999023e-01 -1.690449118614196777e-01 -6.791337132453918457e-01 -1.374072432518005371e-01 1.418663561344146729e-01 2.745959758758544922e-01 8.394772559404373169e-02 -3.166217803955078125e-01
-5.565515160560607910e-01 -1.771674603223800659e-01 -5.881811976432800293e-01 -2.066213488578796387e-01 -2.538394927978515625e-01 9.289339184761047363e-02 1.298286300152540207e-02 -4.438246190547943115e-01
2.035713493824005127e-01 -2.963906526565551758e-01 -3.328541666269302368e-02 -4.993064701557159424e-01 1.761570274829864502e-01 2.127711623907089233e-01 -1.639677137136459351e-01 -7.191022634506225586e-01
-2.128235697746276855e-01 -7.516571879386901855e-01 1.335676163434982300e-01 -7.589049637317657471e-02 -2.157299220561981201e-01 -1.241765357553958893e-02 -5.290401577949523926e-01 -1.988485604524612427e-01
5.177954584360122681e-02 -7.219454646110534668e-01 -8.419719338417053223e-02 -1.584796756505966187e-01 6.631909608840942383e-01 -4.916432127356529236e-02 4.052217677235603333e-02 5.212199874222278595e-03
-1.233426705002784729e-01 -7.230724096298217773e-01 1.308381557464599609e-01 6.205474957823753357e-02 4.169842600822448730e-01 -1.203251481056213379e-01 -5.024799108505249023e-01 -1.197498012334108353e-02
-5.016250610351562500e-01 -2.146410197019577026e-01 -1.595614403486251831e-01 -4.771721661090850830e-01 3.847631812095642090e-01 5.445858836174011230e-01 2.143790759146213531e-02 6.381598114967346191e-02
-2.132866084575653076e-01 -7.368728518486022949e-01 -4.090858101844787598e-01 2.834135890007019043e-01 3.796260803937911987e-02 -2.029320225119590759e-02 -4.020816385746002197e-01 -1.817014999687671661e-02
-6.584913134574890137e-01 -2.966528832912445068e-01 2.245638146996498108e-02 -3.757565319538116455e-01 -3.574472069740295410e-01 -3.193729817867279053e-01 -3.269393742084503174e-01 5.642536096274852753e-03
-4.117375612258911133e-01 3.012257255613803864e-02 -2.826466560363769531e-01 7.552222162485122681e-02 4.694862365722656250e-01 2.413240671157836914e-01 -1.861191689968109131e-01 -6.562600135803222656e-01
-5.452646017074584961e-01 -2.357789278030395508e-01 -2.842015624046325684e-01 3.742531239986419678e-01 4.159713685512542725e-01 2.489166706800460815e-01 -1.826440840959548950e-01 -3.973768651485443115e-01
-6.548098325729370117e-01 -4.076322913169860840e-01 -2.665707170963287354e-01 -4.196887835860252380e-02 -3.128479123115539551e-01 -3.357010781764984131e-01 -3.450660705566406250e-01 5.098325386643409729e-02
-1.006028875708580017e-01 -5.178749561309814453e-01 -6.373225897550582886e-02 -5.328153371810913086e-01 -1.055024638772010803e-01 -1.408937275409698486e-01 3.829784095287322998e-01 -5.060398578643798828e-01
-1.102303713560104370e-01 -1.571787148714065552e-01 3.871104717254638672e-01 -4.252883195877075195e-01 2.604383230209350586e-01 -2.382055819034576416e-01 -2.223061025142669678e-01 -6.770740747451782227e-01
-6.707350015640258789e-01 -2.159335091710090637e-02 8.592355251312255859e-02 -2.626835107803344727e-01 6.771279573440551758e-01 -1.193062290549278259e-01 1.504015829414129257e-02 -1.732362061738967896e-02
3.614721447229385376e-02 -8.051603436470031738e-01 -3.490598201751708984e-01 -1.761421114206314087e-01 -4.176772013306617737e-02 -3.372919261455535889e-01 -2.851677238941192627e-01 -2.665237709879875183e-02
2.614788711071014404e-02 -4.102552235126495361e-01 -4.205920100212097168e-01 -3.044378757476806641e-01 1.962655633687973022e-01 -5.553954839706420898e-01 -4.595659673213958740e-01 5.693654716014862061e-02
-3.240027427673339844e-01 -4.520539566874504089e-02 -5.476775765419006348e-01 6.677760183811187744e-02 -7.672695815563201904e-02 1.121362149715423584e-01 -5.333112478256225586e-01 -5.344963669776916504e-01
-4.661705791950225830e-01 -1.963879317045211792e-01 -5.036889910697937012e-01 1.805176883935928345e-01 -1.363301128149032593e-01 1.825979053974151611e-01 -3.493344187736511230e-01 -5.327900052070617676e-01
-2.641056180000305176e-01 -1.182759329676628113e-01 -5.339871644973754883e-01 -5.731651186943054199e-02 3.803465887904167175e-02 2.857007384300231934e-01 -2.025983780622482300e-01 -7.097280621528625488e-01
-3.594218790531158447e-01 -2.003853470087051392e-01 1.446515619754791260e-01 -2.157018333673477173e-01 7.218518257141113281e-01 2.662774026393890381e-01 -4.040098786354064941e-01 8.951291441917419434e-02
-6.183553934097290039e-01 1.411610096693038940e-01 -4.405734688043594360e-02 2.541032806038856506e-02 4.257957041263580322e-01 7.889614254236221313e-02 -6.217073202133178711e-01 -1.451784372329711914e-01
3.662832826375961304e-02 -7.515950798988342285e-01 -5.643524527549743652e-01 1.622483506798744202e-02 2.013413906097412109e-01 -1.429815292358398438e-01 -2.256682068109512329e-01 5.566137656569480896e-02
-2.115029990673065186e-01 -1.455835700035095215e-01 2.300519794225692749e-01 -3.978519439697265625e-01 5.363538265228271484e-01 4.039689302444458008e-01 -3.976351916790008545e-01 -3.374636173248291016e-01
5.307238548994064331e-02 -7.392247915267944336e-01 -2.922162711620330811e-01 -4.320051521062850952e-02 5.268623232841491699e-01 -2.911188900470733643e-01 9.996530599892139435e-03 -3.223794326186180115e-02
1.350351572036743164e-01 -4.037601649761199951e-01 -5.787179246544837952e-02 5.166097357869148254e-02 6.554167866706848145e-01 -1.110528875142335892e-02 -5.456637740135192871e-01 -2.920304536819458008e-01
-1.576867401599884033e-01 -6.058781743049621582e-01 -1.559199988842010498e-01 -2.527084946632385254e-02 2.974185943603515625e-01 -5.538483262062072754e-01 -4.252314567565917969e-01 8.407855778932571411e-02
-4.562684893608093262e-01 6.483529508113861084e-02 -4.997709393501281738e-01 -3.540383875370025635e-01 6.671395152807235718e-02 -1.050878018140792847e-01 -1.182597875595092773e-01 -6.188874840736389160e-01
-5.471699237823486328e-01 -4.221805185079574585e-02 -9.803510457277297974e-02 -3.228642940521240234e-01 7.104234695434570312e-01 -5.105655267834663391e-02 1.679440885782241821e-01 -2.223894149065017700e-01
-2.360796481370925903e-01 -6.680445075035095215e-01 -7.601288706064224243e-02 -2.694041132926940918e-01 1.417907476425170898e-01 -3.908597528934478760e-01 4.130467176437377930e-01 -2.759398818016052246e-01
-5.252381563186645508e-01 -1.554434448480606079e-01 6.817042827606201172e-02 -8.905447274446487427e-02 6.756198406219482422e-01 6.264000385999679565e-02 2.886737585067749023e-01 -3.790327608585357666e-01
-2.293073683977127075e-01 -2.536725997924804688e-01 3.546789586544036865e-01 -3.091877400875091553e-01 2.221542894840240479e-01 -4.586246237158775330e-02 9.749436378479003906e-02 -7.750568389892578125e-01
-2.466345876455307007e-01 -6.525359153747558594e-01 9.519791603088378906e-02 -2.274987548589706421e-01 9.392097592353820801e-02 9.341699630022048950e-02 -6.567530035972595215e-01 6.064377352595329285e-02
-6.747305393218994141e-01 -7.080917060375213623e-02 -1.591378152370452881e-01 -5.162693858146667480e-01 3.154819905757904053e-01 3.011072278022766113e-01 -1.724254041910171509e-01 -1.671554297208786011e-01
-1.046204566955566406e-01 -8.444622159004211426e-01 -1.210109889507293701e-01 1.651998609304428101e-02 3.936935365200042725e-01 -3.161669373512268066e-01 6.864572316408157349e-02 -3.678648173809051514e-02
-9.240582585334777832e-02 -7.921739816665649414e-01 2.102507203817367554e-01 -1.103848814964294434e-01 -1.428337674587965012e-02 -4.275099933147430420e-01 -1.528947651386260986e-01 -3.180972039699554443e-01
-6.451699733734130859e-01 -1.116222795099020004e-02 -2.079664319753646851e-01 -4.077656269073486328e-01 5.798608660697937012e-01 1.055189818143844604e-01 9.809975326061248779e-02 -1.308121085166931152e-01
-6.815435290336608887e-01 1.827007979154586792e-01 -1.742213219404220581e-01 -2.234588563442230225e-01 3.009769320487976074e-01 -1.797851771116256714e-01 -1.830979436635971069e-01 -5.151671767234802246e-01
-4.898931980133056641e-01 -2.220273762941360474e-01 -5.150361061096191406e-01 2.480217218399047852e-01 1.637995988130569458e-01 2.522415518760681152e-01 -6.965826451778411865e-02 -5.372365713119506836e-01
-3.211861848831176758e-01 -5.280441641807556152e-01 3.766542300581932068e-02 -5.244331955909729004e-01 3.805392086505889893e-01 4.100080728530883789e-01 1.543196290731430054e-01 6.948770582675933838e-02
-2.850390672683715820e-01 -1.197869330644607544e-01 2.332825660705566406e-01 6.813765317201614380e-02 5.927965044975280762e-01 -5.404769629240036011e-02 -4.682968854904174805e-01 -5.212576985359191895e-01
-1.429381519556045532e-01 -7.243849039077758789e-01 1.316699236631393433e-01 -2.643455266952514648e-01 2.069450169801712036e-01 -5.470619201660156250e-01 1.137423068284988403e-01 -1.121574267745018005e-01
-2.368358522653579712e-01 -2.894355058670043945e-01 2.861917018890380859e-01 4.429510235786437988e-02 7.000937461853027344e-01 -2.820749282836914062e-01 -4.011688530445098877e-01 -2.136215865612030029e-01
-1.982248574495315552e-01 -1.775971651077270508e-01 4.317867159843444824e-01 -3.332929909229278564e-01 3.930186033248901367e-01 -3.375176712870597839e-02 -9.377417713403701782e-02 -6.835538744926452637e-01
2.159782871603965759e-02 -3.678531646728515625e-01 -1.898289024829864502e-01 -8.599058389663696289e-01 9.036900103092193604e-02 -2.769085168838500977e-01 -5.765762180089950562e-02 -2.398452721536159515e-02
-5.009695887565612793e-01 -2.334183156490325928e-01 -3.921367824077606201e-01 3.570634126663208008e-01 3.209925889968872070e-01 2.803445458412170410e-01 -2.790850698947906494e-01 -3.921252191066741943e-01
-2.630347311496734619e-01 -7.507250905036926270e-01 3.906772434711456299e-01 2.562352642416954041e-02 -1.362361460924148560e-01 5.538128316402435303e-02 -2.784538269042968750e-01 -3.387851417064666748e-01
-2.256339043378829956e-01 -7.333625108003616333e-02 -5.824283361434936523e-01 -2.637173794209957123e-02 8.843936771154403687e-02 1.255275607109069824e-01 -2.381586879491806030e-01 -7.235292196273803711e-01
-5.378862023353576660e-01 -7.558111101388931274e-02 -4.058373272418975830e-01 -3.293396532535552979e-01 -2.649016976356506348e-01 -2.558402419090270996e-01 1.008625626564025879e-01 -5.347869992256164551e-01
-3.946959376335144043e-01 -1.807222217321395874e-01 2.380526214838027954e-01 -4.143263697624206543e-01 -2.990755438804626465e-01 1.201829165220260620e-01 -2.099435776472091675e-01 -6.597368121147155762e-01
-3.112249970436096191e-01 -6.553081274032592773e-01 -4.067463278770446777e-01 -4.355291649699211121e-02 1.308419853448867798e-01 -1.965465247631072998e-01 -4.101664423942565918e-01 2.870263457298278809e-01
-5.506124496459960938e-01 -1.720482409000396729e-01 -1.158505082130432129e-01 -5.760597065091133118e-02 4.083939194679260254e-01 5.513260257430374622e-04 4.407411217689514160e-01 -5.380026102066040039e-01
-1.902558952569961548e-01 -3.790148198604583740e-01 3.070552051067352295e-01 -5.719244480133056641e-01 4.357959628105163574e-01 -3.902296125888824463e-01 1.136153489351272583e-01 -2.089601159095764160e-01
2.023506611585617065e-01 -7.441239356994628906e-01 -5.571684241294860840e-01 -1.061918679624795914e-02 7.004615664482116699e-02 -2.176905870437622070e-01 -1.165418475866317749e-01 -1.700196415185928345e-01
-6.124349832534790039e-01 -1.425361931324005127e-01 -2.888902425765991211e-01 -4.476523697376251221e-01 4.229098856449127197e-01 -5.272904038429260254e-02 3.396356105804443359e-01 -1.541789770126342773e-01
3.202423220500349998e-03 -5.113225579261779785e-01 -2.183360159397125244e-01 -5.243228077888488770e-01 -3.324193879961967468e-02 -2.016150504350662231e-01 3.665624260902404785e-01 -4.897268712520599365e-01
-1.927477270364761353e-01 -7.262030839920043945e-01 -9.700641036033630371e-02 1.090372279286384583e-01 4.452427029609680176e-01 -3.755483627319335938e-01 -2.430231869220733643e-01 1.258575320243835449e-01
-2.396952658891677856e-01 -2.032988369464874268e-01 2.710866928100585938e-01 -4.570259749889373779e-01 -1.778945922851562500e-01 1.829378157854080200e-01 -2.835700213909149170e-01 -6.879900097846984863e-01
-6.107785701751708984e-01 -1.670934855937957764e-01 -4.052614867687225342e-01 3.628938496112823486e-01 2.712711691856384277e-01 6.926058977842330933e-02 -8.082631975412368774e-02 -4.671001732349395752e-01
-5.585752129554748535e-01 -5.412762165069580078e-01 1.649387180805206299e-02 -3.681082129478454590e-01 -1.259390264749526978e-01 -4.225823283195495605e-01 -1.860123276710510254e-01 1.737848371267318726e-01
-1.707328557968139648e-01 -3.431794643402099609e-01 -8.691968023777008057e-02 -7.769592404365539551e-01 8.447371423244476318e-02 1.740616261959075928e-01 -4.365018308162689209e-01 -1.178572922945022583e-01
-3.565015494823455811e-01 -4.489465430378913879e-02 -5.394579768180847168e-01 5.659181252121925354e-02 1.568343192338943481e-01 3.057647347450256348e-01 -5.444040894508361816e-01 -4.027514457702636719e-01
4.531599581241607666e-02 -7.456914782524108887e-01 -3.786496818065643311e-01 -1.905775815248489380e-01 2.854027152061462402e-01 -1.102208048105239868e-01 -4.050273597240447998e-01 6.741500645875930786e-02
-2.455347031354904175e-01 -7.489567399024963379e-01 1.620261818170547485e-01 -1.248916387557983398e-01 -2.461267858743667603e-01 4.403694067150354385e-03 -4.938299953937530518e-01 -1.801676303148269653e-01
6.438968330621719360e-02 -7.416115403175354004e-01 -3.072714805603027344e-01 -3.687997460365295410e-01 3.859727680683135986e-01 -1.523007452487945557e-02 2.427100092172622681e-01 -8.556915819644927979e-02
-4.413849413394927979e-01 4.761993512511253357e-02 -5.692260861396789551e-01 -3.766939640045166016e-01 1.727902740240097046e-01 2.685452699661254883e-01 -4.073038101196289062e-01 -2.629173099994659424e-01
-4.913945794105529785e-01 6.147543713450431824e-02 -2.852449119091033936e-01 -4.346056580543518066e-01 1.052491143345832825e-01 -2.268414497375488281e-01 5.808113887906074524e-02 -6.469910144805908203e-01
-1.196669638156890869e-01 -1.013877168297767639e-01 7.947738468647003174e-02 -2.492711544036865234e-01 4.154230356216430664e-01 4.188649952411651611e-01 -4.887497127056121826e-01 -5.657268762588500977e-01
-5.970611572265625000e-01 -5.480808019638061523e-02 -1.873376965522766113e-01 -5.218238234519958496e-01 5.374291539192199707e-01 -3.435319289565086365e-02 1.786716431379318237e-01 -1.057580113410949707e-01
-4.005129337310791016e-01 -2.614228725433349609e-01 -3.669371306896209717e-01 1.935313493013381958e-01 1.474735289812088013e-01 3.127022385597229004e-01 9.416510909795761108e-02 -6.861137747764587402e-01
-4.721292108297348022e-02 -6.799322962760925293e-01 -2.693004310131072998e-01 9.158553928136825562e-02 2.486986666917800903e-01 -3.487446606159210205e-01 2.979518771171569824e-01 -4.269699156284332275e-01
-3.738534748554229736e-01 -3.261417150497436523e-02 8.988902717828750610e-02 -1.387264132499694824e-01 4.870517551898956299e-01 4.865958392620086670e-01 -4.116270244121551514e-01 -4.340658783912658691e-01
7.051219046115875244e-02 -8.303623199462890625e-01 -2.217215448617935181e-01 -7.251705229282379150e-02 -1.178330853581428528e-01 -3.738144338130950928e-01 -1.393527686595916748e-01 -2.794032096862792969e-01
-5.606975555419921875e-01 6.916283816099166870e-02 5.478449165821075439e-02 -1.238067373633384705e-01 2.852626144886016846e-01 8.209675550460815430e-02 8.142149075865745544e-03 -7.578418850898742676e-01
-2.462513148784637451e-01 -3.853524625301361084e-01 -7.635885477066040039e-02 -6.409744024276733398e-01 3.845405280590057373e-01 4.751600027084350586e-01 2.254497259855270386e-02 -5.335457157343626022e-03
-2.361380606889724731e-01 -2.044523060321807861e-01 3.235169649124145508e-01 -4.231958687305450439e-01 -1.412235051393508911e-01 1.468440284952521324e-03 -1.642081141471862793e-01 -7.561545372009277344e-01
2.061507552862167358e-01 -7.192784547805786133e-01 -2.715007066726684570e-01 -2.954833805561065674e-01 5.268723964691162109e-01 1.492490991950035095e-02 7.700880523771047592e-03 -3.522300720214843750e-02
-9.293407946825027466e-02 -5.947722196578979492e-01 -1.953487545251846313e-01 -5.884342789649963379e-01 4.060201942920684814e-01 2.119938880205154419e-01 1.827229708433151245e-01 1.000582948327064514e-01
3.663475392386317253e-03 -6.462523937225341797e-01 -2.811287045478820801e-01 4.424784705042839050e-02 1.464926898479461670e-01 7.657759636640548706e-02 -6.880627870559692383e-01 -2.446670830249786377e-02
-4.902480840682983398e-01 -2.344921529293060303e-01 1.275421380996704102e-01 -6.543446183204650879e-01 -3.216756582260131836e-01 -3.456120193004608154e-01 -1.887824982404708862e-01 -4.092172533273696899e-02
-5.745281577110290527e-01 -1.455228179693222046e-01 -3.006783425807952881e-01 3.576174676418304443e-01 4.200578033924102783e-01 1.547538787126541138e-01 -1.389746218919754028e-01 -4.590548872947692871e-01
4.895613715052604675e-02 -5.227825641632080078e-01 -9.372160583734512329e-02 -2.600566446781158447e-01 2.420056462287902832e-01 1.705629974603652954e-01 -5.232740044593811035e-01 -5.351769924163818359e-01
-1.018900945782661438e-01 -4.018041193485260010e-01 -1.093028113245964050e-01 -7.979133129119873047e-01 3.549129366874694824e-01 2.146403789520263672e-01 7.096257526427507401e-03 -8.645936101675033569e-02
-1.262308806180953979e-01 -7.950964570045471191e-01 3.227830231189727783e-01 6.683921813964843750e-02 1.597553044557571411e-01 -2.609979808330535889e-01 -2.195762246847152710e-01 -3.183955848217010498e-01
1.231764480471611023e-01 -3.901809453964233398e-01 -6.680463999509811401e-02 2.111808862537145615e-03 6.095380783081054688e-01 -6.006102636456489563e-02 -6.212419271469116211e-01 -2.589085102081298828e-01
-3.018732368946075439e-01 -1.678002253174781799e-02 1.404343992471694946e-01 3.195718303322792053e-02 4.658499956130981445e-01 -1.131402775645256042e-01 -5.767838954925537109e-01 -5.703957080841064453e-01
-3.157782256603240967e-01 -3.157227337360382080e-01 4.505466222763061523e-01 -3.534376323223114014e-01 1.013409271836280823e-01 -8.443479984998703003e-02 2.633277513086795807e-02 -6.742404103279113770e-01
-6.478220820426940918e-01 -7.660701125860214233e-02 1.520691215991973877e-01 -8.815006166696548462e-02 5.349440574645996094e-01 1.883340775966644287e-01 1.964157074689865112e-01 -4.281922578811645508e-01
-1.826338320970535278e-01 -7.932828664779663086e-01 5.099722370505332947e-02 -1.211659535765647888e-01 3.342514932155609131e-01 -2.723077535629272461e-01 -3.274408280849456787e-01 1.642319411039352417e-01
-1.728729456663131714e-01 -6.271818280220031738e-01 1.704659685492515564e-02 -2.771694660186767578e-01 4.264882802963256836e-01 -5.621405839920043945e-01 2.190403081476688385e-02 -3.564357757568359375e-02
2.701511979103088379e-02 -2.792989611625671387e-01 -6.680302321910858154e-02 -2.530848979949951172e-01 7.352069616317749023e-01 1.583324931561946869e-02 -5.578181743621826172e-01 -2.839868143200874329e-02
-5.458891987800598145e-01 3.231603652238845825e-02 -3.774810135364532471e-01 -5.124051570892333984e-01 -1.735459417104721069e-01 -2.428643405437469482e-01 -4.947025701403617859e-02 -4.520634710788726807e-01
5.786884948611259460e-02 -6.946093440055847168e-01 -4.479217529296875000e-01 -3.567966222763061523e-01 -1.182577088475227356e-01 -3.855831027030944824e-01 7.308135926723480225e-02 -1.350232809782028198e-01
-2.851798944175243378e-02 -4.316404461860656738e-01 1.308847311884164810e-02 1.062629893422126770e-01 7.501810193061828613e-01 -7.780616730451583862e-02 -4.425616860389709473e-01 -1.916349828243255615e-01
-3.220690488815307617e-01 -7.248481512069702148e-01 8.790562301874160767e-02 -5.620124936103820801e-01 -1.993905007839202881e-01 6.836917996406555176e-02 -7.801030296832323074e-03 5.281667411327362061e-02
-2.301729619503021240e-01 -6.785776615142822266e-01 -1.350117325782775879e-01 -1.204645484685897827e-01 5.039491057395935059e-01 -3.584481179714202881e-01 -7.312309741973876953e-02 2.569363117218017578e-01
-1.689555943012237549e-01 -5.276371240615844727e-01 -2.328698039054870605e-01 9.675602614879608154e-02 6.202765107154846191e-01 -4.196295142173767090e-01 -2.260972708463668823e-01 1.323297172784805298e-01
-4.738872647285461426e-01 6.210297346115112305e-02 -6.739886999130249023e-01 -3.059815466403961182e-01 2.953916490077972412e-01 8.338128030300140381e-02 -2.970175743103027344e-01 -2.031266242265701294e-01
-3.920876383781433105e-01 -2.697684764862060547e-01 -1.440645456314086914e-01 -6.971992254257202148e-01 4.687918126583099365e-01 7.761012762784957886e-02 1.418437957763671875e-01 1.440208852291107178e-01
-7.365544140338897705e-02 -2.392899394035339355e-01 9.686941653490066528e-02 -4.293435215950012207e-01 1.004145517945289612e-01 4.525964260101318359e-01 -3.237011432647705078e-01 -6.510657668113708496e-01
-1.848618239164352417e-01 -3.869406580924987793e-01 -3.805184364318847656e-01 2.586805075407028198e-02 -3.207693248987197876e-02 -1.315681356936693192e-02 -8.181472420692443848e-01 -8.534672670066356659e-03
-3.748996555805206299e-01 -6.174989044666290283e-02 -4.710988700389862061e-01 9.084925055503845215e-02 -4.982886463403701782e-02 2.112215608358383179e-01 -5.393215417861938477e-01 -5.361755490303039551e-01
-4.678943455219268799e-01 1.463502794504165649e-01 -4.298515319824218750e-01 -3.884571492671966553e-01 1.604063063859939575e-01 3.410347504541277885e-03 -3.229850828647613525e-01 -5.421476364135742188e-01
-5.290044546127319336e-01 4.451211541891098022e-02 -5.419297218322753906e-01 -5.597472786903381348e-01 1.519935876131057739e-01 1.036285161972045898e-01 -1.491703093051910400e-01 -2.346820235252380371e-01
-5.260688066482543945e-01 -1.425501257181167603e-01 -1.835812330245971680e-01 -4.655226767063140869e-01 5.891892313957214355e-01 2.286095768213272095e-01 2.074546664953231812e-01 -1.003688648343086243e-01
-5.944256782531738281e-01 2.520874515175819397e-02 -1.839350312948226929e-01 -4.075735807418823242e-01 3.291923087090253830e-03 -2.631111741065979004e-01 4.529808834195137024e-02 -6.121961474418640137e-01
-5.381199121475219727e-01 1.156012434512376785e-02 -2.781718671321868896e-01 -5.164275169372558594e-01 5.251009017229080200e-02 -2.361406683921813965e-01 9.115646779537200928e-02 -5.471628308296203613e-01
-2.021929770708084106e-01 -5.372182726860046387e-01 5.967879667878150940e-02 -4.116409718990325928e-01 -3.136624991893768311e-01 -9.113506227731704712e-02 -6.069688200950622559e-01 -1.496785283088684082e-01
3.441262543201446533e-01 -3.854397237300872803e-01 -3.059409558773040771e-01 -5.254620909690856934e-01 1.258851885795593262e-01 1.360688209533691406e-01 -1.535289138555526733e-01 -5.526031255722045898e-01
-3.038121759891510010e-01 -2.137784212827682495e-01 5.448253154754638672e-01 -2.315756678581237793e-01 3.735592663288116455e-01 -9.958028048276901245e-02 -1.624435186386108398e-01 -5.793827176094055176e-01
-1.647775024175643921e-01 -5.606561899185180664e-01 3.919773995876312256e-01 1.126313805580139160e-01 5.329251885414123535e-01 -1.424007862806320190e-01 -2.588409483432769775e-01 -3.476995825767517090e-01
3.064586222171783447e-01 -5.718383193016052246e-01 -3.499430716037750244e-01 -1.453522145748138428e-01 4.507179930806159973e-02 -1.197433471679687500e-02 -5.556893348693847656e-01 -3.528897762298583984e-01
1.278567314147949219e-01 -6.426143646240234375e-01 -2.657158672809600830e-01 -1.289010047912597656e-01 -1.463210303336381912e-02 3.353378474712371826e-01 -5.477730631828308105e-01 -2.660042941570281982e-01
-2.558980584144592285e-01 -5.775604844093322754e-01 -1.385865658521652222e-01 -1.605436801910400391e-01 6.460279822349548340e-01 -3.019189536571502686e-01 5.337929353117942810e-02 2.111943811178207397e-01
-5.600467920303344727e-01 -5.326943993568420410e-01 -9.444849193096160889e-02 2.634054720401763916e-01 8.840024471282958984e-02 -4.526666700839996338e-01 2.238359600305557251e-01 -2.479056417942047119e-01
-6.775872111320495605e-01 -4.411375224590301514e-01 -1.457491219043731689e-01 1.028131991624832153e-01 -3.106430359184741974e-02 -2.539825141429901123e-01 -4.558393061161041260e-01 2.029739171266555786e-01
-2.354553490877151489e-01 -2.010668963193893433e-01 -2.497328519821166992e-01 -8.201953172683715820e-01 1.550204306840896606e-01 3.417615294456481934e-01 -7.870044559240341187e-02 -1.483915299177169800e-01
-6.014836952090263367e-02 -4.749999046325683594e-01 -3.399839997291564941e-02 -3.503474295139312744e-01 1.945859491825103760e-01 -5.045793652534484863e-01 3.088106513023376465e-01 -5.089501738548278809e-01
-6.781311035156250000e-01 4.708225280046463013e-02 -2.090059965848922729e-01 -3.658548593521118164e-01 4.710020422935485840e-01 -2.136855721473693848e-01 1.359174698591232300e-01 -2.727822661399841309e-01
-3.133347928524017334e-01 -6.584802865982055664e-01 2.940222620964050293e-01 2.208609282970428467e-01 9.230867028236389160e-02 -2.477022446691989899e-02 -4.727044105529785156e-01 -3.168795108795166016e-01
-1.384923160076141357e-01 -8.120323419570922852e-01 1.768759451806545258e-02 -1.872284710407257080e-01 -2.592351101338863373e-02 -5.037708878517150879e-01 5.315746366977691650e-02 -1.696269512176513672e-01
-6.085661649703979492e-01 -3.111643791198730469e-01 -2.573259472846984863e-01 3.751522898674011230e-01 3.497117459774017334e-01 2.316333800554275513e-01 9.578332304954528809e-02 -3.751554191112518311e-01
-2.820842266082763672e-01 -2.814614176750183105e-01 5.639550089836120605e-01 -3.958934545516967773e-01 3.159237504005432129e-01 -1.936453580856323242e-01 -2.887598983943462372e-02 -4.777980148792266846e-01
-3.936621919274330139e-02 -3.562622368335723877e-01 -1.287542432546615601e-01 -6.451992392539978027e-01 1.105539798736572266e-01 -3.592213094234466553e-01 2.770436108112335205e-01 -4.697369933128356934e-01
-6.141611933708190918e-01 -5.041434168815612793e-01 -1.128228083252906799e-01 -1.264204680919647217e-01 -1.733638718724250793e-02 -1.765506863594055176e-01 -4.703490138053894043e-01 2.953563034534454346e-01
-4.536591768264770508e-01 -5.598245263099670410e-01 -2.991494238376617432e-01 1.596819609403610229e-01 4.049338996410369873e-01 -3.657329380512237549e-01 -1.836642473936080933e-01 1.853012293577194214e-01
3.118736669421195984e-03 -6.066107749938964844e-01 1.827034503221511841e-01 -1.468766778707504272e-01 1.254550069570541382e-01 -4.687150567770004272e-02 -6.919676661491394043e-01 -2.833817601203918457e-01
-5.437919497489929199e-01 -1.689269691705703735e-01 -4.191296100616455078e-01 3.299469947814941406e-01 2.507930397987365723e-01 1.361931711435317993e-01 -1.755096763372421265e-01 -5.281760692596435547e-01
-5.759810805320739746e-01 1.960865110158920288e-01 -1.986667960882186890e-01 -2.219995260238647461e-01 3.615675270557403564e-01 -7.946308702230453491e-02 -2.152473032474517822e-01 -5.980523824691772461e-01
-1.463413983583450317e-01 -2.752524018287658691e-01 -2.050583362579345703e-01 -5.970506668090820312e-01 4.471704363822937012e-01 5.211678147315979004e-01 -1.761237531900405884e-01 4.129366949200630188e-02
-7.012467384338378906e-01 -4.326052665710449219e-01 -1.024304479360580444e-01 -2.040091603994369507e-01 -2.803961001336574554e-02 -3.273185193538665771e-01 -3.009895682334899902e-01 2.654721736907958984e-01
-4.306731224060058594e-01 -2.085472196340560913e-01 2.981991767883300781e-01 -4.000392258167266846e-01 -2.744997143745422363e-01 2.377250194549560547e-01 -1.136730387806892395e-01 -6.142392754554748535e-01
-6.643495708703994751e-02 -5.448532104492187500e-01 1.308578699827194214e-01 -2.441200613975524902e-01 -2.398026734590530396e-01 -1.876769214868545532e-01 -6.444887518882751465e-01 -3.375046849250793457e-01
-1.796164922416210175e-02 -5.635040402412414551e-01 -5.336310267448425293e-01 -3.116487860679626465e-01 -4.008856415748596191e-02 -3.692706227302551270e-01 -3.897927403450012207e-01 1.017215847969055176e-01
1.545040309429168701e-01 -5.114033818244934082e-01 2.325147688388824463e-01 -4.451791942119598389e-01 4.439373910427093506e-01 -2.442727535963058472e-01 -2.619282156229019165e-02 -4.526717662811279297e-01
-2.319114208221435547e-01 -2.154612690210342407e-01 -2.812265753746032715e-01 2.492688447237014771e-01 -2.314461395144462585e-02 1.413796097040176392e-01 -3.737571835517883301e-01 -7.735322117805480957e-01
-3.183469772338867188e-01 -5.569921731948852539e-01 2.181977480649948120e-01 -5.741038918495178223e-01 -3.490882813930511475e-01 6.972017884254455566e-02 -2.302707135677337646e-01 -1.773730516433715820e-01
-7.382746338844299316e-01 -1.638419032096862793e-01 -1.558915525674819946e-02 -2.337367087602615356e-01 5.302471518516540527e-01 9.250051528215408325e-02 2.571574449539184570e-01 -1.318413615226745605e-01
-6.029163599014282227e-01 9.758810698986053467e-02 -2.463917583227157593e-01 -8.444926142692565918e-02 3.384172618389129639e-01 -3.849027678370475769e-02 7.389389909803867340e-03 -6.656316518783569336e-01
-6.211306452751159668e-01 -1.827369928359985352e-01 1.405786424875259399e-01 -1.261729598045349121e-01 6.344737410545349121e-01 1.191240996122360229e-01 2.727704346179962158e-01 -2.323159575462341309e-01
-2.534141540527343750e-01 -3.789057582616806030e-02 -2.087689340114593506e-01 -6.574859023094177246e-01 3.730703890323638916e-01 3.800888955593109131e-01 -3.844110369682312012e-01 -1.644767373800277710e-01
-3.785576671361923218e-02 -4.491180777549743652e-01 2.946705222129821777e-01 -7.020976394414901733e-03 5.180751681327819824e-01 -3.361408039927482605e-02 -6.262032985687255859e-01 -2.198128849267959595e-01
3.090836666524410248e-02 -5.979149937629699707e-01 -2.239468544721603394e-01 -3.343138694763183594e-01 4.761618077754974365e-01 -3.679656386375427246e-01 -2.444862127304077148e-01 2.402543276548385620e-01
-6.725866794586181641e-01 -5.086467787623405457e-02 -1.147798746824264526e-01 -6.197289377450942993e-02 4.242225289344787598e-01 -1.933074742555618286e-01 2.775372564792633057e-01 -4.833896756172180176e-01
-2.665286064147949219e-01 -2.503882944583892822e-01 3.488171100616455078e-02 -8.012233674526214600e-02 7.646390199661254883e-01 3.411286771297454834e-01 -3.925114274024963379e-01 -5.937302112579345703e-02
-5.773649215698242188e-01 -1.687830686569213867e-01 2.740190625190734863e-01 -3.641426563262939453e-01 -2.767648994922637939e-01 2.351213097572326660e-01 -2.969053760170936584e-02 -5.456309914588928223e-01
-6.177493929862976074e-01 -4.256148636341094971e-02 -1.233164891600608826e-01 -8.294695056974887848e-03 8.208586275577545166e-02 -1.588595807552337646e-01 2.474334239959716797e-01 -7.128118276596069336e-01
-9.866721928119659424e-02 -4.373166263103485107e-01 -8.398975431919097900e-02 -6.946378350257873535e-01 -1.221788451075553894e-01 -8.557382971048355103e-02 2.772305309772491455e-01 -4.586234688758850098e-01
-4.780690968036651611e-01 -4.066194593906402588e-02 -4.815618991851806641e-01 -2.944368124008178711e-02 1.802896559238433838e-01 3.290148973464965820e-01 -2.354405224323272705e-01 -5.838153958320617676e-01
-2.185443043708801270e-01 -7.565649151802062988e-01 -2.767272293567657471e-01 -3.350259661674499512e-01 -1.344210058450698853e-01 -3.235826492309570312e-01 2.573287487030029297e-01 -4.510851949453353882e-02
-1.780471391975879669e-02 -1.492363363504409790e-01 7.421376556158065796e-02 -6.243867054581642151e-02 5.317651629447937012e-01 1.444855928421020508e-01 -4.459141194820404053e-01 -6.822870373725891113e-01
-2.194311171770095825e-01 -7.991154193878173828e-01 -2.671076059341430664e-01 -2.303692977875471115e-03 1.450369358062744141e-01 -3.237685859203338623e-01 -3.048906922340393066e-01 1.519624441862106323e-01
-4.480229616165161133e-01 -3.457027077674865723e-01 -5.028823018074035645e-01 3.520739078521728516e-01 3.880553841590881348e-01 2.706702947616577148e-01 -6.959492806345224380e-03 -2.811060845851898193e-01
9.688629209995269775e-02 -5.518355369567871094e-01 -1.780030429363250732e-01 -4.650356769561767578e-01 -1.139215193688869476e-02 -3.465423285961151123e-01 2.409101128578186035e-01 -5.097924470901489258e-01
-4.239823520183563232e-01 -3.469109535217285156e-01 -4.970143437385559082e-01 2.880926728248596191e-01 -1.589668840169906616e-01 1.929772794246673584e-01 -1.067719236016273499e-01 -5.440221428871154785e-01
-4.701275825500488281e-01 -1.642233431339263916e-01 2.885231375694274902e-01 -3.937150239944458008e-01 -1.728351414203643799e-01 3.916668891906738281e-01 -3.636544197797775269e-02 -5.737214088439941406e-01
-3.412833511829376221e-01 -3.491063714027404785e-01 -3.791690468788146973e-01 3.554855883121490479e-01 4.587577879428863525e-01 2.940684258937835693e-01 -6.578201055526733398e-02 -4.361753463745117188e-01
2.597620785236358643e-01 -4.127683639526367188e-01 -2.922014892101287842e-01 -6.283927559852600098e-01 4.053881391882896423e-02 1.412885785102844238e-01 -3.204385936260223389e-01 -3.969887197017669678e-01
1.628567874431610107e-01 -7.923197150230407715e-01 1.006120145320892334e-01 -1.383043974637985229e-01 3.570463955402374268e-01 -3.255601227283477783e-01 -3.094383142888545990e-02 -2.864040434360504150e-01
-4.126082062721252441e-01 5.104513093829154968e-02 -5.604784488677978516e-01 -4.700933396816253662e-01 3.423010930418968201e-02 -1.842109486460685730e-02 -2.491241693496704102e-01 -4.779656529426574707e-01
-2.759013175964355469e-01 -7.732120752334594727e-01 -5.098559260368347168e-01 -2.773809060454368591e-02 -1.073556244373321533e-01 2.125056087970733643e-01 -4.245511814951896667e-02 8.253861963748931885e-02
3.677424043416976929e-02 -4.888532161712646484e-01 -3.028815686702728271e-01 -4.355354309082031250e-01 -1.297843307256698608e-01 -3.912428617477416992e-01 2.257111668586730957e-01 -5.073277950286865234e-01
2.341263554990291595e-02 -3.241980373859405518e-01 -2.021291851997375488e-01 -6.843321323394775391e-01 4.280178546905517578e-01 4.458068609237670898e-01 -5.230093747377395630e-02 -2.241401560604572296e-02
-1.612693965435028076e-01 -7.418527603149414062e-01 3.435591459274291992e-01 -1.212665662169456482e-01 -1.048855707049369812e-01 6.150983273983001709e-02 -4.174065291881561279e-01 -3.192106187343597412e-01
-6.389864534139633179e-02 -2.580921351909637451e-01 2.521329820156097412e-01 -3.974889218807220459e-01 2.384795248508453369e-01 1.970007568597793579e-01 -5.243141651153564453e-01 -5.806459784507751465e-01
-6.303973197937011719e-01 -1.385685652494430542e-01 -1.302949339151382446e-01 1.143501698970794678e-01 3.487994372844696045e-01 2.985173165798187256e-01 1.090373769402503967e-01 -5.750499963760375977e-01
-3.834129571914672852e-01 -3.416436910629272461e-01 1.080019548535346985e-01 3.031015098094940186e-01 2.961299419403076172e-01 -2.951574623584747314e-01 -6.695110797882080078e-01 -9.840259701013565063e-02
-5.697236210107803345e-02 -5.130057334899902344e-01 1.716588735580444336e-01 -1.320749074220657349e-01 6.605955958366394043e-01 4.783120937645435333e-03 -4.997169077396392822e-01 -2.329357154667377472e-02
1.340743340551853180e-02 -4.710678756237030029e-01 -2.767618000507354736e-01 -1.946894079446792603e-01 5.920466184616088867e-01 -5.326139926910400391e-01 1.194695159792900085e-01 -1.222475469112396240e-01
1.297346651554107666e-01 -7.600911855697631836e-01 -4.746509492397308350e-01 -5.276717245578765869e-02 1.270004361867904663e-01 -8.949032425880432129e-02 -3.896318078041076660e-01 -3.744288161396980286e-02
-4.114730954170227051e-01 -1.701082587242126465e-01 3.198681473731994629e-01 -3.367914557456970215e-01 4.825666919350624084e-02 -2.852392792701721191e-01 1.755688190460205078e-01 -6.866544485092163086e-01
-3.470728993415832520e-01 -7.141491770744323730e-01 -4.711326956748962402e-01 1.794112920761108398e-01 -1.160246804356575012e-01 2.674843966960906982e-01 -1.709900051355361938e-01 -3.361171111464500427e-02
-4.752922058105468750e-01 -1.948833614587783813e-01 2.935463488101959229e-01 -1.388934552669525146e-01 5.998480916023254395e-01 3.124061822891235352e-01 -4.141795635223388672e-01 -4.119431227445602417e-02
-7.628466933965682983e-02 -2.094746083021163940e-01 -3.535417094826698303e-02 -5.171050429344177246e-01 3.537968993186950684e-01 5.065304040908813477e-01 -4.391401708126068115e-01 -3.272066712379455566e-01
-2.515392601490020752e-01 -7.121244668960571289e-01 -6.318273395299911499e-02 -4.939037859439849854e-01 -1.392645090818405151e-01 2.521787285804748535e-01 -2.952652573585510254e-01 1.072541698813438416e-01
-2.174695730209350586e-01 -5.832855701446533203e-01 -4.448438882827758789e-01 -1.601550877094268799e-01 -1.679155677556991577e-01 -5.619987249374389648e-01 -2.108902186155319214e-01 2.088584937155246735e-02
-2.364220470190048218e-01 -7.491153478622436523e-01 -1.463831067085266113e-01 1.833115518093109131e-02 4.921384751796722412e-01 -2.573088109493255615e-01 2.276064455509185791e-01 3.088587895035743713e-02
1.071097999811172485e-01 -4.535125792026519775e-01 -3.864513039588928223e-01 -5.851598381996154785e-01 2.026891559362411499e-01 -3.432997763156890869e-01 -3.359394669532775879e-01 1.389398872852325439e-01
-3.077092468738555908e-01 -4.381816685199737549e-01 4.439089000225067139e-01 1.592995822429656982e-01 2.563893981277942657e-02 1.829301705583930016e-03 -5.201745629310607910e-01 -4.686559438705444336e-01
-2.528247535228729248e-01 -8.711736798286437988e-01 -1.361228525638580322e-01 5.059516057372093201e-02 1.489492803812026978e-01 -3.653069138526916504e-01 -1.398558728396892548e-03 2.024442330002784729e-02
1.428336501121520996e-01 -2.499514222145080566e-01 -7.472509890794754028e-02 -1.838806420564651489e-01 7.308140993118286133e-01 7.388024777173995972e-02 -4.257451891899108887e-01 -3.961319029331207275e-01
5.560920760035514832e-02 -5.056033730506896973e-01 -5.484584569931030273e-01 -3.680442571640014648e-01 -1.033975556492805481e-01 -4.983211457729339600e-01 -1.785341799259185791e-01 -1.188283935189247131e-01
-1.974364668130874634e-01 -7.268545031547546387e-01 -3.801358342170715332e-01 -2.157140374183654785e-01 2.986103892326354980e-01 -2.749754488468170166e-01 2.681402564048767090e-01 7.061694562435150146e-02
-6.048962846398353577e-02 -3.280430138111114502e-01 1.177574992179870605e-01 -2.555493712425231934e-01 1.583096832036972046e-01 -5.156852006912231445e-01 1.320914737880229950e-02 -7.199921607971191406e-01
5.098172277212142944e-02 -5.709879994392395020e-01 -3.316059410572052002e-01 -7.185825705528259277e-01 1.784445159137248993e-02 -1.734486520290374756e-01 1.191314682364463806e-01 -2.133104577660560608e-02
-7.017349600791931152e-01 5.456234514713287354e-02 -2.612586021423339844e-01 -3.813129961490631104e-01 2.456940263509750366e-01 -6.529492884874343872e-02 1.116424724459648132e-01 -4.624308645725250244e-01
1.694071441888809204e-01 -8.401365280151367188e-01 -1.190881952643394470e-01 -2.512157894670963287e-02 1.265936493873596191e-01 -2.913793921470642090e-01 -2.386651560664176941e-02 -3.862141370773315430e-01
1.024090051651000977e-01 -4.686363637447357178e-01 -2.882115542888641357e-01 -4.017409980297088623e-01 4.396035075187683105e-01 -4.325490593910217285e-01 2.330781817436218262e-01 -3.012560009956359863e-01
9.737297147512435913e-02 -6.400628089904785156e-01 -5.639864206314086914e-01 -2.301699966192245483e-01 -1.136731803417205811e-01 -3.613198399543762207e-01 -2.466215342283248901e-01 -7.405103743076324463e-02
-2.118703536689281464e-02 -5.350831151008605957e-01 3.988298475742340088e-01 -5.888419691473245621e-03 1.940716356039047241e-01 -2.198464870452880859e-01 -4.891431927680969238e-01 -4.784138500690460205e-01
-6.271780729293823242e-01 -2.096804678440093994e-01 2.192502021789550781e-01 -2.415566444396972656e-01 3.296269476413726807e-01 5.242281556129455566e-01 -1.379396468400955200e-01 -2.318731546401977539e-01
2.303818166255950928e-01 -5.322028398513793945e-01 -4.908065497875213623e-01 -1.089825257658958435e-01 4.044817388057708740e-01 -3.709160089492797852e-01 1.982085779309272766e-02 -3.306647539138793945e-01
-4.434723556041717529e-01 -5.838401317596435547e-01 1.107457652688026428e-01 -4.026955664157867432e-01 3.131473958492279053e-01 2.006364613771438599e-01 -2.218405604362487793e-01 3.170253038406372070e-01
-6.629850715398788452e-03 -7.708952426910400391e-01 -3.056166768074035645e-01 -2.764637172222137451e-01 2.118798196315765381e-01 1.262786686420440674e-01 -4.051496684551239014e-01 1.041983887553215027e-01
-5.026411414146423340e-01 -9.520610421895980835e-02 3.174405395984649658e-01 -5.025414824485778809e-01 1.979733258485794067e-01 8.991938084363937378e-02 2.106800675392150879e-01 -5.415776371955871582e-01
-4.867745935916900635e-02 -7.509742379188537598e-01 -5.079662799835205078e-01 -1.937028169631958008e-01 4.922318458557128906e-02 -2.345014959573745728e-01 -2.731939256191253662e-01 7.790257036685943604e-02
-4.551035761833190918e-01 -5.847714468836784363e-02 -6.182637214660644531e-01 5.195567756891250610e-02 2.915291488170623779e-01 2.525203227996826172e-01 -3.279269635677337646e-01 -3.849931359291076660e-01
6.996627897024154663e-02 -6.537138223648071289e-01 2.937052845954895020e-01 -5.888046696782112122e-02 1.411495823413133621e-02 -2.713615000247955322e-01 -4.288791716098785400e-01 -4.693182110786437988e-01
-6.138209104537963867e-01 -1.056360974907875061e-01 7.891779392957687378e-02 1.012325566262006760e-02 3.935611844062805176e-01 -8.283803611993789673e-02 2.618310749530792236e-01 -6.127205491065979004e-01
-7.349786162376403809e-01 -2.867997288703918457e-01 3.865443468093872070e-01 -7.879606448113918304e-03 2.872194051742553711e-01 -3.043673336505889893e-01 -1.263921707868576050e-01 -1.922609508037567139e-01
-1.647494584321975708e-01 -2.775213122367858887e-01 2.363288402557373047e-02 -8.477326035499572754e-01 -2.265488952398300171e-01 -6.429053843021392822e-02 -3.120338320732116699e-01 -1.542976200580596924e-01
-6.438897848129272461e-01 -8.246492594480514526e-02 1.207113042473793030e-01 1.485138684511184692e-01 -2.476636134088039398e-02 -1.281957030296325684e-01 -2.743814587593078613e-01 -6.705560684204101562e-01
-2.264942228794097900e-01 -2.291216701269149780e-01 -2.034476026892662048e-02 -5.318359732627868652e-01 4.005006253719329834e-01 3.121220171451568604e-01 -3.893634080886840820e-01 -4.511267542839050293e-01
-2.223897129297256470e-01 -7.494599372148513794e-02 2.323586791753768921e-01 2.641260251402854919e-02 5.013566613197326660e-01 -1.321253627538681030e-01 -4.722670316696166992e-01 -6.311781406402587891e-01
-3.103886544704437256e-01 -7.174634337425231934e-01 -4.313842356204986572e-01 -2.214594632387161255e-01 1.303606629371643066e-01 2.477316856384277344e-01 -1.364875286817550659e-01 2.382743209600448608e-01
-4.316827654838562012e-01 -3.360104858875274658e-01 -5.450237542390823364e-02 8.737309277057647705e-02 6.677435636520385742e-01 4.653960838913917542e-02 -4.789852797985076904e-01 -1.125531420111656189e-01
-3.026423752307891846e-01 -2.369944006204605103e-01 5.627000331878662109e-01 -2.867198884487152100e-01 4.567437171936035156e-01 -2.822012007236480713e-01 -1.090921163558959961e-01 -3.914692997932434082e-01
-6.895366907119750977e-01 -2.735140919685363770e-01 1.119224447757005692e-02 1.310552358627319336e-01 3.050552308559417725e-01 -5.575662255287170410e-01 1.544265449047088623e-01 -6.813351809978485107e-02
2.295963168144226074e-01 -4.608062207698822021e-01 -9.699186682701110840e-02 -1.010313723236322403e-02 4.825609028339385986e-01 -2.898772619664669037e-02 -6.224144101142883301e-01 -3.229996263980865479e-01
-2.579052150249481201e-01 -6.487345099449157715e-01 2.300942987203598022e-01 -2.365326583385467529e-01 -2.800898253917694092e-01 -1.776143908500671387e-01 -4.942544102668762207e-01 -2.223798781633377075e-01
-8.857616037130355835e-02 -8.847414255142211914e-01 -2.385963052511215210e-01 -1.374648362398147583e-01 3.999217599630355835e-02 -2.852954566478729248e-01 -2.218865007162094116e-01 3.654588386416435242e-02
-4.119265377521514893e-01 -1.992406845092773438e-01 -2.911840677261352539e-01 2.347916513681411743e-01 5.184896588325500488e-01 4.034954905509948730e-01 -1.087867170572280884e-01 -4.552249312400817871e-01
-2.378813624382019043e-01 -6.856154203414916992e-01 3.438767418265342712e-02 -6.185104846954345703e-01 -1.060368865728378296e-01 -4.049035534262657166e-02 -2.304596751928329468e-01 1.536595374345779419e-01
1.985704749822616577e-01 -5.512107610702514648e-01 -4.201765060424804688e-01 -2.603738307952880859e-01 4.024930596351623535e-01 -4.127698838710784912e-01 7.131606340408325195e-02 -2.737298607826232910e-01
-2.021583616733551025e-01 -6.584833860397338867e-01 -3.395492732524871826e-01 -1.386375576257705688e-01 2.923386693000793457e-01 -5.207224488258361816e-01 -5.117880180478096008e-02 1.782822757959365845e-01
8.940300904214382172e-03 -5.199192762374877930e-01 1.651316583156585693e-01 -4.264282882213592529e-01 2.799884080886840820e-01 -2.347498685121536255e-01 3.030344843864440918e-01 -5.432896614074707031e-01
-3.829889595508575439e-01 -6.964406967163085938e-01 -1.258477121591567993e-01 3.255661204457283020e-02 1.188194304704666138e-01 -4.024221599102020264e-01 -3.870507478713989258e-01 1.597570776939392090e-01
-2.489044666290283203e-01 -1.205394696444272995e-02 2.461058944463729858e-01 -1.616237014532089233e-01 6.612541079521179199e-01 -2.716606259346008301e-01 -4.736202061176300049e-01 -3.403504192829132080e-01
-1.004679501056671143e-01 -4.169621765613555908e-01 1.054343208670616150e-01 3.334771376103162766e-03 1.096131652593612671e-01 1.531417481601238251e-02 -6.439884901046752930e-01 -6.147767901420593262e-01
-2.972559034824371338e-01 -7.894766330718994141e-02 1.977479457855224609e-02 -1.387577205896377563e-01 5.946109890937805176e-01 4.044277369976043701e-01 -5.420191287994384766e-01 -2.735925614833831787e-01
1.365158557891845703e-01 -4.618518352508544922e-01 1.691478639841079712e-01 -2.062194943428039551e-01 6.600158810615539551e-01 -1.527860909700393677e-01 -3.413402438163757324e-01 -3.484840691089630127e-01
-7.885680794715881348e-01 -4.274381995201110840e-01 1.841628551483154297e-01 2.838924340903759003e-02 2.344606220722198486e-01 -2.873671054840087891e-01 -2.457094937562942505e-02 1.502652019262313843e-01
1.439056545495986938e-01 -5.036436915397644043e-01 4.469066113233566284e-02 -2.383175492286682129e-01 -1.044119149446487427e-02 1.223785653710365295e-01 -6.356502175331115723e-01 -4.976995289325714111e-01
-2.774828374385833740e-01 -3.165067732334136963e-01 -5.446906015276908875e-02 -5.262744426727294922e-01 -6.636734306812286377e-02 -4.168080091476440430e-01 3.204407989978790283e-01 -5.119367837905883789e-01
9.879512712359428406e-03 -1.265109479427337646e-01 -4.694266244769096375e-02 -1.931972056627273560e-01 5.120911002159118652e-01 2.495687603950500488e-01 -5.352572202682495117e-01 -5.773614645004272461e-01
-2.837529480457305908e-01 -6.346692889928817749e-02 -1.547918915748596191e-01 -6.724116206169128418e-01 4.183750450611114502e-01 4.185414016246795654e-01 -1.150178462266921997e-01 -2.755259871482849121e-01
1.643468439579010010e-01 -3.945331275463104248e-01 -3.909212946891784668e-01 -7.247562408447265625e-01 1.288338452577590942e-01 -9.463997185230255127e-02 -3.369656801223754883e-01 -1.190934237092733383e-02
-4.288729727268218994e-01 -3.208479145541787148e-03 1.536156833171844482e-01 -1.139654889702796936e-01 -1.105418205261230469e-01 2.434769570827484131e-01 -5.554768443107604980e-01 -6.319942474365234375e-01
-3.679080009460449219e-01 -5.824581384658813477e-01 1.977203339338302612e-01 -3.815790116786956787e-01 3.092168867588043213e-01 3.103810250759124756e-01 3.751756250858306885e-01 -8.934265375137329102e-02
3.187365829944610596e-02 -4.998953640460968018e-01 7.767082005739212036e-02 -6.929790973663330078e-02 6.243775486946105957e-01 -7.465568184852600098e-02 -5.837455987930297852e-01 -4.554131999611854553e-02
1.474307756870985031e-02 -6.670101284980773926e-01 -1.581963300704956055e-01 -6.121982932090759277e-01 -7.909914851188659668e-02 -3.500269055366516113e-01 -1.565456688404083252e-01 -4.225254058837890625e-02
-3.617476224899291992e-01 -6.013098359107971191e-01 2.806189954280853271e-01 -4.282612800598144531e-01 -2.387049794197082520e-01 2.468767464160919189e-01 -3.311990499496459961e-01 -1.333760172128677368e-01
-6.766471862792968750e-01 -4.843929409980773926e-02 -2.811726331710815430e-01 -5.211805701255798340e-01 1.340412795543670654e-01 3.300448954105377197e-01 -2.275339365005493164e-01 1.022089123725891113e-01
8.395789563655853271e-02 -4.734664559364318848e-01 -3.262295126914978027e-01 -6.399533748626708984e-01 7.838431000709533691e-02 2.462912052869796753e-01 -3.608005642890930176e-01 -2.362926751375198364e-01
-5.965871810913085938e-01 -1.799619942903518677e-01 -1.347501724958419800e-01 -1.483118087053298950e-01 3.529002964496612549e-01 7.559611648321151733e-02 4.671008288860321045e-01 -4.723417758941650391e-01
-2.165324836969375610e-01 -7.623728513717651367e-01 1.443921178579330444e-01 -8.711194247007369995e-02 2.216886579990386963e-01 7.833383232355117798e-02 -5.353623628616333008e-01 3.961014002561569214e-02
-2.195719331502914429e-01 -3.874571919441223145e-01 1.097901612520217896e-01 -4.418302178382873535e-01 2.127604745328426361e-02 -4.210763573646545410e-01 2.708568871021270752e-01 -5.858974456787109375e-01
2.986465990543365479e-01 -6.083078980445861816e-01 -1.283236294984817505e-01 -3.484101295471191406e-01 -1.727816998027265072e-03 1.721577160060405731e-02 -3.466188609600067139e-01 -5.314801931381225586e-01
9.701864328235387802e-04 -4.629890322685241699e-01 -6.146959066390991211e-01 -1.460355520248413086e-01 -3.949404135346412659e-02 -5.729058980941772461e-01 -2.183199822902679443e-01 -9.496382623910903931e-02
1.021681725978851318e-01 -6.930750012397766113e-01 -2.690862417221069336e-01 -2.061157375574111938e-01 5.292706489562988281e-01 -2.482410669326782227e-01 -1.884443461894989014e-01 1.305963248014450073e-01
3.067450784146785736e-02 -6.726763248443603516e-01 -2.181489318609237671e-01 -3.535066172480583191e-02 -1.699332892894744873e-01 1.600864715874195099e-02 -5.711497664451599121e-01 -3.773345053195953369e-01
-6.002116203308105469e-01 -1.036468148231506348e-02 7.523854076862335205e-02 -3.026382029056549072e-01 6.160566806793212891e-01 1.441833823919296265e-01 3.604556992650032043e-02 -3.751986026763916016e-01
-7.173675894737243652e-01 -4.417094588279724121e-01 -2.467783540487289429e-02 -1.877718269824981689e-01 4.606809001415967941e-03 -4.216107130050659180e-01 2.764672636985778809e-01 -1.407638005912303925e-02
-2.777585983276367188e-01 -5.741356015205383301e-01 -2.245374917984008789e-01 -2.061132490634918213e-01 -1.523260474205017090e-01 -5.787270069122314453e-01 3.067601323127746582e-01 -2.192918658256530762e-01
9.598369896411895752e-02 -3.728060126304626465e-01 1.277152299880981445e-01 -1.010378375649452209e-01 5.510870814323425293e-01 8.613012731075286865e-02 -6.044035553932189941e-01 -3.858289122581481934e-01
-1.366181112825870514e-02 -4.413287937641143799e-01 -4.575804471969604492e-01 -3.050699830055236816e-01 -1.654622703790664673e-01 -6.120079755783081055e-01 -2.174997627735137939e-01 -2.309914678335189819e-01
-1.685397922992706299e-01 -5.904846787452697754e-01 -1.171934530138969421e-01 -5.422464013099670410e-01 -3.548642154783010483e-03 -1.284575164318084717e-01 4.054218232631683350e-01 -3.664370477199554443e-01
-5.756016373634338379e-01 -3.098638951778411865e-01 -5.260937213897705078e-01 2.392424345016479492e-01 8.478049933910369873e-02 2.318651527166366577e-01 8.039324730634689331e-02 -4.138154983520507812e-01
6.571572273969650269e-02 -6.054167151451110840e-01 -4.549704492092132568e-02 -4.209523797035217285e-01 -2.744755744934082031e-01 1.594676822423934937e-01 -5.100773572921752930e-01 -2.982204556465148926e-01
-5.856709480285644531e-01 -4.799455702304840088e-01 -7.351710647344589233e-02 -2.699573896825313568e-02 6.110280156135559082e-01 -1.018173694610595703e-01 9.911169856786727905e-02 1.642036736011505127e-01
3.900739550590515137e-02 -4.533331096172332764e-01 1.191997900605201721e-02 4.111994057893753052e-03 6.936959624290466309e-01 6.169705837965011597e-02 -5.016970038414001465e-01 -2.368291765451431274e-01
1.581990271806716919e-01 -3.695838451385498047e-01 -1.884328871965408325e-01 -5.034204125404357910e-01 2.201401740312576294e-01 2.336061447858810425e-01 -5.149370431900024414e-01 -4.257327914237976074e-01
-3.822776973247528076e-01 -8.298190683126449585e-02 -5.902483463287353516e-01 5.318648368120193481e-02 1.429630368947982788e-01 3.355276882648468018e-01 -5.402901768684387207e-01 -2.661296427249908447e-01
-3.292972445487976074e-01 -2.905617356300354004e-01 1.911554783582687378e-01 -5.643347501754760742e-01 4.230414927005767822e-01 4.100015759468078613e-01 1.919197142124176025e-01 -2.611980736255645752e-01
-5.985316038131713867e-01 -1.175050735473632812e-01 -1.317835152149200439e-01 -1.263605356216430664e-01 4.380192756652832031e-01 -7.882100343704223633e-02 4.005280137062072754e-01 -4.859240353107452393e-01
5.885132774710655212e-02 -5.708472728729248047e-01 -3.810786902904510498e-01 -3.548576533794403076e-01 2.029969543218612671e-01 -4.862861335277557373e-01 -3.349680602550506592e-01 9.818100929260253906e-02
-1.089022159576416016e-01 -7.582746148109436035e-01 2.383197396993637085e-01 -1.350743621587753296e-01 -2.032596766948699951e-01 -7.184990495443344116e-02 -4.314348995685577393e-01 -3.248161971569061279e-01
-2.118671387434005737e-01 -7.814232707023620605e-01 -3.741736114025115967e-01 2.496908605098724365e-02 2.291799522936344147e-03 3.539716899394989014e-01 -2.731879949569702148e-01 6.267181783914566040e-02
3.209521248936653137e-02 -7.896213531494140625e-01 -4.255152344703674316e-01 -1.394118964672088623e-01 1.056639254093170166e-01 -5.619466677308082581e-02 -3.999943733215332031e-01 -2.551513910293579102e-02
-4.956881999969482422e-01 -1.677576005458831787e-01 3.400062024593353271e-01 -2.403405457735061646e-01 -2.124689966440200806e-01 1.748682558536529541e-01 -2.532284259796142578e-01 -6.426012516021728516e-01
-1.963863968849182129e-01 -5.856435298919677734e-01 3.554739356040954590e-01 -1.033504400402307510e-02 -1.650292575359344482e-01 -2.934035360813140869e-01 -4.162771105766296387e-01 -4.531871080398559570e-01
-5.991477370262145996e-01 5.029075220227241516e-02 1.296555390581488609e-03 -2.425504848361015320e-02 5.531437993049621582e-01 -2.194247096776962280e-01 9.684684127569198608e-02 -5.238399505615234375e-01
-2.227260470390319824e-01 -5.370063781738281250e-01 -3.957915306091308594e-02 -2.177219241857528687e-01 -5.493287928402423859e-03 3.811227530241012573e-02 -7.805337309837341309e-01 4.829369485378265381e-02
-3.524883389472961426e-01 -8.158568739891052246e-01 -1.483345925807952881e-01 2.202450186014175415e-01 1.165983527898788452e-01 2.542223036289215088e-01 -2.445146292448043823e-01 4.008463397622108459e-02
-4.095937311649322510e-01 -4.960660636425018311e-01 3.842293620109558105e-01 -1.019375026226043701e-01 -9.664991497993469238e-02 -4.669502973556518555e-01 -4.186743497848510742e-01 -1.595490872859954834e-01
-4.742849767208099365e-01 -1.677686870098114014e-01 3.000464439392089844e-01 -3.533326387405395508e-01 -2.056508213281631470e-01 2.165386229753494263e-01 -1.756270825862884521e-01 -6.418796777725219727e-01
-6.380845308303833008e-01 -1.456739604473114014e-01 1.441917270421981812e-01 5.031891539692878723e-02 6.313251256942749023e-01 -4.510177299380302429e-02 2.026968747377395630e-01 -3.265154957771301270e-01
-2.993874251842498779e-01 -1.837256252765655518e-01 3.864097595214843750e-01 -6.126599311828613281e-01 -4.767444729804992676e-02 2.265266180038452148e-01 -1.933571994304656982e-01 -5.108552575111389160e-01
2.442834675312042236e-01 -5.494208931922912598e-01 -4.400175511837005615e-01 -2.020828127861022949e-01 5.670817494392395020e-01 -1.231814250349998474e-01 1.358174085617065430e-01 -2.209247946739196777e-01
-6.774424016475677490e-02 -4.480607807636260986e-01 -7.694142311811447144e-02 -7.706644535064697266e-01 -1.978044211864471436e-02 2.766764163970947266e-01 1.727768778800964355e-01 -2.966744005680084229e-01
-3.655192255973815918e-01 -4.661862850189208984e-01 2.647866606712341309e-01 -3.708132803440093994e-01 2.365102469921112061e-01 -4.614987969398498535e-01 3.230976760387420654e-01 -2.610386312007904053e-01
-5.188810452818870544e-02 -3.527809679508209229e-01 -8.069446682929992676e-02 -5.133431553840637207e-01 1.617669612169265747e-01 -5.356751084327697754e-01 2.554431855678558350e-01 -4.737646877765655518e-01
-6.959842890501022339e-02 -2.685369253158569336e-01 6.264121085405349731e-02 -3.877807557582855225e-01 5.660596489906311035e-01 -5.967525243759155273e-01 1.188074201345443726e-01 -2.794530093669891357e-01
3.575108200311660767e-02 -7.283402085304260254e-01 -5.655214786529541016e-01 -1.498874425888061523e-01 4.986893013119697571e-02 -2.598924096673727036e-03 -3.426972627639770508e-01 7.763017714023590088e-02
-5.132547616958618164e-01 -8.371277153491973877e-02 -1.298989169299602509e-02 -2.926083803176879883e-01 4.673720598220825195e-01 5.352304782718420029e-03 3.276837468147277832e-01 -5.638540387153625488e-01
-1.580953001976013184e-01 -4.262591302394866943e-01 -1.861671656370162964e-01 -3.518131375312805176e-01 2.031066566705703735e-01 -4.144427180290222168e-01 4.315786659717559814e-01 -4.853897988796234131e-01
7.777868956327438354e-02 -3.865929245948791504e-01 -2.964612841606140137e-01 -1.959528923034667969e-01 6.393526196479797363e-01 -4.517240226268768311e-01 1.753855347633361816e-01 -2.731722593307495117e-01
-7.906215786933898926e-01 -1.660968991927802563e-03 -7.366462051868438721e-02 -3.752254247665405273e-01 4.548653364181518555e-01 1.000631824135780334e-01 5.101720243692398071e-02 -9.579343348741531372e-02
-5.678870901465415955e-02 -6.823724508285522461e-01 -4.645054340362548828e-01 2.522669732570648193e-02 4.195313155651092529e-01 -2.649565637111663818e-01 2.266680151224136353e-01 -1.309743821620941162e-01
2.199300006031990051e-02 -3.013027608394622803e-01 -3.654461801052093506e-01 -5.593208074569702148e-01 -5.411415547132492065e-02 -5.330364108085632324e-01 -2.915328741073608398e-01 -3.004910647869110107e-01
4.253044724464416504e-03 -5.384119749069213867e-01 -5.294337868690490723e-01 -1.118150278925895691e-01 3.915179371833801270e-01 -4.941168725490570068e-01 -1.144546344876289368e-01 -8.218362927436828613e-02
-1.559832990169525146e-01 -3.906602561473846436e-01 1.686886399984359741e-01 -2.268340438604354858e-01 4.078114628791809082e-01 -5.267836451530456543e-01 1.726815253496170044e-01 -5.191475749015808105e-01
-4.636863768100738525e-01 -2.079870998859405518e-01 4.190785586833953857e-01 -3.910304009914398193e-01 -1.773660033941268921e-01 1.640769541263580322e-01 -2.089894115924835205e-01 -5.578065514564514160e-01
1.268131434917449951e-01 -4.277694225311279297e-01 -3.138088285923004150e-01 -4.828823208808898926e-01 -2.401356995105743408e-01 -3.787463605403900146e-01 -2.759858071804046631e-01 -4.381760060787200928e-01
-2.616073489189147949e-01 -5.341595411300659180e-01 2.971769869327545166e-01 -1.746429949998855591e-01 -2.664194405078887939e-01 8.633815497159957886e-02 -5.831348896026611328e-01 -3.300618827342987061e-01
-1.845784932374954224e-01 -3.615135848522186279e-01 -2.652937769889831543e-01 -6.243993043899536133e-01 2.766560614109039307e-01 -3.551338315010070801e-01 3.544890582561492920e-01 -2.160150259733200073e-01
-7.281719148159027100e-02 -5.985246896743774414e-01 -4.922258257865905762e-01 9.780059754848480225e-02 4.682568907737731934e-01 -3.751651346683502197e-01 1.251205205917358398e-01 -9.458361566066741943e-02
-2.006403654813766479e-01 -6.557111144065856934e-01 -2.219197899103164673e-01 -4.261985123157501221e-01 1.905493587255477905e-01 -4.572362601757049561e-01 2.313407510519027710e-01 -5.445636925287544727e-04
-1.121422052383422852e-01 -4.400988817214965820e-01 -2.251393161714076996e-02 -6.326937079429626465e-01 5.187538266181945801e-01 2.675126194953918457e-01 -1.066691353917121887e-01 2.021932452917098999e-01
-4.410748779773712158e-01 -3.344745934009552002e-01 4.423352479934692383e-01 -3.434717059135437012e-01 -4.651791974902153015e-02 3.354595303535461426e-01 -4.800291359424591064e-02 -5.127817392349243164e-01
1.504211127758026123e-01 -7.243291735649108887e-01 -3.894928991794586182e-01 -2.661995291709899902e-01 4.541063606739044189e-01 -2.595396526157855988e-02 1.516137868165969849e-01 -1.675982959568500519e-02
-2.933247387409210205e-01 -2.383670806884765625e-01 3.151594400405883789e-01 -4.110789299011230469e-01 -1.173725575208663940e-01 2.516721487045288086e-01 -2.818191647529602051e-01 -6.574900150299072266e-01
4.357684031128883362e-02 -7.756862640380859375e-01 -2.989157140254974365e-01 -1.085529029369354248e-01 4.482726156711578369e-01 -3.045353293418884277e-01 7.705153897404670715e-03 -3.909054026007652283e-02
-4.256252646446228027e-01 -4.460499286651611328e-01 -4.966647326946258545e-01 2.633943259716033936e-01 2.020576298236846924e-01 4.017148315906524658e-01 1.368581503629684448e-01 -2.879198789596557617e-01
-3.876200318336486816e-01 -3.114645183086395264e-01 -4.560178518295288086e-01 4.096792936325073242e-01 4.561387896537780762e-01 2.040823101997375488e-01 -8.547727949917316437e-03 -3.566033840179443359e-01
-6.543862819671630859e-02 -5.830883383750915527e-01 -1.913866996765136719e-01 -3.381842970848083496e-01 1.590169221162796021e-01 5.273209810256958008e-01 -4.480351805686950684e-01 -2.527839317917823792e-02
-5.240815877914428711e-01 -1.997743546962738037e-01 -2.527904212474822998e-01 3.393624424934387207e-01 3.135685324668884277e-01 3.487683236598968506e-01 -3.220279216766357422e-01 -4.274252951145172119e-01
-2.103138118982315063e-01 -5.786230564117431641e-01 -2.359862811863422394e-02 -6.597544550895690918e-01 3.095712363719940186e-01 1.444090455770492554e-01 2.595725953578948975e-01 3.262579068541526794e-02
-3.001864068210124969e-02 -3.386225104331970215e-01 -9.905268996953964233e-02 -7.405565381050109863e-01 4.547001123428344727e-01 3.272042572498321533e-01 -1.111907809972763062e-01 -4.466783255338668823e-03
2.951603531837463379e-01 -5.477300882339477539e-01 -2.022271007299423218e-01 -3.286182284355163574e-01 7.241935282945632935e-02 2.499890178442001343e-01 -4.511497914791107178e-01 -4.389889538288116455e-01
-1.773222684860229492e-01 -4.392019808292388916e-01 -1.992281675338745117e-01 -9.034322202205657959e-02 4.485524892807006836e-01 2.923218011856079102e-01 -6.641906499862670898e-01 -2.041956409811973572e-03
-3.895967304706573486e-01 -1.146506592631340027e-01 -4.880292117595672607e-01 5.838779360055923462e-02 4.413637518882751465e-01 4.306227862834930420e-01 -2.243210077285766602e-01 -4.036460518836975098e-01
9.221923351287841797e-02 -8.425778150558471680e-01 -3.242276608943939209e-01 -9.244716167449951172e-02 1.622510515153408051e-02 -8.907231502234935760e-03 -4.060892760753631592e-01 -5.135404691100120544e-02
-8.054011315107345581e-02 -6.243807673454284668e-01 -1.346977800130844116e-01 -4.721544682979583740e-01 2.979564368724822998e-01 -3.981567323207855225e-01 3.194889724254608154e-01 -1.149284765124320984e-01
-5.060632526874542236e-02 -3.910159468650817871e-01 4.063328802585601807e-01 -3.592727482318878174e-01 4.002011418342590332e-01 -1.281170397996902466e-01 5.798123031854629517e-02 -6.086258292198181152e-01
-2.587648667395114899e-02 -2.534431815147399902e-01 -2.227661162614822388e-01 -4.717124626040458679e-02 5.883257389068603516e-01 1.345206797122955322e-01 -7.125875949859619141e-01 -1.060331240296363831e-01
-3.513235747814178467e-01 -9.982897341251373291e-02 -5.729526653885841370e-02 -2.704366482794284821e-02 4.918375015258789062e-01 3.396891951560974121e-01 -3.945065140724182129e-01 -5.913234949111938477e-01
-6.304477453231811523e-01 -2.440971583127975464e-01 -2.734213471412658691e-01 -3.330052793025970459e-01 1.309407502412796021e-01 1.554754525423049927e-01 4.650354683399200439e-01 -3.157914876937866211e-01
-5.777584910392761230e-01 -1.053091511130332947e-01 -5.370813608169555664e-01 6.717241555452346802e-02 -7.528200000524520874e-02 2.234962582588195801e-01 -3.739464581012725830e-01 -4.082678854465484619e-01
-4.923422634601593018e-01 -6.258389353752136230e-01 1.423627734184265137e-01 -1.835529319941997528e-02 -3.403819501399993896e-01 4.191988706588745117e-01 -5.102898180484771729e-02 -2.261179387569427490e-01
-2.326722890138626099e-01 -5.079169869422912598e-01 -4.626199603080749512e-03 -6.191998124122619629e-01 1.219905465841293335e-01 -4.414213895797729492e-01 2.845762670040130615e-01 -1.172013953328132629e-01
-7.538223266601562500e-02 -3.577435612678527832e-01 -1.510317474603652954e-01 -6.284008026123046875e-01 -2.146877814084291458e-03 -4.998390972614288330e-01 2.209401577711105347e-01 -3.872733116149902344e-01
2.591936476528644562e-02 -8.552275896072387695e-01 1.650201082229614258e-01 -2.394321709871292114e-01 -4.797923937439918518e-02 -2.598005831241607666e-01 -2.374727725982666016e-01 -2.390877157449722290e-01
-8.115410804748535156e-01 -4.161112010478973389e-01 1.829494237899780273e-01 4.577936977148056030e-02 3.064549863338470459e-01 -1.487647891044616699e-01 7.725304365158081055e-02 1.033092439174652100e-01
1.226516887545585632e-01 -5.802184343338012695e-01 1.540033817291259766e-01 -3.594899177551269531e-01 5.823383331298828125e-01 -5.313659459352493286e-02 1.405603587627410889e-01 -3.655878305435180664e-01
1.418399363756179810e-01 -8.780064582824707031e-01 5.955151095986366272e-02 -4.184139519929885864e-02 2.302685230970382690e-01 -7.548600435256958008e-02 -1.848668158054351807e-01 -3.328538835048675537e-01
-7.354493737220764160e-01 -4.809067845344543457e-01 4.798240959644317627e-02 -2.028602808713912964e-01 7.124647498130798340e-02 1.122745275497436523e-01 -3.648749589920043945e-01 1.832291036844253540e-01
-2.107829302549362183e-01 -3.287944197654724121e-01 2.625939846038818359e-01 -5.990489125251770020e-01 6.041677594184875488e-01 1.248014792799949646e-01 1.257685720920562744e-01 -1.524394005537033081e-01
-7.603835314512252808e-02 -6.743502020835876465e-01 -2.438508421182632446e-01 2.070323228836059570e-01 3.082408010959625244e-01 -3.732774257659912109e-01 -4.421596229076385498e-01 -8.538648486137390137e-02
-6.432193517684936523e-01 -6.115999221801757812e-01 -3.610727787017822266e-01 3.558752313256263733e-02 -6.209163367748260498e-02 -2.146350592374801636e-01 7.596018910408020020e-02 1.577369570732116699e-01
-3.905583918094635010e-02 -4.449852108955383301e-01 1.089056357741355896e-01 -3.415273725986480713e-01 7.789053767919540405e-02 2.557331919670104980e-01 -6.578061580657958984e-01 -4.096170365810394287e-01
-4.969569668173789978e-02 -2.954620420932769775e-01 -1.933322101831436157e-01 -5.873135328292846680e-01 5.382822081446647644e-02 -5.233873128890991211e-01 2.118847221136093140e-01 -4.540826082229614258e-01
1.656652241945266724e-01 -5.797994732856750488e-01 -1.780768483877182007e-01 -4.022261500358581543e-01 4.919694364070892334e-01 4.815477132797241211e-02 2.681275606155395508e-01 -3.558723926544189453e-01
2.018961459398269653e-01 -2.788574397563934326e-01 4.094330966472625732e-02 -5.552021265029907227e-01 4.948374629020690918e-01 8.449354022741317749e-02 -3.543765246868133545e-01 -4.404143989086151123e-01
8.248521946370601654e-03 -6.289825439453125000e-01 -4.449698626995086670e-01 -1.613870710134506226e-01 4.143680930137634277e-01 -4.514000415802001953e-01 3.391321375966072083e-02 -6.046407669782638550e-02
-6.486084461212158203e-01 -1.623718142509460449e-01 -2.272038012742996216e-01 -4.867559075355529785e-01 7.676257193088531494e-02 -4.580188393592834473e-01 2.182573974132537842e-01 3.285763412714004517e-02
-6.598225235939025879e-01 -3.614943027496337891e-01 -5.718034878373146057e-02 -4.059378504753112793e-01 -1.799456775188446045e-02 -4.275607168674468994e-01 -8.623547106981277466e-02 2.744676172733306885e-01
-4.197940826416015625e-01 3.993733972311019897e-02 -4.871196150779724121e-01 -5.437191128730773926e-01 -5.663549900054931641e-02 -2.316538430750370026e-02 -2.801471650600433350e-01 -4.550114870071411133e-01
-2.405277490615844727e-01 -3.539634346961975098e-01 4.010197222232818604e-01 -5.385930538177490234e-01 3.075978159904479980e-01 -3.233109116554260254e-01 1.241533681750297546e-01 -3.890972435474395752e-01
-6.894105114042758942e-03 -7.547726631164550781e-01 -8.109234273433685303e-02 -3.655199408531188965e-01 3.787321448326110840e-01 -3.077450096607208252e-01 -1.893932968378067017e-01 1.267872899770736694e-01
-6.143454089760780334e-02 -3.800180852413177490e-01 -1.524945497512817383e-01 -6.863312125205993652e-01 -4.361274838447570801e-02 -4.249057173728942871e-01 1.825696229934692383e-01 -3.764683902263641357e-01
-3.959483280777931213e-02 -1.234814673662185669e-01 1.796335726976394653e-01 -2.704649567604064941e-01 4.654942750930786133e-01 -2.220929563045501709e-01 -6.046184301376342773e-01 -4.961768686771392822e-01
1.357050836086273193e-01 -3.946404159069061279e-01 -4.297596514225006104e-01 -6.921912431716918945e-01 -1.702794432640075684e-01 -2.198404669761657715e-01 -2.665383517742156982e-01 -1.168469414114952087e-01
-6.333863139152526855e-01 -2.733503580093383789e-01 -3.170102834701538086e-01 1.483876258134841919e-01 -1.088998047634959221e-03 4.530136287212371826e-01 -3.572892025113105774e-02 -4.416874647140502930e-01
-2.446792870759963989e-01 -1.432980149984359741e-01 4.250602331012487411e-03 -7.515779137611389160e-01 5.014168620109558105e-01 -7.825259864330291748e-02 -2.787763476371765137e-01 -1.394691765308380127e-01
-7.324883341789245605e-01 -1.108323261141777039e-01 8.673091977834701538e-02 -6.335227936506271362e-02 2.423404604196548462e-01 -3.562365844845771790e-02 3.306801319122314453e-01 -5.198981761932373047e-01
-3.477757871150970459e-01 -6.052474975585937500e-01 -2.659539282321929932e-01 -2.308197468519210815e-01 3.438798487186431885e-01 -3.749145865440368652e-01 3.601746559143066406e-01 -1.334021799266338348e-02
-2.527224719524383545e-01 -3.445976674556732178e-01 -1.056939512491226196e-01 -5.386409163475036621e-01 5.153788328170776367e-01 2.304646074771881104e-01 -1.522591989487409592e-02 -4.439792335033416748e-01
-2.812810242176055908e-01 -6.819868087768554688e-01 -1.288510411977767944e-01 -3.881646990776062012e-01 -3.130578100681304932e-01 1.039765849709510803e-01 -4.232549071311950684e-01 -2.322297170758247375e-02
2.663343846797943115e-01 -4.479034841060638428e-01 -2.530352771282196045e-01 -4.290043711662292480e-01 1.508297175168991089e-01 2.744423449039459229e-01 -4.529292583465576172e-01 -4.209081530570983887e-01
-2.390291839838027954e-01 -7.738972548395395279e-03 -7.347117066383361816e-01 1.655088923871517181e-02 2.553259730339050293e-01 7.190468162298202515e-02 -4.160265624523162842e-01 -3.991118967533111572e-01
-7.057050466537475586e-01 -1.941644251346588135e-01 2.451421469449996948e-01 -7.186131179332733154e-02 3.433346152305603027e-01 -4.765997529029846191e-01 8.109659701585769653e-02 -2.177596390247344971e-01
1.047604680061340332e-01 -6.189681887626647949e-01 -4.588511288166046143e-01 -3.467609286308288574e-01 2.548972666263580322e-01 -4.057554006576538086e-01 4.245235398411750793e-02 -2.090546935796737671e-01
-5.979384183883666992e-01 -2.199053317308425903e-01 -4.533411860466003418e-01 -5.125251412391662598e-01 1.710864156484603882e-02 3.014018237590789795e-01 -7.305099070072174072e-02 1.715777665376663208e-01
-2.278488576412200928e-01 -3.297553956508636475e-01 5.133417248725891113e-01 -3.801654577255249023e-01 6.627123057842254639e-02 -3.484125733375549316e-01 -9.460522234439849854e-02 -5.445801019668579102e-01
-4.727891683578491211e-01 -7.675811648368835449e-01 -2.845349013805389404e-01 -1.050187349319458008e-01 -1.755996197462081909e-01 -1.546154320240020752e-01 -1.573840528726577759e-01 1.256579458713531494e-01
-1.270447224378585815e-01 -5.205061435699462891e-01 -1.838727444410324097e-01 -5.092175602912902832e-01 -2.204856425523757935e-01 -3.570495918393135071e-02 3.818082809448242188e-01 -4.734499752521514893e-01
-1.588166207075119019e-01 -4.668776988983154297e-01 -1.273754388093948364e-01 -3.748024106025695801e-01 2.500177919864654541e-02 -6.796161532402038574e-01 -5.948640033602714539e-02 -3.661411106586456299e-01
2.955728024244308472e-02 -2.018709331750869751e-01 -4.655903950333595276e-02 -7.051926851272583008e-01 2.164690196514129639e-01 -4.039339125156402588e-01 -2.526900917291641235e-02 -4.982469379901885986e-01
-2.222282290458679199e-01 -5.035021305084228516e-01 -2.949732542037963867e-01 -3.958902060985565186e-01 3.791350722312927246e-01 -5.494692325592041016e-01 5.812707915902137756e-02 6.575325876474380493e-02
-4.654021263122558594e-01 -3.619478344917297363e-01 4.717232882976531982e-01 -1.889531463384628296e-01 -1.276948004961013794e-01 3.134831190109252930e-01 -2.437134832143783569e-02 -5.282016992568969727e-01
-7.574847340583801270e-02 -5.861870646476745605e-01 -3.323894739151000977e-01 -1.335060149431228638e-01 2.507564425468444824e-01 -5.565122961997985840e-01 2.053481638431549072e-01 -3.280058801174163818e-01
