# Supplementary material for: Where is your field going? A machine learning approach to study the relative motion of the domains of physics
Source: PLoS One. 2020 Jun 18;15(6):e0233997. doi: 10.1371/journal.pone.0233997 (PMC7302634; doi:10.1371/journal.pone.0233997)
Supplement: S13 Data — (ZIP) [file pone.0233997.s013.zip › 12/Pacs4Run_12_VS_500_embeddings1992-1996ED8.txt]

-2.461290061473846436e-01 -7.044363021850585938e-01 2.217050641775131226e-01 2.563557326793670654e-01 -3.240769803524017334e-01 3.769926130771636963e-01 1.962505280971527100e-01 -2.065311968326568604e-01
-4.075110852718353271e-01 -1.262146383523941040e-01 5.081730484962463379e-01 1.442923303693532944e-02 9.417711198329925537e-02 7.817035540938377380e-03 7.348269224166870117e-01 -1.032252088189125061e-01
-1.040425337851047516e-02 -3.497354984283447266e-01 -1.145356683991849422e-03 3.888846337795257568e-01 4.080879986286163330e-01 6.444006562232971191e-01 2.103376835584640503e-01 -3.167244791984558105e-01
-1.217445954680442810e-01 -9.733334928750991821e-02 -5.067079886794090271e-02 4.260123074054718018e-01 -6.139569878578186035e-01 -1.332017183303833008e-01 5.584819316864013672e-01 -2.916551828384399414e-01
-2.640401124954223633e-01 2.656478621065616608e-02 1.995968073606491089e-01 1.024599000811576843e-01 -9.588680416345596313e-02 6.741927862167358398e-01 5.956795811653137207e-01 -2.463245391845703125e-01
2.818404138088226318e-01 -4.501084089279174805e-01 1.075513288378715515e-01 6.481334567070007324e-01 1.384643614292144775e-01 -8.346030861139297485e-02 5.059882402420043945e-01 6.451357901096343994e-02
-1.650039702653884888e-01 -5.337720513343811035e-01 -2.425405979156494141e-01 4.092040061950683594e-01 1.757738441228866577e-01 4.665314555168151855e-01 4.504261612892150879e-01 -1.007744818925857544e-01
-3.324517607688903809e-01 -5.835011228919029236e-02 2.944533824920654297e-01 5.037655830383300781e-01 5.485765933990478516e-01 2.613807022571563721e-01 2.092565894126892090e-01 -3.640660643577575684e-01
-2.317431569099426270e-01 -3.237634897232055664e-01 2.022376060485839844e-01 -6.751059740781784058e-02 1.303476095199584961e-01 7.236472368240356445e-01 7.222282141447067261e-02 -5.001426339149475098e-01
-4.187873303890228271e-01 -2.179128080606460571e-01 1.028735749423503876e-02 3.222782611846923828e-01 1.132499277591705322e-01 -4.670517984777688980e-03 7.584201693534851074e-01 -2.917422056198120117e-01
1.055081859230995178e-01 -2.245377898216247559e-01 5.883930325508117676e-01 2.801780402660369873e-01 -4.240450859069824219e-01 -6.605032086372375488e-02 5.512397885322570801e-01 1.603193283081054688e-01
-3.213195800781250000e-01 -2.932075411081314087e-02 1.792414486408233643e-01 2.288424968719482422e-01 2.450358420610427856e-01 9.509323537349700928e-02 2.444988638162612915e-01 -8.261554241180419922e-01
-3.960845470428466797e-01 2.408866584300994873e-02 1.430506855249404907e-01 2.487019002437591553e-01 1.949274092912673950e-01 2.119860798120498657e-01 2.988994717597961426e-01 -7.667756080627441406e-01
4.842833150178194046e-03 -4.409160614013671875e-01 3.301222808659076691e-03 4.885557293891906738e-01 4.322703182697296143e-01 5.721623301506042480e-01 1.732652783393859863e-01 -1.504118442535400391e-01
-1.262213196605443954e-02 -5.853224992752075195e-01 -3.391816020011901855e-01 4.830818474292755127e-01 -1.188273280858993530e-01 -5.214522243477404118e-04 4.804870486259460449e-01 -2.526620030403137207e-01
-4.296952188014984131e-01 -4.195310175418853760e-01 5.154256820678710938e-01 -2.243366837501525879e-01 3.566238880157470703e-01 2.472743391990661621e-02 2.183854281902313232e-01 -3.845528364181518555e-01
-1.860263049602508545e-01 -3.569588065147399902e-01 4.386458098888397217e-01 6.993413567543029785e-01 1.484282910823822021e-01 -2.554648928344249725e-02 -2.651548981666564941e-01 -2.519827485084533691e-01
-2.622831165790557861e-01 -3.264607191085815430e-01 4.477258026599884033e-01 7.414676547050476074e-01 4.236387030687183142e-04 -2.616357803344726562e-01 4.932751134037971497e-02 -5.925806239247322083e-02
2.035267949104309082e-01 -3.175643682479858398e-01 1.194475814700126648e-01 7.173986732959747314e-02 -4.812654852867126465e-01 1.098091155290603638e-01 7.521146535873413086e-01 -1.701894253492355347e-01
-2.213751524686813354e-01 -5.621397495269775391e-01 2.711783945560455322e-01 -1.202017292380332947e-01 2.826298773288726807e-01 -9.714084863662719727e-02 1.958465427160263062e-01 -6.475601196289062500e-01
4.447484016418457031e-02 -6.885501742362976074e-01 3.434590995311737061e-01 3.322535380721092224e-02 5.284740328788757324e-01 1.514475047588348389e-01 2.549352943897247314e-01 -1.940089315176010132e-01
-2.451931685209274292e-01 -2.866249978542327881e-01 1.948030143976211548e-01 2.016108036041259766e-01 3.626436591148376465e-01 1.384983188472688198e-03 6.398143768310546875e-01 -4.881151318550109863e-01
1.372153609991073608e-01 -4.293572306632995605e-01 3.040255010128021240e-01 -2.037227898836135864e-01 1.326240450143814087e-01 2.026200145483016968e-01 5.532937645912170410e-01 -5.459961295127868652e-01
-4.580578207969665527e-02 -4.863256514072418213e-01 3.053175508975982666e-01 1.975876539945602417e-01 5.874319076538085938e-01 -1.713719591498374939e-02 2.340247929096221924e-01 -4.785311818122863770e-01
-1.402523517608642578e-01 -1.568485647439956665e-01 3.141980469226837158e-01 -8.426021784543991089e-02 -3.828146308660507202e-02 1.023442111909389496e-02 6.807392239570617676e-01 -6.204283833503723145e-01
-1.795430332422256470e-01 -3.983439207077026367e-01 1.910775601863861084e-01 8.007496595382690430e-01 1.445430219173431396e-01 -2.518461644649505615e-01 1.994550675153732300e-01 -8.528918772935867310e-02
-3.779497742652893066e-01 -1.217162385582923889e-01 3.768768906593322754e-01 -2.716850861907005310e-02 9.140902012586593628e-02 6.032748222351074219e-01 5.641624927520751953e-01 -9.481332451105117798e-02
2.751131653785705566e-01 1.183001324534416199e-03 4.422650337219238281e-01 3.467837572097778320e-01 3.446568548679351807e-01 5.111760646104812622e-02 4.374346733093261719e-01 -5.437863469123840332e-01
-2.245337665081024170e-01 -1.856483966112136841e-01 1.638393849134445190e-01 8.860002756118774414e-01 1.677723973989486694e-01 -8.208943158388137817e-02 2.597357034683227539e-01 -3.050598688423633575e-02
1.820712685585021973e-01 -3.353707492351531982e-01 6.096600890159606934e-01 1.995460391044616699e-01 -1.443459838628768921e-01 1.073310896754264832e-01 -3.864460289478302002e-01 -5.110540986061096191e-01
-1.607146561145782471e-01 -4.140082001686096191e-01 7.621677964925765991e-02 1.019929721951484680e-01 9.099413454532623291e-02 -1.137594133615493774e-01 8.001662492752075195e-01 -3.536515533924102783e-01
1.657722443342208862e-01 -8.395583927631378174e-02 3.815093636512756348e-01 1.047105416655540466e-01 2.402088940143585205e-01 2.212542295455932617e-01 5.310171842575073242e-01 -6.483242511749267578e-01
1.491262018680572510e-01 -4.422943666577339172e-02 4.168432950973510742e-01 2.340462207794189453e-01 2.513679563999176025e-01 1.017090156674385071e-01 6.676549315452575684e-01 -4.774675369262695312e-01
-1.792612671852111816e-01 -5.449117347598075867e-02 2.597327530384063721e-01 4.087512381374835968e-03 -1.366816908121109009e-01 1.172932386398315430e-01 7.156632542610168457e-01 -5.939737558364868164e-01
-8.540610224008560181e-02 -1.091575846076011658e-01 1.854292154312133789e-01 -3.024486452341079712e-02 -2.591301202774047852e-01 2.142245769500732422e-01 8.243591189384460449e-01 -3.910029232501983643e-01
-5.455600023269653320e-01 -4.149919152259826660e-01 1.607502400875091553e-01 5.615231394767761230e-01 -3.239999115467071533e-01 2.198959290981292725e-01 4.029289260506629944e-02 1.845088899135589600e-01
9.668122231960296631e-02 -3.439909815788269043e-01 3.865388333797454834e-01 -2.524224519729614258e-01 1.484464257955551147e-01 2.103155404329299927e-01 5.859597325325012207e-01 -4.995756447315216064e-01
-1.415787786245346069e-01 -2.644008398056030273e-01 4.122922122478485107e-01 2.430835068225860596e-01 -5.862207412719726562e-01 1.752558648586273193e-01 -3.235169053077697754e-01 -4.493781030178070068e-01
-7.420966029167175293e-02 5.621312931180000305e-02 5.094388127326965332e-01 2.060558944940567017e-01 3.019513785839080811e-01 3.281010389328002930e-01 6.330049037933349609e-01 -2.997099161148071289e-01
-2.925894856452941895e-01 -4.041820764541625977e-01 5.107771754264831543e-01 -1.690492928028106689e-01 4.011526405811309814e-01 -2.744006551802158356e-02 1.916942447423934937e-01 -5.129660964012145996e-01
-1.935209482908248901e-01 -3.956997990608215332e-01 3.469861298799514771e-02 2.588686048984527588e-01 2.084146142005920410e-01 -1.994979828596115112e-01 7.111620903015136719e-01 -3.857029080390930176e-01
-3.148415982723236084e-01 -1.947551518678665161e-01 9.720320999622344971e-02 3.802588880062103271e-01 3.900304734706878662e-01 2.317419946193695068e-01 8.658707886934280396e-02 -7.039703726768493652e-01
1.458784192800521851e-01 -3.079061508178710938e-01 4.476293176412582397e-02 7.130408287048339844e-01 3.570332229137420654e-01 -3.982365131378173828e-02 4.588759243488311768e-01 -1.840015649795532227e-01
-2.359394729137420654e-01 -1.918123811483383179e-01 7.580968737602233887e-01 5.587114691734313965e-01 -1.415553502738475800e-02 -9.725950658321380615e-03 -1.385075300931930542e-01 -3.452277556061744690e-02
2.013864926993846893e-02 -1.477030944079160690e-02 4.534783661365509033e-01 1.549984663724899292e-01 2.640900015830993652e-01 1.281197816133499146e-01 5.657516121864318848e-01 -6.028898954391479492e-01
-2.259836941957473755e-01 -1.956033259630203247e-01 4.130488336086273193e-01 -1.108475029468536377e-02 1.873242557048797607e-01 5.402402281761169434e-01 6.424570679664611816e-01 -1.541562937200069427e-02
-1.089562401175498962e-01 -6.840805709362030029e-02 2.012312114238739014e-01 -5.008532106876373291e-02 -3.176141679286956787e-01 5.624636262655258179e-02 7.276971936225891113e-01 -5.539501309394836426e-01
-3.050520718097686768e-01 -2.934131324291229248e-01 1.050811186432838440e-01 2.008062750101089478e-01 1.894111186265945435e-01 -9.930112399160861969e-03 8.156004548072814941e-01 -2.613572180271148682e-01
1.283009946346282959e-01 -2.287625968456268311e-01 3.211533129215240479e-01 2.262790501117706299e-02 2.388902157545089722e-01 7.030846476554870605e-01 4.116119742393493652e-01 -3.267020285129547119e-01
-5.647447109222412109e-01 -1.239810287952423096e-01 5.185304284095764160e-01 6.083981394767761230e-01 2.345343120396137238e-02 5.168432742357254028e-02 -1.187996566295623779e-01 -9.661953151226043701e-02
-8.709143847227096558e-03 -7.378076910972595215e-01 1.823530942201614380e-01 8.391124755144119263e-02 4.335157871246337891e-01 -1.965776830911636353e-02 4.442947208881378174e-01 -1.719016134738922119e-01
1.226570010185241699e-01 -5.171838402748107910e-01 -2.771229147911071777e-01 5.799685120582580566e-01 1.060025766491889954e-01 3.944505751132965088e-01 3.464495539665222168e-01 -1.321378648281097412e-01
-1.793326884508132935e-01 -1.106931120157241821e-01 3.062237501144409180e-01 -1.185151785612106323e-01 -1.285129413008689880e-02 4.869188368320465088e-01 5.824818611145019531e-01 -5.207953453063964844e-01
-1.139936372637748718e-01 -1.732248514890670776e-01 2.815250754356384277e-01 1.973560005426406860e-01 3.133687973022460938e-01 -8.074330538511276245e-02 5.798038244247436523e-01 -6.307938694953918457e-01
3.423326462507247925e-02 -1.715922951698303223e-01 3.670117259025573730e-01 -8.564824610948562622e-02 -2.664871513843536377e-01 5.451093986630439758e-02 8.093369007110595703e-01 -3.135885000228881836e-01
-1.880742311477661133e-01 -7.489951699972152710e-02 2.926325201988220215e-01 8.459731340408325195e-01 -3.168397545814514160e-01 7.235701382160186768e-02 -5.807128921151161194e-02 -2.207230478525161743e-01
-7.262545078992843628e-02 -3.579125404357910156e-01 -9.773559868335723877e-02 6.069744229316711426e-01 4.685405790805816650e-01 3.893914222717285156e-01 1.337544918060302734e-01 -3.156068623065948486e-01
1.953920125961303711e-01 1.586693972349166870e-01 4.915185868740081787e-01 4.031331837177276611e-01 -4.927248954772949219e-01 3.880547285079956055e-01 3.681129813194274902e-01 -6.056202948093414307e-02
-9.829650819301605225e-02 -1.544127315282821655e-01 4.647082984447479248e-01 7.334706783294677734e-01 -2.400311082601547241e-02 -2.672908306121826172e-01 2.542844042181968689e-02 -3.740248084068298340e-01
-8.762856572866439819e-02 1.063968837261199951e-01 5.532310009002685547e-01 4.560580104589462280e-02 1.709396690130233765e-01 3.101343810558319092e-01 5.151374340057373047e-01 -5.311177372932434082e-01
-1.795320063829421997e-01 -3.422256112098693848e-01 1.593351364135742188e-01 3.590251207351684570e-01 -3.658758401870727539e-01 3.735712170600891113e-01 -4.079086482524871826e-01 -5.065108537673950195e-01
-8.184992522001266479e-02 3.421401605010032654e-02 3.045387864112854004e-01 3.262095749378204346e-01 2.078937552869319916e-02 6.885471343994140625e-01 5.623955130577087402e-01 4.642680287361145020e-02
-1.030607447028160095e-01 -1.506435573101043701e-01 4.629398882389068604e-01 -1.021510288119316101e-01 2.050522267818450928e-01 6.554208397865295410e-01 3.644767105579376221e-01 -3.707704842090606689e-01
2.036421746015548706e-01 -3.053183853626251221e-01 -5.358618497848510742e-02 4.301144182682037354e-01 -5.018386244773864746e-02 6.769894361495971680e-01 4.634274840354919434e-01 -4.292467981576919556e-02
-1.261600553989410400e-01 2.992281019687652588e-01 4.198806583881378174e-01 3.733387291431427002e-01 -7.761016488075256348e-02 3.954722881317138672e-01 6.398020982742309570e-01 -8.423956483602523804e-02
-2.379977107048034668e-01 -6.563945412635803223e-01 3.593980967998504639e-01 4.247171580791473389e-01 -8.042220771312713623e-02 3.287004306912422180e-02 2.114923745393753052e-01 3.881680071353912354e-01
-4.136729612946510315e-02 -2.516962289810180664e-01 3.025442063808441162e-01 -1.277421414852142334e-01 -2.386595755815505981e-01 4.796624928712844849e-02 8.343802094459533691e-01 -2.676509618759155273e-01
1.601747274398803711e-01 -5.045233368873596191e-01 2.298640012741088867e-01 5.470849275588989258e-01 -4.225001037120819092e-01 4.614554345607757568e-02 -2.687860727310180664e-01 -3.387912213802337646e-01
-6.528675556182861328e-01 5.906228325329720974e-04 1.788209825754165649e-01 1.688137054443359375e-01 1.816479563713073730e-01 2.765412628650665283e-01 3.952319622039794922e-01 -4.976032674312591553e-01
-1.451137214899063110e-01 -7.099338769912719727e-01 -8.956129103899002075e-02 4.511843249201774597e-02 -2.617128193378448486e-01 5.644720792770385742e-01 2.724103033542633057e-01 5.957499146461486816e-02
2.295902371406555176e-01 -7.949888110160827637e-01 2.614816725254058838e-01 -1.232300847768783569e-01 -3.305808305740356445e-01 1.867667436599731445e-01 2.951189577579498291e-01 2.149477228522300720e-02
-1.923779845237731934e-01 -4.119190573692321777e-01 2.895135879516601562e-01 3.045886456966400146e-01 -3.315460681915283203e-01 -2.114239893853664398e-02 -3.815293610095977783e-01 -6.006550788879394531e-01
1.883002221584320068e-01 -4.499039649963378906e-01 -9.086652845144271851e-02 7.341921925544738770e-01 2.065107673406600952e-01 3.362836837768554688e-01 1.332966983318328857e-01 -2.033054232597351074e-01
-2.508417665958404541e-01 -2.874243557453155518e-01 1.183121278882026672e-01 1.651221960783004761e-01 -8.510807901620864868e-02 8.777560591697692871e-01 1.810037940740585327e-01 -5.235537141561508179e-02
-1.099587753415107727e-01 -2.468545585870742798e-01 1.405526995658874512e-01 -1.136705055832862854e-01 1.052595488727092743e-02 6.643999218940734863e-01 4.190590083599090576e-01 -5.264479517936706543e-01
-4.136120378971099854e-01 -1.562643349170684814e-01 6.640333533287048340e-01 5.903844237327575684e-01 5.378806963562965393e-02 5.263256281614303589e-02 -9.644877910614013672e-02 -6.841425318270921707e-03
3.936056792736053467e-01 -6.278765201568603516e-01 3.635022640228271484e-01 -6.691405922174453735e-02 -4.164587557315826416e-01 3.121708929538726807e-01 1.987659782171249390e-01 -6.195088475942611694e-02
2.115971595048904419e-01 -3.451150953769683838e-01 1.411898434162139893e-01 2.330101728439331055e-01 1.653304547071456909e-01 7.523260116577148438e-01 8.225999772548675537e-03 -4.104848206043243408e-01
-2.156243622303009033e-01 -5.563030391931533813e-02 2.670747041702270508e-01 1.949452608823776245e-01 1.636585593223571777e-02 8.784793019294738770e-01 2.294421046972274780e-01 -1.282247900962829590e-01
-1.627559661865234375e-01 -3.049128353595733643e-01 -9.091203659772872925e-02 1.732109487056732178e-01 -1.789073348045349121e-01 7.758727073669433594e-01 3.229972347617149353e-02 -4.552387893199920654e-01
4.071364402770996094e-01 6.020843237638473511e-02 6.129655838012695312e-01 4.342448115348815918e-01 -2.015910297632217407e-02 -1.008290890604257584e-02 4.011573791503906250e-01 -3.238584697246551514e-01
-2.607699334621429443e-01 -3.779322206974029541e-01 3.879485428333282471e-01 6.419358253479003906e-01 1.377149764448404312e-02 -2.886781096458435059e-01 -1.081837937235832214e-01 -3.624253571033477783e-01
-1.638192683458328247e-01 -4.387244954705238342e-02 -5.897441878914833069e-02 5.541304498910903931e-02 -3.391908407211303711e-01 7.256911396980285645e-01 1.664507687091827393e-01 -5.434206128120422363e-01
-2.455351203680038452e-01 7.247345894575119019e-02 3.325188159942626953e-01 8.890342712402343750e-02 5.010615661740303040e-02 -5.290242657065391541e-02 5.008502006530761719e-01 -7.482161521911621094e-01
-4.213980212807655334e-02 -1.678580492734909058e-01 4.818213284015655518e-01 3.454685509204864502e-01 5.014621019363403320e-01 -1.664673686027526855e-01 3.806191086769104004e-01 -4.410229027271270752e-01
9.274180233478546143e-02 -4.336446821689605713e-01 5.787126421928405762e-01 1.580158025026321411e-01 -4.290143847465515137e-01 2.759031653404235840e-01 -3.294062316417694092e-01 -2.734767496585845947e-01
-1.178845092654228210e-01 -7.530872225761413574e-01 -1.567093729972839355e-01 -6.276001804508268833e-04 -2.652092576026916504e-01 2.398524433374404907e-01 5.086447000503540039e-01 -8.843071013689041138e-02
2.177265435457229614e-01 -6.596879363059997559e-01 -1.318152248859405518e-01 4.587569534778594971e-01 2.226499468088150024e-01 4.386361539363861084e-01 1.788177192211151123e-01 -1.249929890036582947e-01
-4.533545672893524170e-01 -6.224071383476257324e-01 3.095491230487823486e-01 4.415276050567626953e-01 1.069054976105690002e-01 -5.971643701195716858e-02 2.024708390235900879e-01 2.456061542034149170e-01
-2.450812608003616333e-01 -2.726763784885406494e-01 5.032088160514831543e-01 6.603897809982299805e-01 -1.824524849653244019e-01 -2.816281616687774658e-01 -6.443584710359573364e-02 -2.439133971929550171e-01
-1.214326545596122742e-01 -4.110383242368698120e-02 4.881067276000976562e-01 2.350273877382278442e-01 3.040063083171844482e-01 -1.584338396787643433e-01 3.890580534934997559e-01 -6.489925384521484375e-01
-2.564947009086608887e-01 -3.097736537456512451e-01 1.543634384870529175e-01 -5.491700395941734314e-02 8.158165216445922852e-02 -4.427590966224670410e-02 7.425853610038757324e-01 -5.013561248779296875e-01
4.024471342563629150e-01 1.158400774002075195e-01 4.943466484546661377e-01 3.355977535247802734e-01 1.129585430026054382e-01 3.255301713943481445e-01 4.756703674793243408e-01 -3.501728177070617676e-01
-2.181737869977951050e-01 -4.471020698547363281e-01 -1.929834298789501190e-02 -1.691882461309432983e-01 4.295444861054420471e-02 5.692901611328125000e-01 3.888246417045593262e-01 -4.963688552379608154e-01
-4.487297832965850830e-01 -1.996665745973587036e-01 8.082268834114074707e-01 2.517806291580200195e-01 -1.437072455883026123e-01 -1.282861232757568359e-01 -6.971772760152816772e-02 -1.345341186970472336e-02
-1.606301665306091309e-01 -2.567150890827178955e-01 2.948247194290161133e-01 5.459568277001380920e-02 4.338573515415191650e-01 2.983476817607879639e-01 2.357306033372879028e-01 -6.968361139297485352e-01
-4.453032910823822021e-01 -6.578018665313720703e-01 2.064521461725234985e-01 4.467242956161499023e-01 -3.043626546859741211e-01 5.523152276873588562e-02 -5.495278164744377136e-02 1.676593124866485596e-01
8.481926470994949341e-02 -6.331380605697631836e-01 -2.934268414974212646e-01 3.696226477622985840e-01 1.842750012874603271e-01 2.839293777942657471e-01 4.205952286720275879e-01 -2.788333594799041748e-01
1.187566593289375305e-01 -2.717929184436798096e-01 4.361148476600646973e-01 -7.879307866096496582e-02 1.900364309549331665e-01 -6.563352793455123901e-02 6.227857470512390137e-01 -5.360385179519653320e-01
-2.341770529747009277e-01 -2.397901415824890137e-01 8.805604884400963783e-04 7.605412602424621582e-01 -2.139907181262969971e-01 1.276138126850128174e-01 -2.263380289077758789e-01 -4.426416754722595215e-01
-1.631838679313659668e-01 -5.899108648300170898e-01 2.650310397148132324e-01 4.846477210521697998e-01 -3.285190165042877197e-01 -2.551441788673400879e-01 -1.952040791511535645e-01 -3.303383290767669678e-01
-2.721179127693176270e-01 -4.153238609433174133e-02 4.372152090072631836e-01 2.032986134290695190e-01 3.676288723945617676e-01 -7.825289666652679443e-02 3.319233655929565430e-01 -6.635448336601257324e-01
4.294080138206481934e-01 -2.095978111028671265e-01 6.128199100494384766e-01 2.051775604486465454e-01 -4.033380448818206787e-01 -7.246956229209899902e-02 4.121307730674743652e-01 -1.274618953466415405e-01
-3.882931768894195557e-01 -3.769482374191284180e-01 2.931538820266723633e-01 6.125297546386718750e-01 -2.050929004326462746e-03 -1.852750927209854126e-01 -2.001982033252716064e-01 -4.142416715621948242e-01
-2.647379636764526367e-01 -3.202902376651763916e-01 3.879157602787017822e-01 6.170461773872375488e-01 -2.438701242208480835e-01 -2.483903914690017700e-01 -1.233001649379730225e-01 -3.996623754501342773e-01
5.038846135139465332e-01 -7.980458438396453857e-02 5.841223597526550293e-01 4.237393438816070557e-01 1.256944239139556885e-01 3.478752821683883667e-02 3.840434849262237549e-01 -2.334073632955551147e-01
2.823517024517059326e-01 6.138316541910171509e-02 5.578160881996154785e-01 4.185405969619750977e-01 -4.956070184707641602e-01 1.358570903539657593e-01 3.737477660179138184e-01 -1.624919325113296509e-01
2.142505496740341187e-01 -3.061785399913787842e-01 5.257956385612487793e-01 6.785706877708435059e-01 6.128633767366409302e-02 -2.170673757791519165e-01 2.537799179553985596e-01 9.029771387577056885e-02
-1.162263080477714539e-01 -3.252351582050323486e-01 2.145459949970245361e-01 -1.065622568130493164e-01 6.821770966053009033e-02 5.660310983657836914e-01 4.363369345664978027e-01 -5.548813343048095703e-01
-1.710211783647537231e-01 -1.100530847907066345e-01 5.678930282592773438e-01 -6.608288269490003586e-03 1.733319610357284546e-01 5.581256747245788574e-01 5.399679541587829590e-01 5.459208786487579346e-02
-1.314440071582794189e-01 -3.703779280185699463e-01 -4.228520691394805908e-01 5.813820362091064453e-01 -1.008477061986923218e-01 3.590078055858612061e-01 3.090828061103820801e-01 -3.068302273750305176e-01
-2.302950620651245117e-01 -8.529544621706008911e-02 2.804300189018249512e-01 6.632984280586242676e-01 -3.968113660812377930e-01 -2.125794887542724609e-01 -1.614990085363388062e-02 -4.670901596546173096e-01
2.406252622604370117e-01 -1.272739619016647339e-01 6.439355015754699707e-01 1.570510417222976685e-01 -5.346899628639221191e-01 -2.063999325037002563e-01 3.084717988967895508e-01 -2.508664131164550781e-01
-2.476746439933776855e-01 9.999814629554748535e-02 5.843926668167114258e-01 -1.325868517160415649e-01 -1.941033601760864258e-01 5.161945223808288574e-01 3.979672193527221680e-01 -3.271890282630920410e-01
-1.114914491772651672e-01 -3.962338566780090332e-01 7.422485947608947754e-02 -8.030334860086441040e-02 -4.668535292148590088e-01 8.649787306785583496e-02 7.359644770622253418e-01 -2.270083278417587280e-01
3.526929020881652832e-02 -2.271976917982101440e-01 3.413570821285247803e-01 6.992026418447494507e-02 3.588796555995941162e-01 5.866502523422241211e-01 9.010630100965499878e-02 -5.870702862739562988e-01
1.137863751500844955e-02 -1.151342317461967468e-01 1.984086334705352783e-01 1.882139742374420166e-01 2.103356271982192993e-02 7.877261042594909668e-01 -1.872600242495536804e-02 -5.389978289604187012e-01
2.634432315826416016e-01 -3.971988558769226074e-01 2.036868631839752197e-01 -7.230659946799278259e-03 -5.138868093490600586e-01 1.048430502414703369e-01 6.671776771545410156e-01 -1.053205728530883789e-01
1.059528291225433350e-01 -2.204326391220092773e-01 3.763708472251892090e-01 -2.597697079181671143e-01 8.068850636482238770e-02 4.712720513343811035e-01 3.014550805091857910e-01 -6.415334343910217285e-01
1.239750906825065613e-01 -6.190680861473083496e-01 3.475613594055175781e-01 -1.600175201892852783e-01 -6.321862936019897461e-01 4.913216084241867065e-02 2.096742093563079834e-01 -9.457052499055862427e-02
-5.002282857894897461e-01 -5.824490785598754883e-01 3.342679440975189209e-01 3.288549184799194336e-01 -8.540540188550949097e-02 -9.915276616811752319e-02 2.868176698684692383e-01 3.020833134651184082e-01
-3.956608772277832031e-01 -2.568206787109375000e-01 4.201843440532684326e-01 6.280423402786254883e-01 -2.416683733463287354e-01 -3.085982203483581543e-01 9.381961077451705933e-02 -2.099163234233856201e-01
1.348835527896881104e-01 -1.471928358078002930e-01 6.081840991973876953e-01 4.321145713329315186e-01 -4.376300573348999023e-01 2.778126895427703857e-01 -2.492509186267852783e-01 -2.696363627910614014e-01
6.464613974094390869e-02 -5.318759679794311523e-01 4.111600220203399658e-01 4.068224132061004639e-01 -1.959318071603775024e-01 -1.862916201353073120e-01 -2.960544824600219727e-01 -4.665079712867736816e-01
-2.081719785928726196e-01 -7.442391514778137207e-01 1.041043847799301147e-01 5.019096657633781433e-02 4.753496944904327393e-01 7.137839496135711670e-02 2.876821458339691162e-01 -2.749590873718261719e-01
4.121423959732055664e-01 -9.697345085442066193e-03 3.478988409042358398e-01 2.838756144046783447e-01 -3.780373632907867432e-01 3.306260704994201660e-01 5.997318625450134277e-01 -1.285359263420104980e-01
-2.609834074974060059e-02 -7.156599164009094238e-01 -1.649330407381057739e-01 2.045988142490386963e-01 -3.767536282539367676e-01 5.001096725463867188e-01 1.606671363115310669e-01 1.481744553893804550e-02
-3.460520505905151367e-01 -1.278252303600311279e-01 2.980241179466247559e-01 2.247274154797196388e-03 5.782968923449516296e-02 1.687951833009719849e-01 8.052890896797180176e-01 -3.078288435935974121e-01
-1.902609616518020630e-01 -3.713731765747070312e-01 1.216436475515365601e-01 7.158955335617065430e-01 -2.871203124523162842e-01 -3.875890746712684631e-02 -1.807099431753158569e-01 -4.265944659709930420e-01
-2.946060001850128174e-01 -2.409040033817291260e-01 3.324493467807769775e-01 -2.485636025667190552e-01 8.943326771259307861e-02 4.915010333061218262e-01 5.819205641746520996e-01 -3.076734840869903564e-01
-4.792785048484802246e-01 -2.956389486789703369e-01 3.825706541538238525e-01 5.944737792015075684e-01 -7.545759528875350952e-02 -2.705424427986145020e-01 4.673660546541213989e-02 -3.194665610790252686e-01
-1.087542772293090820e-01 -3.414064049720764160e-01 2.287423163652420044e-01 -8.098470978438854218e-03 3.051935732364654541e-01 7.162992954254150391e-01 1.688305884599685669e-01 -4.295277893543243408e-01
-3.131322264671325684e-01 2.474641986191272736e-02 3.421139717102050781e-01 2.096226066350936890e-01 3.094638586044311523e-01 2.514016628265380859e-01 1.656309068202972412e-01 -7.442767620086669922e-01
-2.200298905372619629e-01 -4.954341650009155273e-01 5.089511871337890625e-01 -1.391364187002182007e-01 4.109089076519012451e-01 9.826772660017013550e-02 1.801012456417083740e-01 -4.656205773353576660e-01
-3.245055675506591797e-01 -4.416697323322296143e-01 2.986778318881988525e-01 3.795214891433715820e-01 3.999522924423217773e-01 5.233296155929565430e-01 5.318208131939172745e-03 -1.803193986415863037e-01
-4.056988358497619629e-01 -5.957869291305541992e-01 2.927768230438232422e-01 -1.842871159315109253e-01 3.564530313014984131e-01 2.310309261083602905e-01 3.480380773544311523e-01 -2.433142513036727905e-01
7.801463454961776733e-02 -1.026722639799118042e-01 3.749874532222747803e-01 -1.496033370494842529e-01 -2.161470353603363037e-01 8.214679360389709473e-02 6.342058777809143066e-01 -6.038961410522460938e-01
1.099613774567842484e-02 -5.184278637170791626e-02 5.201610922813415527e-01 -3.455833345651626587e-02 2.808541655540466309e-01 5.822281241416931152e-01 3.149555027484893799e-01 -4.564690589904785156e-01
-4.614614248275756836e-01 -2.197175920009613037e-01 5.738902688026428223e-01 6.129049658775329590e-01 1.437167171388864517e-02 1.953022740781307220e-02 6.856398284435272217e-02 1.687779575586318970e-01
-2.899637818336486816e-01 -5.722462534904479980e-01 4.536129832267761230e-01 4.041382372379302979e-01 -3.288787007331848145e-01 1.863234490156173706e-01 -1.846731603145599365e-01 2.058662772178649902e-01
-5.899777412414550781e-01 -4.327034205198287964e-02 -4.538932070136070251e-02 3.250316679477691650e-01 2.027501910924911499e-01 3.135960400104522705e-01 2.501028478145599365e-01 -5.833923816680908203e-01
1.482282578945159912e-01 2.286165505647659302e-01 5.304060578346252441e-01 4.651194214820861816e-01 -3.640397489070892334e-01 4.507737755775451660e-01 3.027041852474212646e-01 -2.728082612156867981e-02
-4.399209022521972656e-01 -6.067524552345275879e-01 2.246030867099761963e-01 2.396253682672977448e-02 4.102267324924468994e-01 7.082546502351760864e-02 4.151196479797363281e-01 -2.041418254375457764e-01
-1.321165263652801514e-01 4.043975844979286194e-02 1.845452487468719482e-01 2.113551460206508636e-02 -7.267584651708602905e-02 4.072546493262052536e-03 3.603394925594329834e-01 -9.007014632225036621e-01
1.936271637678146362e-01 2.504950575530529022e-02 4.405259788036346436e-01 2.540639974176883698e-02 4.864235222339630127e-02 4.891101121902465820e-01 5.449284315109252930e-01 -4.781534373760223389e-01
8.257164806127548218e-02 -3.622200489044189453e-01 9.067381918430328369e-02 6.880639791488647461e-01 -3.575070202350616455e-01 3.224358260631561279e-01 -2.421156316995620728e-01 -2.998810112476348877e-01
1.742789335548877716e-02 -6.267532110214233398e-01 2.816765010356903076e-01 5.293922424316406250e-01 -1.386843919754028320e-01 3.647434338927268982e-02 -3.737352490425109863e-01 -2.950206398963928223e-01
-1.014284864068031311e-01 -2.925229966640472412e-01 5.055890083312988281e-01 4.459750950336456299e-01 -2.836481332778930664e-01 -1.574148982763290405e-01 -3.074702024459838867e-01 -4.998550117015838623e-01
3.158688247203826904e-01 -7.514039278030395508e-01 -1.769264042377471924e-01 3.712903857231140137e-01 -4.393497109413146973e-02 -4.850994423031806946e-02 3.608423769474029541e-01 -1.787986010313034058e-01
2.868593335151672363e-01 -2.673231810331344604e-02 7.836887836456298828e-01 3.383308947086334229e-01 -8.656219393014907837e-02 -2.516939043998718262e-01 3.075600564479827881e-01 -1.514104753732681274e-01
-6.023975834250450134e-02 -1.891761124134063721e-01 1.925392597913742065e-01 -4.922239854931831360e-02 -1.679710596799850464e-01 2.377372831106185913e-01 8.344982862472534180e-01 -3.741239309310913086e-01
1.327656805515289307e-01 4.320718348026275635e-02 -4.999987408518791199e-02 4.736555218696594238e-01 -9.184918552637100220e-02 6.377695798873901367e-01 3.424137234687805176e-01 -4.703438580036163330e-01
-3.136130273342132568e-01 -8.597029000520706177e-02 4.239611327648162842e-01 6.594172716140747070e-01 -1.908389925956726074e-01 -1.751294732093811035e-01 -1.224329993128776550e-01 -4.445247352123260498e-01
-1.335135847330093384e-02 -4.695419967174530029e-01 2.161933630704879761e-01 9.028632938861846924e-02 -5.849128961563110352e-01 3.280367329716682434e-02 6.106925010681152344e-01 9.119382500648498535e-02
2.430850118398666382e-01 -1.708821356296539307e-01 5.722801685333251953e-01 3.364225924015045166e-01 -4.805695116519927979e-01 2.929508090019226074e-01 -2.370439022779464722e-01 -3.131567239761352539e-01
2.515284419059753418e-01 -5.527076721191406250e-01 5.177606344223022461e-01 -2.113604694604873657e-01 -4.525121152400970459e-01 2.242103368043899536e-01 2.519077658653259277e-01 -1.803481136448681355e-03
9.908387809991836548e-02 -4.611389338970184326e-01 4.649669826030731201e-01 3.859612345695495605e-01 -5.040713548660278320e-01 1.074227169156074524e-01 -3.003031313419342041e-01 -2.378302961587905884e-01
4.491432607173919678e-01 3.002556972205638885e-02 5.865645408630371094e-01 4.558752179145812988e-01 -1.866740286350250244e-01 5.878864321857690811e-03 4.218172729015350342e-01 -1.807677894830703735e-01
-4.902473986148834229e-01 -5.008024573326110840e-01 4.614213109016418457e-01 3.376863598823547363e-01 8.870498836040496826e-02 1.233741864562034607e-01 1.976647228002548218e-01 3.460514247417449951e-01
-3.322409391403198242e-01 -6.297460943460464478e-02 4.069424569606781006e-01 -2.895368263125419617e-02 2.666019499301910400e-01 2.717400193214416504e-01 2.359625995159149170e-01 -7.201471328735351562e-01
-3.461681008338928223e-01 -3.245333433151245117e-01 1.429203618317842484e-02 -1.833835542201995850e-01 -2.471597865223884583e-03 4.764393568038940430e-01 4.102157652378082275e-01 -5.879918932914733887e-01
-3.216858580708503723e-02 -2.295776903629302979e-01 8.188503384590148926e-01 2.705974876880645752e-01 -2.954318523406982422e-01 4.410877451300621033e-02 -2.893702685832977295e-01 -1.719293147325515747e-01
-5.574572365731000900e-03 -4.135036766529083252e-01 2.400049567222595215e-01 6.763105988502502441e-01 2.759233415126800537e-01 -1.160498112440109253e-01 4.040195643901824951e-01 2.472898066043853760e-01
-4.214598834514617920e-01 -5.577106475830078125e-01 4.695548713207244873e-01 1.492442041635513306e-01 -1.599680185317993164e-01 2.182352095842361450e-01 1.639780551195144653e-01 4.104505777359008789e-01
-2.622446715831756592e-01 -2.717124521732330322e-01 2.064708769321441650e-01 -1.315211057662963867e-01 -2.128889597952365875e-02 6.277510523796081543e-01 6.252573132514953613e-01 -1.095478981733322144e-01
-1.425862163305282593e-01 -7.759565114974975586e-02 -3.486668225377798080e-03 2.087427228689193726e-01 -8.177155256271362305e-02 7.782877087593078613e-01 1.602374613285064697e-01 -5.403406620025634766e-01
4.035737812519073486e-01 4.489955678582191467e-02 4.323804080486297607e-01 6.367446482181549072e-02 -3.319069147109985352e-01 3.908101916313171387e-01 4.828553497791290283e-01 -3.847867846488952637e-01
6.772087886929512024e-03 -4.943038523197174072e-01 1.356513202190399170e-01 -3.721261024475097656e-01 -1.084059625864028931e-01 2.922054231166839600e-01 3.350400924682617188e-01 -6.239798665046691895e-01
3.413533419370651245e-02 -4.542890191078186035e-01 2.703039348125457764e-01 4.440464079380035400e-01 -5.138043165206909180e-01 -1.728328615427017212e-01 -1.514098048210144043e-01 -4.532369375228881836e-01
1.534643322229385376e-01 1.239272877573966980e-01 6.916099190711975098e-01 6.208399534225463867e-01 -2.012768387794494629e-01 -2.630540542304515839e-02 1.104591414332389832e-01 -2.095675468444824219e-01
-5.255295038223266602e-01 -4.459750950336456299e-01 2.382123917341232300e-01 6.450382471084594727e-01 1.478346139192581177e-01 6.837273389101028442e-02 1.066903993487358093e-01 1.191328242421150208e-01
-1.323629468679428101e-01 -2.689723968505859375e-01 8.051419258117675781e-02 2.461357861757278442e-01 1.762914210557937622e-01 8.191894292831420898e-01 1.401335000991821289e-01 -3.482545316219329834e-01
-7.450200617313385010e-02 -2.507008314132690430e-01 3.447616696357727051e-01 8.834511041641235352e-01 -5.462200380861759186e-03 9.179008752107620239e-02 1.079979464411735535e-01 -1.101515665650367737e-01
8.872298151254653931e-02 -2.955837547779083252e-01 2.758588492870330811e-01 4.292720854282379150e-01 -5.356785655021667480e-01 -1.944396793842315674e-01 -1.029152944684028625e-01 -5.559100508689880371e-01
-1.811138391494750977e-01 -3.666115999221801758e-01 3.603595495223999023e-01 4.163234531879425049e-01 -2.451873421669006348e-01 -1.554206907749176025e-01 -3.252189159393310547e-01 -5.827259421348571777e-01
-2.116290926933288574e-01 -6.515070199966430664e-01 -2.697901986539363861e-02 1.260340809822082520e-01 -2.214370667934417725e-02 7.064070105552673340e-01 1.193873584270477295e-01 1.961637102067470551e-02
4.474053680896759033e-01 -1.134699434041976929e-01 5.728213787078857422e-01 4.892548322677612305e-01 1.019304320216178894e-01 -1.293358653783798218e-01 3.608543574810028076e-01 -2.492486089468002319e-01
4.693189263343811035e-01 -2.512889504432678223e-01 4.048765003681182861e-01 5.109694004058837891e-01 -3.376519381999969482e-01 -1.440842896699905396e-01 3.894784152507781982e-01 -7.152930647134780884e-02
1.954613067209720612e-02 -3.421785831451416016e-01 2.883794605731964111e-01 3.234139084815979004e-01 4.993315041065216064e-01 -1.615525037050247192e-01 2.564733326435089111e-01 -5.946115255355834961e-01
1.789228916168212891e-01 -4.938984215259552002e-01 3.125935094431042671e-03 7.215445041656494141e-01 2.130295187234878540e-01 1.731683164834976196e-01 3.488073348999023438e-01 -7.987204194068908691e-02
-4.205561876296997070e-01 -3.701550364494323730e-01 4.767017364501953125e-01 5.617947578430175781e-01 2.477988898754119873e-01 1.584801524877548218e-01 2.813787013292312622e-02 2.365331351757049561e-01
1.686352193355560303e-01 -7.261494398117065430e-01 3.574877977371215820e-01 -1.720974743366241455e-01 -4.916510283946990967e-01 1.749648600816726685e-01 1.113157868385314941e-01 -4.614647105336189270e-02
-2.283490151166915894e-01 -1.158688515424728394e-01 -3.344800695776939392e-02 -2.397759445011615753e-02 -1.373899579048156738e-01 5.080104470252990723e-01 1.806398034095764160e-01 -7.894023656845092773e-01
2.620999887585639954e-02 -4.624563157558441162e-01 3.908774256706237793e-01 3.920954167842864990e-01 -3.972316086292266846e-01 1.580237895250320435e-01 -3.516919016838073730e-01 -4.152968823909759521e-01
-3.621330261230468750e-01 1.372952200472354889e-02 2.928726971149444580e-01 7.554783225059509277e-01 -1.603588908910751343e-01 9.699419140815734863e-02 -1.330203562974929810e-01 -3.991642594337463379e-01
-1.874810755252838135e-01 -1.135453507304191589e-01 7.237838506698608398e-01 6.212810873985290527e-01 -1.964841485023498535e-01 -4.911439120769500732e-02 -3.162297606468200684e-02 -9.316165931522846222e-03
3.620813786983489990e-01 -7.000073194503784180e-01 2.098510563373565674e-01 9.153969585895538330e-02 -2.158337980508804321e-01 -3.090535402297973633e-01 2.829951643943786621e-01 -3.229322731494903564e-01
-2.722200453281402588e-01 -3.731265366077423096e-01 6.468098759651184082e-01 3.158577978610992432e-01 -6.362219154834747314e-02 3.844408392906188965e-01 -1.342273205518722534e-01 3.141404688358306885e-01
1.110150963068008423e-01 -4.460936784744262695e-01 4.000610411167144775e-01 3.673290610313415527e-01 -4.552779793739318848e-01 -2.262294441461563110e-01 -1.531189829111099243e-01 -4.602101445198059082e-01
1.100761815905570984e-01 -6.975816488265991211e-01 -3.087979555130004883e-01 2.653561346232891083e-02 -1.663224697113037109e-01 2.330588996410369873e-01 3.486737310886383057e-01 -4.490544199943542480e-01
-1.598656624555587769e-01 -6.368880867958068848e-01 1.258254200220108032e-01 -2.872865833342075348e-02 -2.957996129989624023e-01 -1.897644102573394775e-01 5.992528200149536133e-01 -2.637181580066680908e-01
2.037092000246047974e-01 8.946826308965682983e-02 4.501866698265075684e-01 6.039221882820129395e-01 -4.119195044040679932e-01 3.613728582859039307e-01 2.867729663848876953e-01 2.451822534203529358e-02
1.814291439950466156e-02 -1.089949905872344971e-01 1.094943471252918243e-02 9.945407509803771973e-02 -1.055727675557136536e-01 3.702507019042968750e-01 4.436817765235900879e-01 -7.954213619232177734e-01
-1.812069267034530640e-01 -6.226865053176879883e-01 2.633846700191497803e-01 6.043199896812438965e-01 1.500896215438842773e-01 5.286651849746704102e-02 2.080274075269699097e-01 2.761421501636505127e-01
-3.278883919119834900e-02 -6.016926169395446777e-01 2.310575693845748901e-01 -9.164732694625854492e-02 2.984931170940399170e-01 -1.614474654197692871e-01 1.005978584289550781e-01 -6.706867218017578125e-01
3.442328274250030518e-01 1.000143289566040039e-01 5.188222527503967285e-01 4.513687491416931152e-01 -1.890998333692550659e-01 4.921850264072418213e-01 3.240706622600555420e-01 -1.247554942965507507e-01
7.738389819860458374e-02 -6.230383515357971191e-01 3.078166544437408447e-01 -5.674677900969982147e-03 -4.005347192287445068e-01 -4.284471869468688965e-01 3.161789178848266602e-01 -2.590128183364868164e-01
-4.837815463542938232e-01 1.016051322221755981e-01 5.153430700302124023e-01 6.573570966720581055e-01 -5.021579191088676453e-02 7.022128999233245850e-02 -3.394040977582335472e-04 -2.246827334165573120e-01
-1.190008148550987244e-01 -1.609199792146682739e-01 4.405571222305297852e-01 3.919355571269989014e-01 -3.367249965667724609e-01 -1.164685040712356567e-01 -2.885821461677551270e-01 -6.340435147285461426e-01
2.148433476686477661e-01 -5.268794894218444824e-01 6.171262860298156738e-01 -1.310353726148605347e-01 -4.809805154800415039e-01 5.937396362423896790e-02 2.077542990446090698e-01 1.399188581854104996e-02
-6.571917980909347534e-02 -6.794615834951400757e-02 3.137122690677642822e-01 1.624170839786529541e-01 1.328796297311782837e-01 2.255059033632278442e-02 7.585939168930053711e-01 -5.221488475799560547e-01
-1.087214499711990356e-01 -1.174588650465011597e-01 3.519026935100555420e-01 -2.315333932638168335e-01 -5.014789476990699768e-02 3.291439414024353027e-01 5.245527029037475586e-01 -6.410414576530456543e-01
-3.070456981658935547e-01 -5.279204249382019043e-01 3.751110136508941650e-01 6.341089606285095215e-01 7.620024681091308594e-02 -6.992916762828826904e-02 1.549817323684692383e-01 2.224963456392288208e-01
-4.290759861469268799e-01 5.321740172803401947e-03 4.196296632289886475e-01 7.542610168457031250e-01 -7.533745467662811279e-02 5.608099699020385742e-02 -9.435817599296569824e-03 -2.489114999771118164e-01
7.202392071485519409e-02 -2.926184237003326416e-01 3.316409885883331299e-01 7.804835438728332520e-01 -1.373375356197357178e-01 -2.477607131004333496e-01 -1.345068775117397308e-02 -3.310876488685607910e-01
2.030457556247711182e-01 -1.909644007682800293e-01 4.847018718719482422e-01 3.168587684631347656e-01 -5.111379027366638184e-01 3.239421844482421875e-01 -2.547749876976013184e-01 -3.947896063327789307e-01
-2.385065853595733643e-01 -2.286700457334518433e-01 -8.062737062573432922e-03 -1.395916193723678589e-01 -1.724539548158645630e-01 6.309951543807983398e-01 3.057431578636169434e-01 -5.915231704711914062e-01
1.111103370785713196e-01 -4.873505532741546631e-01 1.471823751926422119e-01 5.455677583813667297e-02 9.787549078464508057e-02 7.803060412406921387e-01 3.268754482269287109e-01 1.415053848177194595e-02
-2.412747740745544434e-01 -2.334378212690353394e-01 -2.758420109748840332e-01 4.154573976993560791e-01 -1.856413632631301880e-01 6.153609752655029297e-01 3.766180276870727539e-01 -2.891827821731567383e-01
-3.629008308053016663e-02 -6.044845581054687500e-01 -2.101849317550659180e-01 5.708559155464172363e-01 -1.495696902275085449e-01 2.778284624218940735e-02 4.733608365058898926e-01 -1.265462636947631836e-01
-4.175364598631858826e-02 -3.866927623748779297e-01 1.429332196712493896e-01 -9.517958387732505798e-03 8.816655725240707397e-02 7.508695721626281738e-01 4.998397529125213623e-01 -8.238083124160766602e-02
1.513024121522903442e-01 -9.057585895061492920e-02 -1.861076205968856812e-01 4.488543868064880371e-01 -1.564351469278335571e-01 6.011611223220825195e-01 3.552232980728149414e-01 -4.698370993137359619e-01
3.225064575672149658e-01 -2.569048404693603516e-01 1.816245168447494507e-01 6.023586392402648926e-01 -1.985883265733718872e-01 -6.087436899542808533e-02 6.217709779739379883e-01 -6.651244312524795532e-02
-2.383550107479095459e-01 -3.530997335910797119e-01 2.677590250968933105e-01 7.787321805953979492e-01 -4.238906130194664001e-02 -2.551319897174835205e-01 -2.423643693327903748e-02 -2.700226306915283203e-01
-2.590730190277099609e-01 -1.452597528696060181e-01 8.970685303211212158e-02 1.409735977649688721e-01 -2.225941568613052368e-01 8.881441354751586914e-01 8.107806742191314697e-02 -1.973274201154708862e-01
3.558134436607360840e-01 -7.304786443710327148e-01 -4.850260540843009949e-02 2.606267333030700684e-01 2.871301770210266113e-02 4.939756989479064941e-01 8.643572032451629639e-02 -1.311918795108795166e-01
-2.024456858634948730e-01 1.486024237237870693e-03 3.217026591300964355e-01 8.650487661361694336e-01 -9.638532251119613647e-02 -6.131766363978385925e-02 3.742397576570510864e-02 -3.045673668384552002e-01
-2.726360224187374115e-02 -2.452631592750549316e-01 2.978461384773254395e-01 -6.375666707754135132e-02 3.206506073474884033e-01 3.212530314922332764e-01 2.972150146961212158e-01 -7.429456710815429688e-01
-2.133570462465286255e-01 -9.653946757316589355e-02 7.780320197343826294e-02 -1.288009434938430786e-01 -5.184656381607055664e-01 2.660740315914154053e-01 6.463057994842529297e-01 -4.064513444900512695e-01
1.461011171340942383e-01 -3.563080132007598877e-01 5.167090296745300293e-01 4.052826762199401855e-01 -5.088220238685607910e-01 2.007337361574172974e-01 -2.771778404712677002e-01 -2.107966691255569458e-01
-3.434755802154541016e-01 -5.178354382514953613e-01 -2.368223518133163452e-01 -7.261799275875091553e-02 -9.924121946096420288e-02 5.159342885017395020e-01 3.580183982849121094e-01 -3.850955665111541748e-01
6.866623461246490479e-02 -2.282915711402893066e-01 2.676044106483459473e-01 1.495526405051350594e-03 2.480592876672744751e-01 4.803832173347473145e-01 5.618019104003906250e-01 -5.134499669075012207e-01
-7.011521607637405396e-02 -4.490517377853393555e-01 -4.270295053720474243e-02 7.583071291446685791e-02 1.397254317998886108e-02 7.012323141098022461e-01 1.912106126546859741e-01 -5.073253512382507324e-01
-4.505382180213928223e-01 -4.567921757698059082e-01 5.577647089958190918e-01 1.906189881265163422e-02 -2.863986790180206299e-01 -6.617746502161026001e-02 2.699718177318572998e-01 3.429329395294189453e-01
-3.817664086818695068e-01 -2.984118163585662842e-01 1.496515572071075439e-01 -1.417186856269836426e-01 7.177045196294784546e-02 6.745957136154174805e-01 4.317516386508941650e-01 -2.758354544639587402e-01
-1.344929356127977371e-02 -4.911609888076782227e-01 4.224480390548706055e-01 2.905584573745727539e-01 -3.273558318614959717e-01 1.955452710390090942e-01 -4.426505267620086670e-01 -3.928794562816619873e-01
-3.900529444217681885e-01 -2.972943782806396484e-01 5.048757195472717285e-01 5.250677466392517090e-01 -2.268892079591751099e-01 -2.832975387573242188e-01 -7.178142666816711426e-02 -3.032993078231811523e-01
-1.678398400545120239e-01 -2.956996299326419830e-02 4.667188525199890137e-01 2.173995673656463623e-01 2.594404816627502441e-01 3.151886165142059326e-01 7.339925169944763184e-01 2.163476869463920593e-02
2.022680491209030151e-01 -7.308685779571533203e-01 3.206860423088073730e-01 -9.386944025754928589e-02 -4.080866873264312744e-01 -2.216713726520538330e-01 2.761249840259552002e-01 -1.461155414581298828e-01
2.668336629867553711e-01 -7.864609956741333008e-01 3.041998744010925293e-01 -1.479016095399856567e-01 -3.533239364624023438e-01 1.606967151165008545e-01 1.088266968727111816e-01 -1.826529353857040405e-01
2.537851631641387939e-01 -1.039450708776712418e-02 5.205267071723937988e-01 4.885748624801635742e-01 -4.972901642322540283e-01 3.350412547588348389e-01 2.514246106147766113e-01 5.538208410143852234e-02
-4.419102370738983154e-01 1.101548895239830017e-01 4.775025248527526855e-01 6.878547072410583496e-01 -1.994805037975311279e-01 5.840757116675376892e-02 3.078975901007652283e-02 -2.174318730831146240e-01
-1.072121113538742065e-01 -5.399842858314514160e-01 -1.510531902313232422e-01 1.348426491022109985e-01 -4.433514177799224854e-01 6.273031830787658691e-01 2.546106278896331787e-01 3.204270452260971069e-02
2.932351268827915192e-02 -5.929752439260482788e-02 4.096564948558807373e-01 -1.489597409963607788e-01 -1.446967124938964844e-01 1.511429995298385620e-01 5.884925127029418945e-01 -6.446020007133483887e-01
3.881469964981079102e-01 5.267017334699630737e-02 4.013754427433013916e-01 6.533975899219512939e-02 -4.507372379302978516e-01 3.522084355354309082e-01 4.775914549827575684e-01 -3.548070788383483887e-01
-5.742481946945190430e-01 -7.133861184120178223e-01 2.342502921819686890e-01 1.258812546730041504e-01 -1.330337971448898315e-01 1.622145175933837891e-01 3.523096209391951561e-03 2.158151566982269287e-01
-5.116783976554870605e-01 -6.970372796058654785e-01 2.650984823703765869e-01 3.066923022270202637e-01 -5.524282529950141907e-02 1.099662110209465027e-01 4.578078165650367737e-02 2.659828066825866699e-01
-3.846039175987243652e-01 -3.109408915042877197e-01 6.176038384437561035e-01 2.927471697330474854e-01 -5.081103444099426270e-01 -7.032197713851928711e-02 2.010874263942241669e-02 1.572717279195785522e-01
-2.128088921308517456e-01 -8.211762309074401855e-01 -3.389999642968177795e-02 5.526445060968399048e-02 1.989728063344955444e-01 -1.047839075326919556e-01 4.553404748439788818e-01 -1.351805031299591064e-01
2.378179877996444702e-01 -1.774696856737136841e-01 4.625400304794311523e-01 4.105483889579772949e-01 -5.160716772079467773e-01 -1.166985556483268738e-01 4.992232024669647217e-01 1.678211428225040436e-02
-5.519621968269348145e-01 -3.096763491630554199e-01 4.833886623382568359e-01 5.782036781311035156e-01 4.745733365416526794e-02 4.308259487152099609e-02 4.074468091130256653e-02 1.602679044008255005e-01
-9.656680375337600708e-02 -2.721134126186370850e-01 3.247512876987457275e-01 6.541562080383300781e-02 -4.618569314479827881e-01 1.299907267093658447e-01 7.587665319442749023e-01 -3.082661889493465424e-02
1.765552312135696411e-01 -4.287547767162322998e-01 -2.639960944652557373e-01 6.139931678771972656e-01 1.352277398109436035e-01 3.462219238281250000e-01 3.744767606258392334e-01 -2.448002696037292480e-01
2.841838002204895020e-01 -2.415051162242889404e-01 2.428327798843383789e-01 1.876119673252105713e-01 2.643069326877593994e-01 6.056724190711975098e-01 1.379382312297821045e-01 -5.576958656311035156e-01
2.585410177707672119e-01 -3.906862735748291016e-01 2.568973973393440247e-02 2.704004049301147461e-01 -3.537867367267608643e-01 6.433487534523010254e-01 4.058278501033782959e-01 5.464099347591400146e-02
-3.394133746623992920e-01 -5.064750909805297852e-01 -1.197880879044532776e-01 6.735678911209106445e-01 1.267670691013336182e-01 1.400725543498992920e-01 3.420661687850952148e-01 8.682777732610702515e-02
1.088463738560676575e-01 -1.778478920459747314e-01 6.284208297729492188e-01 4.091535508632659912e-01 -4.474234282970428467e-01 2.316319048404693604e-01 -2.517462074756622314e-01 -2.774637043476104736e-01
-9.973297268152236938e-02 -1.843740642070770264e-01 3.210483491420745850e-01 -2.275171875953674316e-01 1.102793309837579727e-02 5.311475992202758789e-01 3.488766551017761230e-01 -6.302928924560546875e-01
-2.509944736957550049e-01 -5.112494230270385742e-01 1.427071820944547653e-02 -6.019274890422821045e-02 -4.627744853496551514e-01 1.574401557445526123e-01 6.513695716857910156e-01 9.256853163242340088e-02
-3.047594726085662842e-01 -4.999913871288299561e-01 -2.661746740341186523e-01 3.321557641029357910e-01 2.114979326725006104e-01 9.153620153665542603e-02 5.979797840118408203e-01 -2.554679512977600098e-01
-2.960165739059448242e-01 4.297401010990142822e-02 1.680485159158706665e-01 -4.439361393451690674e-02 -2.621997594833374023e-01 -2.978459745645523071e-02 3.614758849143981934e-01 -8.246305584907531738e-01
-1.390631198883056641e-01 -4.610723257064819336e-01 4.522182941436767578e-01 6.019060611724853516e-01 4.479145631194114685e-03 -3.385848701000213623e-01 -1.193891540169715881e-01 -2.690131068229675293e-01
1.321712285280227661e-01 -5.835633277893066406e-01 -7.229784131050109863e-02 7.104914188385009766e-01 2.169474959373474121e-02 1.967802084982395172e-02 3.514791727066040039e-01 -8.697175234556198120e-02
2.737672626972198486e-01 -2.163099646568298340e-01 4.523733556270599365e-01 -1.024270802736282349e-01 1.286272555589675903e-01 5.863200426101684570e-01 6.304041296243667603e-02 -5.466611385345458984e-01
-7.023572176694869995e-02 -7.483429908752441406e-01 -1.298646479845046997e-01 2.287053316831588745e-01 -3.132346868515014648e-01 3.829257786273956299e-01 3.152611553668975830e-01 1.474480479955673218e-01
-2.527391612529754639e-01 -1.185906529426574707e-01 5.464562177658081055e-01 1.787826269865036011e-01 3.179422020912170410e-01 6.990080475807189941e-01 -2.061150223016738892e-02 -3.684257715940475464e-02
3.503850400447845459e-01 -7.196095585823059082e-01 2.034519165754318237e-01 2.275644391775131226e-01 -1.338782757520675659e-01 -3.467229008674621582e-01 1.458584964275360107e-01 -3.268016576766967773e-01
3.467262983322143555e-01 -5.331007298082113266e-03 4.140974581241607666e-01 2.986288666725158691e-01 2.821820378303527832e-01 2.869786322116851807e-01 4.962171316146850586e-01 -4.592183828353881836e-01
1.985631883144378662e-01 -1.174096912145614624e-01 7.681332826614379883e-01 3.119252026081085205e-01 -3.902569711208343506e-01 -2.247519940137863159e-01 2.341777682304382324e-01 -4.252649098634719849e-02
-5.245331674814224243e-02 -1.443914324045181274e-01 3.003047704696655273e-01 -2.745987847447395325e-02 -3.153183460235595703e-01 2.876079082489013672e-02 8.513951301574707031e-01 -2.456345260143280029e-01
5.035172700881958008e-01 -7.412552833557128906e-02 6.095588207244873047e-01 3.507322967052459717e-01 -6.183709204196929932e-02 -1.493872702121734619e-01 3.181136846542358398e-01 -3.450565934181213379e-01
-2.804855704307556152e-01 -2.967175245285034180e-01 6.480580568313598633e-01 5.390228033065795898e-01 -2.978595793247222900e-01 -1.820884197950363159e-01 -2.095401287078857422e-02 2.112396433949470520e-02
1.155664995312690735e-01 1.729079186916351318e-01 3.505642414093017578e-01 5.023401975631713867e-01 -1.646900475025177002e-01 6.243745088577270508e-01 4.054661393165588379e-01 1.171581540256738663e-02
-5.420411005616188049e-02 -7.701220512390136719e-01 -7.186034321784973145e-02 1.487938165664672852e-01 -2.691283822059631348e-01 4.964368641376495361e-01 1.909073144197463989e-01 1.460996270179748535e-01
-4.460763931274414062e-01 -2.685690522193908691e-01 1.844519078731536865e-01 -1.473679691553115845e-01 -2.890639901161193848e-01 1.289252638816833496e-01 7.459944486618041992e-01 -1.282936036586761475e-01
-2.264903932809829712e-01 -7.674246430397033691e-01 -7.731033861637115479e-02 3.264795243740081787e-01 -1.640966236591339111e-01 -2.545546889305114746e-01 3.828491270542144775e-01 -9.432258456945419312e-02
4.764584302902221680e-01 -5.135122537612915039e-01 4.614187777042388916e-01 8.868815749883651733e-02 -3.669963479042053223e-01 3.313874304294586182e-01 2.095559537410736084e-01 1.009769272059202194e-02
-2.406764775514602661e-01 -2.903245985507965088e-01 3.686275482177734375e-01 -6.630022078752517700e-02 4.049650728702545166e-01 1.605979204177856445e-01 2.341129183769226074e-01 -6.876825094223022461e-01
-2.700414508581161499e-02 -5.789517760276794434e-01 7.438558340072631836e-02 9.084603935480117798e-02 -2.426380217075347900e-01 7.669912576675415039e-01 3.547503054141998291e-02 4.349638894200325012e-02
6.470797210931777954e-02 -3.576906323432922363e-01 3.729767203330993652e-01 3.312017619609832764e-01 -5.423446297645568848e-01 -2.026337832212448120e-01 -1.680959910154342651e-01 -5.055785179138183594e-01
-3.331705927848815918e-01 -1.949645727872848511e-01 6.120693683624267578e-01 4.766347408294677734e-01 -2.041236013174057007e-01 3.526421487331390381e-01 -5.620554834604263306e-02 2.828331887722015381e-01
1.616744250059127808e-01 -3.331788480281829834e-01 5.053217411041259766e-01 3.921177685260772705e-01 -5.087783336639404297e-01 1.655327081680297852e-01 -2.538568079471588135e-01 -3.210094571113586426e-01
-1.350615918636322021e-02 -3.058484792709350586e-01 -2.095399945974349976e-01 7.064521908760070801e-01 -2.396336793899536133e-01 -1.018551457673311234e-02 5.528060793876647949e-01 -1.303196977823972702e-02
4.190948903560638428e-01 -7.114932537078857422e-01 1.282796561717987061e-01 1.492101103067398071e-01 -1.631587594747543335e-01 -2.459626495838165283e-01 2.249820977449417114e-01 -3.764070272445678711e-01
1.719244867563247681e-01 -5.237107872962951660e-01 2.638251781463623047e-01 2.265666425228118896e-01 -4.020417928695678711e-01 -2.737904787063598633e-01 5.811047554016113281e-01 3.084545955061912537e-02
-6.145132705569267273e-03 -3.386932909488677979e-01 5.215436816215515137e-01 4.959921836853027344e-01 -3.640604913234710693e-01 -6.298596411943435669e-02 -3.017580211162567139e-01 -3.737215697765350342e-01
-2.004605233669281006e-01 -1.892189495265483856e-02 3.176569640636444092e-01 4.960352182388305664e-02 -6.013115867972373962e-02 6.203472614288330078e-01 6.706486940383911133e-01 -1.336977332830429077e-01
-1.217789202928543091e-01 1.966216415166854858e-02 3.778305947780609131e-01 1.917807161808013916e-01 2.574119567871093750e-01 5.224913358688354492e-01 6.227028369903564453e-02 -6.797879338264465332e-01
-2.864005863666534424e-01 -4.130669534206390381e-01 6.254876852035522461e-01 4.544619917869567871e-01 -3.374876677989959717e-01 -6.676702946424484253e-02 -1.765363663434982300e-01 7.681454066187143326e-03
-3.842276036739349365e-01 -3.629172444343566895e-01 1.585755944252014160e-01 -1.035820692777633667e-01 -3.579969704151153564e-02 -5.416824668645858765e-02 7.426104545593261719e-01 -3.593029975891113281e-01
2.324444204568862915e-01 -4.502584040164947510e-01 1.065574437379837036e-01 6.912608146667480469e-01 -3.303557401522994041e-03 -1.293789595365524292e-01 4.871251881122589111e-01 -2.664973435457795858e-04
-4.290061444044113159e-02 1.825362443923950195e-01 5.829532742500305176e-01 1.487577408552169800e-01 5.709489807486534119e-02 3.948111832141876221e-01 6.137568950653076172e-01 -2.589275240898132324e-01
4.870443344116210938e-01 5.183744430541992188e-02 3.704563379287719727e-01 4.214736819267272949e-01 -1.523889601230621338e-01 1.718976646661758423e-01 5.365541577339172363e-01 -3.233592510223388672e-01
4.422044456005096436e-01 -6.931511759757995605e-01 2.932320237159729004e-01 -1.417571958154439926e-02 -3.425167798995971680e-01 2.911648452281951904e-01 1.862251013517379761e-01 -3.219387307763099670e-02
1.553803980350494385e-01 -4.724067449569702148e-01 2.361631840467453003e-01 1.384397298097610474e-01 4.388582110404968262e-01 6.144104599952697754e-01 1.235854253172874451e-02 -3.278729915618896484e-01
-2.023059129714965820e-01 7.738666236400604248e-02 3.303407132625579834e-01 6.987828016281127930e-02 -3.391705453395843506e-01 2.319455891847610474e-01 7.763324975967407227e-01 -2.599001228809356689e-01
-3.229705393314361572e-01 -3.918402194976806641e-01 -2.042768523097038269e-02 2.997654974460601807e-01 1.211520656943321228e-01 -1.834940165281295776e-02 7.944859266281127930e-01 -7.518190890550613403e-02
1.019074544310569763e-01 -1.578847765922546387e-01 4.554556310176849365e-01 4.470571875572204590e-01 -3.566002547740936279e-01 5.337248444557189941e-01 -3.101620972156524658e-01 -2.217223197221755981e-01
4.098250865936279297e-01 1.644783169031143188e-01 5.209923982620239258e-01 2.685306072235107422e-01 -2.595848739147186279e-01 4.556816518306732178e-01 3.339554667472839355e-01 -2.736645340919494629e-01
-2.397164255380630493e-01 -2.189111858606338501e-01 -1.153766736388206482e-01 3.031512796878814697e-01 -5.334710478782653809e-01 6.787763535976409912e-02 7.049611210823059082e-01 -5.685566365718841553e-02
1.287701278924942017e-01 -3.516874909400939941e-01 -2.386793866753578186e-02 7.761024236679077148e-01 -2.876493930816650391e-01 -8.970972150564193726e-02 3.923493027687072754e-01 -1.100065782666206360e-01
1.121285953558981419e-03 -6.434533596038818359e-01 -1.699963510036468506e-01 1.776572465896606445e-01 -4.280186593532562256e-01 5.574835538864135742e-01 1.475908309221267700e-01 -9.866511821746826172e-02
-2.434942424297332764e-01 -1.024609804153442383e-01 4.688167478889226913e-03 -8.262119442224502563e-02 -2.554240524768829346e-01 4.082600176334381104e-01 3.824378252029418945e-01 -7.383680343627929688e-01
4.499266445636749268e-01 -6.837282180786132812e-01 1.984864622354507446e-01 3.327264189720153809e-01 -1.537211090326309204e-01 -2.688906192779541016e-01 1.902389973402023315e-01 -2.187573164701461792e-01
-7.411324977874755859e-02 -3.631888926029205322e-01 4.774756729602813721e-01 -7.585294544696807861e-02 3.990345597267150879e-01 -6.292674690485000610e-02 2.062660157680511475e-01 -6.504846811294555664e-01
3.509532287716865540e-02 -2.661120295524597168e-01 3.028108775615692139e-01 -1.306689828634262085e-01 1.939527988433837891e-01 5.246419906616210938e-01 2.939743399620056152e-01 -6.479940414428710938e-01
1.885741502046585083e-01 3.128258883953094482e-01 5.323066711425781250e-01 3.281764984130859375e-01 -1.573196053504943848e-01 2.515714764595031738e-01 5.472008585929870605e-01 -2.967539131641387939e-01
-4.377151727676391602e-01 -1.728451699018478394e-01 5.499276518821716309e-01 4.689453244209289551e-01 -3.570091128349304199e-01 2.302916795015335083e-01 -2.704446911811828613e-01 -5.069247633218765259e-02
3.686946257948875427e-02 -1.313824802637100220e-01 4.700777530670166016e-01 -7.139859348535537720e-02 2.053230702877044678e-01 6.557064652442932129e-01 2.384110838174819946e-01 -4.757732450962066650e-01
1.087948307394981384e-01 -3.096480071544647217e-01 5.568467378616333008e-01 2.202335298061370850e-01 -2.935000061988830566e-01 4.511505067348480225e-01 -3.988755047321319580e-01 -2.914105951786041260e-01
2.811895012855529785e-01 -4.268590509891510010e-01 1.824611425399780273e-01 -7.982362061738967896e-03 2.455995380878448486e-01 4.764451384544372559e-01 3.806652128696441650e-01 -5.226307511329650879e-01
4.167427867650985718e-02 -2.523410618305206299e-01 5.218827724456787109e-01 2.383604831993579865e-02 -5.796394944190979004e-01 -2.471993565559387207e-01 4.847279787063598633e-01 -1.720659732818603516e-01
1.155951395630836487e-01 -5.717462301254272461e-01 1.936977654695510864e-01 -3.270956277847290039e-01 1.280325502157211304e-01 3.024377226829528809e-01 4.237036406993865967e-01 -4.773342311382293701e-01
-2.495939433574676514e-01 -5.841044187545776367e-01 -2.148145586252212524e-01 2.747371047735214233e-02 -5.009210109710693359e-01 4.930045604705810547e-01 1.785058528184890747e-01 -1.542239338159561157e-01
-2.149455435574054718e-02 -2.611676752567291260e-01 4.196442961692810059e-01 4.142866432666778564e-01 -3.306614458560943604e-01 5.343732833862304688e-01 -3.904531300067901611e-01 -1.903923004865646362e-01
-1.630142480134963989e-01 -4.160848557949066162e-01 -1.167678534984588623e-01 -7.508120685815811157e-02 -2.935562729835510254e-01 7.047548890113830566e-01 6.834960728883743286e-02 -4.398878514766693115e-01
-1.275428831577301025e-01 -6.587508916854858398e-01 2.315244823694229126e-01 -9.664306789636611938e-02 4.587692618370056152e-01 5.341515690088272095e-02 2.096092253923416138e-01 -4.791432321071624756e-01
-6.563151627779006958e-02 -3.450683653354644775e-01 4.220939874649047852e-01 1.802896410226821899e-01 -5.800812244415283203e-01 -3.132709860801696777e-02 -2.324747145175933838e-01 -5.238629579544067383e-01
-3.091328591108322144e-02 -2.695283293724060059e-01 1.670064926147460938e-01 -8.733510971069335938e-03 -1.974218785762786865e-01 7.904126644134521484e-01 4.700306653976440430e-01 -1.173665896058082581e-01
9.116268157958984375e-02 -4.828698337078094482e-01 1.139232888817787170e-01 3.532457053661346436e-01 -5.672029852867126465e-01 1.106439158320426941e-01 -2.349940836429595947e-01 -4.812291860580444336e-01
3.540613949298858643e-01 -1.103562712669372559e-01 7.830072641372680664e-01 2.386146187782287598e-01 -2.795554995536804199e-01 -1.657129377126693726e-01 2.659363448619842529e-01 -1.268486380577087402e-01
-1.537003666162490845e-01 -5.665639042854309082e-01 2.958988249301910400e-01 7.620795071125030518e-02 5.092675089836120605e-01 -4.212052747607231140e-02 1.940102577209472656e-01 -5.130792260169982910e-01
-4.147766903042793274e-02 -8.605417609214782715e-01 2.980831563472747803e-01 -1.513285189867019653e-01 -3.135260343551635742e-01 1.945724487304687500e-01 1.288945414125919342e-02 9.833760559558868408e-02
-6.316873431205749512e-01 -9.556072205305099487e-02 5.328809469938278198e-02 1.605814695358276367e-01 1.492935866117477417e-01 1.765719801187515259e-01 2.458434402942657471e-01 -6.703044176101684570e-01
-3.664625287055969238e-01 -1.971966326236724854e-01 3.632315397262573242e-01 -5.552930757403373718e-02 1.312166601419448853e-01 2.401356548070907593e-01 7.553541660308837891e-01 -2.153028994798660278e-01
-5.284893512725830078e-01 -1.613650172948837280e-01 -1.663205772638320923e-02 1.214156746864318848e-01 1.783054023981094360e-01 2.915363311767578125e-01 2.288558930158615112e-01 -7.144793868064880371e-01
1.532715465873479843e-02 -5.307749509811401367e-01 -7.681627571582794189e-02 -6.943179666996002197e-02 -2.695764899253845215e-01 6.872528791427612305e-01 6.198137253522872925e-02 -3.981103897094726562e-01
-2.119473367929458618e-01 -3.454466164112091064e-02 3.384327590465545654e-01 2.451235800981521606e-01 8.902710676193237305e-02 2.435578852891921997e-01 8.407710194587707520e-01 -7.155793160200119019e-02
-3.012347221374511719e-02 -2.312417775392532349e-01 1.446086317300796509e-01 2.468200922012329102e-01 1.857026815414428711e-01 8.424307703971862793e-01 2.974410913884639740e-02 -3.445697724819183350e-01
-1.675031334161758423e-02 -6.198987364768981934e-01 5.848808884620666504e-01 2.613453567028045654e-01 -3.589661419391632080e-01 6.160349771380424500e-02 -2.669471800327301025e-01 3.384900838136672974e-02
5.016406774520874023e-01 3.169618919491767883e-02 6.158973574638366699e-01 4.417729973793029785e-01 -2.080891653895378113e-02 -5.466506630182266235e-02 2.981632649898529053e-01 -2.837895154953002930e-01
1.512993276119232178e-01 -6.803612709045410156e-01 6.813362985849380493e-02 6.218022853136062622e-02 -2.564236521720886230e-01 -3.206849992275238037e-01 5.571238994598388672e-01 -1.634910404682159424e-01
3.430958837270736694e-02 -6.285296678543090820e-01 -1.190897226333618164e-01 6.351138651371002197e-02 -2.076698839664459229e-01 6.558458805084228516e-01 -4.936271905899047852e-02 -3.314514756202697754e-01
-1.474957168102264404e-01 -5.177824497222900391e-01 4.246871918439865112e-02 -9.292656183242797852e-02 -6.280151605606079102e-01 5.182168483734130859e-01 1.839371919631958008e-01 -5.406448245048522949e-02
1.694398224353790283e-01 -5.690487623214721680e-01 -2.859261073172092438e-02 2.966891415417194366e-02 -7.600180804729461670e-02 6.749980449676513672e-01 -5.383364111185073853e-02 -4.260037839412689209e-01
-3.377506434917449951e-01 -5.938770174980163574e-01 -9.516974538564682007e-02 1.763669215142726898e-02 9.696029126644134521e-02 6.052751541137695312e-01 2.834405303001403809e-01 -2.603239119052886963e-01
-2.865294516086578369e-01 -3.162137567996978760e-01 2.758074402809143066e-01 6.692778468132019043e-01 -1.202503815293312073e-01 -3.085490763187408447e-01 -3.085880912840366364e-02 -4.281266927719116211e-01
3.236450552940368652e-01 -5.979069471359252930e-01 2.156496345996856689e-01 -2.630634605884552002e-01 5.854412540793418884e-02 2.938829958438873291e-01 4.513920843601226807e-01 -3.584753274917602539e-01
2.514213137328624725e-02 2.086598128080368042e-01 7.888672947883605957e-01 2.711122669279575348e-02 1.022602543234825134e-01 2.793547809123992920e-01 3.153794705867767334e-01 -3.805546462535858154e-01
-1.145794168114662170e-01 2.099806219339370728e-01 3.035635054111480713e-01 1.543083637952804565e-01 -3.634104132652282715e-01 5.425509810447692871e-01 6.030266284942626953e-01 -1.916977167129516602e-01
2.811740040779113770e-01 -7.973700016736984253e-02 5.626893043518066406e-01 3.028059899806976318e-01 -5.385315418243408203e-01 1.739589273929595947e-01 4.306529760360717773e-01 2.307883091270923615e-02
4.380142092704772949e-01 2.796366252005100250e-02 4.590839445590972900e-01 2.384656667709350586e-01 -3.861796557903289795e-01 3.778627514839172363e-01 4.262543618679046631e-01 -2.571570575237274170e-01
-3.822244107723236084e-01 -2.266368418931961060e-01 6.983380317687988281e-01 1.489799618721008301e-01 -3.654220402240753174e-01 2.491763085126876831e-01 -5.942705553025007248e-03 3.114672899246215820e-01
3.537490367889404297e-01 2.282658033072948456e-02 3.893615603446960449e-01 -3.596105426549911499e-02 -4.525200426578521729e-01 3.967437744140625000e-01 5.202429294586181641e-01 -2.976781129837036133e-01
-1.228676885366439819e-01 -2.678974866867065430e-01 7.480800747871398926e-01 1.796325594186782837e-01 -9.910500049591064453e-02 -2.507197856903076172e-01 4.396834671497344971e-01 2.350301444530487061e-01
-1.763051152229309082e-01 -6.774151325225830078e-01 2.426102757453918457e-03 -3.496844172477722168e-01 -1.698373705148696899e-01 3.817989230155944824e-01 3.672380149364471436e-01 -2.797520458698272705e-01
4.347961544990539551e-01 9.458572021685540676e-04 3.857322633266448975e-01 3.195738196372985840e-01 -2.464432269334793091e-02 3.787779510021209717e-01 5.545127391815185547e-01 -3.293480575084686279e-01
-2.580692432820796967e-02 -6.956462264060974121e-01 -3.070660829544067383e-01 1.932212114334106445e-01 2.936305478215217590e-03 4.053110182285308838e-01 3.637303113937377930e-01 -2.952980697154998779e-01
1.291777491569519043e-01 -2.310056984424591064e-01 2.041657865047454834e-01 5.703193545341491699e-01 3.572168350219726562e-01 8.132391422986984253e-02 6.025444865226745605e-01 -2.563678622245788574e-01
-2.024372816085815430e-01 2.353381514549255371e-01 6.267970204353332520e-01 2.890047132968902588e-01 -6.838795542716979980e-02 2.136938869953155518e-01 6.051855087280273438e-01 1.031765788793563843e-01
2.065639644861221313e-01 -8.601277470588684082e-01 3.229428231716156006e-01 2.111909389495849609e-01 -1.840475797653198242e-01 -1.017722338438034058e-01 9.060574322938919067e-02 1.271902024745941162e-01
-3.899974524974822998e-01 1.145782023668289185e-01 6.565209627151489258e-01 2.323690652847290039e-01 -4.484639465808868408e-01 1.986527740955352783e-01 -8.117735385894775391e-02 -3.202906250953674316e-01
3.335511311888694763e-02 -5.440052747726440430e-01 2.658152878284454346e-01 3.598555624485015869e-01 -4.201529324054718018e-01 2.859057486057281494e-01 -3.834246098995208740e-01 -3.122609853744506836e-01
-2.766777873039245605e-01 -4.058924317359924316e-01 3.250160813331604004e-02 -2.310101687908172607e-01 1.001326590776443481e-01 4.148763120174407959e-01 2.263191640377044678e-01 -6.862284541130065918e-01
1.403235197067260742e-01 -3.607643544673919678e-01 -9.233111143112182617e-02 1.763882935047149658e-01 -2.278372198343276978e-01 7.211080193519592285e-01 1.420484110713005066e-02 -4.882746040821075439e-01
-2.977531552314758301e-01 -5.016477108001708984e-01 4.637736976146697998e-01 3.520898520946502686e-01 -1.853093057870864868e-01 3.994379043579101562e-01 -1.363753229379653931e-01 3.288634419441223145e-01
3.161654472351074219e-01 1.612083055078983307e-02 3.695050477981567383e-01 3.539277315139770508e-01 -4.328319430351257324e-01 2.330898493528366089e-01 6.208181381225585938e-01 -1.043600365519523621e-01
-1.294804811477661133e-01 -7.208524942398071289e-01 -1.370827201753854752e-02 1.362205743789672852e-01 -3.840721249580383301e-01 5.144311785697937012e-01 1.356869488954544067e-01 1.195860877633094788e-01
3.349395096302032471e-02 -5.638986825942993164e-01 -3.225689753890037537e-02 1.688288152217864990e-01 -4.194318354129791260e-01 6.317018270492553711e-01 2.646792829036712646e-01 7.954367250204086304e-02
-3.122279644012451172e-01 -2.161594927310943604e-01 1.191816478967666626e-01 1.025509648025035858e-02 4.122510727029293776e-04 7.597650289535522461e-01 4.783232510089874268e-01 -1.882635205984115601e-01
-5.803300738334655762e-01 1.018628254532814026e-01 2.097418010234832764e-01 8.442833274602890015e-02 -3.671562969684600830e-01 3.591046929359436035e-01 5.796899199485778809e-01 -4.382785782217979431e-02
-2.223743796348571777e-01 -7.590315937995910645e-01 5.614137277007102966e-02 -9.205930680036544800e-02 -2.278247028589248657e-01 5.236892700195312500e-01 1.514606624841690063e-01 1.170432791113853455e-01
-1.432918757200241089e-01 -5.168389081954956055e-01 1.041116714477539062e-01 -3.384156525135040283e-01 -3.367674350738525391e-02 4.603992104530334473e-01 4.122286140918731689e-01 -4.516044259071350098e-01
1.789519935846328735e-01 5.704298615455627441e-02 5.586242675781250000e-01 4.938408136367797852e-01 -4.109202921390533447e-01 3.220390379428863525e-01 3.257908225059509277e-01 1.734302937984466553e-01
-2.238248735666275024e-01 -3.589329123497009277e-01 -4.823271557688713074e-02 1.716017723083496094e-01 1.693398058414459229e-01 -2.864482626318931580e-02 7.350786924362182617e-01 -4.684642255306243896e-01
-2.982711791992187500e-01 -1.961279362440109253e-01 -1.350495517253875732e-01 2.408079504966735840e-01 6.812518835067749023e-02 3.242350742220878601e-02 2.367591559886932373e-01 -8.570847511291503906e-01
-1.193508356809616089e-01 -3.621104061603546143e-01 4.138611853122711182e-01 2.715094387531280518e-01 -5.302301645278930664e-01 -2.281499505043029785e-01 5.215628147125244141e-01 6.639871001243591309e-02
7.654235512018203735e-02 -4.033125042915344238e-01 4.988974630832672119e-01 4.167521595954895020e-01 -3.490917980670928955e-01 -1.696393042802810669e-01 -2.524786293506622314e-01 -4.410344064235687256e-01
-8.735260367393493652e-02 -1.215887740254402161e-01 2.575645446777343750e-01 1.418182849884033203e-01 -2.422760054469108582e-02 2.368647307157516479e-01 6.643872857093811035e-01 -6.269221305847167969e-01
-3.827142119407653809e-01 -9.246556460857391357e-02 5.512816309928894043e-01 7.290330529212951660e-01 -1.334676891565322876e-02 -1.070974022150039673e-02 8.952648937702178955e-02 3.565761819481849670e-02
2.841955721378326416e-01 4.746513068675994873e-02 2.587731182575225830e-01 4.921870529651641846e-01 -3.364955782890319824e-01 4.420377910137176514e-01 5.391084551811218262e-01 -9.221530705690383911e-02
-1.407383829355239868e-01 -3.241407573223114014e-01 -9.525367617607116699e-02 2.874554097652435303e-01 1.243439242243766785e-01 6.998165249824523926e-01 3.719675168395042419e-02 -5.261496305465698242e-01
-8.149169385433197021e-02 -7.364889979362487793e-01 -2.408124357461929321e-01 1.765287816524505615e-01 -1.416729092597961426e-01 4.887392520904541016e-01 3.076848983764648438e-01 -9.045869112014770508e-02
-1.600604057312011719e-01 -2.677750885486602783e-01 2.041411548852920532e-01 6.154251098632812500e-02 3.627443611621856689e-01 6.733964681625366211e-01 2.594131827354431152e-01 -4.526306390762329102e-01
-1.520272623747587204e-02 -4.713262319564819336e-01 -2.664444148540496826e-01 6.455188989639282227e-01 3.820819780230522156e-02 3.654062747955322266e-01 3.910697400569915771e-01 -4.489989951252937317e-02
-4.751269146800041199e-02 -2.974243760108947754e-01 6.393280029296875000e-01 -3.548876643180847168e-01 -4.226890504360198975e-01 3.163364157080650330e-02 3.624690473079681396e-01 -2.520819008350372314e-01
2.805370688438415527e-01 -1.393154710531234741e-01 4.348569214344024658e-01 2.046595066785812378e-01 -5.647307038307189941e-01 3.224401921033859253e-02 5.891635417938232422e-01 -6.188552826642990112e-02
-9.659455716609954834e-02 -1.980803906917572021e-01 1.243980750441551208e-01 1.867148727178573608e-01 7.809983193874359131e-02 -2.126996964216232300e-02 8.164910078048706055e-01 -4.773747920989990234e-01
-1.690519750118255615e-01 -4.082735478878021240e-01 1.316269487142562866e-01 1.495498865842819214e-01 1.195995733141899109e-01 -1.324161291122436523e-01 8.095754981040954590e-01 -2.789137959480285645e-01
-4.226654767990112305e-01 -4.090069234371185303e-01 -1.889660656452178955e-01 1.115626469254493713e-01 1.120520830154418945e-01 7.979238033294677734e-02 5.882577300071716309e-01 -4.908595383167266846e-01
-1.600684225559234619e-01 -1.248974576592445374e-01 2.138304412364959717e-01 8.692433475516736507e-04 -4.788022041320800781e-01 2.970461919903755188e-02 7.888665199279785156e-01 -2.461915910243988037e-01
-3.134875893592834473e-01 -3.574360311031341553e-01 5.340516567230224609e-01 3.909415304660797119e-01 -1.379835903644561768e-01 4.265499413013458252e-01 -8.127640187740325928e-02 3.582296669483184814e-01
-2.033574283123016357e-01 -2.085740566253662109e-01 5.866031646728515625e-01 1.797634810209274292e-01 3.818588852882385254e-01 5.489543676376342773e-01 -2.370884269475936890e-01 -1.880063712596893311e-01
-4.573266506195068359e-01 -2.759406566619873047e-01 7.492258548736572266e-01 5.841527134180068970e-02 -2.552388906478881836e-01 7.762780040502548218e-02 8.517937362194061279e-02 2.674487531185150146e-01
-1.462965309619903564e-01 -6.749688386917114258e-01 9.167706966400146484e-02 4.531147181987762451e-01 -3.003711402416229248e-01 -2.510161697864532471e-01 3.675485551357269287e-01 1.448210179805755615e-01
-4.103862345218658447e-01 -2.265493124723434448e-01 2.559210658073425293e-01 7.139735668897628784e-02 1.257317066192626953e-01 1.916821449995040894e-01 8.045703172683715820e-01 -9.890207648277282715e-02
-3.690611571073532104e-03 6.933933496475219727e-02 4.359056949615478516e-01 3.621136546134948730e-01 -2.915397286415100098e-01 2.898666858673095703e-01 1.507060676813125610e-01 -6.944838762283325195e-01
5.241997838020324707e-01 -4.725020825862884521e-01 3.038440942764282227e-01 7.357461750507354736e-02 -3.860174715518951416e-01 4.658854603767395020e-01 1.496565788984298706e-01 -1.255630552768707275e-01
-2.557762563228607178e-01 -3.295810520648956299e-01 1.475923955440521240e-01 -1.319591403007507324e-01 1.498765349388122559e-01 5.467558503150939941e-01 4.294799268245697021e-01 -5.300002694129943848e-01
1.322190612554550171e-01 -2.340286225080490112e-01 4.425626099109649658e-01 1.805585771799087524e-01 -5.887169241905212402e-01 -2.647591531276702881e-01 -1.726822368800640106e-02 -5.313212871551513672e-01
6.795158237218856812e-02 -7.666912861168384552e-03 6.122097969055175781e-01 5.572566986083984375e-01 -4.447501525282859802e-02 5.197208523750305176e-01 1.721081584692001343e-01 -9.098912030458450317e-02
1.426072232425212860e-02 -4.958845674991607666e-02 -1.553844660520553589e-01 4.379214048385620117e-01 -1.598237752914428711e-01 6.810076236724853516e-01 1.925704181194305420e-01 -5.049947500228881836e-01
-2.348588705062866211e-01 -3.831677138805389404e-01 -1.931772194802761078e-02 -3.617270663380622864e-02 5.791724100708961487e-02 5.692000985145568848e-01 5.143738389015197754e-01 -4.521266222000122070e-01
-4.738284945487976074e-01 -4.056460857391357422e-01 3.847099542617797852e-01 2.915405631065368652e-01 4.091656804084777832e-01 4.375790655612945557e-01 -4.001697152853012085e-02 -1.320867538452148438e-01
-2.404086850583553314e-02 -1.167616620659828186e-01 -2.795043885707855225e-01 7.395432591438293457e-01 -3.532871305942535400e-01 1.124657019972801208e-01 4.310169517993927002e-01 -1.936638504266738892e-01
4.240010678768157959e-01 1.430344115942716599e-02 6.196828484535217285e-01 9.547875821590423584e-02 -7.016590237617492676e-02 2.988623976707458496e-01 5.047808885574340820e-01 -2.790157198905944824e-01
3.905196208506822586e-03 -7.526462078094482422e-01 6.504965573549270630e-02 4.033197462558746338e-01 -2.609639763832092285e-01 5.824453383684158325e-02 3.054715692996978760e-01 3.190652728080749512e-01
-1.515374332666397095e-02 -5.205112099647521973e-01 4.885850474238395691e-02 3.322889506816864014e-01 -2.627775967121124268e-01 7.262678742408752441e-01 -2.029833383858203888e-02 1.382247656583786011e-01
-1.747052557766437531e-02 -5.336630940437316895e-01 -4.139893129467964172e-02 6.145114451646804810e-02 -2.083968818187713623e-01 7.118138074874877930e-01 -1.520028263330459595e-01 -3.690468072891235352e-01
-3.495701253414154053e-01 -3.507587313652038574e-02 2.219306528568267822e-01 -7.152187824249267578e-02 -3.524918556213378906e-01 3.746978640556335449e-01 6.574737429618835449e-01 -3.539510071277618408e-01
-2.489614300429821014e-02 -4.466939270496368408e-01 1.493513584136962891e-01 -8.579065650701522827e-02 2.557476758956909180e-01 6.863136291503906250e-01 1.396339535713195801e-01 -4.628693461418151855e-01
-3.042371869087219238e-01 -4.603253304958343506e-01 -2.137429639697074890e-02 3.018414378166198730e-01 6.114681065082550049e-02 -1.139753609895706177e-01 7.611446380615234375e-01 -8.890835940837860107e-02
-1.017760932445526123e-01 -3.362250328063964844e-02 5.217653512954711914e-01 6.829820573329925537e-02 2.444517016410827637e-01 5.439153686165809631e-02 6.684969663619995117e-01 -4.494488537311553955e-01
-1.306571364402770996e-01 -2.758092284202575684e-01 -8.367436379194259644e-02 1.761957108974456787e-01 -1.007933467626571655e-01 6.950165033340454102e-01 -5.069290474057197571e-02 -6.107655167579650879e-01
2.393858879804611206e-01 1.438963115215301514e-01 3.978792428970336914e-01 2.299873381853103638e-01 -5.189571380615234375e-01 2.017551660537719727e-01 5.673782825469970703e-01 -2.807962596416473389e-01
-3.735131621360778809e-01 -2.183763682842254639e-01 1.202725172042846680e-01 -2.971487306058406830e-02 -4.518862664699554443e-01 3.499962985515594482e-01 6.854439377784729004e-01 3.032099269330501556e-02
2.497412413358688354e-01 -3.169398009777069092e-01 4.453020989894866943e-01 3.738796114921569824e-01 5.092675685882568359e-01 4.285406768321990967e-01 6.817161291837692261e-02 -2.268270403146743774e-01
-5.294374227523803711e-01 -5.363740324974060059e-01 5.044322013854980469e-01 -6.920177489519119263e-02 -1.932124197483062744e-01 1.344112306833267212e-01 1.013337150216102600e-01 3.272495269775390625e-01
-1.282169967889785767e-01 -7.722831368446350098e-01 -4.577244073152542114e-02 2.110086195170879364e-02 7.321023195981979370e-02 5.832220315933227539e-01 4.119106754660606384e-02 -1.933766901493072510e-01
-1.162292733788490295e-01 -6.941235065460205078e-01 9.293524175882339478e-02 -1.080695837736129761e-01 1.878358870744705200e-01 6.380094885826110840e-01 1.755115687847137451e-01 -1.059461310505867004e-01
-4.403156936168670654e-01 -5.220012068748474121e-01 4.197882860898971558e-02 -2.464710921049118042e-01 -4.219305217266082764e-01 3.304457366466522217e-01 4.286978244781494141e-01 -1.119228638708591461e-02
-1.688027232885360718e-01 -3.528411984443664551e-01 8.982460200786590576e-02 -2.490749210119247437e-02 -1.889207065105438232e-01 -3.987003117799758911e-02 8.500818014144897461e-01 -2.800002098083496094e-01
1.145974919199943542e-01 -2.832880020141601562e-01 1.052333787083625793e-01 -4.785641282796859741e-02 4.167435318231582642e-02 5.990950465202331543e-01 2.662612199783325195e-01 -6.794883608818054199e-01
-3.275252878665924072e-01 -5.199588537216186523e-01 -7.181600481271743774e-02 3.985734879970550537e-01 9.750737249851226807e-02 4.063497483730316162e-01 4.769409000873565674e-01 2.371734380722045898e-01
1.628793776035308838e-02 -3.102135285735130310e-02 3.999878466129302979e-01 1.773873418569564819e-01 2.004451155662536621e-01 2.420756369829177856e-01 7.449737191200256348e-01 -3.918561041355133057e-01
3.479939699172973633e-01 -6.822486519813537598e-01 2.590896189212799072e-01 6.098324432969093323e-02 -2.386005073785781860e-01 -3.579703271389007568e-01 2.113547921180725098e-01 -3.359268605709075928e-01
1.309103965759277344e-01 -7.778227329254150391e-01 -2.033803164958953857e-01 3.092930912971496582e-01 -1.146192997694015503e-01 -5.241063237190246582e-02 4.703458547592163086e-01 -6.098223477602005005e-02
1.875460296869277954e-01 -5.465671420097351074e-01 1.072498708963394165e-01 -3.168426752090454102e-01 -7.042800635099411011e-02 3.685678839683532715e-01 4.245311617851257324e-01 -4.828768372535705566e-01
-1.940106451511383057e-01 -5.748894214630126953e-01 -2.064121812582015991e-01 -7.496802508831024170e-02 -1.608790308237075806e-01 4.143273532390594482e-01 5.526576638221740723e-01 -2.840002477169036865e-01
-7.597191631793975830e-02 -2.839710116386413574e-01 2.993631660938262939e-01 8.649544715881347656e-01 5.065928027033805847e-02 -1.895862519741058350e-01 1.928473263978958130e-01 -1.116769202053546906e-02
6.102748960256576538e-02 -3.587489128112792969e-01 5.917664766311645508e-01 2.509337663650512695e-01 -3.563506901264190674e-01 4.218438863754272461e-01 -3.445001840591430664e-01 -1.755023449659347534e-01
-2.573123574256896973e-01 -2.616171240806579590e-01 4.922659099102020264e-01 -2.382026463747024536e-01 9.371868520975112915e-02 -8.496051281690597534e-02 6.124970912933349609e-01 -4.184812307357788086e-01
1.847533732652664185e-01 -6.045249104499816895e-01 1.385483145713806152e-02 1.506758928298950195e-01 -1.719497740268707275e-01 7.297310233116149902e-01 4.392129182815551758e-02 -1.162646263837814331e-01
7.291570305824279785e-02 -2.510249018669128418e-01 2.593020200729370117e-01 4.877899885177612305e-01 -2.317267358303070068e-01 5.472756624221801758e-01 -3.921307623386383057e-01 -3.457148075103759766e-01
-4.542730748653411865e-01 4.257235210388898849e-03 4.152963869273662567e-03 2.623769938945770264e-01 5.116860941052436829e-02 1.731482297182083130e-01 3.147656023502349854e-01 -7.701188921928405762e-01
-2.786777913570404053e-01 -5.893300175666809082e-01 2.831506170332431793e-02 -3.558818697929382324e-01 -2.328531146049499512e-01 4.116848409175872803e-01 3.168866932392120361e-01 -3.513588905334472656e-01
2.610643506050109863e-01 6.217717379331588745e-02 4.373164474964141846e-01 5.734674334526062012e-01 -3.494771420955657959e-01 3.750056028366088867e-01 3.792576491832733154e-01 3.562277182936668396e-02
-3.197729289531707764e-01 -1.418002247810363770e-01 2.484254986047744751e-01 1.808843947947025299e-02 6.523855030536651611e-03 2.904071807861328125e-01 8.408111333847045898e-01 -1.557349711656570435e-01
4.211735427379608154e-01 -6.771917939186096191e-01 3.223958611488342285e-01 9.694619476795196533e-02 -1.552250087261199951e-01 -3.178186118602752686e-01 1.776145696640014648e-01 -3.066530823707580566e-01
-2.283847332000732422e-01 5.230029299855232239e-02 4.902260303497314453e-01 1.885044872760772705e-01 3.256127238273620605e-02 4.362635612487792969e-01 6.845819354057312012e-01 9.597443044185638428e-02
-4.162486493587493896e-01 -3.310189843177795410e-01 5.065906643867492676e-01 3.653192818164825439e-01 -3.685183823108673096e-01 1.677168160676956177e-02 2.707297205924987793e-01 3.430593907833099365e-01
-2.430326044559478760e-01 -2.662442326545715332e-01 -1.454898808151483536e-02 6.136426329612731934e-02 -1.062104180455207825e-01 7.474761605262756348e-01 -6.290138512849807739e-02 -5.404757857322692871e-01
-2.355083227157592773e-01 -2.693622112274169922e-01 -7.952088862657546997e-02 -1.102901473641395569e-01 -1.186523512005805969e-01 4.019081890583038330e-01 2.629998028278350830e-01 -7.802018523216247559e-01
-1.348814219236373901e-01 -6.014012098312377930e-01 -1.076195463538169861e-01 1.089349985122680664e-01 -4.149697422981262207e-01 6.425738930702209473e-01 9.939465671777725220e-02 -4.116312414407730103e-02
8.994718664325773716e-04 -4.998534321784973145e-01 1.972424536943435669e-01 -3.383007347583770752e-01 5.869559571146965027e-02 5.133661031723022461e-01 3.120756149291992188e-01 -4.820919632911682129e-01
-3.849307000637054443e-01 -2.616493403911590576e-01 -2.421843819320201874e-02 1.398936659097671509e-01 4.478277266025543213e-02 3.988693058490753174e-01 7.357648611068725586e-01 -2.464933842420578003e-01
-1.335466206073760986e-01 -3.664794843643903732e-03 7.172106504440307617e-01 2.391040474176406860e-01 -4.594938457012176514e-01 1.809184551239013672e-01 -2.734439373016357422e-01 -3.032365739345550537e-01
-3.851279616355895996e-01 9.289887547492980957e-02 4.147811233997344971e-01 1.218624338507652283e-01 2.392432540655136108e-01 2.278820723295211792e-01 2.375330179929733276e-01 -7.004019618034362793e-01
-8.976909518241882324e-02 -6.628592014312744141e-01 7.573456317186355591e-02 -1.785538792610168457e-01 -3.046813309192657471e-01 4.711239635944366455e-01 3.780529201030731201e-01 -2.392268478870391846e-01
-6.295677274465560913e-03 -8.970201760530471802e-02 4.951130151748657227e-01 5.007203817367553711e-01 5.007385611534118652e-01 3.810258507728576660e-01 4.802832379937171936e-02 -3.127770423889160156e-01
-1.969851851463317871e-01 -6.011191606521606445e-01 -1.065289005637168884e-01 5.192395299673080444e-02 5.375395715236663818e-02 6.564629673957824707e-01 2.372731566429138184e-01 -3.093158602714538574e-01
-2.473596185445785522e-01 -2.415888942778110504e-02 2.975023686885833740e-01 2.396481037139892578e-01 4.722421988844871521e-02 5.985532999038696289e-01 6.516251564025878906e-01 -8.473043888807296753e-02
-2.486269623041152954e-01 -5.874205827713012695e-01 -1.780637055635452271e-01 2.504526078701019287e-01 3.479557856917381287e-02 6.543056964874267578e-01 2.442608922719955444e-01 -9.848059713840484619e-02
-3.636781871318817139e-01 -2.542414665222167969e-01 6.542957425117492676e-01 2.913066744804382324e-01 -5.045189261436462402e-01 4.777622595429420471e-02 -1.766815036535263062e-01 4.581007361412048340e-02
-1.040991023182868958e-01 -1.577517539262771606e-01 4.684993922710418701e-01 3.967196345329284668e-01 6.179984211921691895e-01 3.154877424240112305e-01 6.693756580352783203e-02 -3.185347616672515869e-01
-6.915821880102157593e-02 -4.069953858852386475e-01 -2.808159589767456055e-01 3.360588848590850830e-01 -2.691984474658966064e-01 6.656512618064880371e-01 2.600614726543426514e-01 -2.336397022008895874e-01
9.489429742097854614e-02 -2.641402781009674072e-01 5.651271939277648926e-01 3.089171648025512695e-01 -1.737556159496307373e-01 5.303153991699218750e-01 -4.114504158496856689e-01 -1.603415608406066895e-01
5.537773296236991882e-02 -3.924810290336608887e-01 -1.586837172508239746e-01 6.778915524482727051e-01 9.754357486963272095e-02 1.022128835320472717e-01 5.755280256271362305e-01 -8.354600518941879272e-02
-3.903591632843017578e-02 -2.943114936351776123e-01 3.272737860679626465e-01 5.766777396202087402e-01 -2.246101200580596924e-01 -1.989002153277397156e-02 -3.424566090106964111e-01 -5.514253377914428711e-01
-1.509593683294951916e-03 -6.580951809883117676e-01 -2.105513513088226318e-01 3.253273963928222656e-01 -1.047179847955703735e-01 6.086440682411193848e-01 1.509295701980590820e-01 -1.120063737034797668e-01
-5.768517851829528809e-01 -4.108331501483917236e-01 2.112372368574142456e-01 5.488783121109008789e-01 -1.648828685283660889e-01 8.706547319889068604e-03 2.338255345821380615e-01 2.657687067985534668e-01
1.403656005859375000e-01 -4.367356896400451660e-01 2.530126273632049561e-01 1.619906276464462280e-01 -2.753228843212127686e-01 7.603885531425476074e-01 1.914716362953186035e-01 9.299600869417190552e-02
-3.482386469841003418e-01 -3.462760448455810547e-01 2.126407772302627563e-01 5.590457469224929810e-02 3.182302415370941162e-01 5.719879269599914551e-01 -5.440270993858575821e-03 -5.310469269752502441e-01
-2.332204878330230713e-01 -6.930491924285888672e-01 1.373327523469924927e-01 5.198818445205688477e-01 2.432046690955758095e-03 3.048171103000640869e-01 -2.816434800624847412e-01 6.253978610038757324e-02
-1.442753970623016357e-01 -7.765355706214904785e-01 -2.169831246137619019e-01 3.493690490722656250e-01 -1.478293240070343018e-01 4.197593033313751221e-01 -2.671503089368343353e-02 -9.094860404729843140e-02
-3.297516703605651855e-01 -2.282015532255172729e-01 4.453014954924583435e-02 -1.253129988908767700e-01 -7.298531383275985718e-02 3.528301715850830078e-01 5.932108163833618164e-01 -5.829121470451354980e-01
-1.526133418083190918e-01 -3.143120706081390381e-01 -4.520914703607559204e-02 7.309179753065109253e-02 -3.848678246140480042e-02 7.743846178054809570e-01 1.628562659025192261e-01 -4.928039908409118652e-01
1.401918381452560425e-01 -1.834589429199695587e-02 7.628806829452514648e-01 1.971046626567840576e-01 -1.651073247194290161e-01 2.468025833368301392e-01 5.186346173286437988e-01 4.493016749620437622e-02
1.295051127672195435e-01 -5.877642035484313965e-01 3.146693706512451172e-01 -1.896654814481735229e-01 -5.636101365089416504e-01 3.747049570083618164e-01 2.012604624032974243e-01 -6.485329568386077881e-02
1.334635168313980103e-01 -6.403355002403259277e-01 8.480508625507354736e-02 1.027931198477745056e-01 -4.210110902786254883e-01 -3.826690614223480225e-01 3.384880721569061279e-01 -3.407925963401794434e-01
-1.920446939766407013e-02 -1.951251775026321411e-01 5.563241839408874512e-01 -1.715219467878341675e-01 3.084473609924316406e-01 2.478711456060409546e-01 1.674056202173233032e-01 -6.618433594703674316e-01
-4.616819322109222412e-01 -3.109936416149139404e-01 5.902500152587890625e-01 2.224750220775604248e-01 -2.500936090946197510e-01 4.011639654636383057e-01 -1.446858942508697510e-01 2.186990380287170410e-01
8.387158811092376709e-02 -4.638651013374328613e-01 3.353658318519592285e-01 -9.415378421545028687e-02 -1.745568513870239258e-01 -5.722637847065925598e-02 7.699350118637084961e-01 -1.729589849710464478e-01
-1.914873421192169189e-01 -3.588828444480895996e-01 2.389174848794937134e-01 -1.779899895191192627e-01 -1.545960903167724609e-01 7.106771469116210938e-01 3.430962562561035156e-02 -4.643649756908416748e-01
1.792804002761840820e-01 7.491422444581985474e-02 3.796852529048919678e-01 4.286736845970153809e-01 -5.584656000137329102e-01 3.358120620250701904e-01 4.571100175380706787e-01 -2.686043828725814819e-02
2.646347321569919586e-02 -5.770788192749023438e-01 3.840548396110534668e-01 4.331730902194976807e-01 2.816973030567169189e-01 4.625643491744995117e-01 -1.126821618527173996e-02 1.941561251878738403e-01
2.330904901027679443e-01 -5.725576877593994141e-01 2.248961627483367920e-01 5.945353955030441284e-02 -4.266240596771240234e-01 -3.628306388854980469e-01 4.009823501110076904e-01 -2.988188564777374268e-01
-1.562454849481582642e-01 -5.976878479123115540e-02 3.476502597332000732e-01 1.189903542399406433e-01 4.664372652769088745e-02 6.491553783416748047e-01 6.428247690200805664e-01 1.391567289829254150e-02
1.335011720657348633e-01 -6.531765460968017578e-01 2.643162384629249573e-03 5.761529207229614258e-01 -1.901820600032806396e-01 1.778815239667892456e-01 3.039164841175079346e-01 2.517985105514526367e-01
-1.689692586660385132e-02 -3.543596863746643066e-01 3.226995766162872314e-01 4.318243563175201416e-01 -5.320724844932556152e-01 1.454764157533645630e-01 -2.894243896007537842e-01 -4.421600699424743652e-01
2.508868277072906494e-01 -2.226996868848800659e-01 6.841586828231811523e-01 2.354525029659271240e-01 -5.157287716865539551e-01 2.365811467170715332e-01 1.043946593999862671e-01 -1.763647794723510742e-01
-3.245604932308197021e-01 -3.562343716621398926e-01 3.629765510559082031e-01 3.351908177137374878e-03 3.192256689071655273e-01 2.923545539379119873e-01 6.415142416954040527e-01 -1.925558000802993774e-01
-6.984915137290954590e-01 -1.846836507320404053e-01 8.181014098227024078e-03 2.617273330688476562e-01 1.803384721279144287e-01 -2.033332921564579010e-02 4.709821343421936035e-01 -3.932859897613525391e-01
-1.671291440725326538e-01 -4.614524543285369873e-01 6.143105626106262207e-01 4.768393039703369141e-01 -7.131257653236389160e-02 2.094215154647827148e-01 -6.691791862249374390e-02 3.177347183227539062e-01
2.654031813144683838e-01 1.323046535253524780e-01 3.680217564105987549e-01 2.380685806274414062e-01 -4.226167798042297363e-01 4.924020543694496155e-02 3.604721724987030029e-01 -6.395077705383300781e-01
-2.213211804628372192e-01 -6.607873439788818359e-01 -3.242566809058189392e-02 2.732155621051788330e-01 -2.611392140388488770e-01 1.216734796762466431e-01 5.891150236129760742e-01 -9.286729991436004639e-02
2.262535989284515381e-01 -2.733217179775238037e-01 4.142915308475494385e-01 -2.438044846057891846e-01 8.308821171522140503e-02 3.826567530632019043e-01 2.511411011219024658e-01 -6.531651616096496582e-01
-9.040871262550354004e-02 -3.246427476406097412e-01 -3.460641577839851379e-02 3.214190900325775146e-01 -2.823705971240997314e-01 7.078666090965270996e-01 4.329223334789276123e-01 1.170277372002601624e-01
2.409075498580932617e-01 -3.986877202987670898e-01 6.919636726379394531e-01 2.355643361806869507e-01 -2.208153456449508667e-01 1.244239360094070435e-01 -3.425927758216857910e-01 -2.590304017066955566e-01
-3.635911047458648682e-01 -6.508618593215942383e-01 1.726021766662597656e-01 8.960979431867599487e-02 4.877882301807403564e-01 3.020149767398834229e-01 2.543511986732482910e-01 -1.118649765849113464e-01
3.535715490579605103e-02 -4.619173705577850342e-01 2.117950916290283203e-01 5.049256682395935059e-01 -5.114215016365051270e-01 -9.389530122280120850e-02 -1.917995512485504150e-01 -4.223977029323577881e-01
-6.866624355316162109e-01 -2.776740491390228271e-01 3.690251708030700684e-01 -4.152467101812362671e-02 2.264141142368316650e-01 -8.989021182060241699e-02 3.624421358108520508e-01 -3.503995239734649658e-01
-1.855464130640029907e-01 -1.989804506301879883e-01 1.839978098869323730e-01 -1.532899886369705200e-01 -2.029676586389541626e-01 3.595354557037353516e-01 4.877981245517730713e-01 -6.783934831619262695e-01
5.074917571619153023e-04 -3.217793107032775879e-01 1.149172559380531311e-01 7.708439975976943970e-02 -4.696844816207885742e-01 3.463441506028175354e-02 7.983292937278747559e-01 -1.348227262496948242e-01
-7.133502513170242310e-03 1.518438756465911865e-01 5.131520628929138184e-01 6.835519522428512573e-02 -3.432069718837738037e-01 -1.155002117156982422e-01 3.256254792213439941e-01 -6.868275403976440430e-01
-1.186324208974838257e-01 -6.569185256958007812e-01 -2.084745913743972778e-01 2.046717107295989990e-01 -3.341806232929229736e-01 5.360023379325866699e-01 2.609561681747436523e-01 -4.426055029034614563e-02
-3.750513195991516113e-01 -3.052361905574798584e-01 2.593843936920166016e-01 6.088708639144897461e-01 -1.505564898252487183e-01 -3.738102316856384277e-01 2.578027918934822083e-02 -4.063219130039215088e-01
-2.406068891286849976e-01 -8.470071852207183838e-02 2.158757001161575317e-01 8.827488869428634644e-02 -7.895380258560180664e-02 8.330563306808471680e-01 3.961851298809051514e-01 -1.528403013944625854e-01
1.788176745176315308e-01 4.236711934208869934e-02 4.683726131916046143e-01 3.131960034370422363e-01 -5.738968253135681152e-01 1.071245446801185608e-01 5.340254306793212891e-01 -1.508252024650573730e-01
1.174006089568138123e-01 -2.904683351516723633e-01 -5.049218982458114624e-02 1.134143397212028503e-01 6.237749010324478149e-02 5.983442664146423340e-01 3.383460640907287598e-01 -6.403500437736511230e-01
-9.902707487344741821e-02 -6.090755462646484375e-01 -1.319350749254226685e-01 2.330578416585922241e-01 -4.245611131191253662e-01 5.268446207046508789e-01 2.945530116558074951e-01 5.402770638465881348e-02
-1.557101756334304810e-01 -5.351513028144836426e-01 4.555589556694030762e-01 2.017591297626495361e-01 -4.445325732231140137e-01 2.245921790599822998e-01 -4.211305379867553711e-01 -1.253995150327682495e-01
1.639011204242706299e-01 -1.216699257493019104e-01 3.605740368366241455e-01 5.368842557072639465e-02 -3.771709799766540527e-01 2.809783210977911949e-03 7.344192266464233398e-01 -3.792088627815246582e-01
8.613417856395244598e-03 -6.655007004737854004e-01 1.303341356106102467e-03 7.616888731718063354e-02 -3.109787106513977051e-01 6.448725461959838867e-01 1.616382896900177002e-01 1.119650602340698242e-01
-1.520916223526000977e-01 -1.553518623113632202e-01 3.692519068717956543e-01 1.760801225900650024e-01 1.778657548129558563e-02 -2.483352087438106537e-02 8.835999965667724609e-01 -6.083263084292411804e-02
2.772618532180786133e-01 -6.787307858467102051e-01 4.550060927867889404e-01 -2.146508246660232544e-01 -3.799548447132110596e-01 1.803135573863983154e-01 7.628984749317169189e-02 -1.632363051176071167e-01
3.704634308815002441e-01 -7.315351366996765137e-01 1.278725117444992065e-01 2.082263082265853882e-01 -2.278812229633331299e-01 3.910271525382995605e-01 2.496382892131805420e-01 -2.742705680429935455e-02
-1.091668158769607544e-01 -9.946489008143544197e-04 4.060408771038055420e-01 -1.715474203228950500e-02 4.837568849325180054e-02 6.997481584548950195e-01 3.488945662975311279e-01 -4.573872983455657959e-01
-1.567396223545074463e-01 -6.382438540458679199e-01 -2.170127257704734802e-02 -2.616570703685283661e-02 -1.800655424594879150e-01 5.435623526573181152e-01 2.402378767728805542e-01 -4.258217215538024902e-01
-4.964518919587135315e-02 -7.138277888298034668e-01 5.245612934231758118e-03 -2.929579019546508789e-01 -1.699038445949554443e-01 2.503882646560668945e-01 5.045254230499267578e-01 -2.366978377103805542e-01
-2.286468446254730225e-01 -1.452730596065521240e-01 1.530440151691436768e-01 3.476630151271820068e-02 -1.538140177726745605e-01 5.333702564239501953e-01 7.688382863998413086e-01 -5.225224047899246216e-02
-5.656581372022628784e-02 -3.826993107795715332e-01 5.572974681854248047e-01 5.959253907203674316e-01 -2.869150340557098389e-01 1.960252374410629272e-01 -1.884885430335998535e-01 1.684043109416961670e-01
-1.724055707454681396e-01 -7.625874280929565430e-01 -1.899313330650329590e-01 8.875840902328491211e-02 -6.067716702818870544e-02 4.860242307186126709e-01 8.791628293693065643e-03 -3.237380087375640869e-01
-1.864358335733413696e-01 -3.409900665283203125e-01 2.315157949924468994e-01 6.480889320373535156e-01 4.062489569187164307e-01 -2.293993532657623291e-01 2.108107358217239380e-01 -3.365191221237182617e-01
-5.596301555633544922e-01 -3.737925589084625244e-01 9.418682008981704712e-02 2.790416777133941650e-01 -3.835099041461944580e-01 1.204644590616226196e-01 5.392395257949829102e-01 8.936975151300430298e-02
-2.229773402214050293e-01 -3.957569003105163574e-01 6.752928346395492554e-02 -3.672256600111722946e-03 4.400932695716619492e-03 -3.296754881739616394e-02 7.051953077316284180e-01 -5.391449332237243652e-01
-2.299137860536575317e-01 -1.997427940368652344e-01 1.085630878806114197e-01 -6.752397119998931885e-02 -6.506673526018857956e-03 1.583233028650283813e-01 4.011557996273040771e-01 -8.395608067512512207e-01
9.489531815052032471e-02 -6.831129193305969238e-01 5.336452275514602661e-02 1.831280142068862915e-01 1.748657524585723877e-01 6.438792943954467773e-01 3.662865841761231422e-03 -2.068712860345840454e-01
-1.998535543680191040e-01 -6.842157244682312012e-01 5.474894046783447266e-01 1.872785836458206177e-01 1.123522371053695679e-01 -7.149099558591842651e-02 -3.255934119224548340e-01 -1.826043576002120972e-01
5.144058540463447571e-02 -3.678860664367675781e-01 4.887387454509735107e-01 1.999724507331848145e-01 -4.762590527534484863e-01 3.652381896972656250e-01 -3.780967891216278076e-01 -2.828083038330078125e-01
