# Supplementary material for: Where is your field going? A machine learning approach to study the relative motion of the domains of physics
Source: PLoS One. 2020 Jun 18;15(6):e0233997. doi: 10.1371/journal.pone.0233997 (PMC7302634; doi:10.1371/journal.pone.0233997)
Supplement: S13 Data — (ZIP) [file pone.0233997.s013.zip › 12/Pacs4Run_12_VS_500_embeddings1993-1997ED8.txt]

5.174853801727294922e-01 -1.063897162675857544e-01 -2.253924459218978882e-01 -5.030484199523925781e-01 -5.968514680862426758e-01 1.934369355440139771e-01 -1.504537016153335571e-01 -2.728987485170364380e-02
5.361934304237365723e-01 1.935182213783264160e-01 -6.350069046020507812e-01 -1.410488486289978027e-01 1.256906539201736450e-01 -4.567154645919799805e-01 1.447490751743316650e-01 -8.111365139484405518e-02
1.681993901729583740e-01 -2.097063064575195312e-01 -4.095697999000549316e-01 -5.296432375907897949e-01 -3.365206122398376465e-01 -1.133759394288063049e-01 -4.293545484542846680e-01 4.111171662807464600e-01
2.741976678371429443e-01 2.015979737043380737e-01 -5.120627284049987793e-01 2.601682245731353760e-01 -5.170354843139648438e-01 2.497849166393280029e-01 4.736701250076293945e-01 -1.401767320930957794e-02
8.270723223686218262e-01 -7.386084645986557007e-02 -3.901753127574920654e-01 2.327522933483123779e-01 -1.130013093352317810e-01 1.316786855459213257e-01 -6.176187843084335327e-02 2.648816108703613281e-01
3.927632700651884079e-03 3.514216840267181396e-01 -6.893179416656494141e-01 -5.927459597587585449e-01 -6.824461370706558228e-02 1.031516492366790771e-01 -7.392188068479299545e-03 1.860867291688919067e-01
5.452501773834228516e-01 -3.000517487525939941e-01 -3.166651427745819092e-01 -4.777398407459259033e-01 -1.793859750032424927e-01 -2.415541745722293854e-02 -8.289226889610290527e-02 4.944949150085449219e-01
1.599885225296020508e-01 -1.830880716443061829e-02 -4.545943439006805420e-01 5.376777425408363342e-02 -6.325538754463195801e-01 -2.871634960174560547e-01 -4.313711524009704590e-01 3.096015155315399170e-01
-1.957003921270370483e-01 -2.380182743072509766e-01 -7.910783290863037109e-01 -2.215496450662612915e-01 -3.549821078777313232e-01 -1.149293333292007446e-01 3.073317557573318481e-02 -2.999899983406066895e-01
2.586697936058044434e-01 -7.743728905916213989e-02 -8.729447722434997559e-01 -3.627757728099822998e-02 -2.119922190904617310e-01 -3.902138397097587585e-02 3.336005806922912598e-01 7.740847021341323853e-02
3.051995933055877686e-01 1.176829487085342407e-01 -1.569897681474685669e-01 -6.218017935752868652e-01 -1.599932014942169189e-01 -5.009524822235107422e-01 -4.374935626983642578e-01 1.173401400446891785e-01
7.950107455253601074e-01 3.179530501365661621e-01 -3.650703728199005127e-01 2.242780029773712158e-01 -5.224243551492691040e-02 2.176157981157302856e-01 1.451298147439956665e-01 -1.101738065481185913e-01
1.447541415691375732e-01 9.582910686731338501e-02 -7.608257532119750977e-01 -1.413106322288513184e-01 -2.811751067638397217e-01 -2.912258207798004150e-01 -4.454510211944580078e-01 9.348772466182708740e-02
4.864438176155090332e-01 -1.821694970130920410e-01 -4.871574938297271729e-01 -8.572465926408767700e-02 -3.212218284606933594e-01 4.079266786575317383e-01 2.690659165382385254e-01 3.788558244705200195e-01
-1.035975143313407898e-01 1.295761466026306152e-01 -8.010448217391967773e-01 -1.331026405096054077e-01 -3.812794387340545654e-01 -8.828289061784744263e-02 -3.903302550315856934e-01 8.696464449167251587e-02
4.459917545318603516e-01 -4.145839810371398926e-01 -2.607820630073547363e-01 -4.750877022743225098e-01 -2.497195750474929810e-01 -1.198511496186256409e-01 -3.480971753597259521e-01 3.709448873996734619e-01
3.431326895952224731e-02 -3.487840294837951660e-01 -6.413000226020812988e-01 -3.197220861911773682e-01 -2.538282871246337891e-01 -4.326176047325134277e-01 -9.253314882516860962e-02 -3.217690587043762207e-01
7.953140139579772949e-01 1.127400621771812439e-02 1.281957924365997314e-01 -2.156243175268173218e-01 -3.292802572250366211e-01 -7.189507037401199341e-02 -3.811276555061340332e-01 -2.134663611650466919e-01
6.344321370124816895e-01 -1.980836093425750732e-01 -4.543351009488105774e-02 1.014763489365577698e-01 -5.254787802696228027e-01 -1.343118101358413696e-01 -3.942621052265167236e-01 -3.103012442588806152e-01
4.034875631332397461e-01 6.165446043014526367e-01 -3.165122568607330322e-01 1.007536724209785461e-01 -5.182462930679321289e-01 -5.136778205633163452e-02 1.276193559169769287e-01 2.433815300464630127e-01
2.679169178009033203e-01 5.838009119033813477e-01 -5.759022235870361328e-01 -1.856477111577987671e-01 -2.766009569168090820e-01 -2.305800765752792358e-01 2.776677012443542480e-01 1.203912049531936646e-01
2.515716850757598877e-01 -9.225323796272277832e-02 -7.618939876556396484e-01 -4.083006829023361206e-02 -3.838232755661010742e-01 -4.096144735813140869e-01 -2.026110654696822166e-03 1.759060770273208618e-01
-8.726005256175994873e-02 -3.504208922386169434e-01 -4.180636405944824219e-01 -3.966423571109771729e-01 -6.664298176765441895e-01 -2.501524984836578369e-01 1.567755490541458130e-01 7.877158373594284058e-02
1.217804029583930969e-01 -4.513169229030609131e-01 -6.458931565284729004e-01 -8.869000524282455444e-02 -4.350345432758331299e-01 -3.644733428955078125e-01 -1.570643931627273560e-01 -9.835386276245117188e-02
5.863910317420959473e-01 -3.865147233009338379e-01 -1.413969248533248901e-01 1.244158446788787842e-01 -5.516980290412902832e-01 -1.926870346069335938e-01 -3.595612049102783203e-01 -2.227924205362796783e-02
4.349184036254882812e-01 -1.533348113298416138e-01 -4.077692627906799316e-01 -9.670684486627578735e-02 -1.267806440591812134e-01 5.433524250984191895e-01 -1.792436391115188599e-01 -5.179505944252014160e-01
1.402917057275772095e-01 2.636443078517913818e-01 -4.367432594299316406e-01 -3.361188471317291260e-01 -4.223442375659942627e-01 -6.163416504859924316e-01 2.154673486948013306e-01 -4.910751059651374817e-02
8.721770346164703369e-02 2.127303630113601685e-01 -8.080470561981201172e-01 -1.193531826138496399e-01 -2.784759998321533203e-01 -3.240078985691070557e-01 2.475744038820266724e-01 -1.900803744792938232e-01
1.273280084133148193e-01 -4.107115864753723145e-01 -8.580042421817779541e-02 -1.610365509986877441e-01 -8.396680951118469238e-01 1.618593633174896240e-01 -5.944030359387397766e-02 -2.168755829334259033e-01
8.126919716596603394e-02 2.330740988254547119e-01 -6.873865127563476562e-01 -6.569116711616516113e-01 8.979960530996322632e-02 -1.445217728614807129e-01 -7.755135744810104370e-02 8.600884117186069489e-03
5.495492219924926758e-01 -4.328540265560150146e-01 -1.246830597519874573e-01 7.099602371454238892e-02 -5.989977121353149414e-01 -3.113515377044677734e-01 -1.849480569362640381e-01 -1.014281250536441803e-02
3.486773967742919922e-01 5.944219231605529785e-02 -7.457565665245056152e-01 1.289856284856796265e-01 -8.006070554256439209e-02 -3.951928019523620605e-01 -3.615922331809997559e-01 -9.361901134252548218e-02
2.184410542249679565e-01 5.333745479583740234e-01 -5.919908285140991211e-01 -4.684198275208473206e-02 -3.918892741203308105e-01 -3.808677792549133301e-01 2.295625396072864532e-02 1.264246106147766113e-01
1.552476882934570312e-01 -3.619970381259918213e-01 -4.334355294704437256e-01 -2.919740080833435059e-01 -1.528511196374893188e-01 3.277081251144409180e-01 -7.553881406784057617e-02 -6.597567796707153320e-01
3.483362495899200439e-01 3.446421772241592407e-02 -6.659592390060424805e-01 -1.189341619610786438e-01 -3.504600226879119873e-01 -3.751454353332519531e-01 3.291553556919097900e-01 2.189235538244247437e-01
4.537657275795936584e-02 3.442890346050262451e-01 -4.266954958438873291e-01 -3.512290716171264648e-01 -4.572319388389587402e-01 -6.010972261428833008e-01 5.950856953859329224e-02 -7.415913045406341553e-03
2.172759920358657837e-01 1.469848155975341797e-01 -8.972550034523010254e-01 8.294899016618728638e-03 -1.695927083492279053e-01 -2.957224547863006592e-01 -9.909983724355697632e-02 4.113871604204177856e-03
1.445853263139724731e-01 1.531269103288650513e-01 -9.282206296920776367e-01 -1.993309557437896729e-01 1.287676044739782810e-03 -2.058857977390289307e-01 -1.037965267896652222e-01 -3.400908038020133972e-02
2.845771983265876770e-02 -9.343319386243820190e-02 -6.649811863899230957e-01 -2.301166355609893799e-01 -3.601214885711669922e-01 -1.294285356998443604e-01 -5.732892155647277832e-01 1.421512216329574585e-01
-1.289003193378448486e-01 3.264519572257995605e-01 -7.132766246795654297e-01 -4.952867925167083740e-01 -1.910458654165267944e-01 -2.309042811393737793e-01 1.042100936174392700e-01 -1.485474407672882080e-01
4.673648774623870850e-01 -3.386819660663604736e-01 -6.490864753723144531e-01 2.329151332378387451e-01 -2.850945591926574707e-01 1.898916624486446381e-02 -2.331185191869735718e-01 2.351980358362197876e-01
2.218661904335021973e-01 2.624709606170654297e-01 -7.715164422988891602e-01 -3.759216889739036560e-02 -9.542623162269592285e-02 -4.233971238136291504e-01 -2.735156714916229248e-01 -1.484975367784500122e-01
2.936872839927673340e-01 1.191272959113121033e-01 -6.546837091445922852e-01 -6.076762676239013672e-01 1.439190357923507690e-01 -2.504748404026031494e-01 1.242103204131126404e-01 5.288327857851982117e-02
3.685440421104431152e-01 -1.657062917947769165e-01 -7.711617946624755859e-01 -3.585219383239746094e-02 -2.771256566047668457e-01 -2.542264759540557861e-01 2.622729241847991943e-01 1.747114509344100952e-01
1.299410760402679443e-01 5.500501394271850586e-01 -6.413580179214477539e-01 -1.082586720585823059e-01 -3.827570974826812744e-01 -2.303361743688583374e-01 2.403664737939834595e-01 1.289368513971567154e-02
2.806890308856964111e-01 3.023257255554199219e-01 -7.316502928733825684e-01 -6.868847459554672241e-02 -1.824251115322113037e-01 -4.660620987415313721e-01 -1.970368921756744385e-01 2.158992551267147064e-02
2.393876612186431885e-01 -2.047267043963074684e-03 -8.329134583473205566e-01 4.870489239692687988e-02 -2.824891507625579834e-01 -3.857058584690093994e-01 -1.320374310016632080e-01 2.386385388672351837e-02
2.305050343275070190e-01 -5.192905664443969727e-01 -4.878237545490264893e-01 -2.949006557464599609e-01 -3.860415816307067871e-01 -3.547771573066711426e-01 2.730889320373535156e-01 5.285695195198059082e-02
3.296544849872589111e-01 1.238251477479934692e-02 -7.606708407402038574e-01 -1.782709956169128418e-01 -2.755215466022491455e-01 -2.840330898761749268e-01 2.670921087265014648e-01 2.298888713121414185e-01
3.391639292240142822e-01 -2.306971251964569092e-01 -4.462441802024841309e-01 -2.794234454631805420e-01 -3.763405978679656982e-01 3.377857506275177002e-01 -9.992762655019760132e-02 5.374181270599365234e-01
4.010414183139801025e-01 -1.045284494757652283e-01 1.448923498392105103e-01 -2.141598612070083618e-01 -7.508699297904968262e-01 -1.935795508325099945e-02 -1.783580034971237183e-01 -4.066807925701141357e-01
3.828527033329010010e-01 1.461864858865737915e-01 1.389207243919372559e-01 -6.256245076656341553e-02 -7.858247160911560059e-01 -1.111645027995109558e-01 -2.310045808553695679e-01 -3.543999791145324707e-01
2.181847989559173584e-01 -1.088082119822502136e-01 -7.998918890953063965e-01 1.290489882230758667e-01 -2.672495543956756592e-01 -3.598284721374511719e-01 -2.450127154588699341e-01 -1.521361172199249268e-01
3.913881182670593262e-01 5.306944847106933594e-01 -5.779412388801574707e-01 -3.086003661155700684e-02 -2.587491571903228760e-01 -3.451012969017028809e-01 1.801024675369262695e-01 1.082924157381057739e-01
7.980563044548034668e-01 -1.754201501607894897e-01 -2.794656530022621155e-02 -4.543019831180572510e-02 -3.419743478298187256e-01 -1.334158182144165039e-01 -9.283144026994705200e-02 -4.314221143722534180e-01
4.699874818325042725e-01 6.569295376539230347e-02 1.128020510077476501e-01 -1.514446735382080078e-02 -6.721520423889160156e-01 -8.470747619867324829e-03 -3.584777116775512695e-01 -4.260004162788391113e-01
3.652783036231994629e-01 -4.615945518016815186e-01 -2.038829475641250610e-01 -5.858433246612548828e-01 -9.688314795494079590e-02 3.476823270320892334e-01 -3.184413537383079529e-02 -3.707264363765716553e-01
4.580571949481964111e-01 -4.994411394000053406e-02 1.254865229129791260e-01 -4.117061197757720947e-01 -3.077466189861297607e-01 -4.001372456550598145e-01 -3.351549506187438965e-01 -4.850708842277526855e-01
4.470418989658355713e-01 -3.392547070980072021e-01 -3.412449955940246582e-01 -3.225869536399841309e-01 -1.770348697900772095e-01 -1.238916590809822083e-01 -5.071370005607604980e-01 4.008378088474273682e-01
2.439086288213729858e-01 3.337622880935668945e-01 -6.327009797096252441e-01 -9.407879412174224854e-02 1.378580555319786072e-02 6.215121746063232422e-01 9.285003691911697388e-02 -1.576750129461288452e-01
6.831514239311218262e-01 -1.661224365234375000e-01 -1.946601718664169312e-01 -3.942014276981353760e-01 1.119143366813659668e-01 1.653499156236648560e-01 -1.961826235055923462e-01 -4.838050305843353271e-01
-1.454323437064886093e-02 3.020145595073699951e-01 -5.150662660598754883e-01 -6.877295374870300293e-01 -2.839230000972747803e-01 -2.335797101259231567e-01 -1.176649183034896851e-01 1.459240615367889404e-01
-4.474829137325286865e-02 2.162421941757202148e-01 -8.621587157249450684e-01 -2.129522413015365601e-01 -3.168593645095825195e-01 -2.687733061611652374e-02 -1.971929222345352173e-01 1.502116620540618896e-01
3.780811429023742676e-01 2.620745599269866943e-01 -5.982873439788818359e-01 -5.501379370689392090e-01 1.846297830343246460e-01 5.180265754461288452e-02 -1.178593635559082031e-01 2.776865363121032715e-01
5.084566473960876465e-01 -2.481466978788375854e-01 -3.908458948135375977e-01 -3.166474699974060059e-01 -1.355710774660110474e-01 1.456642895936965942e-01 -4.875791370868682861e-01 3.867012262344360352e-01
-8.754379115998744965e-03 4.055113494396209717e-01 -8.036445379257202148e-01 -1.618171930313110352e-01 -1.201926395297050476e-01 -2.180160284042358398e-01 -2.523041069507598877e-01 -1.944733709096908569e-01
2.403472177684307098e-02 2.829282879829406738e-01 -5.380739569664001465e-01 -6.503683924674987793e-01 -8.561374247074127197e-02 -2.927348017692565918e-01 -3.363523781299591064e-01 2.673963084816932678e-02
3.677565604448318481e-02 3.473750948905944824e-01 -5.042610168457031250e-01 -6.496546268463134766e-01 -7.434843480587005615e-02 -4.049039781093597412e-01 -1.780396848917007446e-01 -2.178940922021865845e-02
2.670177519321441650e-01 9.810588508844375610e-02 -4.747489988803863525e-01 -5.763279199600219727e-01 -3.355968371033668518e-02 3.909524977207183838e-01 -6.270411610603332520e-02 4.512586593627929688e-01
6.860737800598144531e-01 -1.245384663343429565e-01 -2.233456034446135163e-04 -1.067671999335289001e-01 -4.611399471759796143e-01 -2.396387904882431030e-01 2.077730000019073486e-01 -4.349107742309570312e-01
5.553110837936401367e-01 1.880630850791931152e-02 4.772980883717536926e-02 -7.129099369049072266e-01 -2.172347754240036011e-01 2.794366516172885895e-02 2.478197067975997925e-01 2.671532630920410156e-01
4.336861670017242432e-01 5.247294902801513672e-01 -4.702482223510742188e-01 -1.106632575392723083e-01 -2.321992963552474976e-01 -3.974180221557617188e-01 2.963680624961853027e-01 5.919435247778892517e-02
1.980439871549606323e-01 -1.227589175105094910e-01 -1.730824261903762817e-01 6.610940396785736084e-02 -8.436052799224853516e-01 3.343793153762817383e-01 -2.956824302673339844e-01 2.175647392868995667e-02
1.579503118991851807e-01 3.932135701179504395e-01 -4.557139053940773010e-02 -2.807112932205200195e-01 -7.137135267257690430e-01 3.731844425201416016e-01 2.901910841464996338e-01 8.182153105735778809e-02
2.831917405128479004e-01 1.811207234859466553e-01 -2.329999357461929321e-01 -4.368399083614349365e-01 -5.668622255325317383e-02 4.299854636192321777e-01 -3.140540421009063721e-01 -5.959437489509582520e-01
5.524844303727149963e-02 3.210698664188385010e-01 -2.484125494956970215e-01 -5.879280567169189453e-01 -3.035521805286407471e-01 3.981653228402137756e-02 -5.812126398086547852e-01 2.344274818897247314e-01
1.299264281988143921e-01 3.797487020492553711e-01 -1.775582283735275269e-01 -6.800623536109924316e-01 -3.764927983283996582e-01 2.696700021624565125e-02 -3.218284249305725098e-01 3.144051730632781982e-01
4.357142150402069092e-01 -3.042365908622741699e-01 -2.907102704048156738e-01 -4.258367419242858887e-01 -2.757704257965087891e-01 2.113291919231414795e-01 -2.762446701526641846e-01 5.047011375427246094e-01
3.072138726711273193e-01 2.832428514957427979e-01 -7.902523279190063477e-01 -2.660052776336669922e-01 2.295081466436386108e-01 2.161371856927871704e-01 1.275610327720642090e-01 -1.203096210956573486e-01
5.506469011306762695e-01 -2.355874180793762207e-01 -1.292261779308319092e-01 -4.030669331550598145e-01 -1.548231691122055054e-01 3.776276707649230957e-01 5.721597373485565186e-02 -5.406271815299987793e-01
1.835959963500499725e-02 5.749219059944152832e-01 -1.399868130683898926e-01 -5.986992716789245605e-01 -4.038093984127044678e-01 -3.125614300370216370e-02 -2.507831454277038574e-01 2.532971799373626709e-01
3.156570494174957275e-01 1.031817719340324402e-01 -2.777948379516601562e-01 -8.561115860939025879e-01 1.439268328249454498e-02 -5.256316158920526505e-03 -1.494059115648269653e-01 2.388731241226196289e-01
3.702148497104644775e-01 5.964129567146301270e-01 2.645035833120346069e-02 -2.942289412021636963e-01 -4.517963528633117676e-01 4.544971883296966553e-01 -9.552787244319915771e-02 1.220647711306810379e-02
2.059260383248329163e-02 3.870022296905517578e-01 -7.763412594795227051e-01 5.101161822676658630e-02 -3.938606083393096924e-01 -2.784405648708343506e-01 -1.870088092982769012e-02 -1.072022393345832825e-01
3.570866882801055908e-01 1.120215468108654022e-02 -1.361736059188842773e-01 -3.175679743289947510e-01 -6.155182123184204102e-01 -2.728989347815513611e-02 5.103865265846252441e-01 3.359597325325012207e-01
4.438768029212951660e-01 2.563141584396362305e-01 -6.241909861564636230e-01 2.498682588338851929e-01 -1.452363431453704834e-01 2.037764787673950195e-01 -4.685117602348327637e-01 -5.573574826121330261e-02
-2.148495167493820190e-01 -1.388472020626068115e-01 -8.391854166984558105e-01 -1.358117163181304932e-01 -3.276210427284240723e-01 -9.549885988235473633e-02 -6.868972629308700562e-02 -3.011814951896667480e-01
-2.858294919133186340e-02 1.905026733875274658e-01 -4.026737511157989502e-01 -6.773189306259155273e-01 -4.413276612758636475e-01 -2.802898287773132324e-01 4.465379193425178528e-02 2.581826448440551758e-01
6.382527947425842285e-01 -4.841865301132202148e-01 -3.357811132445931435e-03 -4.991614222526550293e-01 -1.785172820091247559e-01 6.388965994119644165e-02 -8.337091654539108276e-02 -2.571424245834350586e-01
2.434954345226287842e-01 2.481174767017364502e-01 -3.872328996658325195e-01 -7.828950881958007812e-01 8.672747015953063965e-02 6.514250487089157104e-02 -2.607396245002746582e-01 1.911103129386901855e-01
1.299352794885635376e-01 -4.043059647083282471e-01 -3.454376161098480225e-01 -1.471302355639636517e-03 -7.025619745254516602e-01 3.058850765228271484e-01 -2.951217889785766602e-01 -1.614565402269363403e-01
-2.554413676261901855e-01 1.925320737063884735e-02 -6.191241741180419922e-01 -3.713867962360382080e-01 -5.358441472053527832e-01 -1.899333000183105469e-01 -2.808906137943267822e-01 1.050384193658828735e-01
4.543073773384094238e-01 -2.224212586879730225e-01 -1.516236662864685059e-01 8.775671571493148804e-02 -7.058132290840148926e-01 3.375882506370544434e-01 -3.181939423084259033e-01 -7.554456591606140137e-03
2.883633971214294434e-01 -3.498919010162353516e-01 -3.791761398315429688e-01 -5.004791021347045898e-01 -3.451991677284240723e-01 1.760335564613342285e-01 1.216724589467048645e-01 4.849884510040283203e-01
2.454077005386352539e-01 9.445505589246749878e-02 -7.406386733055114746e-01 -6.290861219167709351e-02 -3.001309037208557129e-01 -4.116678833961486816e-01 3.444924354553222656e-01 -1.122661679983139038e-02
7.713427543640136719e-01 -2.214316874742507935e-01 -2.599742114543914795e-01 -7.353872060775756836e-02 7.122242823243141174e-04 -1.638431698083877563e-01 -9.298567473888397217e-02 -4.975062012672424316e-01
5.721413493156433105e-01 3.974788356572389603e-03 -2.437354298308491707e-03 -1.826475746929645538e-02 -4.474016427993774414e-01 -2.434654682874679565e-01 -1.790417730808258057e-01 -6.170895099639892578e-01
6.956846714019775391e-01 -4.871875047683715820e-02 -8.940612524747848511e-02 -1.954086124897003174e-01 -2.178653031587600708e-01 -2.169418632984161377e-01 -1.908870600163936615e-02 -6.103916168212890625e-01
4.452047646045684814e-01 5.785094201564788818e-02 -3.403831124305725098e-01 -3.247845470905303955e-01 -3.240869641304016113e-01 1.712304502725601196e-01 -2.084950953722000122e-01 6.318844556808471680e-01
2.226648330688476562e-01 1.690483391284942627e-01 -7.000641822814941406e-01 4.048220068216323853e-02 -4.097501039505004883e-01 -4.972104728221893311e-01 1.078240424394607544e-01 -5.809403583407402039e-02
1.566265225410461426e-01 5.218989774584770203e-02 -8.395833373069763184e-01 8.759785443544387817e-02 -1.581029593944549561e-01 -3.013528585433959961e-01 -2.738530635833740234e-01 -2.633730173110961914e-01
3.557322621345520020e-01 1.191163212060928345e-01 -4.679921548813581467e-03 -2.570545999333262444e-03 -6.261867284774780273e-01 3.200820684432983398e-01 -2.302899360656738281e-01 -5.582487583160400391e-01
3.750392496585845947e-01 4.426820576190948486e-01 -7.150294184684753418e-01 -4.179229959845542908e-02 9.254048019647598267e-02 4.235263541340827942e-02 -3.734300732612609863e-01 2.360203303396701813e-02
-2.599136345088481903e-02 3.882854804396629333e-02 -8.486927151679992676e-01 1.030347570776939392e-01 -4.037626683712005615e-01 -1.569738537073135376e-01 -2.649093270301818848e-01 -9.528416395187377930e-02
3.713047802448272705e-01 -1.103261187672615051e-01 -7.542967051267623901e-02 -6.632299423217773438e-01 -3.906311690807342529e-01 3.235514163970947266e-01 2.075179070234298706e-01 3.225760757923126221e-01
3.875858783721923828e-01 3.590070009231567383e-01 -5.944563746452331543e-01 1.059468612074851990e-01 -9.159222990274429321e-02 5.008029937744140625e-01 1.313469558954238892e-01 -2.825659513473510742e-01
4.852038919925689697e-01 -1.258636713027954102e-01 4.973169881850481033e-03 -3.800213634967803955e-01 -2.629756927490234375e-01 -2.969887256622314453e-01 1.568159610033035278e-01 -6.498806476593017578e-01
3.130949735641479492e-01 2.353383004665374756e-01 -7.911161184310913086e-01 -2.712448239326477051e-01 -6.022526323795318604e-02 -3.158530294895172119e-01 2.043909281492233276e-01 4.453313350677490234e-02
2.275728434324264526e-01 -4.160022735595703125e-01 -1.659040153026580811e-01 -5.168337374925613403e-02 -6.824331283569335938e-01 3.982601463794708252e-01 -2.434144318103790283e-01 -2.477515786886215210e-01
4.624804556369781494e-01 5.567394495010375977e-01 -3.065985143184661865e-01 2.080936133861541748e-01 -3.431859910488128662e-01 4.169692993164062500e-01 -1.717068254947662354e-01 -1.331323832273483276e-01
6.869413256645202637e-01 5.626163631677627563e-02 -1.745514571666717529e-01 3.705319762229919434e-01 -4.622871875762939453e-01 1.164906024932861328e-01 -3.193176090717315674e-01 -1.671552658081054688e-01
-1.539040654897689819e-01 1.416326165199279785e-01 -6.429123282432556152e-01 -6.692862510681152344e-01 -2.902608513832092285e-01 -8.003803342580795288e-02 3.857406973838806152e-02 5.317872017621994019e-02
-4.489394649863243103e-02 1.239968314766883850e-01 -4.732321202754974365e-01 -5.222778320312500000e-01 -3.677238225936889648e-01 -4.213011860847473145e-01 -4.133778810501098633e-01 4.785119742155075073e-02
4.616887271404266357e-01 5.136004090309143066e-01 -2.655083239078521729e-01 -6.314583122730255127e-02 -4.939651489257812500e-01 -1.348709464073181152e-01 3.563087582588195801e-01 2.437792569398880005e-01
2.383655607700347900e-01 3.722587525844573975e-01 -1.109663471579551697e-01 -6.150874495506286621e-01 -1.833144277334213257e-01 -5.709232017397880554e-02 -5.891734361648559570e-01 1.731194704771041870e-01
-1.419359445571899414e-01 -2.075075060129165649e-01 -5.842682123184204102e-01 -3.285604417324066162e-01 -5.133435130119323730e-01 -3.685472309589385986e-01 1.645267941057682037e-02 -2.964019775390625000e-01
-1.717100851237773895e-02 -3.723191916942596436e-01 -7.031081318855285645e-01 -3.030585646629333496e-01 -4.580302238464355469e-01 -1.419801861047744751e-01 2.091273963451385498e-01 -3.454926982522010803e-02
-1.199381798505783081e-01 4.738556444644927979e-01 -3.808656334877014160e-01 -4.459356367588043213e-01 -3.904919326305389404e-01 -4.425519704818725586e-01 -2.391780018806457520e-01 -1.077786758542060852e-01
4.766049981117248535e-01 5.606666207313537598e-01 -3.056773245334625244e-01 8.106308430433273315e-02 -4.678858816623687744e-01 1.631054878234863281e-01 2.111820727586746216e-01 2.614810764789581299e-01
3.091725409030914307e-01 2.780884802341461182e-01 -6.285924315452575684e-01 -5.749049782752990723e-01 2.270748764276504517e-01 -2.117339372634887695e-01 -6.693989783525466919e-02 -2.365769259631633759e-02
1.237997412681579590e-01 4.957886934280395508e-01 -7.142000794410705566e-01 -3.537963926792144775e-01 2.731185406446456909e-02 -1.066301688551902771e-01 -2.990703284740447998e-01 -4.532689601182937622e-02
4.741193056106567383e-01 -1.062156632542610168e-01 -1.257648617029190063e-01 -7.482270151376724243e-02 -4.813002943992614746e-01 -4.365872740745544434e-01 2.648761123418807983e-02 -5.652910470962524414e-01
2.329388856887817383e-01 -1.471769958734512329e-01 -4.176686108112335205e-01 -1.722927540540695190e-01 -1.589909940958023071e-01 2.129626721143722534e-01 -5.156040787696838379e-01 -6.192477345466613770e-01
-1.456442922353744507e-01 -3.307129740715026855e-01 -6.134598851203918457e-01 -4.963320791721343994e-01 -3.814733028411865234e-01 -2.025950103998184204e-01 2.096786350011825562e-01 -1.273043602705001831e-01
2.976324856281280518e-01 5.477695465087890625e-01 -3.107746541500091553e-01 2.007571160793304443e-01 -4.246241748332977295e-01 4.231251776218414307e-01 -6.513814628124237061e-02 -3.330099284648895264e-01
6.680753827095031738e-01 -3.078065216541290283e-01 -7.091788947582244873e-02 -4.568193554878234863e-01 -9.678661823272705078e-02 -2.165591269731521606e-01 -5.036266893148422241e-02 -4.317580461502075195e-01
-7.014740258455276489e-02 1.066827699542045593e-01 -7.528298497200012207e-01 -1.977696865797042847e-01 -3.262098729610443115e-01 -2.108680307865142822e-01 -4.681469500064849854e-01 -8.827617764472961426e-02
5.541786551475524902e-01 5.750985145568847656e-01 6.653367727994918823e-02 -3.493770956993103027e-01 -2.952192425727844238e-01 3.365017473697662354e-01 1.667823344469070435e-01 -8.632806688547134399e-02
7.667545676231384277e-01 -1.823277324438095093e-01 4.948303103446960449e-02 -2.141387462615966797e-01 -3.570483028888702393e-01 -1.402682811021804810e-01 -1.090200617909431458e-01 -4.141208231449127197e-01
2.703688144683837891e-01 3.013867437839508057e-01 -7.481308579444885254e-01 2.583619058132171631e-01 -8.396971970796585083e-02 1.586200147867202759e-01 -3.514038026332855225e-01 -2.322077751159667969e-01
-1.369810383766889572e-02 3.115281760692596436e-01 -5.813811421394348145e-01 -5.001288652420043945e-01 -6.953676789999008179e-02 -3.868220746517181396e-01 -3.757601976394653320e-01 -1.377223730087280273e-01
6.546907424926757812e-01 -2.638528645038604736e-01 -2.157887071371078491e-01 -1.686939150094985962e-01 -1.617815047502517700e-01 2.915339469909667969e-01 -6.940642744302749634e-02 -5.574556589126586914e-01
5.710068345069885254e-01 5.732743740081787109e-01 -5.030742287635803223e-01 8.296339213848114014e-02 -7.113327085971832275e-02 2.813794016838073730e-01 -2.948712185025215149e-02 1.540079526603221893e-02
-4.626457393169403076e-02 3.250491023063659668e-01 -6.809852719306945801e-01 -4.815110266208648682e-01 -2.748938975855708122e-03 3.632820770144462585e-02 3.153434097766876221e-01 -3.095805346965789795e-01
1.420126855373382568e-02 -5.116205811500549316e-01 -5.772330164909362793e-01 -3.673408627510070801e-01 -4.589832127094268799e-01 -1.561955511569976807e-01 1.618199348449707031e-01 9.304373711347579956e-02
3.077699542045593262e-01 -3.073067963123321533e-01 1.532625174149870872e-03 -9.146534651517868042e-02 -8.721921443939208984e-01 -2.050680108368396759e-02 -1.974969953298568726e-01 4.824024811387062073e-02
5.543410181999206543e-01 -1.458846926689147949e-01 -1.628504097461700439e-01 -5.485143139958381653e-02 -4.340746104717254639e-01 -3.898147344589233398e-01 -5.395892634987831116e-02 -5.464493632316589355e-01
2.916568331420421600e-02 1.008854210376739502e-01 -6.839149594306945801e-01 -2.602209746837615967e-01 -4.162177443504333496e-01 -4.604481905698776245e-02 -3.668825626373291016e-01 3.788889348506927490e-01
6.346108913421630859e-01 -4.392355084419250488e-01 -1.584073007106781006e-01 -3.277858197689056396e-01 -1.193466633558273315e-01 1.678087711334228516e-01 -3.963046967983245850e-01 -2.689684331417083740e-01
2.972683906555175781e-01 3.098270893096923828e-01 -7.135412096977233887e-01 -1.397986263036727905e-01 -3.698449954390525818e-02 -3.945112228393554688e-01 -3.604251742362976074e-01 6.384576670825481415e-03
8.094432950019836426e-02 3.621241450309753418e-01 -5.987077951431274414e-01 -5.925740599632263184e-01 -9.055465459823608398e-02 -3.753198683261871338e-01 6.043095886707305908e-02 1.458368613384664059e-03
-1.000473424792289734e-01 5.813773721456527710e-02 -3.605433702468872070e-01 -7.821467518806457520e-01 -2.596490979194641113e-01 -1.619329452514648438e-01 -3.811962902545928955e-01 7.690904289484024048e-02
4.532668888568878174e-01 -5.891049504280090332e-01 -5.257835388183593750e-01 -2.158396393060684204e-01 -1.871870011091232300e-01 -2.559358719736337662e-03 -2.297105342149734497e-01 1.914595365524291992e-01
6.765199303627014160e-01 -3.458626270294189453e-01 -2.028115540742874146e-01 -4.421217143535614014e-01 8.291734755039215088e-02 2.376641333103179932e-01 -2.853737175464630127e-01 -2.032192945480346680e-01
2.848840951919555664e-01 -1.828175187110900879e-01 -1.796438395977020264e-01 4.213380813598632812e-02 -7.645522356033325195e-01 3.680119812488555908e-01 -3.515078425407409668e-01 -8.854886889457702637e-02
4.987362027168273926e-01 7.467941939830780029e-02 -5.104672908782958984e-01 3.767105340957641602e-01 -4.259334504604339600e-01 2.499938160181045532e-01 -1.281586289405822754e-01 2.878481745719909668e-01
2.800596654415130615e-01 3.640911579132080078e-01 -6.215089559555053711e-01 -2.123054414987564087e-01 7.468698173761367798e-02 5.051569938659667969e-01 1.557665020227432251e-01 -2.695034742355346680e-01
3.794983327388763428e-01 -5.334656685590744019e-02 1.007316410541534424e-01 -2.696483135223388672e-01 -5.917503833770751953e-01 4.462080299854278564e-01 -3.916581273078918457e-01 -2.600231468677520752e-01
-1.562181562185287476e-01 3.077144622802734375e-01 -7.613930106163024902e-01 -8.406337350606918335e-02 -4.675506949424743652e-01 -2.554705142974853516e-01 -1.898851012811064720e-03 -1.012395098805427551e-01
4.533889293670654297e-01 -2.766489088535308838e-01 -1.903907768428325653e-02 -9.542293846607208252e-02 -6.730188727378845215e-01 5.748066678643226624e-02 -5.014814734458923340e-01 2.634063363075256348e-02
2.922625541687011719e-01 -9.531188011169433594e-02 8.039269596338272095e-03 -4.497424513101577759e-02 -7.679162025451660156e-01 -3.963697236031293869e-03 -4.359723627567291260e-01 -3.516077101230621338e-01
1.277186423540115356e-01 2.893114686012268066e-01 -5.826340913772583008e-01 -7.070063948631286621e-01 3.930911887437105179e-03 -3.305177763104438782e-02 1.947292387485504150e-01 1.471021771430969238e-01
1.191919595003128052e-01 -5.792000889778137207e-02 -1.538532525300979614e-01 -9.922850131988525391e-02 -7.395951747894287109e-01 5.044790506362915039e-01 -3.680361211299896240e-01 -1.094105318188667297e-01
6.957001090049743652e-01 -2.005331367254257202e-01 -2.047270834445953369e-01 5.435929447412490845e-02 -5.273364782333374023e-01 -2.302685379981994629e-01 -3.082675635814666748e-01 -6.916198134422302246e-02
5.345903038978576660e-01 -7.403680682182312012e-02 8.110994845628738403e-02 -2.960679531097412109e-01 -4.737732112407684326e-01 -9.995953738689422607e-02 4.285398125648498535e-02 -6.149855256080627441e-01
5.022291541099548340e-01 3.662026226520538330e-01 -4.200071096420288086e-01 3.571701347827911377e-01 -2.069534957408905029e-01 5.469342321157455444e-02 -3.108383119106292725e-01 -4.089541733264923096e-01
4.786785840988159180e-01 -4.769289866089820862e-02 -2.408109754323959351e-01 -2.838538587093353271e-01 -3.594667464494705200e-02 3.052022457122802734e-01 -3.079704940319061279e-01 -6.638845801353454590e-01
5.171143412590026855e-01 -2.441141009330749512e-01 -2.646536231040954590e-01 -1.811621636152267456e-01 -4.480115771293640137e-01 2.909947633743286133e-01 4.688497185707092285e-01 2.548087239265441895e-01
1.998159736394882202e-01 1.212049350142478943e-01 -2.974029779434204102e-01 -7.697693705558776855e-01 -1.532677263021469116e-01 -1.352324932813644409e-01 -3.081072568893432617e-01 3.573245406150817871e-01
6.040491461753845215e-01 -1.591658778488636017e-02 -5.344650521874427795e-02 -1.795169264078140259e-01 -2.576864361763000488e-01 3.359552919864654541e-01 -9.613030403852462769e-02 -6.413103342056274414e-01
-8.121535927057266235e-02 2.851750850677490234e-01 -4.601000845432281494e-01 -5.861206650733947754e-01 -4.464249908924102783e-01 -2.881354689598083496e-01 1.150257885456085205e-01 2.475913763046264648e-01
2.454521656036376953e-01 -5.456130206584930420e-02 -5.131911039352416992e-01 -1.886873096227645874e-01 -3.191975504159927368e-02 2.921746075153350830e-01 -4.391641020774841309e-01 -5.987973809242248535e-01
6.195586323738098145e-01 5.022658705711364746e-01 -1.800149083137512207e-01 -6.550817191600799561e-02 -3.573654294013977051e-01 2.171409875154495239e-01 3.600127100944519043e-01 1.506981700658798218e-01
2.053569257259368896e-01 7.613708078861236572e-02 1.246023625135421753e-01 -3.921262919902801514e-01 -5.555917620658874512e-01 3.039151430130004883e-01 -5.801589488983154297e-01 -2.123955339193344116e-01
-1.408547256141901016e-02 -1.160614117980003357e-01 -2.928828895092010498e-01 -4.858711361885070801e-01 -6.801790595054626465e-01 1.037226468324661255e-01 2.769125103950500488e-01 3.382274806499481201e-01
1.955036520957946777e-01 6.205014586448669434e-01 -1.725968867540359497e-01 -2.855423688888549805e-01 -4.462343752384185791e-01 5.047175288200378418e-01 1.070820167660713196e-01 -1.003515534102916718e-02
5.017667412757873535e-01 -1.414749175310134888e-01 -8.513348549604415894e-02 1.219366863369941711e-01 -7.670268416404724121e-01 2.634280323982238770e-01 -1.862508803606033325e-01 1.169818192720413208e-01
-1.688717603683471680e-01 3.380774259567260742e-01 -6.726281046867370605e-01 -2.231631428003311157e-01 -4.475818276405334473e-01 -2.869263589382171631e-01 -2.687639892101287842e-01 -8.084150031208992004e-03
2.264309674501419067e-01 4.703797101974487305e-01 -3.282555043697357178e-01 -1.641962975263595581e-01 -5.183548331260681152e-01 -5.189966559410095215e-01 -1.496981382369995117e-01 1.797248274087905884e-01
2.011492252349853516e-01 3.705295622348785400e-01 -2.683715224266052246e-01 -5.600288510322570801e-01 -2.893372178077697754e-01 -9.331724047660827637e-02 -4.596440196037292480e-01 3.645468652248382568e-01
3.545154631137847900e-01 3.873523175716400146e-01 -3.645832538604736328e-01 -3.521071076393127441e-01 -1.708023548126220703e-01 4.239907488226890564e-02 -4.696549177169799805e-01 4.645747840404510498e-01
4.183646738529205322e-01 -6.254163384437561035e-02 1.279684603214263916e-01 -3.300903439521789551e-01 -6.009999513626098633e-01 -2.626849710941314697e-01 -1.404005736112594604e-01 -4.957898855209350586e-01
3.582189381122589111e-01 -1.447036582976579666e-02 -2.233070582151412964e-01 -2.343418449163436890e-02 -2.812872827053070068e-01 3.797160983085632324e-01 -3.803018033504486084e-01 -6.731405258178710938e-01
-1.420577317476272583e-01 3.249733150005340576e-01 -2.114281803369522095e-01 -5.066045522689819336e-01 -5.395845174789428711e-01 -4.949995875358581543e-01 3.077672235667705536e-02 -1.890470683574676514e-01
2.973590791225433350e-01 7.476517558097839355e-01 -5.093125104904174805e-01 -1.028689518570899963e-01 -8.394695818424224854e-02 1.716602593660354614e-01 -1.684109568595886230e-01 -1.331790387630462646e-01
1.975688338279724121e-01 -2.212767153978347778e-01 -1.035672426223754883e-01 -8.566685914993286133e-01 -3.196798861026763916e-01 1.374479532241821289e-01 -1.485166978091001511e-02 2.146817594766616821e-01
5.061182975769042969e-01 2.669527232646942139e-01 -1.758840084075927734e-01 4.840721935033798218e-02 -6.007410883903503418e-01 -3.588117063045501709e-01 3.453492522239685059e-01 1.743562817573547363e-01
5.778498649597167969e-01 -1.257236450910568237e-01 -1.759878247976303101e-01 -4.257526695728302002e-01 -1.940677640959620476e-03 3.533525168895721436e-01 -2.146781086921691895e-01 -5.168148279190063477e-01
5.713253468275070190e-02 5.430697798728942871e-01 -6.139541864395141602e-01 -8.921355009078979492e-02 -3.592609763145446777e-01 -2.694835364818572998e-01 2.724566459655761719e-01 -2.024593055248260498e-01
6.786121726036071777e-01 -1.201939582824707031e-01 -3.242492973804473877e-01 -4.967023432254791260e-02 1.064150128513574600e-02 2.184021919965744019e-01 5.554113909602165222e-02 -6.054227352142333984e-01
4.242950379848480225e-01 3.569914400577545166e-01 -6.275123357772827148e-01 2.213711589574813843e-01 -7.023935019969940186e-02 4.035166501998901367e-01 -2.653795778751373291e-01 -1.075566112995147705e-01
6.838943362236022949e-01 -2.024463145062327385e-03 -2.008486837148666382e-01 -2.710569500923156738e-01 7.823509722948074341e-02 1.847550272941589355e-01 3.760934993624687195e-02 -6.138427257537841797e-01
6.063100695610046387e-01 -3.420944213867187500e-01 -4.235638976097106934e-01 -1.462145596742630005e-01 -2.269372045993804932e-01 1.548311412334442139e-01 -1.050233915448188782e-01 4.775679707527160645e-01
6.844368577003479004e-01 -2.034980803728103638e-01 -1.043859124183654785e-01 -2.607046663761138916e-01 -1.707833111286163330e-01 2.779820859432220459e-01 6.632990390062332153e-02 -5.481155514717102051e-01
4.774949550628662109e-01 -8.315453678369522095e-02 1.827860772609710693e-01 -5.285046696662902832e-01 -3.741106986999511719e-01 -3.086220026016235352e-01 -1.736891716718673706e-01 -4.324139952659606934e-01
5.308148860931396484e-01 2.717748582363128662e-01 -4.448581039905548096e-01 2.770107984542846680e-01 -2.506483495235443115e-01 5.423814058303833008e-01 -1.021911278367042542e-01 -4.790862649679183960e-02
6.372167468070983887e-01 -7.935417443513870239e-02 -3.618425726890563965e-01 -1.837211847305297852e-01 9.433653205633163452e-02 1.311154663562774658e-01 1.274127066135406494e-01 -6.169680356979370117e-01
4.990488886833190918e-01 1.219710409641265869e-01 -4.740856885910034180e-01 2.406380474567413330e-01 -1.316983699798583984e-01 1.418357491493225098e-01 -1.468571275472640991e-01 -6.279973983764648438e-01
1.513515114784240723e-01 4.765153527259826660e-01 -1.911140531301498413e-01 -3.966681361198425293e-01 -4.525378346443176270e-01 -5.276718139648437500e-01 -2.484714984893798828e-01 1.057801470160484314e-01
5.593028068542480469e-01 2.321982085704803467e-01 -5.485969781875610352e-01 -8.211228251457214355e-02 8.565565198659896851e-02 4.803173243999481201e-01 1.833578646183013916e-01 -2.321667820215225220e-01
3.037158548831939697e-01 3.665043506771326065e-03 1.562594920396804810e-01 -2.950724959373474121e-01 -6.991239786148071289e-01 -1.944686174392700195e-01 -6.004874780774116516e-02 -5.158101320266723633e-01
2.997671067714691162e-01 7.271543741226196289e-01 -2.598999142646789551e-01 -2.419167011976242065e-01 -3.369554877281188965e-01 -2.573270201683044434e-01 2.365389764308929443e-01 1.400273591279983521e-01
9.287846088409423828e-02 1.198373213410377502e-01 -4.784403443336486816e-01 -8.231326937675476074e-01 -7.801604270935058594e-02 -1.103778854012489319e-01 -9.150295704603195190e-02 2.095648944377899170e-01
2.928443253040313721e-01 1.894654147326946259e-02 -7.288840413093566895e-02 -7.991221547126770020e-01 -2.653235495090484619e-01 2.028245031833648682e-01 2.914717197418212891e-01 2.710801064968109131e-01
5.117647647857666016e-01 1.983759403228759766e-01 -5.470591187477111816e-01 3.416994512081146240e-01 -1.139823570847511292e-01 1.048924252390861511e-01 -4.906787574291229248e-01 -1.339832246303558350e-01
4.594909250736236572e-01 5.201659202575683594e-01 1.437600851058959961e-01 -3.610515296459197998e-01 -4.431428909301757812e-01 4.108400642871856689e-01 -3.995152562856674194e-02 -2.255840227007865906e-02
5.556084513664245605e-01 4.261684119701385498e-01 -5.725794434547424316e-01 -1.692398786544799805e-01 1.653594225645065308e-01 3.045644164085388184e-01 -1.447678059339523315e-01 -1.101341694593429565e-01
4.928011298179626465e-01 1.488827317953109741e-01 -3.154813349246978760e-01 -4.872151315212249756e-01 -2.540630698204040527e-01 4.049285501241683960e-02 -7.489821314811706543e-02 5.712061524391174316e-01
6.195794939994812012e-01 -2.430748790502548218e-01 -2.572556734085083008e-01 -1.281910836696624756e-01 -4.728222191333770752e-01 6.569515913724899292e-02 1.147485226392745972e-01 4.830927848815917969e-01
7.819691896438598633e-01 -3.101994097232818604e-01 -2.866854332387447357e-02 -7.750325649976730347e-02 -3.651974499225616455e-01 -1.346630603075027466e-01 -1.361428052186965942e-01 -3.397551774978637695e-01
9.431241452693939209e-02 -2.293497771024703979e-01 -1.522373259067535400e-01 -2.592473924160003662e-01 -7.139295339584350586e-01 5.457069277763366699e-01 -1.912668645381927490e-01 -6.359243392944335938e-02
2.146047800779342651e-01 1.769163012504577637e-01 -1.385996788740158081e-01 -1.501677483320236206e-01 -5.774116516113281250e-01 2.582450509071350098e-01 5.903209447860717773e-01 -3.637467920780181885e-01
5.265730023384094238e-01 -1.630058884620666504e-01 -2.670390903949737549e-01 3.116014003753662109e-01 -6.294336318969726562e-01 -3.722275048494338989e-02 -2.129394412040710449e-01 2.912547886371612549e-01
3.334237933158874512e-01 -1.160778254270553589e-01 -4.946225881576538086e-01 -2.544673383235931396e-01 3.153277188539505005e-02 2.745380997657775879e-01 -3.407224714756011963e-01 -6.111399531364440918e-01
4.728683531284332275e-01 3.768361508846282959e-01 -2.619566619396209717e-01 -3.720092177391052246e-01 -2.189016342163085938e-01 -5.730346590280532837e-02 -2.533987760543823242e-01 5.585384964942932129e-01
3.751671016216278076e-01 2.524471580982208252e-01 1.441760547459125519e-02 2.485322020947933197e-02 -5.627632737159729004e-01 -1.308993250131607056e-01 -3.803273439407348633e-01 -5.623243451118469238e-01
1.292360275983810425e-01 1.562161445617675781e-01 -7.234925031661987305e-01 -4.419504702091217041e-01 -1.489576846361160278e-01 -4.233928024768829346e-01 -1.743236631155014038e-01 9.107324481010437012e-02
2.373550683259963989e-01 -3.107499182224273682e-01 -1.565634608268737793e-01 -1.572666764259338379e-01 -7.329617142677307129e-01 4.405304789543151855e-01 -2.579672038555145264e-01 -2.298009116202592850e-03
6.340129971504211426e-01 -9.127615019679069519e-03 -6.961130350828170776e-02 -2.591256201267242432e-01 -1.271776407957077026e-01 2.199067920446395874e-01 2.358380891382694244e-02 -6.788688898086547852e-01
8.618998527526855469e-01 -1.991637647151947021e-01 -1.123367473483085632e-01 6.688836961984634399e-03 -2.287820726633071899e-01 1.041415333747863770e-01 -1.797661185264587402e-02 -3.758834004402160645e-01
3.591232001781463623e-01 6.452696323394775391e-01 -1.020420789718627930e-01 -2.081438601016998291e-01 -4.044704735279083252e-01 4.726445376873016357e-01 -9.757846593856811523e-03 -1.176296100020408630e-01
3.653838932514190674e-01 4.225264191627502441e-01 -1.375704165548086166e-02 3.466700017452239990e-02 -6.216339468955993652e-01 2.651830762624740601e-02 4.696978926658630371e-01 -2.807615399360656738e-01
6.582720875740051270e-01 -1.928959786891937256e-01 -4.167400300502777100e-01 1.192352920770645142e-01 -2.666127681732177734e-01 3.544608056545257568e-01 5.740839615464210510e-02 3.762432932853698730e-01
3.504341244697570801e-01 4.740684330463409424e-01 7.609237730503082275e-02 -4.070891737937927246e-01 -5.155335664749145508e-01 4.602262973785400391e-01 4.409493133425712585e-02 -3.762747719883918762e-02
2.811296880245208740e-01 4.138250350952148438e-01 -5.296080708503723145e-01 2.975787520408630371e-01 -2.243886440992355347e-01 2.210327982902526855e-01 -4.952101707458496094e-01 -1.903636455535888672e-01
-6.792754866182804108e-03 6.039029359817504883e-01 -2.802946865558624268e-01 -5.303100943565368652e-01 -4.095745980739593506e-01 -2.374324500560760498e-01 -6.292656064033508301e-02 2.176603078842163086e-01
3.546578884124755859e-01 -5.007056146860122681e-02 -7.203227281570434570e-02 -6.187240481376647949e-01 -4.408158957958221436e-01 3.646062910556793213e-01 -8.717200160026550293e-02 3.858072459697723389e-01
5.399334430694580078e-01 -2.041629999876022339e-01 -1.070733368396759033e-01 -5.089936256408691406e-01 -2.519896924495697021e-01 2.257949411869049072e-01 4.767280519008636475e-01 2.334489524364471436e-01
1.822621375322341919e-01 5.934233665466308594e-01 -4.978888332843780518e-01 -1.916206181049346924e-01 -3.197168707847595215e-01 -4.425284266471862793e-01 1.709577441215515137e-01 -5.235194042325019836e-02
5.269585847854614258e-01 -1.652425974607467651e-01 -9.916283935308456421e-02 -8.931633085012435913e-02 -4.775028228759765625e-01 -1.201350390911102295e-01 1.036111190915107727e-01 -6.511698365211486816e-01
5.177658796310424805e-01 1.987827271223068237e-01 -2.080549746751785278e-01 -5.407941341400146484e-01 -1.081089898943901062e-01 3.713108003139495850e-01 2.563286423683166504e-01 3.760254979133605957e-01
1.311023235321044922e-01 9.537958353757858276e-02 -2.702093124389648438e-01 -7.977605462074279785e-01 -3.019193112850189209e-01 3.829800710082054138e-02 -2.548576891422271729e-01 3.266578912734985352e-01
4.197039008140563965e-01 -2.140210121870040894e-01 -7.342590689659118652e-01 -9.869524277746677399e-03 -2.642715275287628174e-01 -9.453471004962921143e-02 2.931118905544281006e-01 2.722479701042175293e-01
3.142587542533874512e-01 -2.070359289646148682e-01 -1.600545085966587067e-02 -8.917520195245742798e-02 -8.096281290054321289e-01 1.066577583551406860e-01 -3.442290127277374268e-01 -2.545626163482666016e-01
4.231717437505722046e-02 9.666745364665985107e-02 -2.531243264675140381e-01 -7.367497682571411133e-01 -4.431034326553344727e-01 -1.905929744243621826e-01 2.418906092643737793e-01 3.013554215431213379e-01
5.568116903305053711e-01 7.890653796494007111e-03 1.493386924266815186e-01 -3.074882924556732178e-01 -4.708487093448638916e-01 -3.799695670604705811e-01 -9.032572060823440552e-02 -4.458849728107452393e-01
2.595512866973876953e-01 3.895258009433746338e-01 -1.346312314271926880e-01 -7.980248332023620605e-01 -8.732707798480987549e-02 -5.288370419293642044e-03 -2.353181988000869751e-01 2.508084774017333984e-01
4.261154234409332275e-01 -4.713713750243186951e-02 -2.632967829704284668e-01 -2.895430624485015869e-01 -7.342515885829925537e-02 2.638849616050720215e-01 -4.525082707405090332e-01 -6.190742850303649902e-01
-7.847487181425094604e-02 1.933700405061244965e-02 -1.893480122089385986e-01 -1.256242673844099045e-02 -8.106995224952697754e-01 4.062376320362091064e-01 -3.085275292396545410e-01 -2.000137567520141602e-01
2.905733585357666016e-01 5.070813298225402832e-01 -2.031569480895996094e-01 -2.694677710533142090e-01 -3.805365562438964844e-01 -6.197483539581298828e-01 -9.030275046825408936e-02 8.659972995519638062e-02
6.061135530471801758e-01 3.591705262660980225e-01 -2.691137418150901794e-02 -1.970922648906707764e-01 -4.433776140213012695e-01 -1.778677701950073242e-01 4.244760870933532715e-01 2.359081208705902100e-01
-1.216194778680801392e-02 -6.418289244174957275e-02 -3.842684626579284668e-01 -8.803784847259521484e-01 -1.148633062839508057e-01 1.171218529343605042e-01 -1.406258940696716309e-01 1.622263342142105103e-01
6.166654080152511597e-02 7.250332087278366089e-02 4.915786907076835632e-02 -2.293152809143066406e-01 -7.094997167587280273e-01 1.217017844319343567e-01 -5.452001094818115234e-01 -3.471227884292602539e-01
4.711257517337799072e-01 -1.967279613018035889e-01 -2.055884748697280884e-01 -3.925108015537261963e-01 -1.496295034885406494e-01 5.111247301101684570e-01 -1.367826163768768311e-01 -4.905712902545928955e-01
1.729107350111007690e-01 3.499738276004791260e-01 -4.432265162467956543e-01 -7.381786704063415527e-01 -7.898095250129699707e-02 -2.469653785228729248e-01 1.890282705426216125e-02 1.966608464717864990e-01
3.418008983135223389e-01 7.937527298927307129e-01 -3.897231221199035645e-01 -1.070954278111457825e-01 -5.378097295761108398e-02 6.450423598289489746e-02 2.694413065910339355e-02 -2.863496541976928711e-01
3.621523678302764893e-01 5.079789161682128906e-01 9.375900775194168091e-02 -2.480277121067047119e-01 -5.249215960502624512e-01 2.904742658138275146e-01 3.769371509552001953e-01 -1.962017863988876343e-01
2.581214010715484619e-01 -6.674942560493946075e-03 7.794063538312911987e-02 -3.012016415596008301e-01 -6.442235112190246582e-01 -3.773501217365264893e-01 -7.755766808986663818e-02 -5.225892663002014160e-01
6.653697490692138672e-01 4.254030883312225342e-01 -2.878185212612152100e-01 -1.415282636880874634e-01 7.972628623247146606e-02 4.119701087474822998e-01 2.884098561480641365e-03 -3.120287656784057617e-01
3.935931026935577393e-01 1.340830773115158081e-01 1.605268567800521851e-02 -3.543483018875122070e-01 -3.981820344924926758e-01 2.272794693708419800e-01 5.354523062705993652e-01 -4.520749747753143311e-01
-4.927939921617507935e-02 1.199723854660987854e-01 -5.138499140739440918e-01 -1.779973655939102173e-01 -6.050856113433837891e-01 -4.675209820270538330e-01 -3.075681030750274658e-01 9.028161317110061646e-02
1.849140971899032593e-01 3.061286509037017822e-01 1.688537374138832092e-02 -7.161746621131896973e-01 -4.809601604938507080e-01 -2.104220837354660034e-01 -4.989220201969146729e-02 2.842736840248107910e-01
4.655141532421112061e-01 -6.734598428010940552e-02 -3.138577938079833984e-01 -2.386120110750198364e-01 -4.326229393482208252e-01 1.305397748947143555e-01 -1.508757025003433228e-01 6.295650601387023926e-01
2.704716324806213379e-01 -7.822665572166442871e-02 -4.354637265205383301e-01 -1.085047498345375061e-01 -1.219353005290031433e-01 2.369869947433471680e-01 -4.590097069740295410e-01 -6.615155339241027832e-01
1.827530264854431152e-01 -2.437213901430368423e-03 -4.708274900913238525e-01 -4.482676088809967041e-01 -2.072588205337524414e-01 -3.171885609626770020e-01 -6.235639452934265137e-01 1.075921133160591125e-01
5.468717813491821289e-01 -3.199214935302734375e-01 -1.576073169708251953e-01 -1.710482686758041382e-02 -6.116790175437927246e-01 3.646181151270866394e-02 -2.219893485307693481e-01 3.856020271778106689e-01
4.449658691883087158e-01 2.542533874511718750e-01 -3.480199575424194336e-01 -2.336896508932113647e-01 -1.401868462562561035e-01 -3.850911855697631836e-01 6.158631443977355957e-01 -1.199873834848403931e-01
2.582312226295471191e-01 1.692287027835845947e-01 -8.305802345275878906e-01 3.838893724605441093e-03 -2.487066984176635742e-01 -3.476175069808959961e-01 1.725532114505767822e-01 -4.829489067196846008e-02
3.443720340728759766e-01 -2.587707638740539551e-01 -6.293861269950866699e-01 -1.708101034164428711e-01 -3.287158906459808350e-01 -1.448841840028762817e-01 2.002691179513931274e-01 4.690302908420562744e-01
4.058032631874084473e-01 5.735802054405212402e-01 -4.722433686256408691e-01 6.040965765714645386e-02 -3.724477887153625488e-01 -3.231150209903717041e-01 1.541407704353332520e-01 1.130765527486801147e-01
1.348666697740554810e-01 -4.376663565635681152e-01 -5.334284901618957520e-01 -3.458204567432403564e-01 -3.932726681232452393e-01 -1.812824420630931854e-02 4.731951653957366943e-01 8.494556695222854614e-02
3.995026927441358566e-03 3.286167383193969727e-01 -2.379416078329086304e-01 -4.991714656352996826e-01 -3.046945333480834961e-01 -4.890193045139312744e-01 -4.864169359207153320e-01 -1.327657699584960938e-01
5.545588731765747070e-01 3.974591195583343506e-01 -3.551116287708282471e-01 2.449308186769485474e-01 -5.475683212280273438e-01 -1.187051460146903992e-02 2.199979275465011597e-01 -4.936387296766042709e-03
-2.668652832508087158e-01 -8.620145916938781738e-02 -7.541875839233398438e-01 -2.704256176948547363e-01 -4.559913277626037598e-01 -1.850787103176116943e-01 -1.522607654333114624e-01 -1.185647323727607727e-01
3.972101807594299316e-01 1.837814152240753174e-01 -8.077683448791503906e-01 -3.126663863658905029e-01 1.818475574254989624e-01 -9.692313522100448608e-02 1.083337217569351196e-01 6.324270367622375488e-02
6.024604439735412598e-01 3.310315310955047607e-01 -3.448271751403808594e-01 3.327040672302246094e-01 -3.431820869445800781e-01 3.937897980213165283e-01 4.123390465974807739e-02 -1.526992321014404297e-01
-1.275371015071868896e-01 5.511844754219055176e-01 -6.008322238922119141e-01 -6.863030791282653809e-02 -4.879688024520874023e-01 -2.190721333026885986e-01 9.209575504064559937e-02 -1.401166170835494995e-01
4.019373059272766113e-01 4.255609214305877686e-02 -4.113432392477989197e-02 -1.377443689852952957e-02 -5.595223903656005859e-01 -4.783260822296142578e-02 -3.250764608383178711e-01 -6.432150602340698242e-01
2.647777795791625977e-01 -5.921724811196327209e-02 7.549324538558721542e-03 -8.822779059410095215e-01 -2.640152871608734131e-01 1.743492484092712402e-01 1.339311301708221436e-01 1.728456318378448486e-01
7.188022136688232422e-02 1.248582527041435242e-01 -4.439409375190734863e-01 -8.170672059059143066e-01 -1.714798957109451294e-01 -1.189438924193382263e-01 1.089490577578544617e-01 2.431842833757400513e-01
4.387314915657043457e-01 8.056679368019104004e-02 -7.545771002769470215e-01 -1.539532188326120377e-02 -1.856236904859542847e-01 -4.032678902149200439e-01 -1.339281536638736725e-02 1.847692131996154785e-01
3.594437539577484131e-01 -8.115676790475845337e-02 -3.294507274404168129e-03 -6.613355278968811035e-01 -4.595803916454315186e-01 2.910019755363464355e-01 1.941738277673721313e-01 3.053499758243560791e-01
7.793872803449630737e-02 3.458031713962554932e-01 -8.508817553520202637e-01 -3.302873671054840088e-01 1.052088439464569092e-01 1.000534966588020325e-01 -2.822126075625419617e-02 -1.392133682966232300e-01
1.468459069728851318e-01 1.727004945278167725e-01 1.784874126315116882e-02 -1.219039186835289001e-01 -6.545621752738952637e-01 2.272879481315612793e-01 -2.620664834976196289e-01 -6.201947927474975586e-01
7.002881169319152832e-01 -2.212578803300857544e-01 -4.089531898498535156e-01 3.195301815867424011e-02 -2.719070017337799072e-01 1.697015315294265747e-01 -9.806209057569503784e-02 4.242989122867584229e-01
3.344553709030151367e-01 8.357649296522140503e-02 1.511158142238855362e-02 -1.305306851863861084e-01 -5.310977101325988770e-01 1.991988122463226318e-01 -3.447785377502441406e-01 -6.505926251411437988e-01
4.237655103206634521e-01 -7.611056417226791382e-02 -2.644720971584320068e-01 -2.691388726234436035e-01 -1.254590153694152832e-01 2.961820065975189209e-01 -3.444164395332336426e-01 -6.709414720535278320e-01
3.222096264362335205e-01 3.235445022583007812e-01 -6.232145428657531738e-01 -3.860845863819122314e-01 2.013289183378219604e-01 4.119627475738525391e-01 -1.969161480665206909e-01 7.084971666336059570e-02
1.208159374073147774e-03 -1.569288820028305054e-01 -5.993587970733642578e-01 -6.145783066749572754e-01 -4.093826189637184143e-02 7.823974639177322388e-02 -4.761933982372283936e-01 6.226549670100212097e-02
5.037248134613037109e-01 -1.160357818007469177e-01 -6.820427179336547852e-01 -1.587247252464294434e-01 -1.297154724597930908e-01 -1.608614325523376465e-01 2.973755896091461182e-01 3.335964083671569824e-01
3.589853942394256592e-01 9.820404648780822754e-02 -6.212596893310546875e-01 -1.867120563983917236e-01 -1.895006597042083740e-01 -4.048437774181365967e-01 4.902994632720947266e-01 -2.139706537127494812e-02
4.098815023899078369e-01 -1.154516339302062988e-01 -8.526812493801116943e-02 4.525247216224670410e-02 -8.380632400512695312e-01 -6.083768606185913086e-02 1.292488873004913330e-01 2.942671477794647217e-01
4.778767526149749756e-01 6.793246269226074219e-01 -1.815127432346343994e-01 1.421820223331451416e-01 -4.466702640056610107e-01 7.258259505033493042e-02 1.621921360492706299e-01 -1.609365940093994141e-01
4.085246324539184570e-01 4.530043005943298340e-01 -3.774646818637847900e-01 2.509475350379943848e-01 -2.760199308395385742e-01 3.760427832603454590e-01 -3.217034041881561279e-01 -3.183585405349731445e-01
1.579344719648361206e-01 3.489139974117279053e-01 6.584586203098297119e-02 -7.445979714393615723e-01 -4.620733857154846191e-01 -9.786967933177947998e-02 -6.672806292772293091e-02 2.588647007942199707e-01
3.072519898414611816e-01 1.470749825239181519e-01 -6.483013927936553955e-02 -2.958747446537017822e-01 -4.422822892665863037e-01 2.899294197559356689e-01 6.431989669799804688e-01 -3.143927752971649170e-01
6.195660829544067383e-01 2.790048718452453613e-01 -1.756567806005477905e-01 9.384568780660629272e-03 -4.437502324581146240e-01 -1.698078364133834839e-01 4.711479246616363525e-01 2.441746443510055542e-01
4.120441973209381104e-01 -2.838671803474426270e-01 -1.577944159507751465e-01 1.194861754775047302e-01 -7.386797666549682617e-01 1.603631675243377686e-01 -3.371246159076690674e-01 -1.595174521207809448e-01
6.152456402778625488e-01 -3.516232222318649292e-02 -2.846361696720123291e-01 -1.930161565542221069e-01 3.433529287576675415e-02 1.492140144109725952e-01 6.596305966377258301e-02 -6.885988712310791016e-01
7.241314053535461426e-01 -2.386123090982437134e-01 -3.261676430702209473e-01 2.023300379514694214e-01 -4.377110600471496582e-01 2.858018688857555389e-02 -5.183308850973844528e-03 2.809634506702423096e-01
-2.393686026334762573e-01 6.120292469859123230e-02 -6.817973852157592773e-01 -4.457128643989562988e-01 -2.380184531211853027e-01 2.834494039416313171e-02 -4.555912315845489502e-01 -1.021266803145408630e-01
2.566259801387786865e-01 -1.896298378705978394e-01 -4.600374996662139893e-01 -3.626692593097686768e-01 -5.792956426739692688e-02 5.486693382263183594e-01 -3.146741390228271484e-01 -3.893667161464691162e-01
5.661180615425109863e-01 -1.753178536891937256e-01 -2.284875661134719849e-01 -8.606821298599243164e-02 -1.882869601249694824e-01 3.261335790157318115e-01 -1.645002067089080811e-01 -6.482933163642883301e-01
4.475469887256622314e-01 7.456166744232177734e-01 -4.042949974536895752e-01 -9.132840484380722046e-02 3.006040584295988083e-03 2.097908407449722290e-01 -1.020024567842483521e-01 -1.324249207973480225e-01
3.813122510910034180e-01 9.278060495853424072e-02 -5.598335992544889450e-03 -7.408841848373413086e-01 -2.994188070297241211e-01 -8.528734906576573849e-04 4.003966450691223145e-01 2.169841974973678589e-01
2.077471911907196045e-01 -7.163979113101959229e-02 -2.113176882266998291e-01 -5.983187556266784668e-01 -2.713893651962280273e-01 -2.767337560653686523e-01 -6.042802929878234863e-01 1.835210919380187988e-01
5.089341402053833008e-01 4.261705577373504639e-01 -1.354440897703170776e-01 -2.725530564785003662e-01 -1.477998197078704834e-01 6.643150448799133301e-01 5.524146929383277893e-02 2.288237214088439941e-02
3.520300090312957764e-01 4.091061651706695557e-01 -1.057445481419563293e-01 -3.894381225109100342e-01 -3.806234002113342285e-01 6.064130663871765137e-01 1.328151822090148926e-01 1.249488517642021179e-01
7.954021692276000977e-01 -2.389715909957885742e-01 -1.245841160416603088e-01 4.136054217815399170e-02 -3.288266062736511230e-01 -1.488676071166992188e-01 -1.186913177371025085e-01 -3.855127692222595215e-01
2.154122591018676758e-01 -1.641709804534912109e-01 -3.988259434700012207e-01 -3.444152176380157471e-01 -3.495553135871887207e-02 3.581255376338958740e-01 -5.661975741386413574e-01 -4.459886848926544189e-01
4.796025753021240234e-01 8.245767652988433838e-02 -5.602669715881347656e-02 -2.249966114759445190e-01 -3.899316489696502686e-01 4.558053314685821533e-01 5.041268467903137207e-01 -3.089829981327056885e-01
-1.085806936025619507e-01 2.158477455377578735e-01 -5.261585116386413574e-01 -4.869485199451446533e-01 -3.933137059211730957e-01 -4.441067278385162354e-01 -2.751923203468322754e-01 1.059951959177851677e-03
1.331604272127151489e-01 2.305006794631481171e-02 1.698619127273559570e-01 -5.030222535133361816e-01 -5.540260672569274902e-01 2.004992514848709106e-01 -1.336594671010971069e-01 -5.786561369895935059e-01
-5.751303583383560181e-02 1.220076456665992737e-01 -6.964258551597595215e-01 -2.374137490987777710e-01 -4.854554235935211182e-01 -1.107290536165237427e-01 -3.167780339717864990e-01 3.035723567008972168e-01
1.214584708213806152e-01 2.110137045383453369e-01 -2.893481850624084473e-01 -4.121528267860412598e-01 -5.087521672248840332e-01 -4.091039597988128662e-01 -3.942236304283142090e-01 3.248411417007446289e-01
2.803675234317779541e-01 -3.738774061203002930e-01 -4.917328357696533203e-01 -4.326244592666625977e-01 7.282456755638122559e-02 3.821093738079071045e-01 -2.399196624755859375e-01 -3.791729211807250977e-01
3.033834993839263916e-01 3.757910728454589844e-01 -2.786804176867008209e-02 -5.993298292160034180e-01 -4.019014239311218262e-01 -1.271909475326538086e-02 -2.634589374065399170e-01 4.191293716430664062e-01
2.097958773374557495e-01 -2.104630470275878906e-01 -2.456103265285491943e-02 -6.540547013282775879e-01 -5.181261897087097168e-01 1.997075974941253662e-01 3.998730778694152832e-01 1.227349713444709778e-01
2.766150832176208496e-01 5.639970898628234863e-01 -7.352352142333984375e-01 -2.103969920426607132e-03 4.079773277044296265e-02 2.050400078296661377e-01 -1.340363323688507080e-01 -5.607729777693748474e-02
4.271991252899169922e-01 5.903020501136779785e-01 -5.942847728729248047e-01 -1.355176419019699097e-01 -4.220654442906379700e-02 -1.743509173393249512e-01 2.550638914108276367e-01 1.636188104748725891e-02
4.417409002780914307e-01 3.486000597476959229e-01 -3.026953339576721191e-01 2.507877945899963379e-01 -2.468482404947280884e-01 4.102393388748168945e-01 -2.091206014156341553e-01 -5.058283209800720215e-01
-1.338662207126617432e-01 1.950699836015701294e-01 -7.237831354141235352e-01 -1.991519033908843994e-01 -5.293609499931335449e-01 -1.215751618146896362e-01 -2.144075930118560791e-01 1.988212168216705322e-01
7.831859588623046875e-02 1.010209172964096069e-01 4.955565184354782104e-02 -7.637084722518920898e-01 -5.533454418182373047e-01 1.168676465749740601e-01 -8.803799748420715332e-02 2.652445137500762939e-01
3.282228410243988037e-01 3.139651715755462646e-01 -3.696989715099334717e-01 -7.530783414840698242e-01 2.014986984431743622e-02 1.606126688420772552e-02 -4.654094204306602478e-02 2.950615882873535156e-01
2.759371399879455566e-01 4.006829857826232910e-01 -6.418768763542175293e-01 -5.432960391044616699e-01 7.349222898483276367e-02 -1.011934950947761536e-01 7.998675107955932617e-02 1.846517473459243774e-01
7.173070311546325684e-01 3.194344341754913330e-01 -1.495839953422546387e-01 2.063884288072586060e-01 -4.329430162906646729e-01 1.960934400558471680e-01 3.017603158950805664e-01 -3.884967043995857239e-02
2.291336655616760254e-01 2.563863396644592285e-01 1.326499432325363159e-01 -4.649188816547393799e-01 -6.409091949462890625e-01 4.793415665626525879e-01 4.682470858097076416e-02 -7.275033742189407349e-02
7.225753664970397949e-01 -3.231818675994873047e-01 -4.541041851043701172e-01 9.670343250036239624e-02 -9.882859140634536743e-02 2.755020558834075928e-01 2.518208920955657959e-01 9.377557039260864258e-02
-8.239324390888214111e-02 1.513553112745285034e-01 -3.057001829147338867e-01 -3.775400221347808838e-01 -6.902983784675598145e-01 -4.812359213829040527e-01 1.496978998184204102e-01 6.168001145124435425e-02
3.867350518703460693e-01 -2.185312509536743164e-01 -7.957058548927307129e-01 1.956474184989929199e-01 -2.700247168540954590e-01 9.206726402044296265e-02 -8.353437483310699463e-02 2.070908099412918091e-01
3.645779788494110107e-01 2.013753168284893036e-02 -1.298586577177047729e-01 -1.164524927735328674e-01 -3.413749039173126221e-01 5.148863196372985840e-01 -5.007052421569824219e-01 -4.515556693077087402e-01
6.193664669990539551e-01 -1.977186948060989380e-01 -3.499338030815124512e-01 -3.412065207958221436e-01 -1.306852996349334717e-01 1.085998043417930603e-01 -2.996115572750568390e-02 5.555596947669982910e-01
5.195668339729309082e-01 -2.217305153608322144e-01 -2.165669947862625122e-01 -5.327645540237426758e-01 2.276704460382461548e-02 3.494322299957275391e-01 -2.345629483461380005e-01 -4.153379201889038086e-01
2.325165271759033203e-01 -7.159252464771270752e-02 1.367226243019104004e-01 -3.634878098964691162e-01 -6.931456327438354492e-01 3.531553149223327637e-01 -3.880101442337036133e-01 -1.851285845041275024e-01
-7.876043766736984253e-02 -1.899676620960235596e-01 -7.015407681465148926e-01 -1.289277821779251099e-01 -3.373917937278747559e-01 -3.966423571109771729e-01 -2.394845485687255859e-01 -3.470100760459899902e-01
3.601244091987609863e-01 1.962574124336242676e-01 -2.256785482168197632e-01 7.108965516090393066e-02 -6.771310567855834961e-01 7.574712485074996948e-02 5.498263239860534668e-01 9.620683640241622925e-02
7.076430320739746094e-02 1.610848456621170044e-01 -8.805469870567321777e-01 -5.855455994606018066e-02 -1.874689310789108276e-01 -3.350081741809844971e-01 -9.256229549646377563e-02 -1.852287054061889648e-01
5.347895026206970215e-01 -6.467841565608978271e-02 -2.646722197532653809e-01 -3.132233023643493652e-01 -4.607632011175155640e-02 4.017098546028137207e-01 7.506446447223424911e-03 -6.149036884307861328e-01
2.270743846893310547e-01 9.554577618837356567e-02 -2.527388334274291992e-01 -6.398996114730834961e-01 -1.409926116466522217e-01 -8.695812523365020752e-02 -6.034435629844665527e-01 2.727177441120147705e-01
5.647621750831604004e-01 -2.334448546171188354e-01 -4.614187180995941162e-01 8.783894777297973633e-02 -2.641742229461669922e-01 4.244571030139923096e-01 6.001909822225570679e-02 3.903462588787078857e-01
5.665144324302673340e-01 -1.591605842113494873e-01 -3.149079084396362305e-01 -4.987934231758117676e-01 1.921636611223220825e-01 1.943179965019226074e-01 5.546102300286293030e-03 -4.806771278381347656e-01
4.638662040233612061e-01 2.207762151956558228e-01 -7.454820275306701660e-01 -2.713285982608795166e-01 1.394930928945541382e-01 -1.594216674566268921e-01 2.228632867336273193e-01 1.103702709078788757e-01
-5.962462350726127625e-02 3.513303995132446289e-01 -7.415040135383605957e-01 -1.388501971960067749e-01 -2.661299658939242363e-04 -7.367622852325439453e-02 -1.326979696750640869e-01 -5.299689769744873047e-01
4.719626307487487793e-01 5.081903934478759766e-01 -6.269276738166809082e-01 -1.466683447360992432e-01 -4.808735568076372147e-03 1.277385205030441284e-01 -2.540691494941711426e-01 1.534674912691116333e-01
6.045341491699218750e-01 3.208183348178863525e-01 -6.557435393333435059e-01 1.799556612968444824e-01 3.055112808942794800e-02 9.087266027927398682e-02 3.628928447142243385e-03 -2.450026422739028931e-01
3.533556461334228516e-01 8.247438669204711914e-01 -3.833433687686920166e-01 -1.659868955612182617e-01 -7.099311798810958862e-02 -2.745112404227256775e-03 7.781681418418884277e-02 -9.659586101770401001e-02
4.269190132617950439e-01 -2.170659303665161133e-01 -1.790357530117034912e-01 -6.385008692741394043e-01 -3.348226845264434814e-01 9.309554845094680786e-02 2.705985307693481445e-01 3.699848651885986328e-01
1.573291271924972534e-01 2.688506543636322021e-01 4.543606191873550415e-02 -6.791717410087585449e-01 -4.739887714385986328e-01 -5.513749271631240845e-02 -3.741734623908996582e-01 2.681733071804046631e-01
-5.165165290236473083e-03 9.812875837087631226e-02 -5.166951101273298264e-03 -2.898590266704559326e-01 -6.946711540222167969e-01 3.393001556396484375e-01 -3.697499036788940430e-01 -4.145982563495635986e-01
6.298431754112243652e-02 2.407107502222061157e-01 -2.304409593343734741e-01 -4.454448521137237549e-01 -5.447202920913696289e-01 -6.029091477394104004e-01 1.339681297540664673e-01 -9.165149182081222534e-02
3.385478258132934570e-01 1.489022672176361084e-01 1.418738365173339844e-01 -7.195728421211242676e-01 -4.761118888854980469e-01 2.484638392925262451e-01 6.895193457603454590e-02 1.792457699775695801e-01
2.409453392028808594e-01 2.720563709735870361e-01 2.891536569222807884e-03 -7.481320500373840332e-01 -2.886731326580047607e-01 2.724515497684478760e-01 3.880194723606109619e-01 9.984121657907962799e-03
3.752585947513580322e-01 6.650160551071166992e-01 -5.337680578231811523e-01 -6.021711975336074829e-02 3.749952837824821472e-02 1.305769979953765869e-01 -2.143544107675552368e-01 -2.529738843441009521e-01
5.525677800178527832e-01 1.624073535203933716e-01 -2.865338623523712158e-01 3.831136524677276611e-01 -5.722764730453491211e-01 1.926847696304321289e-01 -2.525527477264404297e-01 -1.049016192555427551e-01
3.547501266002655029e-01 -1.076747924089431763e-01 -6.698770523071289062e-01 -7.801742851734161377e-02 -3.893846571445465088e-01 -2.915570139884948730e-01 3.570584654808044434e-01 2.088539302349090576e-01
5.234497189521789551e-01 1.870935112237930298e-01 1.969735771417617798e-01 -1.410840451717376709e-01 -7.102348804473876953e-01 3.568142056465148926e-01 1.299335807561874390e-02 1.934751868247985840e-02
3.276574015617370605e-01 1.804578155279159546e-01 -1.722713261842727661e-01 -6.757311820983886719e-01 -2.054541260004043579e-01 4.681663215160369873e-01 1.697811186313629150e-01 2.890827655792236328e-01
-2.203461900353431702e-02 -3.748861253261566162e-01 -6.279518604278564453e-01 -2.527916431427001953e-01 -5.023666024208068848e-01 -3.441025018692016602e-01 2.253789454698562622e-03 -1.731010526418685913e-01
2.787188291549682617e-01 1.066374480724334717e-01 -4.381285607814788818e-02 -6.555553674697875977e-01 -3.282295763492584229e-01 -4.203858673572540283e-01 4.299851953983306885e-01 9.962774068117141724e-02
4.128448367118835449e-01 -1.164141744375228882e-01 -6.651389002799987793e-01 -1.565935164690017700e-01 -2.612537443637847900e-01 -3.909609615802764893e-01 1.818152815103530884e-01 3.080824613571166992e-01
1.906319409608840942e-01 4.829983413219451904e-01 -6.222952604293823242e-01 -4.732714295387268066e-01 9.281937032938003540e-02 2.102311849594116211e-01 2.574809789657592773e-01 5.089577753096818924e-03
2.529219388961791992e-01 -5.336652696132659912e-02 -2.613350749015808105e-01 -5.257242321968078613e-01 -5.321644544601440430e-01 2.149095758795738220e-03 1.683526635169982910e-01 5.262643098831176758e-01
1.597324013710021973e-01 -6.526764035224914551e-01 -4.667232930660247803e-01 -3.482695817947387695e-01 -4.209265410900115967e-01 5.501589179039001465e-02 -9.504460543394088745e-02 1.419061273336410522e-01
-1.278832256793975830e-01 2.082833088934421539e-02 -6.530019044876098633e-01 -4.620110616087913513e-02 -6.159026026725769043e-01 8.632105588912963867e-02 -3.318645656108856201e-01 2.403012812137603760e-01
-4.247361421585083008e-02 1.619876027107238770e-01 -1.071905195713043213e-01 -1.232528164982795715e-01 -7.290712594985961914e-01 4.108755588531494141e-01 -3.605416119098663330e-01 -3.390001952648162842e-01
1.484718024730682373e-01 8.516258560121059418e-03 8.956886827945709229e-02 -3.515831232070922852e-01 -7.697719335556030273e-01 3.011221587657928467e-01 -3.807336986064910889e-01 -1.344205290079116821e-01
-2.184504866600036621e-01 6.305424869060516357e-02 -4.590127170085906982e-01 -6.155778169631958008e-01 -5.131442546844482422e-01 -2.843937575817108154e-01 7.772971689701080322e-02 9.184795618057250977e-02
2.768204808235168457e-01 6.705751419067382812e-01 -4.493767321109771729e-01 -4.151992499828338623e-01 -6.884332001209259033e-02 -8.903662674129009247e-03 2.857850790023803711e-01 1.134806871414184570e-01
2.446915358304977417e-01 3.619205355644226074e-01 5.839165300130844116e-02 -6.442851424217224121e-01 -3.977118730545043945e-01 -1.445236206054687500e-01 -3.608364462852478027e-01 2.852396965026855469e-01
6.301516294479370117e-01 -1.980000585317611694e-01 -3.262533843517303467e-01 -4.605542123317718506e-02 -9.535302966833114624e-02 1.811300218105316162e-01 -1.421384215354919434e-01 -6.269281506538391113e-01
4.436545073986053467e-01 1.398831009864807129e-01 -7.765834331512451172e-01 -9.964399039745330811e-02 2.633381783962249756e-01 1.221842989325523376e-01 2.261145263910293579e-01 -1.875875145196914673e-01
2.548828125000000000e-01 -1.545478850603103638e-01 -7.812952622771263123e-03 -8.227190375328063965e-01 -2.524148523807525635e-01 3.713415563106536865e-01 -1.873302622698247433e-03 1.805846840143203735e-01
2.443447858095169067e-01 2.943307757377624512e-01 6.956612318754196167e-02 -7.058550715446472168e-01 -3.829446434974670410e-01 9.843926876783370972e-02 -3.262307941913604736e-01 2.963626384735107422e-01
4.736432060599327087e-02 2.990496754646301270e-01 -2.933578193187713623e-01 -6.116064190864562988e-01 -4.157528281211853027e-01 -5.036861300468444824e-01 1.417951434850692749e-01 3.935428336262702942e-02
3.856844604015350342e-01 3.501046895980834961e-01 -5.426707863807678223e-01 2.513003647327423096e-01 -1.117880716919898987e-01 2.347106486558914185e-01 -4.901239871978759766e-01 -2.514430880546569824e-01
1.415713131427764893e-01 8.195941150188446045e-02 -5.511275306344032288e-02 -5.705291032791137695e-01 -2.621331214904785156e-01 1.093503087759017944e-02 -1.486082822084426880e-01 -7.441648840904235840e-01
4.768077731132507324e-01 3.192914426326751709e-01 -4.670858383178710938e-01 -1.295178234577178955e-01 6.444413959980010986e-02 6.272541284561157227e-01 4.222965985536575317e-02 -1.907328814268112183e-01
5.927070379257202148e-01 4.746118187904357910e-01 -5.175066590309143066e-01 9.999608248472213745e-02 -7.290971279144287109e-02 3.558426499366760254e-01 1.163168251514434814e-01 -1.265576388686895370e-02
5.864255428314208984e-01 4.816356599330902100e-01 -3.275947868824005127e-01 4.287750925868749619e-03 -6.551694869995117188e-02 5.108988881111145020e-01 1.005964726209640503e-01 -2.033850401639938354e-01
3.263268768787384033e-01 6.881920695304870605e-01 -4.662661850452423096e-01 -1.324050426483154297e-01 -2.778447568416595459e-01 -1.421842426061630249e-01 2.663635313510894775e-01 1.288544237613677979e-01
9.956436231732368469e-03 -4.095658361911773682e-01 -5.303193926811218262e-01 -5.301653146743774414e-01 -2.055663317441940308e-01 7.644857466220855713e-02 -4.706961810588836670e-01 1.363253314048051834e-02
2.108614519238471985e-02 -9.673035144805908203e-02 -3.959028720855712891e-01 -7.576145529747009277e-01 -3.670581877231597900e-01 -4.221599176526069641e-02 5.332998186349868774e-02 3.465857207775115967e-01
-1.288446784019470215e-01 7.597293257713317871e-01 -3.779593706130981445e-01 -2.861621379852294922e-01 -4.096629917621612549e-01 4.263699799776077271e-02 1.677214168012142181e-02 -1.074490398168563843e-01
5.517271757125854492e-01 2.861389815807342529e-01 -2.943414449691772461e-01 2.422111183404922485e-01 -6.064860224723815918e-01 3.083916604518890381e-01 7.338260114192962646e-02 -1.013512536883354187e-02
1.039106324315071106e-01 1.569803357124328613e-01 -5.169342458248138428e-02 -1.837259382009506226e-01 -5.062907934188842773e-01 2.362362295389175415e-01 -3.203995525836944580e-01 -7.164765596389770508e-01
2.312085777521133423e-01 3.149673640727996826e-01 -4.662947654724121094e-01 -6.887968182563781738e-01 -9.990253299474716187e-02 -2.419403046369552612e-01 -1.673202030360698700e-02 2.943988740444183350e-01
5.761727690696716309e-01 4.132044911384582520e-01 -5.527145266532897949e-01 -8.171011507511138916e-02 5.995932966470718384e-02 3.952304124832153320e-01 9.272827953100204468e-02 1.292914748191833496e-01
3.210468590259552002e-01 4.120361506938934326e-01 -2.248887866735458374e-01 -4.875750243663787842e-01 -2.441036403179168701e-01 -1.537997648119926453e-02 -4.093886315822601318e-01 4.598138630390167236e-01
4.183684885501861572e-01 4.592323899269104004e-01 -2.941058576107025146e-01 4.085188731551170349e-02 -3.477367460727691650e-01 -5.861535072326660156e-01 -2.419203072786331177e-01 5.370242893695831299e-02
4.386482834815979004e-01 2.594477236270904541e-01 -1.809565573930740356e-01 -4.348691180348396301e-02 -2.536495625972747803e-01 3.959067463874816895e-01 2.454875856637954712e-01 -6.513783335685729980e-01
3.981688246130943298e-02 1.875945776700973511e-01 -4.707966446876525879e-01 -6.642354130744934082e-01 -3.513720929622650146e-01 -3.619474172592163086e-01 5.836189910769462585e-02 2.061319202184677124e-01
5.263401269912719727e-01 5.389320254325866699e-01 -3.373017311096191406e-01 1.952347457408905029e-01 -3.166752755641937256e-01 3.446202278137207031e-01 1.927672028541564941e-01 -1.562806665897369385e-01
4.554882943630218506e-01 4.644645750522613525e-01 -2.456220835447311401e-01 -3.379382193088531494e-01 -1.584625840187072754e-01 -5.929563641548156738e-01 1.297191083431243896e-01 9.346619248390197754e-02
7.701094448566436768e-02 7.014158368110656738e-02 -2.841246128082275391e-01 -5.992205739021301270e-01 -5.059158205986022949e-01 -2.547510266304016113e-01 -3.197860419750213623e-01 3.553100228309631348e-01
2.263987064361572266e-01 1.908101588487625122e-01 -6.313925981521606445e-01 -2.889912724494934082e-01 5.308346450328826904e-02 2.535555958747863770e-01 4.765540361404418945e-01 -3.687147796154022217e-01
6.358584165573120117e-01 -1.985692679882049561e-01 -1.788019835948944092e-01 1.258199363946914673e-01 -5.871094465255737305e-01 3.416130542755126953e-01 2.169240713119506836e-01 -7.925541140139102936e-04
1.289330273866653442e-01 6.878349184989929199e-02 -7.352495789527893066e-01 -5.428388118743896484e-01 -4.684505984187126160e-02 -3.347577899694442749e-02 3.517717421054840088e-01 1.277530938386917114e-01
3.987675309181213379e-01 -1.053532883524894714e-01 -2.645279169082641602e-01 -1.107947248965501785e-02 -5.732724666595458984e-01 6.001555323600769043e-01 -1.400283537805080414e-02 2.660142481327056885e-01
-5.345393344759941101e-02 3.520281314849853516e-01 -6.363716125488281250e-01 -6.281794905662536621e-01 -2.824680879712104797e-02 -1.317517012357711792e-01 -2.260754406452178955e-01 -6.613686680793762207e-02
7.076297998428344727e-01 -1.283055990934371948e-01 5.588740855455398560e-02 -1.743871420621871948e-01 -3.578557074069976807e-01 -3.728160560131072998e-01 1.599163264036178589e-01 -3.957749903202056885e-01
3.514216840267181396e-01 -2.245006859302520752e-01 -5.362378954887390137e-01 4.121069796383380890e-03 -3.664530217647552490e-01 -1.496126502752304077e-01 -6.129914522171020508e-01 7.812866568565368652e-02
1.124434694647789001e-01 3.904446214437484741e-02 -2.129142433404922485e-01 -6.548555493354797363e-01 -3.781404495239257812e-01 -2.567475438117980957e-01 5.446589589118957520e-01 -7.810766249895095825e-02
4.033958613872528076e-01 -7.878036051988601685e-02 -5.192816257476806641e-01 -2.099811136722564697e-01 -3.387060463428497314e-01 -4.978552460670471191e-01 1.535522341728210449e-01 3.621601164340972900e-01
3.314353525638580322e-01 4.521502554416656494e-02 -7.780961394309997559e-01 -3.385142982006072998e-01 -2.704602107405662537e-02 -2.199048250913619995e-01 3.330663144588470459e-01 8.976586163043975830e-02
3.466525971889495850e-01 -1.651326566934585571e-01 -6.710872054100036621e-01 3.688561916351318359e-02 -3.081700801849365234e-01 5.493509173393249512e-01 5.415721237659454346e-02 -3.400526195764541626e-02
5.090503692626953125e-01 5.406047701835632324e-01 -2.884385287761688232e-01 -3.050999939441680908e-01 -2.230739444494247437e-01 -1.084412857890129089e-01 3.519046902656555176e-01 2.949117422103881836e-01
2.582499086856842041e-01 3.861261010169982910e-01 -1.475963890552520752e-01 -4.349151253700256348e-01 -2.458913028240203857e-01 7.080525159835815430e-01 -5.574396997690200806e-02 9.148456156253814697e-02
2.871980667114257812e-01 4.462940692901611328e-01 -5.969413518905639648e-01 -9.991356730461120605e-02 -2.184897214174270630e-01 3.685969412326812744e-01 -3.949157893657684326e-01 -1.116117462515830994e-01
-1.194072887301445007e-01 -1.041622310876846313e-01 -2.480597645044326782e-01 -1.963170468807220459e-01 -6.595236063003540039e-01 5.296493172645568848e-01 -3.649358153343200684e-01 -1.616788357496261597e-01
2.185079902410507202e-01 3.936227262020111084e-01 -4.856922328472137451e-01 -7.148517370223999023e-01 1.169688999652862549e-01 3.815986216068267822e-02 1.813047528266906738e-01 4.895031452178955078e-02
5.348740220069885254e-01 -1.758091002702713013e-01 -2.937675416469573975e-01 -1.984882056713104248e-01 -3.626236915588378906e-01 1.155734658241271973e-01 5.531669855117797852e-01 3.262774944305419922e-01
2.450113594532012939e-01 -3.008127957582473755e-02 -1.148897856473922729e-01 -6.428086757659912109e-01 -2.096401602029800415e-01 -7.408516108989715576e-02 6.765697002410888672e-01 -7.401245087385177612e-02
3.795652985572814941e-01 -3.156965076923370361e-01 -3.162571787834167480e-01 -5.564184188842773438e-01 6.342937797307968140e-02 5.014111399650573730e-01 -2.667616307735443115e-01 -1.415897607803344727e-01
6.038537248969078064e-02 4.789561789948493242e-04 -5.138451457023620605e-01 -1.815403997898101807e-01 -9.334668517112731934e-02 3.027804195880889893e-01 -1.477435529232025146e-01 -7.596985697746276855e-01
2.863863483071327209e-02 -2.171265929937362671e-01 -2.866288721561431885e-01 -8.742803931236267090e-01 -2.593152523040771484e-01 -9.206316620111465454e-02 8.160262554883956909e-02 1.521000713109970093e-01
2.957738041877746582e-01 3.104991018772125244e-01 2.699911035597324371e-02 -2.916058897972106934e-01 -5.311214327812194824e-01 1.987932920455932617e-01 4.440978169441223145e-01 -4.599062204360961914e-01
4.758786261081695557e-01 4.067887961864471436e-01 -5.236596465110778809e-01 -3.802788555622100830e-01 4.990078881382942200e-02 -8.343484252691268921e-02 -1.793854832649230957e-01 3.841879069805145264e-01
4.973705857992172241e-02 -1.671749055385589600e-01 -2.113826572895050049e-01 -7.134685516357421875e-01 -5.256173610687255859e-01 2.447739839553833008e-01 -7.872214168310165405e-02 2.710602283477783203e-01
9.745148569345474243e-02 1.024941429495811462e-01 -5.032882094383239746e-01 -6.221685409545898438e-01 -1.401505172252655029e-01 -3.992831110954284668e-01 -3.638728857040405273e-01 1.677283346652984619e-01
1.689248830080032349e-01 -4.365509152412414551e-01 -7.257672548294067383e-01 -2.118327915668487549e-01 -1.843357533216476440e-01 3.051176294684410095e-02 -4.173491299152374268e-01 -1.361909601837396622e-02
-1.914019137620925903e-01 3.414021730422973633e-01 -5.121740698814392090e-01 -5.351460576057434082e-01 -4.331487417221069336e-01 -2.977778613567352295e-01 1.457922458648681641e-01 -2.369559742510318756e-02
5.720955133438110352e-01 2.657798528671264648e-01 -4.058751761913299561e-01 -1.124745383858680725e-01 -2.170834094285964966e-01 -4.685980677604675293e-01 3.205033540725708008e-01 2.350550740957260132e-01
2.618105709552764893e-01 4.497760236263275146e-01 -8.104849457740783691e-01 -1.103897951543331146e-02 4.903348907828330994e-02 -8.211319893598556519e-02 -2.399991601705551147e-01 -7.350182533264160156e-02
2.804337441921234131e-01 -1.235543489456176758e-01 -1.124140024185180664e-01 -7.026539444923400879e-01 -3.470940887928009033e-01 3.912088274955749512e-01 -2.283992990851402283e-02 3.545301258563995361e-01
1.904543936252593994e-01 2.637746930122375488e-01 -7.042804956436157227e-01 -2.675781585276126862e-02 -3.309154808521270752e-01 -4.287912547588348389e-01 2.882754206657409668e-01 -1.447528302669525146e-01
2.238233983516693115e-01 4.442939162254333496e-01 -5.854426622390747070e-01 -5.128572583198547363e-01 -7.639607787132263184e-02 -6.419813632965087891e-02 2.876760959625244141e-01 2.324325889348983765e-01
5.973387360572814941e-01 -3.485283255577087402e-01 -4.128728508949279785e-01 1.951077254489064217e-03 -2.717836499214172363e-01 2.843592166900634766e-01 -5.727965384721755981e-02 4.395900368690490723e-01
1.543476730585098267e-01 2.201209515333175659e-01 -1.413455046713352203e-02 -6.321128606796264648e-01 -4.149270951747894287e-01 -3.599485158920288086e-01 -4.453274607658386230e-01 1.670728176832199097e-01
3.077858686447143555e-01 6.676151156425476074e-01 -5.892561674118041992e-01 8.167274296283721924e-02 -1.683485209941864014e-01 1.968511492013931274e-01 1.458445042371749878e-01 -1.315383613109588623e-01
3.565846085548400879e-01 3.913328945636749268e-01 -3.600908219814300537e-01 -2.498293370008468628e-01 -2.947370707988739014e-01 -6.322538256645202637e-01 -1.491809496656060219e-03 2.025062590837478638e-01
2.869769036769866943e-01 -2.893961966037750244e-01 -1.812815517187118530e-01 -7.985976934432983398e-01 -2.089286297559738159e-01 -4.392824321985244751e-02 -8.494930714368820190e-02 3.323784768581390381e-01
3.792887032032012939e-01 1.759288609027862549e-01 -2.040557796135544777e-03 -6.549263000488281250e-01 -3.118095397949218750e-01 4.190972447395324707e-01 -1.728961020708084106e-01 3.057707846164703369e-01
1.680288910865783691e-01 2.392383664846420288e-01 -7.118751406669616699e-01 -6.180020049214363098e-02 -3.907248079776763916e-01 -3.145539760589599609e-01 -2.904260754585266113e-01 2.607460916042327881e-01
4.032754302024841309e-01 4.976877272129058838e-01 -6.892745494842529297e-01 9.495238214731216431e-02 -6.331219524145126343e-02 2.638555876910686493e-02 -1.718154847621917725e-01 -2.670868635177612305e-01
5.655661225318908691e-02 -3.296507149934768677e-02 -2.103235870599746704e-01 -6.778577566146850586e-01 -4.357785284519195557e-01 -4.418923258781433105e-01 -2.738845646381378174e-01 1.783340722322463989e-01
2.209786027669906616e-01 1.206325069069862366e-01 -6.142051890492439270e-02 -5.286994576454162598e-01 -5.068998932838439941e-01 -2.462692260742187500e-01 5.752311944961547852e-01 6.952370703220367432e-02
3.974577486515045166e-01 3.156259059906005859e-01 -6.948793530464172363e-01 -3.505180478096008301e-01 3.671317920088768005e-02 -2.636468112468719482e-01 2.143118232488632202e-01 1.410683989524841309e-01
4.857952892780303955e-02 1.444986760616302490e-01 -7.938616275787353516e-01 -1.167526990175247192e-01 -4.363582134246826172e-01 -1.974787563085556030e-02 -9.601721167564392090e-02 3.645474314689636230e-01
6.373631302267313004e-03 3.046318292617797852e-01 -7.288043498992919922e-01 -4.808830842375755310e-02 -2.818973958492279053e-01 -3.119777143001556396e-01 -4.190147817134857178e-01 -1.460168212652206421e-01
5.083456635475158691e-01 2.256994843482971191e-01 -1.389652639627456665e-01 -5.770440101623535156e-01 -2.377806603908538818e-01 1.199898719787597656e-01 6.132269650697708130e-02 5.134741067886352539e-01
2.373120486736297607e-01 -1.414818167686462402e-01 -4.048990085721015930e-02 -8.365688920021057129e-01 -3.106506466865539551e-01 2.494848221540451050e-01 2.004018723964691162e-01 1.525499522686004639e-01
1.959560960531234741e-01 -3.742301370948553085e-03 -4.614344239234924316e-01 -3.637913763523101807e-01 -5.463230609893798828e-01 -1.689954996109008789e-01 3.210854530334472656e-01 4.315057098865509033e-01
2.669818103313446045e-01 -4.460944980382919312e-02 -3.633005917072296143e-01 -4.312138259410858154e-01 -6.732527632266283035e-03 4.952856004238128662e-01 -5.038120150566101074e-01 -3.310864567756652832e-01
4.015130996704101562e-01 -3.079591393470764160e-01 -4.464195668697357178e-01 -2.727733850479125977e-01 -3.826780021190643311e-01 1.810002475976943970e-01 -1.762653351761400700e-03 5.394867658615112305e-01
2.221972048282623291e-01 -5.956517457962036133e-01 -2.468513250350952148e-01 -3.383527696132659912e-01 -6.164855360984802246e-01 7.053320854902267456e-02 8.207270503044128418e-02 1.692452430725097656e-01
4.656302556395530701e-02 7.461238186806440353e-03 9.137373417615890503e-02 -4.162451624870300293e-01 -6.805830597877502441e-01 3.460446596145629883e-01 -3.664050996303558350e-01 -3.146015703678131104e-01
3.015457093715667725e-02 -1.289717108011245728e-01 -2.974450588226318359e-01 -8.729174733161926270e-01 -3.089713454246520996e-01 -1.072724536061286926e-01 -1.683914102613925934e-02 1.573026925325393677e-01
1.226188465952873230e-01 3.323211371898651123e-01 -2.949114441871643066e-01 -4.504234492778778076e-01 -5.128533244132995605e-01 -3.938736617565155029e-01 -3.257431685924530029e-01 2.457842826843261719e-01
2.796445190906524658e-01 3.859239220619201660e-01 6.428197026252746582e-02 -2.791288197040557861e-01 -4.961939454078674316e-01 2.634103596210479736e-01 3.876741230487823486e-01 -4.742697477340698242e-01
7.383051514625549316e-01 -2.846357524394989014e-01 -1.907164752483367920e-01 -1.106351092457771301e-01 -1.158512309193611145e-01 2.534405589103698730e-01 -8.538616448640823364e-02 -4.902354180812835693e-01
4.589959383010864258e-01 4.144588112831115723e-01 -4.858480095863342285e-01 -5.230302736163139343e-02 -3.406681865453720093e-02 4.914912879467010498e-01 2.079891562461853027e-01 -3.045963048934936523e-01
2.375697940587997437e-01 -8.191177994012832642e-02 -2.128231525421142578e-01 1.588826030492782593e-01 -7.583777904510498047e-01 4.008465111255645752e-01 -3.208291530609130859e-01 -1.660349816083908081e-01
2.222731113433837891e-01 -1.283286698162555695e-02 -3.436289131641387939e-01 -3.784391283988952637e-01 -1.657042466104030609e-02 5.562894344329833984e-01 -4.752225279808044434e-01 -3.918724060058593750e-01
3.260768651962280273e-01 3.817465007305145264e-01 -3.717925846576690674e-01 -6.852995753288269043e-01 -4.676791280508041382e-02 -2.617450952529907227e-01 -8.056670427322387695e-03 2.632786631584167480e-01
-1.991938799619674683e-01 2.784758806228637695e-01 -2.376551777124404907e-01 -6.472438573837280273e-01 -5.145531892776489258e-01 -3.410266935825347900e-01 1.007501333951950073e-01 -1.270969063043594360e-01
2.318057268857955933e-01 1.667161583900451660e-01 -4.726619273424148560e-02 -6.972292661666870117e-01 -4.371439814567565918e-01 -3.414459526538848877e-01 -1.825953274965286255e-01 2.984755635261535645e-01
2.733553647994995117e-01 -5.985688567161560059e-01 -3.081440329551696777e-01 -1.990154236555099487e-01 -3.767536580562591553e-01 2.899635434150695801e-01 -2.552983462810516357e-01 -3.758097290992736816e-01
-2.201950848102569580e-01 -2.852245569229125977e-01 -4.643618166446685791e-01 -4.183454811573028564e-01 -5.943848490715026855e-01 -3.644632920622825623e-02 -3.525831401348114014e-01 2.408081106841564178e-02
3.829718232154846191e-01 5.172734707593917847e-02 -6.030308604240417480e-01 -5.014210939407348633e-01 2.705231606960296631e-01 -6.144942343235015869e-02 3.529238998889923096e-01 -1.845904439687728882e-01
4.003660678863525391e-01 -2.156284153461456299e-01 -1.356516629457473755e-01 -6.237576603889465332e-01 -3.028436005115509033e-01 4.137060344219207764e-01 -2.969128452241420746e-02 3.492677807807922363e-01
5.492458939552307129e-01 4.593491554260253906e-02 -8.708868175745010376e-02 -4.257587790489196777e-01 6.381558626890182495e-02 1.603699922561645508e-01 -3.787938654422760010e-01 -5.780037045478820801e-01
2.031856030225753784e-01 -7.340908050537109375e-03 -2.703643143177032471e-01 -4.462660849094390869e-01 -9.592492133378982544e-02 3.461569845676422119e-01 -2.786079347133636475e-01 -6.926491260528564453e-01
4.063666760921478271e-01 -7.510563824325799942e-03 4.272205382585525513e-02 4.279550164937973022e-02 -8.144333958625793457e-01 -2.333862930536270142e-01 -2.637397050857543945e-01 -2.093410640954971313e-01
3.140066266059875488e-01 2.041000276803970337e-01 -6.508356332778930664e-01 1.057443208992481232e-02 -4.410699382424354553e-02 6.267833709716796875e-01 1.404631733894348145e-01 -1.466678380966186523e-01
1.923715919256210327e-01 4.112228453159332275e-01 -8.464237451553344727e-01 -1.186219453811645508e-01 -1.200954318046569824e-01 -6.827127933502197266e-02 -1.755756288766860962e-01 1.160777807235717773e-01
5.381167531013488770e-01 -1.687138974666595459e-01 1.721858084201812744e-01 -4.400659501552581787e-01 -4.432919919490814209e-01 3.375608623027801514e-01 -3.849703371524810791e-01 1.668898970820009708e-03
4.547698795795440674e-01 -1.173300072550773621e-01 -1.026247367262840271e-01 -6.271360516548156738e-01 -3.053088188171386719e-01 1.124145388603210449e-01 4.300612509250640869e-01 2.911757528781890869e-01
4.137887358665466309e-01 4.457725882530212402e-01 -5.003915429115295410e-01 1.183974146842956543e-01 -1.539161950349807739e-01 3.988571763038635254e-01 2.743380963802337646e-01 -3.280509114265441895e-01
4.291467368602752686e-01 3.983323927968740463e-03 -1.822228133678436279e-01 -7.010710835456848145e-01 -1.235699728131294250e-01 4.541593492031097412e-01 6.963129341602325439e-02 2.544259727001190186e-01
6.018064022064208984e-01 -1.881245076656341553e-01 -1.251716613769531250e-01 2.113879621028900146e-01 -5.969599485397338867e-01 -2.083424180746078491e-01 -3.599364161491394043e-01 -1.129748672246932983e-01
3.480876982212066650e-01 -1.154503598809242249e-02 -6.335200369358062744e-02 -1.414354145526885986e-01 -3.593119978904724121e-01 2.453626096248626709e-01 -6.731692552566528320e-01 -4.606729149818420410e-01
3.981525897979736328e-01 -4.364199191331863403e-02 -4.521189630031585693e-02 -6.378076672554016113e-01 -4.009752571582794189e-01 1.954576522111892700e-01 3.754932284355163574e-01 3.012427389621734619e-01
7.581033557653427124e-02 2.018661797046661377e-01 -5.641133189201354980e-01 -4.185514152050018311e-02 -4.998663365840911865e-01 -1.730252802371978760e-01 -5.545611381530761719e-01 2.149064987897872925e-01
3.510044217109680176e-01 -9.197163581848144531e-02 -1.388888955116271973e-01 -4.024799168109893799e-01 -1.799424737691879272e-01 4.124642312526702881e-01 -2.730315327644348145e-01 -6.403160691261291504e-01
5.662494897842407227e-01 2.679072916507720947e-01 -2.807509712874889374e-02 -1.464236676692962646e-01 -3.993449807167053223e-01 1.962212473154067993e-01 5.871929526329040527e-01 -2.063596546649932861e-01
5.673519968986511230e-01 4.619558751583099365e-01 -2.043958455324172974e-01 1.260824650526046753e-01 -4.397239685058593750e-01 -4.386907815933227539e-01 7.089386228471994400e-03 1.455232948064804077e-01
3.249890804290771484e-01 4.428775310516357422e-01 -9.613661468029022217e-02 -7.142253518104553223e-01 -8.667071163654327393e-02 -1.887748986482620239e-01 -3.677206039428710938e-01 2.270203642547130585e-02
3.907191157341003418e-01 1.248570531606674194e-01 -2.175080776214599609e-01 -3.838397562503814697e-01 -5.151569247245788574e-01 4.188354015350341797e-01 -9.687381237745285034e-02 4.323332309722900391e-01
5.315238237380981445e-01 4.439447522163391113e-01 -2.580083310604095459e-01 -8.643099665641784668e-02 -3.460944294929504395e-01 -2.356409877538681030e-01 5.205888748168945312e-01 6.013951729983091354e-03
2.132022976875305176e-01 1.311306059360504150e-01 -1.881556957960128784e-01 -7.679712772369384766e-01 -3.695729076862335205e-01 7.242762297391891479e-02 3.794776499271392822e-01 -1.622777432203292847e-01
2.821779847145080566e-01 2.203246951103210449e-01 -3.417899310588836670e-01 1.194008439779281616e-02 -7.779661417007446289e-01 -4.233584180474281311e-02 3.758059740066528320e-01 8.133880794048309326e-02
-5.129234492778778076e-02 -4.451930820941925049e-01 -6.118416786193847656e-01 -5.132668614387512207e-01 -3.282238543033599854e-01 5.628966540098190308e-02 -1.905913464725017548e-02 2.238671481609344482e-01
3.861014246940612793e-01 -1.851515322923660278e-01 -3.231617212295532227e-01 -1.434462070465087891e-01 -3.911048173904418945e-01 6.391179561614990234e-01 2.312948182225227356e-02 3.600898683071136475e-01
-5.208702385425567627e-02 3.303697705268859863e-01 -4.692252874374389648e-01 -7.118611335754394531e-01 -1.742050424218177795e-02 -1.846015453338623047e-01 1.897478550672531128e-01 -3.013943433761596680e-01
3.706999421119689941e-01 -1.333054900169372559e-01 -1.543459743261337280e-01 -4.099635779857635498e-01 -1.441595703363418579e-01 3.684161305427551270e-01 -3.136346638202667236e-01 -6.309034824371337891e-01
5.961402654647827148e-01 -1.430860012769699097e-01 -1.883178949356079102e-01 -1.090171784162521362e-01 -5.110923647880554199e-01 2.924206256866455078e-01 3.417277634143829346e-01 3.365885019302368164e-01
1.490500271320343018e-01 -1.204487159848213196e-01 -8.671053498983383179e-02 -8.055729269981384277e-01 -3.303525149822235107e-01 3.562252223491668701e-01 2.151014804840087891e-01 1.565629094839096069e-01
2.737726271152496338e-01 5.900471806526184082e-01 -7.944405078887939453e-02 -2.524993717670440674e-01 -5.034298896789550781e-01 4.978085756301879883e-01 -7.430459558963775635e-02 7.018198259174823761e-03
5.226066708564758301e-01 4.198194146156311035e-01 -4.700000956654548645e-02 -5.880224332213401794e-02 -4.720815122127532959e-01 1.014408543705940247e-01 5.119464397430419922e-01 -2.229953110218048096e-01
-1.617865264415740967e-01 5.177164077758789062e-01 -6.824885010719299316e-01 4.482013732194900513e-02 -4.009558558464050293e-01 1.203010827302932739e-01 -9.867557138204574585e-02 -2.302622646093368530e-01
1.623837202787399292e-01 4.094406366348266602e-01 -5.365312695503234863e-01 -3.506803810596466064e-01 -2.275983244180679321e-01 -5.297417640686035156e-01 2.057904303073883057e-01 -1.427246332168579102e-01
2.974554598331451416e-01 1.007087677717208862e-01 -2.436454743146896362e-01 -3.265960514545440674e-01 -5.249099731445312500e-01 6.256607770919799805e-01 -2.324446886777877808e-01 1.197389289736747742e-01
3.422743082046508789e-01 7.441876530647277832e-01 1.010719016194343567e-01 -3.218311667442321777e-01 -4.370718300342559814e-01 1.507193744182586670e-01 -3.806441649794578552e-02 6.720996927469968796e-03
3.075634241104125977e-01 2.038999497890472412e-01 -4.268742501735687256e-01 8.288694173097610474e-02 -3.004572391510009766e-01 4.471278190612792969e-01 -1.805747300386428833e-02 -6.198499202728271484e-01
1.219820603728294373e-01 4.288271963596343994e-01 -6.981621384620666504e-01 -4.189844131469726562e-01 -1.471901088953018188e-01 -2.943255305290222168e-01 -1.391374319791793823e-01 1.029459089040756226e-01
-1.166497841477394104e-01 -1.462823245674371719e-02 -7.604393362998962402e-01 -6.048893332481384277e-01 -1.701122522354125977e-02 -1.367391943931579590e-01 -3.875168040394783020e-02 -1.467344760894775391e-01
4.973445534706115723e-01 -1.736843138933181763e-01 -2.268755733966827393e-01 -5.545188188552856445e-01 -3.381427526473999023e-01 1.228044857271015644e-04 -1.920122206211090088e-01 4.607703387737274170e-01
-2.229727804660797119e-01 3.113801479339599609e-01 -3.088926076889038086e-01 -4.510770440101623535e-01 -6.191954612731933594e-01 -3.673192858695983887e-01 -1.758784651756286621e-01 -7.197651267051696777e-02
3.954824060201644897e-02 3.424875736236572266e-01 1.189962550997734070e-01 -4.667298197746276855e-01 -6.040468215942382812e-01 3.645442426204681396e-01 -1.035132855176925659e-01 -3.750483095645904541e-01
3.078552484512329102e-01 4.016037583351135254e-01 -6.101949214935302734e-01 2.085574865341186523e-01 -3.558490872383117676e-01 4.238003790378570557e-01 -1.432444751262664795e-01 -3.676066920161247253e-02
7.611384987831115723e-02 -1.392771899700164795e-01 -7.583750486373901367e-01 -2.848725020885467529e-01 -1.485796570777893066e-01 -8.380941301584243774e-02 4.889538884162902832e-01 -2.243828028440475464e-01
6.197751164436340332e-01 3.099709153175354004e-01 -1.605512388050556183e-02 -1.875569373369216919e-01 -5.201335549354553223e-01 1.542949825525283813e-01 2.891226112842559814e-01 3.262265920639038086e-01
5.239648818969726562e-01 3.938690423965454102e-01 -6.875307112932205200e-02 -3.760657012462615967e-01 -4.427035152912139893e-01 -1.586042493581771851e-01 3.755503296852111816e-01 2.489894777536392212e-01
1.877337545156478882e-01 -2.819459438323974609e-01 -3.089626133441925049e-01 -4.713733196258544922e-01 -6.001852750778198242e-01 3.935144469141960144e-02 6.620076298713684082e-02 4.488412439823150635e-01
4.918503165245056152e-01 5.815319418907165527e-01 -2.255495637655258179e-01 1.308669745922088623e-01 -5.181940197944641113e-01 1.847558170557022095e-01 2.159373611211776733e-01 -5.115251615643501282e-02
2.314574718475341797e-01 5.061800479888916016e-01 -8.714707940816879272e-02 -3.269272446632385254e-01 -4.926145076751708984e-01 5.683772563934326172e-01 -8.894290775060653687e-02 4.583211988210678101e-02
2.288479655981063843e-01 -2.185365706682205200e-01 1.523479968309402466e-01 -3.826499581336975098e-01 -6.557628512382507324e-01 1.343329101800918579e-01 -1.759356260299682617e-01 -5.012144446372985840e-01
2.301327735185623169e-01 -4.207210540771484375e-01 -1.384687721729278564e-01 -3.207014128565788269e-02 -7.779141664505004883e-01 2.320375144481658936e-01 -2.135612815618515015e-01 -2.126736491918563843e-01
4.004074037075042725e-01 6.628805398941040039e-02 -3.672106564044952393e-01 -6.392074823379516602e-01 -1.015755310654640198e-01 2.236014306545257568e-01 1.900943964719772339e-01 4.420394301414489746e-01
3.726866841316223145e-01 -2.760157883167266846e-01 -1.266753077507019043e-01 -6.240262389183044434e-01 -3.824608922004699707e-01 -6.172889843583106995e-02 -2.542941570281982422e-01 4.058475792407989502e-01
6.948731541633605957e-01 -6.249340623617172241e-02 -1.238939762115478516e-01 -2.544346749782562256e-01 -3.550836145877838135e-01 2.407974302768707275e-01 2.821496427059173584e-01 4.116829335689544678e-01
7.040453553199768066e-01 -3.278264701366424561e-01 -2.818238139152526855e-01 -2.662768065929412842e-01 3.988948650658130646e-03 5.975170433521270752e-02 -2.233090810477733612e-02 -4.923788607120513916e-01
4.406882226467132568e-01 -2.022615373134613037e-01 -6.798909604549407959e-02 -6.123321056365966797e-01 -3.701162040233612061e-01 2.427222430706024170e-01 2.591156661510467529e-01 3.496713340282440186e-01
6.075006127357482910e-01 -6.759151071310043335e-02 -6.448837518692016602e-01 -1.551220417022705078e-01 4.687383398413658142e-02 -3.209981024265289307e-01 2.389413416385650635e-01 1.552632004022598267e-01
5.792917609214782715e-01 4.297140836715698242e-01 -5.228853821754455566e-01 1.504720598459243774e-01 -2.459560930728912354e-01 -1.600060909986495972e-01 3.123815655708312988e-01 6.122409366071224213e-03
6.980158090591430664e-01 -2.004721164703369141e-01 -1.571208238601684570e-02 -1.686927378177642822e-01 -3.475740849971771240e-01 -4.045821130275726318e-01 2.692311815917491913e-02 -3.983232080936431885e-01
8.689054101705551147e-02 1.272438019514083862e-01 -6.678253412246704102e-01 -7.609994709491729736e-02 -5.308888554573059082e-01 -3.680991828441619873e-01 3.221977055072784424e-01 5.767090246081352234e-02
2.917439639568328857e-01 1.712982356548309326e-01 -4.428472220897674561e-01 -4.768902957439422607e-01 -3.603655993938446045e-01 -2.803579866886138916e-01 -1.993226557970046997e-01 4.623969495296478271e-01
1.213693246245384216e-01 1.308142691850662231e-01 -2.969658076763153076e-01 -2.978264391422271729e-01 -7.011684179306030273e-01 -1.462557315826416016e-01 4.669591486454010010e-01 2.453348487615585327e-01
6.771730780601501465e-01 -3.190644830465316772e-02 -3.099602162837982178e-01 -3.321505188941955566e-01 -6.795369833707809448e-02 -2.804360389709472656e-01 1.593624651432037354e-01 4.747219681739807129e-01
