# Supplementary material for: Where is your field going? A machine learning approach to study the relative motion of the domains of physics
Source: PLoS One. 2020 Jun 18;15(6):e0233997. doi: 10.1371/journal.pone.0233997 (PMC7302634; doi:10.1371/journal.pone.0233997)
Supplement: S13 Data — (ZIP) [file pone.0233997.s013.zip › 12/Pacs4Run_12_VS_500_embeddings1994-1998ED8.txt]

-1.730279475450515747e-01 -2.149698138236999512e-01 1.423677653074264526e-01 -1.547148674726486206e-01 -2.541502937674522400e-02 1.089314967393875122e-01 -4.648267924785614014e-01 -8.068879246711730957e-01
-2.641401439905166626e-02 3.616150021553039551e-01 -1.205105781555175781e-01 1.232267618179321289e-01 4.448243081569671631e-01 3.971337080001831055e-01 -1.134276539087295532e-01 -6.858421564102172852e-01
-1.133512258529663086e-01 3.071599304676055908e-01 -5.395752191543579102e-02 -5.748584270477294922e-01 -2.059757411479949951e-01 1.730407774448394775e-02 -1.705355495214462280e-01 -6.982998847961425781e-01
-3.988058567047119141e-01 -4.002062678337097168e-01 -2.466253340244293213e-01 6.065562367439270020e-02 3.929654061794281006e-01 6.711003929376602173e-02 1.099210605025291443e-01 -6.672910451889038086e-01
-1.990687847137451172e-01 -2.762727439403533936e-01 -4.000059366226196289e-01 2.463487535715103149e-02 2.273510247468948364e-01 3.155207335948944092e-01 -5.128087401390075684e-01 -5.560743808746337891e-01
-7.988806813955307007e-02 2.642599046230316162e-01 2.112475633621215820e-01 -7.864667475223541260e-02 1.761683374643325806e-01 1.722563803195953369e-01 4.721717238426208496e-01 -7.676720023155212402e-01
-1.832885742187500000e-01 5.852949619293212891e-02 -1.207581907510757446e-01 -2.903524637222290039e-01 -2.764502465724945068e-01 3.754234313964843750e-01 -1.636670380830764771e-01 -7.873615026473999023e-01
-8.566801995038986206e-02 -4.428921639919281006e-01 -1.039490625262260437e-01 3.060671091079711914e-01 6.189601421356201172e-01 1.513175759464502335e-02 -3.094282448291778564e-01 -4.614526331424713135e-01
-5.101789236068725586e-01 1.856935769319534302e-01 -2.463793009519577026e-02 -1.512964963912963867e-01 5.556944608688354492e-01 2.180988192558288574e-01 -1.621953248977661133e-01 -5.468701720237731934e-01
-2.542082369327545166e-01 2.773136198520660400e-01 -2.155830562114715576e-01 -3.517166972160339355e-01 1.329872161149978638e-01 -4.111004769802093506e-01 -3.530163466930389404e-01 -6.139910221099853516e-01
-1.246811971068382263e-01 3.046185970306396484e-01 1.431931555271148682e-02 -4.972630441188812256e-01 5.648039579391479492e-01 -2.543743252754211426e-01 -9.282466024160385132e-03 -5.102848410606384277e-01
-5.665159821510314941e-01 -2.209108173847198486e-01 -2.260367274284362793e-01 -7.719124853610992432e-02 -7.723221182823181152e-02 1.217239350080490112e-01 -3.097129464149475098e-01 -6.756502389907836914e-01
2.249572575092315674e-01 4.341287016868591309e-01 5.649976432323455811e-03 -5.342147126793861389e-02 -2.312886863946914673e-01 -2.854102551937103271e-01 -1.257766187191009521e-01 -7.792738080024719238e-01
-2.540157549083232880e-02 1.926111131906509399e-01 -4.418158903717994690e-02 -5.497536063194274902e-01 -3.344237804412841797e-01 2.082427591085433960e-01 -3.137003779411315918e-01 -6.359736919403076172e-01
-2.126143313944339752e-02 5.403655171394348145e-01 4.012532234191894531e-01 -1.576521098613739014e-01 2.219693958759307861e-01 5.151084437966346741e-02 -5.516194105148315430e-01 -4.068012535572052002e-01
-3.179782330989837646e-01 4.504019021987915039e-01 4.047832489013671875e-01 1.787813194096088409e-02 2.836811542510986328e-01 -2.688791453838348389e-01 -4.264681041240692139e-01 -4.440864622592926025e-01
-1.615987569093704224e-01 4.815661311149597168e-01 -2.180082350969314575e-02 -3.773896694183349609e-01 3.339090645313262939e-01 -2.097606658935546875e-01 -5.190555006265640259e-02 -6.639974713325500488e-01
9.242700040340423584e-02 -2.904020249843597412e-01 1.664312183856964111e-01 -4.312788248062133789e-01 9.076393395662307739e-02 -2.346830964088439941e-01 -6.851490139961242676e-01 -4.008488059043884277e-01
-9.456436149775981903e-03 -2.647676467895507812e-01 2.293552458286285400e-01 -4.776134490966796875e-01 3.504459857940673828e-01 1.665603071451187134e-01 -6.512203216552734375e-01 -2.728509008884429932e-01
-3.110619187355041504e-01 -1.292331069707870483e-01 -1.573530286550521851e-01 4.402635991573333740e-01 7.190790772438049316e-02 -2.380919158458709717e-01 -1.212576925754547119e-01 -7.690159678459167480e-01
-2.847085595130920410e-01 1.970762014389038086e-01 1.330056041479110718e-01 3.434662222862243652e-01 5.426726937294006348e-01 -2.383139729499816895e-02 8.201079815626144409e-02 -6.653233170509338379e-01
6.696141362190246582e-01 -2.358371317386627197e-01 1.499813348054885864e-01 -2.607046365737915039e-01 3.501846194267272949e-01 2.517512738704681396e-01 -8.792202919721603394e-02 -4.602154195308685303e-01
-3.214685916900634766e-01 3.909123539924621582e-01 -6.128894910216331482e-02 -1.565917730331420898e-01 4.558571875095367432e-01 1.022936478257179260e-01 -4.174838066101074219e-01 -5.683358311653137207e-01
-1.593461185693740845e-01 -2.240535318851470947e-01 -6.045829877257347107e-02 -4.929891526699066162e-01 1.646630614995956421e-01 2.202823758125305176e-01 -6.735326051712036133e-01 -3.852672576904296875e-01
-4.365779161453247070e-01 3.326577842235565186e-01 6.073606610298156738e-01 -3.648750483989715576e-01 1.761709153652191162e-01 2.684147097170352936e-02 -1.879414319992065430e-01 -3.600544929504394531e-01
-1.074995920062065125e-01 -7.999823242425918579e-02 5.690346658229827881e-02 -4.139010012149810791e-01 1.290135085582733154e-01 4.138468205928802490e-01 -6.983895301818847656e-01 -3.630845248699188232e-01
4.950398951768875122e-02 3.963370025157928467e-01 -2.694376409053802490e-01 -1.382613331079483032e-01 4.899231493473052979e-01 5.178191512823104858e-02 -4.364183247089385986e-01 -5.617709159851074219e-01
6.725411415100097656e-01 -1.644282639026641846e-01 4.937988817691802979e-01 -1.865359097719192505e-01 2.216964960098266602e-02 1.151906978338956833e-02 -1.566064655780792236e-01 -4.656920135021209717e-01
-3.253285884857177734e-01 -3.760398328304290771e-01 2.447983622550964355e-01 -6.330487132072448730e-01 3.797866106033325195e-01 9.376259893178939819e-02 -1.745193004608154297e-01 -3.295333683490753174e-01
-2.591645419597625732e-01 3.412451446056365967e-01 2.352155745029449463e-01 -2.968847155570983887e-01 4.020164906978607178e-01 -2.069472074508666992e-01 -5.943040251731872559e-01 -3.395244181156158447e-01
-4.704958200454711914e-02 4.983837604522705078e-01 1.586172580718994141e-01 3.595136404037475586e-01 1.268939524888992310e-01 -5.506375804543495178e-02 -3.521248996257781982e-01 -6.722087860107421875e-01
-2.412383556365966797e-01 2.703263461589813232e-01 -5.469273775815963745e-02 2.543879151344299316e-01 4.378572702407836914e-01 -2.303283363580703735e-01 1.051467936486005783e-02 -7.457497119903564453e-01
-5.004229024052619934e-02 4.431200027465820312e-01 -9.368470869958400726e-03 -5.511837601661682129e-01 2.070036232471466064e-01 -1.986398398876190186e-01 -1.830140501260757446e-01 -6.176139116287231445e-01
-1.939428038895130157e-02 4.411079287528991699e-01 1.232323274016380310e-01 2.613063752651214600e-01 5.480083227157592773e-01 3.648572787642478943e-02 -2.677985727787017822e-01 -5.901017189025878906e-01
1.131377890706062317e-01 4.198929071426391602e-01 2.141964286565780640e-01 -1.075026243925094604e-01 1.714363247156143188e-01 3.133418858051300049e-01 3.200841844081878662e-01 -7.234814167022705078e-01
-3.640893697738647461e-01 -5.538758635520935059e-02 -4.582084119319915771e-01 -3.849372863769531250e-01 2.088888138532638550e-01 -1.181224063038825989e-01 -3.895893692970275879e-01 -5.448598265647888184e-01
2.081017643213272095e-01 5.147870182991027832e-01 -4.268477112054824829e-02 -4.733111336827278137e-02 5.367984771728515625e-01 5.292078107595443726e-02 -1.779832839965820312e-01 -6.041478514671325684e-01
-2.790582552552223206e-02 -3.201265633106231689e-01 5.345837473869323730e-01 -4.895930588245391846e-01 2.389227598905563354e-01 -6.059900298714637756e-02 -4.705100655555725098e-01 -2.985346913337707520e-01
7.055051624774932861e-02 3.603666722774505615e-01 7.599642872810363770e-02 -2.234229743480682373e-01 7.155777812004089355e-01 1.287361532449722290e-01 1.410940140485763550e-01 -5.108160972595214844e-01
-9.008859097957611084e-02 5.499005913734436035e-01 3.139194548130035400e-01 2.594651877880096436e-01 2.984143495559692383e-01 -1.769097000360488892e-01 -2.184749096632003784e-01 -5.962768197059631348e-01
2.758744359016418457e-01 -2.119483798742294312e-01 2.353890389204025269e-01 -2.680072784423828125e-01 2.156637310981750488e-01 1.001453250646591187e-01 -7.494804859161376953e-01 -3.653415143489837646e-01
1.927569508552551270e-01 5.224853754043579102e-01 3.762481808662414551e-01 2.733281552791595459e-01 2.177292108535766602e-01 -6.548236310482025146e-02 -4.773217067122459412e-02 -6.477735042572021484e-01
-3.238995969295501709e-01 3.123761117458343506e-01 9.398877620697021484e-02 1.585190445184707642e-01 4.629271030426025391e-01 4.136820435523986816e-01 -2.895020544528961182e-01 -5.424963235855102539e-01
3.757123276591300964e-02 4.081540107727050781e-01 2.613849639892578125e-01 -7.773628085851669312e-02 2.656601071357727051e-01 5.081215500831604004e-01 1.900362670421600342e-01 -6.267032623291015625e-01
-8.890636265277862549e-02 4.548079073429107666e-01 3.763739485293626785e-03 -1.929651945829391479e-01 5.673800110816955566e-01 -5.717238038778305054e-02 -4.461763501167297363e-01 -4.730047881603240967e-01
-6.329811364412307739e-02 4.471980631351470947e-01 -7.423385977745056152e-02 1.052390877157449722e-02 5.721682310104370117e-01 8.242789655923843384e-02 -2.568690776824951172e-01 -6.246867179870605469e-01
-7.931166887283325195e-02 5.122658014297485352e-01 -6.384034454822540283e-02 -2.216531150043010712e-02 4.827627539634704590e-01 -5.524720065295696259e-03 -3.874653875827789307e-01 -5.860944390296936035e-01
-4.254295825958251953e-01 2.992850840091705322e-01 4.218465834856033325e-02 -1.344806142151355743e-02 5.094274878501892090e-01 3.130550384521484375e-01 -2.902815043926239014e-01 -5.345039963722229004e-01
-3.024746179580688477e-01 4.075138568878173828e-01 4.498089104890823364e-02 -2.536286115646362305e-01 3.296603262424468994e-01 -1.415890306234359741e-01 1.281111836433410645e-01 -7.286664843559265137e-01
-1.602574586868286133e-01 2.860897481441497803e-01 1.262024641036987305e-01 3.958200812339782715e-01 4.665094614028930664e-01 -6.239141151309013367e-02 3.001065365970134735e-02 -7.052981853485107422e-01
-3.880093991756439209e-01 3.412008881568908691e-01 3.849837779998779297e-01 -1.066524237394332886e-01 2.217776328325271606e-01 3.463096618652343750e-01 -5.010383725166320801e-01 -3.915205597877502441e-01
6.115916967391967773e-01 -1.867353916168212891e-01 5.203831824474036694e-04 -2.884301841259002686e-01 -3.490008041262626648e-02 -1.165779456496238708e-01 -4.519387185573577881e-01 -5.374346971511840820e-01
8.056972175836563110e-02 5.029572248458862305e-01 2.324013859033584595e-01 4.708953201770782471e-02 -1.586840152740478516e-01 -2.012061886489391327e-02 -5.289005860686302185e-02 -8.098963499069213867e-01
2.001867741346359253e-01 -3.503349125385284424e-01 -7.810883224010467529e-02 3.817824646830558777e-02 4.591466486454010010e-01 2.208064869046211243e-02 3.798281550407409668e-01 -6.885198354721069336e-01
-4.585571587085723877e-01 2.694957852363586426e-01 1.266193538904190063e-01 -1.140187382698059082e-01 4.697335660457611084e-01 3.867778778076171875e-01 -1.362629681825637817e-01 -5.470376014709472656e-01
5.552210211753845215e-01 -4.024678766727447510e-01 2.672787308692932129e-01 -2.289497107267379761e-01 -2.347489744424819946e-01 -2.088139392435550690e-02 -5.231054872274398804e-02 -5.895876884460449219e-01
-2.993999421596527100e-01 -1.752822473645210266e-02 -1.840402632951736450e-01 -3.501411080360412598e-01 -3.113660812377929688e-01 2.012186944484710693e-01 -1.730126589536666870e-01 -7.656446099281311035e-01
6.963440775871276855e-02 -6.269740313291549683e-02 -4.180591702461242676e-01 -3.994311690330505371e-01 -2.316242307424545288e-01 1.152841225266456604e-01 -3.612952828407287598e-01 -6.778104901313781738e-01
-2.442989051342010498e-01 -5.068749785423278809e-01 4.432868063449859619e-01 -2.881740629673004150e-01 2.399728596210479736e-01 -1.803931966423988342e-02 -4.986680448055267334e-01 -3.118755221366882324e-01
1.796713322401046753e-01 -1.375595033168792725e-01 5.717442035675048828e-01 -3.132516145706176758e-01 -9.374102950096130371e-02 -1.166322007775306702e-01 -6.408214569091796875e-01 -3.012224733829498291e-01
-1.894908249378204346e-01 1.988655179738998413e-01 3.464842960238456726e-02 3.819092810153961182e-01 5.871930122375488281e-01 1.429641619324684143e-02 -8.538311719894409180e-02 -6.520739197731018066e-01
-1.342416554689407349e-01 6.935278326272964478e-02 -1.032940447330474854e-01 -2.149971276521682739e-01 -2.828932404518127441e-01 2.752351164817810059e-01 1.620177030563354492e-01 -8.592107892036437988e-01
1.958733052015304565e-01 5.519644021987915039e-01 3.065090477466583252e-01 -1.135153248906135559e-01 1.413909345865249634e-01 -2.091886848211288452e-01 1.618848145008087158e-01 -6.783636808395385742e-01
-4.502085968852043152e-02 2.681507766246795654e-01 -1.880133897066116333e-01 -5.799357295036315918e-01 -1.988672763109207153e-01 1.581149548292160034e-01 -2.832477390766143799e-01 -6.400123238563537598e-01
-1.830587089061737061e-01 -2.187490016222000122e-01 2.994817793369293213e-01 5.784204229712486267e-02 -4.519710838794708252e-01 7.144223898649215698e-02 1.342961937189102173e-01 -7.734248042106628418e-01
1.206338033080101013e-01 1.866482794284820557e-01 9.154088795185089111e-03 -2.162599712610244751e-01 1.764816045761108398e-01 3.054350614547729492e-01 4.238347411155700684e-01 -7.743935585021972656e-01
-6.901443004608154297e-02 -2.600542008876800537e-01 4.560540020465850830e-01 -3.965747654438018799e-01 3.424614071846008301e-01 -8.321213722229003906e-02 -6.199761033058166504e-01 -2.319003641605377197e-01
1.169130504131317139e-01 4.245358109474182129e-01 1.676265001296997070e-01 -5.232181772589683533e-02 6.060186028480529785e-01 -2.918755710124969482e-01 6.687337160110473633e-02 -5.642186403274536133e-01
-1.493133306503295898e-01 -2.382298856973648071e-01 2.265221476554870605e-01 -6.127167344093322754e-01 4.366414546966552734e-01 3.702851831912994385e-01 3.479006933048367500e-03 -4.079692065715789795e-01
7.461235523223876953e-01 -1.261051446199417114e-01 1.253478080034255981e-01 -9.791487455368041992e-02 2.988958060741424561e-01 -1.232963949441909790e-01 7.676031906157732010e-03 -5.454338192939758301e-01
-2.509954571723937988e-01 1.941263228654861450e-01 2.053837105631828308e-02 4.723107218742370605e-01 4.059997498989105225e-01 -3.494943957775831223e-03 -1.569650471210479736e-01 -6.973744630813598633e-01
-3.977430462837219238e-01 -4.336800277233123779e-01 5.443848371505737305e-01 1.357372403144836426e-01 2.909483574330806732e-02 -2.179482281208038330e-01 8.255130797624588013e-02 -5.327101349830627441e-01
2.610595226287841797e-01 -7.142872363328933716e-02 -4.614632427692413330e-01 -1.460940241813659668e-01 4.357731044292449951e-01 -1.772104650735855103e-01 -1.404125541448593140e-01 -6.718904376029968262e-01
1.356164664030075073e-01 -1.894260346889495850e-01 2.716325521469116211e-01 1.226945873349905014e-02 2.035766988992691040e-01 5.556195229291915894e-02 -8.431921005249023438e-01 -3.410097956657409668e-01
-2.230751067399978638e-01 -4.605596140027046204e-02 -1.117592230439186096e-01 -3.438672721385955811e-01 -4.328032135963439941e-01 1.108633577823638916e-01 -3.492906689643859863e-01 -7.041080594062805176e-01
-1.536317914724349976e-01 -2.543239295482635498e-01 3.283805847167968750e-01 -4.868056178092956543e-01 2.278414517641067505e-01 5.767209529876708984e-01 -9.334691613912582397e-02 -4.167382121086120605e-01
-3.945290297269821167e-02 2.101109474897384644e-01 1.759956926107406616e-01 -3.090079501271247864e-02 -4.374727904796600342e-01 -2.016287297010421753e-01 5.611956864595413208e-02 -8.289641141891479492e-01
8.713305741548538208e-02 2.610138654708862305e-01 1.272741705179214478e-01 -2.869105935096740723e-01 -3.385658264160156250e-01 -3.736095130443572998e-01 -9.484784305095672607e-02 -7.500375509262084961e-01
2.738195657730102539e-01 4.834387004375457764e-01 -1.364039927721023560e-01 -3.629694879055023193e-02 4.375229775905609131e-01 2.182340435683727264e-02 -9.299659729003906250e-02 -6.861745119094848633e-01
-2.523963451385498047e-01 2.403987646102905273e-01 2.382321059703826904e-01 2.232343517243862152e-02 -2.027011513710021973e-01 -3.462085723876953125e-01 2.004369050264358521e-01 -7.874825000762939453e-01
-2.351340204477310181e-01 -4.649867117404937744e-01 2.873311936855316162e-01 7.086714357137680054e-02 -8.224710472859442234e-04 -5.766619443893432617e-01 -1.321907639503479004e-01 -5.393550992012023926e-01
5.136380791664123535e-01 -1.212841868400573730e-01 9.794894605875015259e-02 -8.821716159582138062e-02 1.133577972650527954e-01 8.490878157317638397e-03 -7.302835583686828613e-01 -3.973076641559600830e-01
-5.841061472892761230e-01 -7.241643220186233521e-02 1.762700527906417847e-01 2.040479630231857300e-01 -2.100998163223266602e-01 2.405470050871372223e-02 -1.078624054789543152e-01 -7.242335081100463867e-01
-1.420915126800537109e-02 1.457270085811614990e-01 3.034220337867736816e-01 -2.595337033271789551e-01 -2.738719284534454346e-01 4.847731813788414001e-02 3.479683697223663330e-01 -7.878459692001342773e-01
5.614073276519775391e-01 -5.359349250793457031e-01 2.175439894199371338e-01 -1.803593486547470093e-01 4.891748726367950439e-02 -3.336291387677192688e-02 -2.354022562503814697e-01 -5.087440013885498047e-01
-6.605681031942367554e-03 2.233447134494781494e-02 -2.278572916984558105e-01 -1.043202877044677734e-01 -3.911184072494506836e-01 3.679054975509643555e-01 -2.290332615375518799e-01 -7.719271183013916016e-01
2.752441763877868652e-01 5.487247705459594727e-01 1.521634757518768311e-01 -7.646042853593826294e-02 -5.753280967473983765e-02 -7.824571430683135986e-02 -2.017029933631420135e-02 -7.643969655036926270e-01
3.719581067562103271e-01 -3.733238577842712402e-01 6.094776093959808350e-02 -2.645446062088012695e-01 -2.089894413948059082e-01 1.422093808650970459e-01 -5.452677011489868164e-01 -5.360606908798217773e-01
7.567521929740905762e-02 5.259855389595031738e-01 2.922430932521820068e-01 2.144207209348678589e-01 -2.511759996414184570e-01 1.802649945020675659e-01 -2.132000625133514404e-01 -6.672264337539672852e-01
1.308763325214385986e-01 5.118413567543029785e-01 2.970379032194614410e-02 1.843725703656673431e-02 5.812482237815856934e-01 -5.992996320128440857e-02 -2.201651334762573242e-01 -5.742420554161071777e-01
-1.589982062578201294e-01 4.250013828277587891e-01 3.375990316271781921e-02 7.586097717285156250e-02 5.708213448524475098e-01 -2.088344097137451172e-01 -9.639976173639297485e-02 -6.391064524650573730e-01
2.145691365003585815e-01 8.946559578180313110e-02 9.686835855245590210e-02 4.948722943663597107e-02 6.287088990211486816e-01 2.754146158695220947e-01 3.253142535686492920e-01 -5.976337194442749023e-01
-1.628575325012207031e-01 4.909966886043548584e-01 2.727733552455902100e-01 -3.642628490924835205e-01 2.373177558183670044e-01 -3.894877433776855469e-01 -1.122390776872634888e-01 -5.519863963127136230e-01
3.098696768283843994e-01 -3.093595504760742188e-01 4.948954284191131592e-01 5.090978741645812988e-02 6.431627273559570312e-02 3.267793729901313782e-02 -6.512551903724670410e-01 -3.625276982784271240e-01
-4.304879605770111084e-01 1.489531993865966797e-01 2.215217240154743195e-02 -1.689106374979019165e-01 -3.261774182319641113e-01 2.260049283504486084e-01 -3.611566424369812012e-01 -6.896140575408935547e-01
3.459441065788269043e-01 -2.839013040065765381e-01 3.397156596183776855e-01 -1.812105625867843628e-02 2.439683526754379272e-01 -3.981980681419372559e-02 -7.074626088142395020e-01 -3.498257994651794434e-01
-1.770462840795516968e-01 4.906947016716003418e-01 2.538728117942810059e-01 3.000991884618997574e-03 3.303662240505218506e-01 -3.704735040664672852e-01 -4.581164121627807617e-01 -4.551371932029724121e-01
-3.789096176624298096e-01 -2.598956227302551270e-01 3.561956286430358887e-01 -4.970057308673858643e-02 -3.940846621990203857e-01 1.504755914211273193e-01 -2.477722801268100739e-02 -6.935248970985412598e-01
-1.718537807464599609e-01 3.988598287105560303e-01 3.788929805159568787e-02 1.051229238510131836e-01 4.622015357017517090e-01 3.678179085254669189e-01 -1.066513173282146454e-02 -6.707135438919067383e-01
9.988617897033691406e-02 1.945299208164215088e-01 2.549711167812347412e-01 -3.240612745285034180e-01 -1.240431144833564758e-01 -3.425543010234832764e-02 4.269072711467742920e-01 -7.637702226638793945e-01
9.251289069652557373e-02 -5.814372897148132324e-01 5.029407143592834473e-01 -2.768020033836364746e-01 4.124559462070465088e-01 2.458094153553247452e-03 -2.785937786102294922e-01 -2.757947742938995361e-01
2.289551794528961182e-01 -2.582868635654449463e-01 4.408485889434814453e-01 -1.630518138408660889e-01 3.061594367027282715e-01 3.080266341567039490e-02 -7.001740932464599609e-01 -2.738753557205200195e-01
-2.648874223232269287e-01 -2.401652783155441284e-01 -3.529461920261383057e-01 -2.696951292455196381e-02 2.312247082591056824e-02 -5.097421407699584961e-01 -4.445835351943969727e-01 -5.374298095703125000e-01
-2.444038689136505127e-01 4.695077240467071533e-01 3.854539990425109863e-02 1.052362769842147827e-01 3.970497846603393555e-01 2.205799967050552368e-01 -2.696402966976165771e-01 -6.544148921966552734e-01
-1.458448916673660278e-01 4.278871119022369385e-01 -3.968795016407966614e-02 -2.416051030158996582e-01 5.148842930793762207e-01 -2.544033229351043701e-01 -3.205522298812866211e-01 -5.505571365356445312e-01
-1.373184770345687866e-01 4.522453248500823975e-01 4.023794084787368774e-02 2.514007389545440674e-01 4.616174101829528809e-01 -7.140350341796875000e-02 -3.799408972263336182e-01 -5.909755825996398926e-01
-3.890506029129028320e-01 -2.848617732524871826e-01 2.784276902675628662e-01 -4.302985668182373047e-01 2.177890092134475708e-01 3.848372995853424072e-01 -4.162854254245758057e-01 -3.687673509120941162e-01
3.329306244850158691e-01 7.709558308124542236e-02 -3.680666983127593994e-01 -2.081696502864360809e-02 3.749586045742034912e-01 -2.941368147730827332e-02 1.651505529880523682e-01 -7.606401443481445312e-01
-3.187679946422576904e-01 -4.436975121498107910e-01 1.710876226425170898e-01 -4.840172231197357178e-01 1.669728010892868042e-01 3.595070540904998779e-01 -2.142002731561660767e-01 -4.847358167171478271e-01
-4.464548230171203613e-01 -1.418208330869674683e-01 -1.236535608768463135e-02 4.078955352306365967e-01 1.438346654176712036e-01 -2.460108511149883270e-02 -6.159801781177520752e-02 -7.674277424812316895e-01
-8.402536809444427490e-02 -4.722956120967864990e-01 -1.610181927680969238e-01 -2.386253178119659424e-01 5.091301798820495605e-01 -4.278481472283601761e-03 -5.572052001953125000e-01 -3.424880802631378174e-01
9.573954343795776367e-02 5.653231739997863770e-01 2.396237850189208984e-01 -2.103040069341659546e-01 -2.191429957747459412e-02 -3.482273519039154053e-01 -1.787284910678863525e-01 -6.449107527732849121e-01
2.498266994953155518e-01 2.574229240417480469e-01 5.442027002573013306e-02 -1.294641941785812378e-01 -3.401774764060974121e-01 -3.760600388050079346e-01 -4.334352165460586548e-02 -7.697902321815490723e-01
7.080274820327758789e-02 -4.653323590755462646e-01 -1.008268818259239197e-01 2.540569603443145752e-01 4.364240765571594238e-01 -4.154263436794281006e-01 -1.324674338102340698e-01 -5.684621334075927734e-01
-1.769351363182067871e-01 4.701555669307708740e-01 5.874742865562438965e-01 -1.685013025999069214e-01 3.896737694740295410e-01 -1.049437671899795532e-01 -3.062197864055633545e-01 -3.427822291851043701e-01
-4.981065988540649414e-01 3.459581136703491211e-01 4.680877327919006348e-01 -1.272575855255126953e-01 2.838094234466552734e-01 1.205477640032768250e-01 -2.877159714698791504e-01 -4.680194556713104248e-01
5.204076170921325684e-01 -9.714737534523010254e-02 3.836379051208496094e-01 -5.826406478881835938e-01 2.626766860485076904e-01 -1.272936463356018066e-01 -7.555171847343444824e-02 -3.770669996738433838e-01
1.854068189859390259e-01 -4.682492911815643311e-01 -1.620579212903976440e-01 8.179169148206710815e-02 4.770731925964355469e-01 -6.972812861204147339e-02 1.692760437726974487e-01 -6.725316643714904785e-01
2.657792530953884125e-02 -5.350620150566101074e-01 3.451529145240783691e-01 -5.088551044464111328e-01 2.677176594734191895e-01 3.539699912071228027e-01 -1.008717864751815796e-01 -3.574850559234619141e-01
2.404808551073074341e-01 3.647737205028533936e-01 -1.399345248937606812e-01 5.385699868202209473e-02 3.325387537479400635e-01 -1.335190981626510620e-01 1.563640683889389038e-01 -7.960953712463378906e-01
5.024975165724754333e-02 5.316306948661804199e-01 3.959541022777557373e-01 8.102188003249466419e-04 -2.512703463435173035e-02 1.446772664785385132e-01 -3.172743692994117737e-02 -7.317744493484497070e-01
4.654656350612640381e-02 4.657212495803833008e-01 -2.038809843361377716e-02 -1.803796142339706421e-01 6.247848272323608398e-01 -4.127834364771842957e-02 -3.436088263988494873e-01 -4.877061843872070312e-01
-2.858273386955261230e-01 -3.582841455936431885e-01 -5.288964603096246719e-03 5.008834004402160645e-01 2.371288388967514038e-01 -8.587059378623962402e-02 -6.963974237442016602e-02 -6.859806776046752930e-01
-1.939669698476791382e-01 -4.604856073856353760e-01 4.278733432292938232e-01 3.523848354816436768e-01 8.349756151437759399e-02 -3.987976014614105225e-01 -1.009618565440177917e-01 -5.165989398956298828e-01
5.443623289465904236e-02 4.693230092525482178e-01 1.172908619046211243e-01 -4.104321897029876709e-01 4.374593198299407959e-01 -2.723744213581085205e-01 2.867081202566623688e-03 -5.735801458358764648e-01
1.209932342171669006e-01 -1.216457784175872803e-01 5.251780748367309570e-01 -7.236974686384201050e-02 2.388628423213958740e-01 2.612973451614379883e-01 -6.940510272979736328e-01 -2.871844172477722168e-01
4.151775240898132324e-01 -1.414640098810195923e-01 2.828968763351440430e-01 -1.533907502889633179e-01 -1.921771466732025146e-01 6.040311604738235474e-02 -6.661456227302551270e-01 -4.687487781047821045e-01
2.752750813961029053e-01 -3.017765283584594727e-01 -2.803575694561004639e-01 4.428743720054626465e-01 1.830003112554550171e-01 -2.681803330779075623e-02 -5.426187813282012939e-02 -7.219858765602111816e-01
1.843502968549728394e-01 -1.284462958574295044e-01 5.402895808219909668e-01 -1.948707699775695801e-01 2.299625724554061890e-01 2.185051143169403076e-01 -6.552286744117736816e-01 -2.994614541530609131e-01
1.561104804277420044e-01 5.087307095527648926e-01 1.902809590101242065e-01 2.033138573169708252e-01 3.097238764166831970e-02 -4.151023328304290771e-01 -1.676614433526992798e-01 -6.617398858070373535e-01
5.870695710182189941e-01 -3.510582447052001953e-01 1.693301945924758911e-01 -2.218290120363235474e-01 2.000462412834167480e-01 1.201298534870147705e-01 -4.276621043682098389e-01 -4.657059907913208008e-01
-2.666711211204528809e-01 -3.227296471595764160e-01 2.158045619726181030e-01 -6.462352871894836426e-01 9.176329709589481354e-03 1.824845820665359497e-01 -3.714641630649566650e-01 -4.349367916584014893e-01
1.033204272389411926e-01 -4.675569832324981689e-01 -3.310254216194152832e-02 6.436133384704589844e-02 4.759596288204193115e-01 -5.107547044754028320e-01 2.589830756187438965e-02 -5.266864895820617676e-01
2.537418603897094727e-01 3.436104953289031982e-01 1.890194118022918701e-01 -1.009343191981315613e-01 3.212374150753021240e-01 3.842821419239044189e-01 3.091318309307098389e-01 -6.520752310752868652e-01
-3.259495496749877930e-01 2.780213654041290283e-01 -7.787222415208816528e-02 -5.206401348114013672e-01 2.409026175737380981e-01 -1.755412071943283081e-01 5.177437886595726013e-02 -6.691796779632568359e-01
5.012249946594238281e-01 -2.399404495954513550e-01 1.831581890583038330e-01 -4.705700874328613281e-01 -9.580538421869277954e-02 1.226680278778076172e-01 -4.355040192604064941e-01 -4.715176224708557129e-01
3.800905868411064148e-02 -3.247730061411857605e-02 -2.362945303320884705e-02 -3.236631751060485840e-01 1.816058903932571411e-01 1.169028505682945251e-01 -8.079581856727600098e-01 -4.390224814414978027e-01
-4.039793312549591064e-01 4.504601061344146729e-01 5.987824797630310059e-01 -1.259095072746276855e-01 1.495924144983291626e-01 7.159253209829330444e-02 -1.994585841894149780e-01 -4.384125769138336182e-01
-5.144149661064147949e-01 1.530086845159530640e-01 -3.449178300797939301e-03 -8.006116002798080444e-02 3.972675204277038574e-01 4.496690928936004639e-01 -2.706055939197540283e-01 -5.218166112899780273e-01
-7.942410558462142944e-02 -3.810907006263732910e-01 3.271119296550750732e-01 -5.946509838104248047e-01 1.895618736743927002e-01 3.646607697010040283e-01 -1.530938744544982910e-01 -4.421547949314117432e-01
-5.257799029350280762e-01 -3.979699313640594482e-02 -6.115900352597236633e-02 -4.235947132110595703e-01 4.682826995849609375e-02 -4.379253983497619629e-01 -3.394458889961242676e-01 -4.791700541973114014e-01
-5.480034351348876953e-01 3.306765854358673096e-01 4.330231547355651855e-01 -2.547822892665863037e-01 1.279946267604827881e-01 7.692099362611770630e-02 -3.653430342674255371e-01 -4.267868995666503906e-01
-6.347775459289550781e-02 3.605482578277587891e-01 2.622063457965850830e-01 -3.508804133161902428e-03 9.363473206758499146e-02 3.114685714244842529e-01 3.258052766323089600e-01 -7.650371789932250977e-01
-3.850954771041870117e-01 -4.369045495986938477e-01 8.883949369192123413e-02 -4.435711205005645752e-01 1.250999420881271362e-01 3.460246026515960693e-01 -3.146628141403198242e-01 -4.709271788597106934e-01
2.578536272048950195e-01 3.141832053661346436e-01 4.431634247303009033e-01 2.757732272148132324e-01 3.991041183471679688e-01 5.792176350951194763e-02 2.044621258974075317e-01 -5.982573628425598145e-01
2.980752885341644287e-01 6.171598434448242188e-01 2.258221805095672607e-01 -5.787421390414237976e-02 1.648486703634262085e-01 -2.399381101131439209e-01 -7.937065511941909790e-02 -6.203827857971191406e-01
-2.897658050060272217e-01 -1.805359572172164917e-01 2.454676628112792969e-01 5.196439474821090698e-02 -3.258909285068511963e-01 2.044011652469635010e-01 2.388114780187606812e-01 -7.845203876495361328e-01
-8.343233913183212280e-02 -3.339561820030212402e-01 5.914039015769958496e-01 -1.583272963762283325e-01 4.849961400032043457e-02 2.689322084188461304e-02 -6.376172900199890137e-01 -3.115364909172058105e-01
-6.024798378348350525e-02 5.112410187721252441e-01 2.174216508865356445e-01 9.529963880777359009e-02 2.453483641147613525e-01 1.232515498995780945e-01 1.901374608278274536e-01 -7.530668377876281738e-01
-2.050221897661685944e-02 -4.649189114570617676e-01 3.622963130474090576e-01 -4.986454844474792480e-01 2.080849707126617432e-01 3.543471992015838623e-01 1.416164636611938477e-01 -4.632575511932373047e-01
1.908144950866699219e-01 -3.944350481033325195e-01 5.288938283920288086e-01 5.791480652987957001e-03 9.338408708572387695e-02 -4.333149269223213196e-02 -6.365047693252563477e-01 -3.354284167289733887e-01
4.624045640230178833e-02 -6.571565270423889160e-01 3.471886515617370605e-01 -5.097056031227111816e-01 5.142212659120559692e-02 2.082362212240695953e-02 -1.499536354094743729e-02 -4.270418584346771240e-01
1.555834412574768066e-01 5.796301364898681641e-01 2.708884477615356445e-01 -2.286534458398818970e-01 -1.318221688270568848e-01 -1.047130227088928223e-01 -2.352084219455718994e-02 -6.966093778610229492e-01
5.946375727653503418e-01 -2.801519036293029785e-01 1.485235393047332764e-01 -3.777957558631896973e-01 3.135401904582977295e-01 -2.462724447250366211e-01 -2.433737516403198242e-01 -4.300511181354522705e-01
1.555380586069077253e-04 -4.219809770584106445e-01 6.119753122329711914e-01 4.972294867038726807e-01 1.541387140750885010e-01 1.360294371843338013e-01 -1.293007284402847290e-01 -3.757656514644622803e-01
5.629079341888427734e-01 -1.821642220020294189e-01 -1.617664657533168793e-02 -3.588865399360656738e-01 -1.703668683767318726e-01 1.230138316750526428e-01 -3.615913093090057373e-01 -5.882040858268737793e-01
-4.228292703628540039e-01 -1.501618474721908569e-01 1.526237875223159790e-01 4.000109434127807617e-01 1.092939078807830811e-01 1.972714811563491821e-01 -3.474297523498535156e-01 -6.661797165870666504e-01
-2.143272012472152710e-01 1.565466225147247314e-01 2.038452327251434326e-01 2.096136957406997681e-01 -4.452095627784729004e-01 2.149950563907623291e-01 -3.238242268562316895e-01 -7.033988237380981445e-01
1.548013389110565186e-01 2.905337214469909668e-01 2.347692996263504028e-01 -3.186734914779663086e-01 -3.717047274112701416e-01 -2.433974482119083405e-02 1.307266056537628174e-01 -7.609935402870178223e-01
3.172080591320991516e-02 -4.238413870334625244e-01 5.584312677383422852e-01 -5.726893544197082520e-01 -1.188924759626388550e-01 -4.544762894511222839e-03 -8.782268315553665161e-02 -3.970699012279510498e-01
2.094574272632598877e-01 -2.447224557399749756e-01 5.303535461425781250e-01 5.391359925270080566e-01 -1.368474811315536499e-01 -1.378221958875656128e-01 -3.339988589286804199e-01 -4.183521866798400879e-01
-2.081371992826461792e-01 -4.831852614879608154e-01 4.502133429050445557e-01 -3.469246625900268555e-01 2.118160128593444824e-01 3.097155094146728516e-01 1.980855762958526611e-01 -4.691852033138275146e-01
2.794134318828582764e-01 -3.597862720489501953e-01 3.035520389676094055e-02 4.775739088654518127e-02 4.247978627681732178e-01 7.193800806999206543e-02 4.486387372016906738e-01 -6.343300342559814453e-01
2.570526897907257080e-01 -2.687351107597351074e-01 -1.937682479619979858e-01 -8.287913352251052856e-02 7.505683898925781250e-01 -1.076707243919372559e-01 -2.916480004787445068e-01 -3.965928256511688232e-01
-1.322362124919891357e-01 -4.273096621036529541e-01 3.652352690696716309e-01 1.734401136636734009e-01 1.711611896753311157e-01 -4.352749884128570557e-01 2.609529495239257812e-01 -5.912570357322692871e-01
1.292460318654775620e-02 4.552836418151855469e-01 2.337711304426193237e-01 -1.680782586336135864e-01 -5.224634334444999695e-02 2.499346286058425903e-01 2.302770912647247314e-01 -7.690421938896179199e-01
-7.160212844610214233e-02 4.454713463783264160e-01 1.463913917541503906e-01 3.801071643829345703e-02 5.377483367919921875e-01 -3.503107428550720215e-01 -1.129579618573188782e-01 -5.906798243522644043e-01
2.592906355857849121e-01 -3.058761358261108398e-01 2.919526100158691406e-01 -1.233072802424430847e-01 5.744702741503715515e-02 -1.005774363875389099e-02 -7.615154385566711426e-01 -3.942842781543731689e-01
1.617760956287384033e-02 5.688768625259399414e-01 2.762606143951416016e-01 1.879425495862960815e-01 -1.299431622028350830e-01 1.399486064910888672e-01 -1.617127209901809692e-01 -7.084159851074218750e-01
5.876972675323486328e-01 -5.956605449318885803e-02 3.030356764793395996e-01 -4.770610630512237549e-01 3.655071556568145752e-01 -1.428378075361251831e-01 2.256213501095771790e-02 -4.208786487579345703e-01
-2.927090227603912354e-01 6.098027154803276062e-02 1.127694472670555115e-01 4.969402551651000977e-01 2.101155370473861694e-01 -1.709421724081039429e-01 5.497735738754272461e-02 -7.579867839813232422e-01
-1.418636739253997803e-01 1.133106350898742676e-01 4.991253614425659180e-01 -2.796048223972320557e-01 -4.034279584884643555e-01 2.321596592664718628e-01 -1.498125959187746048e-02 -6.502721309661865234e-01
4.745306670665740967e-01 -5.241214632987976074e-01 3.059465885162353516e-01 -1.406209170818328857e-01 3.009619414806365967e-01 -1.342758629471063614e-02 -3.950994014739990234e-01 -3.740026056766510010e-01
-1.115460470318794250e-01 -1.607328206300735474e-01 -1.283945888280868530e-01 1.942411661148071289e-01 -2.218997478485107422e-01 4.312114119529724121e-01 -4.457577764987945557e-01 -6.882039904594421387e-01
2.000330090522766113e-01 -2.675589919090270996e-01 1.248003542423248291e-01 -2.380465567111968994e-01 2.167349606752395630e-01 1.837834417819976807e-01 -7.800743579864501953e-01 -3.562179803848266602e-01
-4.144875407218933105e-01 -4.020328819751739502e-01 1.503711491823196411e-01 4.517364501953125000e-01 2.957607507705688477e-01 3.397859260439872742e-02 -1.033081859350204468e-01 -5.836015939712524414e-01
-1.512687951326370239e-01 3.525513410568237305e-01 -6.140795722603797913e-02 1.607354134321212769e-01 -7.945795077830553055e-04 -4.443590641021728516e-01 -1.440901905298233032e-01 -7.778181433677673340e-01
-1.477875709533691406e-01 -4.398873448371887207e-01 5.913127064704895020e-01 -1.099778935313224792e-01 1.383442133665084839e-01 -3.634593263268470764e-02 -5.597273707389831543e-01 -2.985918819904327393e-01
1.470886915922164917e-01 3.233273923397064209e-01 6.687952578067779541e-02 -9.784349054098129272e-02 -3.283886015415191650e-01 -1.583000272512435913e-01 7.018290460109710693e-02 -8.496790528297424316e-01
8.217804878950119019e-02 9.336178004741668701e-02 -2.719491422176361084e-01 5.271967500448226929e-03 -3.596528470516204834e-01 -7.091403752565383911e-02 -1.715689897537231445e-02 -8.808364272117614746e-01
5.893338322639465332e-01 -3.336183130741119385e-01 3.117167949676513672e-02 -5.209218338131904602e-02 3.177316188812255859e-01 -2.874774113297462463e-02 -4.467482864856719971e-01 -4.861432313919067383e-01
6.920409202575683594e-01 -3.104180693626403809e-01 9.007017314434051514e-02 -2.677478790283203125e-01 5.200277641415596008e-02 4.313418641686439514e-03 -2.665490806102752686e-01 -5.207177400588989258e-01
-1.896822005510330200e-01 -4.753770232200622559e-01 2.586297094821929932e-01 -5.294242501258850098e-01 1.607471108436584473e-01 3.552069962024688721e-01 4.670460149645805359e-02 -4.864821732044219971e-01
-1.419157385826110840e-01 4.347448050975799561e-02 -1.587722897529602051e-01 -9.526289254426956177e-02 -3.169769048690795898e-01 5.974116548895835876e-02 8.079512417316436768e-02 -9.127513766288757324e-01
3.328343629837036133e-01 -8.460159599781036377e-02 -1.628966629505157471e-01 3.231513500213623047e-01 2.031873315572738647e-01 -3.212214410305023193e-01 1.559774279594421387e-01 -7.630890011787414551e-01
-8.503615856170654297e-02 -8.796691894531250000e-02 -3.696238994598388672e-01 -3.191956579685211182e-01 -1.533498913049697876e-01 2.957492172718048096e-01 -3.726146817207336426e-01 -7.047675848007202148e-01
1.962969265878200531e-02 5.047938823699951172e-01 1.637266427278518677e-01 -1.648155003786087036e-01 3.889647424221038818e-01 -4.249979853630065918e-01 -1.345194596797227859e-02 -5.989403128623962402e-01
2.942686975002288818e-01 -4.811948537826538086e-01 -1.163193657994270325e-01 2.055586874485015869e-01 3.336261808872222900e-01 3.211852014064788818e-01 3.518296033143997192e-02 -6.406003832817077637e-01
-1.659108847379684448e-01 -2.838947474956512451e-01 5.585229396820068359e-01 -3.668674826622009277e-01 3.592485487461090088e-01 1.657937318086624146e-01 -4.743334352970123291e-01 -2.525837123394012451e-01
-3.088334500789642334e-01 -2.890925705432891846e-01 -2.916663289070129395e-01 -1.218276172876358032e-01 -7.287702709436416626e-02 2.193470746278762817e-01 -4.373487532138824463e-01 -6.902448534965515137e-01
1.751907616853713989e-01 1.210725829005241394e-01 -2.842739224433898926e-01 5.223022028803825378e-02 -2.300227582454681396e-01 -7.254137098789215088e-02 2.551027573645114899e-02 -9.012693166732788086e-01
5.154347419738769531e-01 -3.069504201412200928e-01 3.344777822494506836e-01 -3.172596395015716553e-01 5.483825206756591797e-01 1.302703917026519775e-01 -1.536252647638320923e-01 -2.937428355216979980e-01
6.882954388856887817e-02 5.000231266021728516e-01 2.764162123203277588e-01 3.504229187965393066e-01 -1.171524748206138611e-01 -1.542779654264450073e-01 -3.293211460113525391e-01 -6.325016617774963379e-01
4.380734562873840332e-01 -2.586690485477447510e-01 -3.865134343504905701e-02 1.292894594371318817e-02 7.116595506668090820e-01 1.559783965349197388e-01 -2.737482190132141113e-01 -3.657787144184112549e-01
1.171580031514167786e-01 -2.578647136688232422e-01 5.797962546348571777e-01 -1.385530382394790649e-01 -1.707032322883605957e-01 -6.495086848735809326e-02 -6.143427491188049316e-01 -3.919745683670043945e-01
-1.821662932634353638e-01 -2.885063588619232178e-01 -4.583533406257629395e-01 1.276315562427043915e-02 -8.055280148983001709e-02 1.331776976585388184e-01 -3.399975299835205078e-01 -7.304145097732543945e-01
4.958308488130569458e-02 -5.611042976379394531e-01 -3.062095046043395996e-01 1.115172449499368668e-02 4.101641178131103516e-01 -1.535884588956832886e-01 -1.459626704454421997e-01 -6.129319071769714355e-01
6.149435043334960938e-01 -3.314134478569030762e-01 6.006259098649024963e-02 -4.344305768609046936e-02 2.093843519687652588e-01 -1.814221292734146118e-01 -4.557201564311981201e-01 -4.712516367435455322e-01
-1.498914361000061035e-01 3.402447998523712158e-01 4.899928718805313110e-02 1.492967158555984497e-01 -9.021261334419250488e-02 -4.625415205955505371e-01 -3.026223974302411079e-03 -7.842087745666503906e-01
5.928790569305419922e-01 -3.467547595500946045e-01 1.497173309326171875e-02 7.236433774232864380e-02 2.809748947620391846e-01 -7.604544609785079956e-02 -4.738368093967437744e-01 -4.621078968048095703e-01
5.339471697807312012e-01 -4.558901190757751465e-01 1.217505037784576416e-01 5.403150245547294617e-02 1.934280395507812500e-01 1.951501667499542236e-01 -4.249995648860931396e-01 -4.829070568084716797e-01
-3.105145320296287537e-02 4.436137974262237549e-01 2.996541559696197510e-01 1.151573583483695984e-01 -2.010623663663864136e-01 2.574250996112823486e-01 -6.394436117261648178e-03 -7.697105407714843750e-01
3.279522061347961426e-01 -1.659324169158935547e-01 -2.094079256057739258e-01 1.171960085630416870e-01 4.241662025451660156e-01 1.381612382829189301e-02 8.462005108594894409e-02 -7.874381542205810547e-01
-1.168660745024681091e-01 -4.625424742698669434e-01 3.771553635597229004e-01 2.570743858814239502e-02 -6.706899404525756836e-02 -5.872822999954223633e-01 -2.708217687904834747e-02 -5.285426378250122070e-01
-2.091404199600219727e-01 -5.030202269554138184e-01 4.375793337821960449e-01 1.453276872634887695e-01 -5.034246295690536499e-02 -4.354375600814819336e-01 -1.159003674983978271e-01 -5.339120626449584961e-01
5.725683569908142090e-01 -4.180429279804229736e-01 3.625626564025878906e-01 -3.684759838506579399e-03 8.631588518619537354e-02 6.433199625462293625e-03 -4.127342998981475830e-01 -4.337034821510314941e-01
3.200015425682067871e-01 -1.747482866048812866e-01 -3.159136176109313965e-01 -1.273729838430881500e-02 5.204989314079284668e-01 -4.228432178497314453e-01 -1.425701677799224854e-01 -5.450289845466613770e-01
2.518096566200256348e-01 -2.882395982742309570e-01 -3.489247858524322510e-01 1.707804575562477112e-02 5.101748704910278320e-01 -2.046425491571426392e-01 2.322451584041118622e-02 -6.548078656196594238e-01
8.119957149028778076e-02 5.870195031166076660e-01 2.155018039047718048e-03 -5.799422785639762878e-02 8.084025979042053223e-02 4.531859233975410461e-02 -2.023661732673645020e-01 -7.719494104385375977e-01
2.499134987592697144e-01 -1.545771807432174683e-01 -4.363150298595428467e-01 -7.505998015403747559e-02 5.350655913352966309e-01 -2.462239563465118408e-01 -3.276547789573669434e-01 -5.131912231445312500e-01
6.383034586906433105e-01 -1.292486190795898438e-01 2.607587575912475586e-01 -4.325183928012847900e-01 2.653238475322723389e-01 -1.681104302406311035e-01 3.518543764948844910e-02 -4.700004458427429199e-01
-2.294391989707946777e-01 -3.356969952583312988e-01 4.830754399299621582e-01 4.958752691745758057e-01 3.431547284126281738e-01 -9.897844493389129639e-02 -2.758504748344421387e-01 -3.895712792873382568e-01
-1.572323590517044067e-01 -2.810586094856262207e-01 5.742551013827323914e-02 3.170466423034667969e-02 -2.973043918609619141e-01 2.358684241771697998e-01 2.706700563430786133e-01 -8.213983178138732910e-01
2.687157690525054932e-01 -5.062431097030639648e-01 -7.338423281908035278e-02 -9.478056430816650391e-02 2.854627668857574463e-01 1.127092987298965454e-01 -6.314561963081359863e-01 -4.052305817604064941e-01
-7.494475692510604858e-02 3.179944455623626709e-01 -1.151220872998237610e-02 2.414822280406951904e-01 -3.974525257945060730e-02 -4.126341342926025391e-01 -2.675412781536579132e-02 -8.137900233268737793e-01
-1.849566549062728882e-01 -4.321510195732116699e-01 3.736210167407989502e-01 1.264120340347290039e-01 3.266154527664184570e-01 -4.758655428886413574e-01 1.434613764286041260e-01 -5.193814635276794434e-01
1.075995899736881256e-02 3.661380708217620850e-01 3.510929271578788757e-02 3.919514715671539307e-01 4.104959070682525635e-01 -1.484969407320022583e-01 -4.562146961688995361e-02 -7.199506163597106934e-01
-1.701202392578125000e-01 -2.256474792957305908e-01 4.641360938549041748e-01 -5.006499290466308594e-01 3.118056654930114746e-01 3.639834225177764893e-01 -3.743697106838226318e-01 -2.901901602745056152e-01
2.908830717206001282e-02 1.333552002906799316e-01 3.324602842330932617e-01 1.998733431100845337e-01 -4.886747300624847412e-01 -9.382006525993347168e-02 -1.581448502838611603e-02 -7.635676264762878418e-01
-3.834170475602149963e-02 -3.543280959129333496e-01 5.680738687515258789e-01 -2.694883346557617188e-01 3.946760594844818115e-01 -1.187594830989837646e-01 -4.978256225585937500e-01 -2.448389828205108643e-01
-3.844677656888961792e-02 4.470635950565338135e-01 -1.225231140851974487e-01 1.121644377708435059e-01 4.370975494384765625e-01 2.442305684089660645e-01 -2.763207852840423584e-01 -6.663388013839721680e-01
2.501691877841949463e-01 -5.799769237637519836e-02 -3.967579007148742676e-01 -7.673814892768859863e-02 6.025540828704833984e-01 -2.098131328821182251e-01 -6.441215425729751587e-02 -5.995868444442749023e-01
5.788282491266727448e-03 2.517150938510894775e-01 2.982489168643951416e-01 -1.648660749197006226e-01 -4.005401134490966797e-01 -1.473745256662368774e-01 -5.287988483905792236e-02 -7.971981167793273926e-01
-2.514624297618865967e-01 -3.878509998321533203e-01 2.096628844738006592e-01 1.294714063405990601e-01 -3.180713355541229248e-01 4.063431024551391602e-01 -1.158507261425256729e-02 -6.776418685913085938e-01
-2.365547418594360352e-01 -1.975015550851821899e-01 1.753643751144409180e-01 -1.536038666963577271e-01 -5.273412466049194336e-01 -1.485196948051452637e-01 -2.837562561035156250e-01 -6.855826973915100098e-01
3.863655775785446167e-02 -2.073161154985427856e-01 5.091813802719116211e-01 -1.096811071038246155e-01 1.684315130114555359e-02 -3.725747019052505493e-02 -7.596721649169921875e-01 -3.247430026531219482e-01
9.203385561704635620e-02 3.220354914665222168e-01 3.291715085506439209e-01 2.698983550071716309e-01 -3.311823606491088867e-01 3.709481954574584961e-01 -1.361574828624725342e-01 -6.639282107353210449e-01
-8.344623446464538574e-02 -3.123466968536376953e-01 6.157004237174987793e-01 -6.318633556365966797e-01 8.628811687231063843e-02 -2.684771828353404999e-02 -1.078853309154510498e-01 -3.119814097881317139e-01
-1.697924286127090454e-01 3.734616637229919434e-01 1.292679160833358765e-01 1.509513854980468750e-01 -7.824371755123138428e-02 -3.129502236843109131e-01 1.131719797849655151e-01 -8.217861056327819824e-01
-3.676888346672058105e-01 -2.646140456199645996e-01 -2.457184344530105591e-01 -2.253647595643997192e-01 3.212464749813079834e-01 3.142746090888977051e-01 -5.385333299636840820e-01 -4.377574920654296875e-01
-3.918285369873046875e-01 -1.947967410087585449e-01 7.600243389606475830e-02 5.070738196372985840e-01 -3.439948707818984985e-02 4.612699523568153381e-02 -1.343539506196975708e-01 -7.240597605705261230e-01
-3.037978708744049072e-01 -4.238313734531402588e-01 5.234196782112121582e-01 4.458651840686798096e-01 1.997504830360412598e-01 -1.404144912958145142e-01 -1.971244513988494873e-01 -3.960244059562683105e-01
2.735606729984283447e-01 -2.583968341350555420e-01 4.644851982593536377e-01 -9.223001450300216675e-02 3.709051609039306641e-01 2.365053743124008179e-01 -6.131653189659118652e-01 -2.542945146560668945e-01
-5.299719050526618958e-02 7.021180540323257446e-02 2.924837470054626465e-01 -2.048276066780090332e-01 -2.611381709575653076e-01 -1.966924667358398438e-01 3.976509571075439453e-01 -7.744374275207519531e-01
4.924158006906509399e-02 -3.567321300506591797e-01 5.723448395729064941e-01 5.212527513504028320e-01 -4.347255825996398926e-02 1.468689292669296265e-01 -2.311964780092239380e-01 -4.405930936336517334e-01
-2.457245886325836182e-01 3.576004505157470703e-02 2.037609815597534180e-01 5.031667351722717285e-01 2.665450870990753174e-01 4.644230604171752930e-01 -3.403258323669433594e-02 -5.964495539665222168e-01
1.850886195898056030e-01 -4.054842591285705566e-01 -1.549953669309616089e-01 2.274903655052185059e-02 5.813987255096435547e-01 -4.271162748336791992e-01 -1.451133936643600464e-01 -4.850494861602783203e-01
-2.037905901670455933e-01 -4.578441977500915527e-01 5.426415801048278809e-01 -3.084132671356201172e-01 4.072209000587463379e-01 2.280386984348297119e-01 2.142861336469650269e-01 -3.090635836124420166e-01
3.901453018188476562e-01 -9.869623184204101562e-02 -1.418958753347396851e-01 4.615044891834259033e-01 2.065538614988327026e-01 -5.587571486830711365e-02 5.836560577154159546e-02 -7.454741001129150391e-01
5.769426226615905762e-01 -2.543339431285858154e-01 1.573278456926345825e-01 -4.910374283790588379e-01 3.077954649925231934e-01 -2.108561694622039795e-01 -1.697520017623901367e-01 -4.105698764324188232e-01
3.595285713672637939e-01 -4.860825836658477783e-01 -6.702549010515213013e-02 2.887710630893707275e-01 3.000979721546173096e-01 4.171428829431533813e-02 5.356549471616744995e-02 -6.722452044486999512e-01
-1.300913095474243164e-02 4.073238074779510498e-01 3.645646870136260986e-01 -1.481779478490352631e-02 -7.529933005571365356e-02 1.750739663839340210e-01 3.021454513072967529e-01 -7.570854425430297852e-01
5.367733240127563477e-01 -3.401558995246887207e-01 2.399098724126815796e-01 -4.541329741477966309e-01 3.400433957576751709e-01 -1.781370788812637329e-01 -1.325493305921554565e-01 -4.091983735561370850e-01
7.194710522890090942e-02 2.798613011837005615e-01 2.754754424095153809e-01 5.584371089935302734e-01 5.071531534194946289e-01 -3.611875697970390320e-02 -1.650772839784622192e-01 -4.929537177085876465e-01
-1.217171251773834229e-01 -2.734414637088775635e-01 7.143522500991821289e-01 -1.105640679597854614e-01 5.799166858196258545e-02 5.928348982706665993e-04 -5.488811731338500977e-01 -2.885432541370391846e-01
5.708247423171997070e-01 -5.182288289070129395e-01 1.638240218162536621e-01 -2.817069590091705322e-01 1.341197341680526733e-01 -6.006350368261337280e-02 -1.275228261947631836e-01 -5.114128589630126953e-01
-4.137601554393768311e-01 1.965574771165847778e-01 -3.778373077511787415e-02 -2.685857377946376801e-02 3.016786873340606689e-01 5.577852725982666016e-01 -1.331807225942611694e-01 -6.067515015602111816e-01
-1.725496947765350342e-01 5.994099751114845276e-02 -3.221558034420013428e-01 -7.164349406957626343e-02 -3.062112331390380859e-01 2.141213566064834595e-01 -2.668791413307189941e-01 -8.042877912521362305e-01
1.495961397886276245e-01 -5.096557736396789551e-01 4.204650521278381348e-01 4.605075716972351074e-01 -4.204154759645462036e-02 1.831765770912170410e-01 -1.996964067220687866e-01 -5.037996172904968262e-01
1.464080065488815308e-01 1.167770847678184509e-01 3.585025668144226074e-01 1.980282962322235107e-01 -5.695798397064208984e-01 -1.905583962798118591e-02 -8.871125429868698120e-02 -6.815676093101501465e-01
5.633772015571594238e-01 -4.927845671772956848e-02 3.397627472877502441e-01 -5.302532911300659180e-01 3.618280887603759766e-01 -7.601436227560043335e-02 -8.826159685850143433e-02 -3.729378283023834229e-01
-3.375162184238433838e-01 7.877238839864730835e-02 -9.020369499921798706e-02 3.990222215652465820e-01 4.101858139038085938e-01 -1.442612260580062866e-01 -1.382178366184234619e-01 -7.101790308952331543e-01
1.769516319036483765e-01 -4.832651019096374512e-01 5.499147772789001465e-01 -3.226229548454284668e-01 4.075023531913757324e-01 -1.293799094855785370e-02 -2.809527814388275146e-01 -2.889483571052551270e-01
1.553311571478843689e-02 3.145856559276580811e-01 2.937269210815429688e-01 -2.528410255908966064e-01 -2.647039592266082764e-01 2.423347532749176025e-01 2.138770222663879395e-01 -7.589814662933349609e-01
1.918965727090835571e-01 2.771633863449096680e-01 8.644970506429672241e-02 -9.436129033565521240e-02 6.155775189399719238e-01 1.658601611852645874e-01 2.556854188442230225e-01 -6.309977769851684570e-01
-2.686835527420043945e-01 -1.810922324657440186e-01 -2.308096736669540405e-01 -4.780667126178741455e-01 -3.580796346068382263e-02 4.366399347782135010e-01 -3.144997358322143555e-01 -5.677562952041625977e-01
1.838585585355758667e-01 7.481367886066436768e-02 2.068179994821548462e-01 1.020362451672554016e-01 -5.435683727264404297e-01 2.650067396461963654e-02 1.282166130840778351e-02 -7.817165851593017578e-01
4.241175577044487000e-02 5.170488953590393066e-01 -2.117606811225414276e-02 -6.847273558378219604e-02 1.054495722055435181e-01 -4.324286580085754395e-01 -4.572815597057342529e-01 -5.643616318702697754e-01
4.090486466884613037e-01 -1.132091730833053589e-01 -2.581423521041870117e-01 3.054876923561096191e-01 2.282411456108093262e-01 -1.821715980768203735e-01 -1.329619903117418289e-03 -7.580373287200927734e-01
-1.988321542739868164e-01 -8.352669328451156616e-02 5.656495690345764160e-01 -1.737830638885498047e-01 -4.362089633941650391e-01 3.077118098735809326e-02 1.456047296524047852e-01 -6.252225041389465332e-01
-5.630635023117065430e-01 1.826319396495819092e-01 -3.422136604785919189e-02 -1.203447431325912476e-01 1.304045766592025757e-01 3.856220841407775879e-01 -2.577974796295166016e-01 -6.338627338409423828e-01
-6.225393414497375488e-01 1.876166760921478271e-01 4.402668774127960205e-01 4.518844932317733765e-02 1.074566990137100220e-01 2.256619781255722046e-01 -3.554954528808593750e-01 -4.387716352939605713e-01
2.536661326885223389e-01 5.128994584083557129e-01 -1.124641671776771545e-01 -1.391010582447052002e-01 -1.131766512989997864e-01 -1.467869877815246582e-01 -4.202622473239898682e-01 -6.554498672485351562e-01
7.460232079029083252e-02 -3.855323195457458496e-01 5.306968092918395996e-01 -3.635609149932861328e-01 4.532166421413421631e-01 4.603177309036254883e-02 -4.228277206420898438e-01 -2.137199193239212036e-01
1.265306677669286728e-02 2.276926934719085693e-01 1.317581087350845337e-01 -7.431510835886001587e-02 6.306014060974121094e-01 5.308986902236938477e-01 1.483251303434371948e-01 -4.728648364543914795e-01
-4.623245894908905029e-01 -2.643719911575317383e-01 3.566761016845703125e-01 -1.293201148509979248e-01 -4.080373942852020264e-01 8.232872188091278076e-02 -3.087231889367103577e-02 -6.310278773307800293e-01
6.539009977132081985e-03 -1.282714009284973145e-01 -2.919742465019226074e-01 -2.526454068720340729e-02 -2.887740433216094971e-01 3.362997174263000488e-01 -1.601723432540893555e-01 -8.218718767166137695e-01
4.352568387985229492e-01 4.735999405384063721e-01 1.527287513017654419e-01 1.192633621394634247e-02 -3.497868031263351440e-02 -4.115965366363525391e-01 -2.594964802265167236e-01 -5.699234008789062500e-01
-3.905289173126220703e-01 -9.642072767019271851e-02 3.728686273097991943e-02 2.884188294410705566e-01 3.997722566127777100e-01 -9.407445788383483887e-02 -1.079101189970970154e-01 -7.571672797203063965e-01
-1.502098888158798218e-01 5.250321030616760254e-01 3.223865032196044922e-01 -2.609281539916992188e-01 2.930863797664642334e-01 -3.976601958274841309e-01 -2.242071479558944702e-01 -4.852419197559356689e-01
-4.314000606536865234e-01 -2.295150756835937500e-01 -1.032182872295379639e-01 3.919610977172851562e-01 1.496404409408569336e-01 1.102157458662986755e-01 -1.048107072710990906e-01 -7.425659894943237305e-01
-9.099179506301879883e-02 -3.709338903427124023e-01 2.664716914296150208e-03 4.158297181129455566e-01 4.217467606067657471e-01 -3.222360908985137939e-01 -2.006397098302841187e-01 -5.993700027465820312e-01
-9.110397845506668091e-02 2.929747402667999268e-01 1.977864056825637817e-01 3.730549514293670654e-01 4.638278782367706299e-01 -3.707537055015563965e-01 -1.628805324435234070e-02 -6.121407747268676758e-01
-1.901681162416934967e-02 4.526321589946746826e-01 1.376869529485702515e-01 -1.215301603078842163e-01 7.125862240791320801e-01 6.952951103448867798e-02 -1.475838124752044678e-01 -4.760679006576538086e-01
-3.771163523197174072e-02 -5.991294980049133301e-01 -1.339019685983657837e-01 2.351632863283157349e-01 4.318305850028991699e-01 -1.523534953594207764e-01 -2.535428702831268311e-01 -5.407557487487792969e-01
2.455757111310958862e-01 -1.539155691862106323e-01 -1.440480053424835205e-01 -1.338656097650527954e-01 1.974778622388839722e-01 1.421918720006942749e-01 4.631475210189819336e-01 -7.769241333007812500e-01
6.029248833656311035e-01 -9.900819510221481323e-02 1.369123458862304688e-01 -5.031293034553527832e-01 3.080419301986694336e-01 -1.355578750371932983e-01 1.042188182473182678e-01 -4.802785217761993408e-01
-5.580162405967712402e-01 -3.383461833000183105e-01 1.489829570055007935e-01 1.057931110262870789e-01 1.674514263868331909e-01 3.144351243972778320e-01 -4.114403128623962402e-01 -4.945293366909027100e-01
-2.239969372749328613e-01 5.670531839132308960e-02 3.294446766376495361e-01 -5.213423967361450195e-01 9.583563357591629028e-02 -3.939862549304962158e-01 3.533917963504791260e-01 -5.262916088104248047e-01
5.371305942535400391e-01 -4.059233069419860840e-01 1.815809160470962524e-01 -2.491573691368103027e-01 4.159072637557983398e-01 4.723498970270156860e-02 -3.590489327907562256e-01 -3.841093778610229492e-01
3.730360046029090881e-02 -6.382086873054504395e-01 4.597129821777343750e-01 -3.082720935344696045e-01 3.085332810878753662e-01 -2.178648710250854492e-01 -2.297856360673904419e-01 -2.991171777248382568e-01
-2.349676340818405151e-01 4.039992392063140869e-01 -6.307639181613922119e-02 -3.309875130653381348e-01 2.629005312919616699e-01 -2.585558891296386719e-01 -1.122813299298286438e-02 -7.293488383293151855e-01
3.113616816699504852e-02 -5.003604292869567871e-01 6.755374670028686523e-01 -2.715927362442016602e-01 3.475586473941802979e-01 -1.110706776380538940e-01 -1.070937886834144592e-01 -2.719443440437316895e-01
-6.973548531532287598e-01 -1.183830127120018005e-01 4.324680864810943604e-01 -1.985778808593750000e-01 -1.202198937535285950e-01 -4.152465984225273132e-02 7.523108739405870438e-03 -5.069381594657897949e-01
-3.780576214194297791e-02 -6.032478809356689453e-01 1.529388427734375000e-01 2.134430706501007080e-01 7.788038253784179688e-02 -2.793530225753784180e-01 1.259109377861022949e-01 -6.824643611907958984e-01
6.193861365318298340e-01 -3.647987544536590576e-01 1.126790717244148254e-01 -3.584719002246856689e-01 1.271874904632568359e-01 -1.543321162462234497e-01 -1.622816771268844604e-01 -5.251225233078002930e-01
-3.053936958312988281e-01 -2.053846865892410278e-01 3.758034408092498779e-01 1.800647228956222534e-01 -3.172703385353088379e-01 9.400469809770584106e-02 1.243085265159606934e-01 -7.522966861724853516e-01
1.286222189664840698e-01 3.080681860446929932e-01 -2.711229585111141205e-02 -2.961917519569396973e-01 -3.870477974414825439e-01 -3.001117408275604248e-01 -3.998097479343414307e-01 -6.327437758445739746e-01
7.185243964195251465e-01 -6.828913837671279907e-02 2.333579808473587036e-01 -2.974759936332702637e-01 1.839310526847839355e-01 1.430763155221939087e-01 4.639532789587974548e-02 -5.288264751434326172e-01
-2.660881876945495605e-01 3.760883212089538574e-01 6.248348578810691833e-02 3.160973191261291504e-01 4.147534966468811035e-01 2.403930276632308960e-01 -2.671421170234680176e-01 -6.186749935150146484e-01
6.072230935096740723e-01 -3.295303583145141602e-01 1.118220388889312744e-01 -5.018733907490968704e-03 2.897857725620269775e-01 -1.184824779629707336e-01 -4.582653641700744629e-01 -4.495993554592132568e-01
3.132380545139312744e-01 4.711093604564666748e-01 6.635186076164245605e-02 -5.103165749460458755e-03 1.890419870615005493e-01 -1.020144745707511902e-01 2.052828669548034668e-01 -7.663056850433349609e-01
-6.162043660879135132e-02 2.342216856777667999e-02 5.099714994430541992e-01 -2.246092446148395538e-02 -5.886532068252563477e-01 -3.037868440151214600e-02 -1.818412542343139648e-01 -5.954638719558715820e-01
-3.783463537693023682e-01 3.394188284873962402e-01 1.526347994804382324e-01 -3.339364826679229736e-01 3.775113523006439209e-01 -2.231415659189224243e-01 1.368555873632431030e-01 -6.291276216506958008e-01
-5.766549110412597656e-01 -3.169875144958496094e-01 2.453812807798385620e-01 3.158330619335174561e-01 2.741186022758483887e-01 -6.916344910860061646e-02 -3.366392254829406738e-01 -4.623579680919647217e-01
-4.585094004869461060e-02 -2.810614705085754395e-01 -5.126700997352600098e-01 -8.022709935903549194e-02 -7.302723824977874756e-02 2.294033765792846680e-01 -1.904645711183547974e-01 -7.452512979507446289e-01
-6.560266762971878052e-02 3.910319805145263672e-01 7.706909626722335815e-02 2.355455756187438965e-01 5.987752079963684082e-01 1.581229120492935181e-01 -2.045123130083084106e-01 -5.966649055480957031e-01
-1.569854319095611572e-01 -5.836874842643737793e-01 2.997260391712188721e-01 1.064270809292793274e-01 -1.372153013944625854e-01 -3.228266239166259766e-01 8.888078480958938599e-02 -6.344740390777587891e-01
7.312242388725280762e-01 -4.978566616773605347e-02 3.119377493858337402e-01 -1.705752015113830566e-01 -1.446768492460250854e-01 1.647300720214843750e-01 -2.689631655812263489e-02 -5.363211631774902344e-01
1.383076328784227371e-02 3.664413690567016602e-01 1.206255555152893066e-01 -3.345877826213836670e-01 2.118096202611923218e-01 -4.484861195087432861e-01 1.689741909503936768e-01 -6.815236806869506836e-01
-2.603980600833892822e-01 -1.883006542921066284e-01 -4.669184684753417969e-01 -1.238091439008712769e-01 2.339709550142288208e-02 1.486845314502716064e-01 -3.585482239723205566e-01 -7.156695127487182617e-01
-1.841337233781814575e-01 -2.749773561954498291e-01 -4.004891216754913330e-01 -1.362029761075973511e-01 1.481791585683822632e-01 3.634862899780273438e-01 -4.849896430969238281e-01 -5.676664113998413086e-01
1.487427651882171631e-01 5.906175971031188965e-01 2.412664145231246948e-01 -1.460414379835128784e-01 -1.016107294708490372e-02 -3.583441674709320068e-01 -2.714194655418395996e-01 -5.893440842628479004e-01
-3.164667189121246338e-01 6.426291074603796005e-03 2.461513429880142212e-01 -1.360606998205184937e-01 -4.113837778568267822e-01 3.477585315704345703e-01 -1.379583925008773804e-01 -7.151919007301330566e-01
-8.522132411599159241e-03 -3.971277773380279541e-01 -3.888111412525177002e-01 -6.684376299381256104e-02 2.430010437965393066e-01 3.660351336002349854e-01 -3.764146864414215088e-01 -5.931740403175354004e-01
1.782552897930145264e-01 1.453867275267839432e-02 -4.149710237979888916e-01 1.721866130828857422e-01 8.524939417839050293e-02 -1.427350491285324097e-01 -3.610773384571075439e-02 -8.586151003837585449e-01
2.556378953158855438e-02 1.998879909515380859e-01 5.576795712113380432e-02 1.496067345142364502e-01 -2.324950695037841797e-01 2.620551288127899170e-01 2.021003514528274536e-01 -8.776830434799194336e-01
3.326222002506256104e-01 -4.001282155513763428e-02 -3.207127749919891357e-01 1.555743366479873657e-01 4.317544102668762207e-01 6.416138261556625366e-02 2.193502485752105713e-01 -7.225359678268432617e-01
2.853791713714599609e-01 -2.214303165674209595e-01 1.175103634595870972e-01 -2.323371917009353638e-01 4.220603406429290771e-01 2.656542360782623291e-01 -6.666546463966369629e-01 -3.295490443706512451e-01
-1.580175012350082397e-01 -4.892911016941070557e-01 5.905079245567321777e-01 -2.766773998737335205e-01 4.383240044116973877e-01 1.201457157731056213e-01 7.752615213394165039e-02 -3.127325475215911865e-01
-3.084777295589447021e-01 -3.569944202899932861e-01 4.961769878864288330e-01 -1.132758855819702148e-01 -2.469115555286407471e-01 -7.097282260656356812e-02 2.469331622123718262e-01 -6.256157755851745605e-01
1.799508780241012573e-01 2.358502298593521118e-01 1.588300243020057678e-02 -3.829721808433532715e-01 -3.098748326301574707e-01 -1.988084614276885986e-01 1.258372366428375244e-01 -7.833838462829589844e-01
-5.303579568862915039e-01 -1.005566939711570740e-01 -2.378841042518615723e-01 -2.355905175209045410e-01 2.355847507715225220e-01 -4.522453546524047852e-01 -2.556407153606414795e-01 -5.207099914550781250e-01
-3.377780914306640625e-01 -4.681978225708007812e-01 5.475248098373413086e-01 -1.908178627490997314e-01 -2.675633132457733154e-02 -3.322449326515197754e-01 1.063672304153442383e-01 -4.561636745929718018e-01
2.290247082710266113e-01 2.546025216579437256e-01 -3.095492422580718994e-01 6.250785291194915771e-02 4.834618568420410156e-01 7.254410535097122192e-02 9.393724054098129272e-02 -7.315566539764404297e-01
-1.872949302196502686e-01 -5.911907553672790527e-01 3.421071171760559082e-01 -5.524017810821533203e-01 -3.468370065093040466e-02 -6.819074600934982300e-02 -7.885891199111938477e-02 -4.256260097026824951e-01
-1.027283370494842529e-01 -2.114293724298477173e-01 4.179863035678863525e-01 -2.421101331710815430e-01 -5.144377350807189941e-01 7.603551447391510010e-02 3.082759212702512741e-03 -6.640614867210388184e-01
2.038313597440719604e-01 3.887525200843811035e-01 -1.824585646390914917e-01 5.455088242888450623e-02 -2.408365011215209961e-01 -1.832765340805053711e-01 -4.404261112213134766e-01 -6.967709064483642578e-01
2.712600827217102051e-01 -9.379403293132781982e-02 -1.601708680391311646e-01 4.935116767883300781e-01 1.152143329381942749e-01 -9.178101271390914917e-02 1.144946217536926270e-01 -7.833294868469238281e-01
-1.044030264019966125e-01 1.021085828542709351e-01 -2.803224697709083557e-02 4.106989204883575439e-01 4.811422228813171387e-01 1.230584532022476196e-01 7.009460031986236572e-02 -7.467662692070007324e-01
3.747628629207611084e-01 -5.208814144134521484e-01 3.412641584873199463e-01 -4.358852803707122803e-01 2.264579683542251587e-01 -3.508272394537925720e-02 -5.166575685143470764e-02 -4.760196208953857422e-01
1.397646218538284302e-01 1.104939542710781097e-02 3.396844267845153809e-01 3.999277576804161072e-02 -6.019287705421447754e-01 -2.826699055731296539e-02 -8.030931651592254639e-02 -7.027032375335693359e-01
2.295098900794982910e-01 -4.388423860073089600e-01 5.397396087646484375e-01 -3.768732249736785889e-01 3.959821462631225586e-01 -2.370725423097610474e-01 -1.540931314229965210e-01 -2.909304201602935791e-01
-1.010878086090087891e-01 -3.108728229999542236e-01 -4.707972109317779541e-01 1.120442822575569153e-01 7.447814196348190308e-02 2.146769762039184570e-01 -3.082454800605773926e-01 -7.157424688339233398e-01
-4.140762388706207275e-01 -2.426797598600387573e-01 5.779450535774230957e-01 1.552909314632415771e-01 -1.396955549716949463e-01 4.597286880016326904e-02 1.920625418424606323e-01 -5.941340923309326172e-01
-2.823339998722076416e-01 -7.003935575485229492e-01 2.762911915779113770e-01 -9.294664859771728516e-02 -5.143705382943153381e-02 -2.468581944704055786e-01 -2.698847353458404541e-01 -4.564406275749206543e-01
3.634994477033615112e-02 1.444752961397171021e-01 2.933807969093322754e-01 -1.180150359869003296e-02 -5.079169869422912598e-01 -3.555388450622558594e-01 -2.094643265008926392e-01 -6.806844472885131836e-01
5.922282338142395020e-01 -5.122181773185729980e-01 1.167486086487770081e-01 -1.497659981250762939e-01 1.734379231929779053e-01 -1.944065690040588379e-01 -1.772132664918899536e-01 -5.015566349029541016e-01
7.775555131956934929e-04 2.409725338220596313e-01 -7.674882560968399048e-02 1.061701476573944092e-01 4.844104945659637451e-01 4.799810647964477539e-01 6.275451183319091797e-02 -6.751264333724975586e-01
-1.025323867797851562e-01 5.754074454307556152e-01 1.332049965858459473e-01 1.657108217477798462e-01 -1.724702492356300354e-02 -1.272404938936233521e-01 -4.800427556037902832e-01 -6.051952242851257324e-01
3.675424456596374512e-01 2.841629981994628906e-01 2.855194807052612305e-01 1.066890135407447815e-01 7.243705391883850098e-01 -1.433052867650985718e-01 1.132531790062785149e-03 -3.821119666099548340e-01
1.926454305648803711e-01 2.038833051919937134e-01 1.742915809154510498e-01 -2.857009321451187134e-02 -4.883871674537658691e-01 -2.487996220588684082e-01 -5.474432557821273804e-02 -7.659667730331420898e-01
5.511735677719116211e-01 -3.849516510963439941e-01 -1.111804507672786713e-03 -2.737588882446289062e-01 8.809111267328262329e-02 -3.101607263088226318e-01 -2.819565236568450928e-01 -5.381593704223632812e-01
2.249748632311820984e-02 5.474676489830017090e-01 3.092291951179504395e-01 -1.228465065360069275e-01 4.260113537311553955e-01 -2.443189918994903564e-01 -4.505668282508850098e-01 -3.806195259094238281e-01
-1.169180944561958313e-01 -4.922416508197784424e-01 3.721939623355865479e-01 -6.446396112442016602e-01 3.628967329859733582e-03 -6.808660924434661865e-02 -7.156172394752502441e-02 -4.244638681411743164e-01
-5.598340034484863281e-01 -7.725285831838846207e-03 2.686947584152221680e-01 -5.623323321342468262e-01 -3.812934458255767822e-02 -2.460439950227737427e-01 -2.228845804929733276e-01 -4.317899942398071289e-01
-4.552467167377471924e-02 -4.192293286323547363e-01 5.683082938194274902e-01 -5.075742006301879883e-01 3.968575596809387207e-01 -1.125668361783027649e-01 -9.595415554940700531e-03 -2.670376598834991455e-01
-6.073244810104370117e-01 2.842233777046203613e-01 1.339083164930343628e-01 8.220677077770233154e-02 3.359428644180297852e-01 5.867903679609298706e-02 -3.357782959938049316e-01 -5.446437597274780273e-01
2.433995604515075684e-01 4.553466439247131348e-01 5.750760808587074280e-02 3.885399103164672852e-01 -7.412615418434143066e-02 6.208796426653862000e-02 -4.978518187999725342e-01 -5.673972964286804199e-01
-2.813409566879272461e-01 -2.953067719936370850e-01 1.789437979459762573e-01 -1.409141719341278076e-01 -2.831879556179046631e-01 1.507929265499114990e-01 2.735225558280944824e-01 -7.771840095520019531e-01
-4.037205502390861511e-02 -5.170314311981201172e-01 -8.129575103521347046e-02 -1.628187000751495361e-01 6.398737430572509766e-01 -8.721185475587844849e-02 -3.406589329242706299e-01 -4.060010015964508057e-01
1.378101706504821777e-01 -5.384259857237339020e-03 -5.959001928567886353e-02 2.282858341932296753e-01 3.030186295509338379e-01 3.086797595024108887e-01 3.669991791248321533e-01 -7.768669724464416504e-01
-4.604313373565673828e-01 1.831279397010803223e-01 -1.035199612379074097e-01 -4.227173328399658203e-01 1.741530746221542358e-01 -3.451318740844726562e-01 -3.809639066457748413e-02 -6.435559988021850586e-01
6.317935585975646973e-01 -2.466138154268264771e-01 1.544231027364730835e-01 -1.190656349062919617e-01 3.418383002281188965e-01 7.081972062587738037e-02 -4.750587046146392822e-01 -3.929958939552307129e-01
1.961707323789596558e-01 1.795245409011840820e-01 1.633698940277099609e-01 1.655507385730743408e-01 9.452214837074279785e-02 2.916079461574554443e-01 4.025633931159973145e-01 -7.868698835372924805e-01
1.163876876235008240e-01 3.230893611907958984e-01 1.973233073949813843e-01 6.274554133415222168e-02 1.902066171169281006e-01 3.196151554584503174e-01 3.582558929920196533e-01 -7.566465735435485840e-01
-3.145915269851684570e-01 4.098319709300994873e-01 -3.780837357044219971e-02 3.573764488101005554e-02 3.150225281715393066e-01 3.422373235225677490e-01 -3.525176644325256348e-01 -6.242828369140625000e-01
2.018651366233825684e-01 -1.176534891128540039e-01 5.102272629737854004e-01 3.685037791728973389e-01 5.066719651222229004e-01 1.707246154546737671e-01 1.775319427251815796e-01 -4.815600514411926270e-01
5.490305833518505096e-03 2.430006861686706543e-01 -1.952923685312271118e-01 -4.947399720549583435e-02 2.259614132344722748e-02 7.980267703533172607e-02 2.576320469379425049e-01 -9.094395637512207031e-01
-1.003192365169525146e-01 4.105668365955352783e-01 1.949668377637863159e-01 3.907074406743049622e-02 1.847892999649047852e-01 5.302045941352844238e-01 5.309763923287391663e-02 -6.809911727905273438e-01
1.505517512559890747e-01 5.253271460533142090e-01 2.932877838611602783e-01 3.866332173347473145e-01 -3.399604186415672302e-02 6.991171091794967651e-02 -2.848707735538482666e-01 -6.153599023818969727e-01
-1.518876701593399048e-01 2.098988890647888184e-01 3.790037035942077637e-01 4.577935338020324707e-01 -2.095696777105331421e-01 2.231426537036895752e-01 -2.181444764137268066e-01 -6.620836853981018066e-01
-2.887356281280517578e-01 -1.787791028618812561e-02 1.271255463361740112e-01 2.747437655925750732e-01 1.826714724302291870e-01 -8.697853982448577881e-02 3.984298110008239746e-01 -7.905609607696533203e-01
5.803764611482620239e-02 5.810785293579101562e-01 4.391314089298248291e-01 9.570046514272689819e-02 -1.390056312084197998e-01 -1.156086772680282593e-01 -2.451938688755035400e-01 -6.034704446792602539e-01
3.970420062541961670e-01 -2.046931833028793335e-01 4.081525206565856934e-01 -6.063311100006103516e-01 -4.832142591476440430e-02 2.463685423135757446e-01 -2.172799259424209595e-01 -3.949551284313201904e-01
-1.680472195148468018e-01 2.294890582561492920e-01 1.629301607608795166e-01 1.692125201225280762e-01 2.078674733638763428e-01 2.637658119201660156e-01 3.255317509174346924e-01 -8.032206892967224121e-01
2.835748791694641113e-01 -5.363011956214904785e-01 -2.720724791288375854e-02 1.268888711929321289e-01 4.384043514728546143e-01 1.576079130172729492e-01 2.033170014619827271e-01 -5.972846150398254395e-01
-3.988344669342041016e-01 1.178754493594169617e-02 2.121918089687824249e-02 4.006969928741455078e-01 3.136911690235137939e-01 -1.393533200025558472e-01 7.644989341497421265e-02 -7.457329630851745605e-01
4.261777997016906738e-01 -5.002691149711608887e-01 3.737964034080505371e-01 3.236472010612487793e-01 1.409394294023513794e-01 -3.072334229946136475e-01 -1.923978328704833984e-01 -4.151613116264343262e-01
-4.143868982791900635e-01 -9.488451480865478516e-02 6.520074605941772461e-01 2.100985646247863770e-01 7.324522361159324646e-03 3.190268576145172119e-01 1.594289094209671021e-01 -4.719914495944976807e-01
-7.345349341630935669e-02 4.184551537036895752e-02 4.707535803318023682e-01 3.913984596729278564e-01 2.927312552928924561e-01 -5.294539928436279297e-01 6.097811833024024963e-02 -4.983173906803131104e-01
2.047475613653659821e-02 -3.684546649456024170e-01 5.911087393760681152e-01 5.221979618072509766e-01 6.307386606931686401e-02 -2.742679603397846222e-02 -2.965171337127685547e-01 -3.860943913459777832e-01
1.940591931343078613e-01 -2.931721508502960205e-01 5.611489415168762207e-01 -3.142052888870239258e-01 3.965133428573608398e-01 -2.193727046251296997e-01 -3.293156623840332031e-01 -3.859817385673522949e-01
-2.356840670108795166e-01 -5.529045462608337402e-01 -2.359988093376159668e-01 -1.697444729506969452e-02 3.847126662731170654e-01 -3.372056782245635986e-02 -1.952217221260070801e-01 -6.288987994194030762e-01
-1.151863485574722290e-01 1.617459803819656372e-01 3.371282294392585754e-02 6.148415431380271912e-02 -4.479389488697052002e-01 3.600479662418365479e-01 -4.073889553546905518e-01 -6.777934432029724121e-01
6.825181245803833008e-01 -1.377603113651275635e-01 4.870866835117340088e-01 -1.649110615253448486e-01 2.688470184803009033e-01 -1.133032888174057007e-01 -2.374082431197166443e-02 -4.062782526016235352e-01
-1.266232281923294067e-01 2.955712974071502686e-01 7.939755171537399292e-02 3.772329688072204590e-01 9.545921534299850464e-02 -5.930439382791519165e-02 1.011211872100830078e-01 -8.515518307685852051e-01
2.304085940122604370e-01 1.854815632104873657e-01 -1.503184735774993896e-01 -3.254971280694007874e-02 -3.658865094184875488e-01 -9.944491088390350342e-02 2.724977768957614899e-02 -8.627563714981079102e-01
2.196734398603439331e-01 -3.547219336032867432e-01 -2.953637540340423584e-01 3.808291256427764893e-01 2.633554041385650635e-01 8.485980331897735596e-02 -2.978849038481712341e-02 -7.184711694717407227e-01
2.142987400293350220e-01 -5.061760544776916504e-01 -1.165978331118822098e-02 2.509773150086402893e-02 6.820003390312194824e-01 -2.580348253250122070e-01 -1.952593475580215454e-01 -3.567400872707366943e-01
-1.847369819879531860e-01 -6.510480642318725586e-01 4.281727969646453857e-02 -3.544431552290916443e-02 5.738217849284410477e-03 4.466946423053741455e-01 -2.354510128498077393e-02 -5.820614695549011230e-01
-1.761250644922256470e-01 1.491680834442377090e-02 3.198217153549194336e-01 -5.385917425155639648e-01 -1.387237384915351868e-02 -6.189135313034057617e-01 2.868250710889697075e-03 -4.394723176956176758e-01
-3.010489046573638916e-01 1.139146685600280762e-01 5.804690122604370117e-01 3.300554752349853516e-01 -7.522572576999664307e-02 2.382118850946426392e-01 -5.053957924246788025e-02 -6.209301352500915527e-01
-2.798356115818023682e-01 -5.146871209144592285e-01 1.129131913185119629e-01 4.203785657882690430e-01 2.624657154083251953e-01 -1.408329606056213379e-01 -3.855662941932678223e-01 -4.795185029506683350e-01
-1.871522814035415649e-01 -2.445742487907409668e-01 1.312292069196701050e-01 -3.359694778919219971e-01 -4.904704988002777100e-01 6.101657077670097351e-02 -2.856096252799034119e-02 -7.279841303825378418e-01
-5.119054913520812988e-01 -2.036448270082473755e-01 8.376564830541610718e-02 2.111952751874923706e-01 -1.247606799006462097e-01 4.113544523715972900e-01 -3.140172064304351807e-01 -6.012296080589294434e-01
-2.540480792522430420e-01 -5.166861042380332947e-02 1.037534996867179871e-01 4.436151087284088135e-01 8.564648032188415527e-02 1.814874559640884399e-01 1.788009703159332275e-01 -8.080767393112182617e-01
-3.129338324069976807e-01 2.537383437156677246e-01 -5.661747977137565613e-02 -5.328974127769470215e-01 2.975604534149169922e-01 -3.053617477416992188e-01 -5.553370341658592224e-02 -6.046752929687500000e-01
-2.273946255445480347e-02 -1.409656181931495667e-02 4.361422732472419739e-02 5.167259648442268372e-02 -4.734036028385162354e-01 2.304507791996002197e-01 2.558279596269130707e-02 -8.466633558273315430e-01
1.872402429580688477e-01 4.909163713455200195e-01 4.362769797444343567e-02 2.813485264778137207e-01 1.079313233494758606e-01 -7.022789120674133301e-02 -3.881781697273254395e-01 -6.896509528160095215e-01
2.770546972751617432e-01 3.997211158275604248e-01 3.245551586151123047e-01 2.815250754356384277e-01 2.820771038532257080e-01 -5.035826563835144043e-02 2.269954830408096313e-01 -6.672638058662414551e-01
2.611889839172363281e-01 -1.197418794035911560e-01 -3.323147892951965332e-01 2.952654063701629639e-01 4.438048899173736572e-01 1.449875086545944214e-01 -1.904626190662384033e-01 -6.823250055313110352e-01
-3.403361141681671143e-01 4.541130065917968750e-01 -7.334949076175689697e-02 3.203199058771133423e-02 6.633779406547546387e-02 2.531256675720214844e-01 -3.852113783359527588e-01 -6.743036508560180664e-01
2.156941033899784088e-02 -5.078655481338500977e-01 -1.714516282081604004e-01 3.574306666851043701e-01 3.356368541717529297e-01 -1.486879736185073853e-01 -1.064522117376327515e-01 -6.620897650718688965e-01
-3.597378730773925781e-01 1.468425393104553223e-01 4.973270297050476074e-01 -1.190071478486061096e-01 -3.748437762260437012e-01 1.475240588188171387e-01 -3.316871821880340576e-01 -5.614635944366455078e-01
2.114203572273254395e-01 -1.944333910942077637e-01 -3.775379359722137451e-01 2.523077130317687988e-01 1.396361291408538818e-01 2.567082643508911133e-01 4.866863414645195007e-02 -7.896436452865600586e-01
-3.104194998741149902e-01 4.607716798782348633e-01 4.230552017688751221e-01 -2.019759863615036011e-01 3.317197263240814209e-01 -1.356916129589080811e-01 -4.029533267021179199e-01 -4.251324534416198730e-01
-4.027828946709632874e-02 3.818137645721435547e-01 2.097813040018081665e-01 3.634199127554893494e-02 -8.151754736900329590e-02 2.306030839681625366e-01 2.521608173847198486e-01 -8.269576430320739746e-01
3.630189895629882812e-01 -1.564165055751800537e-01 -4.057113230228424072e-01 3.641190379858016968e-02 3.928876519203186035e-01 -3.152262866497039795e-01 -2.016127705574035645e-01 -6.192313432693481445e-01
-3.090927302837371826e-01 1.826442219316959381e-02 2.361106425523757935e-01 -5.246230363845825195e-01 7.758690416812896729e-02 -5.852357149124145508e-01 -5.022226646542549133e-02 -4.712831377983093262e-01
-6.173926964402198792e-02 -3.889234364032745361e-01 4.936945736408233643e-01 -4.116998612880706787e-01 2.776642739772796631e-01 2.804754972457885742e-01 3.234973549842834473e-01 -4.138615131378173828e-01
4.614185541868209839e-03 5.279397964477539062e-01 1.965572834014892578e-01 2.154247462749481201e-01 -1.298245042562484741e-01 2.000898420810699463e-01 -1.168797761201858521e-01 -7.521067857742309570e-01
-3.034368455410003662e-01 -5.678690671920776367e-01 -2.718429639935493469e-02 -3.767695650458335876e-02 2.362076193094253540e-01 3.723971247673034668e-01 -3.787858486175537109e-01 -4.953179955482482910e-01
-3.003527224063873291e-02 2.292455732822418213e-01 2.139053493738174438e-01 -1.573067307472229004e-01 -3.300252854824066162e-01 -5.205169916152954102e-01 -5.745070055127143860e-03 -7.043833136558532715e-01
-5.557600259780883789e-01 2.710433006286621094e-01 7.324472814798355103e-02 -3.447179794311523438e-01 3.407146930694580078e-01 2.325293049216270447e-02 4.147265106439590454e-02 -6.124737858772277832e-01
6.055184602737426758e-01 -1.720414757728576660e-01 -1.416755258105695248e-03 -4.493736624717712402e-01 -5.260691419243812561e-02 1.765019893646240234e-01 6.138492003083229065e-02 -6.034251451492309570e-01
2.580544054508209229e-01 -6.615362316370010376e-02 -1.244782730937004089e-01 -5.048242956399917603e-02 2.159766107797622681e-01 -6.251345872879028320e-01 1.288571506738662720e-01 -6.759771108627319336e-01
-2.554928064346313477e-01 1.132647469639778137e-01 -2.027731239795684814e-01 -2.457267045974731445e-01 1.278351806104183197e-02 -5.119840502738952637e-01 -5.858357548713684082e-01 -4.635746777057647705e-01
-2.628496587276458740e-01 -2.761145532131195068e-01 -1.512037813663482666e-01 -2.899019122123718262e-01 2.146480977535247803e-01 -6.015235185623168945e-01 -1.474069356918334961e-01 -5.640319585800170898e-01
8.663045614957809448e-02 4.650865197181701660e-01 2.760375663638114929e-02 3.476359546184539795e-01 1.773771196603775024e-01 2.751832902431488037e-01 -1.515555232763290405e-01 -7.241680622100830078e-01
-1.500984281301498413e-01 -1.600961834192276001e-01 2.061387747526168823e-01 -1.856821924448013306e-01 -5.111055970191955566e-01 -3.545467257499694824e-01 -1.865658462047576904e-01 -6.731490492820739746e-01
-2.394416481256484985e-01 3.348144292831420898e-01 1.671147793531417847e-01 -3.536141710355877876e-03 4.322111606597900391e-01 4.908488094806671143e-01 6.104894354939460754e-02 -6.092301011085510254e-01
-2.496950775384902954e-01 -5.121787190437316895e-01 2.234435677528381348e-01 -3.357990644872188568e-04 -7.414147257804870605e-02 -3.883662521839141846e-01 1.792504340410232544e-01 -6.610159873962402344e-01
-2.366606891155242920e-01 2.903659045696258545e-01 5.692353248596191406e-01 -2.435028702020645142e-01 -2.976390421390533447e-01 2.408092916011810303e-01 8.145339787006378174e-03 -5.742056965827941895e-01
-1.086412742733955383e-01 3.774389028549194336e-01 -1.424241717904806137e-02 -2.153084576129913330e-01 -2.630038857460021973e-01 -1.854920089244842529e-01 -7.548296451568603516e-02 -8.306023478507995605e-01
4.208090156316757202e-02 4.106173813343048096e-01 -2.317776978015899658e-01 2.357561141252517700e-01 9.969943016767501831e-02 -1.765343844890594482e-01 -2.627288997173309326e-01 -7.811464667320251465e-01
9.616022557020187378e-02 4.132037460803985596e-01 1.550565939396619797e-02 -2.784746885299682617e-01 4.932873845100402832e-01 -3.889247775077819824e-01 -5.441584624350070953e-03 -5.895785689353942871e-01
6.385785937309265137e-01 -2.893672585487365723e-01 2.829393744468688965e-01 -3.011108338832855225e-01 2.748706042766571045e-01 -2.047927975654602051e-01 3.036246821284294128e-02 -4.683436155319213867e-01
-1.143146455287933350e-01 -2.525576353073120117e-01 -4.071637094020843506e-01 -3.038484454154968262e-01 -1.752116344869136810e-02 4.341410696506500244e-01 -2.919266521930694580e-01 -6.253271102905273438e-01
9.021255373954772949e-02 -2.157939970493316650e-01 -3.552286326885223389e-01 2.982486486434936523e-01 2.528113722801208496e-01 -1.755972206592559814e-02 1.431460231542587280e-01 -8.033942580223083496e-01
1.995526254177093506e-01 -5.452504754066467285e-01 -1.180468872189521790e-01 2.645966112613677979e-01 3.347191512584686279e-01 -9.303754568099975586e-02 6.989722698926925659e-02 -6.733168363571166992e-01
1.867168098688125610e-01 -7.404649257659912109e-02 1.429794728755950928e-01 1.239472702145576477e-01 6.862951517105102539e-01 2.035047709941864014e-01 3.732135593891143799e-01 -5.216743946075439453e-01
-3.683593869209289551e-01 -7.135950028896331787e-02 3.896172642707824707e-01 3.529690802097320557e-01 -2.087824642658233643e-01 7.603289932012557983e-02 -1.168332844972610474e-01 -7.209780812263488770e-01
-2.791270613670349121e-01 4.033841490745544434e-01 1.879995167255401611e-01 2.564099729061126709e-01 5.031853914260864258e-01 -1.214424967765808105e-01 -2.053740322589874268e-01 -5.900484919548034668e-01
3.120890557765960693e-01 4.316677749156951904e-01 4.689348936080932617e-01 -8.823592215776443481e-02 3.072844147682189941e-01 2.544362843036651611e-01 1.795345991849899292e-01 -5.451456308364868164e-01
1.672556549310684204e-01 -4.796198904514312744e-01 -6.854633241891860962e-02 3.516878187656402588e-01 4.334126114845275879e-01 2.654155716300010681e-02 2.100920490920543671e-02 -6.516249775886535645e-01
-3.530654013156890869e-01 1.278822869062423706e-01 -2.671592868864536285e-02 3.502805531024932861e-01 4.184104204177856445e-01 2.866269052028656006e-01 -1.771247088909149170e-01 -6.685696840286254883e-01
1.083908379077911377e-01 -5.347734689712524414e-01 1.306059863418340683e-02 3.686220943927764893e-01 4.909174144268035889e-01 -1.059352532029151917e-01 -4.197132214903831482e-02 -5.587774515151977539e-01
2.198524922132492065e-01 -4.412950873374938965e-01 3.859456479549407959e-01 -6.593624353408813477e-01 9.139421582221984863e-02 -8.094216138124465942e-02 -1.828875243663787842e-01 -3.533530831336975098e-01
5.051246881484985352e-01 -3.976661264896392822e-01 2.961314618587493896e-01 -4.264267385005950928e-01 2.044287025928497314e-01 -2.839147150516510010e-01 -1.252040565013885498e-01 -4.232048690319061279e-01
-2.263502031564712524e-01 3.589755296707153320e-01 2.369983345270156860e-01 -2.974586784839630127e-01 -2.500588297843933105e-01 2.116072773933410645e-01 1.029697582125663757e-01 -7.465536594390869141e-01
-2.232750058174133301e-01 4.149509370326995850e-01 -5.053829401731491089e-02 2.785610556602478027e-01 9.727415442466735840e-02 -1.033567115664482117e-01 -1.095376610755920410e-01 -8.158860802650451660e-01
-6.043868064880371094e-01 -1.449944525957107544e-01 3.209979832172393799e-01 -4.620876014232635498e-01 -3.402287885546684265e-02 -3.082222044467926025e-01 -2.424954921007156372e-01 -3.770492672920227051e-01
-5.323984026908874512e-01 -2.156675755977630615e-01 3.405932486057281494e-01 -6.045532226562500000e-02 -1.934192031621932983e-01 1.590987592935562134e-01 1.067890822887420654e-01 -6.901113986968994141e-01
-1.687998175621032715e-01 3.323288261890411377e-01 -4.846769571304321289e-02 -2.481946945190429688e-01 3.777708411216735840e-01 -4.259549081325531006e-01 6.393512338399887085e-02 -6.847469806671142578e-01
-6.766961514949798584e-02 3.485193848609924316e-01 1.777869015932083130e-01 -4.242365062236785889e-02 -1.390723418444395065e-02 1.379614025354385376e-01 3.559389710426330566e-01 -8.334433436393737793e-01
3.302087783813476562e-01 -1.519635617733001709e-01 -1.593958735466003418e-01 2.933159172534942627e-01 3.883128464221954346e-01 -1.688680946826934814e-01 2.303176075220108032e-01 -7.239325642585754395e-01
6.301838159561157227e-01 -1.891511678695678711e-01 6.093321740627288818e-02 -3.640664517879486084e-01 1.731665432453155518e-01 1.249208673834800720e-01 1.688249260187149048e-01 -5.972763299942016602e-01
2.162239998579025269e-01 3.857894837856292725e-01 3.024180531501770020e-01 2.094772458076477051e-02 -4.159218668937683105e-01 2.625780999660491943e-01 -3.104504048824310303e-01 -6.117191910743713379e-01
6.371342390775680542e-02 2.177244275808334351e-01 2.192645221948623657e-01 -3.677389025688171387e-01 -4.389085769653320312e-01 3.212301433086395264e-01 -8.238889276981353760e-02 -6.801546812057495117e-01
-5.768475681543350220e-02 -5.177153348922729492e-01 3.816815316677093506e-01 -6.097212433815002441e-01 1.566807031631469727e-01 -2.130282521247863770e-01 -7.394196838140487671e-02 -3.685175478458404541e-01
4.330788925290107727e-02 -4.548482298851013184e-01 6.391127109527587891e-01 3.753043413162231445e-01 1.156443059444427490e-01 -1.574157029390335083e-01 -2.697815299034118652e-01 -3.619167506694793701e-01
5.042138695716857910e-01 -4.198265075683593750e-01 6.728993356227874756e-02 -1.707508414983749390e-01 2.849868535995483398e-01 1.911962330341339111e-01 -5.029600262641906738e-01 -4.063103199005126953e-01
-1.108061075210571289e-01 2.967280745506286621e-01 -3.690205141901969910e-02 1.352662444114685059e-01 3.637318611145019531e-01 4.379894137382507324e-01 1.064492389559745789e-01 -7.379353642463684082e-01
-1.990698873996734619e-01 -1.753252446651458740e-01 5.244709849357604980e-01 -1.403398513793945312e-01 -3.920142948627471924e-01 2.046505063772201538e-01 1.638994514942169189e-01 -6.422205567359924316e-01
2.547867409884929657e-02 3.965249657630920410e-01 -1.869047284126281738e-01 9.513422846794128418e-02 -2.138382047414779663e-01 -2.446915954351425171e-01 -3.520264029502868652e-01 -7.540634274482727051e-01
-4.845740497112274170e-01 2.565291225910186768e-01 1.393868923187255859e-01 1.441799104213714600e-01 -2.066365331411361694e-01 -3.790156170725822449e-02 -2.443384081125259399e-01 -7.452031970024108887e-01
5.288767218589782715e-01 -4.181286096572875977e-01 3.028072416782379150e-01 -4.036754667758941650e-01 2.419515252113342285e-01 -2.304811477661132812e-01 -8.491536229848861694e-02 -4.146555662155151367e-01
2.807704806327819824e-01 -7.349794358015060425e-02 -3.864277005195617676e-01 3.980863839387893677e-02 4.455436468124389648e-01 -1.186306029558181763e-01 1.967043988406658173e-02 -7.428900003433227539e-01
-4.712704718112945557e-01 -3.564136326313018799e-01 -6.007938459515571594e-02 3.681382536888122559e-02 -6.288227438926696777e-02 3.671350479125976562e-01 -3.846646547317504883e-01 -5.993325710296630859e-01
-2.705477178096771240e-01 -4.323720335960388184e-01 4.997047781944274902e-01 1.527190655469894409e-01 2.429961264133453369e-01 -4.052153825759887695e-01 9.144619107246398926e-02 -4.849962294101715088e-01
1.330895125865936279e-01 2.530058920383453369e-01 2.361208051443099976e-01 -3.229269012808799744e-02 -3.687080144882202148e-01 -3.290810883045196533e-01 -4.035805538296699524e-02 -7.846086621284484863e-01
1.754732877016067505e-01 3.624003529548645020e-01 4.437822103500366211e-01 7.355897873640060425e-02 -4.145472645759582520e-01 -5.023517832159996033e-02 -1.837448924779891968e-01 -6.537478566169738770e-01
-2.088514566421508789e-01 3.807798922061920166e-01 1.664855778217315674e-01 -4.409381151199340820e-01 4.296906664967536926e-02 -3.397919833660125732e-01 -3.878636956214904785e-01 -5.670103430747985840e-01
1.909668557345867157e-02 2.162873148918151855e-01 1.094498708844184875e-01 -1.663934886455535889e-01 3.742848336696624756e-01 3.505622446537017822e-01 3.899774849414825439e-01 -7.057785391807556152e-01
-4.139158725738525391e-01 -3.206716477870941162e-01 2.384715015068650246e-03 -1.917532980442047119e-01 -2.043405026197433472e-01 -3.671796321868896484e-01 -1.197565495967864990e-01 -7.057979702949523926e-01
-3.205164670944213867e-01 -2.717936597764492035e-02 -3.286304697394371033e-02 5.354542732238769531e-01 1.619813442230224609e-01 -1.423729397356510162e-02 -1.290676146745681763e-01 -7.520904541015625000e-01
-9.777567535638809204e-02 7.544357329607009888e-02 4.313474297523498535e-01 -1.786913536489009857e-02 -3.346343040466308594e-01 -1.114113405346870422e-01 -2.061330825090408325e-01 -7.946603298187255859e-01
5.428424477577209473e-01 -1.243397071957588196e-01 8.734229207038879395e-02 -3.524990677833557129e-01 1.650950312614440918e-01 -4.665681719779968262e-01 -3.616468310356140137e-01 -4.269035756587982178e-01
1.383812353014945984e-02 -4.940554499626159668e-01 2.558767497539520264e-01 -5.816734433174133301e-01 -2.591685652732849121e-01 9.061699360609054565e-02 -1.691168248653411865e-01 -4.979161918163299561e-01
-5.193846225738525391e-01 2.826363444328308105e-01 4.112327098846435547e-01 -4.528680741786956787e-01 -2.564298687502741814e-03 -1.797152161598205566e-01 -1.263811737298965454e-01 -4.773659706115722656e-01
7.652697712182998657e-02 4.867614805698394775e-01 4.172573685646057129e-01 1.540001183748245239e-01 -1.462757736444473267e-01 -2.886387109756469727e-01 -2.530660033226013184e-01 -6.250086426734924316e-01
3.074633702635765076e-02 5.758343338966369629e-01 1.727407127618789673e-01 -5.036247894167900085e-02 -1.883240044116973877e-01 -9.396002441644668579e-02 -1.654682904481887817e-01 -7.506127953529357910e-01
1.078677177429199219e-01 6.045340299606323242e-01 5.822712928056716919e-02 -1.669658422470092773e-01 -9.963335096836090088e-02 -1.360273826867341995e-02 -6.674982607364654541e-02 -7.596499919891357422e-01
-5.952594876289367676e-01 -2.391832023859024048e-01 2.245907932519912720e-01 2.149395346641540527e-01 7.078122347593307495e-02 -9.012603014707565308e-02 -1.094753146171569824e-01 -6.831545233726501465e-01
-1.891252845525741577e-01 -2.471471577882766724e-01 3.695243299007415771e-01 -8.405841886997222900e-02 -4.538978338241577148e-01 2.860848009586334229e-01 -1.429584920406341553e-01 -6.717372536659240723e-01
-2.380620837211608887e-01 -5.145940184593200684e-01 -2.070686221122741699e-01 -1.754058897495269775e-01 -1.614831238985061646e-01 3.011478781700134277e-01 -1.677284687757492065e-01 -6.782146692276000977e-01
-2.963479757308959961e-01 -2.910670042037963867e-01 2.918202579021453857e-01 2.653742954134941101e-02 -4.108677506446838379e-01 1.516797393560409546e-01 5.849760025739669800e-02 -7.391573786735534668e-01
-2.807375788688659668e-01 -1.718819141387939453e-01 -1.393587440252304077e-01 -1.957936882972717285e-01 -1.340299695730209351e-01 1.986283957958221436e-01 2.732395529747009277e-01 -8.377410173416137695e-01
6.113846898078918457e-01 -1.787516474723815918e-01 8.096966147422790527e-02 -4.184270501136779785e-01 2.773866355419158936e-01 3.348236903548240662e-02 1.239755153656005859e-01 -5.649645924568176270e-01
-4.279350638389587402e-01 -1.200239062309265137e-01 2.040850818157196045e-01 2.788565456867218018e-01 2.228153049945831299e-01 3.759480416774749756e-01 6.596399471163749695e-03 -7.014465332031250000e-01
-1.107079908251762390e-01 -2.677661478519439697e-01 4.443388879299163818e-01 -5.148271471261978149e-02 -4.734984040260314941e-01 -2.876946516335010529e-02 -1.394308730959892273e-02 -7.005246877670288086e-01
-1.350601464509963989e-01 8.054249733686447144e-02 -2.088242024183273315e-02 -4.320081174373626709e-01 -3.641884922981262207e-01 -1.455679833889007568e-01 -3.747912123799324036e-02 -7.955983877182006836e-01
1.564479917287826538e-01 3.251772820949554443e-01 5.430315807461738586e-02 -2.130631953477859497e-01 7.056356668472290039e-01 -2.302953898906707764e-01 1.619866676628589630e-02 -5.198259949684143066e-01
-4.568181037902832031e-01 -3.688952624797821045e-01 2.112749963998794556e-01 2.418851256370544434e-01 -1.071951761841773987e-01 -2.121692895889282227e-02 -5.930084735155105591e-02 -7.325506210327148438e-01
-3.649923205375671387e-01 -2.832016646862030029e-01 4.671664535999298096e-01 -9.236014634370803833e-02 -3.056039512157440186e-01 1.754932254552841187e-01 1.367787420749664307e-01 -6.456798315048217773e-01
-4.207069277763366699e-01 1.823438405990600586e-01 2.845499813556671143e-01 -2.576389014720916748e-01 -3.192537426948547363e-01 1.195470020174980164e-01 -1.644520312547683716e-01 -7.065064311027526855e-01
-3.365425169467926025e-01 -4.711013138294219971e-01 5.631222128868103027e-01 5.189305543899536133e-02 3.941281139850616455e-02 -3.650539517402648926e-01 -7.625636458396911621e-02 -4.520733654499053955e-01
-5.040099620819091797e-01 -8.767038583755493164e-03 6.667374968528747559e-01 9.057661145925521851e-02 2.348622679710388184e-01 1.394634395837783813e-01 -2.089842408895492554e-01 -4.181738495826721191e-01
-1.856028437614440918e-01 3.091677725315093994e-01 1.287891119718551636e-01 1.852594316005706787e-01 3.031286597251892090e-01 6.179993152618408203e-01 -2.270072400569915771e-01 -5.419564843177795410e-01
-7.713409513235092163e-02 -4.522856771945953369e-01 7.498901486396789551e-01 -7.194035500288009644e-02 7.079607993364334106e-02 -2.864582836627960205e-01 -1.042866855859756470e-01 -3.521807491779327393e-01
-4.884027838706970215e-01 -1.844864934682846069e-01 2.237723618745803833e-01 -3.576796650886535645e-01 9.640475362539291382e-02 4.634801149368286133e-01 1.530163288116455078e-01 -5.494514703750610352e-01
-9.521467238664627075e-02 2.408870868384838104e-02 -2.759787440299987793e-01 5.391347222030162811e-03 -2.858496904373168945e-01 3.763476610183715820e-01 -1.059369817376136780e-01 -8.243727087974548340e-01
1.675044596195220947e-01 -3.096862435340881348e-01 -4.306552112102508545e-01 1.278687715530395508e-01 3.618794381618499756e-01 -1.261122673749923706e-01 -8.207723498344421387e-02 -7.215432524681091309e-01
-8.188509196043014526e-02 5.142818689346313477e-01 8.476258814334869385e-02 1.553806215524673462e-01 7.480955868959426880e-02 -1.183837279677391052e-01 -2.198131941258907318e-02 -8.230352401733398438e-01
-2.041111439466476440e-01 -1.911997981369495392e-02 4.620481655001640320e-02 5.649125576019287109e-01 2.501702308654785156e-01 -1.304109990596771240e-01 -4.313492476940155029e-01 -6.091451048851013184e-01
-2.308859080076217651e-01 3.290401399135589600e-01 2.369071990251541138e-01 -1.369413584470748901e-01 -2.269340455532073975e-01 -2.850250899791717529e-01 -3.843612596392631531e-02 -7.933036088943481445e-01
-3.681422770023345947e-01 -3.614500761032104492e-01 4.505742788314819336e-01 -6.296783685684204102e-02 2.356624007225036621e-01 -4.998480677604675293e-01 9.041044861078262329e-02 -4.618270397186279297e-01
-2.696086764335632324e-01 -3.434777259826660156e-01 3.336369693279266357e-01 1.511194705963134766e-01 2.563019692897796631e-01 -5.020176172256469727e-01 1.307973563671112061e-01 -5.834065675735473633e-01
-3.387325704097747803e-01 -6.255210638046264648e-01 2.830444276332855225e-01 2.921967506408691406e-01 1.119508743286132812e-01 6.500342488288879395e-02 -7.521351426839828491e-02 -5.532404780387878418e-01
2.344746589660644531e-01 -5.745086669921875000e-01 -6.141290441155433655e-02 -9.846155345439910889e-02 3.913482725620269775e-01 -1.397455632686614990e-01 1.381863951683044434e-01 -6.400917172431945801e-01
-1.093405038118362427e-01 2.057038247585296631e-01 4.255266487598419189e-01 -9.133003652095794678e-03 -4.669718742370605469e-01 -1.524212956428527832e-01 -1.092113107442855835e-01 -7.150887846946716309e-01
-3.338693082332611084e-01 -5.605227947235107422e-01 -9.224569797515869141e-02 -3.744461238384246826e-01 3.462081551551818848e-01 2.241671830415725708e-01 -2.306629568338394165e-01 -4.497886896133422852e-01
-2.440997771918773651e-02 -5.720796585083007812e-01 4.743549823760986328e-01 -4.337581396102905273e-01 8.399253338575363159e-02 -2.484270557761192322e-02 -3.287262320518493652e-01 -3.784671127796173096e-01
1.246197801083326340e-02 -4.786679893732070923e-02 -9.204826503992080688e-02 6.036780029535293579e-02 5.930131077766418457e-01 -5.384815931320190430e-01 1.342552751302719116e-01 -5.707757472991943359e-01
-2.348350584506988525e-01 -4.853468835353851318e-01 1.080431565642356873e-01 -3.751910626888275146e-01 1.398384943604469299e-02 -3.053203523159027100e-01 2.553004324436187744e-01 -6.310743093490600586e-01
3.301288187503814697e-01 5.008429288864135742e-01 -1.984153687953948975e-01 -6.896887719631195068e-02 2.405735552310943604e-01 5.279148370027542114e-02 -3.453693091869354248e-01 -6.450610756874084473e-01
6.567823141813278198e-02 4.342046976089477539e-01 3.241997361183166504e-01 1.976682841777801514e-01 8.113755285739898682e-02 -5.237273573875427246e-01 -2.607207000255584717e-01 -5.604691505432128906e-01
-2.078364640474319458e-01 -5.276966691017150879e-01 4.159401357173919678e-01 -3.759428858757019043e-01 2.355695068836212158e-01 1.772444099187850952e-01 1.944877952337265015e-01 -4.891493618488311768e-01
-1.825860887765884399e-01 4.173586145043373108e-02 2.324392199516296387e-01 -1.686967909336090088e-01 -4.364546537399291992e-01 -4.387194812297821045e-01 -2.964612543582916260e-01 -6.415427327156066895e-01
-4.051697850227355957e-01 -1.255347430706024170e-01 -2.754488289356231689e-01 -1.972302645444869995e-01 -2.231159508228302002e-01 1.009355559945106506e-01 -5.260761827230453491e-02 -8.016050457954406738e-01
1.301837861537933350e-01 2.732457518577575684e-01 3.593156635761260986e-01 2.097851336002349854e-01 -4.220483899116516113e-01 -1.326243765652179718e-02 -2.463456094264984131e-01 -7.044746279716491699e-01
-3.918082416057586670e-01 -4.084812998771667480e-01 4.643505811691284180e-01 -1.295903027057647705e-01 -6.603267043828964233e-02 -4.616574645042419434e-01 -1.212570890784263611e-01 -4.637056589126586914e-01
-2.789048552513122559e-01 -3.880186378955841064e-01 3.994837403297424316e-01 4.293513596057891846e-01 4.324886500835418701e-01 -1.377332508563995361e-01 -2.752928137779235840e-01 -3.819959461688995361e-01
6.442768871784210205e-02 -4.127306342124938965e-01 3.275418877601623535e-01 -4.623104035854339600e-01 4.442573338747024536e-02 -4.674390852451324463e-01 -1.871936023235321045e-01 -4.989723861217498779e-01
1.912408173084259033e-01 -4.677370488643646240e-01 -8.318856358528137207e-02 2.818534672260284424e-01 2.925099134445190430e-01 1.849747598171234131e-01 8.857624232769012451e-02 -7.284668087959289551e-01
-2.893188893795013428e-01 -2.816417217254638672e-01 -1.111315339803695679e-01 9.831611067056655884e-02 -2.872367799282073975e-01 3.843087553977966309e-01 -3.424715697765350342e-01 -6.837187409400939941e-01
1.747435629367828369e-01 -5.655402541160583496e-01 -1.203741133213043213e-01 6.268128752708435059e-02 5.044641494750976562e-01 -1.349182724952697754e-01 1.215647440403699875e-02 -5.986446738243103027e-01
6.012261509895324707e-01 -2.115418165922164917e-01 8.762469887733459473e-02 -2.562019526958465576e-01 1.871022135019302368e-01 1.257521361112594604e-01 -5.166736841201782227e-01 -4.502079486846923828e-01
-5.035125017166137695e-01 8.502212911844253540e-02 3.328295052051544189e-01 2.664045989513397217e-01 4.240089654922485352e-01 1.401674002408981323e-01 -3.269812762737274170e-01 -5.011508464813232422e-01
