# Supplementary material for: Where is your field going? A machine learning approach to study the relative motion of the domains of physics
Source: PLoS One. 2020 Jun 18;15(6):e0233997. doi: 10.1371/journal.pone.0233997 (PMC7302634; doi:10.1371/journal.pone.0233997)
Supplement: S13 Data — (ZIP) [file pone.0233997.s013.zip › 12/Pacs4Run_12_VS_500_embeddings1995-1999ED8.txt]

-3.196561038494110107e-01 5.347327589988708496e-01 2.905636131763458252e-01 8.377456665039062500e-02 2.939411997795104980e-01 1.418143361806869507e-01 -1.912758797407150269e-01 6.142768859863281250e-01
-2.913213372230529785e-01 4.458560049533843994e-01 -7.464893162250518799e-02 6.415714621543884277e-01 -2.745179533958435059e-01 -1.414942145347595215e-01 2.037958055734634399e-01 4.027956426143646240e-01
-3.030376732349395752e-01 8.375903367996215820e-01 1.910253018140792847e-01 3.559179008007049561e-01 -7.802864164113998413e-02 1.816685944795608521e-01 4.082268849015235901e-02 -5.180970579385757446e-02
-5.183205604553222656e-01 -1.140578836202621460e-01 8.388867601752281189e-03 -9.762308001518249512e-02 -1.502705067396163940e-01 1.636583656072616577e-01 4.084578529000282288e-02 8.109874129295349121e-01
-5.565082430839538574e-01 2.304639667272567749e-01 6.135805249214172363e-01 9.341371804475784302e-02 -2.376329302787780762e-01 -1.705876588821411133e-01 -3.040303289890289307e-01 2.719810903072357178e-01
-2.407380938529968262e-01 9.085340797901153564e-02 -4.395378828048706055e-01 4.018181562423706055e-01 2.493282854557037354e-01 1.638303846120834351e-01 -3.609612286090850830e-01 5.998681783676147461e-01
-4.908596575260162354e-01 3.826792836189270020e-01 -6.586554925888776779e-03 -2.656984329223632812e-01 -2.802146375179290771e-01 -8.985632658004760742e-02 -3.724672645330429077e-02 6.737897396087646484e-01
-1.986072659492492676e-01 5.891543626785278320e-01 4.547276794910430908e-01 3.403660356998443604e-01 -1.538589447736740112e-01 -3.859968185424804688e-01 -2.136870771646499634e-01 2.692539989948272705e-01
-4.032503366470336914e-01 -1.263614445924758911e-01 2.435529679059982300e-01 4.820953309535980225e-01 -5.277450010180473328e-02 -2.434801757335662842e-01 2.173727005720138550e-01 6.483590602874755859e-01
-6.867047548294067383e-01 5.409484505653381348e-01 1.299801915884017944e-01 -3.447717288509011269e-03 -2.696772813796997070e-01 1.833131909370422363e-01 -1.533780843019485474e-01 2.984128892421722412e-01
-7.274804711341857910e-01 -1.740697622299194336e-01 3.400036692619323730e-01 1.300709396600723267e-01 -9.977235458791255951e-03 1.452235877513885498e-01 2.499760091304779053e-01 4.735752344131469727e-01
-6.115916967391967773e-01 2.020887881517410278e-01 2.980469726026058197e-02 5.548655986785888672e-01 -2.579801976680755615e-01 3.126241564750671387e-01 -8.684080094099044800e-02 3.232993185520172119e-01
-1.933924555778503418e-01 6.050944700837135315e-02 -7.955776900053024292e-02 3.910733386874198914e-02 2.626898288726806641e-01 -2.158648818731307983e-01 4.893131256103515625e-01 7.720416784286499023e-01
-7.136519998311996460e-02 7.584119588136672974e-02 1.371038258075714111e-01 4.213179051876068115e-01 -3.629501760005950928e-01 1.814971864223480225e-01 5.599582195281982422e-01 5.609114766120910645e-01
-4.904501736164093018e-01 -1.702145300805568695e-02 1.207329183816909790e-01 -2.912031710147857666e-01 -2.308613210916519165e-01 1.156154051423072815e-01 -1.934735290706157684e-02 7.699059247970581055e-01
-5.384854674339294434e-01 -2.720242738723754883e-01 2.770842611789703369e-01 3.785645663738250732e-01 1.529804170131683350e-01 -5.666140094399452209e-02 1.053980290889739990e-01 6.150016784667968750e-01
-1.606709361076354980e-01 -6.400450132787227631e-03 1.616873294115066528e-01 4.347051084041595459e-01 -6.629507243633270264e-02 4.986169636249542236e-01 5.656476020812988281e-01 4.313485920429229736e-01
5.615317821502685547e-02 2.123614996671676636e-01 4.753596782684326172e-01 1.990276277065277100e-01 -1.608688533306121826e-01 6.953999996185302734e-01 -1.754729300737380981e-01 3.819946944713592529e-01
-2.641707360744476318e-01 4.479686543345451355e-02 5.569930076599121094e-01 1.943472474813461304e-01 1.347442865371704102e-01 5.366200208663940430e-01 -3.584733605384826660e-01 3.815427124500274658e-01
-5.045601129531860352e-01 6.899563074111938477e-01 2.467243075370788574e-01 1.676362305879592896e-01 1.178592741489410400e-01 -2.059971094131469727e-01 3.310840725898742676e-01 1.202585026621818542e-01
-5.303761363029479980e-01 3.809424638748168945e-01 -2.183252200484275818e-02 6.154291033744812012e-01 3.831246197223663330e-01 3.677497059106826782e-02 2.241498231887817383e-02 2.138108760118484497e-01
4.480226337909698486e-01 1.509252004325389862e-02 3.187061846256256104e-01 1.363792121410369873e-01 1.436076909303665161e-01 -2.995079755783081055e-02 -4.133775830268859863e-02 8.097197413444519043e-01
-4.976611137390136719e-01 3.363367170095443726e-02 6.411281824111938477e-01 5.505752936005592346e-02 4.924241919070482254e-03 4.129357039928436279e-01 -2.654080688953399658e-01 3.100708127021789551e-01
-6.101745367050170898e-01 4.303810000419616699e-02 9.990282356739044189e-02 5.537768602371215820e-01 -2.205118238925933838e-01 1.855702400207519531e-01 1.866827756166458130e-01 4.373480379581451416e-01
-4.104783535003662109e-01 -3.564722090959548950e-02 3.236697614192962646e-01 7.102613449096679688e-01 -2.048672735691070557e-01 -7.057791110128164291e-03 7.352998107671737671e-02 4.166252315044403076e-01
-5.046622753143310547e-01 -8.698854595422744751e-02 6.662247180938720703e-01 4.503385722637176514e-02 1.283945292234420776e-01 3.459251821041107178e-01 -1.928212046623229980e-01 3.442905843257904053e-01
-4.500809311866760254e-01 -3.171551227569580078e-01 2.532703876495361328e-01 2.567470371723175049e-01 -1.425458211451768875e-02 -5.371845513582229614e-02 1.442052125930786133e-01 7.368113398551940918e-01
-1.196886003017425537e-01 -1.801808364689350128e-02 -9.143661707639694214e-02 2.378073334693908691e-01 -4.296367466449737549e-01 5.749569535255432129e-01 1.571342051029205322e-01 6.169136762619018555e-01
3.374743163585662842e-01 1.513534188270568848e-01 2.941219210624694824e-01 1.288246512413024902e-01 -2.191787660121917725e-01 1.411957442760467529e-01 -4.264836907386779785e-01 7.143079042434692383e-01
-6.169510483741760254e-01 2.303294837474822998e-01 1.210341826081275940e-01 5.531274080276489258e-01 2.738324999809265137e-01 -8.651689440011978149e-02 2.646396756172180176e-01 3.053147494792938232e-01
-2.163593918085098267e-01 2.604053355753421783e-03 2.901375666260719299e-02 8.122037649154663086e-01 1.359315812587738037e-01 2.105503901839256287e-02 1.524596065282821655e-01 5.005001425743103027e-01
-7.102334499359130859e-02 3.581846654415130615e-01 1.092824786901473999e-01 -2.853682935237884521e-01 7.405468821525573730e-02 5.983527898788452148e-01 -3.778905868530273438e-01 5.166916847229003906e-01
-4.265455603599548340e-01 1.957660764455795288e-01 -2.558894921094179153e-04 4.221298694610595703e-01 8.767732977867126465e-02 1.655027419328689575e-01 6.348456740379333496e-01 4.042691886425018311e-01
-7.977650314569473267e-02 3.906508386135101318e-01 4.857074022293090820e-01 2.572531998157501221e-01 3.970832228660583496e-01 4.420369565486907959e-01 -3.721434175968170166e-01 2.176561653614044189e-01
-3.247156143188476562e-01 -6.147225573658943176e-02 2.247334122657775879e-01 3.407707512378692627e-01 -3.529829978942871094e-01 4.783342480659484863e-01 3.485502898693084717e-01 4.992627203464508057e-01
-4.095436036586761475e-01 2.490458190441131592e-01 5.199034214019775391e-01 2.075345665216445923e-01 -5.817174315452575684e-01 3.611131384968757629e-02 9.403562545776367188e-02 3.291474580764770508e-01
-8.318030275404453278e-03 -9.750420600175857544e-02 5.773264169692993164e-01 2.828731238842010498e-01 4.337762668728828430e-02 5.422472953796386719e-01 -1.517773121595382690e-01 5.080853104591369629e-01
-1.874618977308273315e-01 1.636884212493896484e-01 -4.391947686672210693e-01 4.523648619651794434e-01 9.764333814382553101e-02 -4.449131339788436890e-02 -7.226859778165817261e-02 7.237413525581359863e-01
-3.092333376407623291e-01 -1.292810440063476562e-01 3.122767508029937744e-01 6.686406731605529785e-01 -2.000113874673843384e-01 1.308653801679611206e-01 1.503003537654876709e-01 5.131703019142150879e-01
-5.802183747291564941e-01 -1.220948323607444763e-01 1.622705720365047455e-02 4.880586266517639160e-01 1.788738965988159180e-01 1.267082057893276215e-02 2.263592556118965149e-02 6.142525672912597656e-01
-3.156220018863677979e-01 1.661300063133239746e-01 -9.863244742155075073e-02 5.443174839019775391e-01 3.909792006015777588e-02 1.086886972188949585e-01 5.705645680427551270e-01 4.773760735988616943e-01
-3.057116270065307617e-01 2.613775730133056641e-01 -6.949689239263534546e-02 7.658864259719848633e-01 1.111612766981124878e-01 2.229618579149246216e-01 2.752875685691833496e-01 3.300882577896118164e-01
-2.193721979856491089e-01 2.712953388690948486e-01 -4.551672935485839844e-01 4.815517067909240723e-01 -2.483349852263927460e-02 1.187069155275821686e-02 -6.227257847785949707e-02 6.592191457748413086e-01
5.604709032922983170e-03 2.675853669643402100e-01 -3.181864023208618164e-01 6.048937439918518066e-01 1.966344863176345825e-01 2.218346297740936279e-01 3.491699695587158203e-01 5.014302134513854980e-01
-2.593865394592285156e-01 -5.493661388754844666e-02 -7.177168969064950943e-03 7.899219393730163574e-01 -1.238469313830137253e-02 4.349371418356895447e-02 -1.412402242422103882e-01 5.326150059700012207e-01
-4.782868027687072754e-01 1.920129172503948212e-02 1.662479639053344727e-01 6.755602955818176270e-01 -1.049191281199455261e-01 7.332272827625274658e-02 2.512427568435668945e-01 4.553523361682891846e-01
-2.365134209394454956e-01 -6.880795955657958984e-02 4.046346060931682587e-03 7.532301545143127441e-01 1.439646929502487183e-01 -3.401843085885047913e-02 2.703361387830227613e-04 5.916686654090881348e-01
1.935644298791885376e-01 2.071686685085296631e-01 7.290435433387756348e-01 -9.084900468587875366e-02 -1.630168110132217407e-01 5.511194467544555664e-02 6.695690099149942398e-03 5.917765498161315918e-01
3.425185382366180420e-01 6.568261384963989258e-01 5.938017275184392929e-03 5.245234370231628418e-01 -2.153344601392745972e-01 -1.451655626296997070e-01 9.123649448156356812e-02 3.167561590671539307e-01
-4.068910181522369385e-01 2.130699306726455688e-01 -3.472390472888946533e-01 2.373498678207397461e-01 1.736895889043807983e-01 6.638429313898086548e-02 3.514570891857147217e-01 6.738203763961791992e-01
-4.476018249988555908e-01 1.724640466272830963e-02 3.692228794097900391e-01 -1.955820471048355103e-01 -2.579656541347503662e-01 -3.896778449416160583e-02 -1.559302508831024170e-01 7.296562790870666504e-01
-6.492957472801208496e-01 3.495524227619171143e-01 -3.636205941438674927e-02 5.082744359970092773e-01 -1.803711205720901489e-01 1.757318228483200073e-01 1.534432470798492432e-01 3.310632109642028809e-01
-2.496770024299621582e-01 2.548150122165679932e-01 -2.682386524975299835e-02 2.869387865066528320e-01 -6.057006120681762695e-01 3.992734551429748535e-01 1.973004341125488281e-01 4.737695455551147461e-01
-3.831086754798889160e-01 4.535416662693023682e-01 -9.692196547985076904e-02 6.711008548736572266e-01 2.430118024349212646e-01 1.338610500097274780e-01 2.641945779323577881e-01 2.024478912353515625e-01
3.642002642154693604e-01 2.280236929655075073e-01 2.052659988403320312e-01 -8.859083056449890137e-02 -3.943866789340972900e-01 2.155169844627380371e-01 -2.121591717004776001e-01 7.199867963790893555e-01
-5.529761910438537598e-01 3.050238192081451416e-01 2.340937592089176178e-02 5.996363162994384766e-01 -3.049669861793518066e-01 1.852501481771469116e-01 9.982551634311676025e-02 3.221466839313507080e-01
-1.413178164511919022e-02 3.041169643402099609e-01 3.245366215705871582e-01 9.084002673625946045e-02 3.726884424686431885e-01 7.152250409126281738e-01 -1.222817003726959229e-01 3.582467436790466309e-01
-5.174334645271301270e-01 2.390686720609664917e-01 -1.082082744687795639e-02 -2.651558518409729004e-01 -2.959539294242858887e-01 1.278812587261199951e-01 -2.606398165225982666e-01 6.578817963600158691e-01
-3.019450046122074127e-02 3.262089490890502930e-01 4.801534116268157959e-01 6.941154599189758301e-01 -9.124380536377429962e-03 -2.479179501533508301e-01 -1.214372068643569946e-01 3.225505053997039795e-01
-5.849566459655761719e-01 3.242536485195159912e-01 -1.407520771026611328e-01 5.192433595657348633e-01 -2.717740535736083984e-01 1.522124260663986206e-01 5.021585524082183838e-02 4.046096801757812500e-01
-5.202786922454833984e-01 4.124894440174102783e-01 6.382367759943008423e-02 6.724711656570434570e-01 2.262290865182876587e-01 -4.167667776346206665e-02 1.036096960306167603e-01 1.980411708354949951e-01
-1.625554561614990234e-01 -4.132794961333274841e-02 -2.636487782001495361e-01 4.407780468463897705e-01 2.403577417135238647e-01 -8.207020908594131470e-02 1.681050956249237061e-01 7.844138741493225098e-01
-3.821576833724975586e-01 2.917526364326477051e-01 -2.798355221748352051e-01 -6.002520769834518433e-02 -1.501652896404266357e-01 -6.338401883840560913e-02 -2.607592642307281494e-01 7.696508765220642090e-01
-4.312680661678314209e-01 5.319856852293014526e-02 1.350475102663040161e-01 7.866138219833374023e-01 -2.285698056221008301e-02 1.633041501045227051e-01 9.290745854377746582e-02 3.719625473022460938e-01
4.142992943525314331e-02 1.804378032684326172e-01 6.015915870666503906e-01 1.885008066892623901e-01 2.827138006687164307e-01 6.251239776611328125e-01 1.259143054485321045e-01 2.858657538890838623e-01
-2.055883854627609253e-01 5.731194019317626953e-01 1.840871274471282959e-01 -1.712537705898284912e-01 -2.879588678479194641e-02 5.100122094154357910e-01 -3.808098733425140381e-01 4.001172184944152832e-01
-4.727506041526794434e-01 -1.642645448446273804e-01 1.525185853242874146e-01 -1.451999843120574951e-01 -2.563016116619110107e-01 -2.422168618068099022e-03 -1.712615489959716797e-01 7.811223268508911133e-01
-3.744898736476898193e-01 2.133083045482635498e-01 1.263057440519332886e-01 -3.653499186038970947e-01 -3.463529944419860840e-01 2.987479977309703827e-02 4.077570512890815735e-02 7.364154458045959473e-01
3.541249930858612061e-01 2.216796725988388062e-01 4.532480537891387939e-01 2.080646604299545288e-01 8.950277231633663177e-03 -3.118404746055603027e-01 -1.352575570344924927e-01 6.790506243705749512e-01
-2.510544955730438232e-01 1.893584281206130981e-01 -3.853945434093475342e-01 3.155610263347625732e-01 1.372848153114318848e-01 -1.361438930034637451e-01 -3.181595802307128906e-01 7.172164320945739746e-01
-9.228474646806716919e-02 -2.458484470844268799e-02 -3.174720332026481628e-02 7.570726275444030762e-01 1.780536919832229614e-01 -8.254430443048477173e-02 2.056351453065872192e-01 5.795773267745971680e-01
-2.301436215639114380e-01 6.714786291122436523e-01 -2.462898939847946167e-01 -2.864683270454406738e-01 2.153567783534526825e-02 -8.950859308242797852e-02 1.859725117683410645e-01 5.571052432060241699e-01
-3.956724703311920166e-01 3.914487957954406738e-01 7.044853568077087402e-01 9.160142391920089722e-02 -1.689020693302154541e-01 -3.525479137897491455e-02 3.803527653217315674e-01 1.052694097161293030e-01
-3.145997524261474609e-01 1.661583334207534790e-01 -2.728505432605743408e-01 -1.780561804771423340e-01 4.184156954288482666e-01 7.712782919406890869e-02 2.003204077482223511e-01 7.389982342720031738e-01
-4.952082633972167969e-01 4.632115364074707031e-01 2.439394965767860413e-02 5.960958600044250488e-01 2.110800594091415405e-01 -1.712425649166107178e-01 2.069491297006607056e-01 2.599459588527679443e-01
-1.070709433406591415e-02 3.409041964914649725e-04 6.363930106163024902e-01 4.056105017662048340e-01 8.034444600343704224e-02 4.993636310100555420e-01 -9.365967661142349243e-02 4.071581065654754639e-01
-5.136303603649139404e-02 6.973658800125122070e-01 2.638546228408813477e-01 -1.946766972541809082e-01 3.345882296562194824e-01 -1.091404929757118225e-01 4.315388500690460205e-01 3.056760132312774658e-01
-8.251648396253585815e-02 1.642626672983169556e-01 4.562912285327911377e-01 3.028998970985412598e-01 4.059854447841644287e-01 4.880271255970001221e-01 -4.019065797328948975e-01 3.189600110054016113e-01
-2.451460659503936768e-01 -1.251527480781078339e-02 -6.495470553636550903e-02 -1.747220903635025024e-01 3.227786719799041748e-01 1.129430532455444336e-01 3.278608620166778564e-01 8.249635696411132812e-01
-5.128508210182189941e-01 2.106035798788070679e-01 1.709919981658458710e-02 -2.524726390838623047e-01 1.689785532653331757e-02 -2.436777353286743164e-01 -3.952224850654602051e-01 6.424407362937927246e-01
-2.844127416610717773e-01 5.768096446990966797e-01 3.653968274593353271e-01 -2.427247911691665649e-01 1.688887327909469604e-01 3.084205687046051025e-01 -3.825753629207611084e-01 3.520788848400115967e-01
-4.088103175163269043e-01 9.430167078971862793e-02 -1.871679276227951050e-01 -4.758317396044731140e-02 7.019740939140319824e-01 1.879026144742965698e-01 1.224739477038383484e-01 4.935692846775054932e-01
1.644251942634582520e-01 2.704564016312360764e-03 6.799237728118896484e-01 2.910166978836059570e-01 -1.782330572605133057e-01 2.669166922569274902e-01 -2.035235166549682617e-01 5.306002497673034668e-01
-4.810167253017425537e-01 3.785277605056762695e-01 -1.945388168096542358e-01 6.364047527313232422e-01 -7.935855537652969360e-02 3.091497905552387238e-02 2.802640199661254883e-02 4.176651537418365479e-01
1.305571347475051880e-01 -9.671051986515522003e-03 6.131944060325622559e-01 -1.793330162763595581e-01 -6.217548996210098267e-02 4.200619757175445557e-01 2.210690826177597046e-01 5.877960920333862305e-01
2.007295191287994385e-01 4.682031273841857910e-01 1.970448791980743408e-01 2.184593379497528076e-01 2.993800342082977295e-01 4.944546520709991455e-01 -4.805483222007751465e-01 2.981639504432678223e-01
5.023350939154624939e-02 5.539764165878295898e-01 4.744007289409637451e-01 -1.878631561994552612e-01 2.101927697658538818e-01 -2.858629524707794189e-01 3.332646191120147705e-01 4.396297335624694824e-01
-1.448393017053604126e-01 3.305445313453674316e-01 -4.467768371105194092e-01 -8.179491013288497925e-02 1.820488870143890381e-01 -3.135783970355987549e-02 6.146785989403724670e-02 7.909225225448608398e-01
-6.413612961769104004e-01 3.055903613567352295e-01 2.108847349882125854e-02 3.888587951660156250e-01 -4.002348184585571289e-01 2.770701646804809570e-01 -8.270885050296783447e-02 3.159398138523101807e-01
-4.683717787265777588e-01 1.214001551270484924e-01 4.594610035419464111e-01 -1.384394019842147827e-01 2.111747711896896362e-01 3.178234994411468506e-01 -4.386345148086547852e-01 4.445372223854064941e-01
2.524278163909912109e-01 9.229979664087295532e-02 6.354819536209106445e-01 2.740771472454071045e-01 3.393834531307220459e-01 4.195630550384521484e-01 1.524304449558258057e-01 3.665460050106048584e-01
-3.779583275318145752e-01 -2.355822771787643433e-01 1.890738494694232941e-02 3.633154332637786865e-01 6.173861026763916016e-02 1.459144204854965210e-01 3.362912833690643311e-01 7.287649512290954590e-01
-3.194977641105651855e-01 1.997738927602767944e-01 -3.674785196781158447e-01 2.252470999956130981e-01 2.925917804241180420e-01 4.065361022949218750e-01 3.414117097854614258e-01 5.520790815353393555e-01
5.242083072662353516e-01 2.073072046041488647e-01 4.170663356781005859e-01 1.527900248765945435e-01 -6.745890527963638306e-02 2.787156403064727783e-01 -8.046982437372207642e-02 6.294693946838378906e-01
1.900927573442459106e-01 1.167844980955123901e-01 7.093002200126647949e-01 3.018714487552642822e-01 1.473753452301025391e-01 3.683167994022369385e-01 -1.187584176659584045e-01 4.295492172241210938e-01
-4.696560502052307129e-01 3.405609130859375000e-01 -7.601976394653320312e-02 -1.991406679153442383e-01 -4.383437037467956543e-01 2.164133787155151367e-01 1.106537804007530212e-01 6.056246757507324219e-01
-4.590706527233123779e-01 5.742366611957550049e-02 1.097650006413459778e-01 7.062191963195800781e-01 1.534688621759414673e-01 1.846557110548019409e-02 2.583461105823516846e-01 4.295654296875000000e-01
9.243952482938766479e-02 8.451377600431442261e-02 6.111391186714172363e-01 3.064987063407897949e-01 2.180798053741455078e-01 4.980811476707458496e-01 -2.228113859891891479e-01 4.142358601093292236e-01
-4.785312630701810122e-04 2.657772898674011230e-01 -4.593868553638458252e-01 9.135989844799041748e-02 1.276232451200485229e-01 -5.173055455088615417e-02 1.164516955614089966e-01 8.230761885643005371e-01
-3.299261927604675293e-01 6.643252968788146973e-01 -6.866588443517684937e-02 -4.404694437980651855e-01 2.204453572630882263e-03 1.515895426273345947e-01 1.019941419363021851e-01 4.665889739990234375e-01
-4.960275441408157349e-02 -9.611178934574127197e-02 -1.814204156398773193e-01 3.976998925209045410e-01 4.138827323913574219e-01 -9.480076842010021210e-03 2.803715765476226807e-01 7.397475838661193848e-01
-6.082284450531005859e-01 2.055376619100570679e-01 -4.664669185876846313e-02 5.575949549674987793e-01 -1.264611631631851196e-01 2.305438518524169922e-01 2.320162355899810791e-01 3.895510435104370117e-01
-6.601713895797729492e-01 5.957461595535278320e-01 1.022377982735633850e-01 2.800462543964385986e-01 2.384747117757797241e-01 -1.347125768661499023e-01 1.380621194839477539e-01 1.621820479631423950e-01
-6.144379973411560059e-01 6.527494788169860840e-01 -5.184370279312133789e-02 -9.301752597093582153e-02 1.458467692136764526e-01 3.221007809042930603e-02 3.219539225101470947e-01 2.430658340454101562e-01
-8.391267061233520508e-02 2.628731429576873779e-01 1.500112712383270264e-01 5.425573587417602539e-01 2.582741528749465942e-02 -5.222715735435485840e-01 -3.310323879122734070e-02 5.765883922576904297e-01
6.252528727054595947e-02 3.317045271396636963e-01 -1.820165663957595825e-01 6.875976920127868652e-01 -1.179323941469192505e-01 -1.002143919467926025e-01 -2.811260521411895752e-01 5.264593362808227539e-01
-4.858556389808654785e-01 -1.932798326015472412e-01 3.405253887176513672e-01 5.650232434272766113e-01 -1.670661009848117828e-02 1.514759659767150879e-01 1.990223675966262817e-01 4.780633151531219482e-01
-2.564589381217956543e-01 -1.669783443212509155e-01 9.546714834868907928e-03 2.731295228004455566e-01 1.218673661351203918e-01 3.950226306915283203e-02 5.203889012336730957e-01 7.378614544868469238e-01
-3.521445393562316895e-01 3.042061030864715576e-01 7.194307446479797363e-01 2.437290102243423462e-01 4.378242418169975281e-02 7.378349453210830688e-02 -4.245937764644622803e-01 1.372137367725372314e-01
-3.910449743270874023e-01 2.155107855796813965e-01 -1.665523857809603214e-03 3.432486951351165771e-01 -4.242574572563171387e-01 5.067820549011230469e-01 2.488378137350082397e-01 4.290380477905273438e-01
-1.835184097290039062e-01 -9.626204520463943481e-02 1.934577822685241699e-01 5.300680398941040039e-01 1.805571652948856354e-02 3.871068060398101807e-01 5.428929328918457031e-01 4.401661157608032227e-01
-9.372212737798690796e-02 -4.732130095362663269e-02 -1.595493219792842865e-02 4.705682992935180664e-01 -2.298602461814880371e-01 4.462324380874633789e-01 3.602366149425506592e-01 6.209334135055541992e-01
-4.765959382057189941e-01 4.615880250930786133e-01 4.524653255939483643e-01 -2.182511836290359497e-01 1.023330762982368469e-01 4.600222706794738770e-01 -1.032241582870483398e-01 2.732883393764495850e-01
-1.415813416242599487e-01 4.667568579316139221e-02 -9.684935957193374634e-02 -1.584983617067337036e-01 3.746869862079620361e-01 -1.199475973844528198e-01 2.773966789245605469e-01 8.435329794883728027e-01
-4.606719017028808594e-01 1.833851039409637451e-01 1.045136228203773499e-01 6.274877190589904785e-01 -5.905687436461448669e-02 1.409777551889419556e-01 4.434655904769897461e-01 3.598098754882812500e-01
1.300901025533676147e-01 6.574168056249618530e-02 4.323332905769348145e-01 -6.962909549474716187e-02 1.406680494546890259e-01 -1.337723433971405029e-01 -4.175301492214202881e-01 7.582745552062988281e-01
-4.229044169187545776e-02 7.431713938713073730e-01 1.974921226501464844e-01 5.436571240425109863e-01 8.504834771156311035e-02 -2.616899609565734863e-01 -1.076096743345260620e-01 1.550711095333099365e-01
4.508616030216217041e-02 -6.084268540143966675e-02 4.585457742214202881e-01 2.126899659633636475e-01 2.715552747249603271e-01 5.499079227447509766e-01 -1.736672222614288330e-01 5.765959024429321289e-01
-1.946114152669906616e-01 2.567961812019348145e-01 -3.876650631427764893e-01 3.523064851760864258e-01 -4.489997029304504395e-02 2.913281619548797607e-01 3.056303858757019043e-01 6.644394993782043457e-01
1.025605052709579468e-01 9.225840121507644653e-02 7.306483983993530273e-01 4.346175119280815125e-02 -8.238088339567184448e-02 4.238235056400299072e-01 3.236929699778556824e-02 5.077133774757385254e-01
2.526320219039916992e-01 7.115547657012939453e-01 2.144388854503631592e-01 5.577965974807739258e-01 -9.990716725587844849e-02 -3.722883015871047974e-02 -7.336246222257614136e-02 2.366355061531066895e-01
-2.978535890579223633e-01 -8.917584270238876343e-02 5.729980468750000000e-01 2.179800271987915039e-01 8.766710013151168823e-02 4.136339128017425537e-01 -3.411927223205566406e-01 4.819729030132293701e-01
-2.832764983177185059e-01 -2.806255817413330078e-01 1.558445394039154053e-01 4.915984272956848145e-01 1.201235055923461914e-01 -5.457753315567970276e-02 2.109968066215515137e-01 7.163233160972595215e-01
-2.622620463371276855e-01 1.198874562978744507e-01 -1.315629929304122925e-01 6.723325848579406738e-01 3.441820740699768066e-01 -1.923249363899230957e-01 -8.782696723937988281e-02 5.332372188568115234e-01
-1.827542437240481377e-03 6.599516868591308594e-01 3.688229620456695557e-01 -1.539799124002456665e-01 3.087863326072692871e-01 -3.717875182628631592e-01 1.150208860635757446e-01 3.973859548568725586e-01
2.568747475743293762e-02 -5.749221146106719971e-02 4.968767166137695312e-01 2.599501013755798340e-01 3.297271132469177246e-01 5.302886962890625000e-01 -1.791515797376632690e-01 5.094633102416992188e-01
-3.162033259868621826e-01 8.102965354919433594e-01 1.464554518461227417e-01 2.130219042301177979e-01 4.629493877291679382e-02 -3.241346180438995361e-01 1.702612042427062988e-01 2.010282129049301147e-01
3.065719455480575562e-02 4.627432227134704590e-01 4.780246019363403320e-01 -3.991649746894836426e-01 1.670809686183929443e-01 3.900026679039001465e-01 -1.007658243179321289e-01 4.548809826374053955e-01
-2.294119149446487427e-01 2.598683536052703857e-01 -5.070531368255615234e-01 4.294572770595550537e-01 1.535332947969436646e-01 3.243708238005638123e-02 7.208746974356472492e-04 6.431773304939270020e-01
2.988889515399932861e-01 1.633098348975181580e-02 5.750652551651000977e-01 1.556170284748077393e-01 -1.341365873813629150e-01 2.033492326736450195e-01 -1.254058778285980225e-01 6.931174397468566895e-01
5.424526706337928772e-02 6.441532373428344727e-01 5.185186862945556641e-01 4.407833516597747803e-01 9.737282991409301758e-02 -2.852586805820465088e-01 5.433383211493492126e-02 1.586394459009170532e-01
-1.570417881011962891e-01 -3.677260130643844604e-02 3.637694939970970154e-02 4.050843417644500732e-01 5.395940542221069336e-01 1.909883618354797363e-01 5.215775966644287109e-01 4.570421874523162842e-01
-6.821054220199584961e-01 -1.636674702167510986e-01 1.137797981500625610e-01 2.057464122772216797e-01 3.228262439370155334e-02 -1.074379757046699524e-01 2.152549661695957184e-02 6.630378961563110352e-01
-5.121714472770690918e-01 2.756258845329284668e-01 3.880900740623474121e-01 -2.080662101507186890e-01 2.543523907661437988e-01 5.881148576736450195e-01 1.669372059404850006e-02 2.386467158794403076e-01
-2.164017856121063232e-01 3.163523674011230469e-01 3.282174468040466309e-01 -7.698685675859451294e-02 -4.790126085281372070e-01 2.665246278047561646e-02 5.626338720321655273e-01 4.389959573745727539e-01
-2.649064064025878906e-01 7.155835628509521484e-01 -2.826792001724243164e-01 -2.633862495422363281e-01 1.040236502885818481e-01 -5.366348195821046829e-03 -4.585161805152893066e-03 5.075570344924926758e-01
-3.052790760993957520e-01 5.632956624031066895e-01 3.217426538467407227e-01 -1.998886018991470337e-01 2.329140007495880127e-01 5.231980085372924805e-01 -2.321989089250564575e-01 2.532341480255126953e-01
-2.163312137126922607e-01 3.772829473018646240e-01 -4.908099472522735596e-01 1.336501240730285645e-01 2.561705000698566437e-02 1.237347722053527832e-01 2.198320031166076660e-01 6.984332799911499023e-01
-9.276726841926574707e-02 1.586804986000061035e-01 -3.552616834640502930e-01 5.454469919204711914e-01 5.138064920902252197e-02 -1.701526790857315063e-01 -9.852772951126098633e-02 7.079491019248962402e-01
-5.864343047142028809e-01 4.448675811290740967e-01 3.727769851684570312e-02 3.375359177589416504e-01 5.277981758117675781e-01 -1.467197239398956299e-01 8.695950359106063843e-02 1.876375675201416016e-01
-2.421552985906600952e-01 -1.386169344186782837e-01 3.573428988456726074e-01 7.207120656967163086e-01 -3.084887564182281494e-02 -3.641587914898991585e-03 2.171676903963088989e-01 4.763400852680206299e-01
-5.318109393119812012e-01 3.650768399238586426e-01 5.784572958946228027e-01 -2.012323439121246338e-01 9.861898422241210938e-02 3.008171319961547852e-01 -2.075384408235549927e-01 2.559293806552886963e-01
1.221926584839820862e-01 -6.923549808561801910e-03 5.284031033515930176e-01 -1.616989225149154663e-01 -1.905092895030975342e-01 3.488281667232513428e-01 -6.256183981895446777e-02 7.195664048194885254e-01
-7.024546265602111816e-01 4.684070348739624023e-01 2.879300415515899658e-01 4.072214290499687195e-02 4.213103652000427246e-01 1.061191558837890625e-01 8.823073655366897583e-02 7.772963494062423706e-02
-2.920773327350616455e-01 1.118662953376770020e-01 -4.565845131874084473e-01 2.225087136030197144e-01 1.311105042695999146e-01 2.958614379167556763e-02 -9.631876647472381592e-02 7.854010462760925293e-01
1.308022141456604004e-01 5.838251113891601562e-01 5.537446141242980957e-01 3.967517912387847900e-01 5.204144492745399475e-02 -3.232721984386444092e-01 1.328158378601074219e-01 2.305224388837814331e-01
-6.260430067777633667e-02 5.323837399482727051e-01 3.354212343692779541e-01 -2.038449794054031372e-01 5.386304259300231934e-01 4.418585598468780518e-01 -8.822258561849594116e-03 2.704597711563110352e-01
-5.063514038920402527e-02 5.851106047630310059e-01 3.107130825519561768e-01 -4.355604946613311768e-01 1.371284574270248413e-01 4.316285252571105957e-01 5.111756920814514160e-02 4.013798534870147705e-01
-3.950302898883819580e-01 1.129636615514755249e-01 -6.562184542417526245e-02 1.210059747099876404e-01 -4.343755543231964111e-01 4.996665120124816895e-01 2.688475549221038818e-01 5.491936802864074707e-01
8.912838995456695557e-03 1.620259881019592285e-01 4.692607522010803223e-01 2.684795856475830078e-01 4.176262319087982178e-01 6.421030759811401367e-01 5.533311516046524048e-02 3.026736974716186523e-01
3.391802310943603516e-01 2.538102865219116211e-01 6.194187998771667480e-01 1.064603216946125031e-02 9.165953099727630615e-02 -6.173042953014373779e-02 -1.599542200565338135e-01 6.316223144531250000e-01
2.701247334480285645e-01 2.184038013219833374e-01 6.005002260208129883e-01 3.029537796974182129e-01 3.205376565456390381e-01 4.609384834766387939e-01 1.977531239390373230e-02 3.336931169033050537e-01
-1.658555716276168823e-01 6.674638390541076660e-02 -2.902646660804748535e-01 -1.756957322359085083e-01 1.792665719985961914e-01 6.294662505388259888e-02 1.456322669982910156e-01 8.919678330421447754e-01
-9.136423468589782715e-02 -1.842041909694671631e-01 -1.153895705938339233e-01 5.231434106826782227e-01 2.851300835609436035e-01 1.402063518762588501e-01 2.499270290136337280e-01 7.122549414634704590e-01
5.799219012260437012e-02 5.517459511756896973e-01 5.464328527450561523e-01 -3.216746449470520020e-01 2.410993874073028564e-01 2.380755692720413208e-01 -8.803022652864456177e-02 4.093794226646423340e-01
-5.040327087044715881e-02 6.796694993972778320e-01 2.172964513301849365e-01 -3.228003382682800293e-01 2.793756127357482910e-01 2.458354532718658447e-01 -3.203525245189666748e-01 3.781265318393707275e-01
-2.738942205905914307e-01 1.710883677005767822e-01 -2.274602502584457397e-01 2.895920574665069580e-01 -2.729209363460540771e-01 4.687639176845550537e-01 3.923548460006713867e-01 5.585172772407531738e-01
-4.157137870788574219e-01 8.173265308141708374e-02 -1.324742734432220459e-01 -1.264513731002807617e-01 4.021907746791839600e-01 -7.044050842523574829e-02 -3.133606016635894775e-01 7.225291132926940918e-01
-3.270919620990753174e-01 2.340920418500900269e-01 -4.140576124191284180e-01 5.000345706939697266e-01 2.019156962633132935e-01 4.153895191848278046e-03 9.411711245775222778e-02 6.058781743049621582e-01
-1.682601869106292725e-01 4.829055070877075195e-01 -3.373287618160247803e-01 -2.969419360160827637e-01 -1.022649407386779785e-01 2.816030085086822510e-01 1.857375055551528931e-01 6.420816183090209961e-01
1.227570250630378723e-01 9.042552113533020020e-02 6.136056184768676758e-01 2.224979549646377563e-01 4.668501392006874084e-02 5.735300779342651367e-01 -5.876924842596054077e-02 4.649372994899749756e-01
-1.453509926795959473e-01 -1.362788826227188110e-01 -2.421690523624420166e-01 1.717371344566345215e-01 2.638242244720458984e-01 2.168470323085784912e-01 2.032732367515563965e-01 8.451128005981445312e-01
-3.630594536662101746e-02 4.841113984584808350e-01 2.897481620311737061e-01 -3.007593099027872086e-03 6.588329076766967773e-01 -3.179501295089721680e-01 -1.265395730733871460e-01 3.594295382499694824e-01
5.646036472171545029e-03 1.256336867809295654e-01 6.198738217353820801e-01 -2.418627291917800903e-01 -2.997537255287170410e-01 -1.407865621149539948e-02 -1.346081495285034180e-01 6.582348942756652832e-01
2.525361180305480957e-01 3.327053487300872803e-01 -3.103087544441223145e-01 6.018053889274597168e-01 9.513170458376407623e-03 2.407021671533584595e-01 2.584639489650726318e-01 4.921783804893493652e-01
1.105194687843322754e-01 5.084462091326713562e-02 4.429184198379516602e-01 7.249644398689270020e-02 1.677945107221603394e-01 -2.658010423183441162e-01 -3.998752534389495850e-01 7.246119379997253418e-01
-4.615900665521621704e-02 2.566595673561096191e-01 6.493498682975769043e-01 5.920339822769165039e-01 1.547888368368148804e-01 -1.941663920879364014e-01 -2.487926930189132690e-01 1.904665976762771606e-01
-2.389664947986602783e-01 1.460132598876953125e-01 5.894410014152526855e-01 -2.159506268799304962e-02 5.949275493621826172e-01 -2.971518039703369141e-01 1.822062768042087555e-02 3.620747923851013184e-01
1.455061733722686768e-01 6.409948468208312988e-01 1.029597073793411255e-01 5.467712879180908203e-01 3.202041387557983398e-01 -2.323963493108749390e-01 4.659007117152214050e-02 3.157288134098052979e-01
4.815745353698730469e-01 1.539787352085113525e-01 4.849413037300109863e-01 2.264632582664489746e-01 8.304323256015777588e-02 3.276869356632232666e-01 -1.066839843988418579e-01 5.764255523681640625e-01
-4.239048659801483154e-01 2.317486405372619629e-01 -4.289031922817230225e-01 2.352788895368576050e-01 2.285800278186798096e-01 4.125267863273620605e-01 2.648864984512329102e-01 4.844493567943572998e-01
-1.126836240291595459e-01 5.166275501251220703e-01 2.801435887813568115e-01 -4.512249529361724854e-01 1.379743218421936035e-01 3.991968929767608643e-01 -1.251126378774642944e-01 4.942323565483093262e-01
1.297766119241714478e-01 7.594041824340820312e-01 1.502629071474075317e-01 1.195017900317907333e-02 2.353327423334121704e-01 -3.012605309486389160e-01 3.220572173595428467e-01 3.658979535102844238e-01
-3.097105622291564941e-01 3.266015276312828064e-02 1.766002029180526733e-01 7.887477874755859375e-01 3.674737364053726196e-02 7.571055553853511810e-03 2.363525182008743286e-01 4.386705756187438965e-01
3.440829515457153320e-01 9.681924432516098022e-02 6.556240916252136230e-01 2.844425737857818604e-01 -1.382714062929153442e-01 1.083824560046195984e-01 -6.561177968978881836e-02 5.712370872497558594e-01
3.487956821918487549e-01 6.176824569702148438e-01 -8.101607672870159149e-03 5.608351230621337891e-01 -1.672959327697753906e-01 5.483193323016166687e-02 -2.476679682731628418e-01 2.997907400131225586e-01
-3.879727423191070557e-01 7.396527379751205444e-02 2.605487592518329620e-03 6.206640005111694336e-01 1.446067243814468384e-01 6.155997142195701599e-02 4.531562924385070801e-01 4.782514572143554688e-01
-4.962857663631439209e-01 5.213928222656250000e-01 2.395057529211044312e-01 1.055615320801734924e-01 -3.511069715023040771e-01 -1.074680872261524200e-02 -4.784978330135345459e-01 2.469656318426132202e-01
-1.171796768903732300e-01 6.306096911430358887e-02 7.498754262924194336e-01 2.611191868782043457e-01 1.161795947700738907e-02 4.626465737819671631e-01 -1.234058737754821777e-01 3.498430550098419189e-01
-5.168974399566650391e-01 1.797966510057449341e-01 2.359313517808914185e-02 6.717538237571716309e-01 -8.166161924600601196e-02 4.530148580670356750e-02 2.255741804838180542e-01 4.348284900188446045e-01
-3.174358606338500977e-01 5.096137896180152893e-02 -2.291091978549957275e-01 -1.197176277637481689e-01 4.857206940650939941e-01 2.694908902049064636e-02 1.101049333810806274e-01 7.622600197792053223e-01
-5.447703599929809570e-01 4.354892075061798096e-01 -2.237510532140731812e-01 -2.099794596433639526e-01 -7.539107650518417358e-02 3.575013279914855957e-01 2.211462110280990601e-01 4.868487715721130371e-01
-5.722760558128356934e-01 7.808683067560195923e-02 3.384095430374145508e-02 2.462463378906250000e-01 5.519857406616210938e-01 1.601623445749282837e-01 3.553946018218994141e-01 3.846746385097503662e-01
9.968468546867370605e-02 2.919335365295410156e-01 5.634174346923828125e-01 6.985174417495727539e-01 3.975044935941696167e-02 -2.162760645151138306e-01 6.031225249171257019e-02 2.178970426321029663e-01
-6.437036991119384766e-01 1.637899875640869141e-01 4.017987251281738281e-01 -8.816797286272048950e-02 -1.096645072102546692e-01 -6.461127102375030518e-02 -3.299168348312377930e-01 5.143504738807678223e-01
3.786723315715789795e-01 2.116684019565582275e-01 5.169839262962341309e-01 -2.625828981399536133e-02 -1.339021921157836914e-01 -4.196285270154476166e-03 -8.033790439367294312e-02 7.207219600677490234e-01
-7.302321791648864746e-01 4.339408874511718750e-01 4.155259430408477783e-01 -9.629881381988525391e-02 -7.639501988887786865e-02 5.507025122642517090e-02 -1.191520392894744873e-01 2.710252702236175537e-01
2.256193161010742188e-01 6.248134970664978027e-01 1.528814285993576050e-01 4.807726442813873291e-01 -2.528730332851409912e-01 6.324743479490280151e-02 -3.642760515213012695e-01 3.217870593070983887e-01
-3.970218896865844727e-01 3.055104911327362061e-01 -2.945098793134093285e-03 6.428852081298828125e-01 3.646214306354522705e-01 -5.861471593379974365e-02 3.244828283786773682e-01 3.066807091236114502e-01
-2.914884686470031738e-01 8.417368531227111816e-01 1.929788887500762939e-01 1.018873453140258789e-01 2.626806795597076416e-01 -2.423897832632064819e-01 -4.691272228956222534e-02 1.701088547706604004e-01
-2.150693684816360474e-01 2.094181180000305176e-01 3.158098757266998291e-01 1.076893210411071777e-01 4.306628108024597168e-01 6.000254154205322266e-01 -3.424621522426605225e-01 3.684767484664916992e-01
-3.071317970752716064e-01 4.017449021339416504e-01 -3.043753504753112793e-01 -2.694844305515289307e-01 3.664244115352630615e-01 1.512948870658874512e-01 2.778798341751098633e-01 5.870525240898132324e-01
3.931133747100830078e-01 6.417639553546905518e-02 3.050480782985687256e-01 1.779197901487350464e-01 4.015277326107025146e-01 7.732225954532623291e-02 -3.278699815273284912e-01 6.647793054580688477e-01
-2.209717929363250732e-01 2.167696505784988403e-01 -1.470449119806289673e-01 2.430174052715301514e-01 3.561937212944030762e-01 2.456309646368026733e-01 6.487881541252136230e-01 4.640775918960571289e-01
-5.122732520103454590e-01 1.003760769963264465e-01 -7.882882654666900635e-02 2.706623077392578125e-01 6.286827325820922852e-01 1.277054473757743835e-02 2.666083574295043945e-01 4.260794520378112793e-01
2.188572846353054047e-02 5.887824892997741699e-01 3.827152252197265625e-01 -2.612512707710266113e-01 2.980918884277343750e-01 -3.025846481323242188e-01 2.730660438537597656e-01 4.279623627662658691e-01
1.267755776643753052e-01 3.322249054908752441e-01 4.906802475452423096e-01 6.198881268501281738e-01 1.830898411571979523e-02 4.700227826833724976e-02 -4.109039306640625000e-01 2.777402400970458984e-01
-4.839910864830017090e-01 9.836503863334655762e-02 -7.711399346590042114e-02 -2.591649629175662994e-02 4.053699672222137451e-01 -2.530338466167449951e-01 -1.591949313879013062e-01 7.041055560111999512e-01
4.791685044765472412e-01 1.479337364435195923e-01 3.858236074447631836e-01 3.528341352939605713e-01 -6.302183866500854492e-02 3.589118719100952148e-01 -1.652165353298187256e-01 5.613157153129577637e-01
4.052620530128479004e-01 1.709385812282562256e-01 6.755783557891845703e-01 2.881436944007873535e-01 -8.657509088516235352e-02 1.037262752652168274e-01 1.181259676814079285e-01 4.846665561199188232e-01
1.725563257932662964e-01 4.729605317115783691e-01 8.120187371969223022e-02 6.055791974067687988e-01 -8.444140851497650146e-02 -2.625360786914825439e-01 -1.057755798101425171e-01 5.347605943679809570e-01
-2.858653664588928223e-01 -1.069235429167747498e-01 1.326913386583328247e-01 4.717008769512176514e-01 2.229261696338653564e-01 -3.115485310554504395e-01 3.281984329223632812e-01 6.420801877975463867e-01
-1.703348197042942047e-02 1.649692654609680176e-01 7.267883419990539551e-01 2.904235124588012695e-01 -2.143605351448059082e-01 2.910820841789245605e-01 -3.016438186168670654e-01 3.718330562114715576e-01
-4.821045324206352234e-02 7.058298587799072266e-01 6.097602844238281250e-01 2.761893570423126221e-01 -7.258319109678268433e-02 -1.378376185894012451e-01 -9.535107016563415527e-02 1.342855840921401978e-01
-2.730748355388641357e-01 6.989444494247436523e-01 -2.461808919906616211e-01 -1.844737976789474487e-01 -2.522238157689571381e-02 -1.843826919794082642e-01 -1.526941061019897461e-01 5.332190990447998047e-01
-1.089215464890003204e-02 2.242034673690795898e-01 4.245512187480926514e-01 2.528987526893615723e-01 4.427633583545684814e-01 6.599548459053039551e-01 -1.707973890006542206e-02 2.711845338344573975e-01
-5.003386139869689941e-01 6.353595107793807983e-02 -4.188465699553489685e-02 1.904728859663009644e-01 6.368775963783264160e-01 8.103382587432861328e-02 3.446947336196899414e-01 4.202338755130767822e-01
4.244543910026550293e-01 1.926221251487731934e-01 6.650348901748657227e-01 2.202117890119552612e-01 9.719633311033248901e-02 1.033127382397651672e-01 9.408330172300338745e-02 5.128335356712341309e-01
6.736090779304504395e-02 1.392081677913665771e-01 5.485658049583435059e-01 2.509645819664001465e-01 2.688199281692504883e-01 6.119017601013183594e-01 2.889401316642761230e-01 2.863591611385345459e-01
6.494133174419403076e-02 5.498699545860290527e-01 4.317461252212524414e-01 -2.251089066267013550e-01 1.476847231388092041e-01 -3.124755024909973145e-01 3.598284721374511719e-01 4.554322957992553711e-01
-5.765279531478881836e-01 2.875450551509857178e-01 -2.563678324222564697e-01 -1.138912811875343323e-01 1.814118474721908569e-01 -1.847774162888526917e-02 -3.195514678955078125e-01 6.089932918548583984e-01
-2.946754395961761475e-01 3.167066872119903564e-01 3.503794372081756592e-01 -5.915409326553344727e-02 3.313965499401092529e-01 6.068988442420959473e-01 -2.975045144557952881e-01 3.463225662708282471e-01
-4.590365588665008545e-01 6.156433224678039551e-01 3.331070244312286377e-01 2.573396861553192139e-01 -2.466707229614257812e-01 4.459876567125320435e-02 -4.028847515583038330e-01 8.906763046979904175e-02
1.006211191415786743e-01 4.355518519878387451e-01 6.150453686714172363e-01 5.401031970977783203e-01 1.153803691267967224e-01 -2.250454574823379517e-01 -1.254901736974716187e-01 2.246591597795486450e-01
-6.905552744865417480e-01 5.214994549751281738e-01 2.247445583343505859e-01 -1.415731757879257202e-01 -2.394138723611831665e-01 3.948444500565528870e-02 4.012972488999366760e-02 3.465979397296905518e-01
3.427272439002990723e-01 -2.241689711809158325e-03 5.946226716041564941e-01 3.726449310779571533e-01 -8.767960965633392334e-02 2.567951679229736328e-01 2.345059067010879517e-02 5.620597600936889648e-01
-3.219125568866729736e-01 -4.323467239737510681e-02 -1.515743285417556763e-01 4.714741706848144531e-01 1.714169532060623169e-01 7.074324786663055420e-02 2.366157472133636475e-01 7.475728392601013184e-01
-4.756279289722442627e-02 4.065050184726715088e-01 2.900198698043823242e-01 -1.365656554698944092e-01 5.878991484642028809e-01 5.310136079788208008e-01 -4.550165310502052307e-02 3.163204789161682129e-01
-2.609229087829589844e-01 4.636410176753997803e-01 5.287013053894042969e-01 8.403316140174865723e-02 5.681617856025695801e-01 -2.492932528257369995e-01 -3.873176872730255127e-02 2.095580548048019409e-01
-6.859264522790908813e-02 1.619714796543121338e-01 6.266767978668212891e-01 6.025765538215637207e-01 8.850729465484619141e-02 -3.027188181877136230e-01 -1.432172507047653198e-01 3.053762018680572510e-01
9.738881140947341919e-02 7.632356137037277222e-02 5.085263848304748535e-01 3.896347433328628540e-02 8.271072059869766235e-02 -2.452272176742553711e-01 -3.751994967460632324e-01 7.189025282859802246e-01
-2.545376420021057129e-01 2.754280567169189453e-01 -2.457609176635742188e-01 -8.922354876995086670e-02 1.149366497993469238e-01 6.802032887935638428e-02 3.892281949520111084e-01 7.884509563446044922e-01
-5.972052216529846191e-01 4.262018501758575439e-01 -1.656191498041152954e-01 4.628103971481323242e-01 -2.553410828113555908e-01 9.211619198322296143e-02 -6.389091908931732178e-02 3.772377371788024902e-01
6.160575523972511292e-02 4.450350999832153320e-01 4.277926981449127197e-01 6.780458092689514160e-01 -2.820629440248012543e-02 -2.829719185829162598e-01 -4.009116441011428833e-02 2.700370252132415771e-01
1.712788492441177368e-01 6.353446245193481445e-01 3.512693941593170166e-01 4.258267208933830261e-02 2.526147961616516113e-01 -3.960856795310974121e-01 3.073347210884094238e-01 3.558713793754577637e-01
5.730345100164413452e-02 3.113871514797210693e-01 4.661774635314941406e-01 3.054383695125579834e-01 4.945172071456909180e-01 4.126932322978973389e-01 -3.265720009803771973e-01 2.600536346435546875e-01
-3.230077922344207764e-01 7.564267516136169434e-01 -5.767349153757095337e-02 -3.334618508815765381e-01 -1.470642834901809692e-01 -6.956703960895538330e-02 1.155122765339910984e-03 4.271914958953857422e-01
-4.884273111820220947e-01 2.085853219032287598e-01 -1.414525657892227173e-01 2.274160683155059814e-01 5.374641418457031250e-01 8.272627741098403931e-02 3.862022459506988525e-01 4.487097561359405518e-01
2.367995679378509521e-02 8.064446449279785156e-01 2.140766978263854980e-01 -1.403762102127075195e-01 2.221027314662933350e-01 3.673304915428161621e-01 -2.505359947681427002e-01 1.911083310842514038e-01
2.231456786394119263e-01 -2.733119018375873566e-02 4.192937016487121582e-01 2.490347176790237427e-01 2.368418574333190918e-01 5.293456912040710449e-01 -2.302420884370803833e-01 5.677335858345031738e-01
-2.357536256313323975e-01 -2.726750820875167847e-02 1.158937513828277588e-01 8.027310967445373535e-01 -1.099461391568183899e-01 1.704081892967224121e-01 1.182111427187919617e-01 4.803822338581085205e-01
-1.122834980487823486e-01 6.330935955047607422e-01 3.209935128688812256e-01 -1.731292717158794403e-02 5.695552229881286621e-01 -2.529537975788116455e-01 1.818702667951583862e-01 2.485812455415725708e-01
-6.516191959381103516e-01 6.896570324897766113e-01 1.754132509231567383e-01 1.978317461907863617e-02 2.097524255514144897e-01 7.614631950855255127e-02 1.071401834487915039e-01 8.562184125185012817e-02
-2.574576735496520996e-01 3.086233735084533691e-01 -3.731196224689483643e-01 -1.280814558267593384e-01 3.196011781692504883e-01 3.104747273027896881e-02 1.368314921855926514e-01 7.490074634552001953e-01
2.716596983373165131e-02 5.626661181449890137e-01 1.876393705606460571e-01 5.388502478599548340e-01 3.165971040725708008e-01 -3.754857778549194336e-01 -8.585668355226516724e-02 3.294026553630828857e-01
-8.158721961081027985e-03 4.715720117092132568e-01 1.845414750277996063e-02 -3.420666158199310303e-01 -3.364816904067993164e-01 -5.580940470099449158e-02 3.336126506328582764e-01 6.577013134956359863e-01
-3.424398601055145264e-01 7.628469467163085938e-01 -1.900445371866226196e-01 3.375523686408996582e-01 1.414202433079481125e-02 2.163076251745223999e-01 3.061923384666442871e-01 9.999128431081771851e-02
-4.700909852981567383e-01 4.833154976367950439e-01 -4.663160443305969238e-02 -1.570173054933547974e-01 -7.424922287464141846e-02 7.532818615436553955e-02 -4.393570721149444580e-01 5.606870651245117188e-01
-9.594185650348663330e-02 4.264462888240814209e-01 -3.429678082466125488e-01 -2.256358861923217773e-01 2.505561411380767822e-01 1.886702477931976318e-01 3.297146856784820557e-01 6.582656502723693848e-01
3.400788605213165283e-01 3.640181422233581543e-01 4.189386367797851562e-01 -4.021684825420379639e-02 4.823708832263946533e-01 3.644057810306549072e-01 -1.307611763477325439e-01 4.383358657360076904e-01
-2.226411253213882446e-01 3.230850398540496826e-01 -2.910950779914855957e-01 -3.101358413696289062e-01 3.811621069908142090e-01 1.239019930362701416e-01 1.282583028078079224e-01 6.985985636711120605e-01
-7.667091488838195801e-02 1.017845720052719116e-01 5.729281902313232422e-01 3.368691802024841309e-01 2.498456537723541260e-01 6.199268102645874023e-01 1.090332195162773132e-01 2.888140082359313965e-01
-5.831961035728454590e-01 4.742546677589416504e-01 1.550502628087997437e-01 5.375527739524841309e-01 2.855105102062225342e-01 -5.785034224390983582e-02 1.479237079620361328e-01 1.233570277690887451e-01
-3.166607320308685303e-01 4.477228820323944092e-01 -4.890301227569580078e-01 5.279318243265151978e-02 5.510540679097175598e-02 4.447695314884185791e-01 1.703928858041763306e-01 4.769090712070465088e-01
1.619582325220108032e-01 8.131363987922668457e-02 4.272074699401855469e-01 -3.483486175537109375e-02 1.889459788799285889e-01 -1.247532293200492859e-01 -4.359005987644195557e-01 7.363183498382568359e-01
-6.414373219013214111e-02 5.600703135132789612e-02 -2.587981820106506348e-01 6.356134414672851562e-01 3.395092785358428955e-01 -2.778093703091144562e-02 3.491917159408330917e-03 6.369596123695373535e-01
3.153014481067657471e-01 1.989547908306121826e-01 4.284329712390899658e-01 -8.099799603223800659e-02 1.617105007171630859e-01 3.295232728123664856e-02 -3.244597017765045166e-01 7.337412834167480469e-01
2.926889359951019287e-01 2.312410026788711548e-01 5.472322106361389160e-01 -1.324906498193740845e-01 9.476135671138763428e-02 -6.832294911146163940e-02 -2.557508945465087891e-01 6.817534565925598145e-01
-6.662406921386718750e-01 2.230711430311203003e-01 6.432827711105346680e-01 2.172604762017726898e-02 -4.599155485630035400e-02 1.576806008815765381e-01 -2.149842083454132080e-01 1.374090313911437988e-01
1.735538393259048462e-01 6.752719283103942871e-01 4.072709754109382629e-02 5.935822725296020508e-01 2.689536809921264648e-01 -1.883173286914825439e-01 3.469288721680641174e-02 2.255779355764389038e-01
-1.559846997261047363e-01 4.156642854213714600e-01 2.382091134786605835e-01 -6.302781403064727783e-02 6.184284090995788574e-01 -3.526921272277832031e-01 -2.601893842220306396e-01 4.094287455081939697e-01
-3.237907588481903076e-01 2.082116156816482544e-01 -5.065824985504150391e-01 2.151616066694259644e-01 2.873834669589996338e-01 1.084534749388694763e-01 4.048943892121315002e-02 6.729757189750671387e-01
-7.874660193920135498e-02 7.767452299594879150e-02 -2.021364569664001465e-01 7.535235285758972168e-01 9.565855562686920166e-02 -8.258735388517379761e-02 -1.409466564655303955e-01 5.858937501907348633e-01
-6.378436088562011719e-01 3.106443583965301514e-01 -2.683682180941104889e-02 -1.934170126914978027e-01 -1.773177981376647949e-01 5.897851288318634033e-02 -2.711220085620880127e-01 5.916908383369445801e-01
-6.776961088180541992e-01 6.142821311950683594e-01 1.693628281354904175e-01 2.261741459369659424e-01 2.501899600028991699e-01 -1.568404771387577057e-02 -1.325847059488296509e-01 5.592115223407745361e-02
-3.280124068260192871e-02 1.887102574110031128e-01 4.468445479869842529e-01 3.287937641143798828e-01 5.214118361473083496e-01 5.727310776710510254e-01 5.614599958062171936e-02 2.291151434183120728e-01
-1.900488287210464478e-01 5.458175539970397949e-01 -2.046906203031539917e-01 -4.171304702758789062e-01 2.236158028244972229e-02 1.407404690980911255e-01 3.165107965469360352e-01 5.740920305252075195e-01
-6.793606281280517578e-01 2.965051233768463135e-01 -7.563568651676177979e-02 2.415802180767059326e-01 -3.910072445869445801e-01 2.847748696804046631e-01 1.849971525371074677e-02 3.900599479675292969e-01
-2.431256324052810669e-01 6.259005665779113770e-01 4.541337788105010986e-01 3.539710342884063721e-01 3.035968244075775146e-01 -2.894183397293090820e-01 -1.492512822151184082e-01 1.392676234245300293e-01
-2.504968643188476562e-01 5.946474075317382812e-01 -8.787254989147186279e-02 -4.674252867698669434e-01 -5.666536092758178711e-02 8.141161501407623291e-02 1.325394064188003540e-01 5.744844675064086914e-01
-3.128713965415954590e-01 -1.186712384223937988e-01 7.623665779829025269e-02 8.782318234443664551e-02 7.468914240598678589e-02 -3.225461766123771667e-02 4.941626191139221191e-01 7.897394299507141113e-01
4.713800847530364990e-01 2.001146525144577026e-01 3.376698791980743408e-01 -7.401275634765625000e-02 -1.190635263919830322e-01 1.175490915775299072e-01 -1.017874553799629211e-01 7.615126371383666992e-01
4.291359484195709229e-01 2.724695205688476562e-01 4.947775006294250488e-01 -1.124560236930847168e-01 -4.393146932125091553e-02 4.476063326001167297e-02 2.740380540490150452e-02 6.924356222152709961e-01
-1.730458289384841919e-01 3.547786474227905273e-01 4.572786390781402588e-01 -7.243626564741134644e-02 4.723870158195495605e-01 -4.030595421791076660e-01 -2.822720110416412354e-01 4.056506156921386719e-01
-6.708532571792602539e-01 2.510487437248229980e-01 2.519245445728302002e-01 -2.327250838279724121e-01 -9.528973698616027832e-02 3.310286700725555420e-01 -2.832734286785125732e-01 4.127946197986602783e-01
3.403759598731994629e-01 3.596314787864685059e-01 3.039488494396209717e-01 -7.898469269275665283e-02 5.238326787948608398e-01 4.698572158813476562e-01 2.257709205150604248e-02 4.006366431713104248e-01
2.716350257396697998e-01 7.085154652595520020e-01 2.098842114210128784e-01 3.118376433849334717e-01 -1.803666651248931885e-01 -3.285680711269378662e-02 -3.359084725379943848e-01 3.694315850734710693e-01
1.583217084407806396e-01 -3.912762552499771118e-02 9.884625673294067383e-02 1.764334440231323242e-01 4.026822149753570557e-01 8.033626526594161987e-02 6.067062616348266602e-01 6.291299462318420410e-01
-4.439517557621002197e-01 5.729411840438842773e-01 7.775332033634185791e-02 -3.897567689418792725e-01 -2.181133255362510681e-02 1.790097802877426147e-01 3.608874082565307617e-01 3.923385739326477051e-01
-1.885525584220886230e-01 1.644299477338790894e-01 -4.602409303188323975e-01 1.871767640113830566e-02 1.515216529369354248e-01 1.395946294069290161e-01 -5.022124573588371277e-02 8.247854113578796387e-01
-2.553914785385131836e-01 1.385060548782348633e-01 1.219756621867418289e-02 7.404536604881286621e-01 2.797029316425323486e-01 -3.041702508926391602e-01 -6.305432319641113281e-02 4.386816918849945068e-01
8.419696986675262451e-02 1.290272921323776245e-01 4.555442035198211670e-01 1.426730751991271973e-01 4.899630546569824219e-01 4.343913197517395020e-01 -2.883236110210418701e-01 4.863090813159942627e-01
7.005200535058975220e-02 6.552604585886001587e-02 5.113238692283630371e-01 5.142777413129806519e-02 1.266665756702423096e-03 -3.976621031761169434e-01 -2.956832647323608398e-01 6.936402320861816406e-01
-2.935125231742858887e-01 -1.551517397165298462e-01 1.047005280852317810e-01 4.187797009944915771e-01 -5.065304040908813477e-02 2.687688171863555908e-01 5.034933686256408691e-01 6.124800443649291992e-01
-4.916144609451293945e-01 -1.088974326848983765e-01 2.022114098072052002e-01 2.167287021875381470e-01 1.268700212240219116e-01 6.048388406634330750e-02 5.864213705062866211e-01 5.430943369865417480e-01
3.776887357234954834e-01 3.866146206855773926e-01 3.250822126865386963e-01 -6.053555756807327271e-02 5.004007220268249512e-01 2.359871119260787964e-01 -2.437835037708282471e-01 4.827173948287963867e-01
-4.905174076557159424e-01 3.948939144611358643e-01 -4.869698360562324524e-02 6.701882928609848022e-02 -4.319957494735717773e-01 4.916924238204956055e-01 2.620908021926879883e-01 3.154605627059936523e-01
3.641394723672419786e-04 1.462183892726898193e-01 -7.524456828832626343e-02 -3.329649567604064941e-02 -1.422488093376159668e-01 8.573935925960540771e-02 5.724252462387084961e-01 7.852343916893005371e-01
-3.619161844253540039e-01 7.206572294235229492e-01 -1.962201148271560669e-01 -2.604597508907318115e-01 1.661679893732070923e-01 7.757467776536941528e-02 2.124995589256286621e-01 4.056381881237030029e-01
-4.866567552089691162e-01 5.501217842102050781e-01 2.191233932971954346e-01 9.363923966884613037e-02 -3.184372782707214355e-01 8.711791038513183594e-02 -4.695254862308502197e-01 2.725834846496582031e-01
1.888262033462524414e-01 1.524933874607086182e-01 3.587445616722106934e-01 -4.429388791322708130e-02 -3.700112998485565186e-01 -2.174623906612396240e-01 -1.861230880022048950e-01 7.691494822502136230e-01
-2.797056138515472412e-01 2.430325746536254883e-01 5.832132324576377869e-02 6.834477186203002930e-01 3.406605124473571777e-01 1.702082455158233643e-01 4.366795122623443604e-01 2.376729846000671387e-01
1.374616175889968872e-01 6.671219468116760254e-01 2.140169292688369751e-01 -1.843801513314247131e-02 1.498777046799659729e-02 -5.277104973793029785e-01 1.954316906630992889e-02 4.591563045978546143e-01
2.652201354503631592e-01 5.792594701051712036e-02 6.143649816513061523e-01 1.797474473714828491e-01 9.393544495105743408e-02 1.321302652359008789e-01 -2.963339090347290039e-01 6.343920826911926270e-01
-1.684882044792175293e-01 2.661761045455932617e-01 -2.280663996934890747e-01 6.925511956214904785e-01 -2.120059579610824585e-01 -2.823096932843327522e-03 -2.779499590396881104e-01 4.969002604484558105e-01
-4.167700409889221191e-01 3.648498058319091797e-01 -3.788988292217254639e-01 4.816649854183197021e-01 2.798992991447448730e-01 2.798716770485043526e-03 -2.363589704036712646e-01 4.282581806182861328e-01
8.632420003414154053e-02 3.869420588016510010e-01 -1.796471178531646729e-01 3.056727349758148193e-01 7.975599728524684906e-03 -3.222407698631286621e-01 -3.272211253643035889e-01 7.114342451095581055e-01
-3.256441056728363037e-01 8.331080675125122070e-01 2.533547580242156982e-01 2.988009452819824219e-01 9.363941848278045654e-02 -5.654305964708328247e-02 -4.019711539149284363e-02 1.812046468257904053e-01
-6.628576517105102539e-01 -5.692951753735542297e-02 1.099480539560317993e-01 3.299167454242706299e-01 1.337105333805084229e-01 -1.649158596992492676e-01 1.748291403055191040e-01 6.006699204444885254e-01
2.171991616487503052e-01 7.720914483070373535e-01 1.665657609701156616e-01 -2.408180944621562958e-02 2.570065855979919434e-01 4.786188900470733643e-01 -6.932701170444488525e-02 1.686429083347320557e-01
-4.917111098766326904e-01 6.167132854461669922e-01 3.862256407737731934e-01 1.181610897183418274e-01 3.238272070884704590e-01 -2.216664850711822510e-01 1.887904256582260132e-01 1.584635078907012939e-01
-2.144458889961242676e-01 -5.416698008775711060e-02 -1.876357756555080414e-02 2.564229369163513184e-01 1.150226071476936340e-01 1.303943395614624023e-01 6.046572923660278320e-01 6.993789076805114746e-01
-2.498815059661865234e-01 -1.085338443517684937e-01 1.217399314045906067e-01 -2.927704453468322754e-01 1.360364556312561035e-01 1.225225627422332764e-01 3.310889601707458496e-01 8.258976340293884277e-01
-5.820891857147216797e-01 -1.917263418436050415e-01 1.229864358901977539e-01 2.970697879791259766e-01 1.739222258329391479e-01 -1.270390152931213379e-01 1.917982399463653564e-01 6.617120504379272461e-01
-1.294548213481903076e-01 4.290085136890411377e-01 -2.501099705696105957e-01 -3.991552591323852539e-01 8.845214545726776123e-02 2.378875464200973511e-01 2.925332188606262207e-01 6.536997556686401367e-01
-1.659906953573226929e-01 4.042196273803710938e-01 -1.317327320575714111e-01 -5.163058638572692871e-01 -2.878858707845211029e-03 1.983440071344375610e-01 1.731511056423187256e-01 6.751283407211303711e-01
-1.417393982410430908e-01 2.960589230060577393e-01 -2.444853931665420532e-01 -3.969178795814514160e-01 2.879547178745269775e-01 2.416075915098190308e-01 2.650333642959594727e-01 6.807402372360229492e-01
-7.586251497268676758e-01 3.517207801342010498e-01 3.672983646392822266e-01 -1.184825040400028229e-02 3.816177845001220703e-01 6.896644085645675659e-02 -6.638111919164657593e-02 1.045801788568496704e-01
2.293603122234344482e-01 1.766765862703323364e-01 3.721868991851806641e-01 2.015207521617412567e-02 -1.105284839868545532e-01 -3.633121550083160400e-01 -1.970427632331848145e-01 7.708512544631958008e-01
1.022514998912811279e-01 6.382368803024291992e-01 1.019295454025268555e-01 -1.612970530986785889e-01 2.972643449902534485e-02 -4.627774059772491455e-01 1.514602154493331909e-01 5.548020005226135254e-01
-3.818315565586090088e-01 4.940535128116607666e-01 -1.486509591341018677e-01 -3.229877054691314697e-01 -2.063252627849578857e-01 3.897258266806602478e-02 1.593490988016128540e-01 6.435965299606323242e-01
-4.998819436877965927e-03 5.713412761688232422e-01 2.553361952304840088e-01 -3.266818225383758545e-01 4.380370974540710449e-01 4.392477869987487793e-01 -7.311839610338211060e-02 3.338638842105865479e-01
-1.288876831531524658e-01 6.104212999343872070e-01 3.871015738695859909e-03 -4.905032217502593994e-01 2.225374728441238403e-01 -2.213052660226821899e-02 1.972303241491317749e-01 5.303328037261962891e-01
-1.903696656227111816e-01 5.601034760475158691e-01 6.306551396846771240e-02 5.436452031135559082e-01 9.663205593824386597e-02 -3.927617967128753662e-01 5.376407131552696228e-02 4.289824962615966797e-01
8.586575090885162354e-02 5.377397537231445312e-01 5.900350864976644516e-03 7.348302006721496582e-01 9.172884374856948853e-02 -2.562478780746459961e-01 -5.664475262165069580e-02 2.935422658920288086e-01
2.692708373069763184e-01 4.838947057723999023e-01 1.821303367614746094e-01 -1.608695685863494873e-01 5.243991017341613770e-01 4.201622605323791504e-01 -1.282423883676528931e-01 4.078134298324584961e-01
3.599685132503509521e-01 9.166653454303741455e-02 6.303492784500122070e-01 2.924650311470031738e-01 -4.287846013903617859e-02 6.949177384376525879e-02 -1.481043845415115356e-01 5.920654535293579102e-01
-3.572679758071899414e-01 2.099971026182174683e-01 3.796457052230834961e-01 -2.090827822685241699e-01 -2.887373566627502441e-01 3.752133250236511230e-01 5.440390706062316895e-01 3.468162715435028076e-01
-5.709128975868225098e-01 -1.530857235193252563e-01 3.051056861877441406e-01 2.228784263134002686e-01 -6.441441178321838379e-02 -2.066915929317474365e-01 2.015888094902038574e-01 6.483442187309265137e-01
-6.856827139854431152e-01 3.384850919246673584e-01 4.989336729049682617e-01 3.004991449415683746e-02 -2.171412110328674316e-01 1.515567898750305176e-01 -2.173180431127548218e-01 2.192769944667816162e-01
3.179986774921417236e-01 3.705016672611236572e-01 3.234521746635437012e-01 -1.501657366752624512e-01 5.803760886192321777e-01 2.674690186977386475e-01 -5.742656067013740540e-02 4.719750583171844482e-01
-9.828416258096694946e-02 6.675007343292236328e-01 6.408232450485229492e-01 3.375626206398010254e-01 8.816208573989570141e-04 -9.082400053739547729e-02 -9.835223853588104248e-02 4.750942438840866089e-02
-2.250652760267257690e-01 -1.102334260940551758e-01 -1.052046269178390503e-01 -1.824059039354324341e-01 2.196246683597564697e-01 3.725111111998558044e-02 4.090524744242429733e-03 9.182674288749694824e-01
-3.417120575904846191e-01 3.341999948024749756e-01 4.573803246021270752e-01 1.331738978624343872e-01 -3.653962314128875732e-01 3.467082604765892029e-02 5.766230821609497070e-01 2.782096564769744873e-01
2.580730020999908447e-01 5.240977406501770020e-01 5.839245915412902832e-01 -2.143722921609878540e-01 1.396315246820449829e-01 1.082629114389419556e-01 -1.857148259878158569e-01 4.539699256420135498e-01
1.931977272033691406e-01 6.470358967781066895e-01 1.894866377115249634e-01 -3.479109704494476318e-01 3.168460726737976074e-01 -2.866801247000694275e-02 2.822050154209136963e-01 4.541134536266326904e-01
-4.354180395603179932e-01 2.263399958610534668e-02 9.878325462341308594e-02 2.980908751487731934e-02 2.115244567394256592e-01 1.802447624504566193e-02 5.716513395309448242e-01 6.537579894065856934e-01
-5.107630491256713867e-01 4.516819119453430176e-01 -8.170049637556076050e-02 5.675840973854064941e-01 -1.966595053672790527e-01 1.267856359481811523e-01 2.553470134735107422e-01 2.938129603862762451e-01
-1.183507069945335388e-01 5.260679125785827637e-01 6.256781220436096191e-01 3.275063633918762207e-01 1.544546186923980713e-01 1.697080582380294800e-02 -4.107688963413238525e-01 1.328038126230239868e-01
-2.264269739389419556e-01 3.780497610569000244e-01 -4.428036808967590332e-01 2.856127731502056122e-02 2.839748263359069824e-01 -9.554935991764068604e-02 -6.555557996034622192e-02 7.175301313400268555e-01
-9.728570468723773956e-03 3.850371539592742920e-01 -4.742323458194732666e-01 4.456296265125274658e-01 2.142309695482254028e-01 -9.411638602614402771e-03 -1.679921597242355347e-01 5.949494242668151855e-01
-9.235636889934539795e-02 1.135505829006433487e-02 6.167411431670188904e-02 2.824731767177581787e-01 -2.259691618382930756e-02 -1.095144003629684448e-01 6.143006086349487305e-01 7.196369767189025879e-01
-1.634198129177093506e-01 1.748827099800109863e-01 -2.471707761287689209e-01 -2.292370051145553589e-01 3.882204592227935791e-01 1.944885104894638062e-01 3.438603878021240234e-01 7.226937413215637207e-01
4.837933182716369629e-02 7.398802638053894043e-01 4.337407648563385010e-03 5.289058685302734375e-01 2.859945595264434814e-01 -2.126934975385665894e-01 7.316499948501586914e-02 1.951712071895599365e-01
-3.154008463025093079e-02 3.419957309961318970e-02 6.420832276344299316e-01 1.966776698827743530e-01 1.187889277935028076e-02 3.607978820800781250e-01 -3.922900259494781494e-01 5.125181078910827637e-01
-1.400122940540313721e-01 1.859970688819885254e-01 -1.128300577402114868e-01 -3.275972604751586914e-01 1.695136576890945435e-01 7.070402055978775024e-02 5.134795308113098145e-01 7.268810272216796875e-01
4.908851683139801025e-01 2.976973652839660645e-01 4.593289196491241455e-01 1.341072618961334229e-01 -1.689868420362472534e-01 7.223820686340332031e-02 -1.059448122978210449e-01 6.296356916427612305e-01
2.731481790542602539e-01 1.223316341638565063e-01 3.442733287811279297e-01 -2.738075256347656250e-01 -3.800942748785018921e-02 5.459355115890502930e-01 6.045620888471603394e-02 6.432613730430603027e-01
-2.879170179367065430e-01 5.032497048377990723e-01 -2.393661886453628540e-01 5.066861510276794434e-01 -1.016452256590127945e-02 -6.999558210372924805e-02 4.263578951358795166e-01 4.037731289863586426e-01
4.710192233324050903e-02 3.510098457336425781e-01 -2.982693612575531006e-01 6.314091086387634277e-01 3.361472785472869873e-01 1.421367377042770386e-01 2.003545910120010376e-01 4.621596336364746094e-01
-2.305526584386825562e-01 4.416146576404571533e-01 -4.703124463558197021e-01 4.184343218803405762e-01 -1.204953268170356750e-01 2.314803004264831543e-01 -1.087616905570030212e-01 5.249852538108825684e-01
-3.677280545234680176e-01 4.957082271575927734e-01 3.497191071510314941e-01 2.935085594654083252e-01 -3.844758272171020508e-01 2.215401381254196167e-01 -4.162226021289825439e-01 2.011359632015228271e-01
-1.707939505577087402e-01 4.291391968727111816e-01 6.824845075607299805e-01 -2.288192361593246460e-01 3.057611882686614990e-01 -3.550333157181739807e-02 3.628229498863220215e-01 2.052675485610961914e-01
1.785780638456344604e-01 4.359062016010284424e-01 -9.826389700174331665e-02 5.595766901969909668e-01 2.081584930419921875e-01 -1.979760825634002686e-01 -3.599839806556701660e-01 4.931541681289672852e-01
-5.269604921340942383e-01 1.531075537204742432e-01 -1.224722191691398621e-01 3.197152912616729736e-01 3.273041248321533203e-01 -2.117216438055038452e-01 -3.580931425094604492e-01 5.490619540214538574e-01
-1.413059830665588379e-01 6.664563417434692383e-01 -2.372327148914337158e-01 -2.713078856468200684e-01 -3.209291771054267883e-02 -7.204946130514144897e-02 -1.572022438049316406e-01 6.124113202095031738e-01
-3.413998484611511230e-01 4.959348738193511963e-01 -2.186369895935058594e-02 6.594358682632446289e-01 3.479531705379486084e-01 -1.486144065856933594e-01 -3.475465625524520874e-02 2.404067516326904297e-01
-7.250940054655075073e-02 8.615502119064331055e-01 -7.547999173402786255e-02 -2.050864547491073608e-01 1.492340862751007080e-01 9.328716248273849487e-02 3.003744184970855713e-01 2.889944612979888916e-01
-8.296831697225570679e-02 5.614472627639770508e-01 8.351649343967437744e-02 -2.756670117378234863e-01 5.026125311851501465e-01 4.631803631782531738e-01 -1.498920023441314697e-01 3.245041370391845703e-01
3.149167895317077637e-01 -5.097194388508796692e-02 4.930245876312255859e-01 3.770622014999389648e-01 -1.337102055549621582e-01 1.996607631444931030e-01 -1.723713874816894531e-01 6.523230075836181641e-01
-2.225982248783111572e-01 4.401985406875610352e-01 -7.473771274089813232e-02 6.500136256217956543e-01 3.402469754219055176e-01 2.180774062871932983e-01 3.645251393318176270e-01 1.799095720052719116e-01
-3.756503164768218994e-01 3.827676177024841309e-01 -2.177041023969650269e-01 6.606803536415100098e-01 -5.987335368990898132e-02 -1.715113595128059387e-02 -2.576178014278411865e-01 3.977892994880676270e-01
-4.711920619010925293e-01 5.934842824935913086e-01 -3.327299281954765320e-02 -6.312252581119537354e-02 1.645867973566055298e-01 3.414301574230194092e-01 4.720506072044372559e-01 2.327397465705871582e-01
4.687093570828437805e-02 6.850646734237670898e-01 -3.810912370681762695e-01 4.857966303825378418e-01 5.831902846693992615e-02 -3.683306509628891945e-03 -4.833586141467094421e-02 3.761776983737945557e-01
-5.535644292831420898e-01 2.600979506969451904e-01 4.282106459140777588e-02 4.472668170928955078e-01 -2.671652436256408691e-01 2.713912725448608398e-01 3.967694938182830811e-01 3.486800789833068848e-01
-4.397020936012268066e-01 1.893804818391799927e-01 -2.421293035149574280e-02 2.641194760799407959e-01 -1.168295145034790039e-01 8.069833368062973022e-02 6.560177803039550781e-01 4.999310374259948730e-01
1.230695564299821854e-02 7.833243906497955322e-02 -2.953083217144012451e-01 5.404489040374755859e-01 1.223879400640726089e-02 -9.637339413166046143e-02 3.650472313165664673e-02 7.769493460655212402e-01
-2.475114166736602783e-01 3.060960471630096436e-01 -1.931312978267669678e-01 2.461569607257843018e-01 1.289152204990386963e-01 9.856420010328292847e-02 6.828445792198181152e-01 5.045190453529357910e-01
3.995239734649658203e-01 3.149307370185852051e-01 6.268196702003479004e-01 -5.205473862588405609e-03 -8.620331436395645142e-02 1.058988366276025772e-02 4.052212089300155640e-02 5.823090076446533203e-01
-6.901130080223083496e-01 4.103346765041351318e-01 3.480226397514343262e-01 -2.128635160624980927e-02 -2.595631778240203857e-01 7.191645912826061249e-03 -2.359517365694046021e-01 3.327138125896453857e-01
-2.781218290328979492e-01 4.586236476898193359e-01 -2.621864378452301025e-01 -3.711984157562255859e-01 -2.692305110394954681e-02 2.662158608436584473e-01 1.469616144895553589e-01 6.423309445381164551e-01
-2.355174273252487183e-01 3.429727256298065186e-01 -1.415122002363204956e-01 -3.842928111553192139e-01 -3.343535065650939941e-01 2.708244025707244873e-01 -3.813811019062995911e-02 6.874605417251586914e-01
-1.126023530960083008e-01 7.348088175058364868e-02 1.135247126221656799e-01 3.671301007270812988e-01 7.558683753013610840e-01 -2.539723217487335205e-01 1.129479706287384033e-01 4.308743774890899658e-01
-7.204121947288513184e-01 -1.068562269210815430e-01 3.504737019538879395e-01 1.349089741706848145e-01 -7.661560922861099243e-02 -1.252430677413940430e-01 2.045141309499740601e-01 5.149503946304321289e-01
-2.514864504337310791e-01 7.294713854789733887e-01 -1.547536402940750122e-01 -4.906914383172988892e-02 1.358127295970916748e-01 4.830555319786071777e-01 3.425840139389038086e-01 9.548886865377426147e-02
-4.637757837772369385e-01 5.332694649696350098e-01 -1.546718627214431763e-01 4.202502667903900146e-01 3.820367753505706787e-01 -2.202590107917785645e-01 -3.963858354836702347e-03 3.248387277126312256e-01
-5.228173136711120605e-01 6.227476000785827637e-01 2.128043025732040405e-02 3.962356448173522949e-01 1.889353245496749878e-01 -6.540060043334960938e-02 3.386655449867248535e-01 1.634744405746459961e-01
3.341950178146362305e-01 4.152792096138000488e-01 6.576406359672546387e-01 1.967092752456665039e-01 2.976230084896087646e-01 -1.767644137144088745e-01 6.480181124061346054e-03 3.532762229442596436e-01
-3.605239987373352051e-01 6.426408886909484863e-01 -2.614929080009460449e-01 -1.874543428421020508e-01 -8.324695378541946411e-02 1.352350413799285889e-01 2.203829288482666016e-01 5.288952589035034180e-01
2.657377719879150391e-01 7.114677131175994873e-02 1.119583994150161743e-01 8.448575139045715332e-01 1.114914342761039734e-01 1.059812754392623901e-01 1.033828184008598328e-01 4.045397937297821045e-01
-3.601319715380668640e-02 -1.278223246335983276e-01 2.193825244903564453e-01 5.595688819885253906e-01 -2.310580760240554810e-01 2.296103686094284058e-01 3.952343761920928955e-01 5.989987850189208984e-01
2.826828956604003906e-01 4.405237138271331787e-01 4.994757771492004395e-01 1.711167395114898682e-01 5.447001382708549500e-02 3.461628854274749756e-01 -2.260655760765075684e-01 5.228488445281982422e-01
-1.617700159549713135e-01 8.721930980682373047e-01 2.211946099996566772e-01 -2.083514481782913208e-01 2.998371981084346771e-02 5.261352658271789551e-02 -2.501347959041595459e-01 2.335330694913864136e-01
-1.893648505210876465e-01 8.226640820503234863e-01 4.766483604907989502e-01 1.965199112892150879e-01 -3.329210355877876282e-02 -9.095342829823493958e-03 -1.239981204271316528e-01 7.060051709413528442e-02
7.081656903028488159e-02 8.265595883131027222e-02 1.601620465517044067e-01 -1.508903354406356812e-01 -1.705679148435592651e-01 1.560082733631134033e-01 6.699041724205017090e-01 6.614602208137512207e-01
-3.492652773857116699e-01 6.044662594795227051e-01 -1.455569565296173096e-01 7.509861141443252563e-02 9.415840357542037964e-02 5.236406326293945312e-01 4.255467057228088379e-01 1.471467763185501099e-01
-2.199696451425552368e-01 2.535083591938018799e-01 -1.597435623407363892e-01 3.829182088375091553e-01 1.776908934116363525e-01 5.304990708827972412e-02 6.448099613189697266e-01 5.148146748542785645e-01
-6.707524657249450684e-01 3.870777785778045654e-01 -1.065331920981407166e-01 -2.156386375427246094e-01 3.273775428533554077e-02 3.920263648033142090e-01 -7.618918269872665405e-02 4.264404177665710449e-01
4.028467237949371338e-01 2.817581295967102051e-01 3.725450634956359863e-01 8.894063532352447510e-02 -1.104274615645408630e-01 -5.591529235243797302e-02 -2.849342226982116699e-01 7.177174091339111328e-01
-3.748364746570587158e-01 3.509217798709869385e-01 -1.014985963702201843e-01 -1.245891824364662170e-01 -2.961041927337646484e-01 1.386834979057312012e-01 4.443616271018981934e-01 6.373061537742614746e-01
2.489551901817321777e-01 6.848090291023254395e-01 1.499917507171630859e-01 4.441725909709930420e-01 -1.945551335811614990e-01 -1.632284522056579590e-01 -2.962648868560791016e-01 3.114530146121978760e-01
-3.773163855075836182e-01 3.827983438968658447e-01 -1.976722329854965210e-01 -2.833190262317657471e-01 -2.582255005836486816e-01 2.863558232784271240e-01 -2.152923941612243652e-01 6.298594474792480469e-01
8.018305897712707520e-02 1.081510409712791443e-01 4.016962945461273193e-01 -1.131352484226226807e-01 -3.545667529106140137e-01 -2.679080665111541748e-01 -1.190506890416145325e-01 7.720422744750976562e-01
2.904260158538818359e-01 1.134370639920234680e-01 4.055818617343902588e-01 1.782620549201965332e-01 1.210649758577346802e-01 -3.130545318126678467e-01 -2.799939811229705811e-01 7.179514765739440918e-01
-5.430497527122497559e-01 2.606267631053924561e-01 -4.392693564295768738e-02 5.983970165252685547e-01 -2.290405929088592529e-01 1.828349381685256958e-01 1.961794942617416382e-01 3.908804357051849365e-01
-3.045103251934051514e-01 2.085711658000946045e-01 -3.326553106307983398e-01 1.556033939123153687e-01 1.750557124614715576e-01 3.240703046321868896e-01 5.508643984794616699e-01 5.383140444755554199e-01
-1.568640917539596558e-01 3.747289180755615234e-01 4.214479625225067139e-01 -4.167804028838872910e-03 6.496191620826721191e-01 -3.057820498943328857e-01 -7.020086795091629028e-02 3.700004220008850098e-01
-5.498147606849670410e-01 2.607852220535278320e-01 -1.495212167501449585e-01 4.227894842624664307e-01 5.118106007575988770e-01 -1.128864884376525879e-01 7.109969109296798706e-02 3.857961893081665039e-01
9.392102807760238647e-02 3.749999701976776123e-01 5.928869247436523438e-01 -2.068446725606918335e-01 4.162581264972686768e-01 1.738358587026596069e-01 -2.219266891479492188e-01 4.511241614818572998e-01
-5.634881854057312012e-01 3.883345425128936768e-02 1.326934695243835449e-01 -2.272131145000457764e-01 -2.903094291687011719e-01 2.064234018325805664e-02 -6.182788312435150146e-02 7.233334183692932129e-01
1.573965400457382202e-01 7.725335359573364258e-01 2.726340591907501221e-01 3.678614795207977295e-01 -2.272638827562332153e-01 -2.220196425914764404e-01 -9.411050379276275635e-02 2.428341954946517944e-01
-1.044386029243469238e-01 1.793786585330963135e-01 1.529663503170013428e-01 4.922665059566497803e-01 2.012844011187553406e-02 -1.865687668323516846e-01 5.604951977729797363e-01 5.846562981605529785e-01
-6.490948796272277832e-01 1.898969411849975586e-01 3.529580533504486084e-01 -8.906852453947067261e-02 -2.756806313991546631e-01 -6.306722760200500488e-02 -3.579438030719757080e-01 4.494457244873046875e-01
-2.927027046680450439e-01 4.395295977592468262e-01 2.463029772043228149e-01 1.704480051994323730e-01 2.553848326206207275e-01 3.007013797760009766e-01 -4.369180202484130859e-01 5.337427854537963867e-01
-4.213023558259010315e-02 8.162158131599426270e-01 3.935298025608062744e-01 4.075721502304077148e-01 -2.342397533357143402e-02 -7.782093435525894165e-02 -3.206298500299453735e-02 5.834015458822250366e-02
3.880266547203063965e-01 4.127129912376403809e-01 5.122786760330200195e-01 -1.145561933517456055e-01 1.764974147081375122e-01 8.837513625621795654e-02 -1.951327025890350342e-01 5.714125037193298340e-01
-4.619325399398803711e-01 1.138503402471542358e-01 -2.026396691799163818e-01 -1.095445752143859863e-01 4.990224540233612061e-01 -3.029893618077039719e-03 -5.298756062984466553e-02 6.846556067466735840e-01
-1.534860283136367798e-01 7.737727165222167969e-01 1.697520911693572998e-01 5.368483662605285645e-01 2.265767455101013184e-01 -6.260467320680618286e-02 -5.942908301949501038e-02 4.367587342858314514e-02
-3.598250448703765869e-01 6.590700894594192505e-02 4.556181728839874268e-01 3.126126155257225037e-02 -2.191274017095565796e-01 4.447358474135398865e-02 6.476306915283203125e-01 4.338166117668151855e-01
-3.064474463462829590e-01 4.441820085048675537e-01 -2.372108995914459229e-01 -2.697218060493469238e-01 -1.088572070002555847e-01 1.773929744958877563e-01 -3.939182460308074951e-01 6.174817085266113281e-01
-4.623492062091827393e-01 6.321730613708496094e-01 5.282601714134216309e-01 4.505089949816465378e-03 -1.000392809510231018e-02 2.628856897354125977e-01 -1.741782128810882568e-01 8.924204111099243164e-02
-6.733104586601257324e-01 2.910140156745910645e-01 -1.054970622062683105e-01 3.457501828670501709e-01 4.460421502590179443e-01 -3.705535084009170532e-02 2.092484533786773682e-01 2.952620387077331543e-01
-3.262710273265838623e-01 -1.928855627775192261e-01 1.574652194976806641e-01 5.861836075782775879e-01 1.455197632312774658e-01 -1.469846665859222412e-01 1.872155815362930298e-01 6.403949856758117676e-01
-5.103285312652587891e-01 5.365322828292846680e-01 -9.444169700145721436e-02 2.346495687961578369e-01 4.933844506740570068e-01 -2.302218824625015259e-01 -1.309400945901870728e-01 2.722915112972259521e-01
-6.504904627799987793e-01 6.512213945388793945e-01 8.946233987808227539e-02 -9.914185106754302979e-02 -1.769272089004516602e-01 -5.784494429826736450e-02 -9.536281973123550415e-02 3.019880950450897217e-01
5.566465854644775391e-02 8.197411894798278809e-01 2.780711352825164795e-01 4.362424612045288086e-01 8.265960216522216797e-02 -1.244527772068977356e-01 -1.359951496124267578e-01 1.283707618713378906e-01
4.573499262332916260e-01 4.066627919673919678e-01 4.613994657993316650e-01 -1.171052530407905579e-01 1.531348824501037598e-01 3.123205155134201050e-02 -1.326384395360946655e-01 5.973562598228454590e-01
1.106716766953468323e-01 7.330269813537597656e-01 2.133545428514480591e-01 -3.168807625770568848e-01 1.820779889822006226e-01 2.592684924602508545e-01 -1.750908792018890381e-01 4.164856374263763428e-01
-1.308807134628295898e-01 7.741572260856628418e-01 2.156857699155807495e-01 5.136132240295410156e-01 1.125921830534934998e-01 -1.354283839464187622e-01 -1.759791225194931030e-01 1.060449257493019104e-01
-3.532296121120452881e-01 8.027405478060245514e-03 1.700833067297935486e-02 -2.718608081340789795e-01 4.156235456466674805e-01 1.606098264455795288e-01 4.782803654670715332e-01 6.112907528877258301e-01
-7.602103352546691895e-01 -1.632895879447460175e-02 1.914403587579727173e-01 3.380121588706970215e-01 7.252607494592666626e-02 -2.182263731956481934e-01 -7.151580601930618286e-02 4.614270329475402832e-01
-4.746760725975036621e-01 5.418739318847656250e-01 -1.812294870615005493e-02 -2.146321348845958710e-02 2.684032917022705078e-01 3.548186421394348145e-01 5.129467844963073730e-01 1.386186182498931885e-01
-4.225507080554962158e-01 4.741538166999816895e-01 -3.106251358985900879e-01 -2.817073762416839600e-01 9.188637882471084595e-02 1.728165596723556519e-01 -6.079623475670814514e-02 6.154485940933227539e-01
-4.691076874732971191e-01 2.598474919795989990e-01 -1.638085097074508667e-01 6.413133740425109863e-01 -2.037714719772338867e-01 1.787266880273818970e-01 -1.038354411721229553e-01 4.359506666660308838e-01
-1.074300333857536316e-01 2.329098135232925415e-01 2.870843112468719482e-01 -1.354625523090362549e-01 -2.849018573760986328e-01 1.016637682914733887e-01 7.073358893394470215e-01 4.915441274642944336e-01
-4.528430700302124023e-01 2.215492725372314453e-01 -4.444140791893005371e-01 2.342319786548614502e-01 3.734830021858215332e-01 2.031761407852172852e-02 -1.512686628848314285e-02 5.944319963455200195e-01
-3.008712641894817352e-02 3.535889685153961182e-01 6.987056136131286621e-02 -4.120655953884124756e-01 -1.471360176801681519e-01 5.814056843519210815e-03 3.374403119087219238e-01 7.508933544158935547e-01
-7.495175004005432129e-01 1.864964067935943604e-01 -1.079481020569801331e-01 2.555964589118957520e-01 -1.182633861899375916e-01 2.620610594749450684e-01 2.808489799499511719e-01 4.061056375503540039e-01
-4.160748422145843506e-01 -1.434667557477951050e-01 2.754910103976726532e-02 -1.031402722001075745e-01 2.452155649662017822e-01 5.036076530814170837e-02 1.336016207933425903e-01 8.452134132385253906e-01
-1.422245800495147705e-01 6.732556223869323730e-01 -5.000308528542518616e-02 4.160999059677124023e-01 -3.636065125465393066e-02 -3.468626737594604492e-01 -2.424946278333663940e-01 4.128195643424987793e-01
-4.198728799819946289e-01 2.614763081073760986e-01 -9.094478189945220947e-02 7.219933867454528809e-01 1.148855686187744141e-01 3.059497773647308350e-01 2.141803950071334839e-01 2.703966200351715088e-01
1.410823017358779907e-01 5.916272997856140137e-01 6.757283210754394531e-02 -1.223682537674903870e-01 -5.000495910644531250e-02 -4.397339820861816406e-01 2.097153663635253906e-01 6.088396310806274414e-01
-2.479414343833923340e-01 1.508235633373260498e-01 -2.373649179935455322e-01 -1.766732037067413330e-01 2.205423563718795776e-01 -1.976293325424194336e-02 -3.141215443611145020e-01 8.249363899230957031e-01
-4.163747429847717285e-01 2.303489297628402710e-01 -4.535378515720367432e-01 2.652780413627624512e-01 2.934938669204711914e-01 -9.761075489223003387e-03 -1.647681556642055511e-02 6.410906314849853516e-01
-4.044761955738067627e-01 7.390467524528503418e-01 -1.263609081506729126e-01 -2.526011765003204346e-01 6.409470736980438232e-02 1.320575326681137085e-01 2.185943126678466797e-01 3.756377398967742920e-01
-4.223251342773437500e-02 4.880098402500152588e-01 4.367509484291076660e-01 3.594553470611572266e-01 -3.646345436573028564e-02 -3.685354590415954590e-01 1.038683131337165833e-01 5.405245423316955566e-01
1.932742595672607422e-01 1.281227171421051025e-01 3.812288641929626465e-01 -1.026714965701103210e-01 -7.470793277025222778e-02 -2.771421074867248535e-01 -2.005908042192459106e-01 8.171457052230834961e-01
-3.583481609821319580e-01 3.469579815864562988e-01 -4.239412844181060791e-01 9.708663821220397949e-02 8.754108101129531860e-02 1.169579029083251953e-01 3.660445213317871094e-01 6.377489566802978516e-01
7.545473426580429077e-02 5.955742001533508301e-01 9.376079589128494263e-02 -1.082895845174789429e-01 4.787432551383972168e-01 5.363602638244628906e-01 -1.550094634294509888e-01 2.795977294445037842e-01
-6.488812565803527832e-01 1.680693961679935455e-02 1.203021556138992310e-01 3.909388184547424316e-01 1.682919412851333618e-01 -1.877837479114532471e-01 2.417157292366027832e-01 5.379158854484558105e-01
-6.832733750343322754e-01 4.965892136096954346e-01 -3.543086349964141846e-02 4.786375463008880615e-01 5.432597547769546509e-02 -5.708044767379760742e-02 -3.749652998521924019e-03 2.235258966684341431e-01
-2.726812660694122314e-01 1.170874014496803284e-01 -2.241535037755966187e-01 -2.774146795272827148e-01 6.231018807739019394e-03 1.365375369787216187e-01 1.209295317530632019e-01 8.668485283851623535e-01
-4.978740513324737549e-01 2.423039078712463379e-01 4.902799054980278015e-02 6.666347980499267578e-01 -7.050433754920959473e-02 6.193630769848823547e-02 3.302509486675262451e-01 3.587923347949981689e-01
-7.103401236236095428e-03 1.794128268957138062e-01 -2.257191091775894165e-01 3.963386639952659607e-03 1.236713677644729614e-01 1.920539885759353638e-01 4.475375413894653320e-01 8.150624036788940430e-01
1.130216792225837708e-01 6.185187101364135742e-01 2.202302515506744385e-01 1.981729120016098022e-01 -4.327433407306671143e-01 -1.026624366641044617e-01 3.906311988830566406e-01 4.080292582511901855e-01
-3.110728263854980469e-01 3.461914360523223877e-01 3.424839675426483154e-01 -2.913322150707244873e-01 -1.397822797298431396e-01 4.450618624687194824e-01 5.379423499107360840e-01 2.724230289459228516e-01
1.680579185485839844e-01 3.810724914073944092e-01 -1.468180716037750244e-01 7.408102154731750488e-01 -3.290926292538642883e-02 -1.922413823194801807e-03 -2.994567751884460449e-01 4.067234098911285400e-01
1.517284959554672241e-01 -1.047331001609563828e-02 5.452221632003784180e-01 2.592432796955108643e-01 -2.829575538635253906e-01 2.318052053451538086e-01 -3.372247815132141113e-01 6.040490865707397461e-01
1.502316445112228394e-01 5.842544436454772949e-01 3.640391230583190918e-01 -5.365049466490745544e-02 2.325589954853057861e-01 -2.971583604812622070e-01 4.606797397136688232e-01 3.821802735328674316e-01
-4.414197802543640137e-01 7.128931879997253418e-01 6.712616235017776489e-02 -1.611991822719573975e-01 -2.667304277420043945e-01 -5.233637616038322449e-02 -2.639123201370239258e-01 3.505808115005493164e-01
-1.863137483596801758e-01 4.131469726562500000e-01 -4.915152192115783691e-01 3.832125663757324219e-01 1.227768063545227051e-01 -8.824434131383895874e-02 -9.489850699901580811e-02 6.117930412292480469e-01
-2.677265107631683350e-01 2.785390019416809082e-01 -3.298172950744628906e-01 -8.972525596618652344e-02 -1.649959832429885864e-01 1.602945923805236816e-01 3.440027236938476562e-01 7.501016259193420410e-01
-5.337881445884704590e-01 8.170051872730255127e-02 1.332824826240539551e-01 4.888437688350677490e-01 4.319990873336791992e-01 -1.445848196744918823e-01 1.819985806941986084e-01 4.593594670295715332e-01
3.922456502914428711e-02 5.513563156127929688e-01 3.143649995326995850e-01 7.038534283638000488e-01 2.986559458076953888e-02 -8.713867515325546265e-02 4.704816266894340515e-02 2.992224395275115967e-01
-3.321028947830200195e-01 -1.934862323105335236e-02 -6.568475626409053802e-03 4.497166574001312256e-01 4.723601937294006348e-01 -1.051430702209472656e-01 3.151654601097106934e-01 5.945894122123718262e-01
-4.766018092632293701e-01 3.245425522327423096e-01 -2.426896430552005768e-02 -1.734172403812408447e-01 -2.117422521114349365e-01 -2.066274732351303101e-02 -5.375211834907531738e-01 5.501539111137390137e-01
-1.626488119363784790e-01 6.075502038002014160e-01 -2.669697701930999756e-01 -3.553984165191650391e-01 -1.390269398689270020e-02 1.778663247823715210e-01 7.354513555765151978e-02 6.079544425010681152e-01
-1.631382480263710022e-02 2.871882319450378418e-01 6.043824553489685059e-01 6.631793379783630371e-01 5.340158194303512573e-02 -2.190243005752563477e-01 -2.244399674236774445e-02 2.466676086187362671e-01
2.729150652885437012e-01 4.627591371536254883e-02 6.331645846366882324e-01 1.244241092354059219e-02 -2.580667845904827118e-02 -4.038518294692039490e-02 3.824746934697031975e-03 7.211187481880187988e-01
-3.234892487525939941e-01 6.883683204650878906e-01 4.591886103153228760e-01 6.718792021274566650e-02 2.287353426218032837e-01 -3.139849603176116943e-01 -1.441754400730133057e-01 1.855861693620681763e-01
-5.079338550567626953e-01 6.491929292678833008e-01 2.289412617683410645e-01 3.931296616792678833e-02 4.317524135112762451e-01 -9.992318600416183472e-02 2.015309780836105347e-01 1.719960570335388184e-01
-1.269447058439254761e-01 4.521066546440124512e-01 3.607140183448791504e-01 -2.861969769001007080e-01 -2.616016268730163574e-01 -1.307440847158432007e-01 3.592332601547241211e-01 5.940400362014770508e-01
-6.157497167587280273e-01 4.102234840393066406e-01 3.305212303530424833e-04 -3.202151879668235779e-02 -4.917104914784431458e-02 1.974230706691741943e-01 5.182490944862365723e-01 3.762549161911010742e-01
-4.835095405578613281e-01 3.512489795684814453e-01 -1.111559420824050903e-01 -1.266334112733602524e-02 1.017805188894271851e-01 -1.967521905899047852e-01 -5.253616571426391602e-01 5.524954199790954590e-01
-3.327938914299011230e-01 -1.050276905298233032e-01 1.565750092267990112e-01 8.742623776197433472e-02 2.451686859130859375e-01 4.211335256695747375e-02 3.105831146240234375e-01 8.292859196662902832e-01
-2.376447618007659912e-01 1.810492277145385742e-01 -3.754040226340293884e-02 -3.955874219536781311e-02 4.551127552986145020e-01 8.133631944656372070e-02 5.487794876098632812e-01 6.267932057380676270e-01
-2.184719890356063843e-01 1.101233959197998047e-01 5.218064412474632263e-02 3.216998577117919922e-01 -4.668602347373962402e-01 4.794464707374572754e-01 3.871456682682037354e-01 4.860248565673828125e-01
-1.322113871574401855e-01 2.239872515201568604e-01 -2.867683172225952148e-01 -6.680145114660263062e-02 3.599927723407745361e-01 1.033351123332977295e-01 4.226462543010711670e-01 7.257744073867797852e-01
-5.792790651321411133e-01 6.074999570846557617e-01 1.892994046211242676e-01 2.677693665027618408e-01 3.263035118579864502e-01 -2.874870598316192627e-02 2.761608064174652100e-01 6.541859358549118042e-02
2.550170011818408966e-02 3.953573107719421387e-01 5.015479326248168945e-01 5.137000977993011475e-02 6.966030597686767578e-01 -1.320735216140747070e-01 -5.259423702955245972e-02 2.887695133686065674e-01
-1.123659387230873108e-01 4.427491128444671631e-01 5.594783425331115723e-01 -4.140499532222747803e-01 1.297793537378311157e-01 3.873028159141540527e-01 9.091550856828689575e-02 3.630177080631256104e-01
-1.110752895474433899e-01 1.506893336772918701e-01 -2.135148346424102783e-01 6.649017930030822754e-01 1.090364083647727966e-01 5.019289627671241760e-02 -4.799291491508483887e-01 4.822154641151428223e-01
-3.806650042533874512e-01 1.154525578022003174e-01 6.284651160240173340e-02 1.196975484490394592e-01 1.404834389686584473e-01 1.206313893198966980e-01 6.730057597160339355e-01 5.798822641372680664e-01
-4.001447260379791260e-01 4.602566659450531006e-01 -2.035599201917648315e-01 -5.179617553949356079e-02 -2.677528187632560730e-02 4.356094636023044586e-03 -5.566752552986145020e-01 5.227861404418945312e-01
-2.600105106830596924e-01 4.310301244258880615e-01 9.176580607891082764e-02 -1.761531978845596313e-01 7.085579633712768555e-02 -1.249146685004234314e-01 3.498089909553527832e-01 7.511100769042968750e-01
-4.334827661514282227e-01 6.444593667984008789e-01 -8.175643533468246460e-02 -3.781732320785522461e-01 6.904766708612442017e-02 1.133521124720573425e-01 1.039409637451171875e-01 4.675956070423126221e-01
-5.548571348190307617e-01 3.548446595668792725e-01 -1.472690552473068237e-01 -2.789401412010192871e-01 -1.263489872217178345e-01 1.891862750053405762e-01 -3.244979679584503174e-01 5.564786195755004883e-01
1.726112216711044312e-01 5.889902114868164062e-01 2.734623253345489502e-01 -1.746948808431625366e-01 5.863490104675292969e-01 8.760780096054077148e-03 7.471375912427902222e-02 4.105262756347656250e-01
-3.972247838973999023e-01 4.834554195404052734e-01 -1.385014057159423828e-01 -2.357584983110427856e-01 -1.182864531874656677e-01 -1.259278599172830582e-02 -4.032494425773620605e-01 5.974599123001098633e-01
-3.483843505382537842e-01 2.101262956857681274e-01 -3.942699134349822998e-01 3.523079752922058105e-01 2.956740558147430420e-01 2.456448674201965332e-01 2.106116116046905518e-01 6.023153662681579590e-01
-4.858000278472900391e-01 -9.075476974248886108e-02 -6.044870242476463318e-02 -6.586205679923295975e-03 -2.682157456874847412e-01 3.864570558071136475e-01 1.963515877723693848e-01 7.015854120254516602e-01
3.839983046054840088e-02 5.617094039916992188e-01 8.327623829245567322e-03 -4.406514167785644531e-01 -1.964685767889022827e-01 8.808608353137969971e-02 1.325512379407882690e-01 6.517945528030395508e-01
-9.938243776559829712e-02 4.951620399951934814e-01 4.896356761455535889e-01 -2.753505706787109375e-01 2.472273856401443481e-01 -2.867071628570556641e-01 3.464814126491546631e-01 4.074370861053466797e-01
-3.790228366851806641e-01 5.493833422660827637e-01 2.413718774914741516e-02 -4.747957587242126465e-01 -1.120183989405632019e-02 9.788902103900909424e-02 2.730768620967864990e-01 4.941937923431396484e-01
-4.367381036281585693e-01 3.114756047725677490e-01 -2.709215283393859863e-01 6.107933521270751953e-01 1.972319185733795166e-01 -8.827755600214004517e-02 -8.851853013038635254e-02 4.596161842346191406e-01
-2.579559087753295898e-01 1.628891378641128540e-01 -3.883568942546844482e-01 -1.361724883317947388e-01 -6.401628255844116211e-02 1.979925930500030518e-01 1.537241786718368530e-01 8.189209699630737305e-01
-2.268755882978439331e-01 6.642908453941345215e-01 5.375888943672180176e-01 2.370809018611907959e-01 -3.630360066890716553e-01 -4.318560659885406494e-02 -6.624793261289596558e-02 1.548773348331451416e-01
-3.960678875446319580e-01 6.171074137091636658e-02 -3.916871547698974609e-02 -2.102342545986175537e-01 3.172663450241088867e-01 -1.617742329835891724e-01 -5.158960353583097458e-03 8.165377974510192871e-01
-2.625448107719421387e-01 -1.314318478107452393e-01 2.563114762306213379e-01 7.185274958610534668e-01 1.377001404762268066e-01 -1.394861750304698944e-02 1.723112463951110840e-01 5.319505929946899414e-01
-2.404011189937591553e-01 1.695350110530853271e-01 -7.666290551424026489e-02 -1.345750689506530762e-01 4.201738238334655762e-01 3.244330585002899170e-01 5.292761921882629395e-01 5.723124742507934570e-01
-5.911487936973571777e-01 5.860471129417419434e-01 2.702873349189758301e-01 -1.690682768821716309e-01 3.875771164894104004e-01 -5.612149089574813843e-02 6.828954070806503296e-02 2.177699357271194458e-01
-5.979956984519958496e-01 5.809917449951171875e-01 1.475197672843933105e-01 1.968903541564941406e-01 2.517126202583312988e-01 3.050697147846221924e-01 2.842582389712333679e-02 2.951049804687500000e-01
1.949354559183120728e-01 5.912117958068847656e-01 2.189037501811981201e-01 -6.738528609275817871e-02 3.008081912994384766e-01 4.493874907493591309e-01 -1.701388061046600342e-01 4.884949922561645508e-01
-5.660320520401000977e-01 3.459134399890899658e-01 -2.056109756231307983e-01 5.425449609756469727e-01 -1.458321511745452881e-01 2.057596892118453979e-01 -8.882358670234680176e-02 3.896497189998626709e-01
3.917594254016876221e-02 6.760584712028503418e-01 -1.340449154376983643e-01 -1.690618097782135010e-01 -2.622741162776947021e-01 -1.213956624269485474e-01 1.585643738508224487e-01 6.214441657066345215e-01
-4.680631458759307861e-01 6.315542459487915039e-01 1.105823591351509094e-01 -2.239200174808502197e-01 -2.244767099618911743e-01 -1.653587073087692261e-01 -2.282356768846511841e-01 4.357323348522186279e-01
9.380102157592773438e-02 7.804741859436035156e-01 1.932298392057418823e-01 5.455747246742248535e-01 1.294272243976593018e-01 -1.020515635609626770e-01 -3.180688619613647461e-02 1.374564617872238159e-01
-3.283560574054718018e-01 3.941016495227813721e-01 -2.546968460083007812e-01 -1.978271156549453735e-01 3.403441905975341797e-01 1.419065594673156738e-01 4.296196997165679932e-01 5.588517785072326660e-01
-2.171451896429061890e-01 2.301749140024185181e-01 6.902194023132324219e-02 5.612977743148803711e-01 -1.832900047302246094e-01 2.970211803913116455e-01 5.433331727981567383e-01 4.037578999996185303e-01
-6.212018132209777832e-01 2.606700062751770020e-01 2.025366266025230289e-04 -9.278196841478347778e-02 -2.121189609169960022e-03 1.837992370128631592e-01 2.929354906082153320e-01 6.464928984642028809e-01
-4.318373203277587891e-01 1.646873950958251953e-01 -2.403578907251358032e-01 2.003107070922851562e-01 3.168085813522338867e-01 1.877130568027496338e-01 4.590739905834197998e-01 5.849319696426391602e-01
1.325210481882095337e-01 7.485191822052001953e-01 2.049521058797836304e-01 -2.814240455627441406e-01 2.716588079929351807e-01 3.597846329212188721e-01 7.359383255243301392e-02 3.037976622581481934e-01
-2.835685312747955322e-01 4.870065152645111084e-01 -4.895785450935363770e-01 1.043245941400527954e-01 8.417259901762008667e-02 2.412048131227493286e-01 1.099641993641853333e-01 5.953871011734008789e-01
1.977624744176864624e-01 7.279337048530578613e-01 3.469783067703247070e-01 3.423488140106201172e-01 -1.008407920598983765e-01 -2.866426408290863037e-01 -1.742427349090576172e-01 2.659178674221038818e-01
-2.826866805553436279e-01 3.021343946456909180e-01 -9.907787293195724487e-02 -5.882062390446662903e-02 2.406671494245529175e-01 2.844787240028381348e-01 4.960087835788726807e-01 6.562418341636657715e-01
-5.986090302467346191e-01 6.335723996162414551e-01 3.842848539352416992e-02 2.345839291810989380e-01 3.483791053295135498e-01 2.316938340663909912e-01 5.618621408939361572e-02 7.443153113126754761e-02
-4.893466532230377197e-01 2.923880815505981445e-01 -9.106812067329883575e-03 -3.075384199619293213e-01 -5.172120034694671631e-02 3.304708376526832581e-02 1.133880466222763062e-01 7.508410811424255371e-01
2.420334815979003906e-01 3.378276824951171875e-01 5.112813711166381836e-01 -1.019518077373504639e-01 2.063175290822982788e-01 -1.701573282480239868e-01 5.472374558448791504e-01 4.295351207256317139e-01
-3.185739517211914062e-01 5.200899839401245117e-01 5.854216217994689941e-01 -2.321275919675827026e-01 -3.006340563297271729e-02 2.475609928369522095e-01 -2.872320413589477539e-01 2.944871187210083008e-01
-6.236129999160766602e-01 5.120514631271362305e-01 -2.722719497978687286e-02 -1.859284788370132446e-01 -1.763049960136413574e-01 -4.205589741468429565e-02 -1.436602324247360229e-01 5.100089311599731445e-01
-1.945280283689498901e-01 -1.463399678468704224e-01 2.754326909780502319e-02 2.957833409309387207e-01 5.175815224647521973e-01 2.202231138944625854e-01 4.153015315532684326e-01 6.030198335647583008e-01
-4.592229425907135010e-01 1.737553179264068604e-01 1.739917844533920288e-01 -3.662814795970916748e-01 -7.826015353202819824e-03 1.367299556732177734e-01 5.100700855255126953e-01 5.617475509643554688e-01
-5.946793556213378906e-01 2.829805314540863037e-01 4.202854931354522705e-01 4.160098135471343994e-01 -3.679993450641632080e-01 4.496313259005546570e-02 -4.346019402146339417e-02 2.779219150543212891e-01
-5.642077922821044922e-01 5.134166479110717773e-01 1.280561387538909912e-01 3.540329635143280029e-01 2.601421177387237549e-01 -3.522944748401641846e-01 4.917345941066741943e-02 2.865867018699645996e-01
1.164679974317550659e-02 4.196022450923919678e-01 5.779326558113098145e-01 -1.603163033723831177e-02 5.217059254646301270e-01 3.612844049930572510e-01 -8.389016985893249512e-02 2.824784219264984131e-01
-5.891608446836471558e-02 5.669097304344177246e-01 1.748970299959182739e-01 -4.645085632801055908e-01 4.355639815330505371e-01 1.102307215332984924e-01 3.667757660150527954e-02 4.749453365802764893e-01
-4.876023828983306885e-01 6.117683053016662598e-01 3.418399095535278320e-01 -3.788694441318511963e-01 -8.873019367456436157e-02 8.825595676898956299e-02 -2.523771300911903381e-02 3.335983753204345703e-01
3.781039714813232422e-01 3.663825392723083496e-01 4.600783586502075195e-01 -7.695242017507553101e-02 1.306477487087249756e-01 2.438937574625015259e-01 -2.991502583026885986e-01 5.823776721954345703e-01
5.265196785330772400e-02 7.198992371559143066e-01 3.561605215072631836e-01 3.561598360538482666e-01 2.701838873326778412e-02 -1.375660113990306854e-02 -3.862616121768951416e-01 2.741452455520629883e-01
-4.688272997736930847e-02 5.742847919464111328e-01 4.786267504096031189e-02 -3.923483788967132568e-01 2.554583847522735596e-01 2.401905320584774017e-02 -3.253859579563140869e-01 5.831457376480102539e-01
