# Supplementary material for: Where is your field going? A machine learning approach to study the relative motion of the domains of physics
Source: PLoS One. 2020 Jun 18;15(6):e0233997. doi: 10.1371/journal.pone.0233997 (PMC7302634; doi:10.1371/journal.pone.0233997)
Supplement: S13 Data — (ZIP) [file pone.0233997.s013.zip › 12/Pacs4Run_12_VS_500_embeddings1996-2000ED8.txt]

1.180451959371566772e-01 -2.817572653293609619e-01 -3.599315285682678223e-01 -2.001557946205139160e-01 -1.098960340023040771e-01 2.076129466295242310e-01 5.131843090057373047e-01 -6.469365954399108887e-01
8.993538469076156616e-02 -2.566648721694946289e-01 -4.412515759468078613e-01 -7.710659503936767578e-02 -1.354737132787704468e-01 5.052940845489501953e-01 -2.304634898900985718e-01 -6.313462257385253906e-01
4.115157127380371094e-01 -3.888598382472991943e-01 -4.891328215599060059e-01 -4.449085295200347900e-01 1.698313653469085693e-01 2.415499240159988403e-01 -7.147335261106491089e-02 -3.872351348400115967e-01
3.231319487094879150e-01 -7.490503787994384766e-01 -5.117014050483703613e-01 2.958761528134346008e-02 -1.048328876495361328e-01 2.147977948188781738e-01 -6.990107893943786621e-02 -9.890085458755493164e-02
-2.664738595485687256e-01 -2.979814112186431885e-01 -3.624358475208282471e-01 1.589671969413757324e-01 -6.847659349441528320e-01 3.585736453533172607e-01 1.889459639787673950e-01 -2.244737148284912109e-01
-3.281810879707336426e-01 -1.017460972070693970e-01 2.466409280896186829e-02 -1.958548873662948608e-01 -8.759652078151702881e-02 4.665612876415252686e-01 1.936301141977310181e-01 -7.616640925407409668e-01
5.088886618614196777e-01 -4.458401203155517578e-01 -3.042843341827392578e-01 -2.406297624111175537e-01 -3.738648891448974609e-01 2.804408371448516846e-01 1.909892112016677856e-01 -3.699573278427124023e-01
-4.467029869556427002e-01 -4.948098659515380859e-01 3.311723098158836365e-02 2.244059890508651733e-01 -2.184682190418243408e-01 8.037314563989639282e-02 -1.972093135118484497e-01 -6.411592364311218262e-01
1.796196997165679932e-01 -2.992987036705017090e-01 -2.837170958518981934e-01 -9.244923293590545654e-02 -6.347772479057312012e-01 4.038411378860473633e-01 2.994567155838012695e-01 -3.652541935443878174e-01
-4.177636653184890747e-02 -4.487924575805664062e-01 -7.071510553359985352e-01 -2.759950459003448486e-01 2.769653797149658203e-01 3.343980312347412109e-01 1.787625998258590698e-01 -1.078244112432003021e-02
-1.970018446445465088e-01 -5.777178406715393066e-01 -3.198212385177612305e-01 4.311931729316711426e-01 -4.541303515434265137e-01 2.462685555219650269e-01 -1.017503514885902405e-01 -2.489649057388305664e-01
8.365286886692047119e-02 -5.010720491409301758e-01 -6.419514864683151245e-02 -1.680916100740432739e-01 -2.178201675415039062e-01 1.787565648555755615e-01 -3.577138483524322510e-01 -7.086568474769592285e-01
-2.431454509496688843e-01 -4.851600620895624161e-03 -3.207629621028900146e-01 -5.622445419430732727e-02 -5.199261903762817383e-01 -1.818784326314926147e-01 -2.727208137512207031e-01 -6.760377883911132812e-01
-1.218346059322357178e-01 -2.704408466815948486e-01 -3.897419273853302002e-01 6.517649441957473755e-02 -7.511545419692993164e-01 2.622360885143280029e-01 2.709180712699890137e-01 -2.224270105361938477e-01
-4.677911102771759033e-01 2.206503227353096008e-02 -4.795506298542022705e-01 4.330623447895050049e-01 -1.647916734218597412e-01 2.411214262247085571e-01 3.101248741149902344e-01 -4.262622892856597900e-01
-4.265841245651245117e-01 -4.439684450626373291e-01 -1.276015788316726685e-01 3.335033655166625977e-01 -3.492384552955627441e-01 3.276178240776062012e-01 -7.116866111755371094e-02 -5.089650750160217285e-01
-1.469799876213073730e-01 -5.116732716560363770e-01 -6.130760908126831055e-01 -2.421733438968658447e-01 -2.387404739856719971e-01 -3.571033477783203125e-01 3.094053566455841064e-01 -4.272558540105819702e-02
-4.690987765789031982e-01 -6.189966201782226562e-01 -3.856916725635528564e-01 -3.005766272544860840e-01 -2.305716872215270996e-01 -2.683387100696563721e-01 1.168525144457817078e-01 -1.373373717069625854e-01
-1.600471735000610352e-01 -1.687916554510593414e-02 -5.030921101570129395e-01 1.778060644865036011e-01 -4.085676372051239014e-01 1.620232127606868744e-02 -2.498943358659744263e-01 -6.780456304550170898e-01
5.287320613861083984e-01 -1.969271749258041382e-01 -6.401795744895935059e-01 1.463354825973510742e-01 1.623467803001403809e-01 2.041041404008865356e-01 1.215885132551193237e-01 -4.094135463237762451e-01
-1.658050268888473511e-01 -7.471556067466735840e-01 -2.986213266849517822e-01 -3.038456737995147705e-01 -4.338194429874420166e-01 -1.747452765703201294e-01 -5.241058766841888428e-03 -1.183535456657409668e-01
5.187854915857315063e-02 -3.589081466197967529e-01 -6.162769347429275513e-02 8.016630262136459351e-02 3.764057159423828125e-01 3.471440672874450684e-01 -5.679833702743053436e-03 -7.720404863357543945e-01
1.345305144786834717e-01 -4.719071686267852783e-01 -1.870692819356918335e-01 1.822722554206848145e-01 -3.438064754009246826e-01 1.191517114639282227e-01 -3.331192433834075928e-01 -6.690430045127868652e-01
-3.004767298698425293e-01 -7.122905254364013672e-01 -2.860187590122222900e-01 2.833498716354370117e-01 2.264833003282546997e-01 -1.901458799839019775e-01 3.724671602249145508e-01 -1.186596676707267761e-01
-1.769036948680877686e-01 -4.119094014167785645e-01 -5.484834313392639160e-01 1.265330910682678223e-01 -2.423629462718963623e-01 1.918644756078720093e-01 -4.385360479354858398e-01 -4.408234655857086182e-01
-4.431410729885101318e-01 -4.715625345706939697e-01 -1.877912282943725586e-01 2.424722164869308472e-01 -5.138816833496093750e-01 2.314984649419784546e-01 -7.897020876407623291e-02 -4.040968418121337891e-01
-3.118201494216918945e-01 -2.611705064773559570e-01 -3.557575345039367676e-01 1.814084649085998535e-01 8.777868747711181641e-02 2.492041587829589844e-01 -3.084291815757751465e-01 -7.142474055290222168e-01
-1.311365067958831787e-01 -4.987199604511260986e-01 -2.588567435741424561e-01 -3.915652930736541748e-01 -6.013258099555969238e-01 -2.291760891675949097e-01 -1.041707545518875122e-01 -2.979688048362731934e-01
8.391597867012023926e-02 -3.976292312145233154e-01 -2.467468231916427612e-01 3.289287686347961426e-01 2.397771179676055908e-01 3.526750802993774414e-01 -6.930913776159286499e-02 -6.921663880348205566e-01
-4.095020592212677002e-01 -1.892401427030563354e-01 -4.533828198909759521e-01 1.409901082515716553e-01 7.052818778902292252e-03 2.860973179340362549e-01 -2.164753526449203491e-01 -6.650556325912475586e-01
-2.088468819856643677e-01 -4.579727351665496826e-01 1.854995191097259521e-01 -4.787208437919616699e-01 -3.810820579528808594e-01 -1.231117621064186096e-01 3.143642842769622803e-01 -4.731335341930389404e-01
-1.353947073221206665e-01 -3.847872912883758545e-01 -5.122548341751098633e-01 2.325747013092041016e-01 1.980673372745513916e-01 -4.140310883522033691e-01 5.133102536201477051e-01 -2.072947174310684204e-01
-3.233119547367095947e-01 -2.889813780784606934e-01 -3.577209115028381348e-01 -6.425529718399047852e-01 -1.028496697545051575e-01 -3.216883242130279541e-01 2.316479235887527466e-01 -3.215564191341400146e-01
5.661053210496902466e-02 -3.957337737083435059e-01 -7.403243780136108398e-01 -1.517963558435440063e-01 -4.039007425308227539e-01 2.016398310661315918e-01 -2.342864871025085449e-01 -1.018984168767929077e-01
1.083072870969772339e-01 -6.582788657397031784e-03 -5.236316323280334473e-01 4.307243824005126953e-01 -5.035621300339698792e-02 2.285849750041961670e-01 -4.000250622630119324e-02 -6.871140003204345703e-01
1.685389876365661621e-01 1.898422837257385254e-03 -3.489380180835723877e-01 2.671536803245544434e-01 -6.078957915306091309e-01 -2.548832893371582031e-01 -2.132310718297958374e-02 -5.860925316810607910e-01
-1.477939933538436890e-01 -3.806820213794708252e-01 -2.168653998523950577e-03 2.291613966226577759e-01 -2.808536589145660400e-01 4.145421981811523438e-01 -3.890576958656311035e-02 -7.269668579101562500e-01
-2.165214717388153076e-01 -5.413863658905029297e-01 -5.071897506713867188e-01 -1.383850127458572388e-01 -2.248377799987792969e-01 -5.278698205947875977e-01 6.568180397152900696e-03 -2.332078963518142700e-01
-2.922212481498718262e-01 -4.467651844024658203e-01 -4.204475581645965576e-01 1.400263309478759766e-01 -2.243557423353195190e-01 6.163728609681129456e-02 -4.498974084854125977e-01 -5.119392275810241699e-01
6.606481224298477173e-02 -3.920542076230049133e-02 -4.423554539680480957e-01 3.837471902370452881e-01 9.830528497695922852e-02 1.585391908884048462e-01 -1.145852729678153992e-01 -7.766785025596618652e-01
-1.077941209077835083e-01 8.360150456428527832e-02 -1.977588683366775513e-01 -2.605815231800079346e-01 -2.607279419898986816e-01 4.344692230224609375e-01 2.889236062765121460e-02 -7.853677868843078613e-01
-6.911569833755493164e-02 -2.429554164409637451e-01 -5.898385643959045410e-01 1.537273973226547241e-01 -4.996472299098968506e-01 -1.152165383100509644e-01 -3.657100200653076172e-01 -4.098633229732513428e-01
-1.241806298494338989e-01 2.307379990816116333e-01 -3.105682730674743652e-01 1.536803841590881348e-01 -1.654318533837795258e-02 1.328005045652389526e-01 2.765871770679950714e-02 -8.902776241302490234e-01
-1.043110117316246033e-01 -4.070108234882354736e-01 -3.493567407131195068e-01 1.976725906133651733e-01 -1.689511686563491821e-01 2.408876121044158936e-01 -3.593322932720184326e-01 -6.683158278465270996e-01
-2.145169377326965332e-01 6.432336568832397461e-02 -8.999396860599517822e-02 -1.871607452630996704e-01 -1.819679737091064453e-01 4.651812314987182617e-01 1.553035229444503784e-01 -7.956706285476684570e-01
-2.559023350477218628e-02 -1.383486837148666382e-01 -2.505941987037658691e-01 2.414480745792388916e-01 2.005385607481002808e-01 1.415367275476455688e-01 -1.608439981937408447e-01 -8.791990280151367188e-01
-6.699430942535400391e-02 -4.794050455093383789e-01 -4.086284935474395752e-01 4.327227473258972168e-01 -2.319148331880569458e-01 -5.186890959739685059e-01 2.321182936429977417e-01 -1.864257454872131348e-01
-3.004986643791198730e-01 -1.912861168384552002e-01 -2.470252811908721924e-01 -1.326334923505783081e-01 -1.297422498464584351e-01 1.502009630203247070e-01 -3.864023685455322266e-01 -7.783296108245849609e-01
2.127224206924438477e-01 -3.035165369510650635e-01 -9.142772555351257324e-01 3.421916440129280090e-02 -1.189813092350959778e-01 8.940583467483520508e-02 -5.689457058906555176e-02 -1.289043202996253967e-02
-1.481528878211975098e-01 6.013878807425498962e-02 -6.800198554992675781e-01 -5.083571672439575195e-01 1.407770216464996338e-01 1.255284715443849564e-02 -1.561261713504791260e-01 -4.574154913425445557e-01
-1.600699871778488159e-01 6.054704263806343079e-02 -3.254538774490356445e-01 3.339857161045074463e-01 -2.658557891845703125e-01 4.067061245441436768e-01 2.848676443099975586e-01 -6.603077650070190430e-01
2.258768826723098755e-01 -4.108797907829284668e-01 -8.271331340074539185e-02 -5.456447973847389221e-02 -2.743355631828308105e-01 2.610058486461639404e-01 -2.160491943359375000e-01 -7.617595791816711426e-01
-1.712843179702758789e-01 -6.370766758918762207e-01 -5.274906158447265625e-01 1.130812466144561768e-01 -4.593989253044128418e-01 1.174673363566398621e-01 2.210279554128646851e-01 -7.858980447053909302e-03
-4.353789091110229492e-01 -4.253740012645721436e-01 -6.570890545845031738e-01 -1.178738474845886230e-01 2.465797215700149536e-01 2.239333540201187134e-01 -1.804128885269165039e-01 -2.008614093065261841e-01
-4.144992828369140625e-01 -4.381382465362548828e-01 -2.375257313251495361e-01 -3.762132823467254639e-01 -2.335756868124008179e-01 -3.778356015682220459e-01 4.204885065555572510e-01 -2.532635331153869629e-01
1.770320981740951538e-01 -4.881788790225982666e-01 -2.244761884212493896e-01 2.172475494444370270e-02 -6.305019259452819824e-01 3.254567980766296387e-01 3.750182688236236572e-01 -1.881116181612014771e-01
2.839542925357818604e-01 -1.374157071113586426e-01 -3.689886629581451416e-01 -5.101851001381874084e-02 -5.892343521118164062e-01 -1.080872267484664917e-01 -2.634106874465942383e-01 -5.774652957916259766e-01
3.466278910636901855e-01 -5.028902292251586914e-01 -1.478555798530578613e-01 -8.056013286113739014e-02 -3.312391340732574463e-01 1.634936630725860596e-01 -2.634263932704925537e-01 -6.267027854919433594e-01
1.173523664474487305e-01 -1.854296773672103882e-01 -2.756507694721221924e-01 1.278036683797836304e-01 3.752033412456512451e-01 2.268582284450531006e-01 -7.693650573492050171e-02 -8.132440447807312012e-01
1.346669048070907593e-01 -3.390192389488220215e-01 -2.963668107986450195e-01 1.311652362346649170e-01 4.097771346569061279e-01 2.562851905822753906e-01 -1.658601611852645874e-01 -7.076610922813415527e-01
1.523450575768947601e-02 -4.709503948688507080e-01 -3.581365942955017090e-01 2.600473463535308838e-01 -3.585625067353248596e-02 -3.560179173946380615e-01 6.655594706535339355e-01 -1.052773594856262207e-01
-4.014990329742431641e-01 5.012117698788642883e-02 -2.407381236553192139e-01 2.680510282516479492e-01 -1.443962156772613525e-01 2.573544383049011230e-01 9.776959568262100220e-02 -7.809223532676696777e-01
3.406453132629394531e-01 -3.820820152759552002e-01 -7.786756008863449097e-02 1.856915801763534546e-01 -1.224754080176353455e-01 2.220335453748703003e-01 -1.350483745336532593e-01 -7.841505408287048340e-01
-6.676417775452136993e-03 -1.241091713309288025e-01 -3.706856966018676758e-01 -7.218112051486968994e-02 -4.347080588340759277e-01 5.707454681396484375e-01 4.109832048416137695e-01 -3.978765010833740234e-01
-1.394928246736526489e-01 -6.628887653350830078e-01 1.750055253505706787e-01 -5.132392048835754395e-01 -1.595590561628341675e-01 9.435654431581497192e-02 2.358606606721878052e-01 -3.963410854339599609e-01
-3.300980329513549805e-01 -9.401562809944152832e-02 -4.829824566841125488e-01 -1.559262424707412720e-01 -3.611857295036315918e-01 -5.795320868492126465e-01 2.590350806713104248e-01 -3.019925951957702637e-01
2.181896418333053589e-01 -4.730059802532196045e-01 -1.894817799329757690e-01 4.390073195099830627e-02 -2.098214030265808105e-01 1.811270415782928467e-01 -3.457793891429901123e-01 -7.031590342521667480e-01
5.095745995640754700e-02 -3.136365413665771484e-01 -4.040595591068267822e-01 8.944880217313766479e-02 -7.100614309310913086e-01 2.218130677938461304e-01 3.883274495601654053e-01 -1.535694450139999390e-01
-1.523282676935195923e-01 -2.610833048820495605e-01 -4.264384508132934570e-01 -9.493313729763031006e-03 -4.112681001424789429e-02 2.110940963029861450e-01 -4.071279168128967285e-01 -7.174164652824401855e-01
-3.246991038322448730e-01 -4.173277616500854492e-01 -1.696365326642990112e-01 8.798699080944061279e-02 -7.224192619323730469e-01 2.950274944305419922e-01 1.720777601003646851e-01 -2.129510343074798584e-01
1.422745883464813232e-01 -3.100169599056243896e-01 -1.060604900121688843e-01 -7.724270224571228027e-02 -1.157417595386505127e-01 3.267288506031036377e-01 -2.160980850458145142e-01 -8.364124894142150879e-01
-4.707904160022735596e-01 -1.970218718051910400e-01 -2.006734609603881836e-01 2.642689049243927002e-01 7.762297987937927246e-02 6.545927375555038452e-02 -2.126887440681457520e-01 -7.575514316558837891e-01
2.389755547046661377e-01 5.700632929801940918e-02 -4.161771833896636963e-01 -1.901151388883590698e-01 -2.124061435461044312e-01 3.484442234039306641e-01 6.572725772857666016e-01 -3.629831373691558838e-01
-4.290138483047485352e-01 -3.052855134010314941e-01 -5.399484038352966309e-01 4.027867615222930908e-01 1.720573306083679199e-01 -3.251706659793853760e-01 2.961562573909759521e-01 -2.142854183912277222e-01
2.031140029430389404e-01 -3.575966954231262207e-01 -3.532786071300506592e-01 2.332493364810943604e-01 3.076477646827697754e-01 3.741771280765533447e-01 -8.214978873729705811e-02 -6.405110359191894531e-01
4.564325809478759766e-01 6.057956442236900330e-02 -5.609065294265747070e-01 -2.098152935504913330e-01 -1.496142707765102386e-02 -2.283153533935546875e-01 4.405629634857177734e-01 -4.276838302612304688e-01
-2.874843180179595947e-01 -2.402051724493503571e-02 -3.025367856025695801e-01 -3.241273760795593262e-01 -1.845309585332870483e-01 6.190792918205261230e-01 1.769255101680755615e-01 -5.211289525032043457e-01
-5.492172837257385254e-01 -3.842359185218811035e-01 -4.332681596279144287e-01 -4.044111967086791992e-01 -9.628462791442871094e-02 -3.186496496200561523e-01 1.961952596902847290e-01 -2.239479571580886841e-01
-3.510576784610748291e-01 -4.581756517291069031e-02 -5.172862410545349121e-01 3.551003038883209229e-01 -1.945897638797760010e-01 3.862980902194976807e-01 4.647195935249328613e-01 -2.791457176208496094e-01
-5.129859447479248047e-01 -4.508846402168273926e-01 -1.193183511495590210e-01 -3.954133391380310059e-01 1.772156953811645508e-01 -2.418667376041412354e-01 4.460337460041046143e-01 -2.722294628620147705e-01
-1.829870343208312988e-01 -4.817034900188446045e-01 -9.075453877449035645e-02 -5.394170284271240234e-01 -5.758170485496520996e-01 -2.402452751994132996e-02 1.513160020112991333e-01 -2.832517325878143311e-01
-2.208258807659149170e-01 -3.788362070918083191e-02 -2.941572070121765137e-01 2.348340898752212524e-01 -1.599214076995849609e-01 4.535183608531951904e-01 6.634438037872314453e-01 -3.697483241558074951e-01
8.140350691974163055e-03 -6.857748329639434814e-02 -3.972193300724029541e-01 2.841708362102508545e-01 1.403019856661558151e-02 5.991137027740478516e-01 4.992497265338897705e-01 -3.851106762886047363e-01
-5.378004163503646851e-02 -7.209359407424926758e-01 4.558797553181648254e-02 -3.685162961483001709e-01 -2.717927396297454834e-01 2.978916745632886887e-03 4.775712788105010986e-01 -1.937058120965957642e-01
9.610598534345626831e-02 -5.476996898651123047e-01 -5.550538003444671631e-02 1.948373466730117798e-01 -3.513489365577697754e-01 4.082306921482086182e-01 5.704519152641296387e-01 -1.850202530622482300e-01
-2.443393319845199585e-01 -5.784621238708496094e-01 -4.007632732391357422e-01 -2.043601870536804199e-01 -1.374567151069641113e-01 -5.500305294990539551e-01 1.111648529767990112e-01 -2.636661529541015625e-01
1.082664430141448975e-01 -4.926536083221435547e-01 -2.774654626846313477e-01 9.784933179616928101e-02 -4.658199548721313477e-01 -5.447736382484436035e-01 3.041438162326812744e-01 -2.296503931283950806e-01
-2.625179290771484375e-02 -6.186987757682800293e-01 -4.506660103797912598e-01 4.162634536623954773e-02 -2.846696786582469940e-02 -5.898232460021972656e-01 -2.210652455687522888e-02 -2.499990165233612061e-01
-2.724061608314514160e-01 8.411476761102676392e-02 -3.125432729721069336e-01 -1.242893859744071960e-01 -2.037582099437713623e-01 5.602619647979736328e-01 4.697477221488952637e-01 -4.790769815444946289e-01
-4.998636990785598755e-02 8.778323233127593994e-02 -1.049261167645454407e-01 3.171223700046539307e-01 -2.693334817886352539e-01 1.695190072059631348e-01 3.426044881343841553e-01 -8.121356368064880371e-01
-1.143234595656394958e-01 -2.474386990070343018e-01 -3.075822591781616211e-01 -1.645461618900299072e-01 -1.863819360733032227e-01 -7.098457217216491699e-01 9.492959827184677124e-02 -5.063509345054626465e-01
2.347340583801269531e-01 1.154501959681510925e-01 -7.115060687065124512e-01 -2.159713655710220337e-01 -2.189619652926921844e-02 -2.440543919801712036e-01 4.791376292705535889e-01 -2.984487712383270264e-01
-3.376568853855133057e-01 -2.423846721649169922e-01 -3.758950233459472656e-01 4.994835853576660156e-01 -3.684358298778533936e-01 3.653471544384956360e-02 -1.117759719491004944e-01 -5.356146693229675293e-01
-1.438524853438138962e-02 -4.766020476818084717e-01 -3.652450144290924072e-01 -1.781154572963714600e-01 -7.649739086627960205e-02 -6.570177674293518066e-01 5.948017910122871399e-02 -4.079858958721160889e-01
-5.086008831858634949e-02 -4.156153500080108643e-01 -2.551096677780151367e-01 2.936867177486419678e-01 7.178476452827453613e-02 2.758602201938629150e-01 -2.592661082744598389e-01 -7.244815826416015625e-01
1.771251708269119263e-01 -4.081943333148956299e-01 -1.235226467251777649e-01 2.301941663026809692e-01 -1.188434585928916931e-01 2.393335253000259399e-01 -2.003619223833084106e-01 -7.888014912605285645e-01
-8.513630926609039307e-02 -5.926773548126220703e-01 -2.595492303371429443e-01 9.391904622316360474e-02 1.611304655671119690e-02 -5.729431509971618652e-01 4.170595407485961914e-01 -2.506721615791320801e-01
3.399911820888519287e-01 -2.761189937591552734e-01 -3.039117455482482910e-01 8.837954699993133545e-02 -6.847095489501953125e-01 1.558215469121932983e-01 3.340947329998016357e-01 -3.213472664356231689e-01
3.173706829547882080e-01 -9.912153333425521851e-02 -4.050555229187011719e-01 -8.192270249128341675e-02 -2.667492330074310303e-01 2.050938606262207031e-01 7.513691186904907227e-01 -2.022257149219512939e-01
4.860177636146545410e-01 -3.465352356433868408e-01 -3.084426820278167725e-01 4.579406231641769409e-02 2.159133106470108032e-01 3.300141096115112305e-01 1.785187572240829468e-01 -5.992237925529479980e-01
-8.390226960182189941e-02 2.845284901559352875e-02 -1.236129179596900940e-01 1.534412205219268799e-01 -2.402735650539398193e-01 4.044434428215026855e-01 3.076671361923217773e-01 -7.983492612838745117e-01
-2.845983505249023438e-01 -5.018535256385803223e-01 -3.846783936023712158e-01 -2.879180610179901123e-01 -7.415962219238281250e-02 -5.685217380523681641e-01 1.030752435326576233e-01 -3.113382756710052490e-01
-2.976446747779846191e-01 1.774426847696304321e-01 -4.758594930171966553e-01 -8.331441134214401245e-02 -2.575036585330963135e-01 4.857197403907775879e-01 3.683247864246368408e-01 -4.567748010158538818e-01
-2.389272153377532959e-01 -4.973286688327789307e-01 -3.508183062076568604e-01 2.650342881679534912e-01 -2.656469941139221191e-01 2.039597928524017334e-01 -3.308788239955902100e-01 -5.297288298606872559e-01
-4.034575521945953369e-01 -1.695555150508880615e-01 -6.359251737594604492e-01 -1.457081735134124756e-01 1.190802976489067078e-01 4.280349314212799072e-01 -9.653650969266891479e-02 -4.196762442588806152e-01
2.417327761650085449e-01 -1.044156253337860107e-01 -2.158731073141098022e-01 -9.417896717786788940e-02 -4.862364828586578369e-01 -1.813218742609024048e-01 -2.590410113334655762e-01 -7.340204715728759766e-01
-6.813493371009826660e-02 -1.973926834762096405e-02 -3.014372587203979492e-01 2.444014251232147217e-01 -4.244844019412994385e-01 -2.533842623233795166e-01 -1.731837838888168335e-01 -7.549757361412048340e-01
3.092563748359680176e-01 -7.819851040840148926e-01 -3.538803458213806152e-01 -2.302131354808807373e-01 8.024152368307113647e-02 2.587401866912841797e-01 -7.703364640474319458e-02 -1.879120320081710815e-01
-5.058476924896240234e-01 -3.705194592475891113e-01 -8.396915346384048462e-02 2.939937710762023926e-01 -2.129949629306793213e-01 1.653876304626464844e-01 -1.451420634984970093e-01 -6.477376222610473633e-01
-4.870187044143676758e-01 -8.560920506715774536e-02 -3.771345615386962891e-01 4.913115799427032471e-01 -2.591039240360260010e-01 1.633665561676025391e-01 9.362421929836273193e-02 -5.189194083213806152e-01
-1.130731552839279175e-01 8.463037014007568359e-02 -9.014535695314407349e-02 -1.182721704244613647e-01 -1.859861463308334351e-01 4.583203494548797607e-01 1.847507208585739136e-01 -8.241094350814819336e-01
-4.371100366115570068e-01 -9.453680366277694702e-02 -4.161452353000640869e-01 3.120692372322082520e-01 -1.237976998090744019e-01 4.041883349418640137e-01 5.498095750808715820e-01 -2.201111316680908203e-01
-3.817001879215240479e-01 -5.179714560508728027e-01 -4.629283249378204346e-01 -9.852761775255203247e-02 -4.224137067794799805e-01 -2.648172974586486816e-01 -1.128273308277130127e-01 -3.173466324806213379e-01
3.025606460869312286e-02 -3.548236191272735596e-01 -3.782452344894409180e-01 3.396615684032440186e-01 -3.222582489252090454e-02 1.542221903800964355e-01 -3.044775724411010742e-01 -7.051352858543395996e-01
2.929006814956665039e-01 -3.171303495764732361e-02 -1.854419708251953125e-01 -1.730843782424926758e-01 -1.804438978433609009e-01 4.196286499500274658e-01 6.679116487503051758e-01 -4.405704438686370850e-01
-4.191279709339141846e-01 -3.046232759952545166e-01 -4.118813872337341309e-01 -2.653222978115081787e-01 -2.251816242933273315e-01 -4.971843361854553223e-01 -1.095780059695243835e-01 -4.261309206485748291e-01
-1.637505590915679932e-01 -7.355731725692749023e-01 -4.986514747142791748e-01 -3.839026391506195068e-01 9.453156590461730957e-02 -7.168184220790863037e-02 -1.089411303400993347e-01 -1.007007807493209839e-01
-3.320310115814208984e-01 -5.869310498237609863e-01 -8.006475120782852173e-02 -5.822915434837341309e-01 -1.071268767118453979e-01 1.151193752884864807e-01 3.558314442634582520e-01 -2.201109379529953003e-01
-4.838438928127288818e-01 1.154162138700485229e-01 -4.901988804340362549e-01 3.298186659812927246e-01 -8.672562986612319946e-02 2.031695544719696045e-01 6.672857701778411865e-02 -5.918166637420654297e-01
1.733988672494888306e-01 -2.324496358633041382e-01 -2.003118395805358887e-01 2.306642532348632812e-01 4.419511258602142334e-01 3.596824407577514648e-01 2.848654091358184814e-01 -6.455451250076293945e-01
-1.424451172351837158e-01 -4.479874670505523682e-01 -2.931554615497589111e-01 4.336778521537780762e-01 3.354879319667816162e-01 -3.426329791545867920e-01 3.198097050189971924e-01 -4.156587719917297363e-01
2.666441202163696289e-01 5.282944068312644958e-02 -4.086835086345672607e-01 -3.481615483760833740e-01 3.470633029937744141e-01 -1.230044364929199219e-01 5.137068033218383789e-01 -4.882557094097137451e-01
-1.178429741412401199e-02 -1.970010995864868164e-01 -8.119977116584777832e-01 -1.234775409102439880e-01 3.705037236213684082e-01 2.909758388996124268e-01 3.336061909794807434e-02 -2.518168985843658447e-01
-2.107783704996109009e-01 -8.374018222093582153e-02 -4.767357110977172852e-01 2.534544765949249268e-01 -3.674683868885040283e-01 4.835415631532669067e-02 -2.561071813106536865e-01 -6.738559603691101074e-01
-2.542780935764312744e-01 4.723295941948890686e-02 -3.691969513893127441e-01 -4.906815886497497559e-01 1.134302467107772827e-01 2.193135321140289307e-01 -1.446123868227005005e-01 -6.885922551155090332e-01
-4.213539659976959229e-01 -4.196758270263671875e-01 -3.290510773658752441e-01 -2.534728050231933594e-01 -1.925823390483856201e-01 -5.200386643409729004e-01 -4.288000520318746567e-03 -4.077538847923278809e-01
5.305889248847961426e-01 -2.765450775623321533e-01 -5.643934607505798340e-01 -2.912831492722034454e-03 3.024774193763732910e-01 1.725761890411376953e-01 1.636233329772949219e-01 -4.188103079795837402e-01
4.460846632719039917e-02 -6.284362673759460449e-01 2.477986179292201996e-02 -4.487054944038391113e-01 -7.303378731012344360e-02 -2.210578918457031250e-01 5.081090927124023438e-01 -2.979130446910858154e-01
-3.832316026091575623e-02 -5.082778334617614746e-01 -3.723456561565399170e-01 1.060536354780197144e-01 -3.831510245800018311e-01 -5.818406939506530762e-01 1.760969460010528564e-01 -2.719245254993438721e-01
-1.028844639658927917e-01 1.931011676788330078e-01 -3.083120882511138916e-01 1.084275841712951660e-01 -3.209228217601776123e-01 2.219568043947219849e-01 1.966574043035507202e-01 -8.089398145675659180e-01
-4.271700382232666016e-01 -1.013208776712417603e-01 -2.881016135215759277e-01 -3.026388771831989288e-02 2.072312980890274048e-01 4.932945966720581055e-01 8.461902290582656860e-02 -6.556650996208190918e-01
-1.094232127070426941e-01 -6.350268721580505371e-01 -1.518459916114807129e-01 -6.201912760734558105e-01 -1.728431731462478638e-01 1.900377720594406128e-01 2.851924598217010498e-01 -1.724802255630493164e-01
-2.304775565862655640e-01 1.243322566151618958e-01 -6.202380657196044922e-01 4.718954563140869141e-01 3.087203763425350189e-02 1.595412343740463257e-01 8.865274488925933838e-02 -5.383076071739196777e-01
-2.913449890911579132e-02 -7.518701553344726562e-01 -2.696655690670013428e-01 1.607919782400131226e-01 6.646105647087097168e-02 -4.696605801582336426e-01 2.332864254713058472e-01 -2.363219410181045532e-01
-8.157498389482498169e-02 -7.436233013868331909e-02 -6.889464855194091797e-01 -4.946866333484649658e-01 2.441226691007614136e-01 -4.844519868493080139e-02 -1.070711240172386169e-01 -4.416410326957702637e-01
-2.931074798107147217e-01 -5.354332923889160156e-01 1.198364645242691040e-01 2.186171561479568481e-01 -3.991663455963134766e-01 3.096756935119628906e-01 2.403026632964611053e-02 -5.562685132026672363e-01
-1.374144405126571655e-01 -8.965841680765151978e-02 -8.521977066993713379e-01 -1.280864775180816650e-01 -4.327287375926971436e-01 1.952646076679229736e-01 -4.953199625015258789e-02 -5.094786360859870911e-02
1.576321423053741455e-01 -4.696612954139709473e-01 6.558522582054138184e-03 -5.351517200469970703e-01 -9.091773629188537598e-02 -2.061526663601398468e-02 5.925377011299133301e-01 -3.291625976562500000e-01
5.817751884460449219e-01 -1.056867688894271851e-01 -2.876513004302978516e-01 -1.565074920654296875e-01 -2.122769951820373535e-01 2.441176921129226685e-01 3.420665264129638672e-01 -5.669794082641601562e-01
-3.256051540374755859e-01 -3.619981110095977783e-01 -1.547775566577911377e-01 -4.031564891338348389e-01 -2.317222580313682556e-02 -9.232295304536819458e-02 7.399299740791320801e-01 -1.410340815782546997e-01
-1.731151193380355835e-01 8.732143044471740723e-02 -1.274713575839996338e-01 -5.673773586750030518e-02 -3.109049797058105469e-01 4.881027042865753174e-01 3.058034479618072510e-01 -7.172978520393371582e-01
5.863904953002929688e-01 -3.115513920783996582e-01 -2.163004577159881592e-01 -1.538349092006683350e-01 6.597392261028289795e-02 1.017387285828590393e-01 2.022131681442260742e-01 -6.580557227134704590e-01
-2.703800797462463379e-01 -5.141645669937133789e-01 -1.828795820474624634e-01 -4.804332852363586426e-01 -4.598381817340850830e-01 2.952996827661991119e-02 3.979188203811645508e-01 -1.661498248577117920e-01
-1.735763065516948700e-02 -6.386166214942932129e-01 -2.448337674140930176e-01 -5.939903855323791504e-01 -2.580221593379974365e-01 7.758688181638717651e-02 2.868371307849884033e-01 -1.556559503078460693e-01
7.508767396211624146e-02 -2.522918879985809326e-01 -7.587730884552001953e-01 -1.838252991437911987e-01 4.875350296497344971e-01 -4.119691252708435059e-02 7.023330777883529663e-02 -2.772398293018341064e-01
-2.622530097141861916e-03 -3.533023297786712646e-01 -3.261451721191406250e-01 2.775635123252868652e-01 -6.007438153028488159e-02 2.812637984752655029e-01 -2.492820322513580322e-01 -7.395258545875549316e-01
3.345909994095563889e-03 -6.924298405647277832e-01 -3.303483426570892334e-01 3.048461973667144775e-01 -2.916056215763092041e-01 -4.374338090419769287e-01 1.676038205623626709e-01 -1.183014735579490662e-01
-3.180144429206848145e-01 -4.147755503654479980e-01 -2.102596610784530640e-01 5.774321034550666809e-02 -5.011510103940963745e-03 6.412895321846008301e-01 4.879655241966247559e-01 -1.729071736335754395e-01
-2.401694059371948242e-01 4.762090742588043213e-02 -2.451825886964797974e-01 -2.653543651103973389e-01 -1.935434192419052124e-01 4.288473427295684814e-01 -4.240667447447776794e-02 -7.657390236854553223e-01
-1.035483032464981079e-01 -6.634072661399841309e-01 9.938810765743255615e-02 -3.241994380950927734e-01 3.785763308405876160e-02 1.056881397962570190e-01 6.038109660148620605e-01 -2.387349158525466919e-01
-3.635520040988922119e-01 1.768280193209648132e-02 -3.018341958522796631e-01 1.173309311270713806e-01 -4.364729523658752441e-01 3.574534952640533447e-01 5.587384104728698730e-01 -3.635610938072204590e-01
-4.004580080509185791e-01 -4.302643239498138428e-01 -3.600215017795562744e-01 1.426723301410675049e-01 -5.441791936755180359e-02 1.473271697759628296e-01 -4.001245498657226562e-01 -5.654811859130859375e-01
2.389438599348068237e-01 -1.213926300406455994e-01 -3.550801873207092285e-01 1.128045544028282166e-01 -6.838697195053100586e-01 -1.539683043956756592e-01 -1.210174039006233215e-01 -5.322908759117126465e-01
1.716546118259429932e-01 -7.480712532997131348e-01 -3.484954237937927246e-01 -1.785443425178527832e-01 -9.538171440362930298e-02 4.791982471942901611e-01 1.138575598597526550e-01 -7.684122771024703979e-02
1.384509913623332977e-02 -4.804648160934448242e-01 -1.619152426719665527e-01 -5.173775553703308105e-01 1.032529100775718689e-01 -1.661278903484344482e-01 6.242154240608215332e-01 -2.171664088964462280e-01
-2.531411126255989075e-02 -2.346841245889663696e-01 -7.128634452819824219e-01 -1.308121681213378906e-01 5.364809632301330566e-01 -1.718811392784118652e-01 2.274625748395919800e-02 -3.180001378059387207e-01
-3.616354763507843018e-01 -1.976229995489120483e-01 -3.641629219055175781e-01 -3.615548908710479736e-01 -2.979152202606201172e-01 -5.235437154769897461e-01 2.685032486915588379e-01 -3.631567358970642090e-01
-1.280123740434646606e-01 -5.104402303695678711e-01 -2.742942981421947479e-02 3.627431094646453857e-01 1.814798265695571899e-01 -4.855029284954071045e-01 2.441442459821701050e-01 -5.123223662376403809e-01
-1.164695695042610168e-01 -7.126946933567523956e-03 -1.025435253977775574e-01 -1.037495397031307220e-02 -7.819332182407379150e-02 4.460708200931549072e-01 6.553339958190917969e-02 -8.754274845123291016e-01
-1.557709835469722748e-02 -5.321443676948547363e-01 8.811941742897033691e-02 -5.102976560592651367e-01 -1.227570027112960815e-01 8.708848804235458374e-02 5.681975483894348145e-01 -3.207938373088836670e-01
-1.961915045976638794e-01 -2.810655832290649414e-01 -3.198951184749603271e-01 -2.583714425563812256e-01 -1.660259366035461426e-01 -6.599550247192382812e-01 2.520839869976043701e-01 -4.321697652339935303e-01
1.149867847561836243e-01 4.624496027827262878e-02 -2.919952273368835449e-01 1.289692334830760956e-02 -5.495885014533996582e-01 2.179696261882781982e-01 6.044748425483703613e-01 -4.292594790458679199e-01
-2.878773026168346405e-03 -2.125818729400634766e-01 -2.755992114543914795e-01 2.873793244361877441e-01 3.469126820564270020e-01 2.838720083236694336e-01 -9.092941135168075562e-02 -7.661976814270019531e-01
-2.567743323743343353e-02 1.154791712760925293e-01 -4.592180997133255005e-02 3.113295733928680420e-01 -2.678841352462768555e-01 1.612448245286941528e-01 3.032719194889068604e-01 -8.350058197975158691e-01
-1.732080727815628052e-01 -4.833639264106750488e-01 -4.383347034454345703e-01 -1.425395905971527100e-01 -1.945945769548416138e-01 -5.990819931030273438e-01 2.058171033859252930e-01 -2.911641895771026611e-01
-1.658300757408142090e-01 -1.848441511392593384e-01 -1.889928877353668213e-01 5.064067840576171875e-01 2.138641178607940674e-01 4.314374625682830811e-01 3.113690912723541260e-01 -5.633295178413391113e-01
8.410356193780899048e-02 6.733081489801406860e-02 -2.297903597354888916e-01 1.098157614469528198e-01 -5.702113509178161621e-01 -9.301719814538955688e-02 -7.896240800619125366e-02 -7.638729810714721680e-01
-5.487199425697326660e-01 3.173583373427391052e-02 -3.474998772144317627e-01 2.941263914108276367e-01 -5.645711347460746765e-02 2.099485546350479126e-01 -1.132190413773059845e-02 -6.657619476318359375e-01
-1.142872199416160583e-01 -2.464269250631332397e-01 -3.466961085796356201e-01 5.219234228134155273e-01 1.069198176264762878e-01 4.949796497821807861e-01 2.454530149698257446e-01 -4.657531678676605225e-01
-3.605968356132507324e-01 -5.440645813941955566e-01 -5.229967832565307617e-01 -1.640745699405670166e-01 4.376797080039978027e-01 -1.046379804611206055e-01 -1.418612599372863770e-01 -2.255664914846420288e-01
1.493395678699016571e-02 1.705759391188621521e-02 -7.660163193941116333e-02 3.270038664340972900e-01 -1.349086165428161621e-01 2.169476598501205444e-01 7.625322937965393066e-01 -4.898616969585418701e-01
-8.897981047630310059e-02 -2.570083141326904297e-01 -1.610783636569976807e-01 5.271453261375427246e-01 8.677551150321960449e-02 4.795293789356946945e-03 -1.025803163647651672e-01 -7.772548794746398926e-01
4.828940629959106445e-01 -1.103888526558876038e-01 -2.263526767492294312e-01 -2.457292824983596802e-01 1.233528703451156616e-01 -4.011980593204498291e-01 1.763259470462799072e-01 -6.601079106330871582e-01
1.513926237821578979e-01 -5.302271246910095215e-01 -4.291464388370513916e-01 4.736100137233734131e-01 -2.558819949626922607e-01 -2.836304008960723877e-01 3.683771193027496338e-01 -7.644006609916687012e-02
-1.761484444141387939e-01 -4.068380296230316162e-01 -3.979801535606384277e-01 4.530214369297027588e-01 3.886758387088775635e-01 -3.076319396495819092e-01 2.430813759565353394e-01 -3.674819767475128174e-01
-1.962313503026962280e-01 -1.045127213001251221e-01 -8.138571977615356445e-01 -7.376381754875183105e-02 3.215127587318420410e-01 3.235497176647186279e-01 2.752860449254512787e-02 -2.719427645206451416e-01
4.840506017208099365e-01 -1.398257315158843994e-01 -8.959896117448806763e-02 -1.698292195796966553e-01 -1.382737308740615845e-01 -4.994829297065734863e-01 2.014394253492355347e-01 -6.325290203094482422e-01
-2.214185893535614014e-01 -1.270602643489837646e-01 -6.245551705360412598e-01 -5.975100398063659668e-01 2.631328403949737549e-01 8.453486859798431396e-02 3.948600590229034424e-02 -3.313578665256500244e-01
2.522479295730590820e-01 1.545497030019760132e-01 -6.586841344833374023e-01 -1.951769441366195679e-01 2.478411197662353516e-01 -9.995845705270767212e-02 3.810811936855316162e-01 -4.731667935848236084e-01
7.932602614164352417e-02 -7.308675050735473633e-01 -2.779246270656585693e-01 8.222438395023345947e-02 1.846957057714462280e-01 -4.924713969230651855e-01 2.062235586345195770e-02 -3.138014674186706543e-01
-3.142614960670471191e-01 1.807196438312530518e-01 -3.503310978412628174e-01 2.899000048637390137e-01 -3.637226819992065430e-01 2.776160836219787598e-01 2.610833346843719482e-01 -6.199007034301757812e-01
-5.850746855139732361e-02 -6.393284797668457031e-01 -2.813690304756164551e-01 -7.795233279466629028e-02 1.617822647094726562e-01 -5.532801151275634766e-01 3.184191584587097168e-01 -2.625028491020202637e-01
-3.121369481086730957e-01 1.029432788491249084e-01 -5.503522157669067383e-01 -5.665755271911621094e-01 1.286350935697555542e-01 -2.123125828802585602e-02 -9.382057934999465942e-02 -4.922171235084533691e-01
2.307570725679397583e-01 -7.211400866508483887e-01 -3.485138416290283203e-01 -1.133489385247230530e-01 -4.544810652732849121e-01 5.849326029419898987e-02 1.314017176628112793e-01 -2.552595436573028564e-01
2.942029535770416260e-01 -4.486058950424194336e-01 -8.192843198776245117e-02 -9.823886305093765259e-02 -1.423004418611526489e-01 4.306376278400421143e-01 -1.278648376464843750e-01 -6.883215904235839844e-01
-2.049059718847274780e-01 3.149983286857604980e-01 -3.176966607570648193e-01 -6.147345528006553650e-02 3.051294572651386261e-02 -1.878776401281356812e-02 -8.600932545959949493e-03 -8.675951957702636719e-01
-4.395291209220886230e-01 -1.181417033076286316e-01 -1.958998888731002808e-01 2.821190357208251953e-01 -1.744272857904434204e-01 4.410158693790435791e-01 5.188867449760437012e-01 -4.251182675361633301e-01
4.351274371147155762e-01 -6.209685802459716797e-01 -3.489894866943359375e-01 -9.641788154840469360e-02 -3.716420531272888184e-01 2.294751852750778198e-01 2.072819024324417114e-01 -2.454167306423187256e-01
-5.541181191802024841e-03 1.217717677354812622e-01 -3.620215356349945068e-01 5.517153739929199219e-01 8.116459473967552185e-03 1.106538325548171997e-01 2.313795387744903564e-01 -6.955894827842712402e-01
-3.922624289989471436e-01 -3.697417080402374268e-01 -6.019290685653686523e-01 -2.832293808460235596e-01 2.519422173500061035e-01 -2.157823741436004639e-01 -1.930572539567947388e-01 -3.457974791526794434e-01
3.195676803588867188e-01 8.861864358186721802e-02 -5.794699788093566895e-01 -2.233445644378662109e-01 9.230947121977806091e-03 -2.800546884536743164e-01 5.200271606445312500e-01 -3.942217826843261719e-01
-1.500977426767349243e-01 -6.154747009277343750e-01 -3.791688978672027588e-01 -2.269553393125534058e-01 -2.768936753273010254e-01 -4.944615662097930908e-01 -3.902442753314971924e-02 -2.840751409530639648e-01
4.944120943546295166e-01 -2.920793294906616211e-01 -4.219441413879394531e-01 -1.340722143650054932e-01 3.658154606819152832e-01 2.291330695152282715e-01 3.822292387485504150e-01 -3.765793442726135254e-01
3.158245384693145752e-01 -1.087592244148254395e-01 -3.601805865764617920e-01 -2.016357481479644775e-01 -2.849888801574707031e-01 4.793481528759002686e-01 5.175008177757263184e-01 -3.731471002101898193e-01
-3.257530033588409424e-01 -2.699296474456787109e-01 -7.189311981201171875e-01 -2.900213748216629028e-02 3.534007966518402100e-01 -6.995118409395217896e-02 -2.927458882331848145e-01 -2.963688671588897705e-01
-1.584254503250122070e-01 -5.931069254875183105e-01 -3.453548252582550049e-01 3.585318922996520996e-01 1.395300030708312988e-02 -4.606242477893829346e-01 3.145330548286437988e-01 -2.530022859573364258e-01
-2.976779639720916748e-01 -1.203404814004898071e-01 -7.255545258522033691e-01 -3.450484871864318848e-01 1.122528538107872009e-01 3.525542914867401123e-01 -5.530158057808876038e-02 -3.338634371757507324e-01
-3.611178696155548096e-01 -6.040023565292358398e-01 -1.081930026412010193e-01 -5.184236168861389160e-01 -2.864875197410583496e-01 -9.687780588865280151e-02 2.636111080646514893e-01 -2.517040073871612549e-01
-4.567582309246063232e-01 5.784669518470764160e-02 -3.267001211643218994e-01 2.555707655847072601e-02 6.054813414812088013e-02 3.481757640838623047e-01 -1.089559774845838547e-02 -7.454048395156860352e-01
-6.595351547002792358e-02 -2.830785512924194336e-01 -2.008151561021804810e-01 5.801450610160827637e-01 8.839920163154602051e-02 4.489608407020568848e-01 2.849808037281036377e-01 -4.980235099792480469e-01
-5.447311997413635254e-01 -4.755022823810577393e-01 -1.453038603067398071e-01 -4.644161760807037354e-01 -1.898372322320938110e-01 -2.160585522651672363e-01 2.552868127822875977e-01 -3.041039407253265381e-01
-5.507760047912597656e-01 -5.397111773490905762e-01 -2.367746531963348389e-01 9.696193784475326538e-02 2.709904313087463379e-01 -3.547319173812866211e-01 3.003548979759216309e-01 -2.245221883058547974e-01
9.875876456499099731e-02 -5.232109427452087402e-01 -5.182880163192749023e-01 -3.207058459520339966e-02 2.192012369632720947e-01 -5.403079986572265625e-01 2.743737697601318359e-01 -1.777163594961166382e-01
1.675273478031158447e-01 6.374828517436981201e-02 -5.994825959205627441e-01 -2.997981309890747070e-01 1.915399581193923950e-01 -1.213433295488357544e-01 6.419255137443542480e-01 -2.348030805587768555e-01
-1.711172759532928467e-01 -1.409666687250137329e-01 -3.758046627044677734e-01 -2.026464641094207764e-01 -3.898510336875915527e-01 -6.036220192909240723e-01 3.478055298328399658e-01 -3.622714877128601074e-01
1.843222826719284058e-01 -4.781453609466552734e-01 -7.210068702697753906e-01 -3.209671378135681152e-01 2.883707880973815918e-01 -3.507469221949577332e-02 1.853749528527259827e-02 -1.726267337799072266e-01
1.134479120373725891e-01 -5.650895833969116211e-01 -1.298243552446365356e-01 9.096223860979080200e-02 9.186214953660964966e-02 -6.181507706642150879e-01 5.632447823882102966e-02 -4.989522397518157959e-01
8.370544016361236572e-02 -6.854412555694580078e-01 -4.111106395721435547e-01 -2.017522603273391724e-01 -1.340452432632446289e-01 -4.755481183528900146e-01 -6.672089220955967903e-04 -2.633122801780700684e-01
2.745359838008880615e-01 -9.055782854557037354e-02 -1.052176207304000854e-01 3.262346088886260986e-01 -4.812996089458465576e-01 1.464285254478454590e-01 5.158369541168212891e-01 -5.289151072502136230e-01
-3.755717277526855469e-01 -2.128066122531890869e-01 -9.345048666000366211e-02 -5.086240768432617188e-01 -2.812660038471221924e-01 -1.883917748928070068e-01 5.568288564682006836e-01 -3.486654162406921387e-01
7.108614593744277954e-02 -5.009348988533020020e-01 -1.377099007368087769e-01 9.470925480127334595e-02 1.279508024454116821e-01 -6.380835771560668945e-01 1.642322987318038940e-01 -5.153473019599914551e-01
-3.217202425003051758e-01 -2.523898482322692871e-01 -2.924325168132781982e-01 6.788314133882522583e-02 -5.246554687619209290e-02 3.066276200115680695e-02 -4.214979112148284912e-01 -7.492109537124633789e-01
-3.610664904117584229e-01 -3.542758822441101074e-01 -3.177396655082702637e-01 1.904060691595077515e-01 1.080459132790565491e-01 5.802615880966186523e-01 4.828400015830993652e-01 -1.593576967716217041e-01
-4.960654675960540771e-01 -3.606299757957458496e-01 -7.268229126930236816e-02 4.649735093116760254e-01 -1.726028881967067719e-02 7.093055546283721924e-02 -4.135250672698020935e-02 -6.287630200386047363e-01
-1.640851050615310669e-01 -3.326620459556579590e-01 -7.606179714202880859e-01 -1.820707768201828003e-01 4.315184950828552246e-01 -1.196032464504241943e-01 -5.733647942543029785e-02 -2.166152745485305786e-01
-3.080646991729736328e-01 -1.255089789628982544e-02 -3.579922020435333252e-01 3.261428177356719971e-01 -2.269458919763565063e-01 2.932470738887786865e-01 4.850255697965621948e-02 -7.283957004547119141e-01
5.253042578697204590e-01 -2.244752496480941772e-01 -1.811999678611755371e-01 -2.017322480678558350e-01 2.700290381908416748e-01 -2.448344975709915161e-01 7.099070399999618530e-02 -6.798806190490722656e-01
-4.071747362613677979e-01 -2.899123728275299072e-01 -3.476758897304534912e-01 -3.846485614776611328e-01 -2.314913719892501831e-01 -4.845395386219024658e-01 3.366632461547851562e-01 -2.821657359600067139e-01
-4.829337000846862793e-01 -4.571185410022735596e-01 -6.449427008628845215e-01 -5.804765596985816956e-02 3.131648302078247070e-01 1.036481931805610657e-01 -1.177750155329704285e-01 -1.257411390542984009e-01
1.514181047677993774e-01 7.240103185176849365e-02 -6.512655019760131836e-01 -2.143234461545944214e-01 4.149470627307891846e-01 -1.732102930545806885e-01 4.034942984580993652e-01 -3.698094785213470459e-01
-6.962283700704574585e-02 4.567840695381164551e-02 -4.368160665035247803e-01 3.201933503150939941e-01 -3.130192160606384277e-01 3.325871825218200684e-01 5.380842685699462891e-01 -4.490036368370056152e-01
1.464333981275558472e-01 -5.871751308441162109e-01 -4.820423200726509094e-02 -1.101595088839530945e-01 -1.935301572084426880e-01 4.816838800907135010e-01 5.053795576095581055e-01 -3.073145449161529541e-01
1.927253417670726776e-02 -7.503691911697387695e-01 -2.453259527683258057e-01 4.092277958989143372e-02 8.378662168979644775e-02 -5.278797149658203125e-01 6.081697717308998108e-02 -2.921287715435028076e-01
-4.407493770122528076e-02 -4.537997841835021973e-01 -4.930936694145202637e-01 4.869778156280517578e-01 2.991175055503845215e-01 -3.346604406833648682e-01 1.987651139497756958e-01 -2.661915421485900879e-01
2.772233635187149048e-02 -4.958022236824035645e-01 6.666533648967742920e-02 -5.200486183166503906e-01 2.269439995288848877e-01 6.827090866863727570e-03 5.290634036064147949e-01 -3.834821879863739014e-01
-1.399409770965576172e-01 -9.472241252660751343e-02 -9.391281008720397949e-02 1.751873493194580078e-01 -1.131808161735534668e-01 3.917565047740936279e-01 8.035364747047424316e-01 -3.463816046714782715e-01
-2.816936373710632324e-01 -5.648015141487121582e-01 -2.586601376533508301e-01 -1.918191611766815186e-01 -7.331856992095708847e-03 -5.791544914245605469e-01 4.712274670600891113e-02 -4.003176689147949219e-01
-3.169946968555450439e-01 -4.011457264423370361e-01 -7.637465000152587891e-02 -3.501324653625488281e-01 1.418731361627578735e-01 -5.022016167640686035e-01 3.781243562698364258e-01 -4.414272904396057129e-01
-4.218083992600440979e-02 -3.235904574394226074e-01 -2.031931281089782715e-01 -8.260399103164672852e-03 -2.342626154422760010e-01 6.804667711257934570e-01 5.239062905311584473e-01 -2.444635033607482910e-01
-3.345817327499389648e-01 -3.421744108200073242e-01 -2.805413007736206055e-01 -4.710303992033004761e-02 2.954926490783691406e-01 4.861170053482055664e-01 -1.488847136497497559e-01 -5.867344141006469727e-01
-9.360180795192718506e-02 6.934435665607452393e-02 -1.401229500770568848e-01 2.276186943054199219e-01 -1.603272855281829834e-01 1.642706692218780518e-01 8.287011384963989258e-01 -4.189866781234741211e-01
4.708583354949951172e-01 -3.774045035243034363e-02 -4.748418033123016357e-01 5.871962290257215500e-03 1.001315489411354065e-01 2.273112833499908447e-01 1.445107460021972656e-01 -6.846743226051330566e-01
-2.333044409751892090e-01 7.896658778190612793e-02 -4.395290315151214600e-01 -3.998395800590515137e-02 -2.179973721504211426e-01 5.454761385917663574e-01 5.365521907806396484e-01 -3.340561687946319580e-01
-1.955880224704742432e-01 -2.514733076095581055e-01 -7.611414790153503418e-01 -2.278606295585632324e-01 3.730933666229248047e-01 7.097178697586059570e-02 -1.740286052227020264e-01 -3.045131564140319824e-01
-8.103466243483126163e-04 -4.021080136299133301e-01 -3.283410370349884033e-01 7.150389254093170166e-02 -7.333730459213256836e-01 2.942747771739959717e-01 2.312760949134826660e-01 -2.178663015365600586e-01
5.403388738632202148e-01 -3.534909486770629883e-01 -2.452433854341506958e-01 -7.083952426910400391e-02 2.431647330522537231e-01 3.280337452888488770e-01 3.509171009063720703e-01 -4.775326848030090332e-01
-5.246473550796508789e-01 -2.498910576105117798e-01 -3.424340188503265381e-01 -4.286697208881378174e-01 -4.325019195675849915e-02 -4.233950376510620117e-01 2.298920750617980957e-01 -3.567863702774047852e-01
-3.230534493923187256e-01 -2.243788987398147583e-01 -7.149223685264587402e-01 -8.520229160785675049e-02 3.741845190525054932e-01 3.530523777008056641e-01 9.205380827188491821e-02 -2.319124937057495117e-01
5.506865978240966797e-01 -2.629220485687255859e-02 -4.214783608913421631e-01 -1.042030677199363708e-01 2.058854699134826660e-01 -2.773013412952423096e-01 2.296277433633804321e-01 -5.792554616928100586e-01
-2.753476798534393311e-01 -3.880879878997802734e-01 -2.597962915897369385e-01 4.441287219524383545e-01 3.937534391880035400e-01 -2.920603156089782715e-01 3.008759021759033203e-01 -4.218525886535644531e-01
-5.052826553583145142e-02 -4.261277616024017334e-01 6.164154410362243652e-02 3.572959303855895996e-01 2.278095111250877380e-02 -4.544352889060974121e-01 5.022280812263488770e-01 -4.744879305362701416e-01
4.955034255981445312e-01 -2.241560667753219604e-01 -3.490782976150512695e-01 -1.582480520009994507e-01 -2.309958040714263916e-01 2.317225039005279541e-01 6.394201517105102539e-01 -2.035181075334548950e-01
1.193631887435913086e-01 2.389881387352943420e-02 -6.954877972602844238e-01 -6.246007978916168213e-03 -5.197305679321289062e-01 -6.904671341180801392e-02 4.665223360061645508e-01 -9.438556432723999023e-02
2.587960362434387207e-01 -4.400140941143035889e-01 -2.704260945320129395e-01 1.674037575721740723e-01 4.196611046791076660e-01 3.280323743820190430e-01 -1.774281822144985199e-02 -5.951657891273498535e-01
-1.662891730666160583e-02 -1.256727576255798340e-01 -3.316889405250549316e-01 4.381846189498901367e-01 5.569134280085563660e-02 5.131119489669799805e-01 2.315128892660140991e-01 -6.016004085540771484e-01
6.272383332252502441e-01 -4.396344125270843506e-01 -3.273950517177581787e-01 5.393173545598983765e-02 -4.132471382617950439e-01 8.805829100310802460e-03 1.816752403974533081e-01 -3.151840567588806152e-01
4.733726978302001953e-01 -4.566590487957000732e-01 -3.434476256370544434e-01 -6.053512915968894958e-02 2.113453149795532227e-01 4.069440662860870361e-01 1.458819359540939331e-01 -4.628262221813201904e-01
-2.690096199512481689e-01 -4.977543950080871582e-01 -6.736789643764495850e-02 3.781062662601470947e-01 2.880326211452484131e-01 -3.738953471183776855e-01 3.362187147140502930e-01 -4.433598220348358154e-01
1.000053882598876953e-01 -3.820548355579376221e-01 -5.472658872604370117e-01 -9.301109611988067627e-02 5.927910804748535156e-01 1.431179642677307129e-01 2.202826142311096191e-01 -3.398136198520660400e-01
1.655810475349426270e-01 -1.583791896700859070e-02 -2.623034827411174774e-02 1.879240870475769043e-01 -4.371439814567565918e-01 6.774374842643737793e-02 6.801918745040893555e-01 -5.272414088249206543e-01
3.774102032184600830e-01 -4.341460466384887695e-01 -8.956208825111389160e-02 -2.543297410011291504e-02 -4.600777328014373779e-01 2.377284020185470581e-01 -1.714978069067001343e-01 -6.023395061492919922e-01
-2.686901390552520752e-01 -2.003574930131435394e-02 -1.603392139077186584e-02 9.700015932321548462e-02 -1.118292137980461121e-01 5.305658578872680664e-01 3.218757808208465576e-01 -7.211992740631103516e-01
-2.947999536991119385e-01 -2.122310847043991089e-01 -5.542383790016174316e-01 -2.680805921554565430e-01 -3.098028302192687988e-01 -5.371723175048828125e-01 1.591798514127731323e-01 -2.813068032264709473e-01
-4.211050570011138916e-01 -2.905890345573425293e-01 -8.080112189054489136e-02 -1.815214604139328003e-01 2.395396977663040161e-01 -4.094023406505584717e-01 5.312906503677368164e-01 -4.375962913036346436e-01
-4.465475380420684814e-01 -1.719843149185180664e-01 -3.227636516094207764e-01 -1.559481620788574219e-01 2.251901477575302124e-01 3.590020537376403809e-01 -1.329793632030487061e-01 -6.672660112380981445e-01
-2.436415664851665497e-02 -1.722677201032638550e-01 -6.444808095693588257e-02 -1.975625902414321899e-01 1.063818335533142090e-01 5.927609205245971680e-01 1.626702398061752319e-01 -7.330767512321472168e-01
-2.357043698430061340e-02 -3.957813680171966553e-01 -6.594454050064086914e-01 4.505573213100433350e-01 2.332269996404647827e-01 -2.818852961063385010e-01 2.318778336048126221e-01 -1.315672993659973145e-01
-1.123476773500442505e-01 4.790670797228813171e-02 -8.149749040603637695e-01 -9.868741780519485474e-02 3.383255004882812500e-01 2.734484970569610596e-01 3.039677441120147705e-02 -3.478466570377349854e-01
-1.865057647228240967e-01 -1.805224716663360596e-01 1.918613910675048828e-02 -3.789859414100646973e-01 -3.254884108901023865e-02 -5.131345391273498535e-01 4.814648628234863281e-01 -5.407902598381042480e-01
1.115511953830718994e-01 -8.655282855033874512e-01 -3.315545618534088135e-01 -3.132686913013458252e-01 -9.101312607526779175e-02 8.606057614088058472e-02 -8.303225785493850708e-02 -8.813264966011047363e-02
-1.947084963321685791e-01 -4.876293838024139404e-01 -5.757747218012809753e-02 4.359420835971832275e-01 2.283265590667724609e-01 -3.860254585742950439e-01 3.306343257427215576e-01 -4.695506989955902100e-01
3.290052711963653564e-01 3.702666237950325012e-02 -4.880937039852142334e-01 -3.253480792045593262e-01 -4.666895568370819092e-01 1.824762076139450073e-01 4.240029156208038330e-01 -3.397386670112609863e-01
-1.795816570520401001e-01 -1.996946185827255249e-01 -6.540765166282653809e-01 4.433196187019348145e-01 -3.588285744190216064e-01 3.138978183269500732e-01 -1.151196565479040146e-02 -2.758658826351165771e-01
-4.651311933994293213e-01 -3.325632512569427490e-01 -1.691986918449401855e-01 -4.265473484992980957e-01 -4.783188924193382263e-02 -4.745451509952545166e-01 1.446315795183181763e-01 -4.626927971839904785e-01
2.596949934959411621e-01 -3.967136889696121216e-02 -3.773221969604492188e-01 -2.402399331331253052e-01 -5.488355755805969238e-01 9.043578803539276123e-02 5.849790573120117188e-01 -2.815987765789031982e-01
-1.145257800817489624e-01 -5.540219545364379883e-01 -1.843205243349075317e-01 2.571391463279724121e-01 6.912048906087875366e-02 -4.076346158981323242e-01 5.852206945419311523e-01 -2.577251791954040527e-01
-4.899441301822662354e-01 1.368402689695358276e-01 -6.049309968948364258e-01 4.672625958919525146e-01 -8.116129785776138306e-02 -6.301837973296642303e-03 1.357573270797729492e-01 -3.631760179996490479e-01
2.019554749131202698e-02 -5.822705626487731934e-01 -2.977692782878875732e-01 -3.633562326431274414e-01 -4.617040753364562988e-01 3.511598706245422363e-01 2.984362244606018066e-01 -1.196277290582656860e-01
1.587174981832504272e-01 -2.200415730476379395e-01 9.687746316194534302e-02 -7.234379649162292480e-02 -6.572496891021728516e-01 2.067446112632751465e-01 4.104966819286346436e-01 -5.182121992111206055e-01
1.800127774477005005e-01 -4.749254882335662842e-01 -2.221113145351409912e-01 1.031792685389518738e-01 -5.593956112861633301e-01 4.246404170989990234e-01 3.549809455871582031e-01 -2.506140768527984619e-01
3.370732814073562622e-02 1.262962967157363892e-01 -4.716450870037078857e-01 -1.915492564439773560e-01 -3.170763850212097168e-01 2.371913939714431763e-01 7.074471712112426758e-01 -2.578643858432769775e-01
-2.601096034049987793e-01 -6.794471144676208496e-01 -4.879153147339820862e-02 2.818630039691925049e-01 -3.796636462211608887e-01 2.431580871343612671e-01 -9.838992357254028320e-02 -4.194238185882568359e-01
-1.142991483211517334e-01 -1.477776616811752319e-01 -5.094014406204223633e-01 5.875499248504638672e-01 -2.694410085678100586e-01 2.210238724946975708e-01 1.160202641040086746e-02 -4.886800050735473633e-01
4.282379150390625000e-01 -2.275640815496444702e-01 -1.031546071171760559e-01 -1.201675757765769958e-01 1.731832027435302734e-01 -4.767075181007385254e-01 2.106804847717285156e-01 -6.619041562080383301e-01
4.507483541965484619e-01 -1.074621379375457764e-01 4.428938031196594238e-03 -2.039857953786849976e-01 3.154727816581726074e-02 -3.476936519145965576e-01 2.714045941829681396e-01 -7.403386831283569336e-01
1.753001809120178223e-01 7.544025033712387085e-02 -5.267929434776306152e-01 2.365207076072692871e-01 -2.870471961796283722e-02 3.547198474407196045e-01 -2.082278579473495483e-02 -7.092545628547668457e-01
2.065419107675552368e-01 1.025561466813087463e-01 -1.272211410105228424e-02 2.165269404649734497e-01 -3.589245378971099854e-01 1.549357473850250244e-01 4.961668550968170166e-01 -7.076464295387268066e-01
-2.463284730911254883e-01 -1.024203002452850342e-01 -2.382330447435379028e-01 3.890496194362640381e-01 -4.788519144058227539e-01 -8.175513893365859985e-02 -1.184637024998664856e-01 -6.860765218734741211e-01
-3.952262401580810547e-01 -1.122246533632278442e-01 -3.939100205898284912e-01 -3.543656468391418457e-01 -2.738243937492370605e-01 -5.066221356391906738e-01 2.829022407531738281e-01 -3.725349009037017822e-01
2.884120941162109375e-01 -7.594142556190490723e-01 -2.999220788478851318e-01 -1.544778794050216675e-01 -1.888412386178970337e-01 4.160995781421661377e-01 8.292639255523681641e-02 -1.030296310782432556e-01
5.282240509986877441e-01 -5.318500399589538574e-01 -9.063157439231872559e-02 -4.081192910671234131e-01 -1.483369618654251099e-01 -5.249989032745361328e-02 9.632387757301330566e-02 -4.788540303707122803e-01
-1.847991049289703369e-01 -2.095604687929153442e-01 -8.080826401710510254e-01 -3.988979458808898926e-01 2.372454255819320679e-01 -3.851682692766189575e-02 1.615174561738967896e-01 -1.611201316118240356e-01
-2.953831255435943604e-01 1.686504036188125610e-01 -2.948251664638519287e-01 1.227605808526277542e-02 1.063481345772743225e-01 1.821478754281997681e-01 2.824563346803188324e-02 -8.671491146087646484e-01
-2.920755743980407715e-01 1.263585686683654785e-01 -7.640754580497741699e-01 -3.219310566782951355e-02 -4.240032136440277100e-01 2.896419465541839600e-01 4.634393006563186646e-02 -2.192229926586151123e-01
-1.468833386898040771e-01 -4.662821888923645020e-01 1.126548796892166138e-01 4.374890923500061035e-01 -2.976317405700683594e-01 2.181207239627838135e-01 5.234114080667495728e-02 -6.465427875518798828e-01
4.197067618370056152e-01 4.231176152825355530e-02 -3.532169461250305176e-01 -1.343202218413352966e-02 -1.810874789953231812e-01 2.182522714138031006e-01 6.749299168586730957e-01 -4.014427363872528076e-01
6.888519525527954102e-01 -3.584545552730560303e-01 -3.377940356731414795e-01 -1.050201132893562317e-01 7.565231621265411377e-02 -8.937504142522811890e-02 1.475643068552017212e-01 -4.861819744110107422e-01
-4.722515493631362915e-02 -3.039656877517700195e-01 -6.985462903976440430e-01 3.887098133563995361e-01 7.815293967723846436e-02 -2.895908057689666748e-01 4.147706031799316406e-01 -6.562665849924087524e-02
5.290843844413757324e-01 -1.752452999353408813e-01 -1.966080367565155029e-01 -1.721356809139251709e-01 -5.710976719856262207e-01 -9.500080347061157227e-02 -5.628279224038124084e-02 -5.317214727401733398e-01
-4.745765626430511475e-01 9.704491496086120605e-02 -4.745319187641143799e-01 -4.376629889011383057e-01 4.608798027038574219e-02 3.085772693157196045e-01 2.135848104953765869e-01 -4.535059630870819092e-01
-1.637745648622512817e-01 -2.011045068502426147e-02 -7.201638221740722656e-01 -2.230745851993560791e-01 -6.205319166183471680e-01 1.109697744250297546e-01 5.332950130105018616e-02 -6.447640061378479004e-02
2.486957423388957977e-02 1.631095632910728455e-02 -3.939711153507232666e-01 -5.558822304010391235e-02 -4.900614917278289795e-01 1.192447468638420105e-01 7.484906911849975586e-01 -1.618462204933166504e-01
-1.785459741950035095e-02 -7.906615734100341797e-01 -4.930600896477699280e-02 7.602593302726745605e-02 -2.500335276126861572e-01 -3.626689314842224121e-01 3.814950287342071533e-01 -1.635254472494125366e-01
-1.536892205476760864e-01 -4.456707835197448730e-01 1.238318346440792084e-02 -4.161114990711212158e-01 3.552688658237457275e-01 -5.910952761769294739e-02 5.536066293716430664e-01 -4.102011322975158691e-01
1.086126118898391724e-01 1.217055842280387878e-01 -2.074185162782669067e-01 -2.545361518859863281e-01 -1.021646559238433838e-01 8.496843278408050537e-02 8.195902705192565918e-01 -4.197554886341094971e-01
-1.620398312807083130e-01 -2.903929948806762695e-01 -5.287622660398483276e-02 -5.167478919029235840e-01 -1.476663053035736084e-01 -1.411427408456802368e-01 6.853517293930053711e-01 -3.288725614547729492e-01
1.866822540760040283e-01 -4.712630212306976318e-01 -1.108356099575757980e-02 -8.280282467603683472e-02 -2.276207655668258667e-01 4.944169521331787109e-01 6.079202294349670410e-01 -2.650577425956726074e-01
-1.029538288712501526e-01 2.242437899112701416e-01 -2.454041540622711182e-01 -3.179499879479408264e-02 -4.349350929260253906e-01 3.523015379905700684e-01 4.327452778816223145e-01 -6.142700910568237305e-01
-2.221345007419586182e-01 -3.411182761192321777e-01 -1.075687911361455917e-02 -6.090148910880088806e-02 -1.139657944440841675e-01 6.082348823547363281e-01 6.031048297882080078e-01 -2.894764244556427002e-01
-3.490598797798156738e-01 4.228007048368453979e-02 -4.989011585712432861e-01 5.042014122009277344e-01 -2.335686832666397095e-01 9.499870240688323975e-02 6.681396812200546265e-02 -5.524535775184631348e-01
7.478598505258560181e-02 1.141470149159431458e-01 -3.864337205886840820e-01 2.330877631902694702e-01 -3.907896578311920166e-01 1.861483603715896606e-02 7.367099523544311523e-01 -2.862028777599334717e-01
-2.318729758262634277e-01 -3.521499782800674438e-02 -1.262154281139373779e-01 2.046325057744979858e-01 -2.516650855541229248e-01 1.501277983188629150e-01 8.375170826911926270e-01 -3.160404562950134277e-01
6.129731610417366028e-02 1.569492667913436890e-01 -7.295905351638793945e-01 -4.374920129776000977e-01 1.254901140928268433e-01 -6.641384959220886230e-02 3.563798964023590088e-01 -3.173997998237609863e-01
3.337603211402893066e-01 1.700830608606338501e-01 -6.495242118835449219e-01 -2.835710048675537109e-01 7.426636759191751480e-03 -7.942850142717361450e-02 4.616987407207489014e-01 -3.712840676307678223e-01
1.409967988729476929e-01 4.911678656935691833e-02 -4.218127429485321045e-01 -3.070025146007537842e-01 7.063230872154235840e-02 -1.899768263101577759e-01 7.632682919502258301e-01 -2.861333787441253662e-01
-4.040311872959136963e-01 -1.440389640629291534e-02 -5.754633545875549316e-01 2.920328378677368164e-01 -4.516206681728363037e-01 2.194328606128692627e-01 3.855831623077392578e-01 -1.390093415975570679e-01
-1.612505763769149780e-01 1.683208197355270386e-01 -2.515054941177368164e-01 -2.868548631668090820e-01 4.016563668847084045e-02 4.327950775623321533e-01 2.070517092943191528e-01 -7.538769841194152832e-01
-4.053254723548889160e-01 -3.468565046787261963e-01 -2.695591747760772705e-02 3.932756781578063965e-01 -3.125327229499816895e-01 2.382901012897491455e-01 4.845875501632690430e-02 -6.349821686744689941e-01
-3.285893499851226807e-01 -2.957605421543121338e-01 3.465025126934051514e-02 -4.124616384506225586e-01 5.428946763277053833e-02 -2.293627411127090454e-01 6.378006935119628906e-01 -4.133825600147247314e-01
-3.043140470981597900e-01 -4.235784411430358887e-01 -2.906385622918605804e-02 -2.403661049902439117e-02 1.735826879739761353e-01 6.531933546066284180e-01 2.802646756172180176e-01 -4.372767806053161621e-01
-7.760397344827651978e-02 -2.036093361675739288e-02 -2.791512608528137207e-01 4.123686254024505615e-01 2.783439159393310547e-01 -3.284656628966331482e-02 -5.976115912199020386e-02 -8.145330548286437988e-01
-1.103560253977775574e-01 -4.561527371406555176e-01 -5.663142800331115723e-01 4.362843930721282959e-01 2.047680914402008057e-01 -2.368807643651962280e-01 3.900677263736724854e-01 -1.359970122575759888e-01
-9.012009203433990479e-02 -1.603859663009643555e-01 -8.349314332008361816e-01 7.062127813696861267e-03 1.944872140884399414e-01 3.944557309150695801e-01 1.076541375368833542e-02 -2.746958136558532715e-01
2.920539975166320801e-01 -7.254078984260559082e-01 -4.073711037635803223e-01 -7.624281197786331177e-02 -4.067573845386505127e-01 1.245810240507125854e-01 -5.501513183116912842e-02 -1.809003055095672607e-01
-4.510877132415771484e-01 -5.817424040287733078e-03 -5.222083926200866699e-01 1.472804844379425049e-01 -4.414404630661010742e-01 3.305335044860839844e-01 4.031198918819427490e-01 -1.883218288421630859e-01
-3.571514189243316650e-01 -5.632628798484802246e-01 -4.581200778484344482e-01 1.253293603658676147e-01 1.546313166618347168e-01 -4.905374944210052490e-01 9.239852428436279297e-02 -2.377411872148513794e-01
-3.047069609165191650e-01 -1.265461742877960205e-01 -7.141026854515075684e-01 -1.989833861589431763e-01 2.667984366416931152e-01 3.935442864894866943e-01 -1.056540086865425110e-01 -3.230811953544616699e-01
2.362246662378311157e-01 -5.775780677795410156e-01 -3.754505813121795654e-01 -3.447780013084411621e-01 3.090329766273498535e-01 3.076361715793609619e-01 2.321305871009826660e-01 -3.267117142677307129e-01
-4.712189361453056335e-02 -6.855571866035461426e-01 -3.798532187938690186e-01 -4.094060659408569336e-01 3.879900276660919189e-01 -5.336496233940124512e-02 5.867987871170043945e-02 -2.430265694856643677e-01
1.313499454408884048e-02 -1.626555472612380981e-01 -8.229460120201110840e-01 -1.315891593694686890e-01 -3.089125156402587891e-01 2.933049201965332031e-01 -2.587527334690093994e-01 -1.743761450052261353e-01
-8.112514764070510864e-02 -1.428675800561904907e-01 -1.914547383785247803e-01 -4.017267525196075439e-01 -1.520608216524124146e-01 4.059790968894958496e-01 -2.314174771308898926e-01 -7.303921580314636230e-01
3.207102045416831970e-02 -4.198086634278297424e-02 -1.011771261692047119e-01 -2.613850533962249756e-01 -2.032762020826339722e-01 4.105265140533447266e-01 3.252987936139106750e-02 -8.412720561027526855e-01
3.947941958904266357e-01 -9.924955666065216064e-03 -2.836220860481262207e-01 2.180791050195693970e-01 -3.743584752082824707e-01 1.191836372017860413e-01 5.251123905181884766e-01 -5.347403287887573242e-01
2.930148541927337646e-01 -1.123527809977531433e-01 -2.836418449878692627e-01 -5.845576897263526917e-02 -5.524831414222717285e-01 2.987174689769744873e-01 5.485209226608276367e-01 -3.497206270694732666e-01
-2.482958137989044189e-01 2.349524796009063721e-01 -4.510342478752136230e-01 -4.339830577373504639e-01 1.914661675691604614e-01 -3.427276015281677246e-02 -6.246699392795562744e-02 -6.705501079559326172e-01
-1.922609955072402954e-01 -1.289285421371459961e-01 -1.182499378919601440e-01 -1.476151775568723679e-02 -4.403031244874000549e-02 5.955445170402526855e-01 5.645020604133605957e-01 -5.068902969360351562e-01
-3.253146111965179443e-01 -9.408569335937500000e-02 -2.702039666473865509e-02 2.867519259452819824e-01 -2.111784368753433228e-01 2.972977161407470703e-01 6.813784837722778320e-01 -4.528827369213104248e-01
-4.622108340263366699e-01 1.013393141329288483e-02 -6.503121256828308105e-01 2.295593023300170898e-01 -3.334071040153503418e-01 2.641116380691528320e-01 -3.768753260374069214e-02 -3.582169413566589355e-01
-1.287081688642501831e-01 -1.093710511922836304e-01 -6.185595989227294922e-01 4.998930394649505615e-01 -3.417126834392547607e-01 2.934117019176483154e-01 1.447360664606094360e-01 -3.393473625183105469e-01
-2.466359548270702362e-02 -4.605242237448692322e-02 -6.853166818618774414e-01 -8.334829658269882202e-02 4.397053718566894531e-01 4.246964454650878906e-01 1.365424394607543945e-01 -3.582083880901336670e-01
4.410043954849243164e-01 -4.074458777904510498e-01 -1.625809967517852783e-01 2.332423180341720581e-01 -9.873217903077602386e-03 1.789240688085556030e-01 -1.430010199546813965e-01 -7.114125490188598633e-01
3.032295703887939453e-01 1.124208196997642517e-01 -5.141476392745971680e-01 -1.898557543754577637e-01 -3.845905885100364685e-02 1.731866151094436646e-01 6.378255486488342285e-01 -3.958866298198699951e-01
-6.798849999904632568e-02 -6.163656711578369141e-01 -2.220723032951354980e-01 1.629342734813690186e-01 2.248797118663787842e-01 -5.620661973953247070e-01 8.254286646842956543e-02 -4.078045487403869629e-01
-4.953602254390716553e-01 1.295166611671447754e-01 -2.435919344425201416e-01 -1.321031004190444946e-01 -1.918185204267501831e-01 2.218832820653915405e-01 -8.331556804478168488e-03 -7.582607865333557129e-01
9.545361250638961792e-02 -1.007834970951080322e-01 -4.262233376502990723e-01 5.709267258644104004e-01 -2.828007638454437256e-01 9.098474681377410889e-02 -3.306714585050940514e-03 -6.203564405441284180e-01
-2.618070691823959351e-02 -5.817438960075378418e-01 -1.894789636135101318e-01 1.796976625919342041e-01 2.032705247402191162e-01 -5.183197259902954102e-01 4.215820431709289551e-01 -3.240206539630889893e-01
4.365050494670867920e-01 -1.920794397592544556e-01 -5.422872304916381836e-01 -3.423917293548583984e-01 -1.338264346122741699e-01 -3.759333491325378418e-01 3.442794680595397949e-01 -2.889596223831176758e-01
9.037089347839355469e-02 -2.003277242183685303e-01 -2.599293291568756104e-01 -4.079449176788330078e-02 5.166662931442260742e-01 3.060399889945983887e-01 9.921022504568099976e-02 -7.155608534812927246e-01
-1.674779206514358521e-01 -6.288235783576965332e-01 -3.265465050935745239e-02 -2.329988181591033936e-01 1.967088878154754639e-01 -2.374264299869537354e-01 6.177594065666198730e-01 -2.109144628047943115e-01
-1.585473567247390747e-01 -7.191095948219299316e-01 -3.152028024196624756e-01 -2.293828278779983521e-01 -1.386964917182922363e-01 -4.802716374397277832e-01 -4.221817851066589355e-02 -2.325829714536666870e-01
4.243438839912414551e-01 1.145796254277229309e-01 -1.356177628040313721e-01 -1.541708260774612427e-01 7.161766290664672852e-02 2.100406289100646973e-01 4.951448440551757812e-01 -6.857319474220275879e-01
-2.560672461986541748e-01 -9.918278455734252930e-02 -1.506025195121765137e-01 -3.584794402122497559e-01 1.073911339044570923e-01 -3.632202446460723877e-01 6.237357258796691895e-01 -4.908112585544586182e-01
1.149985641241073608e-01 -4.725070297718048096e-01 7.605778425931930542e-02 -7.422973215579986572e-02 -5.303530693054199219e-01 4.004203081130981445e-01 4.675175845623016357e-01 -3.033713400363922119e-01
-7.341967895627021790e-03 -6.380003094673156738e-01 -3.326253592967987061e-01 1.498706936836242676e-01 2.019845992326736450e-01 -5.506015419960021973e-01 4.012870043516159058e-02 -3.379799127578735352e-01
1.716702878475189209e-01 -5.055588483810424805e-01 -6.661790609359741211e-01 -2.659120559692382812e-01 4.014326333999633789e-01 3.076238185167312622e-02 1.290525426156818867e-03 -1.958053261041641235e-01
1.804131269454956055e-01 -1.612610071897506714e-01 -1.642859429121017456e-01 2.405834570527076721e-02 -6.948669552803039551e-01 7.855540513992309570e-02 5.876063704490661621e-01 -2.821084260940551758e-01
2.350059300661087036e-01 -6.064908206462860107e-02 -4.612369537353515625e-01 -2.762114703655242920e-01 -3.742484152317047119e-01 4.214022457599639893e-01 5.069594979286193848e-01 -2.782300114631652832e-01
9.772691130638122559e-02 -1.715636402368545532e-01 -3.148462176322937012e-01 -1.473873704671859741e-01 3.025660514831542969e-01 5.758609771728515625e-01 1.740045845508575439e-01 -6.218718290328979492e-01
-3.779996931552886963e-01 -4.124516844749450684e-01 -2.376866191625595093e-01 -2.412532716989517212e-01 -4.487513899803161621e-01 -1.447726506739854813e-02 1.026203259825706482e-01 -6.001529693603515625e-01
8.781003998592495918e-04 8.312503993511199951e-02 -3.404929339885711670e-01 5.347472429275512695e-01 -2.314449101686477661e-01 1.576494574546813965e-01 1.617051064968109131e-01 -6.975893974304199219e-01
4.133835136890411377e-01 5.027622729539871216e-02 -2.585316002368927002e-01 3.339183926582336426e-01 -5.921393260359764099e-02 6.848115473985671997e-02 4.505634903907775879e-01 -6.610919833183288574e-01
4.412948489189147949e-01 -2.570129334926605225e-01 -2.529171705245971680e-01 2.345524728298187256e-01 3.205790817737579346e-01 1.641771942377090454e-01 4.578264802694320679e-02 -6.988562345504760742e-01
-2.874842584133148193e-01 -3.243309855461120605e-01 -3.312753140926361084e-01 3.735042810440063477e-01 1.537892520427703857e-01 -3.899917006492614746e-01 5.418394207954406738e-01 -3.059067726135253906e-01
-2.741909623146057129e-01 1.000051647424697876e-01 -5.185722112655639648e-01 3.576671183109283447e-01 -2.362923920154571533e-01 1.444516927003860474e-01 6.330794095993041992e-01 -2.012101262807846069e-01
2.359786629676818848e-01 -4.954765439033508301e-01 -6.062995195388793945e-01 -4.024102985858917236e-01 2.999439835548400879e-01 1.096844822168350220e-01 1.169945001602172852e-01 -2.315149605274200439e-01
-1.952043771743774414e-01 -2.110786736011505127e-01 -4.717524349689483643e-01 4.050979316234588623e-01 4.009516537189483643e-01 -3.519203364849090576e-01 3.470511734485626221e-01 -3.544459640979766846e-01
-5.304579436779022217e-02 -6.499924659729003906e-01 -6.836700439453125000e-02 4.480264186859130859e-01 -3.610334992408752441e-01 1.988700628280639648e-01 -4.669136181473731995e-02 -4.440939724445343018e-01
-3.067725300788879395e-01 -4.410773515701293945e-01 1.522994320839643478e-02 1.664760559797286987e-01 1.035689190030097961e-01 -4.239488244056701660e-01 5.480479001998901367e-01 -4.388386309146881104e-01
9.944405406713485718e-03 3.000423684716224670e-02 -5.021784305572509766e-01 -3.749999403953552246e-01 2.363327592611312866e-01 4.742837846279144287e-01 1.227205023169517517e-01 -5.570763945579528809e-01
-4.747352562844753265e-03 -4.694535136222839355e-01 4.067339748144149780e-02 3.129897117614746094e-01 6.489705294370651245e-02 -5.552743673324584961e-01 3.399991691112518311e-01 -5.018299221992492676e-01
2.951616942882537842e-01 -1.384305506944656372e-01 -2.772569954395294189e-01 1.329167652875185013e-02 -2.293675988912582397e-01 -1.295950915664434433e-02 -3.020976483821868896e-01 -8.201389312744140625e-01
-2.670536935329437256e-01 -6.158531308174133301e-01 -1.350048631429672241e-01 -1.894042044878005981e-01 -7.771198637783527374e-03 -2.390547990798950195e-01 6.535943746566772461e-01 -1.044693887233734131e-01
-2.614347040653228760e-01 -2.553813755512237549e-01 2.287722378969192505e-02 -4.679164588451385498e-01 -2.575963437557220459e-01 -1.885890524135902524e-04 6.875065565109252930e-01 -3.285451531410217285e-01
4.439963400363922119e-01 6.509471684694290161e-02 -3.555406928062438965e-01 3.211649656295776367e-01 -1.006472781300544739e-01 3.943320363759994507e-02 3.775061964988708496e-01 -6.441103219985961914e-01
1.264028698205947876e-01 -1.922827512025833130e-01 -4.594246447086334229e-01 -1.565001904964447021e-02 3.856320381164550781e-01 -5.901647210121154785e-01 1.482729017734527588e-01 -4.655561149120330811e-01
1.080951094627380371e-01 -7.596419453620910645e-01 -1.387635171413421631e-01 1.862390898168087006e-03 -5.098650455474853516e-01 2.504142820835113525e-01 1.732448786497116089e-01 -1.982855051755905151e-01
2.687252163887023926e-01 -3.559829890727996826e-01 -7.481563687324523926e-01 -2.277346253395080566e-01 3.650803565979003906e-01 9.290193021297454834e-02 4.404354095458984375e-02 -2.135594189167022705e-01
3.721848130226135254e-01 -6.894003152847290039e-01 -4.737811386585235596e-01 -2.549106180667877197e-01 -4.659781977534294128e-02 -9.761089086532592773e-02 -1.157268211245536804e-01 -2.677046358585357666e-01
-1.167604848742485046e-01 -1.342293322086334229e-01 -2.489344179630279541e-01 -3.050444126129150391e-01 1.011442244052886963e-01 4.190885424613952637e-01 -1.413484960794448853e-01 -7.794126868247985840e-01
-1.660686433315277100e-01 5.740932747721672058e-02 -1.364152282476425171e-01 4.088543727993965149e-02 3.973465561866760254e-01 -8.026158809661865234e-02 2.218097299337387085e-01 -8.575074076652526855e-01
1.534578669816255569e-02 -5.537886619567871094e-01 1.628167927265167236e-01 2.005010843276977539e-01 -3.553600311279296875e-01 2.395511716604232788e-01 -6.981471925973892212e-02 -6.616895198822021484e-01
2.861506305634975433e-02 -2.321608662605285645e-01 -7.166503071784973145e-01 -2.623512148857116699e-01 3.454794883728027344e-01 3.664496541023254395e-01 -2.883572317659854889e-02 -3.292319178581237793e-01
-4.398186504840850830e-01 2.278710342943668365e-02 -2.756862640380859375e-01 -1.473789960145950317e-01 2.505263984203338623e-01 -2.000794559717178345e-01 -2.400230616331100464e-01 -7.402096986770629883e-01
1.682565659284591675e-01 -5.958423614501953125e-01 -3.081891918554902077e-03 -3.844726458191871643e-02 -4.524891674518585205e-01 4.347250461578369141e-01 4.119384884834289551e-01 -2.274825572967529297e-01
3.418596386909484863e-01 -2.377254888415336609e-02 -3.837123811244964600e-01 3.359734714031219482e-01 -5.285915136337280273e-01 1.496006920933723450e-02 3.573530018329620361e-01 -4.638098180294036865e-01
5.519714951515197754e-02 -2.972288429737091064e-01 -7.080350518226623535e-01 -3.972462415695190430e-01 4.319848120212554932e-01 1.177946552634239197e-01 8.637783676385879517e-02 -2.038202583789825439e-01
-1.074089854955673218e-01 5.920787155628204346e-02 -5.139968395233154297e-01 5.332918167114257812e-01 2.426183409988880157e-02 8.622267842292785645e-02 3.113930858671665192e-02 -6.537370681762695312e-01
1.818504631519317627e-01 -5.259695649147033691e-01 2.885797247290611267e-02 1.518747210502624512e-02 -2.889702618122100830e-01 4.723329246044158936e-01 5.729762315750122070e-01 -2.330647706985473633e-01
-2.882021665573120117e-01 -7.817146927118301392e-02 -4.671349823474884033e-01 -1.236654296517372131e-01 -3.104959726333618164e-01 -4.954628348350524902e-01 2.550725936889648438e-01 -5.199685692787170410e-01
9.216762334108352661e-02 -3.854981064796447754e-01 -7.064600940793752670e-03 3.881881535053253174e-01 2.428016662597656250e-01 4.633845984935760498e-01 1.717837601900100708e-01 -6.236737370491027832e-01
-4.186802208423614502e-01 -4.037728309631347656e-01 -1.194693520665168762e-01 2.497025132179260254e-01 -1.592417210340499878e-01 2.312301099300384521e-01 -1.900670528411865234e-01 -6.856378912925720215e-01
3.221493959426879883e-01 -5.457400083541870117e-01 -1.445938795804977417e-01 -3.452478647232055664e-01 1.037578582763671875e-01 1.093347519636154175e-01 6.322785019874572754e-01 -1.891780197620391846e-01
-3.864340186119079590e-01 -4.675664901733398438e-01 -1.733095794916152954e-01 1.947779804468154907e-01 -5.428906064480543137e-03 5.316219925880432129e-01 5.166347026824951172e-01 -1.204690411686897278e-01
1.153970956802368164e-01 -3.593785464763641357e-01 -5.879066586494445801e-01 5.253235697746276855e-01 -3.146573202684521675e-03 -2.218170315027236938e-01 4.253933131694793701e-01 -7.589100301265716553e-02
-3.109819293022155762e-01 -4.078868031501770020e-01 -5.117782205343246460e-02 1.930343359708786011e-01 1.160265952348709106e-01 -4.245331585407257080e-01 6.037632822990417480e-01 -3.725810348987579346e-01
-3.984810709953308105e-01 4.417201504111289978e-02 -7.952690720558166504e-01 -6.910739094018936157e-02 -3.890927135944366455e-01 2.004297226667404175e-01 8.872582018375396729e-02 -5.094428360462188721e-02
8.318012207746505737e-02 -5.754784345626831055e-01 1.541881859302520752e-01 -3.153521418571472168e-01 1.254709511995315552e-01 2.968283742666244507e-02 6.222455501556396484e-01 -3.672479987144470215e-01
-3.810825943946838379e-02 5.729527771472930908e-02 1.105033885687589645e-02 4.612755179405212402e-01 -2.906954884529113770e-01 5.277876928448677063e-02 3.687088489532470703e-01 -7.477514743804931641e-01
-3.148742914199829102e-01 6.507458630949258804e-03 -6.406768560409545898e-01 4.029288589954376221e-01 -2.634531259536743164e-01 2.841821014881134033e-01 3.691723644733428955e-01 -2.038089185953140259e-01
-1.238801479339599609e-01 -1.209443435072898865e-01 -6.621494889259338379e-01 -6.255652904510498047e-01 1.872703880071640015e-01 1.021487712860107422e-01 -2.706372644752264023e-03 -3.077991604804992676e-01
-9.697707742452621460e-02 2.186260186135768890e-03 -8.855037689208984375e-01 1.169111132621765137e-01 -3.986450731754302979e-01 1.384666562080383301e-01 1.212584003806114197e-01 -3.316666698083281517e-03
3.730327636003494263e-02 -3.094438612461090088e-01 -7.779546827077865601e-02 3.675104081630706787e-01 2.223434895277023315e-01 4.916505813598632812e-01 2.341063767671585083e-01 -6.448055505752563477e-01
4.377242028713226318e-01 -2.704812400043010712e-02 -1.767073124647140503e-01 3.208325207233428955e-01 5.516287311911582947e-02 -1.036252360790967941e-02 5.157873630523681641e-01 -6.358615756034851074e-01
3.774696886539459229e-01 -1.206027492880821228e-01 -1.229521930217742920e-01 -2.546542286872863770e-01 1.475598514080047607e-01 -4.444494843482971191e-01 1.709142029285430908e-01 -7.172759771347045898e-01
2.514713108539581299e-01 -3.677129447460174561e-01 -1.351019591093063354e-01 2.481631338596343994e-01 -1.497310698032379150e-01 1.308925151824951172e-01 -1.997368782758712769e-01 -8.014142513275146484e-01
-1.809694468975067139e-01 -1.552378088235855103e-01 -6.041880846023559570e-01 4.342132508754730225e-01 -1.072041690349578857e-01 1.507511138916015625e-01 -2.854243479669094086e-02 -5.954272150993347168e-01
2.763244211673736572e-01 -3.180396556854248047e-01 -1.999273151159286499e-01 -4.290077090263366699e-02 2.434118837118148804e-01 5.592038035392761230e-01 3.465891480445861816e-01 -5.372169613838195801e-01
3.669068813323974609e-01 -6.467117667198181152e-01 -4.672625958919525146e-01 -2.078072428703308105e-01 -2.011458277702331543e-01 3.181445300579071045e-01 9.776948392391204834e-02 -1.854472309350967407e-01
1.120911240577697754e-01 -4.272065460681915283e-01 1.605279743671417236e-02 -8.397096395492553711e-02 -1.828149557113647461e-01 5.157192945480346680e-01 6.347460150718688965e-01 -3.087570965290069580e-01
3.001987636089324951e-01 -3.165483772754669189e-01 9.646613895893096924e-02 1.704750210046768188e-01 -4.971787333488464355e-01 1.312366276979446411e-01 5.098206996917724609e-01 -4.969741702079772949e-01
1.315823290497064590e-02 -2.536638975143432617e-01 -8.044826984405517578e-01 -4.483623802661895752e-01 1.665740609169006348e-01 1.687716096639633179e-01 -1.289347279816865921e-02 -1.756792813539505005e-01
-1.811372637748718262e-01 -1.297418326139450073e-01 -7.415267080068588257e-02 3.700164332985877991e-02 -5.089626088738441467e-02 6.782842874526977539e-01 3.440591692924499512e-01 -6.020396947860717773e-01
-1.481059044599533081e-01 -8.806113153696060181e-02 -8.872331976890563965e-01 2.498835176229476929e-01 -2.748268842697143555e-01 1.784422099590301514e-01 -7.309290766716003418e-02 -8.928272128105163574e-02
-5.080724954605102539e-01 -2.326892614364624023e-01 -1.483839005231857300e-01 1.133293733000755310e-01 -2.281768471002578735e-01 4.960201978683471680e-01 5.368341207504272461e-01 -2.580022811889648438e-01
-5.027750134468078613e-02 1.309831589460372925e-01 -6.090229153633117676e-01 -1.086472347378730774e-02 -5.060020089149475098e-01 4.046897962689399719e-02 5.545197129249572754e-01 -2.100495845079421997e-01
-3.045538626611232758e-02 -2.717691659927368164e-01 -7.335264682769775391e-01 -2.656231224536895752e-01 3.225665390491485596e-01 4.033224880695343018e-01 6.323192268610000610e-02 -2.141975313425064087e-01
-3.566401600837707520e-01 -1.108320131897926331e-01 -4.951724410057067871e-01 3.919256329536437988e-01 1.818555295467376709e-01 4.140407145023345947e-01 6.871220469474792480e-02 -5.024940371513366699e-01
2.995648682117462158e-01 -4.377778246998786926e-02 -4.024261534214019775e-01 -3.624852299690246582e-01 -2.715041041374206543e-01 2.660587728023529053e-01 5.727925896644592285e-01 -3.773710727691650391e-01
-2.287204861640930176e-01 2.235544919967651367e-01 -2.782953679561614990e-01 3.254657685756683350e-01 -3.729043006896972656e-01 -9.685055166482925415e-02 4.283229410648345947e-01 -6.184140443801879883e-01
3.810122311115264893e-01 -6.437428593635559082e-01 -3.022324740886688232e-01 -5.121594667434692383e-01 6.704910099506378174e-02 -5.981187522411346436e-02 1.572578251361846924e-01 -2.323143482208251953e-01
-3.621324300765991211e-01 -3.618437349796295166e-01 -4.010123014450073242e-01 4.678144156932830811e-01 -2.087899893522262573e-01 4.164310395717620850e-01 2.544987797737121582e-01 -2.765686213970184326e-01
5.982214957475662231e-02 -2.319936603307723999e-01 -3.792256489396095276e-02 -2.261772900819778442e-01 -1.881438344717025757e-01 2.730968296527862549e-01 -2.281623482704162598e-01 -8.532103300094604492e-01
2.870287895202636719e-01 -4.733605384826660156e-01 -7.767833024263381958e-02 1.650279611349105835e-01 9.110648930072784424e-02 3.986564874649047852e-01 -6.868036836385726929e-02 -6.988073587417602539e-01
7.093709111213684082e-01 -3.950384259223937988e-01 -7.002426683902740479e-02 -6.577202677726745605e-02 -2.174684405326843262e-01 8.044301718473434448e-02 2.357654124498367310e-01 -4.713377058506011963e-01
-2.338524609804153442e-01 -1.525885015726089478e-01 -6.852620840072631836e-01 -2.715905010700225830e-01 2.254265993833541870e-01 4.979479610919952393e-01 1.310288459062576294e-01 -2.504926621913909912e-01
-2.896338403224945068e-01 -2.425858378410339355e-01 2.368456870317459106e-02 -4.097443521022796631e-01 -1.607232242822647095e-01 -1.456455141305923462e-01 7.188336849212646484e-01 -3.536192476749420166e-01
5.051007494330406189e-03 1.229472830891609192e-02 -4.593896865844726562e-02 3.538034856319427490e-01 -2.692537307739257812e-01 2.966306805610656738e-01 3.320020139217376709e-01 -7.757727503776550293e-01
-2.843565344810485840e-01 -7.271166145801544189e-02 -4.416377842426300049e-01 1.362430304288864136e-01 -3.356888890266418457e-01 -1.145458519458770752e-01 -3.546631038188934326e-01 -6.698169112205505371e-01
1.268196552991867065e-01 -3.827175498008728027e-01 -1.783299297094345093e-01 1.775720715522766113e-01 9.032873809337615967e-02 1.669068634510040283e-01 -2.643337845802307129e-01 -8.174479007720947266e-01
3.662434965372085571e-02 3.257802128791809082e-01 -7.347919940948486328e-01 -2.718103826045989990e-01 -1.121264547109603882e-01 -1.185799166560173035e-01 3.656282424926757812e-01 -3.441047370433807373e-01
-1.561109870672225952e-01 -5.583408474922180176e-01 -5.255172252655029297e-01 5.590520426630973816e-02 -1.201447658240795135e-02 -5.782426595687866211e-01 5.792575329542160034e-02 -2.161633074283599854e-01
-5.905957520008087158e-02 -3.838878497481346130e-02 -1.496922075748443604e-01 -3.280598297715187073e-02 -1.175329014658927917e-01 6.272518038749694824e-01 2.630975842475891113e-01 -7.036159038543701172e-01
3.505925461649894714e-02 -1.530164331197738647e-01 -1.677034497261047363e-01 -4.895948246121406555e-02 -2.488113790750503540e-01 4.501763284206390381e-01 7.581806778907775879e-01 -3.247020840644836426e-01
1.915293484926223755e-01 -4.354338049888610840e-01 -1.805687882006168365e-02 4.271434545516967773e-01 -3.575415313243865967e-01 1.890174895524978638e-01 -3.792467340826988220e-02 -6.526367664337158203e-01
6.234229803085327148e-01 -5.254871249198913574e-01 -3.756898269057273865e-02 -1.308688987046480179e-02 -3.318461775779724121e-01 6.561203300952911377e-02 3.128012120723724365e-01 -3.483577668666839600e-01
-9.422567486763000488e-02 -8.115082234144210815e-02 -9.190563559532165527e-01 -1.840724349021911621e-01 -2.511988878250122070e-01 1.962986290454864502e-01 -1.749048009514808655e-02 -6.362950801849365234e-02
4.395626187324523926e-01 -3.080856204032897949e-01 -3.182634711265563965e-01 1.733608543872833252e-02 2.970354557037353516e-01 3.589170277118682861e-01 1.513167768716812134e-01 -6.085454225540161133e-01
-1.670777350664138794e-01 1.311406493186950684e-01 -3.116288781166076660e-01 5.762929841876029968e-02 -6.923772692680358887e-01 1.161644160747528076e-01 4.451007246971130371e-01 -4.042998552322387695e-01
4.608345776796340942e-02 2.123070415109395981e-03 -7.364064455032348633e-01 -2.452143579721450806e-01 -5.752446651458740234e-01 1.325163152068853378e-02 2.509837448596954346e-01 -3.704763576388359070e-02
4.869098067283630371e-01 -2.530529797077178955e-01 -2.525369524955749512e-01 3.593114763498306274e-02 3.583106100559234619e-01 1.676987260580062866e-01 4.795971512794494629e-01 -4.972868859767913818e-01
1.200502887368202209e-01 -5.185865163803100586e-01 7.250352203845977783e-02 -6.838248111307621002e-03 -8.250712603330612183e-02 5.723105669021606445e-01 5.087791681289672852e-01 -3.437287509441375732e-01
3.747904673218727112e-02 1.163616403937339783e-01 7.674388587474822998e-02 -8.496358990669250488e-02 -3.066824674606323242e-01 2.389914840459823608e-01 4.583848714828491211e-01 -7.814468145370483398e-01
-1.822233945131301880e-01 -5.406293272972106934e-01 5.421155318617820740e-02 4.985716044902801514e-01 -5.520477145910263062e-02 2.165157496929168701e-01 9.351983666419982910e-03 -6.107271909713745117e-01
2.084411680698394775e-01 1.894405782222747803e-01 -7.206966876983642578e-01 -8.185601979494094849e-02 1.435375958681106567e-01 -3.138438463211059570e-01 3.535644412040710449e-01 -3.878811001777648926e-01
-1.433766484260559082e-01 1.570114940404891968e-01 -1.593838781118392944e-01 1.432039588689804077e-01 -5.326913669705390930e-02 2.770223021507263184e-01 2.670815587043762207e-01 -8.706137537956237793e-01
-1.861964911222457886e-01 -5.088734626770019531e-01 -6.915353536605834961e-01 5.321920663118362427e-02 2.502010762691497803e-01 3.318254947662353516e-01 1.593958139419555664e-01 -1.649526804685592651e-01
1.344490498304367065e-01 -3.756777346134185791e-01 -9.668804705142974854e-03 -1.213565617799758911e-01 -8.963195979595184326e-02 5.396144986152648926e-01 -3.540399298071861267e-02 -7.249122858047485352e-01
1.093914136290550232e-01 -3.968028426170349121e-01 -6.390405893325805664e-01 -5.788896083831787109e-01 -9.239699691534042358e-03 2.498020082712173462e-01 -3.895049542188644409e-02 -1.519591063261032104e-01
-9.605349972844123840e-03 1.122122630476951599e-01 1.187288463115692139e-01 1.940856724977493286e-01 -3.394283652305603027e-01 -3.591887652873992920e-02 4.889448583126068115e-01 -7.615652084350585938e-01
-2.155221551656723022e-01 -4.194303750991821289e-01 -7.111661434173583984e-01 -3.120734393596649170e-01 1.090600714087486267e-01 2.957481741905212402e-01 -1.447241604328155518e-01 -2.327556461095809937e-01
-2.032665908336639404e-01 -4.987018108367919922e-01 -6.375685334205627441e-01 3.848401606082916260e-01 8.716151863336563110e-02 -1.645845174789428711e-01 3.473856747150421143e-01 -4.648623056709766388e-03
-1.507048904895782471e-01 -3.455619513988494873e-01 -3.228121697902679443e-01 5.480828881263732910e-01 2.144029289484024048e-01 3.358338177204132080e-01 1.243527010083198547e-01 -5.282574892044067383e-01
-3.164594471454620361e-01 -6.444671154022216797e-01 -3.443944752216339111e-01 1.452739536762237549e-01 2.571310289204120636e-02 -4.336506128311157227e-01 2.701859772205352783e-01 -2.882514297962188721e-01
-1.464521884918212891e-01 -2.347999811172485352e-01 -1.634973734617233276e-01 -3.399927020072937012e-01 5.954169109463691711e-02 4.568186104297637939e-01 -8.513559401035308838e-02 -7.494117021560668945e-01
8.234537392854690552e-02 1.195223536342382431e-02 -2.130080312490463257e-01 -2.704723477363586426e-01 -2.973864078521728516e-01 3.110846579074859619e-01 7.379878759384155273e-01 -3.804078698158264160e-01
1.423289626836776733e-01 1.545599102973937988e-01 -2.496532797813415527e-01 6.825816631317138672e-02 -5.943142175674438477e-01 -8.293372578918933868e-03 4.293272495269775391e-01 -5.926784873008728027e-01
-3.897998854517936707e-02 -4.594171941280364990e-01 6.052013114094734192e-02 -4.280918836593627930e-01 1.718381643295288086e-01 -1.737034320831298828e-02 6.737482547760009766e-01 -3.416492342948913574e-01
7.974405586719512939e-02 -1.214438304305076599e-01 -3.039072751998901367e-01 -5.291611701250076294e-02 -6.764866709709167480e-01 -2.243793904781341553e-01 -2.429149299860000610e-01 -5.628006458282470703e-01
1.684514731168746948e-01 -5.099719762802124023e-01 -1.695297807455062866e-01 1.001046150922775269e-01 -5.882018208503723145e-01 4.020501077175140381e-01 3.331509232521057129e-01 -2.327582240104675293e-01
1.880779713392257690e-01 3.914999961853027344e-02 -2.190199792385101318e-01 -4.036490023136138916e-01 7.646907120943069458e-02 -2.658970952033996582e-01 6.546522974967956543e-01 -4.970645606517791748e-01
-7.000024616718292236e-02 -2.135678827762603760e-01 -8.246890306472778320e-01 -3.816261887550354004e-01 3.001749813556671143e-01 1.032602339982986450e-01 2.172800898551940918e-02 -1.499941945075988770e-01
-5.906699895858764648e-01 -1.602677702903747559e-01 -2.897566258907318115e-01 2.504208683967590332e-01 -3.634264767169952393e-01 1.249710619449615479e-01 3.665257990360260010e-01 -4.435267150402069092e-01
-3.289025276899337769e-02 -6.192597746849060059e-01 -1.315374970436096191e-01 -2.905843257904052734e-01 -3.281007409095764160e-01 -8.420585095882415771e-02 6.268371939659118652e-01 -7.764507085084915161e-02
-2.598379850387573242e-01 7.898061722517013550e-02 -6.263701915740966797e-01 4.309738874435424805e-01 -2.244957089424133301e-01 2.198473960161209106e-01 3.234642744064331055e-01 -3.805364072322845459e-01
2.205305732786655426e-02 2.654349664226174355e-03 -8.618655800819396973e-01 -9.815023839473724365e-02 -4.035386443138122559e-01 6.226301938295364380e-02 2.834426164627075195e-01 9.433036320842802525e-04
-2.695305943489074707e-01 1.333161592483520508e-01 -2.845928668975830078e-01 2.834697961807250977e-01 -3.389552533626556396e-01 2.058148831129074097e-01 5.558564662933349609e-01 -5.310413241386413574e-01
-3.111434876918792725e-01 1.264448091387748718e-02 -2.500239014625549316e-01 -5.183662176132202148e-01 2.573893070220947266e-01 5.053041130304336548e-02 -6.686753779649734497e-02 -7.060740590095520020e-01
1.756112128496170044e-01 1.227472350001335144e-01 -4.199472665786743164e-01 -2.459679692983627319e-01 -4.602318108081817627e-01 9.897329658269882202e-02 6.243072748184204102e-01 -3.253755271434783936e-01
3.426654934883117676e-01 -3.680009394884109497e-02 -3.052430152893066406e-01 -1.928332000970840454e-01 -3.173391819000244141e-01 2.229721695184707642e-01 6.908177137374877930e-01 -3.510248661041259766e-01
-2.267984896898269653e-01 -2.717791497707366943e-01 -8.436270952224731445e-01 -1.586058437824249268e-01 2.555130422115325928e-01 3.259447962045669556e-02 -2.007203698158264160e-01 -1.766293793916702271e-01
-6.756244599819183350e-02 1.700943708419799805e-01 -4.758433401584625244e-01 2.165627926588058472e-01 -2.392000257968902588e-01 -1.741420291364192963e-02 -3.655398637056350708e-02 -7.964425086975097656e-01
-5.450250953435897827e-02 -1.420996785163879395e-01 -4.026366770267486572e-01 1.142902895808219910e-01 -7.849894762039184570e-01 1.615566611289978027e-01 -2.805338613688945770e-02 -3.981991112232208252e-01
2.210220098495483398e-01 1.428660750389099121e-01 -5.402739048004150391e-01 -1.680822968482971191e-01 1.893797367811203003e-01 -2.206240743398666382e-01 6.134556531906127930e-01 -3.869413137435913086e-01
-3.216969966888427734e-01 -6.755901575088500977e-01 -7.017686218023300171e-02 6.527847051620483398e-02 1.056609079241752625e-01 -3.923462033271789551e-01 4.267734587192535400e-01 -2.892534136772155762e-01
-4.600122869014739990e-01 -3.971323668956756592e-01 -1.403493732213973999e-01 2.801283299922943115e-01 5.592413246631622314e-02 3.522738441824913025e-02 -2.414498031139373779e-01 -6.854475140571594238e-01
2.936442494392395020e-01 -2.174984514713287354e-01 -3.980470299720764160e-01 4.992090165615081787e-01 -3.673561215400695801e-01 1.506488621234893799e-01 2.632452249526977539e-01 -4.815316200256347656e-01
4.891479611396789551e-01 -2.600663900375366211e-01 -2.685745358467102051e-01 2.753446437418460846e-02 -2.066754996776580811e-01 1.482647377997636795e-02 3.791162967681884766e-01 -6.584417819976806641e-01
-1.866834014654159546e-01 2.586498297750949860e-02 -4.973663687705993652e-01 4.565019309520721436e-01 -3.069480657577514648e-01 1.751067340373992920e-01 5.207764506340026855e-01 -3.355969786643981934e-01
1.681381613016128540e-01 -6.515930891036987305e-01 -4.040053486824035645e-01 -3.083164393901824951e-01 -9.018477797508239746e-02 -1.689137220382690430e-01 -3.093191087245941162e-01 -3.956427872180938721e-01
1.736135600367560983e-04 -2.443678677082061768e-02 -3.412525653839111328e-01 -5.142753720283508301e-01 2.095039486885070801e-01 -4.422597885131835938e-01 3.052365481853485107e-01 -5.346171259880065918e-01
-2.247067540884017944e-01 -1.638348028063774109e-02 -2.754594683647155762e-01 1.202613487839698792e-01 4.715986177325248718e-02 3.706632554531097412e-01 7.564930319786071777e-01 -3.834067881107330322e-01
-3.609406948089599609e-01 -5.050110816955566406e-01 -3.684417009353637695e-01 -2.689197063446044922e-01 -3.247311711311340332e-01 -3.413086533546447754e-01 4.120858013629913330e-01 -1.219096407294273376e-01
-1.509265750646591187e-01 -4.161614179611206055e-02 -3.067106902599334717e-01 5.803807377815246582e-01 -9.704902768135070801e-02 2.960453629493713379e-01 3.127346336841583252e-01 -5.913644433021545410e-01
-2.710183858871459961e-01 -2.398013472557067871e-01 -5.026670098304748535e-01 -3.830391764640808105e-01 7.074609398841857910e-02 -1.752889901399612427e-01 5.982101559638977051e-01 -2.757983207702636719e-01
3.179451823234558105e-01 -4.399643242359161377e-01 -1.022658795118331909e-01 -1.818410903215408325e-01 -2.587834596633911133e-01 4.881854951381683350e-01 4.625574350357055664e-01 -3.775770962238311768e-01
4.922284483909606934e-01 -4.528422057628631592e-01 -2.783112525939941406e-01 -1.890128254890441895e-01 -2.576225101947784424e-01 3.134403228759765625e-01 4.786815345287322998e-01 -2.138036936521530151e-01
2.769918739795684814e-01 -6.998729705810546875e-02 -4.532580375671386719e-01 3.316580951213836670e-01 -4.899417459964752197e-01 9.157956391572952271e-02 4.516637325286865234e-01 -3.879528939723968506e-01
5.472732186317443848e-01 -2.799640297889709473e-01 -1.691787540912628174e-01 -3.278400748968124390e-02 1.852456033229827881e-01 -8.771381527185440063e-02 5.272326618432998657e-02 -7.400179505348205566e-01
4.692288488149642944e-02 -8.123116940259933472e-02 -3.412449657917022705e-01 -2.286071628332138062e-01 -8.546967059373855591e-02 -1.376792788505554199e-01 8.785879611968994141e-01 -1.559255272150039673e-01
-5.656652152538299561e-02 -1.996546983718872070e-01 -7.969890236854553223e-01 -3.085142076015472412e-01 2.986017763614654541e-01 3.081594109535217285e-01 5.965583771467208862e-02 -1.971841007471084595e-01
2.092977762222290039e-01 -3.423828780651092529e-01 -7.322792708873748779e-02 -8.000645786523818970e-02 3.189589455723762512e-02 5.288215875625610352e-01 4.966205656528472900e-01 -5.476345419883728027e-01
1.372643858194351196e-01 2.726056575775146484e-01 -5.949866771697998047e-01 -8.683115988969802856e-02 1.376699507236480713e-01 -3.735026121139526367e-01 4.558334946632385254e-01 -4.231484830379486084e-01
5.479571223258972168e-01 -9.681735932826995850e-02 -1.927474439144134521e-01 1.574469953775405884e-01 -1.707817763090133667e-01 -1.328113768249750137e-02 5.486584901809692383e-01 -5.459481477737426758e-01
1.455085426568984985e-01 1.184509694576263428e-01 -7.408801913261413574e-01 -1.704916954040527344e-01 -1.664769053459167480e-01 1.296834796667098999e-01 5.204468369483947754e-01 -2.672611474990844727e-01
-1.387625187635421753e-01 -1.902051717042922974e-01 -5.665372610092163086e-01 5.482760071754455566e-01 -2.897836863994598389e-01 2.895110547542572021e-01 5.734619498252868652e-02 -3.897642791271209717e-01
2.143746465444564819e-01 -4.132280945777893066e-01 -2.714295871555805206e-02 -2.524321377277374268e-01 -6.075933948159217834e-02 1.369239091873168945e-01 7.481334209442138672e-01 -3.697080016136169434e-01
4.800102710723876953e-01 -3.010509312152862549e-01 -3.353822529315948486e-01 -3.697423338890075684e-01 2.863766439259052277e-02 1.561076045036315918e-01 4.873951077461242676e-01 -4.086858928203582764e-01
2.333392947912216187e-01 3.205457329750061035e-02 -3.091070055961608887e-01 -4.145078063011169434e-01 -4.008647426962852478e-02 -2.362999022006988525e-01 6.768230795860290527e-01 -4.020292460918426514e-01
3.235561251640319824e-01 -5.091542005538940430e-01 -5.792237073183059692e-02 -1.764029860496520996e-01 3.282899558544158936e-01 2.222189605236053467e-01 1.962906867265701294e-01 -6.371145248413085938e-01
-5.137220025062561035e-02 -3.846920430660247803e-01 -5.110261440277099609e-01 5.274724364280700684e-01 1.848912835121154785e-01 -1.731269508600234985e-01 4.599829912185668945e-01 -1.850831806659698486e-01
-1.192293241620063782e-01 1.889245063066482544e-01 -4.517380893230438232e-01 2.776982486248016357e-01 -2.798194289207458496e-01 7.405688613653182983e-02 5.511980056762695312e-01 -5.303826332092285156e-01
-2.286428771913051605e-02 2.010648250579833984e-01 -5.426259040832519531e-01 -2.045322209596633911e-01 -5.087035894393920898e-01 -2.354642935097217560e-02 4.662353992462158203e-01 -3.821842670440673828e-01
1.412666589021682739e-01 -4.564190804958343506e-01 -8.635737001895904541e-02 1.998710632324218750e-01 -1.077735051512718201e-02 3.069258332252502441e-01 -1.692108809947967529e-01 -7.754787206649780273e-01
-2.894324362277984619e-01 -3.179254531860351562e-01 -1.178901642560958862e-01 2.007298916578292847e-01 6.803955137729644775e-02 -3.979589343070983887e-01 7.098589539527893066e-01 -3.066945374011993408e-01
-2.670356035232543945e-01 -3.474565744400024414e-01 1.219821348786354065e-02 -5.096467137336730957e-01 -1.327878385782241821e-01 -2.346068769693374634e-01 5.030947327613830566e-01 -4.714870750904083252e-01
-3.097617626190185547e-01 -2.879970371723175049e-01 -4.100312292575836182e-01 -3.729516267776489258e-01 -3.709179461002349854e-01 -4.682179093360900879e-01 2.878276407718658447e-01 -2.724592685699462891e-01
-7.577819824218750000e-01 -2.665147483348846436e-01 -7.855451852083206177e-02 -2.874816022813320160e-02 1.772102117538452148e-01 -1.340767890214920044e-01 2.810823619365692139e-01 -4.683499932289123535e-01
4.776543676853179932e-01 1.573047339916229248e-01 -5.942516326904296875e-01 3.822721540927886963e-02 -1.986068785190582275e-01 -7.156421989202499390e-02 3.512865006923675537e-01 -4.738535583019256592e-01
-1.141030788421630859e-01 -5.502174496650695801e-01 -4.879759550094604492e-01 3.233155310153961182e-01 8.236346393823623657e-02 -4.960768818855285645e-01 1.921626180410385132e-01 -2.275637388229370117e-01
1.130542308092117310e-01 -4.386466741561889648e-02 -1.383654922246932983e-01 2.557201683521270752e-01 -2.692476809024810791e-01 3.197131752967834473e-01 4.754131734371185303e-01 -7.071267366409301758e-01
