# Supplementary material for: Where is your field going? A machine learning approach to study the relative motion of the domains of physics
Source: PLoS One. 2020 Jun 18;15(6):e0233997. doi: 10.1371/journal.pone.0233997 (PMC7302634; doi:10.1371/journal.pone.0233997)
Supplement: S13 Data — (ZIP) [file pone.0233997.s013.zip › 12/Pacs4Run_12_VS_500_embeddings1997-2001ED8.txt]

2.846858799457550049e-01 -4.023250639438629150e-01 5.638394970446825027e-03 1.759895384311676025e-01 -2.626245021820068359e-01 -7.208786010742187500e-01 -3.075658977031707764e-01 2.070029824972152710e-01
-4.092615544795989990e-01 2.156144753098487854e-02 2.416381984949111938e-01 -1.184406653046607971e-01 -2.365967184305191040e-01 -5.458466410636901855e-01 -6.270974278450012207e-01 1.115584000945091248e-01
-4.175132215023040771e-01 1.381211280822753906e-01 -1.399054974317550659e-01 4.087666869163513184e-01 -4.600846171379089355e-01 -4.277545809745788574e-01 -4.591572582721710205e-01 -1.202677115797996521e-01
-4.713943600654602051e-01 1.685885898768901825e-02 -2.791369557380676270e-01 2.162653207778930664e-01 1.067533642053604126e-01 -3.847242891788482666e-01 -4.420066475868225098e-01 5.459268689155578613e-01
-5.227319151163101196e-02 3.708895742893218994e-01 6.286761909723281860e-02 3.791699707508087158e-01 -1.955369114875793457e-01 -6.123438477516174316e-01 -2.155223935842514038e-01 5.023314952850341797e-01
-8.407564833760261536e-03 -2.855514287948608398e-01 3.839305341243743896e-01 -3.230054974555969238e-01 -5.310906767845153809e-01 -5.944886207580566406e-01 -1.293213814496994019e-01 -1.202355846762657166e-01
-2.971231937408447266e-01 -9.087578207254409790e-02 1.665668934583663940e-01 -1.174005791544914246e-01 2.385483533143997192e-01 -8.541103005409240723e-01 9.740300476551055908e-02 -2.569729387760162354e-01
2.251332551240921021e-01 4.182872474193572998e-01 2.044872380793094635e-02 -1.715859621763229370e-01 -2.706618010997772217e-01 -8.086325526237487793e-01 -1.115218400955200195e-01 -7.006662338972091675e-02
-5.934441089630126953e-01 -7.327341288328170776e-02 -3.777172863483428955e-01 2.173672616481781006e-01 -4.732913374900817871e-01 -3.962982594966888428e-01 -2.126662284135818481e-01 1.620264351367950439e-01
2.805359363555908203e-01 3.646179437637329102e-01 1.245908513665199280e-01 1.361517310142517090e-01 -4.906568527221679688e-01 -6.436714529991149902e-01 -2.995880246162414551e-01 9.738092124462127686e-02
-1.819806247949600220e-01 4.770993888378143311e-01 -3.043405525386333466e-02 -1.231341287493705750e-01 2.405962720513343811e-02 -8.499575853347778320e-01 -1.258130464702844620e-02 -2.477990230545401573e-03
-7.260929793119430542e-02 1.169018670916557312e-01 -1.509054303169250488e-01 -1.005582511425018311e-01 5.278785824775695801e-01 -7.089264988899230957e-01 -3.828067779541015625e-01 1.428420394659042358e-01
-1.792095899581909180e-01 1.129525303840637207e-01 1.831601709127426147e-01 -2.458304017782211304e-01 1.189090609550476074e-01 -9.035567045211791992e-01 4.773799702525138855e-02 -1.682635843753814697e-01
3.093781769275665283e-01 3.623630106449127197e-01 6.069416552782058716e-02 -1.688252761960029602e-02 -4.663090109825134277e-01 -6.880847811698913574e-01 -1.934559196233749390e-01 -2.016914635896682739e-01
-3.981344997882843018e-01 -1.033865734934806824e-01 3.755270540714263916e-01 2.492185980081558228e-01 1.852250099182128906e-02 -5.959284305572509766e-01 -4.909785389900207520e-01 -1.764539778232574463e-01
1.653481721878051758e-01 -7.794070057570934296e-03 -1.014122888445854187e-01 -5.514564514160156250e-01 -4.730953648686408997e-02 -7.787865996360778809e-01 1.704121232032775879e-01 1.429111510515213013e-01
1.770112961530685425e-01 -1.808439567685127258e-02 -4.189348518848419189e-01 3.638915121555328369e-01 6.004797294735908508e-02 -6.874873638153076172e-01 -1.221968382596969604e-01 -4.113877713680267334e-01
-1.744698584079742432e-01 -1.781617105007171631e-01 -4.080381095409393311e-01 4.115398824214935303e-01 -1.129055172204971313e-01 -6.843976974487304688e-01 9.248039126396179199e-02 -3.350492715835571289e-01
1.376221328973770142e-01 -2.256451249122619629e-01 2.486017495393753052e-01 -5.567070469260215759e-02 5.045046806335449219e-01 -7.125830650329589844e-01 -2.637517154216766357e-01 -1.826961338520050049e-01
-4.423756599426269531e-01 -1.911083608865737915e-02 8.404362946748733521e-02 5.551690235733985901e-02 -3.191449046134948730e-01 -5.146121978759765625e-01 -1.665932387113571167e-01 6.319499611854553223e-01
-1.371139138936996460e-01 1.755676716566085815e-01 -2.079456746578216553e-01 4.702633619308471680e-01 -2.124998569488525391e-01 -7.438772320747375488e-01 1.177627146244049072e-01 -2.713100314140319824e-01
-4.669428169727325439e-01 1.046223640441894531e-01 -8.488983660936355591e-02 -1.221553310751914978e-01 2.853921614587306976e-02 -6.628692746162414551e-01 -4.727981388568878174e-01 -2.917912304401397705e-01
-3.336057662963867188e-01 -2.688751220703125000e-01 -6.214351858943700790e-03 -5.051459074020385742e-01 -1.723793596029281616e-01 -5.802195072174072266e-01 -4.187665581703186035e-01 -1.395268440246582031e-01
-3.774807453155517578e-01 1.065900847315788269e-01 2.186102420091629028e-01 -9.581014746800065041e-04 7.030244916677474976e-02 -7.656765580177307129e-01 -4.398786723613739014e-01 -1.168726459145545959e-01
-4.032765626907348633e-01 -3.093549311161041260e-01 2.479759044945240021e-02 -4.503503441810607910e-01 1.305633876472711563e-02 -6.164451241493225098e-01 -3.609364628791809082e-01 -1.666948497295379639e-01
-4.819922149181365967e-01 -4.866375029087066650e-01 3.346314132213592529e-01 -6.852480024099349976e-02 -2.326790243387222290e-02 -4.997291862964630127e-01 -2.057060897350311279e-01 3.487235009670257568e-01
2.815792858600616455e-01 -6.568525433540344238e-01 -4.550610780715942383e-01 -1.539645344018936157e-01 -1.329798996448516846e-01 -4.486085772514343262e-01 -8.679106086492538452e-02 -1.789028644561767578e-01
-1.028834655880928040e-01 1.751504987478256226e-01 2.141576446592807770e-02 -2.665202319622039795e-01 -3.215214237570762634e-03 -8.677577972412109375e-01 4.897444322705268860e-02 -3.630884587764739990e-01
1.317533552646636963e-01 -1.857869029045104980e-01 6.936550885438919067e-02 6.743592023849487305e-01 -1.565290540456771851e-01 -6.371892690658569336e-01 2.328037023544311523e-01 6.199386715888977051e-02
-1.227404177188873291e-01 7.325023412704467773e-02 -2.752703726291656494e-01 2.777172625064849854e-01 -2.832798063755035400e-01 -7.452176809310913086e-01 3.292267918586730957e-01 -2.875434160232543945e-01
-5.781569480895996094e-01 -1.402038931846618652e-01 1.087510585784912109e-01 -2.548107504844665527e-01 8.788482099771499634e-02 -6.684755086898803711e-01 -1.051753759384155273e-01 3.219890892505645752e-01
-3.289786279201507568e-01 4.426384866237640381e-01 -4.507992863655090332e-01 7.960737496614456177e-02 -2.380282878875732422e-01 -5.480302572250366211e-01 -3.526410758495330811e-01 -7.026136666536331177e-02
-2.777699008584022522e-02 -2.720500230789184570e-01 -1.280710846185684204e-01 4.656973779201507568e-01 2.807816863059997559e-01 -7.275570034980773926e-01 1.262977868318557739e-01 -2.604078948497772217e-01
-1.542645394802093506e-01 -5.811808258295059204e-02 5.297487378120422363e-01 -1.753206104040145874e-01 2.284160815179347992e-02 -8.062196969985961914e-01 -9.450279921293258667e-02 -4.484420269727706909e-02
3.218928873538970947e-01 -5.257721543312072754e-01 -4.230578541755676270e-01 2.222253531217575073e-01 -2.154979854822158813e-01 -2.882750034332275391e-01 -4.959364533424377441e-01 -1.268529146909713745e-01
2.411644756793975830e-01 2.121843844652175903e-01 -5.494698137044906616e-02 -7.225654274225234985e-02 2.070197612047195435e-01 -6.385945081710815430e-01 -6.415756940841674805e-01 -1.621659249067306519e-01
-1.753411442041397095e-01 -1.131959185004234314e-01 1.284746378660202026e-01 -3.474396467208862305e-01 2.546218335628509521e-01 -6.165257692337036133e-01 -4.056023359298706055e-01 4.580090939998626709e-01
-3.844526708126068115e-01 3.013694882392883301e-01 -4.169384539127349854e-01 4.990437999367713928e-02 -5.242269635200500488e-01 -5.106333494186401367e-01 -6.675755232572555542e-02 2.121969461441040039e-01
-3.714552521705627441e-01 -3.092504106462001801e-03 -7.019036263227462769e-02 -2.630654275417327881e-01 9.932442009449005127e-02 -7.362840771675109863e-01 -3.572753667831420898e-01 -3.290229439735412598e-01
-1.152737997472286224e-02 1.740601956844329834e-01 -1.560569703578948975e-01 5.917735770344734192e-02 2.532553672790527344e-01 -6.481469273567199707e-01 -5.850682258605957031e-01 -3.393774330615997314e-01
-5.314745754003524780e-02 -1.248502358794212341e-01 -6.403773427009582520e-01 1.133990585803985596e-01 -7.638107240200042725e-02 -6.772287487983703613e-01 7.754730433225631714e-02 -2.969156801700592041e-01
-4.161853194236755371e-01 2.064206451177597046e-02 1.690398007631301880e-01 -1.521235853433609009e-01 1.115218997001647949e-01 -7.757849693298339844e-01 -3.856813907623291016e-01 -1.077873185276985168e-01
-3.370947837829589844e-01 -9.848590940237045288e-02 1.624989509582519531e-02 -3.937723338603973389e-01 2.110737860202789307e-01 -6.374019384384155273e-01 -4.130549132823944092e-01 3.160683214664459229e-01
-3.441554009914398193e-01 4.270568955689668655e-03 3.409298956394195557e-01 3.154869973659515381e-01 -2.471259562298655510e-03 -5.580006837844848633e-01 -5.942577123641967773e-01 -3.550454601645469666e-02
3.428590297698974609e-02 -4.010307788848876953e-01 2.239745855331420898e-01 -4.495712816715240479e-01 1.961011439561843872e-02 -5.006490349769592285e-01 -5.409696698188781738e-01 2.050312012434005737e-01
-3.440116941928863525e-01 -3.097070753574371338e-01 1.231642365455627441e-01 -2.960365116596221924e-01 -6.037845462560653687e-02 -5.654438138008117676e-01 -4.923731088638305664e-01 -3.422382473945617676e-01
4.402438551187515259e-02 -2.956269085407257080e-01 4.295175969600677490e-01 -3.614247739315032959e-01 -4.569847583770751953e-01 -5.864545702934265137e-01 -1.812984496355056763e-01 -9.960006922483444214e-02
4.143913984298706055e-01 -1.496052294969558716e-01 -6.090814471244812012e-01 -1.322692725807428360e-02 -8.211750537157058716e-04 -5.033880472183227539e-01 -3.833602964878082275e-01 -1.854115873575210571e-01
-3.830853700637817383e-01 -1.407899707555770874e-02 4.296081662178039551e-01 1.588439196348190308e-01 -6.658933311700820923e-02 -6.184617280960083008e-01 -5.061892271041870117e-01 -9.815115481615066528e-03
1.559024900197982788e-01 -8.268688619136810303e-02 2.080846875905990601e-01 -5.150618553161621094e-01 -5.445306003093719482e-02 -6.809043884277343750e-01 -3.042490184307098389e-01 3.179716765880584717e-01
-2.729742825031280518e-01 -2.866986095905303955e-01 -2.892059981822967529e-01 -2.027587890625000000e-01 -6.014774441719055176e-01 -2.372310757637023926e-01 -5.386701822280883789e-01 1.015798673033714294e-01
-3.659766539931297302e-02 -1.878987550735473633e-01 1.673358529806137085e-01 -6.116792559623718262e-01 -1.767400205135345459e-01 -7.203407287597656250e-01 -1.047673597931861877e-01 -9.903988800942897797e-03
-3.335592448711395264e-01 -3.115662038326263428e-01 2.236069887876510620e-01 -2.377461642026901245e-01 1.831541508436203003e-01 -5.860322117805480957e-01 -5.261568427085876465e-01 1.769772619009017944e-01
-1.218815054744482040e-02 1.998617947101593018e-01 -7.176623493432998657e-02 2.043753713369369507e-01 2.492174953222274780e-01 -5.033656358718872070e-01 -7.722501158714294434e-01 -3.362238034605979919e-02
-5.221430063247680664e-01 -2.552115917205810547e-01 -4.647058844566345215e-01 -2.688150107860565186e-01 -2.056039422750473022e-01 -4.474646747112274170e-01 -3.565916717052459717e-01 -6.607164442539215088e-02
-1.619150489568710327e-02 -2.479601502418518066e-01 3.897320628166198730e-01 -3.146112859249114990e-01 -3.694864511489868164e-01 -4.812497496604919434e-01 -5.637742280960083008e-01 -3.767414391040802002e-02
-6.289987564086914062e-01 -2.595045864582061768e-01 1.204626262187957764e-01 -1.372070461511611938e-01 -4.345751926302909851e-02 -5.276867747306823730e-01 -3.778330981731414795e-01 2.838684022426605225e-01
1.540846824645996094e-01 4.144664406776428223e-01 -2.416539937257766724e-01 -6.568550318479537964e-02 -4.351999461650848389e-01 -6.642047762870788574e-01 -3.100126385688781738e-01 -1.228387802839279175e-01
3.163907527923583984e-01 4.097633957862854004e-01 2.589078061282634735e-02 2.261140048503875732e-01 -3.721044063568115234e-01 -6.338930726051330566e-01 -3.550963103771209717e-01 1.175478249788284302e-01
1.150636225938796997e-01 -2.605873942375183105e-01 -2.312201261520385742e-01 5.897595286369323730e-01 1.003859266638755798e-01 -6.782754063606262207e-01 1.854955106973648071e-01 -1.141583994030952454e-01
-4.992637336254119873e-01 2.486260831356048584e-01 -1.436787992715835571e-01 4.792988896369934082e-01 -2.597290091216564178e-02 -5.667944550514221191e-01 -1.556458771228790283e-01 3.039630353450775146e-01
-4.811398386955261230e-01 -3.598718047142028809e-01 2.167495191097259521e-01 -2.021667212247848511e-01 -7.191161159425973892e-03 -4.742164909839630127e-01 -4.189615547657012939e-01 3.881793618202209473e-01
-3.262859880924224854e-01 -1.775823533535003662e-01 4.818406403064727783e-01 1.063159946352243423e-02 -9.929788857698440552e-02 -5.771024227142333984e-01 -5.355151295661926270e-01 -5.899680778384208679e-03
6.340017318725585938e-01 -3.386626541614532471e-01 -3.263190984725952148e-01 1.332525163888931274e-01 -2.528171837329864502e-01 -3.591905832290649414e-01 -4.072374701499938965e-01 -1.822815090417861938e-02
-2.819761633872985840e-02 -1.494252234697341919e-01 1.894745528697967529e-01 7.331600189208984375e-01 -2.216615676879882812e-01 -5.921900868415832520e-01 -5.790295451879501343e-02 1.664545014500617981e-02
3.574977517127990723e-01 4.230083823204040527e-01 -1.422326862812042236e-01 2.173232659697532654e-02 -3.200591802597045898e-01 -7.189984321594238281e-01 -2.254927307367324829e-01 4.809988290071487427e-02
-3.094837963581085205e-01 -3.034429550170898438e-01 2.656750567257404327e-02 -5.252660512924194336e-01 7.139975577592849731e-02 -7.029544115066528320e-01 -1.501050740480422974e-01 -1.172924563288688660e-01
-3.367240130901336670e-01 -1.409026142209768295e-02 3.930443227291107178e-01 2.693955041468143463e-02 1.054088026285171509e-01 -6.624245047569274902e-01 -4.955013394355773926e-01 1.891302913427352905e-01
-3.714048862457275391e-01 -1.421798299998044968e-02 2.941399812698364258e-01 7.092735171318054199e-02 1.222794800996780396e-01 -6.720214486122131348e-01 -5.500829219818115234e-01 -3.392495214939117432e-02
1.784323304891586304e-01 4.554670453071594238e-01 1.597123593091964722e-02 -4.041506350040435791e-02 -3.246860206127166748e-01 -7.305191755294799805e-01 -1.579740345478057861e-01 -3.078769147396087646e-01
2.869516313076019287e-01 -3.154861629009246826e-01 -4.067381322383880615e-01 1.045998781919479370e-01 1.363184303045272827e-01 -7.014952301979064941e-01 3.186117112636566162e-01 -1.719254553318023682e-01
-4.677444398403167725e-01 -9.619382768869400024e-02 -1.010454911738634109e-02 -2.957963049411773682e-01 4.017507657408714294e-02 -6.205459237098693848e-01 -5.271720290184020996e-01 -1.405808180570602417e-01
3.951067477464675903e-02 -5.172029733657836914e-01 -2.477105110883712769e-01 5.928001403808593750e-01 1.640043109655380249e-01 -5.344865918159484863e-01 1.756912469863891602e-02 7.269974797964096069e-02
-4.139102995395660400e-02 -7.840674370527267456e-02 -2.051588520407676697e-02 4.905529916286468506e-01 -2.843426764011383057e-01 -7.111180424690246582e-01 2.061168998479843140e-01 -3.493596613407135010e-01
2.011081278324127197e-01 2.284280657768249512e-01 1.332915425300598145e-01 -1.374233961105346680e-01 -6.419903039932250977e-01 -5.585625767707824707e-01 -3.727545440196990967e-01 8.737786114215850830e-02
-5.946459770202636719e-01 -1.799706369638442993e-01 1.515668034553527832e-01 -1.476569473743438721e-01 -7.987185567617416382e-02 -5.758098363876342773e-01 -3.090492188930511475e-01 3.684885501861572266e-01
2.566992044448852539e-01 1.043293327093124390e-01 -1.930125355720520020e-01 -5.179320573806762695e-01 -2.606560885906219482e-01 -6.737162470817565918e-01 -2.276065014302730560e-02 3.088047504425048828e-01
1.976560652256011963e-01 -5.213400721549987793e-01 1.011632457375526428e-01 3.164230287075042725e-01 -3.177938163280487061e-01 -3.109173774719238281e-01 -1.735735386610031128e-01 5.924432277679443359e-01
1.669738143682479858e-01 -6.145600676536560059e-01 -2.605715394020080566e-01 -3.752833232283592224e-02 -5.050455406308174133e-02 -3.856462836265563965e-01 -5.145032405853271484e-01 -3.303669393062591553e-01
3.027481734752655029e-01 5.234549567103385925e-02 3.299576789140701294e-02 -4.178386032581329346e-01 -2.547287344932556152e-01 -6.417305469512939453e-01 1.256143581122159958e-02 5.030539631843566895e-01
-9.525747597217559814e-02 -3.564539253711700439e-01 -3.321052491664886475e-01 3.757819831371307373e-01 1.363728791475296021e-01 -6.879811882972717285e-01 1.264292597770690918e-01 -3.232037127017974854e-01
-2.109833993017673492e-03 7.187597453594207764e-02 7.414267212152481079e-02 -4.157014787197113037e-01 -2.658995091915130615e-01 -6.201748251914978027e-01 4.717304930090904236e-02 5.991491675376892090e-01
1.750323176383972168e-01 -3.949316963553428650e-02 2.458269894123077393e-01 7.014659792184829712e-02 -5.027863383293151855e-01 -6.100148558616638184e-01 1.375961303710937500e-01 5.085346698760986328e-01
-2.647543139755725861e-02 9.350344189442694187e-04 -6.619753241539001465e-01 2.889322042465209961e-01 1.186053380370140076e-01 -6.739146709442138672e-01 -4.033628851175308228e-02 -8.803318440914154053e-02
3.973999917507171631e-01 3.106113076210021973e-01 -3.843628615140914917e-02 9.648046642541885376e-02 -3.801439106464385986e-01 -4.438917934894561768e-01 -5.546301007270812988e-01 2.926504015922546387e-01
1.419327110052108765e-01 -1.704770922660827637e-01 1.470734626054763794e-01 6.182876825332641602e-01 -4.321836829185485840e-01 -5.659734010696411133e-01 -6.199087575078010559e-02 -1.895546168088912964e-01
1.473574489355087280e-01 -1.113755032420158386e-01 -7.043879628181457520e-01 2.327173054218292236e-01 1.228078827261924744e-01 -6.130349636077880859e-01 5.835710465908050537e-02 1.458162069320678711e-01
4.415537714958190918e-01 -9.837768040597438812e-03 -5.833384394645690918e-01 9.857765585184097290e-02 -2.617303431034088135e-01 -6.018542051315307617e-01 -2.515104040503501892e-02 -1.535200923681259155e-01
2.241669893264770508e-01 -1.869314908981323242e-01 4.428580403327941895e-01 -3.033459484577178955e-01 -1.865869462490081787e-01 -6.642646789550781250e-01 -2.888621687889099121e-01 2.591531872749328613e-01
-1.135602071881294250e-01 1.913862228393554688e-01 -5.752900987863540649e-02 -3.790476620197296143e-01 1.858789771795272827e-01 -8.231952786445617676e-01 -2.746508121490478516e-01 -1.259132474660873413e-01
-2.943464815616607666e-01 -9.040454030036926270e-02 3.690963983535766602e-01 -1.415761560201644897e-01 1.772430986166000366e-01 -7.350410819053649902e-01 -4.107526540756225586e-01 9.215814620256423950e-02
-4.704476594924926758e-01 -6.124410778284072876e-02 1.021264791488647461e-01 9.645131230354309082e-02 -1.627107411623001099e-01 -5.565010905265808105e-01 -1.297952979803085327e-01 6.341771483421325684e-01
7.120309770107269287e-02 -1.142818182706832886e-01 -7.323424220085144043e-01 2.157687246799468994e-01 -5.526775121688842773e-02 -5.117459893226623535e-01 -3.126160502433776855e-01 -1.905802637338638306e-01
-4.208586364984512329e-02 -1.209704354405403137e-01 2.252518087625503540e-01 -3.578208386898040771e-01 -6.850088834762573242e-01 -5.081256031990051270e-01 -2.751002609729766846e-01 -4.137497767806053162e-02
8.459593355655670166e-02 -4.567253291606903076e-01 -3.229979574680328369e-01 2.214287072420120239e-01 -3.425055444240570068e-01 -2.710009217262268066e-01 -2.206582576036453247e-01 6.256560683250427246e-01
3.457364141941070557e-01 -3.176538944244384766e-01 3.537358939647674561e-01 -3.799717724323272705e-01 8.189122378826141357e-02 -5.920848250389099121e-01 -2.961728274822235107e-01 2.550801336765289307e-01
8.817432820796966553e-02 -1.378004848957061768e-01 -6.863382458686828613e-01 3.468230068683624268e-01 1.145012825727462769e-01 -5.887104868888854980e-01 -1.430418193340301514e-01 -4.169541224837303162e-02
3.025715053081512451e-01 3.079681098461151123e-01 1.792342066764831543e-01 1.995579153299331665e-01 -2.621500790119171143e-01 -6.163976788520812988e-01 -5.170530676841735840e-01 1.601420491933822632e-01
-5.777426362037658691e-01 -1.752745211124420166e-01 1.464437693357467651e-01 -2.025908082723617554e-01 1.191155835986137390e-01 -6.907383799552917480e-01 -2.835291028022766113e-01 3.614894300699234009e-02
2.492468059062957764e-01 5.881887674331665039e-02 9.202002733945846558e-02 2.644253075122833252e-01 -6.294205188751220703e-01 -5.500640869140625000e-01 6.583271175622940063e-02 3.910925686359405518e-01
5.850910395383834839e-02 1.116103678941726685e-01 2.519525289535522461e-01 1.444126665592193604e-01 3.537937104701995850e-01 -6.962530016899108887e-01 -5.371423959732055664e-01 -3.639545291662216187e-02
-1.386761963367462158e-01 -1.331946700811386108e-01 1.665973067283630371e-01 -3.007379174232482910e-01 1.516672372817993164e-01 -8.569911122322082520e-01 9.076794981956481934e-02 -2.813445031642913818e-01
-4.693173337727785110e-03 -3.320577740669250488e-01 -5.780592560768127441e-01 4.579540789127349854e-01 5.084924399852752686e-03 -5.606443881988525391e-01 -4.773684591054916382e-02 -1.709219813346862793e-01
-3.051217198371887207e-01 3.395413607358932495e-02 4.406743496656417847e-02 -2.154008746147155762e-01 2.070564031600952148e-01 -8.469437956809997559e-01 -1.584811061620712280e-01 -2.685256898403167725e-01
-1.741223484277725220e-01 1.378862410783767700e-01 -4.394928514957427979e-01 1.675103753805160522e-01 -3.523505106568336487e-02 -7.831800580024719238e-01 -8.297773450613021851e-02 -3.285682797431945801e-01
-8.082470297813415527e-02 -2.497257143259048462e-01 1.447213441133499146e-01 5.647062063217163086e-01 -2.393217086791992188e-01 -6.476420760154724121e-01 4.107192158699035645e-02 -3.359538912773132324e-01
-5.586028419202193618e-05 -2.324256598949432373e-01 2.054542154073715210e-01 -9.497195482254028320e-02 5.021790266036987305e-01 -7.283775210380554199e-01 -2.719948291778564453e-01 -1.950605213642120361e-01
-3.553757071495056152e-01 -3.127714991569519043e-01 -1.921542137861251831e-01 -4.058822691440582275e-01 -5.260540246963500977e-01 -3.847716450691223145e-01 -3.814331591129302979e-01 -6.280871480703353882e-02
-4.666821360588073730e-01 -2.286370545625686646e-01 1.846798062324523926e-01 -9.720923006534576416e-02 -1.318783760070800781e-01 -5.717809200286865234e-01 8.889406919479370117e-02 5.780564546585083008e-01
-3.521711006760597229e-02 -2.611542046070098877e-01 5.191335082054138184e-01 -3.063087463378906250e-01 -4.140008687973022461e-01 -5.803840756416320801e-01 -2.158674001693725586e-01 1.113217622041702271e-01
4.390306174755096436e-01 -3.535661697387695312e-01 -6.092577576637268066e-01 1.413602530956268311e-01 2.697732858359813690e-02 -4.632522761821746826e-01 -2.719119489192962646e-01 -4.241446405649185181e-02
-4.568250849843025208e-02 1.699626445770263672e-01 -2.135637402534484863e-01 -5.752212405204772949e-01 6.387904286384582520e-02 -7.626454830169677734e-01 -6.374294310808181763e-02 5.258354544639587402e-02
-8.134229481220245361e-02 -2.445627599954605103e-01 -5.479625463485717773e-01 4.025489091873168945e-01 -2.379858493804931641e-02 -6.722156405448913574e-01 1.254454851150512695e-01 -5.556177347898483276e-02
1.710413247346878052e-01 -7.886008173227310181e-02 1.632746891118586063e-03 -2.568304836750030518e-01 3.760845661163330078e-01 -6.556978225708007812e-01 -5.592993497848510742e-01 -1.198602393269538879e-01
-3.202682435512542725e-01 -4.915988147258758545e-01 8.949064463376998901e-02 -4.844461977481842041e-01 -3.798741698265075684e-01 -4.986693561077117920e-01 -1.387406736612319946e-01 2.894060313701629639e-02
2.080728113651275635e-01 5.501274019479751587e-03 3.101262450218200684e-01 1.159255281090736389e-01 -5.101882815361022949e-01 -5.065521001815795898e-01 -6.263418495655059814e-02 5.711814761161804199e-01
2.545980513095855713e-01 1.097683459520339966e-01 -1.737692505121231079e-01 -5.247537493705749512e-01 -2.160086333751678467e-01 -6.375334262847900391e-01 1.630193553864955902e-02 4.052088260650634766e-01
1.496007740497589111e-01 -1.041984632611274719e-01 1.889457404613494873e-01 -4.147279858589172363e-01 -6.051212549209594727e-01 -6.003230810165405273e-01 2.463904023170471191e-02 1.785942465066909790e-01
-4.487452208995819092e-01 -6.416052579879760742e-02 1.354688405990600586e-01 -1.887282580137252808e-01 2.896090745925903320e-01 -7.378527522087097168e-01 -3.271300792694091797e-01 7.229785621166229248e-02
2.665562089532613754e-03 -2.485801428556442261e-01 -6.660389155149459839e-02 -7.024096250534057617e-01 1.926671154797077179e-02 -6.485833525657653809e-01 -1.291338652372360229e-01 5.175393074750900269e-02
-5.189190506935119629e-01 -2.220672070980072021e-01 -3.605200648307800293e-01 -2.298621684312820435e-01 -4.573221206665039062e-01 -3.700129985809326172e-01 -3.884278237819671631e-02 3.886335790157318115e-01
-2.136210948228836060e-01 8.254494518041610718e-02 3.543035984039306641e-01 -8.659315854310989380e-02 -1.219662874937057495e-01 -8.631732463836669922e-01 1.772034168243408203e-01 -1.522439867258071899e-01
-4.359027445316314697e-01 -2.067912220954895020e-01 -3.670018911361694336e-01 3.167271614074707031e-01 -3.595506548881530762e-01 -5.694627761840820312e-01 1.335236281156539917e-01 -2.466307431459426880e-01
-1.625272631645202637e-02 -1.809886693954467773e-01 -1.510940045118331909e-01 -6.617265343666076660e-01 1.620189845561981201e-01 -6.051943898200988770e-01 -1.910206675529479980e-01 2.779713869094848633e-01
-2.577543258666992188e-01 4.611729979515075684e-01 -4.774223566055297852e-01 -1.441960036754608154e-01 -2.469687014818191528e-01 -6.327912211418151855e-01 -1.637197658419609070e-02 1.023298352956771851e-01
1.728726476430892944e-01 -3.819619417190551758e-01 -1.279457062482833862e-01 6.554505825042724609e-01 -3.226810693740844727e-01 -4.547420442104339600e-01 -2.132148891687393188e-01 -1.478535234928131104e-01
-3.279859721660614014e-01 -4.775956869125366211e-01 1.297564059495925903e-01 -2.772807776927947998e-01 -5.239753723144531250e-01 -3.741279542446136475e-01 -3.587815165519714355e-01 -1.654086709022521973e-01
-3.319542407989501953e-01 -2.674035429954528809e-01 1.184337735176086426e-01 2.381852567195892334e-01 -3.281760215759277344e-01 -2.990085184574127197e-01 -3.943816125392913818e-01 6.284112334251403809e-01
3.235681354999542236e-01 -5.671291425824165344e-02 -5.960679650306701660e-01 2.783053815364837646e-01 -1.707213819026947021e-01 -6.286836862564086914e-01 -8.746982365846633911e-02 -1.652162224054336548e-01
3.550870418548583984e-01 -4.977101981639862061e-01 1.784056574106216431e-01 4.353428483009338379e-01 2.616055309772491455e-02 -5.510855317115783691e-01 2.612001961097121239e-03 -3.169534504413604736e-01
2.973524630069732666e-01 -1.452444493770599365e-01 2.395671010017395020e-01 -3.850059509277343750e-01 -7.968048751354217529e-02 -5.374835729598999023e-01 -5.936553478240966797e-01 1.928710788488388062e-01
-6.931505352258682251e-02 -1.908079385757446289e-01 -5.525832772254943848e-01 4.702562689781188965e-01 -1.418185234069824219e-02 -6.527245044708251953e-01 2.267912216484546661e-02 -7.438858598470687866e-02
1.804111599922180176e-01 3.025302886962890625e-01 -2.170990556478500366e-01 -3.373238146305084229e-01 -3.469411730766296387e-01 -5.192747116088867188e-01 -3.352076113224029541e-01 4.611176848411560059e-01
-2.891126871109008789e-01 -7.006790488958358765e-02 1.691583693027496338e-01 2.576448917388916016e-01 1.255166828632354736e-01 -6.997134685516357422e-01 3.484380245208740234e-02 5.567236542701721191e-01
2.454087734222412109e-01 -6.360516548156738281e-01 -4.625234007835388184e-01 -2.055755108594894409e-01 -3.113227896392345428e-02 -3.254560232162475586e-01 -4.090234339237213135e-01 6.951762735843658447e-02
-4.074197709560394287e-01 -3.513644635677337646e-02 1.590289324522018433e-01 -2.553246319293975830e-01 4.516544193029403687e-02 -6.647326350212097168e-01 -5.407029390335083008e-01 7.761767506599426270e-02
4.939600825309753418e-02 -7.558114081621170044e-02 1.604823321104049683e-01 -4.797421395778656006e-01 -5.910383462905883789e-01 -6.022460460662841797e-01 -1.182311121374368668e-02 1.541882902383804321e-01
-3.254258632659912109e-01 -3.498454391956329346e-01 -4.050080478191375732e-01 -1.596989668905735016e-02 -5.636357069015502930e-01 -3.128876388072967529e-01 -3.951048552989959717e-01 1.890185624361038208e-01
2.083124667406082153e-01 -3.231092989444732666e-01 -6.875241994857788086e-01 1.525911539793014526e-01 -1.754221767187118530e-01 -4.336228966712951660e-01 -3.258480727672576904e-01 -1.767880618572235107e-01
1.130646765232086182e-01 -4.872114658355712891e-01 2.135328501462936401e-01 5.671280026435852051e-01 -4.388940930366516113e-01 -3.909383416175842285e-01 -1.701689213514328003e-01 -9.051372110843658447e-02
9.378910064697265625e-02 -1.461876183748245239e-01 3.897794336080551147e-02 4.718892276287078857e-01 -2.556229829788208008e-01 -7.133458852767944336e-01 1.280332654714584351e-01 -3.937461376190185547e-01
-4.219975695013999939e-02 -4.776733219623565674e-01 -2.120594978332519531e-01 2.237515747547149658e-01 -3.841950893402099609e-01 -3.487320840358734131e-01 3.836551308631896973e-02 6.358628273010253906e-01
2.747316956520080566e-01 -1.231894418597221375e-01 3.922370970249176025e-01 -3.329668939113616943e-01 -4.180154204368591309e-01 -6.583497524261474609e-01 -1.896516978740692139e-01 2.238116785883903503e-02
2.638819217681884766e-01 -2.471829056739807129e-01 1.362563818693161011e-01 6.719006299972534180e-01 -3.380406200885772705e-01 -4.924952089786529541e-01 -2.055899202823638916e-01 -1.266421936452388763e-02
-1.252642869949340820e-01 -1.625200212001800537e-01 8.013333380222320557e-02 5.934445261955261230e-01 -4.214617013931274414e-01 -5.868363380432128906e-01 -4.037670791149139404e-02 -2.750658392906188965e-01
-1.227288022637367249e-01 -7.093015313148498535e-02 2.506678998470306396e-01 -3.930988311767578125e-01 -1.482712384313344955e-02 -7.154303789138793945e-01 9.141631424427032471e-02 4.920650720596313477e-01
2.621644139289855957e-01 1.827669795602560043e-03 -5.241332054138183594e-01 1.875433176755905151e-01 -2.380568832159042358e-01 -4.716219007968902588e-01 -4.516923129558563232e-01 -3.718253076076507568e-01
1.583126187324523926e-01 2.300603836774826050e-01 4.832452163100242615e-02 1.207106932997703552e-01 2.541184425354003906e-01 -6.191387176513671875e-01 -6.650692224502563477e-01 -1.219707131385803223e-01
-5.396614074707031250e-01 -4.420764148235321045e-01 -4.438738822937011719e-01 8.247601985931396484e-02 -2.961551547050476074e-01 -3.042574524879455566e-01 -1.935518085956573486e-01 3.029275238513946533e-01
-8.453945070505142212e-02 -2.923559844493865967e-01 3.224613070487976074e-01 -4.369914233684539795e-01 -4.391808211803436279e-01 -5.551427602767944336e-01 -3.024160563945770264e-01 -1.411361843347549438e-01
-8.668845146894454956e-02 -1.154965609312057495e-01 6.266687996685504913e-03 5.362156033515930176e-01 -4.856919646263122559e-01 -5.555387735366821289e-01 -6.873854249715805054e-02 -3.772722184658050537e-01
-2.424109578132629395e-01 3.831654489040374756e-01 -1.586719155311584473e-01 4.760074019432067871e-01 -2.417043447494506836e-01 -4.841954410076141357e-01 -4.092558324337005615e-01 2.868882715702056885e-01
1.685752272605895996e-01 -4.363333880901336670e-01 -9.236013889312744141e-02 6.657125949859619141e-01 -3.689371943473815918e-01 -4.074808359146118164e-01 -1.527491956949234009e-01 -6.328022480010986328e-02
2.188993692398071289e-01 -3.536056876182556152e-01 1.490069180727005005e-01 6.225608587265014648e-01 -4.058287143707275391e-01 -4.835698604583740234e-01 -1.306214928627014160e-01 -4.077048972249031067e-02
3.592520654201507568e-01 1.677465587854385376e-01 3.644268959760665894e-02 -4.469741284847259521e-01 -3.308241665363311768e-01 -7.187627553939819336e-01 -8.500131219625473022e-02 9.162691980600357056e-02
-2.417033761739730835e-01 -2.681258022785186768e-01 4.368080794811248779e-01 -3.290981352329254150e-01 -3.399111926555633545e-01 -6.148093938827514648e-01 -2.406226843595504761e-01 1.383893638849258423e-01
-6.036893725395202637e-01 -1.968854069709777832e-01 1.386366188526153564e-01 7.845690846443176270e-02 4.796050488948822021e-03 -4.881729185581207275e-01 -5.629734396934509277e-01 1.270617991685867310e-01
2.139215916395187378e-01 4.981631338596343994e-01 -3.546492010354995728e-02 3.702675225213170052e-03 -4.048336446285247803e-01 -6.650849580764770508e-01 -3.033278882503509521e-01 -8.101525157690048218e-02
-1.529666036367416382e-02 -3.183552026748657227e-01 -2.077455259859561920e-02 -6.831628680229187012e-01 2.336788224056363106e-03 -6.406553983688354492e-01 -1.422686874866485596e-01 -2.424352616071701050e-02
3.561568558216094971e-01 -3.943594098091125488e-01 -5.717231631278991699e-01 -8.193834871053695679e-02 1.821956187486648560e-01 -4.210454523563385010e-01 -4.061797559261322021e-01 9.271103888750076294e-02
-4.629957675933837891e-01 -1.880894154310226440e-01 -3.697110712528228760e-02 -3.361174166202545166e-01 8.678862452507019043e-02 -7.097933888435363770e-01 -2.196318358182907104e-01 -2.762942016124725342e-01
5.643112063407897949e-01 -3.975547850131988525e-02 2.468400448560714722e-01 -3.312113462015986443e-03 -4.502405524253845215e-01 -5.735269188880920410e-01 -1.219732984900474548e-01 2.692659497261047363e-01
-4.804679155349731445e-01 -3.123866915702819824e-01 1.637107431888580322e-01 -3.437551558017730713e-01 1.300588343292474747e-02 -5.872496366500854492e-01 -2.747308313846588135e-01 3.257116079330444336e-01
-5.421334505081176758e-01 -5.283700227737426758e-01 -4.915196001529693604e-01 3.468592837452888489e-02 -3.302427008748054504e-02 -3.489965796470642090e-01 -2.285232692956924438e-01 -9.492103010416030884e-02
-1.261679381132125854e-01 1.045489087700843811e-01 9.724277257919311523e-02 -4.586483538150787354e-01 -5.155687406659126282e-02 -7.192146182060241699e-01 -7.850560545921325684e-02 4.767031073570251465e-01
3.391106128692626953e-01 -2.875845432281494141e-01 4.683238863945007324e-01 -2.658072113990783691e-01 1.519758533686399460e-02 -6.210736632347106934e-01 -2.679162025451660156e-01 2.336144149303436279e-01
2.752512097358703613e-01 4.119463637471199036e-02 2.187942117452621460e-01 -3.717709705233573914e-02 3.182423412799835205e-01 -6.699930429458618164e-01 -5.676366686820983887e-01 -3.010816872119903564e-02
-1.710611879825592041e-01 -4.369260370731353760e-01 1.860752850770950317e-01 -5.306887626647949219e-01 -2.123232930898666382e-01 -5.706665515899658203e-01 -3.008466660976409912e-01 -4.825884103775024414e-02
-3.040707409381866455e-01 -1.317896395921707153e-01 2.118861526250839233e-01 -3.332041501998901367e-01 2.556593418121337891e-01 -7.905796170234680176e-01 -2.091955244541168213e-01 -1.054469775408506393e-02
2.077814340591430664e-01 1.056715399026870728e-01 2.028450816869735718e-01 9.854545444250106812e-02 -6.706547141075134277e-01 -4.930645823478698730e-01 -2.188370674848556519e-01 3.924575746059417725e-01
7.434354722499847412e-02 -1.802230179309844971e-01 -4.170804917812347412e-01 4.036199748516082764e-01 2.012968957424163818e-01 -7.258794903755187988e-01 2.395451813936233521e-01 1.800352521240711212e-02
3.295165002346038818e-01 -8.993632346391677856e-02 1.158825531601905823e-01 -5.984766483306884766e-01 -1.345339715480804443e-01 -6.924862265586853027e-01 -1.093458160758018494e-01 4.619571194052696228e-02
-2.270682901144027710e-01 -2.661950886249542236e-01 -4.499660134315490723e-01 -1.153974421322345734e-02 -7.038524746894836426e-01 -2.779389917850494385e-01 -3.186013698577880859e-01 -2.850061841309070587e-02
-4.324544370174407959e-01 -5.426141619682312012e-01 -4.612175226211547852e-01 8.771417289972305298e-02 -2.474042475223541260e-01 -2.528309226036071777e-01 -2.869486510753631592e-01 3.011073768138885498e-01
1.280781328678131104e-01 -7.004547864198684692e-02 -6.326894760131835938e-01 3.571554720401763916e-01 6.676726788282394409e-02 -6.455281376838684082e-01 -1.188806369900703430e-01 -1.246457397937774658e-01
-1.913648098707199097e-01 -7.295584678649902344e-01 -2.686665020883083344e-02 1.040116846561431885e-01 -1.504040509462356567e-01 -4.005600214004516602e-01 3.209493160247802734e-01 3.653843998908996582e-01
-8.262566477060317993e-02 5.199239030480384827e-02 2.433636486530303955e-01 -3.926454186439514160e-01 -2.397418767213821411e-02 -7.533994317054748535e-01 7.940246164798736572e-02 4.500926434993743896e-01
2.562319636344909668e-01 -4.357558190822601318e-01 -6.369856595993041992e-01 2.776896357536315918e-01 1.767744682729244232e-02 -4.630003571510314941e-01 -2.028347253799438477e-01 -7.600080221891403198e-02
2.194477021694183350e-01 -2.641905844211578369e-01 -5.964106917381286621e-01 3.000632524490356445e-01 1.823072284460067749e-01 -6.196223497390747070e-01 1.011385917663574219e-01 9.437032043933868408e-02
3.441491350531578064e-02 3.843004703521728516e-01 -2.226686030626296997e-01 2.578213214874267578e-01 -2.470930814743041992e-01 -7.530657052993774414e-01 -3.247515857219696045e-01 3.806610777974128723e-02
-1.141408905386924744e-01 3.285076320171356201e-01 -6.070268154144287109e-02 4.320728778839111328e-01 -2.962951660156250000e-01 -7.539982199668884277e-01 -1.253738999366760254e-01 1.290736198425292969e-01
7.243011146783828735e-02 -2.143588066101074219e-01 -8.147398829460144043e-01 4.070331901311874390e-02 -2.940394729375839233e-02 -4.059939086437225342e-01 -3.421908915042877197e-01 2.358182519674301147e-02
-3.557765483856201172e-01 -7.563708722591400146e-02 4.481126070022583008e-01 1.396686434745788574e-01 -1.727541834115982056e-01 -5.484654903411865234e-01 -5.477132201194763184e-01 1.293896436691284180e-01
2.047082036733627319e-01 4.266368225216865540e-02 6.200110167264938354e-02 -5.085956454277038574e-01 -3.180312514305114746e-01 -6.910884380340576172e-01 5.785680934786796570e-02 3.341647982597351074e-01
-1.358173042535781860e-02 -4.472860097885131836e-01 1.570007950067520142e-01 -4.073195755481719971e-01 -8.406443148851394653e-02 -3.586825430393218994e-01 -6.662434935569763184e-01 1.720232069492340088e-01
-2.219448983669281006e-01 -4.131832420825958252e-01 -2.826010584831237793e-01 -2.166682928800582886e-01 -7.002218961715698242e-01 -2.739511132240295410e-01 -2.959749102592468262e-01 1.582493819296360016e-02
-3.389310836791992188e-02 -2.543300092220306396e-01 -5.737484432756900787e-03 5.373254418373107910e-01 -1.800071448087692261e-01 -7.001459598541259766e-01 1.411133706569671631e-01 -3.207740187644958496e-01
-5.743964388966560364e-02 1.289839744567871094e-01 2.629237473011016846e-01 2.488312870264053345e-01 -9.129385650157928467e-02 -6.690426468849182129e-01 9.201888740062713623e-02 6.201595067977905273e-01
4.861779510974884033e-02 -5.436041951179504395e-01 -1.330902725458145142e-01 9.690564125776290894e-02 -3.843835294246673584e-01 -2.303305119276046753e-01 -2.388490289449691772e-01 6.458910107612609863e-01
-3.722572326660156250e-01 -2.766986489295959473e-01 -4.143871665000915527e-01 -4.018286764621734619e-01 -3.020877838134765625e-01 -3.395628631114959717e-01 -2.791076600551605225e-01 4.089231789112091064e-01
1.803370565176010132e-01 -4.471659660339355469e-01 -2.200633883476257324e-01 2.870530784130096436e-01 -3.482669293880462646e-01 -2.887153625488281250e-01 -1.509814709424972534e-01 6.397280097007751465e-01
2.075805217027664185e-01 -6.331157088279724121e-01 -4.933367371559143066e-01 -1.830340325832366943e-01 -5.411639437079429626e-02 -3.114386796951293945e-01 -4.204183816909790039e-01 5.018041655421257019e-02
-4.057284444570541382e-02 -4.742776751518249512e-01 -3.677591085433959961e-01 2.836404927074909210e-02 -1.594007574021816254e-02 -5.363858342170715332e-01 4.238984584808349609e-01 4.119581580162048340e-01
4.390666782855987549e-01 -1.117212232202291489e-02 -3.782065212726593018e-01 2.431574685033410788e-04 -2.659170627593994141e-01 -3.393479287624359131e-01 -6.338609457015991211e-01 -2.764179110527038574e-01
1.333495974540710449e-01 -1.083267256617546082e-01 1.169578880071640015e-01 -4.306202828884124756e-01 3.029749989509582520e-01 -6.475644707679748535e-01 -1.599304676055908203e-01 4.844159781932830811e-01
3.766348063945770264e-01 -5.880828201770782471e-02 1.792122274637222290e-01 -2.626092135906219482e-01 -1.248483732342720032e-01 -6.539834737777709961e-01 1.060990393161773682e-01 5.468717217445373535e-01
5.102944374084472656e-01 5.713820829987525940e-02 3.370511829853057861e-01 9.289041906595230103e-02 -1.830014139413833618e-01 -6.162241697311401367e-01 -1.374125182628631592e-01 4.266129732131958008e-01
-1.091103721410036087e-02 1.129374373704195023e-02 -6.006649732589721680e-01 2.945286631584167480e-01 -1.314015239477157593e-01 -6.928967833518981934e-01 6.051795184612274170e-02 -2.262149155139923096e-01
-3.015342354774475098e-01 -3.921404778957366943e-01 -5.417479276657104492e-01 3.387159854173660278e-02 -4.488305151462554932e-01 -3.980469405651092529e-01 -1.904638707637786865e-01 -2.539648413658142090e-01
-3.125710189342498779e-01 -1.298677027225494385e-01 1.235325857996940613e-01 2.241395413875579834e-01 -3.346059620380401611e-01 -4.384807348251342773e-01 -1.296552121639251709e-01 7.063270211219787598e-01
2.822818160057067871e-01 -5.151690244674682617e-01 9.140316396951675415e-02 3.864526152610778809e-01 -2.121759392321109772e-02 -6.275452375411987305e-01 2.109593749046325684e-01 -2.417654097080230713e-01
2.741159796714782715e-01 -4.512068331241607666e-01 -6.349030137062072754e-01 2.313595563173294067e-01 -2.203266834840178490e-03 -4.897270798683166504e-01 -1.526598483324050903e-01 -3.874655440449714661e-02
-3.183939456939697266e-01 -2.123427540063858032e-01 1.652347669005393982e-02 -2.786768674850463867e-01 1.787431985139846802e-01 -6.508392691612243652e-01 -4.693160057067871094e-01 -3.159173130989074707e-01
-3.704665899276733398e-01 -2.409958541393280029e-01 -3.891703486442565918e-01 -2.542782127857208252e-01 -5.549080371856689453e-01 -3.335401415824890137e-01 -4.109502136707305908e-01 2.263690158724784851e-02
4.326666593551635742e-01 -4.068748056888580322e-01 -5.386389493942260742e-01 -4.850202053785324097e-02 -7.470005750656127930e-02 -4.619427323341369629e-01 -3.375441431999206543e-01 -1.478537768125534058e-01
-5.053873658180236816e-01 -3.713090717792510986e-01 -5.573214292526245117e-01 -2.350093424320220947e-01 -1.290971487760543823e-01 -3.295964300632476807e-01 -3.311042189598083496e-01 7.711639255285263062e-02
1.435497254133224487e-01 -3.162836432456970215e-01 -3.609547019004821777e-01 3.023660778999328613e-01 -4.990798830986022949e-01 -3.042137026786804199e-01 -6.353338807821273804e-02 5.585529208183288574e-01
5.396534129977226257e-02 -7.274383306503295898e-01 -4.070596992969512939e-01 1.663752198219299316e-01 4.847682639956474304e-02 -3.876737952232360840e-01 -2.147302627563476562e-01 -2.753051817417144775e-01
1.622539944946765900e-02 -4.219080880284309387e-02 -6.794594526290893555e-01 3.371732532978057861e-01 -1.320182681083679199e-01 -5.847516059875488281e-01 -1.709805279970169067e-01 -1.844129711389541626e-01
-9.128844738006591797e-02 -2.660653591156005859e-01 4.384592771530151367e-01 -2.682723701000213623e-01 -4.466880261898040771e-01 -5.441631078720092773e-01 -3.896488249301910400e-01 -9.585987776517868042e-02
-4.565640389919281006e-01 -1.886718571186065674e-01 -5.496474504470825195e-01 2.364903390407562256e-01 -2.155639082193374634e-01 -3.260688483715057373e-01 -3.824649751186370850e-01 3.143946826457977295e-01
2.314528375864028931e-01 -2.307105511426925659e-01 -7.737032771110534668e-01 2.296497114002704620e-02 6.727778166532516479e-02 -4.108612835407257080e-01 -2.505221664905548096e-01 2.407557666301727295e-01
-6.530046463012695312e-02 -4.169932901859283447e-01 -1.696291267871856689e-01 5.578437447547912598e-01 -2.508703805506229401e-02 -6.367902755737304688e-01 9.384318441152572632e-02 -2.587487697601318359e-01
2.409453094005584717e-01 -3.107270598411560059e-01 -7.351219654083251953e-01 -3.524859249591827393e-02 1.569289416074752808e-01 -4.481288790702819824e-01 -1.944905668497085571e-01 2.011825442314147949e-01
1.031028777360916138e-01 -5.500961542129516602e-01 -2.537284195423126221e-01 5.908576846122741699e-01 1.493095308542251587e-01 -4.641588926315307617e-01 -1.720102131366729736e-01 -7.712768018245697021e-02
-5.163548588752746582e-01 -4.545552134513854980e-01 -5.427747964859008789e-01 8.368632942438125610e-02 -1.602010577917098999e-01 -2.894529104232788086e-01 -3.206265866756439209e-01 1.135815307497978210e-01
4.105469211935997009e-03 -1.862542182207107544e-01 1.270281821489334106e-01 -5.844323039054870605e-01 -3.779146075248718262e-02 -7.392525076866149902e-01 -2.425502389669418335e-01 2.902185730636119843e-02
-2.981085181236267090e-01 -2.870048880577087402e-01 2.313599735498428345e-02 -4.155937433242797852e-01 9.071227163076400757e-02 -7.451259493827819824e-01 2.030148804187774658e-01 -2.254985421895980835e-01
1.692648231983184814e-02 1.437731981277465820e-01 -2.983187437057495117e-01 -4.244585335254669189e-01 -3.389184474945068359e-01 -5.195252299308776855e-01 -3.262895643711090088e-01 4.675965309143066406e-01
-3.196079134941101074e-01 -4.941127300262451172e-01 -1.777945011854171753e-01 2.335397601127624512e-01 1.615165919065475464e-01 -5.090170502662658691e-01 1.843546926975250244e-01 4.983762502670288086e-01
4.360377788543701172e-01 2.221762984991073608e-01 3.271850943565368652e-01 2.305845320224761963e-01 -2.431828230619430542e-01 -6.176508069038391113e-01 -3.253763318061828613e-01 2.319249957799911499e-01
3.221439421176910400e-01 -1.117397919297218323e-01 -4.502370059490203857e-01 2.713895440101623535e-01 1.550618708133697510e-01 -7.314478754997253418e-01 2.122613042593002319e-01 5.706894025206565857e-02
1.349578648805618286e-01 1.930853277444839478e-01 1.299467682838439941e-01 3.388774991035461426e-01 -3.804945945739746094e-01 -5.191596746444702148e-01 -5.704811811447143555e-01 2.702379226684570312e-01
-2.711025625467300415e-02 -5.921716094017028809e-01 -2.118014544248580933e-01 2.189640104770660400e-01 -3.563964962959289551e-01 -2.184815853834152222e-01 -2.634635269641876221e-01 5.582357048988342285e-01
2.888799086213111877e-02 -3.529060184955596924e-01 1.542178690433502197e-01 7.511644363403320312e-01 1.176399644464254379e-02 -4.263660311698913574e-01 -3.121154904365539551e-01 8.514226227998733521e-02
-5.374419093132019043e-01 -3.606228828430175781e-01 -5.327630639076232910e-01 -2.660757601261138916e-01 -1.355159133672714233e-01 -3.897319734096527100e-01 -2.223118841648101807e-01 -8.244015276432037354e-02
4.546892940998077393e-01 4.820496775209903717e-03 3.033429756760597229e-02 -2.858066558837890625e-01 -3.202728033065795898e-01 -5.152340531349182129e-01 -1.399987488985061646e-01 5.683206319808959961e-01
3.213376402854919434e-01 8.514434844255447388e-02 2.623113244771957397e-02 -4.170521497726440430e-01 -1.592924147844314575e-01 -6.634730100631713867e-01 -2.265065163373947144e-01 4.449679851531982422e-01
4.388348758220672607e-02 -1.916493624448776245e-01 -3.978484570980072021e-01 5.060986280441284180e-01 1.607712209224700928e-01 -6.912873983383178711e-01 1.962893754243850708e-01 6.834209710359573364e-02
-5.250059068202972412e-02 -3.182845115661621094e-01 -6.876751780509948730e-01 3.503431975841522217e-01 -9.139712154865264893e-02 -5.358025431632995605e-01 -4.755262657999992371e-02 -5.101140961050987244e-02
1.548588275909423828e-03 -5.330250263214111328e-01 -3.454880714416503906e-01 4.520277976989746094e-01 1.453524231910705566e-01 -5.895378589630126953e-01 1.043757498264312744e-01 -1.123130768537521362e-01
5.283519625663757324e-01 -3.486632406711578369e-01 -5.173518657684326172e-01 -3.816203027963638306e-02 6.314054131507873535e-02 -4.049704074859619141e-01 -3.958727419376373291e-01 7.393349707126617432e-02
1.070988327264785767e-01 6.683044135570526123e-03 1.085567101836204529e-01 -3.760792315006256104e-01 -6.100537180900573730e-01 -6.283337473869323730e-01 1.210051700472831726e-01 2.316330373287200928e-01
-4.615252912044525146e-01 2.165376953780651093e-02 5.240804702043533325e-02 2.038389295339584351e-01 -7.406802475452423096e-02 -5.252573490142822266e-01 -1.428060531616210938e-01 6.636669635772705078e-01
3.424470722675323486e-01 1.971869468688964844e-01 2.132160402834415436e-02 1.637635380029678345e-01 -4.375487565994262695e-01 -4.339179694652557373e-01 -4.593786299228668213e-01 4.751963913440704346e-01
5.187155008316040039e-01 -1.382807046175003052e-01 6.589855253696441650e-02 -2.860718369483947754e-01 -2.048434615135192871e-01 -5.253161787986755371e-01 -3.477274999022483826e-02 5.536296367645263672e-01
-2.075811624526977539e-01 -2.101317644119262695e-01 2.775344550609588623e-01 -3.024556338787078857e-01 3.390331938862800598e-02 -5.518996119499206543e-01 -5.015891790390014648e-01 4.323375225067138672e-01
1.769917309284210205e-01 -6.189270019531250000e-01 -4.880586564540863037e-01 -1.830117255449295044e-01 -1.321135312318801880e-01 -3.114582300186157227e-01 -4.452499449253082275e-01 -3.465579450130462646e-02
2.061421126127243042e-01 -6.770855188369750977e-01 -4.294672906398773193e-01 -2.331317663192749023e-01 2.511758916079998016e-02 -3.534529209136962891e-01 -3.658630847930908203e-01 2.919441089034080505e-02
-2.648763060569763184e-01 2.910140529274940491e-02 1.477236002683639526e-01 3.796621263027191162e-01 -4.546240717172622681e-02 -5.151820778846740723e-01 -5.012790113687515259e-02 7.021652460098266602e-01
-1.938797682523727417e-01 -2.727571427822113037e-01 5.225616693496704102e-01 -8.496266603469848633e-02 -3.970775604248046875e-01 -5.275513529777526855e-01 -3.660769760608673096e-01 1.942458003759384155e-01
1.640729457139968872e-01 -2.634794414043426514e-01 -8.030852079391479492e-01 1.272770017385482788e-02 -2.117371708154678345e-01 -4.320776164531707764e-01 -1.642146110534667969e-01 -7.794750388711690903e-03
-2.882686555385589600e-01 -3.880573213100433350e-01 4.224295616149902344e-01 8.562017977237701416e-02 -2.372168749570846558e-01 -4.869211018085479736e-01 -9.269374608993530273e-02 5.278058648109436035e-01
-5.522783398628234863e-01 -3.460422456264495850e-01 -2.259583026170730591e-01 1.137440949678421021e-01 -2.826044261455535889e-01 -3.686856925487518311e-01 -2.241328358650207520e-01 4.951955378055572510e-01
3.685503602027893066e-01 1.418066322803497314e-01 3.215830326080322266e-01 4.608108103275299072e-02 -6.524296104907989502e-02 -6.613748669624328613e-01 -1.630699932575225830e-01 5.198628306388854980e-01
-5.451271533966064453e-01 -3.724290728569030762e-01 4.258987307548522949e-02 -4.007701277732849121e-01 -2.260831743478775024e-01 -5.002627968788146973e-01 -3.167115151882171631e-01 4.450224805623292923e-03
6.220623478293418884e-02 -2.517810761928558350e-01 4.274351298809051514e-01 -3.942730426788330078e-01 -3.639317452907562256e-01 -6.462065577507019043e-01 4.197669401764869690e-02 2.068658024072647095e-01
-2.958694994449615479e-01 2.204831689596176147e-01 1.129148155450820923e-01 -3.437718609347939491e-03 1.611451953649520874e-01 -8.902094960212707520e-01 1.785941869020462036e-01 -2.738858573138713837e-02
1.461953371763229370e-01 -5.648580193519592285e-01 -2.384490221738815308e-01 3.884098231792449951e-01 3.898609280586242676e-01 -4.505781233310699463e-01 -2.978459298610687256e-01 -9.009898453950881958e-02
-2.771711051464080811e-01 -3.696487843990325928e-01 8.765954524278640747e-02 -4.655806124210357666e-01 -3.757357597351074219e-01 -4.984332025051116943e-01 -3.976494669914245605e-01 -1.197843104600906372e-01
-1.634956896305084229e-01 1.958991587162017822e-01 3.961224853992462158e-01 2.697838246822357178e-01 3.455612435936927795e-02 -6.281546354293823242e-01 -5.488007068634033203e-01 9.078528732061386108e-02
2.319386601448059082e-01 2.370449751615524292e-01 -6.677540391683578491e-02 -1.975758820772171021e-01 -4.889152646064758301e-01 -5.349525213241577148e-01 -2.646797597408294678e-01 5.012496113777160645e-01
-5.792435407638549805e-01 -2.756403684616088867e-01 2.262261658906936646e-01 -5.674353241920471191e-02 -1.454323530197143555e-01 -5.261334776878356934e-01 -1.777239292860031128e-01 4.522704482078552246e-01
-4.243608713150024414e-01 -2.597248554229736328e-01 -4.565347135066986084e-01 -3.899283409118652344e-01 -3.383113145828247070e-01 -4.170542657375335693e-01 -1.754265576601028442e-01 2.698693275451660156e-01
4.625757038593292236e-01 4.357713088393211365e-02 -2.693000137805938721e-01 8.561968058347702026e-02 -4.887567758560180664e-01 -4.475893974304199219e-01 -2.152432650327682495e-01 4.676775336265563965e-01
2.385125607252120972e-01 -3.590087592601776123e-01 -1.368062198162078857e-01 6.061000823974609375e-01 3.086551725864410400e-01 -5.685082077980041504e-01 -9.532911330461502075e-02 2.437086403369903564e-02
-1.684908568859100342e-01 -1.270543434657156467e-03 1.939712315797805786e-01 -4.528478384017944336e-01 -2.450844459235668182e-02 -7.183381319046020508e-01 3.331168740987777710e-02 4.595579504966735840e-01
2.883671084418892860e-03 -5.423324704170227051e-01 1.705772429704666138e-01 -4.942048192024230957e-01 -7.676967233419418335e-02 -4.453898668289184570e-01 -4.527168869972229004e-01 1.526886671781539917e-01
8.253286033868789673e-02 -1.413139253854751587e-01 -3.739941120147705078e-01 -6.690351366996765137e-01 9.581521153450012207e-02 -6.066732406616210938e-01 -4.493473563343286514e-03 9.211930632591247559e-02
4.501341879367828369e-01 -5.665749683976173401e-02 1.253999322652816772e-01 -3.273132443428039551e-01 -1.185232326388359070e-01 -6.572720408439636230e-01 1.041610836982727051e-01 4.630402624607086182e-01
-4.843760132789611816e-01 4.082506150007247925e-02 -1.676068156957626343e-01 4.400530457496643066e-01 -3.221924901008605957e-01 -6.299238801002502441e-01 1.654167771339416504e-01 -1.183203384280204773e-01
-1.608710139989852905e-01 -6.179938316345214844e-01 -1.006601098924875259e-02 2.534501552581787109e-01 -2.195847481489181519e-01 -3.329502940177917480e-01 8.263265341520309448e-02 6.016345620155334473e-01
-5.401834249496459961e-01 -3.431957066059112549e-01 -4.663107693195343018e-01 -1.205020621418952942e-01 -2.596930265426635742e-01 -2.758589684963226318e-01 -4.493360817432403564e-01 1.140635237097740173e-01
-5.913508534431457520e-01 -2.964692376554012299e-02 4.516291618347167969e-02 2.670060992240905762e-01 1.532535701990127563e-01 -6.143131256103515625e-01 -3.540827333927154541e-01 -2.232741415500640869e-01
-1.153359073214232922e-03 -5.230994820594787598e-01 -3.115202784538269043e-01 4.556689262390136719e-01 1.376462876796722412e-01 -5.991716980934143066e-01 5.648493394255638123e-02 -2.013520300388336182e-01
2.142209708690643311e-01 -7.165288086980581284e-03 2.648805975914001465e-01 3.183903694152832031e-01 -5.293529629707336426e-01 -4.713339209556579590e-01 -1.154340356588363647e-01 5.165548324584960938e-01
3.069666624069213867e-01 -6.499487161636352539e-01 -4.474281370639801025e-01 -8.028396219015121460e-02 7.773342728614807129e-02 -4.219202101230621338e-01 -2.999547421932220459e-01 -5.165892466902732849e-02
9.533138573169708252e-02 2.120097875595092773e-01 7.608401775360107422e-02 2.391148954629898071e-01 -3.011497259140014648e-01 -6.741355061531066895e-01 3.372910916805267334e-01 4.733751118183135986e-01
-6.575121730566024780e-02 2.204239517450332642e-01 1.181528996676206589e-02 -4.238008856773376465e-01 1.847620904445648193e-01 -7.985801100730895996e-01 -2.768769264221191406e-01 1.371681243181228638e-01
3.334095478057861328e-01 -5.504961609840393066e-01 -4.045749306678771973e-01 -1.979957222938537598e-01 -2.986156046390533447e-01 -3.143901526927947998e-01 -4.374689161777496338e-01 -5.930842831730842590e-02
3.539381623268127441e-01 -2.795927599072456360e-02 7.947971671819686890e-02 -7.927424274384975433e-03 -5.665139555931091309e-01 -5.916972160339355469e-01 2.149164378643035889e-01 3.877287209033966064e-01
-9.834316372871398926e-02 3.122786283493041992e-01 2.802998945116996765e-02 4.026884138584136963e-01 -4.202350378036499023e-01 -7.222294807434082031e-01 1.504880189895629883e-02 -1.772781759500503540e-01
8.582919090986251831e-02 3.313930332660675049e-01 1.029757931828498840e-01 -1.323400735855102539e-01 -4.933255910873413086e-01 -6.349699497222900391e-01 -1.728696078062057495e-01 4.222005307674407959e-01
3.334777951240539551e-01 -5.613061785697937012e-01 -4.677071273326873779e-01 -1.112296506762504578e-01 1.480917185544967651e-01 -4.037147164344787598e-01 -3.967097699642181396e-01 -1.761703379452228546e-02
-2.457050085067749023e-01 5.114368796348571777e-01 -4.454101920127868652e-01 -9.193149209022521973e-02 -2.002798616886138916e-01 -6.509221792221069336e-01 4.068282246589660645e-02 7.584886252880096436e-02
4.186052978038787842e-01 1.363452821969985962e-01 3.089611046016216278e-02 2.404404729604721069e-01 -3.136239051818847656e-01 -6.485516428947448730e-01 1.608017534017562866e-01 4.500854909420013428e-01
-3.694071173667907715e-01 -3.383303880691528320e-01 -4.300402402877807617e-01 -3.647420108318328857e-01 -3.282342851161956787e-01 -2.866658568382263184e-01 -3.510821759700775146e-01 3.434031605720520020e-01
2.253660857677459717e-01 4.166715443134307861e-01 9.866324067115783691e-02 2.155802994966506958e-01 -2.591179013252258301e-01 -6.619025468826293945e-01 -3.755968511104583740e-01 2.702881097793579102e-01
-2.506651282310485840e-01 -7.488682866096496582e-02 2.281196415424346924e-01 5.937430858612060547e-01 -7.143632322549819946e-02 -6.606072783470153809e-01 2.225799560546875000e-01 1.895849406719207764e-01
-1.302018910646438599e-01 -4.174529761075973511e-02 3.874687850475311279e-01 -6.646268814802169800e-02 2.768147885799407959e-01 -8.545811176300048828e-01 1.392151713371276855e-01 2.095463871955871582e-02
5.282206460833549500e-02 -1.978919841349124908e-03 1.175285130739212036e-02 -2.827354669570922852e-01 4.646918475627899170e-01 -7.780368328094482422e-01 -2.580178976058959961e-01 -1.711005866527557373e-01
3.638304471969604492e-01 -1.704569458961486816e-01 -4.218682348728179932e-01 4.351819157600402832e-01 -3.476012051105499268e-01 -4.255080819129943848e-01 -3.679674267768859863e-01 -1.842061132192611694e-01
1.719974726438522339e-02 2.298612892627716064e-01 1.625010669231414795e-01 4.510922431945800781e-01 3.346395790576934814e-01 -5.628997087478637695e-01 -4.257474541664123535e-01 3.269197940826416016e-01
2.823796868324279785e-01 4.442578554153442383e-01 7.770290225744247437e-02 2.390326261520385742e-01 -3.554491102695465088e-01 -5.960372686386108398e-01 -3.141932189464569092e-01 2.817808687686920166e-01
3.466665744781494141e-01 -7.338329451158642769e-04 2.617572546005249023e-01 1.224063560366630554e-01 -1.132487878203392029e-01 -4.622606039047241211e-01 -5.016095042228698730e-01 5.640916228294372559e-01
3.842222690582275391e-01 -4.384886026382446289e-01 1.931759417057037354e-01 5.003265738487243652e-01 -1.008459255099296570e-01 -5.824285149574279785e-01 5.229883641004562378e-02 -1.425804942846298218e-01
4.987452030181884766e-01 -4.765256643295288086e-01 -4.575098752975463867e-01 1.222757697105407715e-01 -9.897495061159133911e-02 -3.966813385486602783e-01 -3.635406494140625000e-01 -2.441278658807277679e-02
9.399894624948501587e-02 -9.224754571914672852e-02 -5.418022274971008301e-01 2.421813458204269409e-01 1.924676150083541870e-01 -7.400301098823547363e-01 1.946300864219665527e-01 -8.879188448190689087e-02
-6.130550056695938110e-02 -5.608307719230651855e-01 -1.004812791943550110e-01 1.013533771038055420e-01 7.724821567535400391e-02 -5.301553010940551758e-01 3.973164558410644531e-01 4.652410447597503662e-01
-4.725159332156181335e-02 -5.687514543533325195e-01 -4.187490642070770264e-01 -8.453652262687683105e-03 -1.260879542678594589e-02 -4.886896014213562012e-01 2.935570776462554932e-01 4.167907834053039551e-01
-8.937624841928482056e-02 -8.816563058644533157e-04 8.955118805170059204e-02 -4.468983411788940430e-01 -4.102713763713836670e-01 -5.236747264862060547e-01 -3.861907720565795898e-01 4.388309717178344727e-01
7.534806430339813232e-02 -3.479360044002532959e-01 1.379027664661407471e-01 6.959168314933776855e-01 1.186284795403480530e-01 -4.022217094898223877e-01 -4.192923903465270996e-01 1.352212131023406982e-01
-6.055215373635292053e-03 -2.361718416213989258e-01 -9.135973453521728516e-02 -3.575296998023986816e-01 -7.029415369033813477e-01 -3.626551032066345215e-01 -4.270101189613342285e-01 5.380063783377408981e-03
5.783643722534179688e-01 6.501142680644989014e-02 -3.798592090606689453e-02 9.053410589694976807e-02 -4.844524860382080078e-01 -5.584077835083007812e-01 5.799499899148941040e-02 3.189856708049774170e-01
4.120105206966400146e-01 2.300352603197097778e-01 -2.675996422767639160e-01 -4.350045621395111084e-01 -2.043045461177825928e-01 -6.844781041145324707e-01 -6.661715358495712280e-02 4.247259721159934998e-02
3.552139177918434143e-02 -3.832960724830627441e-01 2.924807667732238770e-01 -3.924570381641387939e-01 -4.963134229183197021e-01 -4.289520382881164551e-01 -4.128993451595306396e-01 1.069677993655204773e-01
2.692893147468566895e-01 4.075704813003540039e-01 -6.259567569941282272e-03 2.150359004735946655e-01 -3.495254814624786377e-01 -5.689772367477416992e-01 -3.546529710292816162e-01 3.786925375461578369e-01
5.186296105384826660e-01 -5.401719212532043457e-01 -2.812035083770751953e-01 -1.313706487417221069e-01 -3.563618659973144531e-01 -3.450792431831359863e-01 -2.772471308708190918e-01 -1.412962079048156738e-01
-1.945723965764045715e-02 -4.358220398426055908e-01 -2.117070108652114868e-01 1.723757237195968628e-01 -6.351516246795654297e-01 -1.870778650045394897e-01 -3.636390566825866699e-01 4.055840969085693359e-01
5.283878445625305176e-01 4.999556764960289001e-02 -4.450092092156410217e-03 -9.359923750162124634e-02 -2.523664534091949463e-01 -5.594626665115356445e-01 1.946106739342212677e-02 5.765936374664306641e-01
7.586420513689517975e-03 2.926822602748870850e-01 -1.488209366798400879e-01 -5.044065117835998535e-01 -3.567972034215927124e-02 -7.538403272628784180e-01 -2.344085723161697388e-01 1.149358153343200684e-01
-1.714111566543579102e-01 1.485459953546524048e-01 -2.403309941291809082e-01 -4.246892035007476807e-01 -5.440958142280578613e-01 -6.069841980934143066e-01 2.017664015293121338e-01 -7.247427105903625488e-02
-1.090534701943397522e-01 -2.305458486080169678e-01 1.908181458711624146e-01 -3.877829611301422119e-01 -6.238508820533752441e-01 -5.243704915046691895e-01 -2.868576645851135254e-01 -4.155952110886573792e-02
-1.960159689188003540e-01 -2.922559082508087158e-01 -5.402733683586120605e-01 -5.227015167474746704e-02 -6.491289138793945312e-01 -3.057574033737182617e-01 -2.540547847747802734e-01 4.622692614793777466e-02
2.169725298881530762e-01 -5.297865271568298340e-01 1.277744323015213013e-01 5.465961694717407227e-01 2.573707401752471924e-01 -5.263241529464721680e-01 -1.069762930274009705e-01 -4.954651370644569397e-02
2.112229317426681519e-01 -3.499896824359893799e-01 -8.578678965568542480e-02 1.659957319498062134e-01 -6.042618155479431152e-01 -2.488697916269302368e-01 -2.369824051856994629e-01 5.610250234603881836e-01
2.065018713474273682e-01 -3.931414335966110229e-02 3.589701950550079346e-01 1.410906761884689331e-01 -3.847263157367706299e-01 -6.040118336677551270e-01 1.525644063949584961e-01 5.205042362213134766e-01
-1.927698403596878052e-02 2.552678287029266357e-01 -1.893535442650318146e-02 3.501566946506500244e-01 -1.039794608950614929e-01 -5.886831879615783691e-01 -4.645181894302368164e-01 4.882229864597320557e-01
-7.881458848714828491e-02 -5.289592593908309937e-02 3.931245505809783936e-01 -2.168073058128356934e-01 1.354082375764846802e-01 -8.641477823257446289e-01 1.363917440176010132e-01 -7.581809163093566895e-02
-4.241334795951843262e-01 -6.455449014902114868e-02 -2.743957042694091797e-01 -4.177579283714294434e-01 -3.579322397708892822e-01 -4.580710232257843018e-01 -3.420138359069824219e-01 3.334831595420837402e-01
3.360178694128990173e-02 -1.928999274969100952e-01 -2.952479720115661621e-01 4.494470059871673584e-01 2.521142959594726562e-01 -7.265385389328002930e-01 2.733846008777618408e-01 7.954684644937515259e-02
-4.199707806110382080e-01 -5.448586344718933105e-01 -2.920057177543640137e-01 4.513280093669891357e-01 -1.509136408567428589e-01 -3.049829602241516113e-01 -3.488949537277221680e-01 -1.649159565567970276e-02
2.803350090980529785e-01 1.523173302412033081e-01 -1.454989761114120483e-01 -4.772165417671203613e-01 -4.667304754257202148e-01 -6.549538969993591309e-01 -3.672987967729568481e-02 -3.398735448718070984e-02
4.836852252483367920e-01 -2.324448227882385254e-01 2.033796533942222595e-02 2.069730311632156372e-01 -2.619107961654663086e-01 -4.971044063568115234e-01 1.711220145225524902e-01 5.690110921859741211e-01
-1.032012477517127991e-01 4.214203357696533203e-01 -1.729918718338012695e-01 4.052577614784240723e-01 -2.725080549716949463e-01 -5.027330517768859863e-01 -4.804566204547882080e-01 2.444480210542678833e-01
3.813557326793670654e-01 -3.695359230041503906e-01 -1.123311743140220642e-01 4.134401082992553711e-01 -1.753805428743362427e-01 -3.251549005508422852e-01 -1.207107305526733398e-01 6.191970109939575195e-01
-2.517634332180023193e-01 -2.619634270668029785e-01 7.759791612625122070e-02 5.328167676925659180e-01 3.734615817666053772e-02 -4.958916604518890381e-01 -7.620520889759063721e-02 5.700567364692687988e-01
1.672967076301574707e-01 2.886211574077606201e-01 -2.042241543531417847e-01 -3.323618769645690918e-01 -2.249472141265869141e-01 -5.155779123306274414e-01 -3.752206861972808838e-01 5.285125970840454102e-01
-3.164032697677612305e-01 -2.754718363285064697e-01 3.405238389968872070e-01 -9.236697107553482056e-02 -3.508041501045227051e-01 -4.691486060619354248e-01 -5.424399375915527344e-01 -2.492211014032363892e-01
-1.330327838659286499e-01 4.095185920596122742e-02 2.141215205192565918e-01 -2.330569177865982056e-01 2.715941369533538818e-01 -8.336625695228576660e-01 -2.207934707403182983e-01 2.509090900421142578e-01
-4.290301799774169922e-01 3.755149841308593750e-01 -5.032304525375366211e-01 -1.253051906824111938e-01 -2.080732583999633789e-01 -5.881279706954956055e-01 -7.326622307300567627e-02 1.068746522068977356e-01
3.738137483596801758e-01 -6.144708991050720215e-01 -3.135476410388946533e-01 -1.198058724403381348e-01 -2.178204208612442017e-01 -3.131206035614013672e-01 -4.480642378330230713e-01 -1.541806608438491821e-01
2.589868903160095215e-01 -3.998061642050743103e-02 9.798698127269744873e-02 -3.811576068401336670e-01 -6.502637267112731934e-01 -5.676520466804504395e-01 3.224030137062072754e-02 1.741662025451660156e-01
-3.985789120197296143e-01 -9.373090416193008423e-02 3.801511824131011963e-01 1.111629754304885864e-01 1.747022271156311035e-01 -6.240535378456115723e-01 -4.077253341674804688e-01 2.987871170043945312e-01
-9.678769856691360474e-02 -2.781873345375061035e-01 4.052392244338989258e-01 -1.209957450628280640e-01 -3.954265117645263672e-01 -4.521591365337371826e-01 -5.827692747116088867e-01 1.842693388462066650e-01
-5.859639048576354980e-01 -3.665581643581390381e-01 8.398436754941940308e-02 -2.093815803527832031e-01 -1.247796788811683655e-01 -4.876731932163238525e-01 -4.602123200893402100e-01 -7.872021943330764771e-02
-4.105494618415832520e-01 3.608151674270629883e-01 -2.593125402927398682e-01 3.578136265277862549e-01 -8.281093835830688477e-02 -6.775658130645751953e-01 -1.841145306825637817e-01 7.833731174468994141e-02
4.019005596637725830e-01 2.222157567739486694e-01 2.090499550104141235e-01 1.424007266759872437e-01 -4.224386513233184814e-01 -6.346441507339477539e-01 -1.488329321146011353e-01 3.489090204238891602e-01
-2.701939940452575684e-01 -4.624878764152526855e-01 3.692485764622688293e-02 -2.771121263504028320e-01 3.748464882373809814e-01 -5.029773116111755371e-01 -4.093651771545410156e-01 2.717896103858947754e-01
5.841582417488098145e-01 -1.786658912897109985e-02 -1.300502568483352661e-01 -2.426565736532211304e-01 -2.444599270820617676e-01 -5.248886346817016602e-01 -6.728532910346984863e-02 4.927965998649597168e-01
-4.843311011791229248e-02 -3.550039529800415039e-01 1.243581548333168030e-01 -5.490504503250122070e-01 -4.522098600864410400e-01 -5.151464343070983887e-01 -2.707922756671905518e-01 -1.072711274027824402e-01
4.182851016521453857e-01 -6.839504837989807129e-02 3.159639835357666016e-01 -2.914041876792907715e-01 -4.625092446804046631e-01 -6.446653008460998535e-01 7.574669271707534790e-02 -1.909412443637847900e-02
-5.045628547668457031e-01 -1.808626949787139893e-01 2.215610146522521973e-01 2.974218428134918213e-01 5.158605985343456268e-03 -4.961467981338500977e-01 -5.474144816398620605e-01 -1.711870580911636353e-01
5.200383439660072327e-02 -1.070717349648475647e-01 -2.304347753524780273e-01 3.126723766326904297e-01 -2.916491031646728516e-01 -8.411220908164978027e-01 -6.632331758737564087e-02 -1.949938535690307617e-01
-4.083538651466369629e-01 -2.665931284427642822e-01 -3.433110713958740234e-01 -4.714447259902954102e-01 -2.898579835891723633e-01 -3.011826574802398682e-01 -4.692456424236297607e-01 1.647194623947143555e-01
-4.828616976737976074e-01 -1.000508740544319153e-01 1.325318813323974609e-01 3.078040480613708496e-01 1.207399461418390274e-02 -4.277290999889373779e-01 -6.744480729103088379e-01 8.092107623815536499e-02
-2.164848595857620239e-01 -6.975395083427429199e-01 1.542390603572130203e-02 -2.449551224708557129e-01 -5.305089950561523438e-01 -3.141213357448577881e-01 -1.573369354009628296e-01 -3.827867656946182251e-02
2.955144047737121582e-01 -4.357407987117767334e-02 1.122322455048561096e-01 -3.188282847404479980e-01 -5.094120502471923828e-01 -5.004498362541198730e-01 -2.622902989387512207e-01 4.666669666767120361e-01
3.190608620643615723e-01 -5.339021086692810059e-01 -1.678683012723922729e-01 5.060178637504577637e-01 -1.932141035795211792e-01 -3.381886482238769531e-01 -3.980743288993835449e-01 -1.369249969720840454e-01
-4.333919584751129150e-01 -1.604412943124771118e-01 -3.112892992794513702e-02 5.150948166847229004e-01 -7.333412021398544312e-02 -4.656165540218353271e-01 -3.938029706478118896e-01 3.779956698417663574e-01
1.333324015140533447e-01 -6.567899882793426514e-02 -6.570941954851150513e-02 -5.604735016822814941e-01 2.676256597042083740e-01 -7.488175034523010254e-01 -1.263039559125900269e-01 1.056248545646667480e-01
4.341797530651092529e-01 -1.755543798208236694e-01 4.346732199192047119e-01 -9.576138108968734741e-02 -1.180564835667610168e-01 -4.775188267230987549e-01 -3.852735459804534912e-01 4.383610486984252930e-01
-6.257963180541992188e-01 -4.345869123935699463e-01 1.616006642580032349e-01 -3.021270968019962311e-02 -3.743509203195571899e-02 -4.697902798652648926e-01 -3.091927170753479004e-01 2.734619677066802979e-01
2.164125442504882812e-01 -1.547750085592269897e-01 -4.270773380994796753e-02 1.105975508689880371e-01 -5.074082016944885254e-01 -4.993909299373626709e-01 4.886294528841972351e-02 6.371128559112548828e-01
6.028287410736083984e-01 2.024298906326293945e-01 1.042712852358818054e-01 2.153671681880950928e-01 -3.058566153049468994e-01 -5.942025780677795410e-01 -2.012098580598831177e-01 2.263931185007095337e-01
1.126527041196823120e-01 -5.120561718940734863e-01 -6.323908567428588867e-01 1.878181993961334229e-01 -4.001075774431228638e-02 -4.540176093578338623e-01 -2.241390645503997803e-01 -1.787256449460983276e-01
2.458446919918060303e-01 4.950195848941802979e-01 -4.939775913953781128e-02 3.065575659275054932e-01 -2.638103961944580078e-01 -5.828586816787719727e-01 -3.225848078727722168e-01 2.910620868206024170e-01
-5.223391652107238770e-01 -5.009881854057312012e-01 1.632431596517562866e-01 -2.066026180982589722e-01 -1.472679674625396729e-01 -4.883847236633300781e-01 -9.371490031480789185e-02 3.712809681892395020e-01
1.343840807676315308e-01 -2.784892618656158447e-01 4.755610525608062744e-01 2.180611640214920044e-01 -4.013319313526153564e-02 -5.196378231048583984e-01 1.871781423687934875e-02 5.989083051681518555e-01
4.417178332805633545e-01 6.974904984235763550e-02 -2.809334695339202881e-01 -3.980011045932769775e-01 -2.024463117122650146e-01 -5.958044528961181641e-01 2.245732583105564117e-02 4.077011644840240479e-01
-3.985004425048828125e-01 -3.323003947734832764e-01 1.714073270559310913e-01 -2.827782928943634033e-01 -3.197663128376007080e-01 -5.567982196807861328e-01 1.589210778474807739e-01 4.288346469402313232e-01
9.193422645330429077e-02 -4.602376222610473633e-01 -2.466906905174255371e-01 1.440274268388748169e-01 -2.885575294494628906e-01 -3.336951434612274170e-01 -2.839669212698936462e-02 7.090167403221130371e-01
6.852383911609649658e-02 2.778324782848358154e-01 -1.293185055255889893e-01 -4.710532128810882568e-01 9.661117568612098694e-03 -6.803030371665954590e-01 -3.630529642105102539e-01 2.911808490753173828e-01
1.233918890357017517e-01 -3.844771981239318848e-01 -7.301157712936401367e-01 7.042282819747924805e-02 1.783833838999271393e-02 -4.162499010562896729e-01 -3.520138561725616455e-01 3.778123855590820312e-02
1.324967443943023682e-01 -3.210831880569458008e-01 -7.092714309692382812e-01 2.336064130067825317e-01 -2.111827582120895386e-01 -3.885546326637268066e-01 -3.535428941249847412e-01 -3.386685997247695923e-02
1.333043724298477173e-01 -7.829716801643371582e-02 3.412703275680541992e-01 -3.453813195228576660e-01 1.295062154531478882e-01 -7.545638084411621094e-01 -1.600966006517410278e-01 3.585757613182067871e-01
4.012973904609680176e-01 -5.066154599189758301e-01 -2.633357048034667969e-01 2.418760061264038086e-01 1.730271726846694946e-01 -4.137311279773712158e-01 -4.748537242412567139e-01 -1.668941378593444824e-01
-2.944913804531097412e-01 2.187785459682345390e-03 -2.146667391061782837e-01 -5.564587116241455078e-01 -1.586978584527969360e-01 -7.244642972946166992e-01 6.884001195430755615e-02 5.262660980224609375e-02
4.513819217681884766e-01 -5.228096246719360352e-01 -3.245762586593627930e-01 3.552858904004096985e-02 -1.086314301937818527e-02 -3.957266509532928467e-01 -4.841242134571075439e-01 -1.588041782379150391e-01
-3.333005607128143311e-01 -1.502667069435119629e-01 3.501038551330566406e-01 -2.870814204216003418e-01 -6.287095695734024048e-02 -6.663060784339904785e-01 -1.683216169476509094e-02 4.616733193397521973e-01
2.970831394195556641e-01 2.676671147346496582e-01 -1.940383762121200562e-02 4.404839873313903809e-02 -4.409950077533721924e-01 -4.590413272380828857e-01 -4.374717772006988525e-01 4.911233782768249512e-01
3.670954406261444092e-01 -4.682130515575408936e-01 -6.209267973899841309e-01 5.759886652231216431e-02 -2.776038460433483124e-02 -3.906021118164062500e-01 -3.220354318618774414e-01 1.011579483747482300e-02
2.480698227882385254e-01 -1.821823567152023315e-01 8.871938288211822510e-02 -4.418247640132904053e-01 -5.426360368728637695e-01 -6.051731109619140625e-01 1.871827393770217896e-01 8.040462434291839600e-02
2.556828558444976807e-01 1.433142554014921188e-02 1.235474050045013428e-01 1.452391594648361206e-01 -7.414053678512573242e-01 -4.583983123302459717e-01 -1.035594940185546875e-01 3.571094870567321777e-01
-4.466778337955474854e-01 -2.775871157646179199e-01 -2.164515405893325806e-01 -2.392377704381942749e-01 -3.573896288871765137e-01 -2.950369119644165039e-01 -3.931855261325836182e-01 4.999693036079406738e-01
-7.691524922847747803e-02 -1.997909396886825562e-01 -6.074830293655395508e-01 3.789030909538269043e-01 -1.475602984428405762e-01 -5.866205692291259766e-01 -8.838125318288803101e-02 -2.604906857013702393e-01
-2.916890680789947510e-01 2.439750581979751587e-01 1.056724414229393005e-01 5.690697208046913147e-02 3.229987919330596924e-01 -8.581330776214599609e-01 -1.384118758141994476e-02 8.736120536923408508e-03
-4.851433336734771729e-01 -3.624175786972045898e-01 1.994647979736328125e-01 -1.964105814695358276e-01 -2.783520519733428955e-01 -4.569210708141326904e-01 -5.172613859176635742e-01 -3.331572189927101135e-02
-4.758756160736083984e-01 -2.517066597938537598e-01 -3.821519911289215088e-01 3.760595619678497314e-01 -1.900204122066497803e-01 -3.250009119510650635e-01 -3.433611989021301270e-01 4.038501083850860596e-01
1.741642057895660400e-01 -7.749519348144531250e-01 -3.740919828414916992e-01 -2.078533023595809937e-01 -3.874335810542106628e-02 -3.280779421329498291e-01 -2.765394449234008789e-01 -1.892840489745140076e-02
3.113255277276039124e-02 4.262899160385131836e-01 4.028832539916038513e-02 3.618766963481903076e-01 -2.761888802051544189e-01 -7.281199097633361816e-01 -2.629274725914001465e-01 -9.570723026990890503e-02
3.702404499053955078e-01 -4.911229014396667480e-01 -2.028321288526058197e-02 3.736088871955871582e-01 -2.205049432814121246e-02 -5.652587413787841797e-01 -9.920235723257064819e-02 -3.897187411785125732e-01
-3.018952906131744385e-01 -1.073278579860925674e-02 4.928976595401763916e-01 8.805849403142929077e-02 1.094285212457180023e-02 -8.035070896148681641e-01 1.018733084201812744e-01 4.382085055112838745e-02
1.908737421035766602e-02 -4.811031222343444824e-01 -2.439687997102737427e-01 6.409018635749816895e-01 2.190775424242019653e-01 -4.106584191322326660e-01 -2.182749360799789429e-01 1.833586394786834717e-01
4.967190325260162354e-01 -2.769014239311218262e-01 -5.667102336883544922e-01 -2.128344960510730743e-02 1.892376691102981567e-01 -4.028548002243041992e-01 -3.735543787479400635e-01 1.316678076982498169e-01
1.561913937330245972e-01 -2.838183045387268066e-01 3.438127040863037109e-01 6.240756809711456299e-02 1.231027394533157349e-01 -6.408009529113769531e-01 -7.157910149544477463e-03 5.891674757003784180e-01
4.534166753292083740e-01 -2.470144629478454590e-01 3.116896450519561768e-01 4.669729471206665039e-01 -3.518238663673400879e-02 -6.332129836082458496e-01 7.815964519977569580e-02 -9.938694536685943604e-02
-3.841983973979949951e-01 -6.650842726230621338e-02 1.298463940620422363e-01 7.106376439332962036e-02 -3.484135270118713379e-01 -5.576160550117492676e-01 -1.802320927381515503e-01 6.010382175445556641e-01
3.821693360805511475e-01 1.228772252798080444e-01 3.107355535030364990e-01 1.195257082581520081e-01 -2.803549729287624359e-02 -6.753665804862976074e-01 -3.272274136543273926e-01 4.049949347972869873e-01
1.579425036907196045e-01 1.625856161117553711e-01 -2.277065962553024292e-01 -5.602341890335083008e-01 -9.244082495570182800e-03 -7.492116689682006836e-01 7.424102723598480225e-02 1.264604628086090088e-01
-4.587762653827667236e-01 -2.576506137847900391e-01 2.209960222244262695e-01 -3.476958721876144409e-03 -3.032862022519111633e-02 -4.831119477748870850e-01 -2.817412316799163818e-01 6.004948019981384277e-01
-4.958046972751617432e-01 -2.191459089517593384e-01 -4.834628403186798096e-01 2.191279083490371704e-01 -3.643569350242614746e-01 -3.546014130115509033e-01 -1.691265553236007690e-01 3.705367445945739746e-01
1.589354723691940308e-01 -4.185443520545959473e-01 -2.468291968107223511e-01 1.980991512537002563e-01 -4.958782792091369629e-01 -2.952788174152374268e-01 -2.106435596942901611e-02 6.048666238784790039e-01
1.623629778623580933e-01 -1.648808866739273071e-01 2.737377583980560303e-01 -2.116320887580513954e-03 2.560051977634429932e-01 -5.869653820991516113e-01 -1.382067352533340454e-01 6.650922298431396484e-01
-4.669787585735321045e-01 -3.164172470569610596e-01 -3.756786584854125977e-01 2.828976213932037354e-01 -3.566224873065948486e-01 -3.021222352981567383e-01 -2.609776854515075684e-01 4.172272384166717529e-01
-1.744370609521865845e-01 4.233322292566299438e-02 2.285497784614562988e-01 9.642389416694641113e-02 3.933346867561340332e-01 -6.439579725265502930e-01 -5.271859169006347656e-01 2.427511662244796753e-01
4.796238616108894348e-02 -5.344811677932739258e-01 -2.694306969642639160e-01 3.960466682910919189e-01 -4.595704078674316406e-01 -3.236194550991058350e-01 1.021909639239311218e-01 3.952292799949645996e-01
-3.168206512928009033e-01 -3.670712560415267944e-02 1.216115802526473999e-01 -2.740777432918548584e-01 1.422923952341079712e-01 -8.681104183197021484e-01 5.649460107088088989e-02 -1.769605278968811035e-01
2.324187457561492920e-01 4.503074586391448975e-01 8.318370580673217773e-02 3.740157186985015869e-01 -3.190905451774597168e-01 -6.184291243553161621e-01 -2.699223160743713379e-01 1.981566995382308960e-01
-1.649398803710937500e-01 -6.727911233901977539e-01 7.382217049598693848e-02 -3.644104897975921631e-01 -1.076449677348136902e-01 -4.733514189720153809e-01 3.378492891788482666e-01 1.791955828666687012e-01
-5.486017465591430664e-01 -6.432715803384780884e-02 -3.648418486118316650e-01 -1.961243748664855957e-01 -1.906045675277709961e-01 -4.383886754512786865e-01 -1.785077005624771118e-01 5.127808451652526855e-01
-1.744113862514495850e-01 2.479115575551986694e-01 -4.377503991127014160e-01 -4.016332030296325684e-01 -4.054623246192932129e-01 -6.078006625175476074e-01 1.315526217222213745e-01 -6.370614469051361084e-02
2.068215422332286835e-02 -5.348932743072509766e-01 -6.358596086502075195e-01 -5.936171486973762512e-02 2.028902620077133179e-02 -3.122062385082244873e-01 -1.149309501051902771e-01 4.410516023635864258e-01
-5.163063406944274902e-01 -3.191028833389282227e-01 -4.550038576126098633e-01 8.511712402105331421e-02 -4.196183085441589355e-01 -3.086800873279571533e-01 -1.493356227874755859e-01 3.516583740711212158e-01
-2.420717179775238037e-01 3.767311871051788330e-01 -4.442397356033325195e-01 -2.590777873992919922e-01 -2.631936967372894287e-01 -6.330299377441406250e-01 1.627278923988342285e-01 1.962820440530776978e-01
1.361576616764068604e-01 -2.325503230094909668e-01 2.758089005947113037e-01 1.819781661033630371e-01 2.476206421852111816e-01 -5.578125119209289551e-01 1.121847797185182571e-02 6.675314903259277344e-01
-2.016015797853469849e-01 -1.498965024948120117e-01 4.201312661170959473e-01 -3.454281091690063477e-01 -2.016789466142654419e-01 -6.719442605972290039e-01 -1.805578172206878662e-02 3.854184150695800781e-01
3.797173500061035156e-01 -1.051076576113700867e-01 3.145964145660400391e-01 -3.115945458412170410e-01 2.612715959548950195e-01 -6.621653437614440918e-01 -2.578939199447631836e-01 2.747179865837097168e-01
2.172609716653823853e-01 -2.954217791557312012e-01 1.955632120370864868e-01 6.542797684669494629e-01 -2.384383827447891235e-01 -3.568116426467895508e-01 -4.601244330406188965e-01 5.757363885641098022e-02
4.778603017330169678e-01 -5.121155381202697754e-01 -3.587845265865325928e-01 8.524858206510543823e-02 2.329372912645339966e-01 -4.012635052204132080e-01 -3.856236934661865234e-01 -9.703493118286132812e-02
4.688522517681121826e-01 -3.663620054721832275e-01 4.440128505229949951e-01 -8.161304891109466553e-02 -1.614764928817749023e-01 -4.162544608116149902e-01 -3.707863390445709229e-01 3.245353996753692627e-01
-2.819638252258300781e-01 -7.089775204658508301e-01 -6.655056774616241455e-02 -4.098337292671203613e-01 -7.746284455060958862e-02 -4.176858365535736084e-01 -1.423528939485549927e-01 -2.114904373884201050e-01
1.782198548316955566e-01 2.250649183988571167e-01 2.209111675620079041e-02 5.622392520308494568e-02 -5.851224660873413086e-01 -4.459283649921417236e-01 -4.995016753673553467e-01 3.510156273841857910e-01
-2.623590528964996338e-01 -1.776536852121353149e-01 -4.339691996574401855e-02 -2.380838096141815186e-01 -4.139277040958404541e-01 -2.672243118286132812e-01 -7.160575985908508301e-01 2.925004363059997559e-01
5.584843158721923828e-01 -3.485085070133209229e-01 -2.505497932434082031e-01 -1.224634647369384766e-01 -3.964873850345611572e-01 -3.191088736057281494e-01 -4.665312767028808594e-01 -1.103649511933326721e-01
-9.438956528902053833e-02 -5.752487182617187500e-01 -1.815445870161056519e-01 1.441370993852615356e-01 6.974991410970687866e-02 -5.092479586601257324e-01 3.897827267646789551e-01 4.362528026103973389e-01
1.821244060993194580e-01 -1.063662022352218628e-01 1.923149824142456055e-01 6.671401858329772949e-01 -9.553781896829605103e-02 -3.959130346775054932e-01 -5.078383684158325195e-01 2.228932827711105347e-01
-4.003546759486198425e-02 2.547169327735900879e-01 -2.302331328392028809e-01 -5.118180513381958008e-01 -5.435097217559814453e-02 -6.510106325149536133e-01 -3.169096112251281738e-01 3.022430539131164551e-01
6.738077104091644287e-02 -5.290141701698303223e-01 -4.376075565814971924e-01 2.138339579105377197e-01 2.030910551548004150e-01 -6.401360034942626953e-01 -1.147860847413539886e-02 -1.650055199861526489e-01
-4.396691173315048218e-02 -4.705366864800453186e-02 3.396362066268920898e-02 -4.514499306678771973e-01 1.554715782403945923e-01 -6.725822687149047852e-01 -3.986673951148986816e-01 3.942314982414245605e-01
-4.369256794452667236e-01 -6.058764085173606873e-02 -5.669664144515991211e-01 3.155053779482841492e-02 -4.590438604354858398e-01 -3.842572271823883057e-01 -2.541038393974304199e-01 2.450205385684967041e-01
-2.852687239646911621e-01 -5.234360694885253906e-02 3.868489563465118408e-01 -6.122070550918579102e-02 6.834316998720169067e-02 -6.730065345764160156e-01 -5.417492985725402832e-01 1.066821739077568054e-01
-4.304973185062408447e-01 -1.185514554381370544e-01 7.301292568445205688e-02 7.096026837825775146e-02 -5.299366265535354614e-02 -5.099779963493347168e-01 -1.823754310607910156e-01 7.029259800910949707e-01
-2.740612328052520752e-01 -1.181657686829566956e-01 -1.124906241893768311e-01 7.142945528030395508e-01 -1.277503091841936111e-02 -5.633486509323120117e-01 6.184422597289085388e-02 2.582767307758331299e-01
5.523593425750732422e-01 5.584460869431495667e-02 -2.230931818485260010e-01 -8.613530546426773071e-02 -4.034966826438903809e-01 -5.577543377876281738e-01 -1.693415939807891846e-01 3.633379936218261719e-01
-2.783609330654144287e-01 -2.569471895694732666e-01 -4.573422372341156006e-01 -2.300060726702213287e-02 -6.623023748397827148e-01 -2.763701677322387695e-01 -3.385308682918548584e-01 1.310511976480484009e-01
-2.257018238306045532e-01 -1.238310113549232483e-01 -1.038159057497978210e-01 -6.460727453231811523e-01 -2.893300913274288177e-02 -5.970485210418701172e-01 -3.004186451435089111e-01 2.407937049865722656e-01
1.626597493886947632e-01 4.411510750651359558e-02 2.715829908847808838e-01 2.825800180435180664e-01 -3.719709515571594238e-01 -6.565616726875305176e-01 1.217150092124938965e-01 4.834634363651275635e-01
-1.856425255537033081e-01 -2.904250621795654297e-01 5.048353672027587891e-01 2.976181730628013611e-02 -8.993230760097503662e-02 -5.642091035842895508e-01 -5.285968184471130371e-01 -1.400406509637832642e-01
1.144152134656906128e-02 -1.242117881774902344e-01 4.748637378215789795e-01 -2.939013540744781494e-01 -4.496976733207702637e-01 -6.394007205963134766e-01 1.303643267601728439e-02 2.476609498262405396e-01
1.778511703014373779e-01 -9.419281780719757080e-02 4.832284450531005859e-01 -2.719191908836364746e-01 -6.610219180583953857e-02 -6.961297988891601562e-01 -2.170652300119400024e-01 3.405343294143676758e-01
3.128327429294586182e-01 1.028706505894660950e-01 7.646847981959581375e-03 1.466689705848693848e-01 -3.808565139770507812e-01 -6.416073441505432129e-01 2.062136530876159668e-01 5.203338861465454102e-01
-2.871477901935577393e-01 3.539986312389373779e-01 -1.161300390958786011e-01 3.468679487705230713e-01 -2.259632647037506104e-01 -5.749857425689697266e-01 -2.038042843341827393e-01 4.849983155727386475e-01
-4.494073092937469482e-01 -1.609035879373550415e-01 3.988446295261383057e-01 1.059835255146026611e-01 -1.814732700586318970e-01 -5.557588934898376465e-01 -3.899015486240386963e-01 3.286487460136413574e-01
4.962826967239379883e-01 -1.755521744489669800e-01 -3.818585246335715055e-04 -4.250884652137756348e-01 1.368461698293685913e-01 -6.040441393852233887e-01 -2.410069853067398071e-01 3.170238137245178223e-01
6.252154111862182617e-01 -2.586804330348968506e-01 3.069061338901519775e-01 -1.032264903187751770e-01 1.473069656640291214e-02 -4.335863888263702393e-01 -4.126865267753601074e-01 2.807467877864837646e-01
4.019784629344940186e-01 -4.213935434818267822e-01 2.635276913642883301e-01 4.633204638957977295e-01 7.421350479125976562e-02 -5.995077490806579590e-01 1.053443923592567444e-01 -2.671309374272823334e-02
3.926485180854797363e-01 8.675995469093322754e-02 3.445259928703308105e-01 1.956107169389724731e-01 -5.291838198900222778e-03 -6.847450733184814453e-01 -1.602846533060073853e-01 4.321378469467163086e-01
-3.090464137494564056e-02 -1.566123813390731812e-01 -5.187057331204414368e-02 -1.808359175920486450e-01 5.325241684913635254e-01 -6.791737675666809082e-01 -4.045632779598236084e-01 -1.749136000871658325e-01
-5.934129357337951660e-01 -1.077459603548049927e-01 -3.719627857208251953e-01 -6.620304286479949951e-02 -3.169889152050018311e-01 -3.768493235111236572e-01 -3.194295465946197510e-01 3.859795331954956055e-01
-4.728798568248748779e-01 1.660154014825820923e-01 -5.303728580474853516e-01 2.476659268140792847e-01 -2.937518954277038574e-01 -4.324204325675964355e-01 -3.344443738460540771e-01 1.451182216405868530e-01
5.805215835571289062e-01 7.555839419364929199e-02 2.633292675018310547e-01 -8.855105936527252197e-02 -3.624294400215148926e-01 -6.529656648635864258e-01 -9.547521173954010010e-02 1.151843592524528503e-01
-2.696883678436279297e-01 -3.678454756736755371e-01 4.289139211177825928e-01 -2.788985967636108398e-01 -3.868146538734436035e-01 -5.880036354064941406e-01 -1.689661741256713867e-01 7.926456630229949951e-02
-1.293478459119796753e-01 4.023737311363220215e-01 -3.357155025005340576e-01 9.173618257045745850e-02 -4.310162663459777832e-01 -6.578062176704406738e-01 2.298126369714736938e-01 1.701356768608093262e-01
-2.260179221630096436e-01 -2.477949708700180054e-01 -2.189832627773284912e-01 -5.016671419143676758e-01 -1.280764192342758179e-01 -6.647956967353820801e-01 -3.236179351806640625e-01 1.574945747852325439e-01
-3.482262194156646729e-01 1.556038260459899902e-01 -3.765032887458801270e-01 4.283847808837890625e-01 -2.134331017732620239e-01 -4.812090396881103516e-01 -4.763045310974121094e-01 1.589838117361068726e-01
-3.543173894286155701e-02 4.923186898231506348e-01 -4.335292428731918335e-02 4.102842807769775391e-01 -2.943414747714996338e-01 -5.913900732994079590e-01 -3.842900097370147705e-01 4.578836262226104736e-02
2.313948869705200195e-01 -3.719253838062286377e-01 -1.835899949073791504e-01 4.046724736690521240e-02 -5.313187241554260254e-01 -2.552671432495117188e-01 -3.875718712806701660e-01 5.245112776756286621e-01
2.529997527599334717e-01 -3.122645020484924316e-01 2.164349406957626343e-01 6.951573491096496582e-01 7.147343456745147705e-02 -4.314518570899963379e-01 -3.361256718635559082e-01 6.445614993572235107e-02
-2.872312366962432861e-01 3.132291436195373535e-01 -4.507476687431335449e-01 -3.361502587795257568e-01 -7.666161982342600822e-04 -6.484535336494445801e-01 3.197095543146133423e-02 2.858332395553588867e-01
-3.169300556182861328e-01 -3.095786273479461670e-01 3.264733552932739258e-01 2.829255759716033936e-01 -1.755921244621276855e-01 -4.908725321292877197e-01 2.950117550790309906e-02 5.868780612945556641e-01
-2.509839534759521484e-01 -1.645208299160003662e-01 4.357137680053710938e-01 1.102894768118858337e-01 -3.282884955406188965e-01 -4.795790314674377441e-01 -6.057211756706237793e-01 -5.711659416556358337e-02
-1.636388362385332584e-03 9.826226532459259033e-02 1.172006428241729736e-01 2.638097405433654785e-01 -4.082512110471725464e-02 -7.354457974433898926e-01 -1.102557554841041565e-01 5.935543775558471680e-01
-3.451975584030151367e-01 -1.969477534294128418e-01 -2.715660631656646729e-01 -3.569612205028533936e-01 -5.790279507637023926e-01 -3.729087710380554199e-01 -3.761989772319793701e-01 1.581799983978271484e-01
-4.903736710548400879e-01 -5.825781822204589844e-02 3.596232235431671143e-01 2.391908466815948486e-01 7.611922174692153931e-02 -7.100276350975036621e-01 -2.143654972314834595e-01 -1.171007379889488220e-01
1.221969500184059143e-01 -3.706969916820526123e-01 3.240881264209747314e-01 -4.453555941581726074e-01 -2.321733385324478149e-01 -5.973153114318847656e-01 -2.150004506111145020e-01 2.955701053142547607e-01
-1.962571740150451660e-01 1.013305708765983582e-01 3.848997056484222412e-01 -1.952868700027465820e-02 1.573757082223892212e-01 -8.317838311195373535e-01 -2.833966910839080811e-01 7.576873898506164551e-02
6.571945548057556152e-02 1.180050149559974670e-01 2.088220864534378052e-01 5.339105129241943359e-01 -2.425933927297592163e-01 -4.206759035587310791e-01 -5.185345411300659180e-01 3.852153122425079346e-01
-4.255604743957519531e-01 -3.051097095012664795e-01 2.607456743717193604e-01 1.472101826220750809e-02 3.192203342914581299e-01 -5.972399711608886719e-01 -4.400522112846374512e-01 7.319884747266769409e-02
-2.743579447269439697e-01 2.779274880886077881e-01 -5.698711872100830078e-01 -2.566208839416503906e-01 -4.166105985641479492e-01 -5.170521140098571777e-01 -2.391687594354152679e-02 1.240854114294052124e-01
2.507878243923187256e-01 4.471130371093750000e-01 9.254050999879837036e-02 2.084198147058486938e-01 -4.474926590919494629e-01 -5.943561196327209473e-01 -3.563563227653503418e-01 6.851384788751602173e-02
-3.061943650245666504e-01 -2.354839295148849487e-01 2.316711246967315674e-01 8.719371631741523743e-03 -4.219438731670379639e-01 -4.048737585544586182e-01 -6.406362056732177734e-01 -2.113548964262008667e-01
-2.901224493980407715e-01 -1.536362916231155396e-01 -5.722904801368713379e-01 -2.221890538930892944e-01 -5.323605239391326904e-02 -5.792476534843444824e-01 -2.099904119968414307e-01 3.645308613777160645e-01
1.180069446563720703e-01 -5.751843452453613281e-01 -1.828462779521942139e-01 3.135328888893127441e-01 -3.101811408996582031e-01 -2.682178616523742676e-01 -1.676762402057647705e-01 5.720431804656982422e-01
4.431175887584686279e-01 -1.177985742688179016e-01 1.588202565908432007e-01 4.973936080932617188e-02 -5.840710401535034180e-01 -5.490400195121765137e-01 1.358885169029235840e-01 3.178409636020660400e-01
-3.937183618545532227e-01 -2.938701212406158447e-01 -5.314189195632934570e-01 5.576543137431144714e-02 -4.488537013530731201e-01 -2.715123891830444336e-01 -3.894035816192626953e-01 2.151429653167724609e-01
-5.366677045822143555e-02 1.828584820032119751e-02 3.049054443836212158e-01 4.905652105808258057e-01 -1.913113296031951904e-01 -4.734871983528137207e-01 -2.985712289810180664e-01 5.596686005592346191e-01
-9.898918122053146362e-02 -3.098321519792079926e-02 -4.667277261614799500e-02 -3.454387187957763672e-01 5.302486568689346313e-02 -5.407655835151672363e-01 -7.310055494308471680e-01 1.952611953020095825e-01
-4.103595316410064697e-01 1.321378499269485474e-01 1.428679674863815308e-01 -1.005451008677482605e-01 1.281243264675140381e-01 -8.515011668205261230e-01 1.159359589219093323e-01 1.694488227367401123e-01
3.278393745422363281e-01 -9.059328585863113403e-02 -2.203870192170143127e-02 -2.826303839683532715e-01 -2.315203845500946045e-01 -6.561899781227111816e-01 1.971447467803955078e-01 5.299959182739257812e-01
3.104859888553619385e-01 2.558248937129974365e-01 -8.330338634550571442e-03 -3.542771339416503906e-01 -3.697280883789062500e-01 -6.838613152503967285e-01 -2.090572714805603027e-01 2.539696395397186279e-01
-4.142620265483856201e-01 -1.591827720403671265e-01 -5.358257293701171875e-01 -3.789403289556503296e-02 -3.548766076564788818e-01 -3.907175362110137939e-01 -4.790340960025787354e-01 8.019623160362243652e-02
3.191829323768615723e-01 -3.936188519001007080e-01 -2.802725434303283691e-01 4.864538311958312988e-01 -6.757402420043945312e-02 -4.220849275588989258e-01 -4.415295124053955078e-01 -2.243352979421615601e-01
2.404813766479492188e-01 -5.060490369796752930e-01 -1.408973336219787598e-01 4.852575361728668213e-01 -1.177848055958747864e-01 -4.201759099960327148e-01 7.355418056249618530e-02 4.846906363964080811e-01
-1.952037513256072998e-01 -1.270258724689483643e-01 7.842880487442016602e-02 -4.240975379943847656e-01 1.366663426160812378e-01 -7.718592286109924316e-01 -5.832244083285331726e-02 3.767019808292388916e-01
3.845560848712921143e-01 -1.402722746133804321e-01 -3.534103278070688248e-03 5.978233218193054199e-01 -4.648204147815704346e-01 -5.044126510620117188e-01 -3.647217899560928345e-02 -5.670144408941268921e-02
-1.628078706562519073e-02 -6.723540276288986206e-02 2.669759094715118408e-01 -4.580594599246978760e-01 -4.223303198814392090e-01 -6.744352579116821289e-01 -1.990449279546737671e-01 2.031628936529159546e-01
2.629355192184448242e-01 2.573341131210327148e-01 -4.674201309680938721e-01 -6.104385480284690857e-02 -3.480655848979949951e-01 -5.625290870666503906e-01 -1.369337737560272217e-01 4.313894808292388916e-01
2.814156115055084229e-01 -1.745458990335464478e-01 3.417736291885375977e-01 1.436754465103149414e-01 8.558136224746704102e-02 -5.937190651893615723e-01 -8.844465017318725586e-02 6.206755638122558594e-01
-3.196458220481872559e-01 -3.539296090602874756e-01 9.474327089264988899e-04 -3.889748752117156982e-01 1.125938743352890015e-01 -7.025644183158874512e-01 -1.686468571424484253e-01 -2.941805720329284668e-01
-2.954127490520477295e-01 -1.381200551986694336e-01 2.510903477668762207e-01 -2.165836393833160400e-01 -9.216815978288650513e-02 -8.090928196907043457e-01 2.054343223571777344e-01 -2.799462080001831055e-01
1.182026490569114685e-01 -3.841892778873443604e-01 -5.790327191352844238e-01 1.410713046789169312e-01 -4.194366931915283203e-01 -4.416947960853576660e-01 -5.632033199071884155e-02 -3.302321732044219971e-01
-5.185141563415527344e-01 -1.851873844861984253e-01 -6.311383247375488281e-01 -2.375234067440032959e-01 -8.891882002353668213e-02 -4.160253107547760010e-01 -1.288413852453231812e-01 2.109786123037338257e-01
4.365318417549133301e-01 -5.857772231101989746e-01 -2.470609545707702637e-01 -1.491440534591674805e-01 -3.858947157859802246e-01 -4.110138416290283203e-01 -1.549228001385927200e-02 -2.548230588436126709e-01
3.261223435401916504e-01 3.477368503808975220e-02 2.327802181243896484e-01 3.059639036655426025e-01 -3.161752521991729736e-01 -6.065061688423156738e-01 9.165770560503005981e-02 5.180895924568176270e-01
4.041354656219482422e-01 7.148697972297668457e-02 6.503867357969284058e-02 -8.202821016311645508e-02 -4.386906027793884277e-01 -5.006679296493530273e-01 -2.450692653656005859e-01 5.634081363677978516e-01
9.430157393217086792e-02 1.027931720018386841e-01 -1.944481432437896729e-01 -4.673887491226196289e-01 6.037265062332153320e-02 -7.228673696517944336e-01 8.519519865512847900e-02 4.368501007556915283e-01
2.490883022546768188e-01 -4.146960973739624023e-01 -1.395303457975387573e-01 4.455642700195312500e-01 -1.181055083870887756e-01 -3.481689691543579102e-01 -1.117491424083709717e-01 6.327142715454101562e-01
-2.213815972208976746e-02 3.373189866542816162e-01 -1.037400513887405396e-01 -1.003098264336585999e-01 1.803093254566192627e-01 -7.329730391502380371e-01 -2.512014210224151611e-01 4.817040264606475830e-01
-6.166502237319946289e-01 -1.146702561527490616e-02 -1.133533865213394165e-01 3.602572083473205566e-01 9.897991269826889038e-02 -6.779952645301818848e-01 7.467497885227203369e-02 4.388431087136268616e-02
1.467077583074569702e-01 1.342835128307342529e-01 -7.853244245052337646e-02 1.633439660072326660e-01 3.100872933864593506e-01 -6.175467967987060547e-01 -5.980867147445678711e-01 -3.039244115352630615e-01
2.386648952960968018e-01 -3.080461025238037109e-01 -6.179874539375305176e-01 6.617197394371032715e-02 1.101661175489425659e-01 -4.834420680999755859e-01 -4.357214272022247314e-01 -1.617205142974853516e-01
1.451157629489898682e-01 1.663450449705123901e-01 -1.297222375869750977e-01 2.110352516174316406e-01 -5.635909438133239746e-01 -4.132707417011260986e-01 -4.167825877666473389e-01 4.772545695304870605e-01
3.610162436962127686e-01 -1.378087997436523438e-01 3.029682636260986328e-01 -1.156288832426071167e-01 -1.737037599086761475e-01 -6.036131978034973145e-01 -2.373624593019485474e-01 5.428198575973510742e-01
-4.519112706184387207e-01 -2.954296469688415527e-01 -6.565003097057342529e-02 2.533966302871704102e-01 2.690344154834747314e-01 -5.305911898612976074e-01 -4.222988709807395935e-02 5.331865549087524414e-01
-2.592689096927642822e-01 -4.947871863842010498e-01 -4.332556575536727905e-02 -1.827598661184310913e-01 -5.111184120178222656e-01 -2.469484806060791016e-01 -5.747017860412597656e-01 -1.338750962167978287e-02
3.156102001667022705e-01 1.569698564708232880e-02 8.196220546960830688e-02 -3.011493980884552002e-01 -5.886481404304504395e-01 -6.160846948623657227e-01 1.204108297824859619e-01 2.493375688791275024e-01
1.504341214895248413e-01 -6.317906975746154785e-01 -1.513388007879257202e-01 4.365855157375335693e-01 -4.189355373382568359e-01 -4.319527149200439453e-01 -5.106821283698081970e-02 1.313289627432823181e-03
4.495855867862701416e-01 1.408507209271192551e-02 -1.082474142313003540e-01 -4.060887098312377930e-01 -2.356138676404953003e-01 -5.773448348045349121e-01 -1.018295511603355408e-01 4.709974825382232666e-01
6.069876835681498051e-04 4.053809493780136108e-02 2.221338748931884766e-01 1.689149625599384308e-02 -5.629232525825500488e-01 -4.949730038642883301e-01 -4.345638155937194824e-01 4.449727237224578857e-01
1.088850200176239014e-01 3.431110978126525879e-01 -1.822721958160400391e-02 2.400022894144058228e-01 -5.143865346908569336e-01 -4.721058309078216553e-01 -4.066474735736846924e-01 3.995568156242370605e-01
1.940596997737884521e-01 -8.340120315551757812e-02 -4.118623435497283936e-01 -3.111568391323089600e-01 1.506916284561157227e-01 -7.914707064628601074e-01 3.454725816845893860e-02 1.964902281761169434e-01
3.078544437885284424e-01 1.075374111533164978e-01 -1.408296525478363037e-01 -3.678985536098480225e-01 -5.776309594511985779e-02 -7.699968814849853516e-01 1.067597419023513794e-01 3.617314100265502930e-01
4.291500151157379150e-01 -1.306026279926300049e-01 4.718491137027740479e-01 -1.100675202906131744e-02 -1.525703072547912598e-02 -6.636775732040405273e-01 -2.340209931135177612e-01 2.838029563426971436e-01
1.477729976177215576e-01 3.935597836971282959e-01 1.025586426258087158e-01 7.806523889303207397e-02 2.645265758037567139e-01 -7.647609114646911621e-01 -3.883916735649108887e-01 -3.129601851105690002e-02
-2.752702236175537109e-01 -5.630784630775451660e-01 -1.735396310687065125e-02 1.623200438916683197e-02 -4.139455556869506836e-01 -3.895637392997741699e-01 -1.400072723627090454e-01 5.137038826942443848e-01
1.466810405254364014e-01 -1.645267009735107422e-01 -3.963393867015838623e-01 4.715121090412139893e-01 -5.888697504997253418e-02 -7.151013612747192383e-01 1.564726084470748901e-01 -1.807920932769775391e-01
-4.677037298679351807e-01 -2.292938083410263062e-01 -2.985730767250061035e-01 -7.729839533567428589e-02 -4.835508167743682861e-01 -3.081245720386505127e-01 -4.186776280403137207e-01 3.598660528659820557e-01
-2.710174620151519775e-01 -5.989074110984802246e-01 -3.936683237552642822e-01 3.745461702346801758e-01 9.402634203433990479e-02 -4.438909292221069336e-01 9.997788816690444946e-02 2.381685674190521240e-01
7.099241018295288086e-02 -4.951386749744415283e-01 9.049378335475921631e-02 5.248914957046508789e-01 2.344012409448623657e-01 -6.293891072273254395e-01 1.121204867959022522e-01 -4.951737076044082642e-02
