# Supplementary material for: Where is your field going? A machine learning approach to study the relative motion of the domains of physics
Source: PLoS One. 2020 Jun 18;15(6):e0233997. doi: 10.1371/journal.pone.0233997 (PMC7302634; doi:10.1371/journal.pone.0233997)
Supplement: S13 Data — (ZIP) [file pone.0233997.s013.zip › 12/Pacs4Run_12_VS_500_embeddings1998-2002ED8.txt]

-2.340671271085739136e-01 -4.290174543857574463e-01 -1.817859262228012085e-01 1.390825510025024414e-01 7.904989123344421387e-01 7.576829940080642700e-02 -2.186809480190277100e-01 1.741146147251129150e-01
-1.528215557336807251e-01 1.785501539707183838e-01 -1.740837283432483673e-02 3.252493441104888916e-01 6.707301139831542969e-01 -6.117402911186218262e-01 -8.224961161613464355e-02 -8.834658563137054443e-02
-2.230739891529083252e-01 3.174925446510314941e-01 -5.491169542074203491e-02 2.687166072428226471e-02 7.726512551307678223e-01 -3.840939700603485107e-01 -2.433502078056335449e-01 2.048452943563461304e-01
-5.527959465980529785e-01 -6.151531264185905457e-02 2.335740923881530762e-01 -1.079556867480278015e-01 5.645971894264221191e-01 -5.211225152015686035e-01 1.086069270968437195e-01 -1.492887884378433228e-01
-5.365142822265625000e-01 -1.620337218046188354e-01 -3.098376095294952393e-01 5.352174490690231323e-02 2.586914896965026855e-01 -4.477104842662811279e-01 -5.056252479553222656e-01 -2.530034482479095459e-01
-3.303727507591247559e-01 -9.546742588281631470e-02 -1.947443932294845581e-02 1.129542291164398193e-01 4.429502487182617188e-01 -2.538990974426269531e-02 -3.746688365936279297e-01 -7.289550900459289551e-01
-4.076662361621856689e-01 -7.904320955276489258e-02 1.837944537401199341e-01 -1.141285896301269531e-01 1.751292347908020020e-01 2.887883223593235016e-02 -8.618450760841369629e-01 8.045873790979385376e-02
-2.816879153251647949e-01 -1.170297265052795410e-01 1.064688786864280701e-01 1.688398420810699463e-01 5.213615298271179199e-01 -7.583190798759460449e-01 -7.121810317039489746e-02 1.231897249817848206e-01
1.550082564353942871e-01 -5.540528148412704468e-02 -1.266948063857853413e-03 -2.027297616004943848e-01 7.667959332466125488e-01 3.448100760579109192e-02 -5.040059685707092285e-01 -2.976820170879364014e-01
-7.764879614114761353e-02 2.644845247268676758e-01 -7.496783882379531860e-02 -1.004004701972007751e-01 7.552498579025268555e-01 -4.447735100984573364e-02 -5.753988623619079590e-01 6.966930627822875977e-02
3.520525246858596802e-02 -2.440553158521652222e-01 -1.928967386484146118e-01 4.423719644546508789e-01 2.282818108797073364e-01 3.912891447544097900e-02 -7.294069528579711914e-01 -3.472998440265655518e-01
8.519862592220306396e-02 1.045363545417785645e-01 3.130490183830261230e-01 1.932330429553985596e-01 4.780403673648834229e-01 -7.215338200330734253e-02 -5.433519482612609863e-01 -5.634843707084655762e-01
-2.600454390048980713e-01 -7.870817184448242188e-02 7.823960483074188232e-02 -1.231289282441139221e-01 5.470126271247863770e-01 -8.429908007383346558e-02 -4.516430795192718506e-01 -6.281627416610717773e-01
2.163761705160140991e-01 2.983144856989383698e-02 -4.161980748176574707e-02 -1.388320028781890869e-01 8.529245853424072266e-01 8.059157431125640869e-02 -4.066067039966583252e-01 -1.788313984870910645e-01
-2.181716822087764740e-02 1.656675487756729126e-01 8.766292780637741089e-02 6.947728991508483887e-01 6.017384529113769531e-01 2.874283194541931152e-01 -1.183277815580368042e-01 -1.515862494707107544e-01
-1.460531447082757950e-02 -2.047399580478668213e-01 1.316983848810195923e-01 6.555808186531066895e-01 6.204842925071716309e-01 -1.424529999494552612e-01 1.701324880123138428e-01 -2.765839993953704834e-01
-1.704881489276885986e-01 -4.498082399368286133e-01 1.462644040584564209e-01 -3.938057124614715576e-01 5.721105933189392090e-01 1.885204762220382690e-01 -3.697390556335449219e-01 -3.042575418949127197e-01
-4.155249297618865967e-01 2.361052930355072021e-01 -9.814456850290298462e-02 3.517223596572875977e-01 2.796067893505096436e-01 -2.524851858615875244e-01 -6.428166031837463379e-01 -2.882893681526184082e-01
-6.278933286666870117e-01 -1.117482036352157593e-01 -3.094874918460845947e-01 -1.424404978752136230e-01 5.554677844047546387e-01 -4.011138081550598145e-01 7.168655842542648315e-02 -5.113381892442703247e-02
-1.104122847318649292e-01 -2.034795582294464111e-01 -9.671426564455032349e-02 3.021557331085205078e-01 3.416709303855895996e-01 -4.718327820301055908e-01 -4.464164972305297852e-01 -5.541665554046630859e-01
2.109184265136718750e-01 -8.176945149898529053e-02 1.504738181829452515e-01 4.811173081398010254e-01 7.277629375457763672e-01 -1.883336454629898071e-01 5.725147202610969543e-02 -3.554218411445617676e-01
-3.503533545881509781e-03 -4.818676412105560303e-01 -3.413124084472656250e-01 1.010282039642333984e-01 3.462231457233428955e-01 -1.258412152528762817e-01 -5.688982009887695312e-01 -4.263083040714263916e-01
-3.688471317291259766e-01 -3.572769463062286377e-01 2.369321286678314209e-01 5.324990302324295044e-02 1.645291596651077271e-01 -2.768070995807647705e-01 -5.886912941932678223e-01 -4.765325486660003662e-01
-4.562449753284454346e-01 -3.620567023754119873e-01 1.681081950664520264e-01 1.771240383386611938e-01 1.134223490953445435e-01 -1.565666794776916504e-01 -5.449512004852294922e-01 -5.165004134178161621e-01
-3.718327283859252930e-01 9.182402491569519043e-02 -1.169092804193496704e-01 3.470227420330047607e-01 3.227159976959228516e-01 -2.397876679897308350e-01 -5.413473248481750488e-01 -5.143107771873474121e-01
-6.883165240287780762e-02 -1.130963787436485291e-01 4.159209504723548889e-02 -1.044631702825427055e-03 5.800369381904602051e-01 2.064691297709941864e-02 -4.492848217487335205e-01 -6.648417711257934570e-01
5.437856167554855347e-02 -3.135239779949188232e-01 5.948575735092163086e-01 4.214433133602142334e-01 4.170219302177429199e-01 -1.201917156577110291e-01 -2.819803357124328613e-01 3.152929246425628662e-01
2.737168967723846436e-02 -2.015429884195327759e-01 5.493376851081848145e-01 2.593042850494384766e-01 7.145649194717407227e-01 2.213177978992462158e-01 1.417287886142730713e-01 -9.974472224712371826e-02
-3.628815412521362305e-01 3.561792671680450439e-01 1.994859874248504639e-01 3.076346814632415771e-01 4.870128333568572998e-01 -5.426405668258666992e-01 -1.951286196708679199e-01 1.931428909301757812e-01
-2.440603077411651611e-02 -2.118226885795593262e-01 -3.335118889808654785e-01 4.307767748832702637e-02 6.229189634323120117e-01 -6.709873080253601074e-01 -5.166101455688476562e-02 2.299744822084903717e-02
1.884842216968536377e-01 -1.406291425228118896e-01 4.720386117696762085e-02 -3.582562878727912903e-02 6.336150169372558594e-01 -6.758399605751037598e-01 -2.479768246412277222e-01 -1.465106606483459473e-01
-3.606564998626708984e-01 9.695350378751754761e-02 4.191739112138748169e-02 -5.804886296391487122e-02 4.087872505187988281e-01 -1.333984285593032837e-01 -6.778855919837951660e-01 -4.593138694763183594e-01
-3.383533284068107605e-02 -4.183443784713745117e-01 1.358751356601715088e-01 5.669531226158142090e-01 4.776818454265594482e-01 3.922344446182250977e-01 4.008600115776062012e-02 -3.167186975479125977e-01
1.804092079401016235e-01 -8.737796545028686523e-02 1.753677986562252045e-02 5.080482363700866699e-01 7.109597325325012207e-01 -2.392334789037704468e-01 5.233667045831680298e-02 -3.687295913696289062e-01
-8.976402878761291504e-01 -1.138657797127962112e-03 1.262508928775787354e-01 2.205081731081008911e-01 1.049091443419456482e-01 -1.452823430299758911e-01 -2.668485343456268311e-01 -1.623464375734329224e-01
-7.256175279617309570e-01 -1.943816244602203369e-01 2.008698880672454834e-02 7.050847262144088745e-02 2.903183400630950928e-01 -1.055527031421661377e-01 -1.463303565979003906e-01 -5.598942041397094727e-01
-3.709518909454345703e-01 2.862801849842071533e-01 -3.109270930290222168e-01 2.953025698661804199e-01 3.962560594081878662e-01 -3.362703919410705566e-01 -5.310156941413879395e-01 -2.109139710664749146e-01
-5.954627320170402527e-02 -1.177442669868469238e-01 3.443848192691802979e-01 4.718634784221649170e-01 3.345077931880950928e-01 -1.987768411636352539e-01 -3.914148807525634766e-01 5.802769064903259277e-01
7.065614312887191772e-02 -2.201372832059860229e-01 -5.136815905570983887e-01 2.624967396259307861e-01 5.031871199607849121e-01 2.102810591459274292e-01 -4.056282043457031250e-01 -3.896465599536895752e-01
1.707159429788589478e-01 -2.807777225971221924e-01 -2.688095569610595703e-01 3.596366941928863525e-01 4.427576363086700439e-01 -3.153875470161437988e-01 -4.108284115791320801e-01 -4.755408465862274170e-01
-5.821753740310668945e-01 -5.119493603706359863e-01 -2.253587245941162109e-01 9.970256686210632324e-02 2.209432572126388550e-01 5.117360875010490417e-02 -2.518813014030456543e-01 -4.726241528987884521e-01
-8.449610322713851929e-02 -2.830813825130462646e-01 5.420262366533279419e-02 3.273607194423675537e-01 2.861981391906738281e-01 -2.968374788761138916e-01 -4.541699290275573730e-01 -6.529397368431091309e-01
-3.082127869129180908e-01 -1.248863637447357178e-01 -9.459479153156280518e-02 2.693564593791961670e-01 2.971889674663543701e-01 -2.976203858852386475e-01 -5.308182835578918457e-01 -5.909653902053833008e-01
-5.919098854064941406e-01 -4.251279532909393311e-01 -2.038599550724029541e-01 1.595653444528579712e-01 2.158623784780502319e-01 7.188469171524047852e-02 -2.447695434093475342e-01 -5.387140512466430664e-01
-2.998758666217327118e-02 -6.038637831807136536e-02 -5.046385899186134338e-02 8.482211232185363770e-01 4.734457731246948242e-01 -1.475908756256103516e-01 -9.015751630067825317e-02 -1.391628533601760864e-01
-4.756687581539154053e-01 -4.081839025020599365e-01 7.461195439100265503e-02 1.953241974115371704e-01 -4.051248542964458466e-03 2.526955902576446533e-01 -6.928606629371643066e-01 -1.395686566829681396e-01
-4.657220542430877686e-01 -2.545632719993591309e-01 -2.581224441528320312e-01 -1.871964782476425171e-01 2.619822323322296143e-01 7.112680375576019287e-02 -7.361486554145812988e-01 -3.197549656033515930e-02
-3.490825593471527100e-01 -3.242493271827697754e-01 -1.043099239468574524e-01 1.623832583427429199e-01 1.073196977376937866e-01 -3.281589448451995850e-01 -7.069840431213378906e-01 -3.416470885276794434e-01
-3.720668852329254150e-01 -3.287110924720764160e-01 1.947577297687530518e-01 -1.452660411596298218e-01 3.350634872913360596e-01 3.650214076042175293e-01 -6.369625329971313477e-01 -2.079740166664123535e-01
3.604090586304664612e-02 2.742980718612670898e-01 7.387749105691909790e-02 -5.660435557365417480e-02 8.176663517951965332e-01 -7.350888103246688843e-02 -4.797515571117401123e-01 1.032300293445587158e-01
-3.820846378803253174e-01 -4.869658052921295166e-01 -5.486994236707687378e-02 -2.128807157278060913e-01 3.254492282867431641e-01 8.671529591083526611e-02 -5.618715882301330566e-01 -3.733770847320556641e-01
-5.270652770996093750e-01 1.506019383668899536e-01 -3.419677019119262695e-01 2.706917822360992432e-01 2.864569425582885742e-01 -2.181858271360397339e-01 -5.393371582031250000e-01 -2.979230582714080811e-01
2.423904389142990112e-01 -1.409511268138885498e-01 1.801811605691909790e-01 6.186490058898925781e-01 4.124904572963714600e-01 9.885925799608230591e-02 -5.312468409538269043e-01 2.098640203475952148e-01
-2.270714342594146729e-01 -5.944684743881225586e-01 1.904127746820449829e-02 -1.735855825245380402e-02 2.567292749881744385e-01 -6.462797522544860840e-01 -2.892271876335144043e-01 1.647488623857498169e-01
4.612950980663299561e-02 -6.814370304346084595e-02 -5.681346654891967773e-01 3.120037019252777100e-01 4.730104207992553711e-01 -2.560182511806488037e-01 -4.745172262191772461e-01 -2.421865314245223999e-01
-2.146144956350326538e-01 -3.204164505004882812e-01 6.004492044448852539e-01 6.176318228244781494e-02 2.609012722969055176e-01 -5.240547060966491699e-01 -2.972316145896911621e-01 -2.363693416118621826e-01
1.463928222656250000e-01 -7.118380069732666016e-02 3.104998767375946045e-01 -3.374084085226058960e-02 7.436459660530090332e-01 -1.974512636661529541e-01 -5.009913444519042969e-01 -1.815621107816696167e-01
-7.719539999961853027e-01 -1.752199381589889526e-01 3.271194174885749817e-02 2.474611699581146240e-01 1.689616292715072632e-01 -3.641067147254943848e-01 -1.860018223524093628e-01 -3.396460115909576416e-01
-2.220918536186218262e-01 -2.992773056030273438e-01 5.728556215763092041e-02 5.610849857330322266e-01 6.400900483131408691e-01 1.790246516466140747e-01 3.073886632919311523e-01 -8.220366388559341431e-02
-3.380150496959686279e-01 -3.461278975009918213e-01 4.492716193199157715e-01 5.209016799926757812e-01 4.364319145679473877e-01 1.831037998199462891e-01 2.607846260070800781e-01 2.737458050251007080e-02
-6.626677513122558594e-01 -1.635774075984954834e-01 1.658630222082138062e-01 3.468251526355743408e-01 4.071896150708198547e-02 9.339392185211181641e-02 -4.821049273014068604e-01 -3.788274228572845459e-01
-3.114086389541625977e-01 -5.883013606071472168e-01 5.227009207010269165e-02 1.164229959249496460e-01 1.407957375049591064e-01 -1.243654265999794006e-01 -4.692335426807403564e-01 -5.340127944946289062e-01
-1.054479852318763733e-01 -1.036612987518310547e-01 5.424517989158630371e-01 7.348228991031646729e-02 7.881637215614318848e-01 1.355222985148429871e-02 2.184890955686569214e-01 -9.673783928155899048e-02
-8.736463785171508789e-01 -2.682003378868103027e-01 -4.327804595232009888e-02 1.789078712463378906e-01 7.025746256113052368e-02 -1.614260375499725342e-01 -2.115761786699295044e-01 -2.348845005035400391e-01
7.749659568071365356e-02 1.616247892379760742e-01 7.527952641248703003e-02 -1.699454784393310547e-01 8.066759109497070312e-01 9.758830815553665161e-02 -3.787736296653747559e-01 -3.600060343742370605e-01
-6.391714215278625488e-01 6.185910105705261230e-02 -1.485652178525924683e-01 2.275029718875885010e-01 1.618246734142303467e-01 -1.901435405015945435e-01 -6.373100280761718750e-01 -2.128337472677230835e-01
1.973221451044082642e-01 6.886923313140869141e-02 7.180461287498474121e-02 -1.658338308334350586e-01 8.769305944442749023e-01 -2.067848108708858490e-03 -3.917654454708099365e-01 3.424052521586418152e-02
1.386779546737670898e-01 -1.686758100986480713e-01 1.261872053146362305e-01 3.017579913139343262e-01 8.581412434577941895e-01 4.216291010379791260e-02 1.320346295833587646e-01 -2.995307743549346924e-01
-4.421488046646118164e-01 9.778748452663421631e-02 -2.819646298885345459e-01 4.135257303714752197e-01 2.577790021896362305e-01 -2.628622949123382568e-01 -5.180728435516357422e-01 -3.748180568218231201e-01
-8.163142204284667969e-01 -1.275259107351303101e-01 -9.841430932283401489e-02 1.970926821231842041e-01 2.203871160745620728e-01 -3.230780363082885742e-01 -1.171746253967285156e-01 -3.196209669113159180e-01
8.173224329948425293e-02 -8.611836284399032593e-02 1.762911826372146606e-01 4.087978899478912354e-01 4.676643013954162598e-01 -1.850189641118049622e-02 -4.382679760456085205e-01 6.136597394943237305e-01
-3.310021162033081055e-01 -2.110488712787628174e-01 3.230995237827301025e-01 -3.343905806541442871e-01 6.049452424049377441e-01 4.024743735790252686e-01 -3.161347806453704834e-01 4.242754355072975159e-02
-3.692014515399932861e-01 -3.062825500965118408e-01 -3.149843961000442505e-02 2.412795275449752808e-01 1.742327213287353516e-01 -4.309874475002288818e-01 -5.277974009513854980e-01 -4.647538661956787109e-01
-6.020832061767578125e-01 2.343455255031585693e-01 -2.322234362363815308e-01 3.520310819149017334e-01 2.923341095447540283e-01 -6.847067922353744507e-02 -4.194514155387878418e-01 -3.723404407501220703e-01
8.635833859443664551e-02 -3.784115314483642578e-01 -2.513769268989562988e-01 6.991101503372192383e-01 5.261099934577941895e-01 1.412287056446075439e-01 -1.021691411733627319e-02 2.366298250854015350e-02
-1.814195513725280762e-01 -4.818476438522338867e-01 9.232825040817260742e-02 6.834803819656372070e-01 4.015763103961944580e-01 8.368197828531265259e-02 1.445295512676239014e-01 -2.647356390953063965e-01
-2.268436700105667114e-01 -3.700445592403411865e-01 4.460507631301879883e-01 -2.805863618850708008e-01 5.029660463333129883e-01 3.181765377521514893e-01 -3.776836097240447998e-01 -1.925172954797744751e-01
-4.858268366660922766e-04 -4.780648946762084961e-01 -2.446743696928024292e-01 1.449909657239913940e-01 2.774093449115753174e-01 -1.514209806919097900e-01 -6.086682081222534180e-01 -4.692595303058624268e-01
-1.448070108890533447e-01 -1.030026450753211975e-01 -3.459347784519195557e-02 8.471343517303466797e-01 4.704490303993225098e-01 -2.029799483716487885e-02 -1.132974550127983093e-01 -1.225456222891807556e-01
-5.858520865440368652e-01 -1.563674956560134888e-01 1.861267536878585815e-01 -3.257997930049896240e-01 5.186157822608947754e-01 4.196983575820922852e-01 -1.728830784559249878e-01 -1.286082267761230469e-01
-4.036669433116912842e-01 -4.998802840709686279e-01 -3.224414288997650146e-01 -1.024454683065414429e-01 5.906732082366943359e-01 -9.631092660129070282e-03 1.775106787681579590e-01 3.036632835865020752e-01
-6.137005090713500977e-01 -1.666818112134933472e-01 -3.094363398849964142e-02 -1.094554215669631958e-01 2.996239364147186279e-01 2.240823805332183838e-01 -6.590167880058288574e-01 -9.143507480621337891e-02
5.788969993591308594e-02 -2.442831397056579590e-01 2.202352881431579590e-01 6.024654209613800049e-02 9.067788124084472656e-01 -8.723490685224533081e-02 2.199688106775283813e-01 -8.122295886278152466e-02
6.284441053867340088e-02 -6.220389008522033691e-01 2.445154488086700439e-01 4.010755121707916260e-01 3.162840604782104492e-01 -2.164947390556335449e-01 -2.571373879909515381e-01 4.188597202301025391e-01
-6.412658840417861938e-02 4.506150633096694946e-02 1.378637403249740601e-01 -2.652030885219573975e-01 5.711092352867126465e-01 -1.738440692424774170e-01 -6.961243152618408203e-01 2.520742714405059814e-01
-5.387798547744750977e-01 -2.020452171564102173e-02 -1.949163973331451416e-01 2.841793894767761230e-01 2.495681494474411011e-01 -5.204570293426513672e-01 -3.635413348674774170e-01 -3.538867533206939697e-01
-8.248018622398376465e-01 1.010938808321952820e-01 -1.000529602169990540e-01 3.463448211550712585e-02 5.177311897277832031e-01 -1.472583711147308350e-01 4.607375711202621460e-02 -8.011581003665924072e-02
-4.917650222778320312e-01 -2.241816818714141846e-01 -2.829591333866119385e-01 -1.313538849353790283e-01 2.105050384998321533e-01 -1.379099041223526001e-01 -7.392986416816711426e-01 -2.638148516416549683e-02
-2.502166032791137695e-01 -1.718048900365829468e-01 5.781894177198410034e-02 1.783668845891952515e-01 7.940393090248107910e-01 2.291041910648345947e-01 3.569661080837249756e-01 -2.496097236871719360e-01
-2.920030653476715088e-01 -1.304804831743240356e-01 -2.493918836116790771e-01 -3.796579241752624512e-01 7.330423593521118164e-01 1.701190173625946045e-01 -2.435761392116546631e-01 2.564210295677185059e-01
-1.028497815132141113e-01 -3.359116911888122559e-01 -1.381463557481765747e-01 8.184092044830322266e-01 3.740035891532897949e-01 -1.290301531553268433e-01 -9.721615910530090332e-02 1.474069505929946899e-01
-6.327647715806961060e-02 -2.651860713958740234e-01 5.176178738474845886e-02 1.509140133857727051e-01 4.560607075691223145e-01 -4.166267812252044678e-02 -4.536297619342803955e-01 -6.962119936943054199e-01
-2.473125308752059937e-01 3.891812562942504883e-01 2.685727477073669434e-01 -4.464874416589736938e-02 7.097771763801574707e-01 1.692608445882797241e-01 -3.933571577072143555e-01 1.615145504474639893e-01
2.632988989353179932e-01 -2.303250432014465332e-01 -2.210230529308319092e-01 5.768542885780334473e-01 6.223099827766418457e-01 -7.339836657047271729e-02 -1.848207563161849976e-01 2.630517482757568359e-01
-5.766280293464660645e-01 1.421912610530853271e-01 -5.171340703964233398e-02 3.894720375537872314e-01 2.088574618101119995e-01 2.483257278800010681e-02 -5.052438378334045410e-01 -4.397836327552795410e-01
-3.241592943668365479e-01 -3.286775350570678711e-01 -5.818889290094375610e-02 1.029308885335922241e-01 2.493638545274734497e-01 5.457226634025573730e-01 -6.384763121604919434e-01 -7.255176454782485962e-02
1.173891220241785049e-02 2.756183743476867676e-01 -1.828873306512832642e-01 4.301078990101814270e-02 7.824064493179321289e-01 -4.700751602649688721e-02 -5.170290470123291016e-01 8.312771469354629517e-02
-2.518966980278491974e-02 6.212355196475982666e-02 2.233608514070510864e-01 8.509860038757324219e-01 3.151211738586425781e-01 1.120103243738412857e-02 -3.485089838504791260e-01 2.353007160127162933e-02
-1.302450150251388550e-01 -7.626689225435256958e-02 6.560382992029190063e-02 9.051091074943542480e-01 3.658071160316467285e-01 2.485137432813644409e-02 -1.139962896704673767e-01 7.915592193603515625e-02
-2.405632436275482178e-01 -2.311895638704299927e-01 5.971071124076843262e-02 1.371729467064142227e-02 4.115357995033264160e-01 1.284366566687822342e-02 -5.113881230354309082e-01 -6.737080812454223633e-01
6.706326454877853394e-02 -1.015422195196151733e-01 -1.259947270154953003e-01 5.898523330688476562e-01 6.680180430412292480e-01 -3.228232264518737793e-01 -1.156365871429443359e-01 -2.399101406335830688e-01
-8.819260597229003906e-01 -2.226297743618488312e-02 8.980317972600460052e-03 -5.167223140597343445e-02 4.188071787357330322e-01 -1.221790239214897156e-01 7.643234729766845703e-02 -1.509668231010437012e-01
-2.845840454101562500e-01 -6.133388876914978027e-01 -2.212119698524475098e-01 -4.162212461233139038e-02 5.327275991439819336e-01 -2.007745802402496338e-01 9.132940322160720825e-02 3.996371030807495117e-01
-5.676980018615722656e-01 -4.891996085643768311e-02 1.065212488174438477e-01 2.537439763545989990e-01 2.275774478912353516e-01 -2.578884065151214600e-01 -4.057510793209075928e-01 -5.627264380455017090e-01
-9.927874803543090820e-02 -7.337328046560287476e-02 -5.273293256759643555e-01 2.494511604309082031e-01 4.004364609718322754e-01 -1.206855624914169312e-01 -6.279854774475097656e-01 -2.741856276988983154e-01
-1.615765243768692017e-01 -2.428993880748748779e-01 1.242579668760299683e-01 8.140680193901062012e-01 4.693218171596527100e-01 -9.397216886281967163e-02 8.631666004657745361e-02 -1.420848257839679718e-02
-6.129420995712280273e-01 -3.027331233024597168e-01 2.537123858928680420e-01 -6.961163878440856934e-02 6.808774918317794800e-02 -1.962363719940185547e-01 -6.479840874671936035e-01 -2.027187868952751160e-02
-1.331214159727096558e-01 -1.451520472764968872e-01 6.299954652786254883e-02 2.055835276842117310e-01 3.658921718597412109e-01 -2.257565408945083618e-01 -5.757805705070495605e-01 -6.313555836677551270e-01
-3.311356604099273682e-01 -4.430884718894958496e-01 3.064126074314117432e-01 -1.031548678874969482e-01 2.002900242805480957e-01 -5.245785117149353027e-01 -5.219843983650207520e-01 -4.154478013515472412e-02
-1.045120358467102051e-01 -3.339941501617431641e-01 1.486501693725585938e-01 8.166360259056091309e-01 3.985580205917358398e-01 -6.436885893344879150e-02 -3.391333669424057007e-02 -1.561790406703948975e-01
-6.619175896048545837e-03 -1.781190633773803711e-01 -2.510691881179809570e-01 -2.036221921443939209e-01 8.088985681533813477e-01 1.235884875059127808e-01 -2.331427335739135742e-01 3.738788664340972900e-01
-4.373734295368194580e-01 5.279774591326713562e-02 -1.696001291275024414e-01 -2.972020208835601807e-01 6.815183758735656738e-01 1.386986523866653442e-01 -3.016113638877868652e-01 3.378604948520660400e-01
-5.099359750747680664e-01 -1.489255577325820923e-01 -1.492248624563217163e-01 -2.046549469232559204e-01 2.528902292251586914e-01 7.445245236158370972e-02 -7.633387446403503418e-01 3.810609132051467896e-02
1.822624504566192627e-01 1.251565665006637573e-01 1.281112134456634521e-01 -1.551041901111602783e-01 8.163133263587951660e-01 -6.658922135829925537e-02 -4.466632008552551270e-01 -2.008408308029174805e-01
-3.023955225944519043e-01 1.541739106178283691e-01 -7.946489751338958740e-02 -4.457645863294601440e-02 5.519469380378723145e-01 1.083016544580459595e-01 -5.046091079711914062e-01 -5.527031421661376953e-01
1.938029890879988670e-04 -4.137966036796569824e-01 -3.542608320713043213e-01 3.343646824359893799e-01 3.005352914333343506e-01 8.881986886262893677e-02 -5.530143976211547852e-01 -4.329392313957214355e-01
-5.436180904507637024e-02 -4.919495284557342529e-01 1.408997923135757446e-01 -1.660574525594711304e-01 4.667503833770751953e-01 1.635019630193710327e-01 -4.373267889022827148e-01 -5.213052630424499512e-01
-9.488875977694988251e-03 -1.860133409500122070e-01 1.848117560148239136e-01 7.411708235740661621e-01 3.689618110656738281e-01 1.592897810041904449e-02 -3.146352767944335938e-01 3.826716840267181396e-01
-2.537895143032073975e-01 -2.439941614866256714e-01 1.323418617248535156e-01 -2.922027111053466797e-01 2.906555533409118652e-01 -2.181937992572784424e-01 -7.813272476196289062e-01 1.749271601438522339e-01
-3.834677040576934814e-01 8.425690233707427979e-02 5.803593993186950684e-01 -2.380443960428237915e-01 5.522972345352172852e-01 1.601866036653518677e-01 -3.464770615100860596e-01 4.040810093283653259e-02
2.709586024284362793e-01 -3.098269402980804443e-01 -9.040643274784088135e-02 -2.086271941661834717e-01 6.490429043769836426e-01 -5.021344423294067383e-01 -3.117810487747192383e-01 -9.103363752365112305e-02
-2.405273020267486572e-01 -6.478285789489746094e-01 1.852259188890457153e-01 -1.041443720459938049e-01 2.203245311975479126e-01 2.225908488035202026e-01 -5.249764919281005859e-01 -3.219004869461059570e-01
-5.189439058303833008e-01 -1.185636743903160095e-01 -2.417288348078727722e-02 3.669057190418243408e-01 2.249222099781036377e-01 -1.149914786219596863e-01 -3.729696571826934814e-01 -6.152368783950805664e-01
-2.299944162368774414e-01 -3.308945000171661377e-01 5.943806171417236328e-01 -2.941486239433288574e-01 4.528929889202117920e-01 2.644196748733520508e-01 -3.431406617164611816e-01 -7.088180631399154663e-02
-5.487380027770996094e-01 -2.170294970273971558e-01 2.858840823173522949e-01 8.841955661773681641e-02 2.642222642898559570e-01 -6.442691087722778320e-01 -1.380419582128524780e-01 2.414235025644302368e-01
-5.369274616241455078e-01 -1.568134725093841553e-01 -1.304036229848861694e-01 -1.246587187051773071e-01 2.103534638881683350e-01 -1.923220902681350708e-01 -7.570667266845703125e-01 1.368003990501165390e-02
1.258771270513534546e-01 -3.055481016635894775e-01 2.038545161485671997e-01 2.845437526702880859e-01 8.057946562767028809e-01 -2.919859066605567932e-02 1.630013734102249146e-01 3.025665581226348877e-01
-1.892593204975128174e-01 -1.576050072908401489e-01 2.773316800594329834e-01 5.892736315727233887e-01 4.914334118366241455e-01 -4.361840784549713135e-01 2.183617651462554932e-01 -1.890505999326705933e-01
-7.621228694915771484e-01 4.177511204034090042e-03 -2.109491676092147827e-01 1.762446947395801544e-02 4.685484766960144043e-01 -3.441585302352905273e-01 2.615351462736725807e-03 1.906607002019882202e-01
-6.721010804176330566e-01 -4.724175110459327698e-02 -3.314212560653686523e-01 1.380877643823623657e-01 6.129064559936523438e-01 -3.508861735463142395e-02 1.619002074003219604e-01 -1.185020729899406433e-01
-3.409769758582115173e-02 -6.110567450523376465e-01 1.040285900235176086e-01 2.109439820051193237e-01 6.700480580329895020e-01 2.548502087593078613e-01 2.191594988107681274e-01 9.046428650617599487e-02
-3.872975707054138184e-01 -6.956543922424316406e-01 2.559224963188171387e-01 -2.725226059556007385e-02 1.866431832313537598e-01 2.014706432819366455e-01 -2.458550781011581421e-01 -4.049144089221954346e-01
-3.854130804538726807e-01 -4.830151796340942383e-01 -1.620973795652389526e-01 1.308733038604259491e-02 5.992608517408370972e-02 -4.232936203479766846e-01 -6.161810159683227539e-01 1.710515916347503662e-01
-5.474661588668823242e-01 -3.692508488893508911e-02 1.092844977974891663e-01 2.590206265449523926e-01 2.127742022275924683e-01 -1.067430302500724792e-01 -5.395113229751586914e-01 -5.216736197471618652e-01
-1.233908832073211670e-01 -2.877549231052398682e-01 1.546728610992431641e-01 8.179826140403747559e-01 4.162706136703491211e-01 -9.204158931970596313e-02 9.919226169586181641e-03 -1.646254509687423706e-01
-2.557014226913452148e-01 -2.383349686861038208e-01 4.692403599619865417e-02 6.636548042297363281e-02 2.475140988826751709e-01 2.658979296684265137e-01 -8.534313440322875977e-01 -1.043883189558982849e-01
1.216633766889572144e-01 -7.456369698047637939e-02 -4.240928683429956436e-03 7.741324901580810547e-01 5.597806572914123535e-01 -1.827064342796802521e-02 -2.182962000370025635e-01 1.378322541713714600e-01
-5.491986274719238281e-01 -4.176985621452331543e-01 -1.669156551361083984e-02 -3.315129578113555908e-01 4.516333639621734619e-01 1.475038081407546997e-01 -1.270215064287185669e-01 -4.145657420158386230e-01
1.315501239150762558e-02 -5.045142173767089844e-01 4.742557704448699951e-01 3.919593691825866699e-01 1.489548832178115845e-01 2.454513683915138245e-02 -5.255421996116638184e-01 2.603017687797546387e-01
-1.705824434757232666e-01 -2.332384437322616577e-01 2.223503738641738892e-01 -1.116474997252225876e-02 8.634310364723205566e-01 1.267314851284027100e-01 2.557000219821929932e-01 1.999518722295761108e-01
2.698438428342342377e-02 -1.087355688214302063e-01 3.582730889320373535e-01 7.002299427986145020e-01 3.619650006294250488e-01 -2.428084015846252441e-01 -3.150389492511749268e-01 2.820331454277038574e-01
-1.868238300085067749e-01 -5.735744833946228027e-01 1.021249666810035706e-01 1.222482696175575256e-01 3.032198548316955566e-01 -6.657550930976867676e-01 -1.899628043174743652e-01 1.986886560916900635e-01
1.528923362493515015e-01 -2.799953520298004150e-01 3.276957664638757706e-03 2.269663959741592407e-01 8.340155482292175293e-01 -1.038069278001785278e-02 1.405150592327117920e-01 -3.623090982437133789e-01
-1.402013897895812988e-01 9.004578739404678345e-02 -3.207017481327056885e-01 -5.952785722911357880e-04 6.466899514198303223e-01 4.897857010364532471e-01 -4.461317658424377441e-01 1.106969565153121948e-01
4.814595356583595276e-02 -8.447545766830444336e-02 -5.519278049468994141e-01 2.731620967388153076e-01 5.154073238372802734e-01 -7.648119330406188965e-02 -5.083945989608764648e-01 -2.852101624011993408e-01
-3.075973391532897949e-01 -1.076533421874046326e-01 -7.990904152393341064e-02 -2.965610921382904053e-01 4.173117876052856445e-01 1.862266361713409424e-01 -7.656017541885375977e-01 6.697154790163040161e-02
3.615580126643180847e-02 -4.172733724117279053e-01 8.531408011913299561e-02 8.267839252948760986e-02 7.908715605735778809e-01 -1.983398338779807091e-03 2.245179861783981323e-01 3.668398261070251465e-01
-3.012968897819519043e-01 -2.474792897701263428e-01 3.932866081595420837e-02 -4.599230289459228516e-01 5.201436877250671387e-01 5.883922427892684937e-02 -5.908313989639282227e-01 1.086509898304939270e-01
-6.390510797500610352e-01 -2.120105475187301636e-01 -2.294947206974029541e-01 -1.223922148346900940e-01 2.046613097190856934e-01 -2.604446001350879669e-02 -6.564099192619323730e-01 -7.469324022531509399e-02
-5.885929614305496216e-02 -1.817512363195419312e-01 3.296381831169128418e-01 7.977312803268432617e-02 8.595141768455505371e-01 3.106475435197353363e-02 2.086219936609268188e-01 2.553905546665191650e-01
-4.679629802703857422e-01 -5.532655119895935059e-01 2.408099323511123657e-01 1.854921132326126099e-01 2.782301604747772217e-01 -5.244372487068176270e-01 1.602397710084915161e-01 6.624233722686767578e-02
2.889959812164306641e-01 -7.260479032993316650e-02 1.862575411796569824e-01 6.176494359970092773e-01 5.826146602630615234e-01 -1.365922242403030396e-01 -3.305854499340057373e-01 1.662629544734954834e-01
-4.460835158824920654e-01 -3.419681191444396973e-01 -2.064413279294967651e-01 -2.187174707651138306e-01 2.030466049909591675e-01 -1.287515014410018921e-01 -7.317689657211303711e-01 -1.792430132627487183e-02
-4.972966015338897705e-01 -3.639680445194244385e-01 -1.036180704832077026e-01 2.782388962805271149e-02 3.775056600570678711e-01 -1.215468570590019226e-01 -4.362045228481292725e-02 6.704667210578918457e-01
-6.132999062538146973e-02 -1.397611349821090698e-01 2.109399763867259026e-03 1.017200425267219543e-01 9.092243313789367676e-01 -7.734622061252593994e-02 2.884053885936737061e-01 -2.247331291437149048e-01
-1.200860664248466492e-01 3.223787760362029076e-03 1.048414558172225952e-01 1.587132215499877930e-01 9.140120744705200195e-01 1.304729375988245010e-02 2.912504971027374268e-01 -1.702128499746322632e-01
-2.528121173381805420e-01 -5.605562925338745117e-01 2.249895781278610229e-01 -2.007440477609634399e-02 1.540459990501403809e-01 1.763803809881210327e-01 -5.994870662689208984e-01 -3.957455754280090332e-01
-2.935287654399871826e-01 4.673236906528472900e-01 2.028447687625885010e-01 1.217398047447204590e-01 6.835131645202636719e-01 -3.857836127281188965e-01 -9.760284423828125000e-02 -1.180561557412147522e-01
-5.190798640251159668e-01 -4.101833403110504150e-01 1.672689616680145264e-01 -2.007486857473850250e-02 3.007732331752777100e-02 -9.739958494901657104e-02 -7.193097472190856934e-01 -7.826840132474899292e-02
-5.682403445243835449e-01 -3.074225187301635742e-01 6.664615124464035034e-02 -1.916095167398452759e-01 4.622938632965087891e-01 2.833535671234130859e-01 -1.110054627060890198e-01 -4.848827719688415527e-01
-2.595477998256683350e-01 1.732084304094314575e-01 -6.690406799316406250e-02 -2.870615124702453613e-01 7.037283778190612793e-01 -6.890900433063507080e-02 -4.729658961296081543e-01 3.034378588199615479e-01
-3.067151643335819244e-02 -3.541757166385650635e-01 -5.439086556434631348e-01 2.173498123884201050e-01 3.057385385036468506e-01 1.412258390337228775e-02 -6.249790787696838379e-01 -2.150975763797760010e-01
8.282530307769775391e-02 -2.110272794961929321e-01 3.167308866977691650e-01 4.655819758772850037e-02 8.902714848518371582e-01 1.184072494506835938e-01 1.010279580950737000e-01 1.712049692869186401e-01
-1.125612258911132812e-01 -2.597576081752777100e-01 1.606941223144531250e-01 -3.285271823406219482e-01 6.092804074287414551e-01 3.016036450862884521e-01 -5.514605045318603516e-01 -1.407382190227508545e-01
-4.995702803134918213e-01 -3.449135124683380127e-01 -7.978703081607818604e-02 -2.447677999734878540e-01 4.522626101970672607e-01 2.951805591583251953e-01 -2.039806246757507324e-01 -4.815659224987030029e-01
-1.340915858745574951e-01 -9.465213119983673096e-02 -2.424674630165100098e-01 -1.935954391956329346e-01 6.516585946083068848e-01 3.512655794620513916e-01 -4.915480613708496094e-01 2.951692044734954834e-01
4.085657745599746704e-02 -3.822537064552307129e-01 2.906650304794311523e-01 5.924065709114074707e-01 2.178587466478347778e-01 1.321547180414199829e-01 -5.129748582839965820e-01 2.978435158729553223e-01
-1.796018481254577637e-01 -4.630493521690368652e-01 6.470768153667449951e-02 -4.432221055030822754e-01 4.341992437839508057e-01 2.045972459018230438e-02 -5.921968817710876465e-01 1.142409890890121460e-01
-5.871536582708358765e-02 1.886732876300811768e-01 -1.187989711761474609e-01 -1.370628131553530693e-03 9.375209808349609375e-01 -2.441225796937942505e-01 -8.270825445652008057e-02 -3.817739337682723999e-02
-4.319775104522705078e-01 -2.663533091545104980e-01 -1.689562797546386719e-01 1.088379789143800735e-02 2.241500318050384521e-01 4.981256127357482910e-01 -6.427960991859436035e-01 -4.719535633921623230e-02
-8.281431198120117188e-01 -2.062639594078063965e-01 1.570805609226226807e-01 1.315779387950897217e-01 1.035392656922340393e-01 -1.216424405574798584e-01 -2.506414055824279785e-01 -3.759104013442993164e-01
-5.679430365562438965e-01 -3.853568807244300842e-02 9.952813386917114258e-02 2.614815235137939453e-01 2.615064084529876709e-01 4.984200373291969299e-02 -3.427651822566986084e-01 -6.397808194160461426e-01
-2.591729164123535156e-01 -3.505870401859283447e-01 1.887985616922378540e-01 2.312889695167541504e-01 1.819046735763549805e-01 -3.080490827560424805e-01 -4.992783367633819580e-01 -5.861025452613830566e-01
-2.545095682144165039e-01 2.619531154632568359e-01 1.147462874650955200e-01 5.210466980934143066e-01 2.997951805591583252e-01 -3.814223408699035645e-01 -4.377520382404327393e-01 -3.936525583267211914e-01
-4.231156408786773682e-01 2.266009747982025146e-01 -1.572842448949813843e-01 3.602967560291290283e-01 2.689929604530334473e-01 -4.623008370399475098e-01 -5.389028191566467285e-01 -1.964119374752044678e-01
-2.357922680675983429e-02 1.032253503799438477e-01 1.587491482496261597e-01 -4.890461266040802002e-02 8.841758370399475098e-01 -3.470792174339294434e-01 -1.953983604907989502e-01 -1.441672146320343018e-01
-5.495955348014831543e-01 -5.966433882713317871e-01 -8.934176713228225708e-02 -9.358963370323181152e-02 3.055429756641387939e-01 -1.231265515089035034e-01 -3.284090012311935425e-02 4.643546044826507568e-01
-2.471994310617446899e-01 -4.244537353515625000e-01 5.186764597892761230e-01 3.786758482456207275e-01 2.566806077957153320e-01 -4.911848008632659912e-01 8.448050916194915771e-02 -1.789592206478118896e-01
-4.468593299388885498e-01 -4.108026623725891113e-01 -5.621070265769958496e-01 3.731035292148590088e-01 2.859312891960144043e-01 -1.413638889789581299e-01 -8.204693906009197235e-03 2.730925083160400391e-01
-1.596816331148147583e-01 -4.300263524055480957e-01 1.643244363367557526e-02 -1.863728165626525879e-01 3.940319120883941650e-01 4.168713390827178955e-01 -6.082546114921569824e-01 -2.357063889503479004e-01
-1.881132423877716064e-01 -3.896434307098388672e-01 1.131114885210990906e-01 2.487093657255172729e-01 2.224206030368804932e-01 -7.230827808380126953e-01 -3.108393847942352295e-01 2.630592882633209229e-01
-4.392731189727783203e-01 -4.944597184658050537e-01 -1.317120045423507690e-01 1.579107493162155151e-01 -5.983651429414749146e-02 4.539139568805694580e-02 -7.173622846603393555e-01 3.926945384591817856e-03
-7.028597593307495117e-02 -5.065574659965932369e-04 3.644628822803497314e-01 7.408511638641357422e-01 2.804856002330780029e-01 -2.202842533588409424e-01 -3.553647100925445557e-01 2.447132170200347900e-01
-8.067898750305175781e-01 8.754633367061614990e-02 1.896094530820846558e-01 2.719268798828125000e-01 1.518298089504241943e-01 -3.458319902420043945e-01 -2.626239657402038574e-01 -1.410905271768569946e-01
-6.900688260793685913e-02 -3.040914237499237061e-01 2.258103489875793457e-01 3.318046629428863525e-01 7.612813711166381836e-01 -2.530302479863166809e-02 2.768977284431457520e-01 -2.912389039993286133e-01
-1.361064761877059937e-01 3.502143621444702148e-01 -1.848430931568145752e-01 -5.209793802350759506e-03 7.506626844406127930e-01 2.627111673355102539e-01 -4.374261498451232910e-01 2.788556180894374847e-02
-3.506172448396682739e-02 -2.993662655353546143e-01 3.230691850185394287e-01 7.288698554039001465e-01 4.127599298954010010e-01 1.297248061746358871e-02 -1.499091088771820068e-01 2.837494313716888428e-01
-3.457885980606079102e-01 -1.682330369949340820e-01 1.179391816258430481e-01 -1.895171850919723511e-01 2.001600265502929688e-01 -1.960996240377426147e-01 -8.302100300788879395e-01 1.858324110507965088e-01
-9.586492925882339478e-02 -4.248186945915222168e-01 -1.210957020521163940e-01 7.124700546264648438e-01 5.152561068534851074e-01 1.024070307612419128e-01 1.054474413394927979e-01 -3.107937425374984741e-02
-2.099744975566864014e-01 -2.816163301467895508e-01 -1.284168809652328491e-01 7.770981788635253906e-01 4.676551520824432373e-01 4.193715285509824753e-03 5.851631984114646912e-02 1.846279650926589966e-01
-4.367521107196807861e-01 -5.384257435798645020e-01 3.268361985683441162e-01 1.192895174026489258e-01 3.141985535621643066e-01 -4.995276331901550293e-01 1.465888917446136475e-01 1.689867079257965088e-01
-3.781695067882537842e-01 -2.249837070703506470e-01 -5.202601552009582520e-01 3.918695747852325439e-01 2.407193332910537720e-01 -8.270621299743652344e-02 -2.428465932607650757e-01 5.083081722259521484e-01
-4.042542576789855957e-01 -1.668010056018829346e-01 3.576574027538299561e-01 -3.468504250049591064e-01 4.736433625221252441e-01 3.294157385826110840e-01 -4.669185578823089600e-01 -9.831714630126953125e-02
-1.388497501611709595e-01 -1.913807354867458344e-02 -3.862168267369270325e-02 8.462274670600891113e-01 4.947365522384643555e-01 7.050738483667373657e-02 -6.509285420179367065e-02 9.375163167715072632e-02
-2.893159687519073486e-01 -3.889838457107543945e-01 -1.104672700166702271e-01 3.857836723327636719e-01 9.453375637531280518e-02 -2.066573947668075562e-01 -5.436762571334838867e-01 -5.066834092140197754e-01
9.625469893217086792e-02 -6.317321658134460449e-01 2.043225616216659546e-01 2.736875116825103760e-01 6.442813277244567871e-01 1.837530583143234253e-01 1.465659290552139282e-01 -6.820362806320190430e-02
-3.176141381263732910e-01 -5.804142951965332031e-01 -3.281867802143096924e-01 -2.292878925800323486e-02 5.007055401802062988e-01 -6.560834497213363647e-02 4.186049848794937134e-02 4.441232681274414062e-01
-7.434473633766174316e-01 7.428799569606781006e-02 -1.519959568977355957e-01 -1.839329302310943604e-02 4.938649237155914307e-01 -3.241101801395416260e-01 -1.466361340135335922e-02 2.629853487014770508e-01
-2.538727521896362305e-01 -6.600993275642395020e-01 3.670936822891235352e-02 5.441484227776527405e-02 1.418201476335525513e-01 -5.362154841423034668e-01 -3.337217271327972412e-01 2.765843868255615234e-01
-4.816374480724334717e-01 -4.336212277412414551e-01 5.022196173667907715e-01 -6.553810834884643555e-02 2.564855813980102539e-01 -4.663715362548828125e-01 -1.644577085971832275e-01 1.146496236324310303e-01
-6.189488172531127930e-01 1.677194386720657349e-01 -3.200799822807312012e-01 1.709295362234115601e-01 3.014452159404754639e-01 -2.315106838941574097e-01 -5.219839215278625488e-01 -2.004271149635314941e-01
-2.205186709761619568e-02 -5.091238617897033691e-01 4.522249698638916016e-01 4.052981734275817871e-01 1.419835090637207031e-01 -2.832961082458496094e-02 -5.076165199279785156e-01 3.047887682914733887e-01
2.537800073623657227e-01 -2.497635316103696823e-03 -3.265025839209556580e-02 4.046447873115539551e-01 5.541737675666809082e-01 -2.570221722126007080e-01 -4.808353483676910400e-01 4.079389572143554688e-01
-4.421148821711540222e-02 -5.567010045051574707e-01 1.309950947761535645e-01 5.221951603889465332e-01 2.420001477003097534e-01 -5.729957818984985352e-01 -8.361241966485977173e-02 -6.635253131389617920e-02
-4.163631200790405273e-01 4.397365152835845947e-01 1.447548568248748779e-01 1.330761145800352097e-02 6.789918541908264160e-01 1.574011296033859253e-01 -2.343934774398803711e-01 2.672026753425598145e-01
-7.812155783176422119e-02 -7.144430279731750488e-02 -1.047310605645179749e-02 7.787178754806518555e-01 5.719563364982604980e-01 -1.997174024581909180e-01 4.162863641977310181e-02 -1.163080111145973206e-01
-1.628413349390029907e-01 -5.363578200340270996e-01 3.029888868331909180e-01 -1.212394014000892639e-01 3.257423043251037598e-01 -6.059178709983825684e-01 -3.108995258808135986e-01 9.694677591323852539e-02
-2.124086916446685791e-01 -1.377294212579727173e-01 1.320838928222656250e-01 7.171972990036010742e-01 3.658705055713653564e-01 -8.096138387918472290e-02 -1.211357414722442627e-01 4.990043640136718750e-01
-5.519385337829589844e-01 -3.528253436088562012e-01 1.757341921329498291e-01 9.719833731651306152e-02 2.143073081970214844e-01 5.230851769447326660e-01 -2.614799439907073975e-01 -3.776648044586181641e-01
-1.306540668010711670e-01 -4.462380707263946533e-01 2.380698025226593018e-01 4.997778534889221191e-01 5.873521566390991211e-01 3.180268779397010803e-02 2.390681803226470947e-01 -2.723936736583709717e-01
-1.109308227896690369e-01 -5.654183626174926758e-01 1.752390712499618530e-01 5.411573052406311035e-01 4.884263873100280762e-01 1.858403384685516357e-01 1.542894542217254639e-01 2.180236876010894775e-01
-2.407384216785430908e-01 -5.874191522598266602e-01 4.977457225322723389e-01 8.447621762752532959e-02 2.429893761873245239e-01 -4.866846203804016113e-01 -2.858774736523628235e-02 -2.130111455917358398e-01
-5.455860495567321777e-01 -8.288979530334472656e-02 1.855472773313522339e-01 9.116181731224060059e-02 1.445231437683105469e-01 -5.025312304496765137e-01 -5.810061693191528320e-01 -2.042894363403320312e-01
-2.211193144321441650e-01 -4.553733170032501221e-01 -1.417167931795120239e-01 -1.494708005338907242e-02 5.596529245376586914e-01 -1.631769239902496338e-01 2.176221087574958801e-02 6.189690828323364258e-01
1.630413979291915894e-01 -2.561149597167968750e-01 2.954711616039276123e-01 4.910829961299896240e-01 3.837706148624420166e-01 -9.554647654294967651e-02 -4.986583292484283447e-01 4.174778461456298828e-01
-2.783994078636169434e-01 -5.290678739547729492e-01 4.578063189983367920e-01 2.394754588603973389e-01 3.083671629428863525e-01 -5.118575692176818848e-01 1.353444010019302368e-01 -1.546728797256946564e-02
-3.561923801898956299e-01 -2.273634076118469238e-02 4.869732260704040527e-01 2.296168059110641479e-01 6.610909700393676758e-01 3.049883246421813965e-02 2.798890471458435059e-01 2.577477991580963135e-01
5.922219157218933105e-02 -6.290292143821716309e-01 4.096242487430572510e-01 5.043431520462036133e-01 3.187710940837860107e-01 -8.112158626317977905e-02 -1.062423363327980042e-01 2.432645261287689209e-01
-1.808256655931472778e-01 4.793435931205749512e-01 3.102616034448146820e-02 7.393951714038848877e-02 7.078114748001098633e-01 5.117153748869895935e-02 -4.438771605491638184e-01 1.745266318321228027e-01
-5.754351019859313965e-01 -1.758384108543395996e-01 -2.770504355430603027e-01 4.636139273643493652e-01 2.637606859207153320e-01 -1.417759060859680176e-01 -9.588159620761871338e-02 4.973902404308319092e-01
-3.032684028148651123e-01 2.171116918325424194e-01 3.823409974575042725e-01 -1.592216491699218750e-01 8.008106946945190430e-01 -1.125727146863937378e-01 -1.530620306730270386e-01 1.093446165323257446e-01
-4.404283761978149414e-01 1.530837416648864746e-01 4.146040976047515869e-01 -2.180730551481246948e-01 4.997465610504150391e-01 1.864019185304641724e-01 -4.703267514705657959e-01 2.396587431430816650e-01
-7.391650676727294922e-01 -3.496721088886260986e-01 -3.710871338844299316e-01 1.217183098196983337e-01 1.620692312717437744e-01 9.054177999496459961e-02 -2.688078880310058594e-01 -2.685542404651641846e-01
-2.089076191186904907e-01 3.637073561549186707e-02 1.694328933954238892e-01 7.915329337120056152e-01 1.799982935190200806e-01 4.520009737461805344e-03 -3.944732844829559326e-01 3.343258202075958252e-01
-4.536650180816650391e-01 -1.737259179353713989e-01 1.831358112394809723e-02 -2.417425662279129028e-01 5.339376330375671387e-01 5.836347341537475586e-01 -2.818828225135803223e-01 7.459762506186962128e-03
-3.068023622035980225e-01 -2.271336615085601807e-01 3.315749168395996094e-01 9.067630767822265625e-02 2.803931236267089844e-01 9.532801806926727295e-02 -5.138700604438781738e-01 -6.199583411216735840e-01
-4.996041581034660339e-02 5.494027398526668549e-03 1.891675889492034912e-01 7.866429686546325684e-01 4.984160959720611572e-01 -2.882271111011505127e-01 -8.375938981771469116e-02 6.612794101238250732e-02
-2.549572885036468506e-01 -3.123106062412261963e-01 3.176968097686767578e-01 1.161701306700706482e-01 5.286009311676025391e-01 -6.502672433853149414e-01 8.578000217676162720e-02 1.157906726002693176e-01
-4.355471730232238770e-01 -7.696487754583358765e-02 2.133264094591140747e-01 -1.805017441511154175e-01 5.195703506469726562e-01 5.501784682273864746e-01 -3.361953794956207275e-01 2.015169411897659302e-01
-4.530186951160430908e-01 -6.172511577606201172e-01 -4.811243340373039246e-02 1.860818639397621155e-02 4.018841683864593506e-01 -2.089449912309646606e-01 6.444215774536132812e-02 4.492132067680358887e-01
-3.200767934322357178e-01 -3.883264362812042236e-01 1.369678527116775513e-01 1.280344836413860321e-02 2.284336537122726440e-01 2.369168996810913086e-01 -7.028145790100097656e-01 -3.543579280376434326e-01
-4.527232050895690918e-01 -5.443179979920387268e-02 6.856757998466491699e-01 -2.055684030055999756e-01 4.014556407928466797e-01 8.475104719400405884e-02 -3.313131034374237061e-01 -3.938813135027885437e-02
1.114051267504692078e-01 -2.925166189670562744e-01 1.909939944744110107e-01 5.025561451911926270e-01 3.464332222938537598e-01 3.092346489429473877e-01 -4.619511663913726807e-01 4.288829863071441650e-01
-1.785629093647003174e-01 -4.900929331779479980e-01 6.384262442588806152e-01 1.303077936172485352e-01 2.494348883628845215e-01 -4.521024227142333984e-01 -8.320582658052444458e-02 -1.726801246404647827e-01
-1.530486941337585449e-01 4.494658112525939941e-01 7.721378654241561890e-02 -1.308624632656574249e-02 7.804870009422302246e-01 1.041561812162399292e-01 -3.784278035163879395e-01 7.216078788042068481e-02
-4.194155931472778320e-01 -1.557954996824264526e-01 -6.083137914538383484e-02 -2.679174244403839111e-01 5.954644680023193359e-01 5.348537564277648926e-01 -2.788418829441070557e-01 7.706496119499206543e-02
-1.689817756414413452e-01 -3.701797127723693848e-02 1.266775429248809814e-01 7.698642015457153320e-01 2.277592718601226807e-01 4.173301905393600464e-02 -4.271877706050872803e-01 3.538800776004791260e-01
-7.396060824394226074e-01 5.339685082435607910e-02 5.352995172142982483e-02 -6.126283109188079834e-02 5.698903203010559082e-01 -2.169797718524932861e-01 2.081260085105895996e-01 -1.683491170406341553e-01
-3.312106728553771973e-01 -2.612879872322082520e-01 2.489048391580581665e-01 -2.519550919532775879e-01 5.922213196754455566e-01 3.781759738922119141e-01 -4.495788514614105225e-01 -2.699978463351726532e-02
-2.888508141040802002e-01 1.761486679315567017e-01 2.809967994689941406e-01 4.489269480109214783e-02 5.622286796569824219e-01 -1.522218734025955200e-01 -3.288796544075012207e-01 -5.976018905639648438e-01
-1.030892655253410339e-01 -3.152597546577453613e-01 -1.997311264276504517e-01 6.490046977996826172e-01 6.237313151359558105e-01 4.718643799424171448e-02 1.781112700700759888e-01 -7.676974684000015259e-02
-3.001437485218048096e-01 -3.172478079795837402e-01 9.836653247475624084e-03 -4.942223131656646729e-01 5.531496405601501465e-01 1.409977674484252930e-01 -4.686166942119598389e-01 1.394941210746765137e-01
-7.321352362632751465e-01 4.674731567502021790e-02 -4.191454127430915833e-02 -7.695990055799484253e-02 2.360282242298126221e-01 -1.073442175984382629e-01 -6.185182332992553711e-01 6.569705903530120850e-02
-5.912671238183975220e-02 -3.156014680862426758e-01 -2.842315137386322021e-01 7.229800224304199219e-01 5.145750045776367188e-01 5.708997324109077454e-02 6.282723508775234222e-03 1.591408848762512207e-01
-2.540121674537658691e-01 -1.151088029146194458e-01 2.186942547559738159e-01 8.070933222770690918e-01 4.155008792877197266e-01 -1.898872703313827515e-01 9.090700000524520874e-02 7.770907878875732422e-02
-1.882550269365310669e-01 -5.060876607894897461e-01 1.947956830263137817e-01 6.622874736785888672e-01 4.341775178909301758e-01 9.589608758687973022e-02 1.844713687896728516e-01 1.136850100010633469e-02
-1.491099447011947632e-01 -2.826223373413085938e-01 8.906625211238861084e-02 7.070369273424148560e-02 4.151001572608947754e-01 1.268101483583450317e-01 -5.521987080574035645e-01 -6.258168220520019531e-01
-2.171482443809509277e-01 4.049393832683563232e-01 -1.952919214963912964e-01 4.066253304481506348e-01 3.635784685611724854e-01 -1.086810007691383362e-01 -6.428415179252624512e-01 -1.677550524473190308e-01
-8.598504588007926941e-03 -7.005480527877807617e-01 2.125534266233444214e-01 4.667282104492187500e-01 3.243664503097534180e-01 2.901047170162200928e-01 -5.415769666433334351e-02 2.320278286933898926e-01
-7.192981243133544922e-01 1.931507140398025513e-01 -4.458752647042274475e-02 3.665215894579887390e-02 6.185181140899658203e-01 -1.549249738454818726e-01 1.820335984230041504e-01 4.763308539986610413e-02
-7.077273726463317871e-01 -1.268669515848159790e-01 3.639698624610900879e-01 1.111176386475563049e-01 3.481468260288238525e-01 -3.585989773273468018e-01 4.936257377266883850e-02 2.932055592536926270e-01
-2.188621610403060913e-01 7.321830093860626221e-02 8.639063686132431030e-02 3.833560943603515625e-01 7.198033332824707031e-01 -3.899950981140136719e-01 2.832108139991760254e-01 -2.046748697757720947e-01
-5.679212212562561035e-01 -2.288092970848083496e-01 -1.101749613881111145e-01 -2.303645014762878418e-01 3.088188469409942627e-01 3.346295952796936035e-01 -5.868458747863769531e-01 -9.039582312107086182e-02
-1.936985552310943604e-02 -5.441192984580993652e-01 4.744883179664611816e-01 3.830380439758300781e-01 1.563740819692611694e-01 4.126151558011770248e-03 -4.973055720329284668e-01 2.447836995124816895e-01
-3.617834448814392090e-01 -1.987928152084350586e-01 6.630306690931320190e-02 -1.877861469984054565e-01 5.131626129150390625e-01 6.102442741394042969e-01 -3.193314969539642334e-01 2.285338789224624634e-01
-2.993552684783935547e-01 4.333980083465576172e-01 1.540083140134811401e-01 -7.722382992506027222e-02 7.556265592575073242e-01 1.445318311452865601e-01 -2.836080193519592285e-01 1.434441357851028442e-01
-1.349916756153106689e-01 -5.347695350646972656e-01 9.932379424571990967e-02 4.261200428009033203e-01 5.383071303367614746e-01 3.779492974281311035e-01 1.477828919887542725e-01 2.233723402023315430e-01
-5.010381340980529785e-01 -3.858060836791992188e-01 2.220371961593627930e-01 -6.985250860452651978e-02 8.412093669176101685e-02 -2.692387104034423828e-01 -6.818730235099792480e-01 -3.765334933996200562e-02
-8.736384510993957520e-01 -7.718744874000549316e-02 -4.893109574913978577e-02 1.815958321094512939e-01 2.346385717391967773e-01 -3.271697759628295898e-01 -4.142373800277709961e-03 -1.825219392776489258e-01
-5.102864503860473633e-01 -4.851157367229461670e-01 1.126196756958961487e-01 1.977499872446060181e-01 -7.622067630290985107e-02 1.987788230180740356e-01 -6.367682218551635742e-01 -4.106043651700019836e-02
-8.526906371116638184e-01 -1.071687415242195129e-01 -3.391294479370117188e-01 2.300697714090347290e-01 2.688565552234649658e-01 1.027268394827842712e-01 -9.988408535718917847e-02 2.605946362018585205e-02
-4.221554100513458252e-01 -2.988118529319763184e-01 6.638274788856506348e-01 -8.784004300832748413e-02 3.101035952568054199e-01 -4.004974663257598877e-01 -1.659774184226989746e-01 1.626056618988513947e-03
-5.499897524714469910e-02 1.784373424015939236e-03 2.476551383733749390e-01 7.935888171195983887e-01 3.759090900421142578e-01 -1.757575869560241699e-01 -2.869929969310760498e-01 2.264780253171920776e-01
-6.415458321571350098e-01 -2.369012385606765747e-01 1.160782426595687866e-01 -2.437357604503631592e-01 4.185853600502014160e-01 2.311588227748870850e-01 -1.762456446886062622e-01 -4.468835592269897461e-01
2.095892839133739471e-02 2.140179127454757690e-01 -5.101493000984191895e-01 2.576504349708557129e-01 6.185914278030395508e-01 -3.714821636676788330e-01 -3.207991719245910645e-01 -5.961987376213073730e-02
-4.402939975261688232e-01 2.663253843784332275e-01 -1.036576554179191589e-01 3.162059783935546875e-01 3.604449331760406494e-01 -5.178247690200805664e-01 -4.340124428272247314e-01 -1.950667053461074829e-01
2.206153571605682373e-01 -1.633236259222030640e-01 2.144066840410232544e-01 4.571474790573120117e-01 7.378590106964111328e-01 -1.392901241779327393e-01 -4.773715138435363770e-02 3.218440413475036621e-01
9.280416369438171387e-02 -7.965245842933654785e-01 2.298142611980438232e-01 -4.833241552114486694e-02 2.903932631015777588e-01 1.121590510010719299e-01 -3.419409394264221191e-01 -2.965703010559082031e-01
-7.216589152812957764e-02 -6.017546653747558594e-01 1.782737523317337036e-01 6.611388921737670898e-01 3.556091189384460449e-01 6.524402648210525513e-02 9.345124661922454834e-02 -1.560438275337219238e-01
-5.522460937500000000e-01 8.784660696983337402e-02 -2.200525104999542236e-01 -2.004964053630828857e-01 7.519905567169189453e-01 -4.263690114021301270e-02 -2.312337048351764679e-02 1.756218224763870239e-01
-4.138969182968139648e-01 2.478096932172775269e-01 -1.651803851127624512e-01 2.117942273616790771e-01 3.985554575920104980e-01 -2.734557092189788818e-01 -5.512350201606750488e-01 -3.970564901828765869e-01
1.137044802308082581e-01 -3.362061679363250732e-01 -1.311180740594863892e-01 -2.181985676288604736e-01 7.626791596412658691e-01 -5.384618043899536133e-02 -3.096870481967926025e-01 3.588162064552307129e-01
-5.305148959159851074e-01 -3.636926114559173584e-01 -1.124107688665390015e-01 3.200491517782211304e-02 3.727075457572937012e-01 -1.559871137142181396e-01 -8.059525489807128906e-02 6.347303986549377441e-01
-3.349154889583587646e-01 1.193092465400695801e-01 -3.806557878851890564e-02 3.121205046772956848e-02 5.230591297149658203e-01 1.135028600692749023e-01 -4.475312829017639160e-01 -6.200127601623535156e-01
-3.161158561706542969e-01 -5.197058916091918945e-01 4.092028737068176270e-01 6.826531141996383667e-02 2.523929774761199951e-01 -6.200317740440368652e-01 -7.400161027908325195e-02 -6.520432233810424805e-02
5.332655459642410278e-02 -4.461801648139953613e-01 4.610922932624816895e-01 4.896232187747955322e-01 2.458565086126327515e-01 8.104657381772994995e-02 -4.465006589889526367e-01 2.817192375659942627e-01
5.007779225707054138e-03 -4.117717742919921875e-01 4.000842571258544922e-01 4.751084744930267334e-01 1.759555637836456299e-01 -1.442551165819168091e-01 -5.210993289947509766e-01 3.482945561408996582e-01
-4.544677436351776123e-01 2.228283584117889404e-01 6.052461862564086914e-01 -6.219407171010971069e-02 4.067764878273010254e-01 2.273388206958770752e-01 -3.926735222339630127e-01 -4.767575860023498535e-02
-6.462168693542480469e-02 2.236853241920471191e-01 -8.491219952702522278e-03 1.812563687562942505e-01 8.968096971511840820e-01 8.085457980632781982e-02 3.557267412543296814e-02 -3.174781799316406250e-01
1.169316396117210388e-01 -5.489779710769653320e-01 2.727172374725341797e-01 2.606948912143707275e-01 2.445596605539321899e-01 -2.047356218099594116e-01 -5.064236521720886230e-01 4.294445812702178955e-01
-4.548328220844268799e-01 5.434283241629600525e-02 -2.226489037275314331e-01 2.060742378234863281e-01 7.362312674522399902e-01 6.243311334401369095e-03 3.027684390544891357e-01 -2.537530958652496338e-01
-6.513325572013854980e-01 -2.496797740459442139e-01 2.998230159282684326e-01 -2.232047496363520622e-03 9.851952642202377319e-02 -3.498562872409820557e-01 -4.987287521362304688e-01 -2.066184878349304199e-01
-8.647619746625423431e-03 -1.546156406402587891e-01 -4.507664144039154053e-01 -2.043792307376861572e-01 8.471284508705139160e-01 -4.188799299299716949e-03 -1.151759698987007141e-01 1.218580454587936401e-02
-4.141435027122497559e-01 1.376037597656250000e-01 -2.666545212268829346e-01 1.319933310151100159e-02 6.558211445808410645e-01 3.115541636943817139e-01 -4.069575667381286621e-01 2.132828980684280396e-01
3.039812147617340088e-01 -4.086076021194458008e-01 -1.902792304754257202e-01 -2.249687761068344116e-01 6.711153388023376465e-01 -3.641059100627899170e-01 -2.312188297510147095e-01 -1.318604499101638794e-01
-6.690845489501953125e-01 8.524327725172042847e-02 4.526993036270141602e-01 -2.000381946563720703e-01 2.971206605434417725e-01 -2.904576621949672699e-02 -4.581825137138366699e-01 -3.243104740977287292e-02
1.221785787492990494e-02 -3.471068739891052246e-01 -1.622199825942516327e-02 2.524745166301727295e-01 3.239220976829528809e-01 1.410571038722991943e-01 -5.484429597854614258e-01 -6.242984533309936523e-01
8.923767507076263428e-02 -4.649753272533416748e-01 3.964779376983642578e-01 4.204004704952239990e-01 2.429542690515518188e-01 1.903516203165054321e-01 -4.996730089187622070e-01 3.113992810249328613e-01
-3.489909768104553223e-01 -3.874844908714294434e-01 5.869920924305915833e-02 -4.435545802116394043e-01 4.476984143257141113e-01 1.410395950078964233e-01 -5.285344719886779785e-01 1.679288595914840698e-01
-4.736665189266204834e-01 -1.445591002702713013e-01 3.947430253028869629e-01 3.157110512256622314e-01 5.527201294898986816e-01 1.743617057800292969e-01 3.084104955196380615e-01 2.612057924270629883e-01
-8.629286289215087891e-02 -5.548214316368103027e-01 1.552287340164184570e-01 1.076809316873550415e-02 7.218119502067565918e-01 2.750149071216583252e-01 2.420822083950042725e-01 7.256270945072174072e-02
-5.216255411505699158e-02 -3.840152546763420105e-02 -2.856887578964233398e-01 -2.062349766492843628e-01 8.836494684219360352e-01 2.081978023052215576e-01 -1.522584110498428345e-01 1.558470427989959717e-01
-1.794178187847137451e-01 -2.511731982231140137e-01 -1.044569090008735657e-01 -3.116662800312042236e-01 6.700470447540283203e-01 3.849513828754425049e-01 -3.011722266674041748e-01 3.298770487308502197e-01
-3.648383021354675293e-01 -2.734842598438262939e-01 9.771543741226196289e-02 -4.646010696887969971e-01 4.917996823787689209e-01 1.218047365546226501e-01 -5.465821623802185059e-01 1.060257181525230408e-01
-2.415671199560165405e-01 -5.310006737709045410e-01 -1.328835487365722656e-01 -1.283103823661804199e-01 5.471523404121398926e-01 -1.138636097311973572e-01 -3.582281619310379028e-02 5.585142970085144043e-01
-7.007060647010803223e-01 -1.395036131143569946e-01 1.268276572227478027e-01 -7.111187279224395752e-02 1.306031793355941772e-01 -1.424226164817810059e-01 -6.419041752815246582e-01 1.379321962594985962e-01
-6.547874957323074341e-02 2.940487563610076904e-01 7.620164006948471069e-02 -5.966632813215255737e-02 8.997224569320678711e-01 3.799541667103767395e-02 -2.960476279258728027e-01 -3.595783933997154236e-02
-3.066886663436889648e-01 6.819552183151245117e-02 -3.146933615207672119e-01 -2.274476885795593262e-01 8.129064440727233887e-01 -2.834378508850932121e-03 -1.094773635268211365e-01 2.787772119045257568e-01
-6.631463170051574707e-01 -3.721555471420288086e-01 -3.518945574760437012e-01 2.017485499382019043e-01 2.949704825878143311e-01 -3.321391344070434570e-02 6.811633706092834473e-02 4.055296480655670166e-01
-4.325791597366333008e-01 -2.217448353767395020e-01 -6.096786856651306152e-01 3.962749242782592773e-01 3.566022217273712158e-01 -2.850916981697082520e-02 -1.397132426500320435e-01 2.957444787025451660e-01
-2.905308306217193604e-01 -3.299573957920074463e-01 -5.495918989181518555e-01 4.704521000385284424e-01 3.035134375095367432e-01 -2.088863998651504517e-01 -9.035057574510574341e-02 3.733983933925628662e-01
1.861894726753234863e-01 -3.641978204250335693e-01 3.914567232131958008e-01 -1.855000555515289307e-01 5.697405934333801270e-01 3.087095320224761963e-01 -4.600291550159454346e-01 -1.162409856915473938e-01
6.411749869585037231e-02 -1.947508901357650757e-01 -1.348467767238616943e-01 -1.945261955261230469e-01 7.747318148612976074e-01 3.151862025260925293e-01 -2.606641352176666260e-01 3.666598498821258545e-01
-5.530489683151245117e-01 -4.067830741405487061e-01 4.336345195770263672e-01 -6.990576535463333130e-02 1.937056183815002441e-01 -4.783388972282409668e-01 -1.956711560487747192e-01 1.764130145311355591e-01
-1.926582455635070801e-01 -5.677788853645324707e-01 2.887572348117828369e-01 2.671231031417846680e-01 5.662243366241455078e-01 3.185079395771026611e-01 2.276783883571624756e-01 1.089935004711151123e-01
-2.770206034183502197e-01 -3.363979160785675049e-01 2.551485598087310791e-01 -2.023265361785888672e-01 2.144647985696792603e-01 -3.447600305080413818e-01 -6.408412456512451172e-01 3.585068881511688232e-01
-4.890330135822296143e-01 -3.205276131629943848e-01 1.105044595897197723e-02 -1.374534964561462402e-01 9.852981567382812500e-02 1.251891627907752991e-02 -7.659419178962707520e-01 2.063039690256118774e-01
-1.951154023408889771e-01 -6.610192656517028809e-01 -1.536372154951095581e-01 -3.845275938510894775e-02 3.776408731937408447e-01 -4.002745747566223145e-01 -1.094081550836563110e-01 4.302301704883575439e-01
5.873725935816764832e-02 -5.924982428550720215e-01 -1.446121633052825928e-01 -4.020014703273773193e-01 4.958393275737762451e-01 -1.948719769716262817e-01 -4.016577899456024170e-01 -1.334803700447082520e-01
1.110968664288520813e-01 -5.377324223518371582e-01 1.848359555006027222e-01 1.817166954278945923e-01 3.669995069503784180e-01 -1.071319878101348877e-01 -4.056188464164733887e-01 5.662363171577453613e-01
-1.519845426082611084e-01 -2.861169576644897461e-01 -2.570070922374725342e-01 7.998383641242980957e-01 4.302666783332824707e-01 4.529383499175310135e-03 1.424622349441051483e-02 -6.237729266285896301e-02
-2.678042352199554443e-01 -4.342071413993835449e-01 -3.362815976142883301e-01 -1.703534722328186035e-01 5.187348127365112305e-01 -2.011267989873886108e-01 -1.443967819213867188e-01 5.169634819030761719e-01
-3.228213787078857422e-01 -5.621305108070373535e-01 -1.766698062419891357e-01 -6.227051466703414917e-02 5.812631845474243164e-01 1.885949969291687012e-01 1.433153301477432251e-01 3.882419168949127197e-01
9.637991897761821747e-03 -2.652654051780700684e-01 2.438222467899322510e-01 5.087500810623168945e-01 3.948769271373748779e-01 1.250714957714080811e-01 -3.612819015979766846e-01 5.560306906700134277e-01
-4.082828164100646973e-01 -1.899687051773071289e-01 -3.055391013622283936e-01 1.702898293733596802e-01 4.748045504093170166e-01 3.573884665966033936e-01 -3.306832611560821533e-01 -4.608112871646881104e-01
-2.577809989452362061e-01 -3.401168882846832275e-01 -2.487340420484542847e-01 -2.241115570068359375e-01 7.167140245437622070e-01 3.285157084465026855e-01 4.266327247023582458e-03 2.900949120521545410e-01
-2.500018477439880371e-01 -8.493901789188385010e-02 1.550838164985179901e-02 -2.136487215757369995e-01 6.954057812690734863e-01 5.259222388267517090e-01 -2.539679408073425293e-01 2.443667501211166382e-01
-4.910472333431243896e-01 7.962197065353393555e-02 1.388808339834213257e-01 -9.332504868507385254e-02 4.333866536617279053e-01 -2.568485140800476074e-01 -5.004332661628723145e-01 -4.693686068058013916e-01
4.050791636109352112e-02 -3.878572285175323486e-01 2.938008904457092285e-01 -3.560347557067871094e-01 5.703924298286437988e-01 1.042703613638877869e-01 -5.185418725013732910e-01 -1.724544912576675415e-01
-4.729672074317932129e-01 -1.883596330881118774e-01 -2.632254660129547119e-01 5.498596653342247009e-02 1.348455399274826050e-01 -4.283508360385894775e-01 -6.810774207115173340e-01 -5.456474050879478455e-02
-3.608361482620239258e-01 -1.146683469414710999e-01 -4.534919187426567078e-02 -4.907896742224693298e-02 4.575212299823760986e-01 1.827975213527679443e-01 -4.543116092681884766e-01 -6.348569989204406738e-01
-2.177617549896240234e-01 4.941048622131347656e-01 2.120279222726821899e-01 5.585041642189025879e-02 7.525098919868469238e-01 1.012207493185997009e-01 -2.523480951786041260e-01 1.420173943042755127e-01
-3.336805105209350586e-01 -3.753855824470520020e-01 3.877275288105010986e-01 2.631683349609375000e-01 5.340679287910461426e-01 -4.006839692592620850e-01 2.837403118610382080e-01 4.321943596005439758e-02
-2.094506323337554932e-01 -4.918687343597412109e-01 -8.810384571552276611e-02 6.431550383567810059e-01 4.754298329353332520e-01 1.675192415714263916e-01 1.815137714147567749e-01 -7.577192038297653198e-02
-9.331301599740982056e-02 -1.007592752575874329e-01 5.907652527093887329e-02 2.792811691761016846e-01 8.537104129791259766e-01 -1.488322168588638306e-01 -8.988122642040252686e-02 -3.749680817127227783e-01
-1.724785119295120239e-01 7.012785971164703369e-02 2.148969173431396484e-01 2.423687577247619629e-01 7.292875647544860840e-01 -4.879918396472930908e-01 3.331159427762031555e-02 -2.988379895687103271e-01
-3.318620026111602783e-01 -6.806831061840057373e-02 -3.520355820655822754e-01 -2.438294887542724609e-01 7.520629167556762695e-01 3.148260414600372314e-01 -9.461739659309387207e-02 1.678866446018218994e-01
-5.568603277206420898e-01 8.197708427906036377e-02 -4.124681055545806885e-01 2.788001298904418945e-01 5.594120621681213379e-01 -1.455845385789871216e-01 7.026625424623489380e-02 3.102467060089111328e-01
-4.161587059497833252e-01 3.205705583095550537e-01 2.363633215427398682e-01 -1.013348400592803955e-01 6.410092711448669434e-01 1.350870579481124878e-01 -3.385322093963623047e-01 3.378826975822448730e-01
-4.419248700141906738e-01 -3.286459147930145264e-01 4.514175057411193848e-01 -1.688811779022216797e-01 4.321395456790924072e-01 -4.916566610336303711e-01 -1.424118876457214355e-01 -1.250749230384826660e-01
-4.635812044143676758e-01 -3.862176537513732910e-01 4.140195846557617188e-01 -1.315663009881973267e-01 1.575524210929870605e-01 -5.321681499481201172e-01 -3.721591532230377197e-01 2.604582905769348145e-02
-3.610090017318725586e-01 -5.212532877922058105e-01 -7.037513889372348785e-03 -2.665530741214752197e-01 2.142312079668045044e-01 -7.879231125116348267e-02 -6.825761198997497559e-01 -9.409660845994949341e-02
-5.240196585655212402e-01 -6.219782307744026184e-02 1.804002076387405396e-01 -2.665527462959289551e-01 3.674824237823486328e-01 1.593596488237380981e-01 -5.727819800376892090e-01 3.597530722618103027e-01
-1.071820557117462158e-01 1.310748755931854248e-01 -1.721826642751693726e-01 -1.793465912342071533e-01 8.093295097351074219e-01 2.082341760396957397e-01 -4.322627186775207520e-01 1.558599770069122314e-01
-1.734589934349060059e-01 -4.004508554935455322e-01 -2.722921371459960938e-01 -2.857962846755981445e-01 7.259469628334045410e-01 3.865834325551986694e-02 -1.434837728738784790e-01 3.234926164150238037e-01
-2.482659667730331421e-01 9.953574091196060181e-02 -1.892045587301254272e-01 -6.080277636647224426e-02 6.648856401443481445e-01 4.861373305320739746e-01 -4.511691629886627197e-01 8.369781076908111572e-02
1.176341064274311066e-02 -3.754083216190338135e-01 3.716955780982971191e-01 7.291659712791442871e-01 3.033138811588287354e-01 -1.287980973720550537e-01 -2.022293210029602051e-01 1.990093439817428589e-01
9.565944224596023560e-02 -4.092678129673004150e-01 3.955340981483459473e-01 2.367087751626968384e-01 6.832306385040283203e-01 3.699900954961776733e-02 7.160454243421554565e-02 3.709053099155426025e-01
4.420433938503265381e-02 2.076709866523742676e-01 -1.454290151596069336e-01 1.285517681390047073e-02 7.870637774467468262e-01 3.428713977336883545e-01 -4.023476541042327881e-01 1.862525939941406250e-01
-1.283980906009674072e-01 5.395972169935703278e-03 3.459535241127014160e-01 7.440670132637023926e-01 2.329044491052627563e-01 -2.033260315656661987e-01 -4.047904014587402344e-01 2.252199947834014893e-01
3.687858954071998596e-02 -4.020372033119201660e-01 -8.701956272125244141e-02 -1.254725009202957153e-01 5.366346836090087891e-01 -6.625361442565917969e-01 -2.063573896884918213e-01 -2.101810872554779053e-01
-6.000140905380249023e-01 -3.029366731643676758e-01 3.464812338352203369e-01 4.031591415405273438e-01 -3.115065395832061768e-02 1.200461909174919128e-01 -3.469704985618591309e-01 -3.603551983833312988e-01
-7.484537959098815918e-01 -1.917036473751068115e-01 1.282422393560409546e-01 -3.246779441833496094e-01 3.671103715896606445e-01 -3.012084960937500000e-01 -2.198396623134613037e-01 -8.590043336153030396e-02
-1.489491015672683716e-01 -6.043434739112854004e-01 -3.984198719263076782e-02 3.537325263023376465e-01 2.769998610019683838e-01 -5.907661914825439453e-01 -1.139525845646858215e-01 2.171405106782913208e-01
1.253298670053482056e-01 -4.841302335262298584e-01 2.811939418315887451e-01 4.075641334056854248e-01 4.695435166358947754e-01 2.648402452468872070e-01 -2.069672495126724243e-01 4.138656854629516602e-01
-5.237820148468017578e-01 2.503929473459720612e-02 3.967884480953216553e-01 1.324954777956008911e-01 5.670392513275146484e-01 -4.255542159080505371e-01 1.633175611495971680e-01 1.439674645662307739e-01
-3.734255209565162659e-02 -4.065445661544799805e-01 1.244567930698394775e-01 -1.461169868707656860e-01 5.243444442749023438e-01 1.107684001326560974e-01 -4.635286927223205566e-01 -5.426064133644104004e-01
-5.883445739746093750e-01 -8.420784771442413330e-02 -4.599826931953430176e-01 8.340490609407424927e-02 4.580860435962677002e-01 4.422712922096252441e-01 -9.086186438798904419e-02 1.204849705100059509e-01
-7.381988167762756348e-01 -3.279232084751129150e-01 -1.051404550671577454e-01 -1.851659715175628662e-01 3.121523559093475342e-01 8.777455240488052368e-02 -2.259497642517089844e-01 -3.820877969264984131e-01
6.849002093076705933e-02 -3.681798875331878662e-01 3.302043378353118896e-01 2.862884402275085449e-01 3.840937316417694092e-01 -1.750870943069458008e-01 -4.215800762176513672e-01 5.593242645263671875e-01
-6.702018976211547852e-01 6.660891324281692505e-02 -2.223106771707534790e-01 4.347318708896636963e-01 1.615919172763824463e-01 -1.197687238454818726e-01 -3.797663152217864990e-01 -3.511405587196350098e-01
-8.009403944015502930e-02 1.042696554213762283e-02 -5.377838611602783203e-01 8.645492047071456909e-02 7.136952280998229980e-01 3.026542365550994873e-01 -3.090941905975341797e-01 -1.704394258558750153e-02
-6.586837172508239746e-01 4.172333702445030212e-02 -9.614592045545578003e-02 -8.009803295135498047e-02 2.706159055233001709e-01 -7.400999218225479126e-02 -6.774726510047912598e-01 1.051440462470054626e-01
-1.328999549150466919e-01 -3.947517573833465576e-01 3.650971353054046631e-01 -3.328700661659240723e-01 5.969474315643310547e-01 3.752155005931854248e-01 -2.841212749481201172e-01 6.747139990329742432e-02
-1.066028699278831482e-01 -6.427940726280212402e-02 -5.535583198070526123e-02 -2.585451602935791016e-01 7.289007306098937988e-01 -4.557240381836891174e-02 -3.240096271038055420e-01 5.255841612815856934e-01
-1.490153968334197998e-01 -3.320889770984649658e-01 -1.807238459587097168e-01 -3.592734932899475098e-01 5.097622871398925781e-01 2.673256695270538330e-01 -6.093280911445617676e-01 5.631833150982856750e-02
-3.892120718955993652e-01 1.371149569749832153e-01 3.181113600730895996e-01 -4.075771272182464600e-01 6.725477576255798340e-01 1.264132466167211533e-02 -3.092910051345825195e-01 1.194082424044609070e-01
-8.515050411224365234e-01 -2.619355022907257080e-01 2.423394285142421722e-02 4.126859828829765320e-02 2.497915476560592651e-01 -2.738465368747711182e-01 -8.725156635046005249e-02 -2.429772168397903442e-01
-4.100028276443481445e-01 -3.628111183643341064e-01 -2.704943418502807617e-01 -1.373769342899322510e-02 4.175775647163391113e-01 4.286496639251708984e-01 -2.506618499755859375e-01 -4.538358747959136963e-01
-6.126338839530944824e-01 -2.111836671829223633e-01 -4.508151859045028687e-02 1.692399680614471436e-01 3.581944853067398071e-02 -3.630263805389404297e-01 -6.353470087051391602e-01 -1.125604957342147827e-01
-5.563490390777587891e-01 -1.983626782894134521e-01 4.635805487632751465e-01 -2.156682014465332031e-01 4.185486733913421631e-01 -4.554863572120666504e-01 2.165649458765983582e-02 -8.117110282182693481e-02
-7.689559459686279297e-01 1.215250939130783081e-01 2.180316150188446045e-01 -8.097380399703979492e-02 5.017454624176025391e-01 -2.432059943675994873e-01 -9.780080616474151611e-02 -1.392169147729873657e-01
3.117968738079071045e-01 -6.338108181953430176e-01 9.787035733461380005e-02 2.739901244640350342e-01 6.030136942863464355e-01 1.690157651901245117e-01 -3.623140230774879456e-02 1.513698101043701172e-01
-4.833137094974517822e-01 -9.399468451738357544e-02 3.779942691326141357e-01 9.644549340009689331e-02 5.757999420166015625e-01 -4.582426846027374268e-01 2.419268637895584106e-01 7.301357388496398926e-02
-1.176720038056373596e-01 4.201091527938842773e-01 8.017902076244354248e-02 -4.992298409342765808e-02 8.485349416732788086e-01 -1.517471224069595337e-01 -1.779020130634307861e-01 -1.614090651273727417e-01
2.072462579235434532e-03 -4.120101332664489746e-01 2.524997889995574951e-01 4.327455759048461914e-01 3.615790903568267822e-01 -7.029973901808261871e-03 -3.843833208084106445e-01 5.483419895172119141e-01
-8.285808563232421875e-02 -2.729147672653198242e-01 1.619449555873870850e-01 6.388659477233886719e-01 2.547561526298522949e-01 1.777229830622673035e-02 -4.492039680480957031e-01 4.661280214786529541e-01
-3.231428265571594238e-01 -1.405214965343475342e-01 1.900589019060134888e-01 -2.135422974824905396e-01 5.751222372055053711e-01 5.737436413764953613e-01 -2.872050106525421143e-01 2.273229062557220459e-01
4.488717019557952881e-02 3.015200793743133545e-01 9.495058655738830566e-02 5.597035214304924011e-02 8.622754216194152832e-01 -6.445084512233734131e-02 -1.507726907730102539e-01 -3.528702557086944580e-01
-3.362779021263122559e-01 -6.179715394973754883e-01 -2.851600050926208496e-01 7.241068035364151001e-02 6.569064408540725708e-02 -3.980653882026672363e-01 -4.436075091361999512e-01 2.427135258913040161e-01
-3.451619744300842285e-01 -9.018290787935256958e-02 3.519476950168609619e-02 -7.545656990259885788e-03 4.443580508232116699e-01 4.740278702229261398e-03 -4.756549000740051270e-01 -6.691116690635681152e-01
5.076791346073150635e-02 -6.224742531776428223e-01 -7.531573995947837830e-03 -2.796926200389862061e-01 4.462920129299163818e-01 -2.355870902538299561e-01 -4.162486791610717773e-01 -3.220604360103607178e-01
1.148877590894699097e-01 -5.081825256347656250e-01 1.716288626194000244e-01 3.298003226518630981e-02 7.321585416793823242e-01 3.942243456840515137e-01 7.652509212493896484e-02 -2.611963823437690735e-02
-9.783103317022323608e-02 -9.831398725509643555e-02 4.365350008010864258e-01 7.269313931465148926e-01 2.214176952838897705e-01 -6.950200349092483521e-02 -4.121718704700469971e-01 1.950113922357559204e-01
-2.756482958793640137e-01 1.931493878364562988e-01 -6.511834263801574707e-02 1.362269073724746704e-01 5.761009454727172852e-01 -9.877087920904159546e-02 -3.373150825500488281e-01 -6.391271352767944336e-01
1.267809071578085423e-03 -3.988774120807647705e-01 2.425175905227661133e-01 -2.598890662193298340e-01 5.798908472061157227e-01 2.325927615165710449e-01 -3.493041098117828369e-01 -4.496130347251892090e-01
-1.817811280488967896e-01 -6.631045937538146973e-01 7.059986144304275513e-02 4.116989970207214355e-01 4.292919635772705078e-01 2.871214747428894043e-01 1.487222015857696533e-01 2.528215646743774414e-01
-4.336756765842437744e-01 -1.945014894008636475e-01 -3.862015530467033386e-02 -2.189504057168960571e-01 2.307970076799392700e-01 -1.646056324243545532e-01 -7.966365814208984375e-01 9.834483265876770020e-02
3.436706662178039551e-01 -5.410943627357482910e-01 5.709619447588920593e-02 -2.571101784706115723e-01 5.239426493644714355e-01 -3.475265800952911377e-01 -3.426995277404785156e-01 -8.371475338935852051e-02
-6.627585291862487793e-01 -3.244707360863685608e-02 -2.809773385524749756e-01 1.661573201417922974e-01 4.786902964115142822e-01 4.676487147808074951e-01 3.431714698672294617e-02 6.422212719917297363e-02
-6.440282464027404785e-01 -9.102651476860046387e-02 -2.208736389875411987e-01 1.686718910932540894e-01 4.109627902507781982e-01 5.298856496810913086e-01 -3.861901536583900452e-02 -2.203314155340194702e-01
-7.049282193183898926e-01 -8.402992784976959229e-02 4.553690850734710693e-01 7.807174324989318848e-02 2.024174481630325317e-01 -4.411301016807556152e-01 -1.743163764476776123e-01 1.288577765226364136e-01
-1.563030779361724854e-01 -5.684189796447753906e-01 6.692370772361755371e-02 5.991134420037269592e-02 3.152177929878234863e-01 3.481881022453308105e-01 -4.650835096836090088e-01 -4.555229544639587402e-01
-2.592664957046508789e-01 4.013981521129608154e-01 2.275727093219757080e-01 -6.106040626764297485e-02 7.415771484375000000e-01 -3.480530679225921631e-01 -1.684329956769943237e-01 -1.292109638452529907e-01
-1.292523834854364395e-02 1.914696954190731049e-02 3.045585453510284424e-01 7.823274731636047363e-01 5.221772789955139160e-01 -5.881205946207046509e-02 -7.663463801145553589e-02 -1.125760525465011597e-01
2.120132371783256531e-02 -2.577501237392425537e-01 1.614988595247268677e-01 5.893704295158386230e-01 2.797884643077850342e-01 2.389461845159530640e-01 -5.008077621459960938e-01 4.165223240852355957e-01
-6.678248643875122070e-01 -3.075200319290161133e-01 -2.748738229274749756e-01 -2.530313730239868164e-01 3.678616285324096680e-01 1.146831065416336060e-01 -2.397191524505615234e-01 -3.375221192836761475e-01
-1.231814920902252197e-01 -4.760314822196960449e-01 2.333939522504806519e-01 3.580426275730133057e-01 1.772682517766952515e-01 -1.367076188325881958e-01 -5.160996317863464355e-01 5.090002417564392090e-01
-4.997304081916809082e-01 1.904354989528656006e-01 -2.970143556594848633e-01 1.141907647252082825e-02 4.898581802845001221e-01 -3.908532485365867615e-02 -4.520267248153686523e-01 -4.240742921829223633e-01
-4.391377568244934082e-01 -8.780476450920104980e-02 4.586456343531608582e-02 -1.534510850906372070e-01 5.139099359512329102e-01 6.564407944679260254e-01 -2.719855904579162598e-01 6.930892169475555420e-02
-3.701477050781250000e-01 -1.162202358245849609e-01 -3.738656938076019287e-01 3.398567065596580505e-02 3.155547380447387695e-01 4.991207420825958252e-01 -5.517587065696716309e-01 2.354122996330261230e-01
-1.083182543516159058e-01 -4.103524684906005859e-01 3.893402963876724243e-02 -1.314669996500015259e-01 5.767303109169006348e-01 1.673611402511596680e-01 -4.095011651515960693e-01 -5.222643017768859863e-01
-4.868975281715393066e-01 3.239814937114715576e-01 3.533745110034942627e-01 -1.489666756242513657e-02 5.056477189064025879e-01 6.319847702980041504e-02 -3.886222839355468750e-01 3.495289683341979980e-01
-3.572924435138702393e-01 -2.487252503633499146e-01 -1.108069494366645813e-01 1.760016530752182007e-01 3.412364125251770020e-01 5.949724316596984863e-01 -4.889200627803802490e-01 -2.403032481670379639e-01
-3.114452064037322998e-01 -1.636034995317459106e-01 2.870313525199890137e-01 1.399978995323181152e-01 7.480759024620056152e-01 2.900952100753784180e-01 2.907338440418243408e-01 2.143602520227432251e-01
-6.560673713684082031e-01 -1.309068650007247925e-01 -2.659044861793518066e-01 1.344269961118698120e-01 4.340915083885192871e-01 5.185924768447875977e-01 -5.345862731337547302e-02 -5.858041346073150635e-02
-1.410886943340301514e-01 -2.268207371234893799e-01 -2.512468695640563965e-01 1.452786326408386230e-01 3.313867747783660889e-01 6.755772233009338379e-01 -5.233728289604187012e-01 6.538056582212448120e-02
-4.251532554626464844e-01 -4.508129954338073730e-01 2.110917717218399048e-01 1.335179060697555542e-01 3.148782849311828613e-01 -6.424499154090881348e-01 8.847198635339736938e-02 1.841415464878082275e-01
-9.175721406936645508e-01 -4.863648861646652222e-02 -7.864022254943847656e-02 7.969337701797485352e-02 2.396377772092819214e-01 -2.336612194776535034e-01 -1.185624152421951294e-01 -1.306886076927185059e-01
1.073911711573600769e-01 -5.014647841453552246e-01 2.753460407257080078e-01 4.147664308547973633e-01 3.767524957656860352e-01 2.776497304439544678e-01 -3.334493339061737061e-01 3.986645042896270752e-01
-3.375308215618133545e-01 3.058102354407310486e-02 5.003343820571899414e-01 -1.962397843599319458e-01 5.358268618583679199e-01 3.458467125892639160e-01 -4.352474510669708252e-01 -1.151141058653593063e-02
-7.065595388412475586e-01 -6.360909342765808105e-01 -5.998529121279716492e-02 -1.485462021082639694e-02 1.844862848520278931e-01 9.566115215420722961e-03 -2.402776032686233521e-01 2.197830565273761749e-02
-7.612501084804534912e-02 -2.970032095909118652e-01 5.671903491020202637e-01 -1.151400208473205566e-01 4.842623472213745117e-01 1.816629320383071899e-01 -4.540129303932189941e-01 -3.120785057544708252e-01
-8.551111817359924316e-01 9.041946381330490112e-02 6.320372223854064941e-02 1.373326219618320465e-02 4.500823020935058594e-01 -2.156165093183517456e-01 8.568996936082839966e-02 -4.301870707422494888e-03
-5.089905261993408203e-01 -2.913430333137512207e-01 1.060573309659957886e-01 1.437420248985290527e-01 4.140673875808715820e-01 -6.412032842636108398e-01 1.491839885711669922e-01 1.388843208551406860e-01
-5.787215232849121094e-01 -3.412174582481384277e-01 4.389760792255401611e-01 -8.062364161014556885e-02 1.978141367435455322e-01 8.935044705867767334e-02 -3.477221429347991943e-01 -4.259427785873413086e-01
-2.682336270809173584e-01 -5.534841418266296387e-01 1.936340928077697754e-01 -5.153317004442214966e-02 4.056228697299957275e-01 4.540029168128967285e-01 -3.514003455638885498e-01 -2.956778705120086670e-01
-1.293486505746841431e-01 -1.381447911262512207e-01 4.175919592380523682e-01 3.800572827458381653e-02 7.852509617805480957e-01 -8.250009268522262573e-03 1.596496999263763428e-01 3.823379576206207275e-01
-2.842352986335754395e-01 6.784556806087493896e-02 4.661216586828231812e-02 7.726287096738815308e-02 8.603465557098388672e-01 -6.695065647363662720e-02 2.312806993722915649e-01 3.290830254554748535e-01
-2.436932772397994995e-01 -3.090628385543823242e-01 5.066744238138198853e-02 -4.656694829463958740e-02 4.721971452236175537e-01 -7.462290525436401367e-01 -1.420284360647201538e-01 2.008931338787078857e-01
1.574729979038238525e-01 -4.761037230491638184e-01 -2.235036492347717285e-01 -2.856251001358032227e-01 6.498358249664306641e-01 -3.384637236595153809e-01 -2.673250138759613037e-01 -9.319240599870681763e-02
-3.660371303558349609e-01 -4.021794795989990234e-01 9.667164832353591919e-02 2.322355359792709351e-01 3.459344506263732910e-01 -7.076313495635986328e-01 5.860873311758041382e-02 1.309275031089782715e-01
-5.767615437507629395e-01 8.885346353054046631e-02 -3.864988088607788086e-01 1.644663810729980469e-01 2.359924465417861938e-01 -3.028538823127746582e-01 -5.735908746719360352e-01 -8.124886453151702881e-02
-2.850461900234222412e-01 -7.813782095909118652e-01 9.677963703870773315e-02 2.939660549163818359e-01 -7.910051196813583374e-02 -2.226409465074539185e-01 -3.580699563026428223e-01 -1.684476137161254883e-01
-2.855284512042999268e-01 1.096155792474746704e-01 1.848329007625579834e-01 3.250518441200256348e-01 7.290486693382263184e-01 -3.820692300796508789e-01 2.950191795825958252e-01 4.594490677118301392e-02
-4.783716797828674316e-01 -2.463353276252746582e-01 1.121317595243453979e-01 -2.437789887189865112e-01 5.403976440429687500e-01 5.020864605903625488e-01 -2.214758992195129395e-01 2.128512412309646606e-01
-4.052024781703948975e-01 1.886503398418426514e-01 -2.390103340148925781e-01 8.506838232278823853e-02 7.304406166076660156e-01 1.794407218694686890e-01 -2.748710811138153076e-01 3.075106739997863770e-01
-1.626147925853729248e-01 2.779977023601531982e-01 -3.776832520961761475e-01 9.998171031475067139e-02 7.945007085800170898e-01 -1.522433012723922729e-01 -2.928324341773986816e-01 5.892708897590637207e-02
-4.685467779636383057e-01 -2.536022663116455078e-01 -5.668925642967224121e-01 4.295173287391662598e-01 3.116923868656158447e-01 -7.923669368028640747e-02 -3.975288942456245422e-02 3.244790434837341309e-01
-3.115453124046325684e-01 -1.321538686752319336e-01 -4.688764810562133789e-01 3.307152986526489258e-01 2.849335968494415283e-01 -2.453656196594238281e-01 -5.264839529991149902e-01 -3.710530996322631836e-01
-7.827455177903175354e-03 -4.960412979125976562e-01 2.307807356119155884e-01 6.629146635532379150e-02 7.001253366470336914e-01 4.316572844982147217e-01 1.299041658639907837e-01 5.337562784552574158e-02
-6.055256128311157227e-01 -4.318624734878540039e-01 -2.861628234386444092e-01 2.644011080265045166e-01 2.964510917663574219e-01 -9.746950119733810425e-02 5.541427060961723328e-02 4.411146938800811768e-01
-2.583756446838378906e-01 -4.970947206020355225e-01 -1.082411855459213257e-01 4.514817297458648682e-01 2.533298432826995850e-01 -1.623781919479370117e-01 -1.880463063716888428e-01 5.870969891548156738e-01
-1.396980881690979004e-02 -1.627187877893447876e-01 2.404020875692367554e-01 1.246008276939392090e-02 6.584885120391845703e-01 -6.887776255607604980e-01 9.646123275160789490e-03 8.523026108741760254e-02
-3.843664228916168213e-01 -1.339249461889266968e-01 -3.611814081668853760e-01 1.660725218243896961e-03 3.864179253578186035e-01 4.790868759155273438e-01 -5.630868673324584961e-01 8.923003822565078735e-02
-6.420693397521972656e-01 1.048849746584892273e-01 -1.571474671363830566e-01 1.559768170118331909e-01 4.764872789382934570e-01 5.225760936737060547e-01 -9.380910545587539673e-02 1.370982229709625244e-01
1.045622080564498901e-01 -3.995736539363861084e-01 -1.423838585615158081e-01 -2.238565236330032349e-01 7.505828142166137695e-01 1.923744529485702515e-01 -3.272316753864288330e-01 2.270677983760833740e-01
-6.685953736305236816e-01 1.562320906668901443e-02 1.374160051345825195e-01 -1.507648676633834839e-01 2.030932009220123291e-01 -1.028542593121528625e-01 -6.680904030799865723e-01 1.138087436556816101e-01
-4.987256601452827454e-02 3.806334435939788818e-01 6.640221178531646729e-02 -5.134128034114837646e-02 7.692250013351440430e-01 7.445194642059504986e-04 -4.941013157367706299e-01 9.870141744613647461e-02
2.156091630458831787e-01 -4.226396679878234863e-01 5.093578994274139404e-02 1.663468033075332642e-01 4.160999953746795654e-01 -1.614429056644439697e-01 -5.100654363632202148e-01 5.340906977653503418e-01
-4.614641368389129639e-01 -8.051407337188720703e-02 -6.354392319917678833e-02 8.828071504831314087e-02 1.546675264835357666e-01 -4.948396980762481689e-01 -7.005706429481506348e-01 9.565310180187225342e-02
-1.906530112028121948e-01 -1.617447882890701294e-01 -3.452996313571929932e-01 -2.739472091197967529e-01 7.926363348960876465e-01 3.250423967838287354e-01 -8.918324857950210571e-02 3.650446236133575439e-02
-6.473869085311889648e-01 -1.126082837581634521e-01 -4.886854067444801331e-02 -3.031687140464782715e-01 3.647982180118560791e-01 2.781679332256317139e-01 -5.132564902305603027e-01 -4.771005362272262573e-03
-8.104471564292907715e-01 6.363940984010696411e-02 -2.414795011281967163e-01 2.978768348693847656e-01 1.804615408182144165e-01 -2.215342968702316284e-01 -2.870456874370574951e-01 -1.674614548683166504e-01
-5.911591053009033203e-01 -2.366768717765808105e-01 2.449589222669601440e-01 -2.197243124246597290e-01 2.667950689792633057e-01 -4.808484017848968506e-01 -4.099470078945159912e-01 1.256191134452819824e-01
-5.017332434654235840e-01 -1.050514355301856995e-01 -3.026240468025207520e-01 7.778613269329071045e-02 1.739943921566009521e-01 -2.412966340780258179e-01 -7.204644680023193359e-01 -1.789660304784774780e-01
-3.506489694118499756e-01 -3.414756357669830322e-01 4.027789533138275146e-01 -1.054436266422271729e-01 2.849714457988739014e-01 -5.646615624427795410e-01 -4.287681877613067627e-01 5.654007568955421448e-02
-1.001371666789054871e-01 -5.350060462951660156e-01 -6.045745685696601868e-02 6.229274868965148926e-01 4.040521681308746338e-01 -9.345580823719501495e-03 -8.887453377246856689e-02 3.752375245094299316e-01
-4.993449151515960693e-01 -2.486685365438461304e-01 3.649722039699554443e-01 -9.919042140245437622e-02 4.014897048473358154e-01 -6.001822948455810547e-01 -9.266717731952667236e-02 1.255999654531478882e-01
-2.118418365716934204e-01 -5.438214540481567383e-01 5.220413208007812500e-02 5.163956061005592346e-02 3.020882904529571533e-01 -7.084540128707885742e-01 -1.725803911685943604e-01 1.761842668056488037e-01
1.553898006677627563e-01 -3.264925479888916016e-01 4.489971697330474854e-01 4.157552719116210938e-01 5.870631337165832520e-01 1.228225901722908020e-01 -1.262347400188446045e-01 3.451696932315826416e-01
-2.941608130931854248e-01 -5.312132239341735840e-01 -2.316326051950454712e-01 2.301412075757980347e-01 5.171298980712890625e-01 -1.096612140536308289e-01 1.838376373052597046e-01 4.598022997379302979e-01
-2.501873672008514404e-01 -3.856540098786354065e-02 -3.410338759422302246e-01 -1.904813498258590698e-01 8.499800562858581543e-01 1.174502372741699219e-01 -8.183839172124862671e-02 2.009316980838775635e-01
-4.858030676841735840e-01 1.099283993244171143e-01 -1.878891587257385254e-01 3.764756023883819580e-01 2.529505789279937744e-01 -1.431570500135421753e-01 -5.663494467735290527e-01 -4.118804037570953369e-01
-5.119894146919250488e-01 -5.000104382634162903e-02 -1.245893910527229309e-02 -6.063432991504669189e-02 2.996730506420135498e-01 3.847123086452484131e-01 -6.820625662803649902e-01 -1.688729524612426758e-01
-2.988750934600830078e-01 -2.115706503391265869e-01 6.157131195068359375e-01 -3.314502164721488953e-02 4.689085483551025391e-01 -4.385281801223754883e-01 -1.297751367092132568e-01 -2.380891591310501099e-01
2.536242902278900146e-01 -3.478250801563262939e-01 -3.347966969013214111e-01 -1.705553680658340454e-01 7.743131518363952637e-01 -2.492405325174331665e-01 -9.581094235181808472e-02 5.150756984949111938e-02
-1.950877457857131958e-01 -4.648196697235107422e-01 -3.335284292697906494e-01 -1.777927726507186890e-01 4.953700006008148193e-01 -1.680250614881515503e-01 -2.829220890998840332e-01 4.993627369403839111e-01
-5.918795466423034668e-01 -2.510994672775268555e-01 8.653554320335388184e-02 -7.402915507555007935e-02 2.514457106590270996e-01 3.744372427463531494e-01 -6.060485243797302246e-01 5.418513342738151550e-02
-5.725529193878173828e-01 -3.239488005638122559e-01 -1.687876135110855103e-01 -7.291559875011444092e-02 8.831811696290969849e-02 -1.310418993234634399e-01 -7.124767303466796875e-01 2.897175773978233337e-02
7.840761914849281311e-03 -7.466774433851242065e-02 -3.321606814861297607e-01 -1.202187091112136841e-01 6.587992310523986816e-01 3.843446671962738037e-01 -5.263922810554504395e-01 1.037015989422798157e-01
7.147798687219619751e-02 -4.841004014015197754e-01 -9.183552861213684082e-02 3.456716239452362061e-01 2.375952005386352539e-01 -1.329328119754791260e-01 -5.541354417800903320e-01 -5.014243721961975098e-01
-6.860036253929138184e-01 -2.582163810729980469e-01 3.866049693897366524e-03 1.150019317865371704e-01 6.705171614885330200e-02 -2.697380818426609039e-02 -6.662718653678894043e-01 1.846708171069622040e-02
-8.171098232269287109e-01 -9.286073036491870880e-03 -1.555088311433792114e-01 1.172373518347740173e-01 4.524096846580505371e-01 -4.715041071176528931e-02 8.528779447078704834e-02 2.831009030342102051e-01
-2.779308855533599854e-01 -7.280024886131286621e-01 1.165511086583137512e-01 7.421839516609907150e-03 3.095608949661254883e-01 -1.548426449298858643e-01 -3.214446604251861572e-01 -3.949641585350036621e-01
-3.688672482967376709e-01 -2.209268212318420410e-01 -2.166549302637577057e-02 -4.416433274745941162e-01 6.397162079811096191e-01 2.764661014080047607e-01 -3.586435914039611816e-01 7.290141284465789795e-02
-5.645080804824829102e-01 -4.501283466815948486e-01 -1.745112389326095581e-01 1.052755638957023621e-01 3.197297155857086182e-01 1.594772636890411377e-01 -1.848448514938354492e-01 -5.247381329536437988e-01
-2.589469552040100098e-01 3.136030137538909912e-01 -2.882629036903381348e-01 1.769218146800994873e-01 6.423673629760742188e-01 4.301338195800781250e-01 -3.360434770584106445e-01 9.811577200889587402e-02
-3.108857274055480957e-01 3.206470310688018799e-01 -7.442427426576614380e-02 3.321511447429656982e-01 3.539094626903533936e-01 1.112507805228233337e-01 -6.135522127151489258e-01 -4.130339920520782471e-01
-4.629077017307281494e-01 -5.418502688407897949e-01 -2.254165261983871460e-01 1.065244004130363464e-01 4.400751292705535889e-01 -1.064933240413665771e-01 1.215407624840736389e-01 4.584493339061737061e-01
-2.590252459049224854e-01 -1.321191638708114624e-01 -1.736205220222473145e-01 -2.104449123144149780e-01 7.721903920173645020e-01 2.968673706054687500e-01 -1.876166611909866333e-01 3.484409153461456299e-01
-2.454177737236022949e-01 -4.101126790046691895e-01 -1.111502721905708313e-01 3.006562590599060059e-01 3.406045734882354736e-01 1.476210504770278931e-01 -5.920909643173217773e-01 -4.247986376285552979e-01
-7.827517390251159668e-01 -7.804048061370849609e-02 -7.248023897409439087e-02 -5.730029940605163574e-02 1.623933911323547363e-01 -2.654739916324615479e-01 -5.250391960144042969e-01 -1.258530840277671814e-02
-4.131907224655151367e-01 4.152252674102783203e-01 2.070923000574111938e-01 2.114363200962543488e-02 6.213846206665039062e-01 -2.682039327919483185e-02 -3.103312253952026367e-01 3.610865771770477295e-01
1.128827929496765137e-01 -4.017643034458160400e-01 2.054577320814132690e-01 5.962466597557067871e-01 3.853031992912292480e-01 -9.237133711576461792e-02 -4.369882047176361084e-01 2.831439971923828125e-01
-4.168004691600799561e-01 7.096403092145919800e-02 -6.067134439945220947e-02 6.541475653648376465e-02 5.137942433357238770e-01 5.821543931961059570e-01 -4.545764625072479248e-01 6.126385182142257690e-02
-5.840750336647033691e-01 -1.528810709714889526e-01 -7.633005827665328979e-02 4.747844338417053223e-01 9.243181347846984863e-02 -1.411160677671432495e-01 -3.988831639289855957e-01 -4.654803872108459473e-01
1.133949756622314453e-01 -5.075305104255676270e-01 4.024296253919601440e-02 -3.077252805233001709e-01 5.717384815216064453e-01 -5.005667209625244141e-01 -2.239257842302322388e-01 -7.513475418090820312e-02
-2.739116251468658447e-01 4.463097453117370605e-02 -1.915409117937088013e-01 -1.505810581147670746e-02 7.857328057289123535e-01 3.162914514541625977e-01 -3.879380822181701660e-01 1.347353309392929077e-01
2.867974154651165009e-02 -5.733493566513061523e-01 -5.329689010977745056e-03 -3.383741080760955811e-01 6.221650838851928711e-01 -3.069871068000793457e-01 -1.229996830224990845e-01 -2.438508421182632446e-01
-5.137993693351745605e-01 2.213626056909561157e-01 4.612173140048980713e-01 6.721017509698867798e-02 4.914143085479736328e-01 6.447747349739074707e-02 -2.396328449249267578e-01 4.082901477813720703e-01
-2.372258454561233521e-01 -9.787110984325408936e-02 -2.716636061668395996e-01 3.928453326225280762e-01 6.596755385398864746e-01 -4.036217331886291504e-01 1.032727286219596863e-01 -3.118797838687896729e-01
-3.579423427581787109e-01 3.941326439380645752e-01 -1.162933651357889175e-02 9.719977527856826782e-02 7.661098241806030273e-01 -1.322834789752960205e-01 -1.198469698429107666e-01 2.969297766685485840e-01
-6.342844367027282715e-01 -1.381638348102569580e-01 -9.204799681901931763e-02 -2.622219324111938477e-01 3.007477223873138428e-01 1.070270538330078125e-01 -6.312018632888793945e-01 -3.226447105407714844e-02
-2.061640918254852295e-01 -7.229666113853454590e-01 6.866418756544589996e-03 4.150004982948303223e-01 2.761144377291202545e-02 -4.751671552658081055e-01 -1.846916377544403076e-01 -4.342872649431228638e-02
-9.199541807174682617e-02 -1.620554924011230469e-01 5.284352302551269531e-01 1.611064225435256958e-01 4.320727884769439697e-01 -6.568010449409484863e-01 -2.019621729850769043e-01 -3.481999784708023071e-02
-4.726344645023345947e-01 3.795446455478668213e-02 3.955294936895370483e-02 -1.166256815195083618e-01 5.196436643600463867e-01 -8.665794879198074341e-02 -3.644783496856689453e-01 -5.912922620773315430e-01
-8.058752119541168213e-02 -3.617722392082214355e-01 -7.657093554735183716e-02 4.889658987522125244e-01 6.959678530693054199e-01 -3.187190368771553040e-02 2.941201925277709961e-01 -2.139673978090286255e-01
-8.356968313455581665e-02 4.651620388031005859e-01 1.209489777684211731e-01 5.340216215699911118e-03 8.048225045204162598e-01 -4.353468865156173706e-02 -3.323493897914886475e-01 -4.350479319691658020e-02
-2.502958774566650391e-01 -5.474627614021301270e-01 1.496728509664535522e-01 1.370038650929927826e-02 3.949320912361145020e-01 -6.683726906776428223e-01 1.868994347751140594e-02 1.095630228519439697e-01
2.110425233840942383e-01 -5.038970112800598145e-01 1.593042612075805664e-01 5.566026568412780762e-01 4.434561729431152344e-01 -3.699895441532135010e-01 -1.334496885538101196e-01 1.225156262516975403e-01
-5.825554132461547852e-01 4.201714098453521729e-01 -1.507309675216674805e-01 2.024170905351638794e-01 5.608981847763061523e-01 5.421189125627279282e-03 -8.865249156951904297e-02 3.128857314586639404e-01
-3.671310842037200928e-01 3.572919070720672607e-01 1.849723756313323975e-01 7.184687256813049316e-02 7.344685792922973633e-01 -3.574326336383819580e-01 -1.272259950637817383e-01 1.216222047805786133e-01
-4.755990803241729736e-01 -3.562022745609283447e-01 2.671099007129669189e-01 5.065719038248062134e-02 3.823964297771453857e-01 -6.306076049804687500e-01 1.081046834588050842e-02 1.702995300292968750e-01
2.510085701942443848e-01 -2.092221975326538086e-01 5.862228572368621826e-03 1.553395688533782959e-01 8.873599767684936523e-01 2.613073773682117462e-02 2.756356820464134216e-02 2.832066416740417480e-01
-3.826199769973754883e-01 2.878741919994354248e-01 1.023809984326362610e-01 -9.524907171726226807e-02 6.908563971519470215e-01 3.352416455745697021e-01 -3.726754784584045410e-01 1.503987163305282593e-01
-6.300018429756164551e-01 -4.659879207611083984e-02 -4.853419959545135498e-01 4.263714551925659180e-01 3.594764471054077148e-01 -1.823146194219589233e-01 -1.387919336557388306e-01 4.303019121289253235e-02
-2.064084708690643311e-01 -1.015892848372459412e-01 -4.227841198444366455e-01 -1.248688921332359314e-01 7.186653017997741699e-01 2.549396157264709473e-01 -1.941921859979629517e-01 3.654474914073944092e-01
-3.631939888000488281e-01 -2.910426557064056396e-01 -1.881437897682189941e-01 2.015931904315948486e-01 5.946218967437744141e-01 1.511145681142807007e-01 1.633379161357879639e-01 5.515943169593811035e-01
-3.586829602718353271e-01 -3.245424628257751465e-01 2.575453817844390869e-01 1.793289184570312500e-01 1.910593658685684204e-01 9.336470812559127808e-02 -4.957952797412872314e-01 -6.135932207107543945e-01
1.773946136236190796e-01 -1.691401451826095581e-01 -2.816497385501861572e-01 3.751919269561767578e-01 4.255506694316864014e-01 -2.378906905651092529e-01 -5.509005784988403320e-01 -4.226708710193634033e-01
-1.168388798832893372e-01 -4.890098571777343750e-01 3.107030093669891357e-01 3.071926832199096680e-01 5.949953794479370117e-01 4.271375834941864014e-01 1.405327469110488892e-01 -9.948824532330036163e-03
-4.108494222164154053e-01 1.508937962353229523e-02 4.082842469215393066e-01 -2.392861992120742798e-01 5.882943868637084961e-01 -8.187565952539443970e-03 -3.573913872241973877e-01 -3.648768961429595947e-01
-2.263157516717910767e-01 2.231398969888687134e-01 3.726384937763214111e-01 3.232409060001373291e-01 5.009697675704956055e-01 -5.830367803573608398e-01 -2.268683314323425293e-01 1.152114868164062500e-01
-9.749692678451538086e-02 -4.163376390933990479e-01 -2.777263335883617401e-02 -9.867490082979202271e-02 6.081383824348449707e-01 5.183779001235961914e-01 -2.879291772842407227e-01 -2.918870151042938232e-01
-3.358192145824432373e-01 -3.227834701538085938e-01 5.254299640655517578e-01 5.229729693382978439e-03 4.281383454799652100e-01 -5.571069121360778809e-01 4.542782530188560486e-02 -1.058212518692016602e-01
-3.401253521442413330e-01 1.181359514594078064e-01 1.325871199369430542e-01 -1.167291589081287384e-02 7.063891291618347168e-01 1.172604635357856750e-01 -5.322868227958679199e-01 -2.378620803356170654e-01
-6.256611943244934082e-01 3.591847717761993408e-01 1.989607363939285278e-01 1.494186837226152420e-02 4.913778007030487061e-01 1.044574975967407227e-01 -3.840597569942474365e-01 1.996507048606872559e-01
1.167884841561317444e-01 -5.513851046562194824e-01 -1.823109090328216553e-01 -2.720589339733123779e-01 7.262198328971862793e-01 -2.979023754596710205e-02 -1.489652097225189209e-01 1.568704247474670410e-01
-1.114582791924476624e-01 -5.820331573486328125e-01 1.203018352389335632e-01 1.955075562000274658e-01 6.248340010643005371e-01 -7.798830978572368622e-03 7.272542268037796021e-02 4.476062953472137451e-01
