# Supplementary material for: Where is your field going? A machine learning approach to study the relative motion of the domains of physics
Source: PLoS One. 2020 Jun 18;15(6):e0233997. doi: 10.1371/journal.pone.0233997 (PMC7302634; doi:10.1371/journal.pone.0233997)
Supplement: S13 Data — (ZIP) [file pone.0233997.s013.zip › 12/Pacs4Run_12_VS_500_embeddings1999-2003ED8.txt]

4.973813295364379883e-01 -4.334512054920196533e-01 3.830835521221160889e-01 4.543192684650421143e-01 -3.097791671752929688e-01 -3.340187668800354004e-02 4.250879213213920593e-02 3.356891572475433350e-01
2.084272541105747223e-02 -7.878962159156799316e-02 2.493020743131637573e-01 3.325307667255401611e-01 -2.239537984132766724e-02 -1.480355411767959595e-01 6.624990105628967285e-01 5.994234681129455566e-01
4.910350739955902100e-01 -1.250703036785125732e-01 2.552873492240905762e-01 3.360805800184607506e-03 -3.747086822986602783e-01 -3.022581338882446289e-01 2.911066114902496338e-01 6.012898087501525879e-01
4.069890081882476807e-01 -5.718533992767333984e-01 -1.151885986328125000e-01 1.720565408468246460e-01 1.617196388542652130e-02 -1.584328562021255493e-01 5.180646181106567383e-01 4.131805896759033203e-01
9.665949642658233643e-02 -3.117405176162719727e-01 5.831820368766784668e-01 2.330800294876098633e-01 6.082595586776733398e-01 -1.745886728167533875e-02 2.668259851634502411e-02 3.578416407108306885e-01
5.346469879150390625e-01 -1.999651342630386353e-01 3.486629724502563477e-01 3.154697716236114502e-01 3.133402168750762939e-01 4.867220520973205566e-01 -1.502420306205749512e-01 3.089117407798767090e-01
2.674631178379058838e-01 -1.403001248836517334e-01 4.041582718491554260e-02 4.211133122444152832e-01 -1.142816543579101562e-01 -2.149339318275451660e-01 7.936711907386779785e-01 2.015906274318695068e-01
6.721018999814987183e-02 -2.275154590606689453e-01 7.401623129844665527e-01 1.771952807903289795e-01 4.674332737922668457e-01 -1.360110938549041748e-02 -9.095393866300582886e-02 3.708501756191253662e-01
4.326839745044708252e-01 -1.675931513309478760e-01 4.771321415901184082e-01 7.107417285442352295e-02 4.130677580833435059e-01 3.049473762512207031e-01 5.152792930603027344e-01 1.511948704719543457e-01
5.198552012443542480e-01 8.923951536417007446e-02 7.495049238204956055e-01 6.529642269015312195e-03 4.620799794793128967e-02 2.538760602474212646e-01 2.658396363258361816e-01 -1.507570147514343262e-01
2.149748653173446655e-01 1.375392228364944458e-01 6.929146051406860352e-01 1.026128455996513367e-01 -3.764754235744476318e-01 1.989266276359558105e-02 2.778880596160888672e-01 4.741914272308349609e-01
5.094653367996215820e-02 2.085673958063125610e-01 7.149556279182434082e-01 3.291919231414794922e-01 2.825204133987426758e-01 1.588498502969741821e-01 1.814605318941175938e-03 4.788747429847717285e-01
2.807825207710266113e-01 2.073540538549423218e-01 7.324057221412658691e-01 2.188102602958679199e-01 -1.408425867557525635e-01 -4.368893429636955261e-02 -1.426689624786376953e-01 5.017665028572082520e-01
-2.119025737047195435e-01 -6.883592344820499420e-03 4.576219022274017334e-01 7.671248316764831543e-01 -1.593867242336273193e-01 2.621691226959228516e-01 2.457357496023178101e-01 5.127082392573356628e-02
2.477143555879592896e-01 2.482666522264480591e-01 6.846177577972412109e-01 2.687489092350006104e-01 -2.847438752651214600e-01 1.981247402727603912e-02 -1.042045950889587402e-01 4.937040805816650391e-01
2.178626060485839844e-01 -1.126253977417945862e-01 1.596297323703765869e-01 1.650005131959915161e-01 -9.355879575014114380e-02 -4.209403693675994873e-01 5.894435048103332520e-01 5.947745442390441895e-01
-1.238251328468322754e-01 -1.993507593870162964e-01 2.380704581737518311e-01 8.354001641273498535e-01 1.781754046678543091e-01 1.197475716471672058e-01 2.441346496343612671e-01 2.909772694110870361e-01
3.119367361068725586e-01 5.730211362242698669e-02 8.318548202514648438e-01 2.768066823482513428e-01 6.338741630315780640e-02 -2.508782744407653809e-01 -2.436781227588653564e-01 -6.686399132013320923e-02
2.451044470071792603e-01 -4.621944427490234375e-01 3.225937485694885254e-01 -5.950557813048362732e-02 -1.336188614368438721e-01 6.993499398231506348e-02 7.634876370429992676e-01 1.141674146056175232e-01
3.459760248661041260e-01 6.319867819547653198e-02 2.820009887218475342e-01 3.954480290412902832e-01 5.315926074981689453e-01 8.785513788461685181e-02 3.492132127285003662e-01 4.776438772678375244e-01
-1.935777813196182251e-01 -1.812617853283882141e-02 4.013527631759643555e-01 6.687617301940917969e-01 -6.394428014755249023e-02 1.151219978928565979e-01 1.824319511651992798e-01 5.506808757781982422e-01
5.088371634483337402e-01 1.655040383338928223e-01 4.594465196132659912e-01 2.888582646846771240e-01 5.118411779403686523e-01 -2.569027543067932129e-01 2.993698418140411377e-01 -3.949842974543571472e-02
3.732514381408691406e-01 -5.461065769195556641e-01 3.016687333583831787e-01 2.061461359262466431e-01 4.506733715534210205e-01 2.514224946498870850e-01 -1.625217050313949585e-01 3.690767884254455566e-01
3.893105685710906982e-01 -7.441083341836929321e-02 5.453788638114929199e-01 4.030228126794099808e-03 2.748513221740722656e-01 1.960322856903076172e-01 5.211880207061767578e-01 3.997964262962341309e-01
3.975426256656646729e-01 -7.911725342273712158e-02 4.889316558837890625e-01 2.931720018386840820e-01 6.722595095634460449e-01 -1.030342578887939453e-01 2.192450761795043945e-01 8.897841908037662506e-03
2.541940212249755859e-01 9.637249261140823364e-02 1.368473768234252930e-01 3.556293845176696777e-01 -2.206762731075286865e-01 3.227616250514984131e-01 7.283646464347839355e-01 3.122660219669342041e-01
1.507766731083393097e-02 -3.618425726890563965e-01 3.131535053253173828e-01 5.924322605133056641e-01 -1.716697812080383301e-01 2.031391859054565430e-01 -3.400025367736816406e-01 4.831806719303131104e-01
9.892524778842926025e-02 1.564003154635429382e-02 7.203152775764465332e-01 2.308680713176727295e-01 3.132714033126831055e-01 -1.742975562810897827e-01 -1.527276635169982910e-01 5.157233476638793945e-01
4.412952065467834473e-01 -4.222520440816879272e-02 4.950902760028839111e-01 1.014597192406654358e-01 3.617421388626098633e-01 7.784970104694366455e-02 3.536565899848937988e-01 5.348609685897827148e-01
2.661852538585662842e-01 -1.363961845636367798e-01 5.015576481819152832e-01 -1.250939164310693741e-02 1.483674496412277222e-01 1.242408454418182373e-01 5.154740214347839355e-01 5.963748693466186523e-01
3.350814580917358398e-01 -3.550495207309722900e-01 4.259936138987541199e-02 6.028620600700378418e-01 -4.405920505523681641e-01 -4.130806922912597656e-01 1.421355456113815308e-01 -1.069734841585159302e-01
5.071222186088562012e-01 1.636138707399368286e-01 -5.387746542692184448e-02 5.120316743850708008e-01 -9.908032417297363281e-02 4.681503400206565857e-02 2.657636106014251709e-01 6.069096326828002930e-01
1.518642008304595947e-01 -1.824978440999984741e-01 8.137608766555786133e-01 2.176233008503913879e-02 4.032084643840789795e-01 2.064445465803146362e-01 1.452961117029190063e-01 2.337608784437179565e-01
-3.036187589168548584e-01 -5.372253060340881348e-01 4.209952950477600098e-01 6.193769574165344238e-01 2.114969342947006226e-01 4.059924185276031494e-02 -9.471337310969829559e-03 1.089537069201469421e-01
-1.392284929752349854e-01 1.144303660839796066e-02 3.273793160915374756e-01 6.738013029098510742e-01 5.587908625602722168e-02 -1.018603798002004623e-02 1.899582445621490479e-01 6.164321899414062500e-01
2.173661440610885620e-01 -5.005940794944763184e-01 4.652295112609863281e-01 4.807301983237266541e-02 5.129514932632446289e-01 -2.763152420520782471e-01 3.572104573249816895e-01 1.278257668018341064e-01
5.414946079254150391e-01 -9.904582798480987549e-02 1.068609431385993958e-01 4.169375896453857422e-01 3.016657531261444092e-01 1.162882521748542786e-01 -8.805022388696670532e-02 6.320121288299560547e-01
4.149071574211120605e-01 -1.246295124292373657e-01 3.982553258538246155e-02 7.626420259475708008e-01 -1.565364301204681396e-01 -4.444479644298553467e-01 -3.358048200607299805e-02 7.710613310337066650e-02
3.465006053447723389e-01 -5.089535564184188843e-02 4.170403182506561279e-01 4.032967388629913330e-01 6.476860642433166504e-01 4.290174692869186401e-02 1.100857108831405640e-01 3.275965154170989990e-01
6.149846911430358887e-01 -3.445371091365814209e-01 4.405646324157714844e-01 2.279593981802463531e-02 4.041963517665863037e-01 -2.868312001228332520e-01 1.855378299951553345e-01 1.685232520103454590e-01
3.714072406291961670e-01 -8.835358917713165283e-02 5.128387808799743652e-01 2.253570854663848877e-01 5.932298898696899414e-01 -1.425227243453264236e-02 2.184642553329467773e-01 3.749794065952301025e-01
3.443567156791687012e-01 -2.764970064163208008e-01 5.010777115821838379e-01 -9.507215023040771484e-02 2.737848162651062012e-01 -3.457189202308654785e-01 5.906355977058410645e-01 3.898920491337776184e-02
5.650411248207092285e-01 -3.246660232543945312e-01 3.750131726264953613e-01 1.068757548928260803e-01 5.273549556732177734e-01 -3.261519968509674072e-01 1.185646802186965942e-01 1.572491526603698730e-01
7.906723618507385254e-01 -8.041390031576156616e-02 4.870268702507019043e-01 7.623899728059768677e-02 2.666999995708465576e-01 -1.287329047918319702e-01 1.199136227369308472e-01 -1.525870263576507568e-01
-1.631846576929092407e-01 3.220826014876365662e-02 3.554316759109497070e-01 8.403782844543457031e-01 9.225280582904815674e-02 -1.844497174024581909e-01 2.446234673261642456e-01 1.933734714984893799e-01
3.939075171947479248e-01 8.460132777690887451e-02 4.750214517116546631e-01 1.099804788827896118e-01 -4.242592751979827881e-01 -2.047127783298492432e-01 8.681057393550872803e-02 6.086865067481994629e-01
2.491010576486587524e-01 -1.912959814071655273e-01 3.915972411632537842e-01 1.042793765664100647e-01 4.347881376743316650e-01 9.943379461765289307e-02 6.634510159492492676e-01 3.131082952022552490e-01
3.318172097206115723e-01 -6.455561518669128418e-02 8.114071488380432129e-01 1.552049368619918823e-01 4.108963310718536377e-01 -6.135590746998786926e-02 3.379917237907648087e-03 -1.750656515359878540e-01
3.288820683956146240e-01 -8.877853304147720337e-02 8.074012994766235352e-01 -6.674274057149887085e-02 6.515105813741683960e-02 3.004567921161651611e-01 2.406060993671417236e-01 -2.742142081260681152e-01
7.224780321121215820e-01 -1.394592523574829102e-01 2.830803990364074707e-01 1.890264898538589478e-01 6.108108535408973694e-02 2.235388159751892090e-01 -2.491583824157714844e-01 4.763726294040679932e-01
5.469037294387817383e-01 1.515008509159088135e-01 4.724923670291900635e-01 2.679379880428314209e-01 5.129706859588623047e-01 1.588308662176132202e-01 3.035753667354583740e-01 4.878624528646469116e-02
5.425534844398498535e-01 -2.567430436611175537e-01 2.196484953165054321e-01 1.077198684215545654e-01 9.834998846054077148e-02 3.390981853008270264e-01 1.151419207453727722e-01 6.647945642471313477e-01
4.780435562133789062e-01 1.450472623109817505e-01 9.518881142139434814e-02 5.238484740257263184e-01 2.929290235042572021e-01 -3.275756835937500000e-01 5.202620029449462891e-01 5.631778761744499207e-02
5.995748043060302734e-01 1.648214459419250488e-02 7.277604937553405762e-01 5.841346830129623413e-02 1.349470615386962891e-01 -2.934571504592895508e-01 -4.938472807407379150e-02 -2.059917524456977844e-02
1.080731377005577087e-01 -8.563027530908584595e-02 3.053543567657470703e-01 7.062628269195556641e-01 -5.364419817924499512e-01 -3.127891123294830322e-01 -3.776362165808677673e-02 4.365832731127738953e-02
3.913436233997344971e-01 -2.144599258899688721e-01 5.601391792297363281e-01 -8.384475857019424438e-02 2.843144536018371582e-01 2.407964169979095459e-01 4.453091621398925781e-01 3.780916333198547363e-01
4.665347933769226074e-01 7.380533218383789062e-02 8.069733530282974243e-02 5.397809743881225586e-01 4.420520272105932236e-03 2.105382382869720459e-01 6.348991990089416504e-01 -1.777058094739913940e-01
3.782758414745330811e-01 3.305729031562805176e-01 4.784640967845916748e-01 4.594869315624237061e-01 -1.689088493585586548e-01 -2.280230522155761719e-01 1.115274727344512939e-01 4.632598757743835449e-01
3.247060477733612061e-01 -3.092728257179260254e-01 3.261786401271820068e-01 7.645959407091140747e-02 4.103509187698364258e-01 -3.175223469734191895e-01 6.369526982307434082e-01 1.084459796547889709e-01
-5.106005817651748657e-03 -6.168957352638244629e-01 7.125286012887954712e-02 7.637218236923217773e-01 -5.973797291517257690e-02 1.339290738105773926e-01 8.070155978202819824e-02 -5.520111694931983948e-02
6.757867336273193359e-01 -2.223555594682693481e-01 4.308325052261352539e-01 -5.720016080886125565e-03 4.174020588397979736e-01 -2.001990079879760742e-01 3.026138246059417725e-01 4.838975146412849426e-02
3.579997420310974121e-01 -2.192488461732864380e-01 4.517083466053009033e-01 3.262350857257843018e-01 7.034721374511718750e-01 -5.631082504987716675e-02 1.084310635924339294e-01 -5.912206321954727173e-02
-2.915443181991577148e-01 -2.594699561595916748e-01 4.939160645008087158e-01 4.989717304706573486e-01 -6.100491806864738464e-02 3.278327882289886475e-01 1.394300907850265503e-01 4.734076261520385742e-01
4.324280023574829102e-01 -5.358440279960632324e-01 2.907915115356445312e-01 2.108913362026214600e-01 4.905748069286346436e-01 2.180568873882293701e-01 -1.752626001834869385e-01 2.791287302970886230e-01
1.733856648206710815e-01 2.350046485662460327e-01 6.533789634704589844e-01 2.140175253152847290e-01 -8.917125314474105835e-02 -1.102840304374694824e-01 -9.835255146026611328e-02 6.420398950576782227e-01
-4.837343003600835800e-03 -3.106518983840942383e-01 2.935995459556579590e-01 8.408490419387817383e-01 3.688329085707664490e-02 2.800452411174774170e-01 -7.781594246625900269e-02 1.562154740095138550e-01
-7.221606373786926270e-02 -5.049577355384826660e-01 3.195970058441162109e-01 4.519324004650115967e-01 -3.279873132705688477e-01 3.350616618990898132e-02 -1.004138514399528503e-01 5.609242916107177734e-01
3.929879963397979736e-01 1.491806805133819580e-01 5.538162589073181152e-01 2.462241649627685547e-01 -3.913351297378540039e-01 -1.126939728856086731e-01 -5.734791234135627747e-02 5.355696678161621094e-01
3.981044888496398926e-01 -3.805264830589294434e-01 4.315512478351593018e-01 -3.721306845545768738e-02 3.999855220317840576e-01 -2.583267092704772949e-01 5.292341113090515137e-01 -4.776260256767272949e-02
4.832846224308013916e-01 -9.913683682680130005e-02 4.484395384788513184e-01 5.394890531897544861e-02 3.225240707397460938e-01 5.869357660412788391e-02 4.038062095642089844e-01 5.311054587364196777e-01
3.397575616836547852e-01 -2.930760011076927185e-02 7.837620973587036133e-01 6.867821514606475830e-02 -3.081091046333312988e-01 -3.338666856288909912e-01 -5.848217383027076721e-02 -2.342815697193145752e-01
2.962693274021148682e-01 -3.293510377407073975e-01 3.867164850234985352e-01 -1.002732571214437485e-02 3.899592161178588867e-01 -3.471732139587402344e-01 6.029186248779296875e-01 1.341414749622344971e-01
2.504988312721252441e-01 -6.192265152931213379e-01 3.608830273151397705e-01 -1.059079319238662720e-01 -1.058315671980381012e-02 -2.309413105249404907e-01 5.812577009201049805e-01 1.450840681791305542e-01
4.785740971565246582e-01 -2.232492715120315552e-01 5.133181810379028320e-01 -8.986702561378479004e-02 2.985926866531372070e-01 -6.284908205270767212e-02 3.792082369327545166e-01 4.611383974552154541e-01
4.668574035167694092e-01 1.797197163105010986e-01 6.747587919235229492e-01 2.920941710472106934e-01 -1.129001677036285400e-01 -3.590875864028930664e-01 -1.753823012113571167e-01 -1.915132105350494385e-01
4.739208221435546875e-01 -9.411360323429107666e-02 5.752550363540649414e-01 -4.616494476795196533e-02 3.548231720924377441e-01 1.248341053724288940e-01 5.095500946044921875e-01 1.799109578132629395e-01
-8.423426747322082520e-02 -5.308372378349304199e-01 2.669112086296081543e-01 5.365470051765441895e-01 -1.684683002531528473e-02 3.437080681324005127e-01 8.918745815753936768e-02 4.749933183193206787e-01
3.486124575138092041e-01 6.386984139680862427e-02 7.545561194419860840e-01 1.990311220288276672e-02 1.599040478467941284e-01 2.621713578701019287e-01 4.546465575695037842e-01 -6.026845425367355347e-02
2.933574914932250977e-01 -2.585375607013702393e-01 7.762827277183532715e-01 -9.013108164072036743e-02 -1.294281035661697388e-01 -3.874407112598419189e-01 -2.138369251042604446e-03 -2.636186480522155762e-01
6.213616132736206055e-01 -1.883955895900726318e-01 7.545286417007446289e-01 -6.049470975995063782e-02 -3.954067453742027283e-02 -3.308539837598800659e-02 3.057447448372840881e-02 -4.302206262946128845e-02
-1.351477354764938354e-01 -3.284876048564910889e-01 2.809705734252929688e-01 8.145726323127746582e-01 3.304133415222167969e-01 5.398241337388753891e-03 8.540124446153640747e-02 1.219114214181900024e-01
5.238792300224304199e-01 5.186896398663520813e-02 1.240749880671501160e-01 7.028986215591430664e-01 -3.531969487667083740e-01 -2.461625337600708008e-01 -1.674904674291610718e-01 -1.501354970969259739e-03
5.146121978759765625e-01 -1.446197368204593658e-02 3.592457473278045654e-01 2.935458123683929443e-01 6.013823747634887695e-01 3.389867767691612244e-02 3.579740524291992188e-01 1.696560233831405640e-01
2.640391290187835693e-01 2.594147324562072754e-01 6.134775280952453613e-01 2.695657908916473389e-01 -2.130473256111145020e-01 -9.651178866624832153e-02 4.907040670514106750e-02 5.973737835884094238e-01
-2.093504071235656738e-01 -4.761506803333759308e-03 4.478995501995086670e-01 8.265801668167114258e-01 9.103887528181076050e-02 -8.495926856994628906e-02 2.370340526103973389e-01 2.469152025878429413e-02
-2.550414800643920898e-01 -5.576049089431762695e-01 4.509259462356567383e-01 3.335693776607513428e-01 -3.678550422191619873e-01 1.850188374519348145e-01 1.361795663833618164e-01 3.483296036720275879e-01
2.721560932695865631e-02 -6.462964415550231934e-02 3.769682943820953369e-01 8.856237530708312988e-01 1.561902277171611786e-02 9.731580317020416260e-02 -2.303625941276550293e-01 7.659380882978439331e-02
4.479300677776336670e-01 -5.237308144569396973e-01 1.870193630456924438e-01 2.109704315662384033e-01 -5.468767881393432617e-01 1.637127697467803955e-01 2.900685667991638184e-01 -1.885841637849807739e-01
1.430357694625854492e-01 -5.277801156044006348e-01 5.465455055236816406e-01 -1.353808790445327759e-01 2.686133421957492828e-02 -3.750899136066436768e-01 4.883338809013366699e-01 -6.375625729560852051e-02
2.724963426589965820e-01 1.116678938269615173e-01 6.208184957504272461e-01 2.549748122692108154e-01 3.378402590751647949e-01 4.148296639323234558e-02 5.338204503059387207e-01 -2.490526437759399414e-01
4.909726083278656006e-01 -8.761061728000640869e-02 5.593458414077758789e-01 1.198801491409540176e-02 4.241558909416198730e-01 -1.328954547643661499e-01 3.532860875129699707e-01 3.404092192649841309e-01
-2.393430918455123901e-01 -9.531414508819580078e-02 5.059526562690734863e-01 7.460199594497680664e-01 1.411395985633134842e-02 -3.457966446876525879e-01 -3.419988229870796204e-02 1.232763752341270447e-02
1.016967967152595520e-01 -2.370414435863494873e-01 6.936506628990173340e-01 2.549027204513549805e-01 5.620214939117431641e-01 3.440001234412193298e-02 -1.292322874069213867e-01 2.314946651458740234e-01
3.286369442939758301e-01 -1.356416791677474976e-01 5.781932473182678223e-01 2.149732559919357300e-01 4.788687527179718018e-01 -7.607363909482955933e-02 -4.594661667943000793e-02 5.058305859565734863e-01
5.409207940101623535e-01 1.024801433086395264e-01 3.623938262462615967e-01 6.860155612230300903e-02 -3.191338479518890381e-01 -1.194998808205127716e-02 2.995766401290893555e-01 6.075620055198669434e-01
3.255990147590637207e-01 -1.990743577480316162e-01 4.561658799648284912e-01 1.538601666688919067e-01 5.991072654724121094e-01 -1.732470244169235229e-01 3.976258039474487305e-01 2.748530507087707520e-01
5.071411654353141785e-02 1.525518000125885010e-01 3.698253929615020752e-01 8.254232406616210938e-01 -2.744876444339752197e-01 -1.470761448144912720e-01 -1.140129789710044861e-01 2.146806716918945312e-01
3.226001262664794922e-01 -4.647786319255828857e-01 -1.580291241407394409e-02 6.210131645202636719e-01 -2.300543487071990967e-01 -4.412842392921447754e-01 -2.817367017269134521e-02 2.134304642677307129e-01
6.603443026542663574e-01 -2.224916070699691772e-01 6.317715644836425781e-01 7.745388895273208618e-02 6.737195700407028198e-02 4.032216221094131470e-02 -2.996408939361572266e-01 -1.155807897448539734e-01
9.516338468529284000e-04 -1.663045287132263184e-01 1.861176639795303345e-01 9.234215617179870605e-01 1.893073171377182007e-01 -6.891146302223205566e-02 2.024608850479125977e-01 5.846603587269783020e-02
2.311924993991851807e-01 -2.957666814327239990e-01 6.919065713882446289e-01 -3.937019407749176025e-02 -5.613232851028442383e-01 1.840708702802658081e-01 1.683159172534942627e-01 -3.861429169774055481e-02
5.143567919731140137e-01 3.605357408523559570e-01 5.748048424720764160e-01 1.523440033197402954e-01 -3.667915165424346924e-01 -6.723456084728240967e-02 2.894856035709381104e-01 1.702448725700378418e-01
-2.174892574548721313e-01 -1.370015740394592285e-01 3.837794661521911621e-01 8.248277902603149414e-01 -1.300399303436279297e-01 -1.482770740985870361e-01 2.488286048173904419e-01 -7.409013807773590088e-02
3.898708820343017578e-01 2.118684351444244385e-01 4.017155170440673828e-01 4.035046994686126709e-01 1.903329938650131226e-01 -1.123584657907485962e-01 6.380522251129150391e-01 -1.515231877565383911e-01
1.114144846796989441e-01 4.715738445520401001e-02 2.653795778751373291e-01 8.246308565139770508e-01 1.333101242780685425e-01 -3.411706164479255676e-02 2.129846662282943726e-01 4.130650460720062256e-01
2.345008850097656250e-01 -2.362092025578022003e-03 4.699748456478118896e-01 1.141560897231101990e-01 2.162109911441802979e-01 1.704654991626739502e-01 6.295824050903320312e-01 4.887904822826385498e-01
-5.166833847761154175e-02 -1.470128595829010010e-01 1.832987517118453979e-01 9.402585625648498535e-01 6.539294868707656860e-02 -8.263162523508071899e-02 2.128199487924575806e-01 4.045251011848449707e-02
-3.478271141648292542e-02 -1.405455619096755981e-01 8.530706167221069336e-01 4.580175876617431641e-02 2.968449890613555908e-01 4.109866544604301453e-02 7.960940152406692505e-02 3.912363648414611816e-01
8.361514657735824585e-02 3.379604220390319824e-02 6.548179388046264648e-01 2.555108629167079926e-02 -4.391736388206481934e-01 -3.707919120788574219e-01 2.757663428783416748e-01 3.949933052062988281e-01
2.581376731395721436e-01 -4.291150718927383423e-02 5.529400706291198730e-01 3.184319138526916504e-01 5.810173749923706055e-01 7.660993933677673340e-02 1.037497147917747498e-01 4.125140011310577393e-01
-1.480261385440826416e-01 -5.966855958104133606e-02 3.175625801086425781e-01 7.754593491554260254e-01 -2.931938469409942627e-01 -3.256552517414093018e-01 2.833836674690246582e-01 -4.939571488648653030e-03
1.726027280092239380e-01 -2.520260214805603027e-01 4.741011261940002441e-01 -2.417317591607570648e-02 3.371491432189941406e-01 -2.507494091987609863e-01 7.083004117012023926e-01 5.568331107497215271e-02
7.222164422273635864e-02 2.309188842773437500e-01 7.375698685646057129e-01 1.477329581975936890e-01 -2.121866196393966675e-01 -4.412399828433990479e-01 3.636482656002044678e-01 6.058247759938240051e-02
6.222227811813354492e-01 -3.800425231456756592e-01 6.487695872783660889e-02 3.434265553951263428e-01 -4.464449882507324219e-01 2.638886570930480957e-01 2.288778275251388550e-01 -1.578615009784698486e-01
4.780249297618865967e-01 -7.158146798610687256e-02 7.959309816360473633e-01 -1.275991797447204590e-01 4.401113837957382202e-02 2.716069221496582031e-01 1.751269996166229248e-01 -1.010142713785171509e-01
2.768733501434326172e-01 -3.446950912475585938e-01 6.593017578125000000e-01 -1.763707995414733887e-01 -5.478388071060180664e-01 1.434577815234661102e-02 1.752243041992187500e-01 8.777371793985366821e-02
3.173068165779113770e-01 9.476763755083084106e-02 7.647168040275573730e-01 3.002513051033020020e-01 3.852300345897674561e-01 -1.472464799880981445e-01 -1.860043704509735107e-01 1.034958511590957642e-01
3.239487111568450928e-01 -1.864338070154190063e-01 5.490567088127136230e-01 1.438931077718734741e-01 -6.417881250381469727e-01 3.183505237102508545e-01 2.347413636744022369e-02 1.560167372226715088e-01
6.682484149932861328e-01 -2.300780415534973145e-01 3.829897046089172363e-01 2.081417441368103027e-01 3.130768537521362305e-01 2.795080244541168213e-01 -2.140541970729827881e-01 2.975618541240692139e-01
5.041194558143615723e-01 -2.681604623794555664e-01 6.116865277290344238e-01 -6.158928200602531433e-02 -4.324428439140319824e-01 -7.285033166408538818e-02 -2.014775872230529785e-01 2.511828243732452393e-01
5.411391854286193848e-01 7.806872017681598663e-03 5.717651844024658203e-01 3.280646800994873047e-01 3.911836743354797363e-01 -1.930022686719894409e-01 -1.897638738155364990e-01 -2.151295840740203857e-01
3.875444829463958740e-01 -3.739189729094505310e-02 1.432773619890213013e-01 8.212429881095886230e-01 -1.495326757431030273e-01 -2.662898004055023193e-01 -1.822634637355804443e-01 -1.641717553138732910e-01
2.351107895374298096e-01 -1.391141265630722046e-01 1.502600014209747314e-01 3.459136188030242920e-01 -2.586692944169044495e-02 -1.742825955152511597e-01 8.530536890029907227e-01 -1.561789065599441528e-01
5.770635604858398438e-01 -3.117073178291320801e-01 3.708945214748382568e-01 5.887265875935554504e-02 1.493033021688461304e-01 3.774864971637725830e-01 5.860017985105514526e-02 5.104761719703674316e-01
6.142464876174926758e-01 2.079006284475326538e-01 1.061293631792068481e-01 4.601552784442901611e-01 -1.133363172411918640e-01 3.529604375362396240e-01 2.703305780887603760e-01 3.820568919181823730e-01
2.151689231395721436e-01 1.342404186725616455e-01 3.844494223594665527e-01 2.480477690696716309e-01 3.100131154060363770e-01 -2.233194373548030853e-02 5.282381772994995117e-01 5.922082662582397461e-01
3.164248466491699219e-01 -4.921345710754394531e-01 2.954429984092712402e-01 -1.131123602390289307e-01 -2.404273748397827148e-01 -6.038242578506469727e-02 6.994208693504333496e-01 8.340934664011001587e-02
1.147274449467658997e-01 -2.898462116718292236e-01 7.437613010406494141e-01 -3.754141926765441895e-02 2.558737397193908691e-01 -5.237328410148620605e-01 4.806954786181449890e-02 -7.847496867179870605e-02
1.358473747968673706e-01 -7.366065382957458496e-01 4.406515061855316162e-01 -7.081044465303421021e-02 -7.906323671340942383e-02 -1.130080521106719971e-01 3.792124092578887939e-01 2.773887515068054199e-01
3.142111003398895264e-01 2.105756402015686035e-01 7.057524323463439941e-01 3.158315718173980713e-01 -5.083409324288368225e-02 -4.520986974239349365e-01 -3.535649180412292480e-02 -2.255343198776245117e-01
5.791435837745666504e-01 2.330627292394638062e-03 6.685228943824768066e-01 -3.776614321395754814e-03 1.179429888725280762e-01 2.716138660907745361e-01 3.400255441665649414e-01 -1.197843477129936218e-01
3.373120129108428955e-01 2.295259982347488403e-01 6.543465256690979004e-01 1.810157746076583862e-01 4.292038828134536743e-02 2.472990453243255615e-01 4.872900247573852539e-01 -2.686111032962799072e-01
5.042222142219543457e-01 -1.342598497867584229e-01 4.862582981586456299e-01 3.274597823619842529e-01 4.571458697319030762e-01 -2.790570557117462158e-01 -2.182654291391372681e-01 -2.226260304450988770e-01
-5.802021548151969910e-02 -7.346948981285095215e-01 2.858172059059143066e-01 4.793502092361450195e-01 -4.381652455776929855e-03 3.664058446884155273e-01 -6.929568201303482056e-02 7.946475595235824585e-02
4.499502182006835938e-01 -1.645788848400115967e-01 4.306365251541137695e-01 1.016775444149971008e-01 5.398969650268554688e-01 -2.815742194652557373e-01 2.808066606521606445e-01 3.536200225353240967e-01
-1.523813456296920776e-01 -2.405942529439926147e-01 7.705150544643402100e-02 7.435548901557922363e-01 1.647008955478668213e-02 -2.066743560135364532e-02 5.697656869888305664e-01 1.864189207553863525e-01
5.395618081092834473e-01 -4.562826082110404968e-02 5.031842589378356934e-01 9.934613853693008423e-02 5.003764629364013672e-01 -2.086463719606399536e-01 3.037015795707702637e-01 2.399637103080749512e-01
9.677391499280929565e-02 -4.907322525978088379e-01 8.068669587373733521e-02 6.375283598899841309e-01 -4.155052304267883301e-01 1.409940123558044434e-01 -2.443406358361244202e-02 3.791345357894897461e-01
-4.246602952480316162e-02 -6.986693013459444046e-03 3.559603691101074219e-01 8.711876273155212402e-01 -2.670548856258392334e-01 -1.473099738359451294e-01 5.252967402338981628e-02 1.292064189910888672e-01
6.552841663360595703e-01 6.599947810173034668e-02 2.785665094852447510e-01 2.944079041481018066e-01 1.888421773910522461e-01 2.384544610977172852e-01 4.585860073566436768e-01 -3.148784041404724121e-01
8.295575976371765137e-01 1.181381270289421082e-01 4.986367225646972656e-01 8.360575139522552490e-02 -5.810184404253959656e-03 -1.674242764711380005e-01 1.140220910310745239e-01 -3.439969941973686218e-02
2.175005078315734863e-01 -2.039840668439865112e-01 5.812726020812988281e-01 -8.254479616880416870e-02 -4.124028384685516357e-01 -1.772770583629608154e-01 9.903027117252349854e-02 5.958878993988037109e-01
3.357729613780975342e-01 -7.687465846538543701e-02 7.276400327682495117e-01 -5.334950983524322510e-02 2.011116296052932739e-01 1.512787640094757080e-01 5.156751871109008789e-01 -1.406719833612442017e-01
9.551367908716201782e-02 8.901653438806533813e-02 5.296187400817871094e-01 2.204070985317230225e-01 4.246465563774108887e-01 -2.395890094339847565e-02 6.876851320266723633e-01 8.254331536591053009e-03
1.959885805845260620e-01 -1.221450492739677429e-01 9.669398516416549683e-02 8.401012420654296875e-01 -3.308039605617523193e-01 -3.101905882358551025e-01 1.600847989320755005e-01 1.651836931705474854e-02
-5.414483323693275452e-02 -1.561525911092758179e-01 2.313676029443740845e-01 9.171093106269836426e-01 1.696616709232330322e-01 8.372900076210498810e-03 2.109882384538650513e-01 6.850647181272506714e-02
1.138867884874343872e-01 -6.897011995315551758e-01 1.325760185718536377e-01 3.683802783489227295e-01 -3.993066847324371338e-01 2.024776637554168701e-01 4.941103607416152954e-02 3.939251899719238281e-01
4.904155433177947998e-01 -6.675467640161514282e-02 -8.224833756685256958e-03 5.418875813484191895e-01 -1.288591045886278152e-02 1.871405355632305145e-02 6.591343879699707031e-01 -1.623336225748062134e-01
4.626443088054656982e-01 2.993422746658325195e-01 6.879181265830993652e-01 1.511400938034057617e-01 -1.276692301034927368e-01 1.104110404849052429e-01 3.587714135646820068e-01 -2.075398117303848267e-01
-9.577614814043045044e-02 -2.370810508728027344e-01 3.661257922649383545e-01 5.813070535659790039e-01 -4.945275560021400452e-02 4.175643324851989746e-01 6.104129925370216370e-02 5.311516523361206055e-01
6.008332967758178711e-01 -2.428288906812667847e-01 2.621915638446807861e-01 1.316253244876861572e-01 9.276225417852401733e-02 3.036728501319885254e-01 -4.749236628413200378e-02 6.252089738845825195e-01
1.617031395435333252e-01 -5.293782949447631836e-01 1.141211241483688354e-01 5.857683420181274414e-01 -4.261514842510223389e-01 3.300368189811706543e-01 3.340123221278190613e-02 2.140509337186813354e-01
1.559402346611022949e-01 -5.016480088233947754e-01 2.229208946228027344e-01 4.373193085193634033e-01 -1.480183303356170654e-01 -6.727735996246337891e-01 -9.127855300903320312e-02 1.497979741543531418e-02
2.266908288002014160e-01 9.486437193118035793e-04 6.426088809967041016e-01 -4.196076467633247375e-02 -5.968450903892517090e-01 6.280044466257095337e-02 3.590048849582672119e-01 2.117803990840911865e-01
-7.327912747859954834e-02 -7.102708816528320312e-01 2.806882560253143311e-01 3.258737027645111084e-01 -4.700214564800262451e-01 9.456520527601242065e-02 4.072007909417152405e-02 2.713760137557983398e-01
2.977624833583831787e-01 -2.200309336185455322e-01 6.633738875389099121e-01 -4.282862320542335510e-02 2.081091850996017456e-01 -6.106690168380737305e-01 3.928665071725845337e-02 5.705496296286582947e-02
5.276429653167724609e-01 5.025963112711906433e-02 6.190849542617797852e-01 2.883072197437286377e-01 4.274338185787200928e-01 -1.221985444426536560e-01 -1.452121436595916748e-01 -1.842848658561706543e-01
5.618412494659423828e-01 1.160455271601676941e-01 5.614154934883117676e-01 2.168130874633789062e-01 3.739699423313140869e-01 -5.571319907903671265e-02 3.327372372150421143e-01 -2.345230579376220703e-01
1.292998939752578735e-01 1.737266965210437775e-02 1.571824252605438232e-01 7.852899432182312012e-01 -4.428555071353912354e-01 -1.702953279018402100e-01 7.219018787145614624e-02 3.335570991039276123e-01
5.017080307006835938e-01 6.665924936532974243e-02 8.336004018783569336e-01 -5.135721713304519653e-02 -9.523680806159973145e-02 1.649399995803833008e-01 8.334728330373764038e-02 -5.564480274915695190e-02
2.668215930461883545e-01 -2.792136967182159424e-01 6.220180392265319824e-01 -1.154282316565513611e-01 -4.175522625446319580e-01 5.070708692073822021e-02 -4.123945906758308411e-02 5.215303897857666016e-01
3.823044300079345703e-01 -3.215642273426055908e-01 6.275452971458435059e-01 1.718048565089702606e-02 5.180959701538085938e-01 -1.376938819885253906e-01 1.390648931264877319e-01 2.227323204278945923e-01
5.080578476190567017e-02 -2.372936904430389404e-01 2.508876621723175049e-01 1.167371794581413269e-01 -1.593070626258850098e-01 -2.162950634956359863e-01 4.123322665691375732e-01 7.888967394828796387e-01
9.429973363876342773e-02 -3.637258708477020264e-01 7.799173593521118164e-01 -2.190733700990676880e-02 2.851410806179046631e-01 -4.002060592174530029e-01 -6.897324323654174805e-02 -6.190716102719306946e-02
3.500188589096069336e-01 -3.971078693866729736e-01 -1.261979192495346069e-01 5.052630305290222168e-01 8.630337566137313843e-02 -1.639376133680343628e-01 6.313561797142028809e-01 -1.250639557838439941e-01
3.720428347587585449e-01 1.971019245684146881e-02 7.676836848258972168e-01 1.000328063964843750e-01 1.852260380983352661e-01 3.223142921924591064e-01 2.677642107009887695e-01 -2.279430776834487915e-01
1.219445466995239258e-01 -4.887977242469787598e-01 1.941121220588684082e-01 4.560396969318389893e-01 -4.767422676086425781e-01 2.539315819740295410e-01 -6.510974466800689697e-02 4.522731006145477295e-01
-3.223981184419244528e-04 -2.326328009366989136e-01 6.407945156097412109e-01 -3.322074189782142639e-02 -5.625497698783874512e-01 -3.034608960151672363e-01 2.186786532402038574e-01 2.789078354835510254e-01
1.529105454683303833e-01 -3.560475111007690430e-01 2.571731507778167725e-01 6.758301854133605957e-01 -2.711797356605529785e-01 -4.550230503082275391e-01 -2.084603905677795410e-01 -5.407336354255676270e-02
1.354836225509643555e-01 -6.432054936885833740e-02 3.567630350589752197e-01 2.812840342521667480e-01 -4.004603028297424316e-01 -6.239464133977890015e-02 4.168509244918823242e-01 6.580884456634521484e-01
-1.970319449901580811e-01 -4.783199131488800049e-01 2.979188561439514160e-01 4.594672918319702148e-01 -1.711597740650177002e-01 2.926724255084991455e-01 3.311392068862915039e-01 4.559789597988128662e-01
5.756094455718994141e-01 -5.450531467795372009e-02 6.438554525375366211e-01 -1.711176522076129913e-02 -4.920508563518524170e-01 7.508613169193267822e-02 -1.811363734304904938e-02 5.272902548313140869e-02
3.599708378314971924e-01 1.773091107606887817e-01 8.541803956031799316e-01 2.219831645488739014e-01 -6.216001138091087341e-02 -1.073424592614173889e-01 -1.956885308027267456e-01 8.001032471656799316e-02
4.512289464473724365e-01 -2.703368365764617920e-01 4.595176279544830322e-01 6.195015087723731995e-02 5.137283205986022949e-01 -2.829002737998962402e-01 4.014589786529541016e-01 -5.654623359441757202e-02
-1.111653670668601990e-01 -4.133432209491729736e-01 2.669953107833862305e-01 4.925363659858703613e-01 -2.031705677509307861e-01 2.572587728500366211e-01 2.144936323165893555e-01 5.911371707916259766e-01
6.495827436447143555e-01 -2.635213136672973633e-01 6.769111156463623047e-01 -6.648018956184387207e-02 6.696604937314987183e-02 9.070095419883728027e-02 -1.493491232395172119e-01 -1.046623885631561279e-01
-1.221080217510461807e-02 -5.521001815795898438e-01 3.181256651878356934e-01 5.763753652572631836e-01 3.075152263045310974e-02 4.180163443088531494e-01 -1.923243105411529541e-01 2.212503701448440552e-01
1.684078723192214966e-01 9.685363620519638062e-02 8.243774175643920898e-01 5.978019442409276962e-03 -3.444306552410125732e-01 -3.117161095142364502e-01 2.584280371665954590e-01 -6.307039409875869751e-03
3.396013379096984863e-01 1.847841590642929077e-02 3.587802052497863770e-01 3.730103373527526855e-01 -2.573844194412231445e-01 -1.891878992319107056e-01 2.090228199958801270e-01 6.861050724983215332e-01
8.251570463180541992e-01 -7.148520648479461670e-02 4.004120826721191406e-01 7.202544808387756348e-02 1.641858518123626709e-01 7.510121911764144897e-02 1.964916437864303589e-01 -2.779963314533233643e-01
2.664215266704559326e-01 -5.184544622898101807e-02 4.476086795330047607e-01 4.185277819633483887e-01 7.241857051849365234e-01 -3.757457062602043152e-02 1.065365821123123169e-01 1.166430488228797913e-01
5.292760729789733887e-01 -1.002193540334701538e-01 3.672432601451873779e-01 3.404783606529235840e-01 6.264824271202087402e-01 1.469074040651321411e-01 1.280756890773773193e-01 1.690100431442260742e-01
1.134879142045974731e-01 -7.409353554248809814e-02 1.574902832508087158e-01 7.839073538780212402e-01 -2.760690748691558838e-01 -4.247663021087646484e-01 2.884797751903533936e-01 -4.955346509814262390e-02
5.956227183341979980e-01 -4.513634741306304932e-01 1.276218593120574951e-01 2.504126131534576416e-01 -3.514567613601684570e-01 1.305314302444458008e-01 3.049806356430053711e-01 -3.590783774852752686e-01
4.679736196994781494e-01 -3.235587105154991150e-02 7.953756451606750488e-01 1.358819901943206787e-01 9.707947075366973877e-02 1.730995625257492065e-02 -3.384175598621368408e-01 -6.794802099466323853e-02
4.967932701110839844e-01 1.412224471569061279e-01 8.518210798501968384e-02 5.220604538917541504e-01 -1.776605844497680664e-01 -1.063667088747024536e-01 6.056642532348632812e-01 -2.091488987207412720e-01
-1.005909740924835205e-01 -4.136784374713897705e-01 2.834917008876800537e-01 6.387142539024353027e-01 9.276108816266059875e-03 2.927187383174896240e-01 2.311967499554157257e-02 4.940884113311767578e-01
1.524156332015991211e-01 -2.258464395999908447e-01 1.341699957847595215e-01 9.003451466560363770e-01 -9.891895949840545654e-02 -2.546684443950653076e-01 -4.709452390670776367e-02 -1.424123197793960571e-01
2.912949919700622559e-01 -2.684156000614166260e-01 -1.563131064176559448e-01 6.427943110466003418e-01 3.367335498332977295e-01 -3.299334347248077393e-01 4.235259890556335449e-01 6.214657053351402283e-02
3.100309371948242188e-01 -2.679804265499114990e-01 8.187460303306579590e-01 -3.082192130386829376e-02 -2.446928918361663818e-01 -2.578597962856292725e-01 -1.666157394647598267e-01 -8.151873946189880371e-02
5.470088720321655273e-01 -6.381753087043762207e-01 7.694456726312637329e-02 2.765747308731079102e-01 -2.484735995531082153e-01 1.498665064573287964e-01 1.665303409099578857e-01 -3.149095773696899414e-01
2.805122435092926025e-01 -5.507568120956420898e-01 2.678809463977813721e-01 -7.867863774299621582e-02 -3.008212447166442871e-01 -1.497747898101806641e-01 6.415416598320007324e-01 1.246102228760719299e-01
8.039938658475875854e-02 -2.061259746551513672e-01 5.852066278457641602e-01 1.950769126415252686e-02 3.189482092857360840e-01 1.789789348840713501e-01 4.862661957740783691e-01 4.878363013267517090e-01
-1.613045483827590942e-01 3.424947708845138550e-02 4.116486310958862305e-01 8.783884644508361816e-01 -3.771739080548286438e-02 -5.185389518737792969e-02 1.644514203071594238e-01 -2.512292750179767609e-02
-6.320671737194061279e-02 -1.648878306150436401e-01 3.599130809307098389e-01 8.967815041542053223e-01 1.627816706895828247e-01 3.228680416941642761e-02 -8.550987392663955688e-02 1.449697744101285934e-02
4.901101291179656982e-01 -4.034099280834197998e-01 -2.008350342512130737e-01 5.249064564704895020e-01 1.438255161046981812e-01 -1.578295230865478516e-01 4.686348438262939453e-01 -1.263978928327560425e-01
6.187380552291870117e-01 -3.839941620826721191e-01 3.676265478134155273e-01 4.981135576963424683e-02 1.357439160346984863e-01 3.577361702919006348e-01 -1.792637854814529419e-01 3.918468952178955078e-01
4.738865792751312256e-01 -1.285515073686838150e-02 1.434626728296279907e-01 3.071902096271514893e-01 8.482880145311355591e-02 -4.603443443775177002e-01 6.310099959373474121e-01 -2.074426114559173584e-01
5.506079643964767456e-02 -7.444622367620468140e-02 6.400677561759948730e-01 5.370989441871643066e-02 -4.326741099357604980e-01 -2.746619880199432373e-01 4.560632631182670593e-02 5.604717731475830078e-01
2.224048078060150146e-01 4.513662308454513550e-02 2.142998725175857544e-01 5.717848539352416992e-01 -5.889437198638916016e-01 -3.525781929492950439e-01 7.390922307968139648e-02 3.146551251411437988e-01
-7.569947093725204468e-02 -7.483389377593994141e-01 2.250474542379379272e-01 2.861813604831695557e-01 -2.300614863634109497e-01 -1.847869157791137695e-01 7.979423552751541138e-02 4.563669264316558838e-01
4.743656814098358154e-01 6.399594992399215698e-02 1.406555920839309692e-01 5.230374932289123535e-01 -2.743926458060741425e-02 8.572138100862503052e-02 5.806555151939392090e-01 -3.636860251426696777e-01
-2.240830473601818085e-02 -1.152064800262451172e-01 3.595924377441406250e-01 9.051477313041687012e-01 9.455738216638565063e-02 -7.921297103166580200e-02 -6.695014238357543945e-02 -1.338958740234375000e-01
2.013138383626937866e-01 7.652589678764343262e-02 9.008430838584899902e-01 1.046236157417297363e-01 -1.312692314386367798e-01 -3.048240840435028076e-01 -1.346105244010686874e-02 -1.442971080541610718e-01
4.985674321651458740e-01 -4.892623126506805420e-01 1.821935176849365234e-01 2.712343633174896240e-01 -4.603414833545684814e-01 2.468382120132446289e-01 2.068084627389907837e-01 -2.994616031646728516e-01
-6.143577769398689270e-02 -4.413271546363830566e-01 2.225459963083267212e-01 7.495766878128051758e-01 1.673029363155364990e-01 2.506138384342193604e-01 4.530924558639526367e-02 3.117909431457519531e-01
5.747443437576293945e-01 -3.452575802803039551e-01 4.809908866882324219e-01 -5.813582614064216614e-02 3.310033082962036133e-01 -2.397052645683288574e-01 3.779708445072174072e-01 -7.648747414350509644e-02
6.142876148223876953e-01 2.412935644388198853e-01 1.176825836300849915e-01 5.069483518600463867e-01 9.129142388701438904e-03 -3.210763260722160339e-02 5.397416353225708008e-01 -3.387155011296272278e-02
2.168364673852920532e-01 8.988165855407714844e-02 8.906177878379821777e-01 9.433478116989135742e-02 -1.948128193616867065e-01 1.433069854974746704e-01 1.478769034147262573e-01 -2.498949766159057617e-01
2.020556479692459106e-01 -4.912594556808471680e-01 2.145632803440093994e-01 4.355713427066802979e-01 -1.603280007839202881e-01 -6.637675166130065918e-01 -1.072627678513526917e-01 6.542149931192398071e-02
3.361070901155471802e-02 -5.551708936691284180e-01 1.157003939151763916e-01 8.044245839118957520e-01 1.905799470841884613e-02 -1.073154620826244354e-02 -1.462997645139694214e-01 9.103926271200180054e-02
5.084523558616638184e-01 -1.288011968135833740e-01 -1.139216423034667969e-01 5.904252529144287109e-01 3.837712109088897705e-01 -2.382396310567855835e-01 3.985705971717834473e-01 -2.023062109947204590e-02
2.390174567699432373e-01 -9.986798465251922607e-02 1.122409999370574951e-01 9.001098275184631348e-01 -5.978598073124885559e-02 -2.615925669670104980e-01 1.088369172066450119e-02 -1.948786675930023193e-01
5.679129064083099365e-02 -5.681257247924804688e-01 2.838969528675079346e-01 2.526788711547851562e-01 -3.128601610660552979e-01 1.795134395360946655e-01 4.823343157768249512e-01 -4.084250032901763916e-01
2.998658418655395508e-01 -8.282204717397689819e-02 -5.267604440450668335e-02 8.162674903869628906e-01 1.988206803798675537e-01 -4.678112268447875977e-02 4.095876812934875488e-01 -1.570775210857391357e-01
-1.616715192794799805e-01 6.507629156112670898e-02 3.143023252487182617e-01 8.513738512992858887e-01 4.247534647583961487e-02 -8.042474836111068726e-02 2.548683285713195801e-01 2.697662413120269775e-01
3.045168817043304443e-01 -1.610890477895736694e-01 2.782368361949920654e-01 7.125627398490905762e-01 -3.574183285236358643e-01 -2.953473031520843506e-01 -2.747516632080078125e-01 -7.544619590044021606e-02
3.141125431284308434e-03 -4.050424993038177490e-01 5.134257078170776367e-01 1.229318007826805115e-01 -3.536655306816101074e-01 -3.897346854209899902e-01 1.416603922843933105e-01 5.100711584091186523e-01
7.025575041770935059e-01 -5.261524915695190430e-01 -1.978941960260272026e-03 2.653630077838897705e-01 -2.990488409996032715e-01 2.470929920673370361e-01 -2.625470981001853943e-02 -8.933487534523010254e-02
1.663666367530822754e-01 -1.165728494524955750e-01 3.879581391811370850e-01 8.778349310159683228e-02 2.326617836952209473e-01 9.068078547716140747e-02 7.074636816978454590e-01 4.874998927116394043e-01
1.431928947567939758e-02 -6.927572488784790039e-01 4.152127206325531006e-01 -9.981499612331390381e-02 -1.861626654863357544e-02 -1.948741078376770020e-01 5.381649732589721680e-01 9.784568846225738525e-02
4.361379444599151611e-01 -2.879048585891723633e-01 5.199553370475769043e-01 -1.830437928438186646e-01 1.712914556264877319e-01 1.365617066621780396e-01 5.444586277008056641e-01 2.803761363029479980e-01
3.608109951019287109e-01 -2.856351137161254883e-01 -1.873216331005096436e-01 6.506385803222656250e-01 2.772305607795715332e-01 -2.357453107833862305e-01 4.428707957267761230e-01 3.522813320159912109e-02
3.899208605289459229e-01 1.978752613067626953e-01 7.719836235046386719e-01 2.167420536279678345e-01 -1.520211547613143921e-01 8.809150010347366333e-02 6.969508528709411621e-02 -3.607537746429443359e-01
2.433274686336517334e-01 -4.730262458324432373e-01 -3.596010804176330566e-02 7.712845206260681152e-01 -7.604409754276275635e-02 -3.370397984981536865e-01 -2.148738875985145569e-02 3.201266005635261536e-02
1.849687695503234863e-01 -2.575673758983612061e-01 2.096104472875595093e-01 6.660770177841186523e-01 -4.797564744949340820e-01 -4.253378510475158691e-01 -1.829221285879611969e-02 2.091432549059391022e-02
6.094838380813598633e-01 -2.314693480730056763e-01 5.284264683723449707e-01 -2.146901004016399384e-02 2.081014364957809448e-01 -4.789001047611236572e-01 -1.338869035243988037e-01 -6.840210407972335815e-02
3.781250119209289551e-01 1.951332092285156250e-01 5.707048177719116211e-01 1.523533761501312256e-01 -2.693126536905765533e-02 -6.063771843910217285e-01 3.154024481773376465e-01 -4.616917669773101807e-02
3.896469175815582275e-01 -1.370900273323059082e-01 6.875188946723937988e-01 2.108649164438247681e-02 -4.139190018177032471e-01 -3.523920476436614990e-01 5.419653607532382011e-04 -2.464657425880432129e-01
8.122561126947402954e-02 -1.648338586091995239e-01 6.390709877014160156e-01 -2.373707294464111328e-02 -4.318536520004272461e-01 -3.658355772495269775e-01 1.260738223791122437e-01 4.701374471187591553e-01
6.161540746688842773e-01 -7.447756826877593994e-02 6.675532460212707520e-01 1.272685825824737549e-01 3.827890753746032715e-01 -4.554698988795280457e-02 -3.858713060617446899e-02 -5.377300828695297241e-02
5.207182765007019043e-01 7.730223983526229858e-02 6.256017088890075684e-01 2.905705869197845459e-01 4.128347039222717285e-01 -1.148187592625617981e-01 -1.958198547363281250e-01 1.584510803222656250e-01
8.112583309412002563e-02 -7.897645235061645508e-01 1.829453855752944946e-01 2.546428442001342773e-01 -2.596997283399105072e-02 -3.828137740492820740e-02 4.544450342655181885e-01 -2.504364550113677979e-01
-1.852962374687194824e-01 5.279425531625747681e-02 2.954816818237304688e-01 8.399616479873657227e-01 -1.928221434354782104e-01 -1.376838982105255127e-01 2.901029288768768311e-01 1.724414825439453125e-01
-3.173342347145080566e-02 -3.244049847126007080e-01 6.437570452690124512e-01 5.200297757983207703e-02 3.493119180202484131e-01 -1.205795705318450928e-01 2.887991257011890411e-02 5.824385285377502441e-01
6.466271281242370605e-01 -4.279634654521942139e-01 1.446685791015625000e-01 2.679913938045501709e-01 -4.187685847282409668e-01 2.471033185720443726e-01 1.307814568281173706e-01 -2.290007025003433228e-01
2.307392358779907227e-01 -4.224225133657455444e-02 7.141419053077697754e-01 3.128517791628837585e-02 1.822948455810546875e-01 -4.554301965981721878e-03 5.874882936477661133e-01 -2.358029484748840332e-01
5.054451823234558105e-01 2.449636906385421753e-02 -8.435700088739395142e-03 5.908841490745544434e-01 3.603831231594085693e-01 -3.444778621196746826e-01 3.787287175655364990e-01 -5.228221789002418518e-02
4.050051569938659668e-01 -2.828813493251800537e-01 -1.389530599117279053e-01 5.180824995040893555e-01 -5.700098723173141479e-02 -1.491751521825790405e-01 6.537404060363769531e-01 1.239058002829551697e-01
1.150511484593153000e-02 -1.287315934896469116e-01 2.889980673789978027e-01 7.308237552642822266e-01 -3.138104975223541260e-01 -3.894656598567962646e-01 1.610542088747024536e-01 -2.992880344390869141e-01
2.161102592945098877e-01 2.264683544635772705e-01 6.767553091049194336e-01 9.091560542583465576e-02 -1.591415107250213623e-01 -5.688780546188354492e-01 2.882295250892639160e-01 6.099616363644599915e-02
-1.822715997695922852e-01 -6.029312685132026672e-02 7.542746067047119141e-01 1.071112379431724548e-01 3.977085351943969727e-01 -3.285681456327438354e-02 3.827789127826690674e-01 2.774303257465362549e-01
6.051741838455200195e-01 -6.251499652862548828e-01 7.688359916210174561e-02 1.530136317014694214e-01 -2.389514893293380737e-01 7.505318522453308105e-02 2.739692628383636475e-01 -2.753859758377075195e-01
2.565193176269531250e-01 -2.461007833480834961e-01 6.619284152984619141e-01 -1.669740676879882812e-01 9.800204634666442871e-02 1.947617530822753906e-01 5.994672179222106934e-01 -2.655874937772750854e-02
4.684214591979980469e-01 -8.392336964607238770e-02 4.905494451522827148e-01 -9.755182266235351562e-02 7.129274308681488037e-02 8.572696149349212646e-02 2.964591383934020996e-01 6.504331827163696289e-01
6.517304182052612305e-01 -4.410606622695922852e-01 -2.390138804912567139e-02 3.556376397609710693e-01 -2.855964601039886475e-01 2.867927029728889465e-02 2.652401328086853027e-01 -3.176847398281097412e-01
9.619930386543273926e-02 -1.655888706445693970e-01 3.171888291835784912e-01 7.372098565101623535e-01 -2.721652388572692871e-01 -4.030788242816925049e-01 7.379835098981857300e-02 -2.779321074485778809e-01
1.132545024156570435e-01 -2.623482346534729004e-01 7.072730064392089844e-01 2.009428143501281738e-01 5.811833739280700684e-01 -1.499181687831878662e-01 -6.030496209859848022e-02 1.176756918430328369e-01
2.567144036293029785e-01 -2.149829119443893433e-01 8.964545130729675293e-01 -7.439774274826049805e-02 5.800598859786987305e-02 1.503049731254577637e-01 4.537481442093849182e-02 -2.251648157835006714e-01
1.438892930746078491e-01 1.003046706318855286e-01 8.817266225814819336e-01 1.963870972394943237e-01 -1.826875656843185425e-01 1.675667911767959595e-01 -2.593190409243106842e-02 -3.018264174461364746e-01
4.188147187232971191e-01 -3.790478110313415527e-01 1.486946344375610352e-01 1.173594594001770020e-02 -1.323523223400115967e-01 2.290827035903930664e-01 2.571447491645812988e-01 7.228759527206420898e-01
6.463994383811950684e-01 1.044079661369323730e-01 5.788686275482177734e-01 9.225913137197494507e-02 -2.657715976238250732e-01 -3.911578655242919922e-01 -3.396274894475936890e-02 -5.360769107937812805e-02
2.762602567672729492e-01 -5.168416500091552734e-01 9.783692657947540283e-02 1.979566216468811035e-01 -8.381921052932739258e-02 -4.377041757106781006e-01 6.396644115447998047e-01 -3.846900071948766708e-03
1.181802004575729370e-01 -5.640740394592285156e-01 1.349548697471618652e-01 7.367458939552307129e-01 4.230893403291702271e-02 -1.614999026060104370e-01 -2.801937460899353027e-01 -2.158521488308906555e-02
-1.551636606454849243e-01 -1.390250772237777710e-01 2.559857070446014404e-01 8.704407811164855957e-01 5.934120714664459229e-02 -2.875455617904663086e-01 2.125622034072875977e-01 4.487670585513114929e-02
-8.010274916887283325e-02 -1.642428040504455566e-01 3.262322247028350830e-01 8.913334608078002930e-01 1.298346966505050659e-01 1.236529201269149780e-01 -7.676125317811965942e-02 1.663297414779663086e-01
1.700844913721084595e-01 4.206602275371551514e-02 8.412990570068359375e-01 1.270809322595596313e-01 -2.916899323463439941e-01 1.900009363889694214e-01 7.370314002037048340e-02 -3.446050286293029785e-01
1.673518568277359009e-01 1.137781143188476562e-01 8.650222420692443848e-01 2.022522985935211182e-01 -2.472196668386459351e-01 1.449846327304840088e-01 8.297017775475978851e-03 -2.960940003395080566e-01
-2.833003923296928406e-02 -6.140107512474060059e-01 3.283642530441284180e-01 6.443312168121337891e-01 -2.401726692914962769e-02 -1.039011031389236450e-02 -3.097015321254730225e-01 5.101694166660308838e-02
1.987769007682800293e-01 -6.267885565757751465e-01 2.869882881641387939e-01 -1.158855780959129333e-01 -2.854455411434173584e-01 -3.411644399166107178e-01 4.150432646274566650e-01 3.189024627208709717e-01
-1.812571138143539429e-01 -1.878322809934616089e-01 1.661799252033233643e-01 5.227074623107910156e-01 -7.920668274164199829e-02 -4.059166833758354187e-02 5.739213824272155762e-01 5.419584512710571289e-01
1.776150614023208618e-01 -5.074048042297363281e-01 2.136107683181762695e-01 4.582816660404205322e-01 -1.766069829463958740e-01 -6.393114328384399414e-01 -1.166434437036514282e-01 4.274100437760353088e-02
-5.516155622899532318e-03 -5.413728952407836914e-01 3.356504440307617188e-01 3.779669702053070068e-01 -2.088344395160675049e-01 2.110569775104522705e-01 3.577078580856323242e-01 -4.850286543369293213e-01
2.536402642726898193e-01 -4.576712548732757568e-01 3.626576364040374756e-01 -3.344347700476646423e-02 2.359388321638107300e-01 -3.110035657882690430e-01 6.638976335525512695e-01 2.035129629075527191e-02
7.799035310745239258e-01 -7.523458451032638550e-02 4.692604541778564453e-01 1.078353598713874817e-01 1.620362997055053711e-01 1.546984445303678513e-02 9.521330893039703369e-02 -3.445225059986114502e-01
3.501614183187484741e-02 -3.373121619224548340e-01 7.694856524467468262e-01 5.671466700732707977e-03 3.710611462593078613e-01 1.185856908559799194e-01 6.744523532688617706e-03 3.755792975425720215e-01
1.709441095590591431e-01 -1.201134547591209412e-01 8.320479094982147217e-02 8.114950656890869141e-01 -4.213095307350158691e-01 -3.028559684753417969e-02 2.456256188452243805e-02 3.344864547252655029e-01
5.854753255844116211e-01 -2.458700239658355713e-01 5.027683973312377930e-01 -9.902557730674743652e-02 -4.030952751636505127e-01 -2.137207835912704468e-01 9.791006892919540405e-02 3.412267565727233887e-01
5.247590541839599609e-01 1.209929212927818298e-01 3.754399120807647705e-01 5.527648925781250000e-01 2.347820550203323364e-01 -1.845739781856536865e-01 -3.701045811176300049e-01 -1.931761503219604492e-01
2.222752422094345093e-01 -3.661579489707946777e-01 7.335006594657897949e-01 -5.601048469543457031e-02 2.898753583431243896e-01 -4.287274777889251709e-01 3.272072970867156982e-02 -8.034942299127578735e-02
1.906752288341522217e-01 -2.358469516038894653e-01 7.070736885070800781e-01 2.847296185791492462e-02 4.712040424346923828e-01 7.509079575538635254e-02 1.197372376918792725e-01 4.065048992633819580e-01
-5.739572644233703613e-02 -4.293516576290130615e-01 1.622936576604843140e-01 8.721318244934082031e-01 1.298159956932067871e-01 7.434473931789398193e-02 -1.666833995841443539e-03 5.502331629395484924e-02
2.068605832755565643e-02 3.761862218379974365e-02 4.545032083988189697e-01 8.577256798744201660e-01 1.115638986229896545e-01 1.251462008804082870e-02 -2.024946510791778564e-01 -4.778400808572769165e-02
4.683997631072998047e-01 -2.069108635187149048e-01 6.794065833091735840e-01 5.438905581831932068e-02 -3.805729448795318604e-01 -2.018734663724899292e-01 -1.945378929376602173e-01 -2.231695502996444702e-01
3.732947111129760742e-01 1.041731238365173340e-01 2.719912230968475342e-01 4.146844446659088135e-01 1.523108035326004028e-01 -4.870077967643737793e-01 5.776126384735107422e-01 -9.922283142805099487e-02
5.218406319618225098e-01 -7.450332865118980408e-03 5.238060355186462402e-01 2.799006402492523193e-01 2.119006514549255371e-01 1.675762832164764404e-01 4.288438856601715088e-01 -3.435390293598175049e-01
2.093073874711990356e-01 -4.508050158619880676e-02 7.914702892303466797e-01 -2.752174250781536102e-02 3.865740075707435608e-02 -2.842201590538024902e-01 4.815933406352996826e-01 -1.129950210452079773e-01
-4.722382128238677979e-02 -8.601097464561462402e-01 1.293344497680664062e-01 4.045539200305938721e-01 -3.659062087535858154e-02 -1.733821779489517212e-01 5.684188008308410645e-02 2.072646021842956543e-01
4.187826998531818390e-03 -3.953632116317749023e-01 1.390885859727859497e-01 8.414894342422485352e-01 3.148491680622100830e-01 -8.354366570711135864e-02 -2.006788365542888641e-02 9.852945804595947266e-02
4.516903460025787354e-01 -2.485728114843368530e-01 5.641715526580810547e-01 1.466567814350128174e-01 4.349071681499481201e-01 6.368245184421539307e-02 -2.508817315101623535e-01 3.718171715736389160e-01
-1.376741528511047363e-01 -6.947201490402221680e-01 4.353713095188140869e-01 1.548106223344802856e-01 -1.717804372310638428e-01 -4.365674685686826706e-04 2.531129121780395508e-01 4.374018013477325439e-01
3.586153686046600342e-01 -2.176795899868011475e-01 4.394702315330505371e-01 1.148563623428344727e-01 -5.686888098716735840e-01 4.809916913509368896e-01 9.559553116559982300e-02 2.319182604551315308e-01
3.893657326698303223e-01 -2.890381813049316406e-01 7.224437594413757324e-01 -7.185250520706176758e-02 -3.445610404014587402e-01 -2.940082848072052002e-01 -8.925463259220123291e-02 -1.569521576166152954e-01
3.641194701194763184e-01 -6.424309313297271729e-02 5.632470846176147461e-01 2.658174037933349609e-01 -6.403770446777343750e-01 1.995922774076461792e-01 -1.494345515966415405e-01 5.597449839115142822e-02
6.515532135963439941e-01 -5.302803516387939453e-01 3.075779974460601807e-01 -8.577046543359756470e-02 1.345311105251312256e-01 2.443925850093364716e-02 4.059261679649353027e-01 9.406533837318420410e-02
2.218552231788635254e-01 -4.098964929580688477e-01 2.410585880279541016e-01 5.909057855606079102e-01 -2.743923366069793701e-01 -4.952389299869537354e-01 -2.342491596937179565e-01 7.802029605954885483e-03
7.725007086992263794e-02 -6.642757654190063477e-01 2.672306895256042480e-01 4.590894281864166260e-01 -1.203113198280334473e-01 4.585260748863220215e-01 -1.677267700433731079e-01 1.331982463598251343e-01
3.379983007907867432e-01 -6.452977657318115234e-02 5.585991144180297852e-01 2.323457896709442139e-01 -5.885226726531982422e-01 3.501294553279876709e-01 -6.027082726359367371e-02 2.073482125997543335e-01
9.235033392906188965e-02 -7.842781543731689453e-01 1.339762210845947266e-01 5.394082069396972656e-01 3.528983145952224731e-02 1.519067436456680298e-01 -1.854502409696578979e-01 9.357075393199920654e-02
-2.450691908597946167e-01 -8.457078784704208374e-02 5.006967186927795410e-01 4.319516718387603760e-01 -2.953650951385498047e-01 1.725934147834777832e-01 2.708078622817993164e-01 5.523979663848876953e-01
7.794141769409179688e-01 8.389247208833694458e-02 1.546037346124649048e-01 2.656222283840179443e-01 -5.088495016098022461e-01 6.218376755714416504e-02 -2.505745738744735718e-02 1.661198586225509644e-01
5.269821882247924805e-01 1.497680246829986572e-01 1.596865803003311157e-01 4.543317258358001709e-01 -1.710865646600723267e-01 4.975041151046752930e-01 1.940770000219345093e-01 3.917849063873291016e-01
4.960465729236602783e-01 -1.524157915264368057e-02 -4.447831586003303528e-02 5.671745538711547852e-01 2.323664873838424683e-01 -2.535051703453063965e-01 5.561782717704772949e-01 -4.946537688374519348e-02
3.427382111549377441e-01 2.274167388677597046e-01 7.174987792968750000e-01 1.640813350677490234e-01 7.051382958889007568e-02 2.388819158077239990e-01 3.989261686801910400e-01 -2.605879306793212891e-01
2.859582006931304932e-01 -3.379743993282318115e-01 1.835218667984008789e-01 4.161458313465118408e-01 -4.411853849887847900e-01 -6.000623703002929688e-01 -6.584164500236511230e-02 1.951642036437988281e-01
1.080339178442955017e-01 -5.927590280771255493e-02 2.164078056812286377e-01 8.269097208976745605e-01 -3.220537304878234863e-01 -2.733152508735656738e-01 2.339837402105331421e-01 -1.450334191322326660e-01
5.610077381134033203e-01 2.750033438205718994e-01 4.523903727531433105e-01 2.807524800300598145e-01 -1.355192363262176514e-01 -4.565453529357910156e-02 4.290744364261627197e-01 -3.487260043621063232e-01
4.294399023056030273e-01 3.229610323905944824e-01 5.997264385223388672e-01 4.475575387477874756e-01 -1.810581597965210676e-04 -1.728620678186416626e-01 -3.432805240154266357e-01 5.979402363300323486e-02
1.823375225067138672e-01 -2.206300795078277588e-01 7.335533499717712402e-01 1.210322007536888123e-01 -5.611529946327209473e-01 1.799224466085433960e-01 -5.952094495296478271e-02 -1.204925030469894409e-01
1.851538270711898804e-01 -4.376352429389953613e-01 2.366402149200439453e-01 5.331699252128601074e-01 -2.490423321723937988e-01 -5.949189066886901855e-01 -1.340089738368988037e-01 3.965820651501417160e-03
6.753004193305969238e-01 -1.773467659950256348e-01 1.810067216865718365e-03 4.423418343067169189e-01 -3.136304318904876709e-01 1.997096985578536987e-01 2.481900602579116821e-01 -3.420548439025878906e-01
2.378052324056625366e-01 1.327132899314165115e-02 5.981769561767578125e-01 1.477642357349395752e-01 -4.958676695823669434e-01 -7.166157662868499756e-02 4.085350781679153442e-02 5.576142668724060059e-01
2.052102833986282349e-01 -3.962043523788452148e-01 1.458199918270111084e-01 5.341952443122863770e-01 -2.950607240200042725e-01 -6.325933933258056641e-01 3.740042075514793396e-02 7.515795528888702393e-02
9.552219510078430176e-02 -2.114476077258586884e-02 6.357279419898986816e-01 -9.603351354598999023e-04 -5.270739793777465820e-01 -4.103275239467620850e-01 2.987447082996368408e-01 2.255073785781860352e-01
5.962839722633361816e-01 5.418037995696067810e-02 5.800514817237854004e-01 9.439541399478912354e-02 6.661582738161087036e-02 2.629162669181823730e-01 3.570896089076995850e-01 -3.083244860172271729e-01
7.975558191537857056e-02 -6.596696972846984863e-01 -6.232705712318420410e-02 6.097900867462158203e-01 1.040481701493263245e-01 -5.168286710977554321e-02 3.588253259658813477e-01 2.012305259704589844e-01
6.395928859710693359e-01 -2.408970147371292114e-01 4.923115670680999756e-01 1.788659580051898956e-02 2.685537636280059814e-01 -2.463873028755187988e-01 -6.760547310113906860e-02 3.908973038196563721e-01
-8.970452845096588135e-02 -1.699335277080535889e-01 6.128036975860595703e-01 -1.589889451861381531e-02 -4.340733587741851807e-01 -3.324054777622222900e-01 1.420826166868209839e-01 5.178744196891784668e-01
4.025022685527801514e-01 -1.777963191270828247e-01 1.343353390693664551e-01 7.845737934112548828e-01 -2.447928935289382935e-01 -2.426320165395736694e-01 -2.084055989980697632e-01 -1.027216687798500061e-01
2.415115833282470703e-01 -3.011655211448669434e-01 4.928170740604400635e-01 -3.574524447321891785e-02 -6.438594460487365723e-01 1.846629828214645386e-01 3.654641509056091309e-01 1.568616777658462524e-01
4.458608329296112061e-01 -5.175877213478088379e-01 1.416375637054443359e-01 3.174046277999877930e-01 -4.762434363365173340e-01 4.219877421855926514e-01 5.744700506329536438e-02 -6.574708968400955200e-02
2.785606682300567627e-01 3.293890058994293213e-01 5.764043331146240234e-01 4.141404926776885986e-01 -7.641484588384628296e-02 5.349633693695068359e-01 9.821541607379913330e-02 -9.209349006414413452e-02
3.227867186069488525e-01 3.561077713966369629e-01 7.918205261230468750e-01 3.565170168876647949e-01 -6.980761140584945679e-02 -1.417455822229385376e-02 -9.224496036767959595e-02 -3.645014762878417969e-02
3.506718575954437256e-01 -4.081325829029083252e-01 1.725947111845016479e-01 3.684767186641693115e-01 -5.475262999534606934e-01 -4.903218746185302734e-01 -1.836198382079601288e-02 6.599483639001846313e-02
5.013949275016784668e-01 -6.117283925414085388e-02 1.212470680475234985e-01 3.458593189716339111e-01 6.937969475984573364e-02 -2.720522582530975342e-01 6.965487599372863770e-01 -2.157204151153564453e-01
4.078092575073242188e-01 1.482743620872497559e-01 7.858453989028930664e-01 5.082723498344421387e-02 -2.065318226814270020e-01 1.485163811594247818e-02 3.292763233184814453e-01 -2.006763815879821777e-01
7.520659267902374268e-02 -3.200180828571319580e-01 7.834913134574890137e-01 9.219963103532791138e-02 4.670522809028625488e-01 7.166848517954349518e-04 -1.353968083858489990e-01 1.819409579038619995e-01
6.526080369949340820e-01 -2.751476764678955078e-01 1.655057370662689209e-01 2.071346193552017212e-01 -5.410247445106506348e-01 1.613685041666030884e-01 2.662551105022430420e-01 -1.961129009723663330e-01
5.199664235115051270e-01 -3.911474943161010742e-01 2.773025631904602051e-01 1.184093803167343140e-01 3.032623231410980225e-01 2.655458450317382812e-01 -3.941392898559570312e-02 5.671729445457458496e-01
1.716913729906082153e-01 -4.145669341087341309e-01 6.207005977630615234e-01 1.494171321392059326e-01 -5.317584872245788574e-01 2.776048481464385986e-01 -1.191563233733177185e-01 -1.305063664913177490e-01
3.601899743080139160e-01 -2.141545563936233521e-01 6.723529100418090820e-01 3.367457538843154907e-02 -5.526508092880249023e-01 -1.849388182163238525e-01 -8.270158618688583374e-02 -1.573015600442886353e-01
3.889002501964569092e-01 -2.699838280677795410e-01 6.829659342765808105e-01 -3.356692567467689514e-02 -3.952182829380035400e-01 -2.680656313896179199e-01 -1.340535432100296021e-01 -2.495377659797668457e-01
1.538972407579421997e-01 -2.942165732383728027e-01 7.000420093536376953e-01 -1.087431162595748901e-01 3.261528015136718750e-01 -4.333919882774353027e-01 3.060376942157745361e-01 -2.255121478810906410e-03
1.299462914466857910e-01 -2.003356963396072388e-01 2.653530836105346680e-01 3.924465179443359375e-01 4.919449612498283386e-02 -3.618110716342926025e-01 5.561409592628479004e-01 5.252930521965026855e-01
1.269690245389938354e-01 -1.835180968046188354e-01 4.143817424774169922e-01 6.398652195930480957e-01 -1.029627304524183273e-02 1.550739109516143799e-01 3.117156326770782471e-01 4.977345466613769531e-01
9.344673156738281250e-02 -1.066241562366485596e-01 4.959668219089508057e-01 3.970977663993835449e-02 -2.958489060401916504e-01 -2.025210857391357422e-01 1.568256318569183350e-01 7.610542178153991699e-01
-2.793105086311697960e-03 -5.839418768882751465e-01 5.802818536758422852e-01 -1.257968395948410034e-01 6.097866222262382507e-02 -2.145761996507644653e-01 4.978932738304138184e-01 9.377077221870422363e-02
3.862954080104827881e-01 3.421561419963836670e-02 4.681663215160369873e-01 2.392790317535400391e-01 5.198052525520324707e-01 -1.838323473930358887e-01 5.159677863121032715e-01 -5.437276512384414673e-02
2.015168666839599609e-01 -3.661905229091644287e-01 6.399106979370117188e-01 -5.175472050905227661e-02 -5.884881019592285156e-01 2.359307706356048584e-01 9.402631968259811401e-02 4.804745689034461975e-02
4.079116582870483398e-01 4.214907065033912659e-03 1.963656395673751831e-01 3.923055529594421387e-01 3.247854113578796387e-01 -6.831153482198715210e-02 6.812822222709655762e-01 -2.585144340991973877e-01
2.181935161352157593e-01 -5.514332652091979980e-01 4.771958291530609131e-02 6.319165229797363281e-01 -4.694388508796691895e-01 -1.794141903519630432e-02 -1.437279488891363144e-02 1.606737077236175537e-01
2.008107006549835205e-01 -4.907086491584777832e-01 1.910937726497650146e-01 6.310606598854064941e-01 -3.618912100791931152e-01 -2.620353996753692627e-01 -2.830934822559356689e-01 6.599920243024826050e-02
1.450113672763109207e-02 -7.502991557121276855e-01 3.023246824741363525e-01 1.161369606852531433e-01 -2.629392445087432861e-01 1.649840921163558960e-01 4.853822886943817139e-01 -5.220442544668912888e-04
5.159972310066223145e-01 1.199727505445480347e-01 6.963329911231994629e-01 2.017354965209960938e-01 2.647067308425903320e-01 6.524434685707092285e-02 1.305643916130065918e-01 -3.200048208236694336e-01
3.703942596912384033e-01 1.624668762087821960e-02 5.751891136169433594e-01 7.446821033954620361e-02 2.677271366119384766e-01 3.547104895114898682e-01 5.731829404830932617e-01 -1.095585804432630539e-02
3.013758659362792969e-01 -6.760924458503723145e-01 1.674214303493499756e-01 1.754050850868225098e-01 -3.268818557262420654e-01 9.068312495946884155e-02 3.859925270080566406e-01 -3.594571948051452637e-01
3.957052826881408691e-01 -1.125020757317543030e-01 5.401299595832824707e-01 5.707399174571037292e-02 -5.372688174247741699e-01 1.930136419832706451e-02 -1.476582288742065430e-01 4.742673337459564209e-01
2.447059303522109985e-01 1.408271342515945435e-01 7.889714837074279785e-01 1.021704524755477905e-01 -1.340152174234390259e-01 -4.744561612606048584e-01 2.021213173866271973e-01 -5.873853713274002075e-02
1.167971864342689514e-01 -3.725115582346916199e-02 8.150302767753601074e-01 -4.090023413300514221e-02 5.430250987410545349e-02 8.211529254913330078e-02 5.026554465293884277e-01 -2.380535006523132324e-01
3.604361414909362793e-01 -4.554032981395721436e-01 5.953919142484664917e-02 4.564543962478637695e-01 -4.265264868736267090e-01 -4.695828557014465332e-01 -5.344597995281219482e-02 2.133274376392364502e-01
1.723892837762832642e-01 -6.101124286651611328e-01 7.109962403774261475e-02 1.956933438777923584e-01 2.412303164601325989e-02 -4.247584640979766846e-01 4.215633273124694824e-01 4.426923394203186035e-01
8.498731069266796112e-03 -8.735307306051254272e-02 2.002902626991271973e-01 7.304261326789855957e-01 -2.168052047491073608e-01 -5.426492691040039062e-01 2.776596248149871826e-01 -9.538920596241950989e-03
5.099904537200927734e-01 -2.496581226587295532e-01 3.897544741630554199e-02 2.676104009151458740e-01 6.354834884405136108e-02 -3.105982542037963867e-01 7.097793817520141602e-01 -1.223598048090934753e-02
5.831633806228637695e-01 3.760781139135360718e-02 1.484472751617431641e-01 3.272597789764404297e-01 1.979704797267913818e-01 -4.315207004547119141e-01 5.510646104812622070e-01 1.720479875802993774e-02
6.490568518638610840e-01 -8.372854441404342651e-02 4.053774476051330566e-01 5.815767496824264526e-02 -3.116280734539031982e-01 -3.549479693174362183e-02 -7.787308841943740845e-02 5.473257899284362793e-01
2.947314083576202393e-01 -2.390246093273162842e-02 5.495438575744628906e-01 1.382476091384887695e-01 4.277669489383697510e-01 1.917706429958343506e-01 6.095353960990905762e-01 1.254730019718408585e-02
-2.097168937325477600e-02 -2.372496873140335083e-01 3.316247463226318359e-01 8.630819916725158691e-01 2.699546217918395996e-01 8.175363391637802124e-02 -9.395282715559005737e-02 -1.053521875292062759e-03
5.652947425842285156e-01 1.158285215497016907e-01 -2.281139604747295380e-02 5.150591135025024414e-01 -1.773753203451633453e-03 4.033016264438629150e-01 3.577402234077453613e-01 3.325447142124176025e-01
1.921302378177642822e-01 -5.274539589881896973e-01 5.679665803909301758e-01 -5.562083050608634949e-02 1.168271154165267944e-01 -1.413455349393188953e-03 4.855086207389831543e-01 -3.314053714275360107e-01
-3.032115101814270020e-02 -4.469332098960876465e-01 3.541630506515502930e-01 4.153510332107543945e-01 -3.330330550670623779e-01 9.547611325979232788e-02 3.862161934375762939e-01 -4.818649291992187500e-01
5.148125290870666504e-01 3.557291030883789062e-01 1.436491161584854126e-01 6.041151285171508789e-01 -8.418934792280197144e-02 4.134525060653686523e-01 9.052441269159317017e-02 1.913354545831680298e-01
5.534318089485168457e-01 1.080556437373161316e-01 5.845361351966857910e-01 2.660926282405853271e-01 -2.793186008930206299e-01 -3.477694094181060791e-01 -1.939619183540344238e-01 -1.815645545721054077e-01
4.008134007453918457e-01 -1.076016351580619812e-01 5.926311016082763672e-01 8.484294638037681580e-03 -6.232276558876037598e-01 1.343330368399620056e-02 1.757540851831436157e-01 2.387552559375762939e-01
1.016660481691360474e-01 -3.573019206523895264e-01 4.454987123608589172e-02 8.457834124565124512e-01 -1.619307696819305420e-01 -3.105242252349853516e-01 1.480766981840133667e-01 -9.564551524817943573e-03
7.020878791809082031e-01 -2.656023204326629639e-01 3.401039242744445801e-01 1.432765424251556396e-01 -5.054974555969238281e-01 1.586610823869705200e-01 1.203507259488105774e-01 -7.172186672687530518e-02
4.853812456130981445e-01 -1.463472470641136169e-02 4.646410048007965088e-01 7.429021596908569336e-02 -6.874373555183410645e-01 6.347542256116867065e-02 2.190031707286834717e-01 1.349774599075317383e-01
1.367066949605941772e-01 -6.491640210151672363e-01 -1.304375082254409790e-01 3.902496695518493652e-01 -1.886609097709879279e-04 -1.452430635690689087e-01 5.747687220573425293e-01 1.978231072425842285e-01
1.211985424160957336e-01 -9.869236499071121216e-02 6.378445625305175781e-01 -3.385935444384813309e-03 -4.705597460269927979e-01 -3.998633027076721191e-01 4.037093818187713623e-01 1.562534868717193604e-01
6.509603261947631836e-01 -5.430879592895507812e-01 3.578297495841979980e-01 -1.958222091197967529e-01 -3.115438222885131836e-01 -1.077692657709121704e-01 3.049150668084621429e-02 7.289742678403854370e-02
2.430710345506668091e-01 -7.997608780860900879e-01 4.749960303306579590e-01 -1.690476536750793457e-01 -1.531806588172912598e-01 -1.268483698368072510e-01 -6.270918250083923340e-02 6.011120975017547607e-02
5.361236333847045898e-01 -4.655429124832153320e-01 5.944620370864868164e-01 -3.426352143287658691e-02 2.355780750513076782e-01 -1.347826272249221802e-01 -2.284370362758636475e-01 1.242394223809242249e-01
7.332084178924560547e-01 -2.873030006885528564e-01 3.387936651706695557e-01 5.409129429608583450e-03 3.629355430603027344e-01 -2.894609272480010986e-01 2.189022451639175415e-01 4.029686376452445984e-02
4.818646311759948730e-01 -2.674461007118225098e-01 4.424208700656890869e-01 -9.612089395523071289e-02 2.944781184196472168e-01 -1.023102998733520508e-01 5.019640326499938965e-01 3.770289421081542969e-01
6.423572301864624023e-01 -3.547526001930236816e-01 5.896272659301757812e-01 -1.601834297180175781e-01 -2.099343389272689819e-01 1.408940553665161133e-01 -5.869759991765022278e-02 -1.443598121404647827e-01
-6.824375689029693604e-02 8.252125978469848633e-02 4.799841940402984619e-01 8.467051386833190918e-01 1.843904107809066772e-01 -4.787914827466011047e-02 -4.181681945919990540e-02 -5.654940381646156311e-02
6.359581351280212402e-01 -1.749826222658157349e-01 4.603984653949737549e-01 -1.213432922959327698e-01 -8.271693438291549683e-02 -7.487682253122329712e-02 5.702174901962280273e-01 -2.550824359059333801e-02
3.872262239456176758e-01 9.087125957012176514e-02 6.350638866424560547e-01 1.530400216579437256e-01 1.286799609661102295e-01 3.619901239871978760e-01 4.114979803562164307e-01 -3.132808506488800049e-01
2.357445657253265381e-01 3.981797397136688232e-02 5.346703529357910156e-01 5.027009919285774231e-02 1.660445183515548706e-01 2.087313085794448853e-01 7.077864408493041992e-01 2.869465649127960205e-01
2.808587253093719482e-01 -2.222676575183868408e-01 7.616086602210998535e-01 1.279216408729553223e-01 -4.548928141593933105e-01 -7.130576670169830322e-02 -1.407526433467864990e-01 -2.085199356079101562e-01
3.368085324764251709e-01 -3.455725684762001038e-02 7.596560716629028320e-01 6.693638861179351807e-02 2.580127716064453125e-01 -2.987798117101192474e-02 4.689856469631195068e-01 -1.280523687601089478e-01
2.434597909450531006e-01 -8.001036010682582855e-03 5.265469104051589966e-02 6.489598751068115234e-01 -9.781334549188613892e-02 1.039378121495246887e-01 6.865366101264953613e-01 -1.582369655370712280e-01
7.978437542915344238e-01 -1.470451653003692627e-01 4.309166073799133301e-01 7.892823219299316406e-02 -1.862751394510269165e-01 -1.235975185409188271e-03 -3.351928591728210449e-01 -5.338537320494651794e-02
4.695573076605796814e-02 -5.640923976898193359e-01 3.635519742965698242e-01 4.303234815597534180e-01 -1.555119752883911133e-01 5.189159512519836426e-01 -2.240892946720123291e-01 1.362822353839874268e-01
3.411438167095184326e-01 1.576834768056869507e-01 6.815623641014099121e-01 3.839989602565765381e-01 1.631895750761032104e-01 -3.061621189117431641e-01 -3.411423861980438232e-01 1.001503244042396545e-01
7.057669758796691895e-01 2.387946248054504395e-01 4.110730588436126709e-01 4.392630159854888916e-01 1.703341156244277954e-01 1.990288048982620239e-01 5.525360256433486938e-02 1.061036735773086548e-01
2.728255651891231537e-02 1.684201136231422424e-02 4.011132717132568359e-01 2.706907093524932861e-01 -2.044027000665664673e-01 -1.263849437236785889e-01 1.065302491188049316e-01 8.340889811515808105e-01
5.303022861480712891e-01 -1.137322542490437627e-04 2.679681479930877686e-01 3.522677123546600342e-01 5.947552248835563660e-02 2.872493565082550049e-01 4.920745193958282471e-01 -4.412403404712677002e-01
6.491784751415252686e-02 -7.893720269203186035e-01 2.730819582939147949e-01 2.916673421859741211e-01 -1.991166323423385620e-01 1.152624115347862244e-01 -1.538863778114318848e-01 3.693511188030242920e-01
-4.841616377234458923e-02 -6.121555566787719727e-01 3.897423148155212402e-01 2.631972432136535645e-01 -2.850622832775115967e-01 8.783298730850219727e-02 4.284383654594421387e-01 -3.594647645950317383e-01
9.956017881631851196e-02 -2.462825626134872437e-01 7.814037799835205078e-01 6.607107818126678467e-02 4.898665547370910645e-01 2.468056231737136841e-02 3.618082776665687561e-02 2.694214880466461182e-01
1.750829517841339111e-01 -2.384679317474365234e-01 8.127270340919494629e-01 -1.809517294168472290e-01 2.241914570331573486e-01 -3.166995048522949219e-01 2.370547503232955933e-01 -1.116024628281593323e-01
4.159405231475830078e-01 -2.947184741497039795e-01 8.293602615594863892e-02 6.698758006095886230e-01 -2.861735522747039795e-01 -4.036426842212677002e-01 -1.751034110784530640e-01 9.507329761981964111e-02
-4.936659708619117737e-02 -6.474682092666625977e-01 1.832990795373916626e-01 6.723242402076721191e-01 -1.460896283388137817e-01 2.617378234863281250e-01 -1.457718759775161743e-02 5.165367573499679565e-02
2.936232089996337891e-01 -6.908722519874572754e-01 1.756315976381301880e-01 2.258814126253128052e-01 -2.005047649145126343e-01 1.395008414983749390e-01 3.646230101585388184e-01 -4.024918377399444580e-01
3.566724061965942383e-01 -6.662064194679260254e-01 5.710259675979614258e-01 -1.168413907289505005e-01 2.719801291823387146e-02 -2.359766662120819092e-01 -1.787251383066177368e-01 2.938696183264255524e-02
-1.252974867820739746e-01 -5.185119509696960449e-01 7.538410276174545288e-02 4.315825402736663818e-01 -2.318934351205825806e-01 -1.295978873968124390e-01 4.748626649379730225e-01 4.769015610218048096e-01
6.289103627204895020e-02 -3.961948752403259277e-01 6.211037039756774902e-01 3.354005143046379089e-02 3.952560722827911377e-01 -2.802832424640655518e-02 6.466609984636306763e-02 5.394300818443298340e-01
4.742023050785064697e-01 -3.174720406532287598e-01 5.201907753944396973e-01 4.229542985558509827e-02 -5.188403129577636719e-01 -7.823589444160461426e-02 9.857408702373504639e-02 3.419407308101654053e-01
3.957307338714599609e-01 -9.210774302482604980e-02 2.597868442535400391e-01 1.259019523859024048e-01 7.878333330154418945e-02 -4.482895731925964355e-01 7.048766016960144043e-01 -2.180627733469009399e-01
5.012199282646179199e-01 -3.568615615367889404e-01 3.803005069494247437e-02 5.688838362693786621e-01 -2.293930053710937500e-01 -4.513802826404571533e-01 -2.206680178642272949e-02 -1.987484395503997803e-01
2.335872352123260498e-01 -4.689391255378723145e-01 4.361364543437957764e-01 7.655424624681472778e-02 3.526503741741180420e-01 -2.389868497848510742e-01 5.720531940460205078e-01 -1.439991742372512817e-01
3.238976895809173584e-01 -1.006222888827323914e-01 1.606150120496749878e-01 7.881142497062683105e-01 -2.843788862228393555e-01 -2.984513938426971436e-01 -4.523001983761787415e-02 -2.570093274116516113e-01
2.253770083189010620e-01 -4.172929227352142334e-01 2.178962230682373047e-01 6.634845137596130371e-01 -3.723461031913757324e-01 -2.262776792049407959e-01 -2.894138693809509277e-01 -1.173781305551528931e-01
4.493273496627807617e-01 -1.437184661626815796e-01 5.392758846282958984e-01 -5.724218115210533142e-02 1.725842207670211792e-01 -6.400517304427921772e-04 6.519027948379516602e-01 -1.690910309553146362e-01
7.261771708726882935e-02 -3.948456346988677979e-01 7.450280785560607910e-01 -1.789001077413558960e-01 1.960534900426864624e-01 2.125673443078994751e-01 2.103907167911529541e-01 3.519453108310699463e-01
2.517975568771362305e-01 -2.103800475597381592e-01 2.996096611022949219e-01 7.014354467391967773e-01 -3.404849171638488770e-01 -3.313215076923370361e-01 -2.709064781665802002e-01 -1.070805937051773071e-01
5.235937833786010742e-01 -6.548318862915039062e-01 4.632279872894287109e-01 -1.431677639484405518e-01 -5.265031754970550537e-02 -2.360429055988788605e-02 -1.567659825086593628e-01 1.845609843730926514e-01
2.958092838525772095e-02 -6.754991412162780762e-02 6.077750921249389648e-01 2.864575572311878204e-02 -3.585176765918731689e-01 -1.144753620028495789e-01 1.447642594575881958e-01 6.795252561569213867e-01
3.538005948066711426e-01 -7.163267135620117188e-01 4.898986816406250000e-01 -1.956974714994430542e-01 -2.044559121131896973e-01 -1.427116841077804565e-01 -9.007462859153747559e-02 1.145461723208427429e-01
2.583337575197219849e-02 -2.625015377998352051e-01 2.357860356569290161e-01 7.501543164253234863e-01 -2.649670541286468506e-01 -4.568032622337341309e-01 1.191643252968788147e-01 -1.379212141036987305e-01
2.279363870620727539e-01 -6.675391197204589844e-01 2.431982904672622681e-01 -4.811230301856994629e-02 -1.909302547574043274e-02 -3.351412415504455566e-01 5.691301822662353516e-01 6.620331853628158569e-02
5.184345841407775879e-01 1.394545584917068481e-01 5.763679742813110352e-01 3.437041044235229492e-01 2.113842815160751343e-01 -2.306962162256240845e-01 -2.778134047985076904e-01 2.938729822635650635e-01
3.668638169765472412e-01 -3.328441679477691650e-01 -5.615411698818206787e-02 4.494057297706604004e-01 8.326929062604904175e-03 -9.009440243244171143e-02 7.253547310829162598e-01 -1.232111677527427673e-01
6.794761419296264648e-01 -3.491632938385009766e-01 5.345372557640075684e-01 -2.889019087888300419e-04 1.480099111795425415e-01 -2.927888371050357819e-02 -3.140622973442077637e-01 9.626852720975875854e-02
3.552899360656738281e-01 -5.344285964965820312e-01 5.927061662077903748e-02 7.136668562889099121e-01 -7.413246482610702515e-02 1.502354294061660767e-01 -2.170965671539306641e-01 1.116700097918510437e-02
4.765610098838806152e-01 1.344594508409500122e-01 6.414331793785095215e-01 1.977282464504241943e-01 1.936095803976058960e-01 -4.393943250179290771e-01 -1.129055172204971313e-01 2.469364255666732788e-01
4.211797416210174561e-01 -4.886364936828613281e-01 3.449717164039611816e-01 -1.198620870709419250e-01 1.973969638347625732e-01 -1.295658200979232788e-01 6.259806156158447266e-01 5.352483689785003662e-02
4.954021573066711426e-01 -1.157050672918558121e-02 8.118940591812133789e-01 3.641270846128463745e-02 -1.589731425046920776e-01 1.160204336047172546e-01 -2.345887273550033569e-01 -1.340881921350955963e-02
4.079661965370178223e-01 -1.200088933110237122e-01 -1.314167678356170654e-01 5.174627900123596191e-01 -1.992372423410415649e-01 -3.417323529720306396e-02 5.438843965530395508e-01 4.443533718585968018e-01
2.385202050209045410e-01 -2.188545912504196167e-01 8.725606799125671387e-01 -9.907571226358413696e-02 -3.933972492814064026e-02 8.524936437606811523e-02 1.284431964159011841e-01 -3.141973316669464111e-01
-2.969125807285308838e-01 -1.674933582544326782e-01 3.241666555404663086e-01 7.835505604743957520e-01 -3.384291753172874451e-02 -1.888242959976196289e-01 2.945018410682678223e-01 2.030321061611175537e-01
3.659400343894958496e-01 4.177170619368553162e-02 6.080288887023925781e-01 2.238470911979675293e-01 4.738018512725830078e-01 -4.148069620132446289e-01 1.238403469324111938e-01 -1.806849837303161621e-01
5.595753788948059082e-01 -2.662609517574310303e-01 5.060328245162963867e-01 2.324257642030715942e-01 2.541172206401824951e-01 -3.790297210216522217e-01 -3.119240701198577881e-01 1.880769990384578705e-02
7.072152197360992432e-02 -6.212359070777893066e-01 3.758275210857391357e-01 3.998050987720489502e-01 -1.546755731105804443e-01 4.025629758834838867e-01 -3.328884541988372803e-01 1.057234928011894226e-01
3.319973051548004150e-01 1.579304933547973633e-01 5.842363834381103516e-01 3.661668002605438232e-01 2.251765727996826172e-01 -5.634683370590209961e-01 -1.368121951818466187e-01 5.006961151957511902e-02
3.175780475139617920e-01 -2.630147039890289307e-01 4.580145180225372314e-01 -1.194088831543922424e-01 1.470183879137039185e-01 -2.756553590297698975e-01 6.927932500839233398e-01 1.684310436248779297e-01
1.358385384082794189e-01 -4.311092197895050049e-01 9.427673369646072388e-02 7.512066364288330078e-01 -4.218759834766387939e-01 -1.115996316075325012e-01 -9.717296063899993896e-02 1.503898799419403076e-01
3.651632070541381836e-01 2.507626311853528023e-03 4.167084768414497375e-02 4.863405227661132812e-01 -2.284118980169296265e-01 7.142544537782669067e-02 7.553746104240417480e-01 2.283919416368007660e-02
4.179866909980773926e-01 -1.019179597496986389e-01 2.383368015289306641e-01 5.174540877342224121e-01 4.767840504646301270e-01 1.663998365402221680e-01 2.130432873964309692e-01 -4.358179271221160889e-01
3.595770001411437988e-01 -1.392762511968612671e-01 5.690503716468811035e-01 1.897275149822235107e-01 -6.156555414199829102e-01 3.063724637031555176e-01 -9.709940105676651001e-02 9.574711322784423828e-02
6.085682511329650879e-01 -1.313597857952117920e-01 5.210595130920410156e-01 2.619474828243255615e-01 3.523897230625152588e-01 -2.338541597127914429e-01 -2.999177873134613037e-01 -5.876094475388526917e-02
4.793120920658111572e-02 -6.059764027595520020e-01 5.077065229415893555e-01 1.968032121658325195e-01 2.325433045625686646e-01 -4.627586156129837036e-02 1.356863826513290405e-01 -5.092828869819641113e-01
4.976726174354553223e-01 -1.271676868200302124e-01 5.864300131797790527e-01 -1.170638203620910645e-02 3.241222202777862549e-01 3.117802441120147705e-01 4.221172928810119629e-01 1.080192327499389648e-01
1.249183714389801025e-01 -6.302107572555541992e-01 2.559963464736938477e-01 1.906933039426803589e-01 -4.185176491737365723e-01 -5.212916806340217590e-02 1.109004095196723938e-01 5.432850122451782227e-01
2.971046268939971924e-01 -4.305054247379302979e-01 -4.664653539657592773e-02 3.481849133968353271e-01 -6.791429221630096436e-02 -2.926066331565380096e-02 7.727571129798889160e-01 -1.905658282339572906e-02
-9.082415699958801270e-02 -2.187285870313644409e-01 6.534761786460876465e-01 2.039009891450405121e-02 3.015085756778717041e-01 2.837292253971099854e-01 4.381384253501892090e-01 3.912633657455444336e-01
3.941552937030792236e-01 -2.497197091579437256e-01 3.475227355957031250e-01 7.885739952325820923e-02 1.684590876102447510e-01 3.525749742984771729e-01 2.031429409980773926e-01 6.792175173759460449e-01
4.328602850437164307e-01 -2.174168825149536133e-01 1.459772884845733643e-01 4.154008328914642334e-01 -5.717887878417968750e-01 -4.317276179790496826e-01 -8.094865828752517700e-02 2.271803319454193115e-01
2.417100965976715088e-01 6.754354387521743774e-02 5.947870612144470215e-01 7.081250846385955811e-02 -4.107792675495147705e-01 -1.911251097917556763e-01 1.378246247768402100e-01 5.949487686157226562e-01
-6.154019851237535477e-03 -7.684544324874877930e-01 2.366445511579513550e-01 2.123580425977706909e-01 -4.266446232795715332e-01 -5.038356408476829529e-02 -4.612470977008342743e-03 3.517922759056091309e-01
7.405440211296081543e-01 1.055292263627052307e-01 2.901171445846557617e-01 3.000904619693756104e-01 -5.073215961456298828e-01 6.117140874266624451e-02 -7.142665237188339233e-02 4.103688057512044907e-03
2.731066048145294189e-01 -2.554345503449440002e-02 7.900522947311401367e-01 4.418403282761573792e-02 -4.823510646820068359e-01 -6.099159643054008484e-02 1.098702922463417053e-01 -2.239897847175598145e-01
3.381235301494598389e-01 -2.649561688303947449e-02 7.065173983573913574e-01 1.431200653314590454e-01 -4.949299395084381104e-01 -2.477191686630249023e-01 -1.545114368200302124e-01 -1.874191761016845703e-01
3.916010260581970215e-01 -3.883545398712158203e-01 2.315556816756725311e-02 8.174841403961181641e-01 3.271967917680740356e-02 -4.879890754818916321e-02 -1.530865281820297241e-01 1.119749434292316437e-02
7.257258296012878418e-01 -4.445572569966316223e-02 1.818865388631820679e-01 3.472822606563568115e-01 -4.874739348888397217e-01 1.021381169557571411e-01 1.180128529667854309e-01 -2.359406203031539917e-01
6.432728767395019531e-01 -2.610831856727600098e-01 3.310764133930206299e-01 1.321739517152309418e-02 3.114782869815826416e-01 1.187089383602142334e-01 3.300420045852661133e-01 4.338330030441284180e-01
5.963805913925170898e-01 -1.818474978208541870e-01 2.410890758037567139e-01 3.740558326244354248e-01 4.120108783245086670e-01 1.949315369129180908e-01 -1.947794705629348755e-01 4.093038737773895264e-01
2.303591817617416382e-01 1.149328276515007019e-01 4.604021906852722168e-01 1.950414329767227173e-01 2.328595370054244995e-01 2.649703323841094971e-01 7.468614578247070312e-01 3.845815360546112061e-02
1.278818994760513306e-01 -2.865988314151763916e-01 6.458135843276977539e-01 1.576521992683410645e-01 -5.711876749992370605e-01 3.219450712203979492e-01 1.364616751670837402e-01 1.051297783851623535e-01
4.737752974033355713e-01 3.238615989685058594e-01 3.776048123836517334e-01 4.172305762767791748e-01 -1.496340036392211914e-01 4.438906311988830566e-01 1.927826404571533203e-01 3.120732009410858154e-01
4.691711068153381348e-01 -1.702603101730346680e-01 2.768067121505737305e-01 2.495333403348922729e-01 1.806816011667251587e-01 2.125449776649475098e-01 -1.030281260609626770e-01 7.235779762268066406e-01
4.251089096069335938e-01 2.186216711997985840e-01 2.643954455852508545e-01 3.747096359729766846e-01 9.831621497869491577e-02 -1.876617372035980225e-01 7.083100676536560059e-01 -1.207830831408500671e-01
5.377044081687927246e-01 -2.550900578498840332e-01 7.222740650177001953e-01 -8.380100876092910767e-02 -2.148670256137847900e-01 -8.068837225437164307e-02 -2.144486457109451294e-01 1.357709616422653198e-01
1.129629462957382202e-01 -1.070911586284637451e-01 3.165764808654785156e-01 8.837179839611053467e-02 -1.772207319736480713e-01 -2.810160219669342041e-01 3.838335871696472168e-01 7.810475826263427734e-01
2.875838279724121094e-01 -3.338325321674346924e-01 2.483187057077884674e-02 3.329799175262451172e-01 -7.068329490721225739e-03 -1.606216281652450562e-01 8.169419169425964355e-01 3.340073302388191223e-02
6.207649707794189453e-01 -2.730796635150909424e-01 4.938615560531616211e-01 -8.469570428133010864e-02 -3.966472148895263672e-01 -9.005515277385711670e-02 -1.199196204543113708e-01 3.304331600666046143e-01
4.688090085983276367e-01 -9.368644654750823975e-02 9.342596679925918579e-02 2.854945063591003418e-01 2.642630040645599365e-02 -3.444778621196746826e-01 7.487712502479553223e-01 -3.440300747752189636e-02
4.390796124935150146e-01 -2.985315322875976562e-01 6.015275120735168457e-01 2.636637538671493530e-02 -3.549193441867828369e-01 1.895838826894760132e-01 -2.837825417518615723e-01 3.363260328769683838e-01
2.791882157325744629e-01 -3.614017367362976074e-02 3.109764158725738525e-01 3.691356182098388672e-01 1.755823493003845215e-01 -5.034128427505493164e-01 5.578160285949707031e-01 3.039212524890899658e-01
4.288495182991027832e-01 -4.236809313297271729e-01 4.892112016677856445e-01 -1.946580559015274048e-01 -3.397201597690582275e-01 -2.143884599208831787e-01 -1.656048148870468140e-01 4.129964411258697510e-01
1.904879212379455566e-01 -2.568536102771759033e-01 6.229029297828674316e-01 1.541952639818191528e-01 -6.909891366958618164e-01 8.401544392108917236e-02 -2.095624618232250214e-02 -3.150644898414611816e-02
3.009108006954193115e-01 -9.952151030302047729e-02 8.551963418722152710e-02 6.614025831222534180e-01 2.026823014020919800e-01 7.282535731792449951e-02 4.656621217727661133e-01 -4.376712739467620850e-01
3.038667142391204834e-01 2.531327009201049805e-01 7.362542748451232910e-01 2.159587293863296509e-01 2.483774721622467041e-01 1.470610313117504120e-02 4.368244707584381104e-01 -4.644457995891571045e-02
5.235377550125122070e-01 -2.002126723527908325e-01 7.445990443229675293e-01 -3.247395157814025879e-02 7.390911132097244263e-02 -1.166909933090209961e-01 1.769671142101287842e-01 -2.827444076538085938e-01
3.536316156387329102e-01 -7.121487259864807129e-01 2.324470728635787964e-01 -7.266259193420410156e-02 -1.823868155479431152e-01 -2.386272102594375610e-01 4.394052326679229736e-01 1.587218493223190308e-01
5.351018905639648438e-01 -1.147825121879577637e-01 8.255086541175842285e-01 -8.796556293964385986e-02 8.798151463270187378e-02 -3.594332560896873474e-02 -2.836474403738975525e-02 -3.809589147567749023e-02
4.527531564235687256e-01 -1.874708235263824463e-01 6.540454626083374023e-01 1.394226402044296265e-01 1.090475842356681824e-01 -3.787922859191894531e-01 1.903867721557617188e-01 3.478977978229522705e-01
3.021317422389984131e-01 -1.442965120077133179e-01 2.241757065057754517e-01 7.669354081153869629e-01 -2.962679266929626465e-01 -3.486523032188415527e-01 -1.988575458526611328e-01 -2.392966300249099731e-02
-4.732223693281412125e-03 -6.416015028953552246e-01 2.889702916145324707e-01 3.497790992259979248e-01 -1.722713708877563477e-01 2.207941412925720215e-01 3.670780658721923828e-01 -4.114635288715362549e-01
3.021273910999298096e-01 3.393658399581909180e-01 5.441517829895019531e-01 1.171636879444122314e-01 -1.055771037936210632e-01 -2.846514284610748291e-01 6.194795966148376465e-01 8.828055858612060547e-02
3.038276135921478271e-01 -2.843255996704101562e-01 7.651250064373016357e-02 6.937170028686523438e-01 -3.771511316299438477e-01 -1.880874484777450562e-01 2.162884324789047241e-01 -3.396316468715667725e-01
3.826392590999603271e-01 -2.777550555765628815e-02 3.569133207201957703e-02 5.397647023200988770e-01 -6.716091930866241455e-02 7.078973948955535889e-02 7.288388013839721680e-01 -1.395285278558731079e-01
6.281083226203918457e-01 7.434000074863433838e-02 3.045859038829803467e-01 1.068407297134399414e-01 -6.120857223868370056e-02 -2.316654920578002930e-01 6.406081318855285645e-01 -1.672481745481491089e-01
-8.186899870634078979e-02 -2.310982942581176758e-01 2.823826670646667480e-01 8.430672883987426758e-01 1.697302460670471191e-01 2.208210676908493042e-01 5.013887584209442139e-02 2.632574141025543213e-01
2.670176923274993896e-01 -2.458553574979305267e-02 2.408456653356552124e-01 4.212539494037628174e-01 -4.663500189781188965e-01 5.925016999244689941e-01 2.151695191860198975e-01 2.789217829704284668e-01
8.343535661697387695e-01 -1.139307860285043716e-02 3.004305064678192139e-01 1.210004240274429321e-01 1.251930296421051025e-01 -1.803314983844757080e-01 7.005587220191955566e-02 3.817383646965026855e-01
2.595243453979492188e-01 4.165528342127799988e-02 7.979315519332885742e-01 -1.059874705970287323e-02 -3.971623480319976807e-01 -2.573159337043762207e-01 1.996119469404220581e-01 1.740995496511459351e-01
3.845615983009338379e-01 -3.999285399913787842e-01 4.726399779319763184e-01 4.787148162722587585e-02 -6.302303075790405273e-01 2.272843271493911743e-01 -5.002029985189437866e-02 1.230404451489448547e-01
3.599459230899810791e-01 3.005015477538108826e-02 4.594607055187225342e-01 1.258039474487304688e-01 -5.167607069015502930e-01 -4.632401466369628906e-01 4.011628925800323486e-01 6.335979793220758438e-03
4.592503905296325684e-01 -3.460070788860321045e-01 3.498319387435913086e-01 1.088755428791046143e-01 5.679604411125183105e-01 6.222964823246002197e-02 3.737443685531616211e-01 2.626701891422271729e-01
3.877246081829071045e-01 -5.071735978126525879e-01 2.699790522456169128e-02 4.381841421127319336e-01 -3.092365264892578125e-01 2.718393504619598389e-01 3.715993762016296387e-01 -3.034803867340087891e-01
5.470958352088928223e-01 -1.090858727693557739e-01 5.093007683753967285e-01 -1.037870068103075027e-02 3.529602587223052979e-01 8.434756658971309662e-03 3.375297486782073975e-01 4.367071986198425293e-01
4.330073297023773193e-01 4.296321794390678406e-02 6.964193582534790039e-01 -5.341564491391181946e-02 2.059042900800704956e-01 5.829196795821189880e-02 1.494744867086410522e-01 5.046467781066894531e-01
5.649623870849609375e-01 -4.763695299625396729e-01 2.169352322816848755e-01 1.900010257959365845e-01 -3.952232897281646729e-01 2.643394172191619873e-01 2.024849802255630493e-01 -3.219492137432098389e-01
3.972346782684326172e-01 -1.385714113712310791e-01 2.779286801815032959e-01 1.505455225706100464e-01 1.892679780721664429e-01 -3.203837200999259949e-02 8.097866177558898926e-01 -1.746174842119216919e-01
6.617311835289001465e-01 2.300806790590286255e-01 3.243969380855560303e-01 5.176963806152343750e-01 -2.988142892718315125e-02 1.955636143684387207e-01 2.558983862400054932e-01 1.769455969333648682e-01
4.228062927722930908e-01 -1.278495341539382935e-01 7.936799526214599609e-01 -1.429004371166229248e-01 4.802474379539489746e-02 1.063665449619293213e-01 3.594345450401306152e-01 -1.082935333251953125e-01
5.900810658931732178e-02 -7.707076072692871094e-01 2.370644658803939819e-01 1.705569960176944733e-02 -1.640884131193161011e-01 -1.328080147504806519e-01 4.892130494117736816e-01 2.492892891168594360e-01
-8.751135319471359253e-03 -1.030889675021171570e-01 2.800646424293518066e-01 9.255530238151550293e-01 2.213177978992462158e-01 6.932512670755386353e-02 1.634229160845279694e-02 1.252758875489234924e-02
5.276476144790649414e-01 -1.361727714538574219e-01 2.448229789733886719e-01 3.182431459426879883e-01 2.817912399768829346e-01 4.205569028854370117e-01 -1.109096854925155640e-01 5.227357149124145508e-01
1.419690549373626709e-01 -1.663296073675155640e-01 5.367290973663330078e-01 -3.152745962142944336e-02 -4.811623692512512207e-01 -4.327307045459747314e-01 3.222458064556121826e-01 3.748222589492797852e-01
3.935475647449493408e-01 -7.668362855911254883e-01 4.080021977424621582e-01 -1.738002300262451172e-01 -8.562419563531875610e-02 -1.596121937036514282e-01 -1.198123767971992493e-01 1.150984242558479309e-01
4.996582269668579102e-01 -1.732521802186965942e-01 6.553682088851928711e-01 5.907712038606405258e-03 -2.820009887218475342e-01 -1.455658972263336182e-01 1.908942908048629761e-01 3.919542133808135986e-01
5.554312467575073242e-01 1.240482553839683533e-01 4.571127295494079590e-01 1.402949988842010498e-01 -5.282509326934814453e-01 9.491765499114990234e-02 3.897682428359985352e-01 -8.657785505056381226e-02
5.773223042488098145e-01 -1.322532594203948975e-01 6.252343058586120605e-01 5.259303003549575806e-02 1.441103368997573853e-01 -3.860819935798645020e-01 -2.925617992877960205e-01 1.022437307983636856e-02
6.643429994583129883e-01 -2.579028904438018799e-01 2.800446748733520508e-01 1.161690130829811096e-01 2.747313380241394043e-01 -4.759672284126281738e-01 6.187320500612258911e-02 3.071868717670440674e-01
2.730220556259155273e-01 2.685282230377197266e-01 5.833829045295715332e-01 1.565392017364501953e-01 -4.544670283794403076e-01 -3.135714828968048096e-01 4.281967878341674805e-01 -1.707925833761692047e-02
2.205684036016464233e-02 -6.239973306655883789e-01 4.182014167308807373e-01 9.220604598522186279e-02 -3.091505728662014008e-02 -2.004072628915309906e-02 5.255765318870544434e-01 -3.862103223800659180e-01
6.862005591392517090e-02 -3.101759850978851318e-01 3.546832501888275146e-01 4.764141142368316650e-01 -5.720866322517395020e-01 4.201358556747436523e-01 -5.611923709511756897e-02 1.984060704708099365e-01
-8.683259785175323486e-02 -4.108424782752990723e-01 4.807817637920379639e-01 4.936487972736358643e-01 2.398537546396255493e-01 -1.518388558179140091e-02 3.952578604221343994e-01 3.672044277191162109e-01
1.977115422487258911e-01 -7.369142174720764160e-01 2.085688263177871704e-01 1.697216928005218506e-01 6.278146058320999146e-02 -1.626392900943756104e-01 5.343716144561767578e-01 1.720909327268600464e-01
6.383808255195617676e-01 5.530769005417823792e-02 3.377896845340728760e-01 2.761135995388031006e-01 -5.734024047851562500e-01 2.122163921594619751e-01 1.538246124982833862e-01 3.977819904685020447e-02
4.357766807079315186e-01 -6.667039990425109863e-01 1.059102416038513184e-01 3.226723968982696533e-01 -3.609957396984100342e-01 3.455021679401397705e-01 -2.358224801719188690e-02 -4.915085621178150177e-03
2.851652801036834717e-01 1.064132153987884521e-01 4.083991944789886475e-01 1.428767740726470947e-01 7.744922488927841187e-02 4.687267541885375977e-02 6.432752609252929688e-01 5.460355877876281738e-01
2.630479931831359863e-01 -4.085128903388977051e-01 3.446558117866516113e-01 5.488592982292175293e-01 2.995823025703430176e-01 -8.930454403162002563e-02 -4.827450513839721680e-01 -1.145477890968322754e-01
3.320858180522918701e-01 -6.621034443378448486e-02 2.916711196303367615e-02 3.919382989406585693e-01 -2.266265600919723511e-01 2.409983277320861816e-01 7.629464864730834961e-01 1.983470171689987183e-01
3.085963129997253418e-01 -2.092497199773788452e-01 7.453703135251998901e-02 3.624862432479858398e-01 -7.709071785211563110e-02 -2.698791921138763428e-01 7.978829741477966309e-01 9.292903542518615723e-02
5.085108280181884766e-01 -1.173049658536911011e-01 -9.244579821825027466e-02 5.217464566230773926e-01 -3.243188187479972839e-02 -7.274363189935684204e-02 6.632918715476989746e-01 -2.430936321616172791e-02
5.625274777412414551e-01 -3.917430043220520020e-01 2.576096355915069580e-01 8.408511430025100708e-02 -5.836248993873596191e-01 1.521617919206619263e-01 2.417099177837371826e-01 1.856671720743179321e-01
4.038479328155517578e-01 8.500775694847106934e-02 6.337101012468338013e-02 5.513992905616760254e-01 1.924877464771270752e-01 -3.059428930282592773e-01 6.029615998268127441e-01 1.655541211366653442e-01
