# Supplementary material for: Where is your field going? A machine learning approach to study the relative motion of the domains of physics
Source: PLoS One. 2020 Jun 18;15(6):e0233997. doi: 10.1371/journal.pone.0233997 (PMC7302634; doi:10.1371/journal.pone.0233997)
Supplement: S13 Data — (ZIP) [file pone.0233997.s013.zip › 12/Pacs4Run_12_VS_500_embeddings2000-2004ED8.txt]

4.635818898677825928e-01 -4.277784228324890137e-01 -1.775887459516525269e-01 -6.003158688545227051e-01 -3.632727265357971191e-01 3.373470529913902283e-02 8.318526297807693481e-02 2.648692131042480469e-01
3.750470653176307678e-02 -7.177500128746032715e-01 -6.759078800678253174e-02 -4.054211378097534180e-01 -9.045907855033874512e-02 2.818701565265655518e-01 2.987092360854148865e-02 4.753605723381042480e-01
7.092403173446655273e-01 -5.320060253143310547e-01 5.385446920990943909e-02 -2.053351551294326782e-01 -7.064925879240036011e-02 2.710610255599021912e-02 9.840605407953262329e-02 3.917590081691741943e-01
1.706842333078384399e-01 -6.841543316841125488e-01 4.351691305637359619e-01 -3.808496296405792236e-01 -5.948283895850181580e-02 3.736326396465301514e-01 6.136526912450790405e-02 1.465467214584350586e-01
-6.370948255062103271e-02 4.856114089488983154e-02 -1.435819715261459351e-01 -6.531480550765991211e-01 -1.462588757276535034e-01 6.072919070720672607e-02 -5.348252058029174805e-01 4.850226044654846191e-01
8.386893570423126221e-02 4.005029331892728806e-03 2.106545567512512207e-01 -6.188325881958007812e-01 -2.788154222071170807e-02 -6.270920038223266602e-01 -2.149861454963684082e-01 3.540906012058258057e-01
1.445420980453491211e-01 -1.036789384670555592e-03 -2.864368855953216553e-01 -6.720471978187561035e-01 -1.270410232245922089e-02 5.990177765488624573e-02 -4.909087121486663818e-01 4.479643106460571289e-01
1.967177353799343109e-02 -4.642662703990936279e-01 -2.120886743068695068e-02 -5.552206635475158691e-01 -4.435002431273460388e-02 5.007188320159912109e-01 3.948593735694885254e-01 2.583595514297485352e-01
2.721819281578063965e-01 -7.857045531272888184e-01 1.379861831665039062e-01 -4.214150011539459229e-01 2.123379707336425781e-01 -4.268552362918853760e-02 1.156603246927261353e-01 2.273056209087371826e-01
6.876489520072937012e-01 -3.346587717533111572e-01 -2.029809504747390747e-01 -2.624032199382781982e-01 -1.199067160487174988e-01 -1.099145878106355667e-02 5.587644875049591064e-03 5.390324592590332031e-01
1.114743426442146301e-01 -2.173486799001693726e-01 -3.340629339218139648e-01 -6.542836427688598633e-01 1.587454825639724731e-01 -8.544538170099258423e-02 -1.722829639911651611e-01 5.817776918411254883e-01
6.269693970680236816e-01 4.198990464210510254e-01 2.514351010322570801e-01 -5.464747548103332520e-01 -5.741789564490318298e-02 9.668820537626743317e-03 -1.250338256359100342e-01 2.229712605476379395e-01
3.795961737632751465e-01 -2.090541459619998932e-02 -5.018768310546875000e-01 -4.642076492309570312e-01 -1.484058499336242676e-01 -3.045048713684082031e-01 -3.901994973421096802e-02 5.213737487792968750e-01
2.258957624435424805e-01 -5.356759950518608093e-02 5.996266007423400879e-01 -6.583034396171569824e-01 5.753510817885398865e-02 1.104200109839439392e-01 -3.428264856338500977e-01 1.419622898101806641e-01
-1.626148670911788940e-01 -1.717889159917831421e-01 -2.860027253627777100e-01 -5.075181722640991211e-01 -7.055740356445312500e-01 -2.400122210383415222e-02 3.321144729852676392e-02 3.242821395397186279e-01
3.834809064865112305e-01 -4.940957129001617432e-01 -4.223765805363655090e-03 -5.618274211883544922e-01 1.431823819875717163e-01 5.135712027549743652e-01 7.995725423097610474e-02 -4.994285851716995239e-02
4.738340377807617188e-01 -2.915360778570175171e-02 -3.828806877136230469e-01 -3.645261228084564209e-01 -2.258885949850082397e-01 -2.463617026805877686e-01 1.006995216012001038e-01 6.109781265258789062e-01
-1.768097281455993652e-01 -2.028438746929168701e-01 2.574233710765838623e-01 -6.690539121627807617e-01 3.487543761730194092e-02 -1.322237402200698853e-01 -1.487570852041244507e-01 6.106265187263488770e-01
-6.568044424057006836e-02 2.458689957857131958e-01 2.033371925354003906e-01 -8.407840132713317871e-01 -5.315041169524192810e-03 2.222479879856109619e-01 -1.594301313161849976e-01 3.348588645458221436e-01
-1.881052702665328979e-01 -5.535739064216613770e-01 -1.600883752107620239e-01 -4.376812875270843506e-01 -6.187415719032287598e-01 5.723759904503822327e-02 -1.971871405839920044e-01 1.264090687036514282e-01
2.849588990211486816e-01 1.885205358266830444e-01 -3.409047424793243408e-01 -7.990004420280456543e-01 1.078922897577285767e-01 -3.282483518123626709e-01 8.959507942199707031e-02 3.500797599554061890e-02
-1.095547154545783997e-01 -5.409908294677734375e-01 -3.886863291263580322e-01 -4.765945672988891602e-01 -4.479828774929046631e-01 -1.832822710275650024e-01 -4.943645372986793518e-02 2.835177779197692871e-01
-4.941734950989484787e-03 -5.907557606697082520e-01 1.151669844985008240e-01 -5.416455268859863281e-01 1.297590732574462891e-01 -1.288316249847412109e-01 4.869416952133178711e-01 2.716483473777770996e-01
-8.914998173713684082e-02 2.706876397132873535e-01 2.102277427911758423e-01 -8.425753712654113770e-01 1.931151188910007477e-02 1.780189126729965210e-01 -2.587559819221496582e-01 2.561900615692138672e-01
-1.961705507710576057e-03 -3.938918411731719971e-01 -4.211285114288330078e-01 -6.030910611152648926e-01 -3.697714805603027344e-01 -3.066701292991638184e-01 -5.749456584453582764e-02 -2.639967799186706543e-01
1.374032348394393921e-01 -2.354043424129486084e-01 4.543092474341392517e-02 -7.261511087417602539e-01 2.379067242145538330e-01 -4.913219213485717773e-01 -2.076467424631118774e-01 2.350140362977981567e-01
4.116013050079345703e-01 -4.349371790885925293e-01 3.431137502193450928e-01 -3.765089809894561768e-01 1.246669515967369080e-01 -6.758513394743204117e-03 -2.671053111553192139e-01 5.431346893310546875e-01
2.436752058565616608e-02 5.861527845263481140e-02 -2.846932709217071533e-01 -5.875006318092346191e-01 -1.914433091878890991e-01 -6.021305918693542480e-02 -3.635900318622589111e-01 6.303089857101440430e-01
3.349068760871887207e-01 -2.544028162956237793e-01 5.016102194786071777e-01 -4.709436595439910889e-01 2.354343794286251068e-02 1.197976525872945786e-03 -4.858019948005676270e-01 3.363874256610870361e-01
2.040200494229793549e-02 -3.976896405220031738e-01 9.276229143142700195e-02 -3.641874194145202637e-01 -8.398301899433135986e-02 4.035757482051849365e-02 3.169419765472412109e-01 7.688013315200805664e-01
-3.225669637322425842e-02 -3.021089173853397369e-02 5.064754486083984375e-01 -4.196820259094238281e-01 -6.759629249572753906e-01 6.448729336261749268e-02 2.497415244579315186e-01 2.047956734895706177e-01
1.702565997838973999e-01 -2.208935171365737915e-01 2.315951287746429443e-01 -6.291527748107910156e-01 1.038856804370880127e-01 -4.744610562920570374e-02 -4.287968277931213379e-01 5.252040028572082520e-01
1.432954967021942139e-01 -2.679348289966583252e-01 4.696480631828308105e-01 -5.862923264503479004e-01 4.616443440318107605e-02 2.894044518470764160e-01 -3.562616705894470215e-01 3.613319993019104004e-01
1.169479917734861374e-02 -6.279286146163940430e-01 -2.448860704898834229e-01 -3.472273051738739014e-01 -4.112097322940826416e-01 -2.876680195331573486e-01 -1.228762865066528320e-01 3.976028561592102051e-01
2.184074223041534424e-01 -4.039522707462310791e-01 -1.947393268346786499e-01 -2.613175213336944580e-01 -7.723100781440734863e-01 3.181840106844902039e-02 -2.922538816928863525e-01 4.795163404196500778e-03
4.182914495468139648e-01 3.105032257735729218e-02 4.731463734060525894e-03 -6.048277616500854492e-01 5.537027865648269653e-02 -2.994916774332523346e-02 -6.223178505897521973e-01 2.588179707527160645e-01
-1.790433079004287720e-01 -4.414384663105010986e-01 6.398922204971313477e-02 -6.413141489028930664e-01 9.859117120504379272e-02 -4.601598381996154785e-01 -1.745306253433227539e-01 3.252212703227996826e-01
1.041614115238189697e-01 -2.067264169454574585e-01 1.846682131290435791e-01 -8.327066898345947266e-01 2.726458907127380371e-01 1.903710663318634033e-01 -3.250097036361694336e-01 -5.199525132775306702e-02
-1.101059541106224060e-01 3.845458477735519409e-02 1.649830639362335205e-01 -7.598545551300048828e-01 1.724774576723575592e-02 -2.072054594755172729e-01 -2.350177168846130371e-01 5.322920083999633789e-01
1.598608493804931641e-02 -1.200239583849906921e-01 5.172685384750366211e-01 -4.945137500762939453e-01 -3.739652633666992188e-01 -4.324395954608917236e-01 3.640530407428741455e-01 1.176418289542198181e-01
-1.911170594394207001e-02 1.657970249652862549e-02 2.730568945407867432e-01 -7.890613675117492676e-01 1.468900889158248901e-01 -5.008873343467712402e-02 -2.228101640939712524e-01 4.779665768146514893e-01
1.990533173084259033e-01 -2.558596665039658546e-03 -1.320159062743186951e-02 -8.765051960945129395e-01 4.011999666690826416e-01 -1.102042570710182190e-02 3.229267150163650513e-02 1.726558357477188110e-01
1.922605782747268677e-01 3.193532824516296387e-01 -4.281133040785789490e-02 -8.224114179611206055e-01 -2.798564545810222626e-02 3.144876062870025635e-01 -2.774352729320526123e-01 -7.874011248350143433e-02
6.771626472473144531e-01 -2.722060084342956543e-01 -1.803353577852249146e-01 -1.217867285013198853e-01 -3.062078356742858887e-01 7.678699214011430740e-03 3.277854248881340027e-02 5.701800584793090820e-01
7.527340203523635864e-02 -4.362177476286888123e-02 4.643243178725242615e-02 -9.242829680442810059e-01 3.274020850658416748e-01 5.989098921418190002e-02 -1.392716765403747559e-01 7.616049796342849731e-02
-8.849079161882400513e-02 -4.220897853374481201e-01 2.635179087519645691e-02 -3.707282245159149170e-01 -6.730853915214538574e-01 -1.251501590013504028e-01 -1.475220918655395508e-01 4.305886924266815186e-01
2.308351546525955200e-01 3.518602848052978516e-01 -2.249329723417758942e-02 -8.701323270797729492e-01 4.848805442452430725e-02 -1.435341387987136841e-01 -2.023800909519195557e-01 -3.691119700670242310e-02
5.388402938842773438e-01 3.040798306465148926e-01 3.949732184410095215e-01 -5.456184148788452148e-01 -1.266429275274276733e-01 -6.326664239168167114e-02 -3.694950342178344727e-01 8.315958082675933838e-02
3.659936785697937012e-01 -9.810417145490646362e-02 3.356116116046905518e-01 -7.309036254882812500e-01 3.115685582160949707e-01 2.997692525386810303e-01 -1.503776013851165771e-01 4.356739576905965805e-03
-6.785462051630020142e-02 1.435759514570236206e-01 4.775535166263580322e-01 -7.569863796234130859e-01 -2.042299322783946991e-02 -1.065802797675132751e-01 -3.919964134693145752e-01 9.087573736906051636e-02
-1.940622180700302124e-01 -1.508708596229553223e-01 2.448043823242187500e-01 -5.999163985252380371e-01 -1.842111498117446899e-01 4.587254226207733154e-01 2.039382159709930420e-01 4.835237860679626465e-01
6.673038005828857422e-02 -1.106791868805885315e-01 8.548749238252639771e-02 -7.954893112182617188e-01 2.450545281171798706e-01 -4.779430925846099854e-01 -1.795973330736160278e-01 1.498301327228546143e-01
4.581212997436523438e-01 3.027131557464599609e-01 -2.617322802543640137e-01 -7.374814152717590332e-01 6.414748728275299072e-02 2.019684761762619019e-01 5.300773680210113525e-02 1.959361582994461060e-01
6.172139048576354980e-01 4.090063869953155518e-01 1.637529134750366211e-01 -5.377346873283386230e-01 -1.504526138305664062e-01 -2.306430786848068237e-02 -3.355081379413604736e-01 -7.323382422327995300e-03
-4.650441929697990417e-02 -9.570264071226119995e-02 3.354238271713256836e-01 -6.235046982765197754e-01 -1.683423966169357300e-01 3.877275288105010986e-01 5.474761724472045898e-01 9.491678327322006226e-02
3.411829471588134766e-01 -8.830467611551284790e-02 -3.285782039165496826e-01 -4.287196695804595947e-01 -2.750897109508514404e-01 1.426636725664138794e-01 3.531202375888824463e-01 6.027529239654541016e-01
1.950150430202484131e-01 -5.905535221099853516e-01 2.292203158140182495e-01 -3.950805962085723877e-01 4.188125953078269958e-02 -4.265455007553100586e-01 -3.885361850261688232e-01 2.644418179988861084e-01
3.953029811382293701e-01 -1.789541244506835938e-01 3.073468506336212158e-01 -5.847247242927551270e-01 1.840422749519348145e-01 5.116553902626037598e-01 -1.314752548933029175e-01 2.497951090335845947e-01
8.534074574708938599e-02 -7.464089989662170410e-02 1.651946306228637695e-01 -3.114790916442871094e-01 -7.375209927558898926e-01 -2.379458248615264893e-01 3.323298990726470947e-01 3.896648585796356201e-01
-2.958453893661499023e-01 7.090237736701965332e-02 -2.898226678371429443e-02 -9.033935070037841797e-01 2.725449390709400177e-02 7.744400948286056519e-02 -2.849352955818176270e-01 5.059694871306419373e-02
1.037315130233764648e-01 -5.697274804115295410e-01 -5.034564733505249023e-01 -4.156978428363800049e-01 -4.187170267105102539e-01 -1.474946588277816772e-01 -1.524611413478851318e-01 1.343660354614257812e-01
2.813290357589721680e-01 -2.043038457632064819e-01 5.260774493217468262e-01 -3.652221560478210449e-01 -1.110561788082122803e-01 2.088742256164550781e-01 -3.142333328723907471e-01 5.605933070182800293e-01
3.676311969757080078e-01 -2.622135579586029053e-01 4.489817023277282715e-01 -4.633850753307342529e-01 4.569973796606063843e-02 7.298809941858053207e-03 -4.820243120193481445e-01 3.811715543270111084e-01
4.037877917289733887e-01 -5.517404675483703613e-01 5.995129048824310303e-02 -5.677374601364135742e-01 2.063190639019012451e-01 2.862645387649536133e-01 -1.788689345121383667e-01 -2.238496690988540649e-01
4.742008745670318604e-01 -3.130977451801300049e-01 -3.952686786651611328e-01 -2.938220798969268799e-01 -1.620528995990753174e-01 -1.373159587383270264e-01 5.984609946608543396e-02 6.211572289466857910e-01
1.188511177897453308e-01 -5.946186184883117676e-01 -4.172266125679016113e-01 -5.006000995635986328e-01 -4.228703677654266357e-01 1.339993253350257874e-02 2.506168186664581299e-02 -1.673247665166854858e-01
1.140297204256057739e-01 -4.910526871681213379e-01 8.214575797319412231e-02 -3.400102853775024414e-01 -6.837446093559265137e-01 -2.626536190509796143e-01 -1.558700650930404663e-01 -2.504402995109558105e-01
9.375115483999252319e-02 -5.441118478775024414e-01 -3.318558037281036377e-01 -5.622820258140563965e-01 -1.571087837219238281e-01 -4.297973215579986572e-01 1.671739518642425537e-01 -1.775039285421371460e-01
1.527431756258010864e-01 6.184241175651550293e-02 6.882583349943161011e-02 -7.941461205482482910e-01 7.818080484867095947e-02 4.541371762752532959e-01 -3.325501680374145508e-01 1.204057708382606506e-01
1.151532903313636780e-01 -2.646441161632537842e-01 3.056226968765258789e-01 -7.317674160003662109e-01 2.441392838954925537e-01 4.053686857223510742e-01 -1.290939003229141235e-01 2.173050493001937866e-01
3.587416410446166992e-01 -1.405051201581954956e-01 -3.978575170040130615e-01 -3.051244616508483887e-01 -2.225766330957412720e-01 -2.209936641156673431e-02 -1.013938561081886292e-01 7.347527146339416504e-01
6.436285972595214844e-01 9.534338116645812988e-02 -3.034502565860748291e-01 -6.433800458908081055e-01 1.086424440145492554e-01 -4.784799739718437195e-02 2.352657020092010498e-01 3.448464348912239075e-02
-5.490433890372514725e-03 -4.094527661800384521e-01 -3.587991371750831604e-02 -3.428314030170440674e-01 -7.972798347473144531e-01 6.597774475812911987e-02 -2.710374891757965088e-01 -5.287885665893554688e-03
2.107172459363937378e-02 -3.272333145141601562e-01 -2.601079940795898438e-01 -4.579795897006988525e-01 -6.740201115608215332e-01 -2.128958404064178467e-01 -3.287877142429351807e-01 -8.569532632827758789e-02
4.330258965492248535e-01 -3.537578880786895752e-01 1.076937988400459290e-01 -6.354560852050781250e-01 2.744628787040710449e-01 2.066830247640609741e-01 -1.249924525618553162e-01 -3.718476891517639160e-01
3.239002525806427002e-01 2.957013845443725586e-01 2.776219546794891357e-01 -5.630807876586914062e-01 -7.970450073480606079e-02 4.744419455528259277e-01 1.331894751638174057e-02 4.264857172966003418e-01
4.991363286972045898e-01 -7.527391612529754639e-02 -4.062069356441497803e-01 -3.592776358127593994e-01 -2.560136020183563232e-01 -5.069155246019363403e-02 2.644842565059661865e-01 5.595067143440246582e-01
1.436755359172821045e-01 -1.114504337310791016e-01 2.303864806890487671e-01 -7.878100872039794922e-01 2.073184549808502197e-01 4.366043210029602051e-01 -2.438828647136688232e-01 1.141903270035982132e-02
2.469577342271804810e-01 -2.708335816860198975e-01 2.602941989898681641e-01 -7.468616962432861328e-01 3.813127279281616211e-01 2.677977681159973145e-01 -1.149909198284149170e-01 9.883241355419158936e-02
2.148021608591079712e-01 -2.916322946548461914e-01 4.399448633193969727e-01 -5.238239765167236328e-01 5.951189622282981873e-02 -2.785134315490722656e-02 -4.127904176712036133e-01 4.755570292472839355e-01
5.976247191429138184e-01 1.129329428076744080e-01 -6.626795977354049683e-02 -6.866267919540405273e-01 2.605628371238708496e-01 6.607338041067123413e-02 2.158773392438888550e-01 -1.880988031625747681e-01
4.178524315357208252e-01 2.132210433483123779e-01 -2.216507494449615479e-01 -7.166247963905334473e-01 1.289667487144470215e-01 -1.228364631533622742e-01 3.995473384857177734e-01 1.609245985746383667e-01
2.283461987972259521e-01 -5.742558240890502930e-01 -4.738992750644683838e-01 -4.808796048164367676e-01 -2.883075177669525146e-01 -1.894209682941436768e-01 1.874213367700576782e-01 -9.019010514020919800e-02
5.440015196800231934e-01 2.657925784587860107e-01 -1.814503520727157593e-01 -6.775059103965759277e-01 -7.267371751368045807e-03 2.998280227184295654e-01 -1.560636758804321289e-01 1.648412793874740601e-01
4.538408247753977776e-04 -2.994313836097717285e-01 3.596900030970573425e-02 -3.224863111972808838e-01 -7.853474020957946777e-01 -2.076847292482852936e-02 -2.486130148172378540e-01 3.550200164318084717e-01
1.253648549318313599e-01 -2.346290349960327148e-01 -6.338470429182052612e-02 -6.229424476623535156e-01 7.146468013525009155e-02 -6.806105375289916992e-01 -2.465033084154129028e-01 8.975548297166824341e-02
3.833827078342437744e-01 -2.241758853197097778e-01 3.687749505043029785e-01 -5.555948615074157715e-01 1.763069480657577515e-01 3.180256113409996033e-02 -3.529593348503112793e-01 4.487832188606262207e-01
5.485785007476806641e-01 -2.167637646198272705e-01 1.118127182126045227e-01 -2.608303427696228027e-01 -5.378775000572204590e-01 3.627308309078216553e-01 3.078681230545043945e-01 -2.363726496696472168e-01
9.534379094839096069e-02 1.159995570778846741e-01 3.715587556362152100e-01 -4.393675327301025391e-01 -5.175005197525024414e-01 -2.933483421802520752e-01 4.525689482688903809e-01 2.961000502109527588e-01
-8.058080077171325684e-02 -6.260599195957183838e-02 3.530604541301727295e-01 -8.198990821838378906e-01 1.761551797389984131e-01 -3.828379511833190918e-02 -1.392601877450942993e-01 3.752483725547790527e-01
7.185255642980337143e-03 -1.722611635923385620e-01 1.529228836297988892e-01 -7.420024871826171875e-01 1.196899041533470154e-01 3.070289194583892822e-01 -4.124819040298461914e-01 3.429104089736938477e-01
-1.676158607006072998e-02 -4.205542802810668945e-01 1.691215783357620239e-01 -3.601942956447601318e-01 -6.223004460334777832e-01 -2.588556706905364990e-01 -4.424748122692108154e-01 1.202619597315788269e-01
7.571185231208801270e-01 -2.668531835079193115e-01 -3.703050613403320312e-01 -2.077330946922302246e-01 -2.118297368288040161e-01 9.431874006986618042e-02 -2.249578833580017090e-01 2.662857770919799805e-01
2.767366915941238403e-02 1.808043867349624634e-01 -9.971019625663757324e-02 -7.559104561805725098e-01 -9.937735646963119507e-02 -3.142375499010086060e-02 -4.975757300853729248e-01 3.560287654399871826e-01
2.678683400154113770e-01 4.085206985473632812e-01 -3.750066757202148438e-01 -7.286835908889770508e-01 -1.893702596426010132e-01 1.845183223485946655e-01 -1.048536747694015503e-01 9.405002743005752563e-02
2.886151373386383057e-01 -4.042298346757888794e-02 2.940171957015991211e-01 -7.105610370635986328e-01 1.770232319831848145e-01 3.785023465752601624e-02 -3.729833364486694336e-01 3.896637558937072754e-01
3.846970200538635254e-01 -3.951494768261909485e-02 5.062897205352783203e-01 -5.549800992012023926e-01 1.779815554618835449e-02 1.034157350659370422e-01 -4.418989419937133789e-01 2.825392186641693115e-01
5.405878424644470215e-01 3.876769542694091797e-01 4.901266396045684814e-01 -4.826681911945343018e-01 -7.871270924806594849e-02 -1.339177135378122330e-02 6.340275704860687256e-02 2.718157172203063965e-01
1.345728039741516113e-01 -3.721995055675506592e-01 3.174598515033721924e-01 -5.257876515388488770e-01 1.229838207364082336e-01 8.681642264127731323e-02 -1.593768149614334106e-01 6.465765833854675293e-01
2.297334745526313782e-02 -1.377068758010864258e-01 1.358562856912612915e-01 -3.748309612274169922e-01 -7.593265771865844727e-01 -3.639549314975738525e-01 -2.371290922164916992e-01 2.372416853904724121e-01
5.579305887222290039e-01 -3.677933216094970703e-01 3.995023667812347412e-03 -2.134602367877960205e-01 -1.488208472728729248e-01 1.833517104387283325e-02 1.066181287169456482e-01 6.884832978248596191e-01
1.272026300430297852e-01 -1.781988590955734253e-01 -2.096189558506011963e-01 -3.338737487792968750e-01 -7.851386666297912598e-01 -3.104602396488189697e-01 -2.583264410495758057e-01 1.307369023561477661e-01
-2.439114153385162354e-01 -1.399828046560287476e-01 8.277654647827148438e-02 -5.064015984535217285e-01 -7.145714163780212402e-01 -2.351203113794326782e-01 -1.653657704591751099e-01 2.537278234958648682e-01
2.434282153844833374e-01 -5.929502099752426147e-02 -3.089023828506469727e-01 -5.364202260971069336e-01 -1.176216602325439453e-01 1.095486804842948914e-01 -6.657790541648864746e-01 2.914823293685913086e-01
8.026745915412902832e-01 -7.874480634927749634e-02 -1.272687166929244995e-01 -3.921250998973846436e-01 -1.325780898332595825e-01 9.028837829828262329e-02 3.739925026893615723e-01 -1.181278824806213379e-01
7.198772430419921875e-01 -1.233584359288215637e-01 2.784738130867481232e-02 -4.734927117824554443e-01 1.805429011583328247e-01 -4.000389277935028076e-01 1.927859932184219360e-01 1.086064428091049194e-01
-2.119175195693969727e-01 -4.298004508018493652e-01 -1.078762114048004150e-01 -5.902652144432067871e-01 -4.385146200656890869e-01 -1.117981690913438797e-02 -2.191978693008422852e-01 4.121222496032714844e-01
1.552282571792602539e-01 1.784120649099349976e-01 2.242207676172256470e-01 -5.276784896850585938e-01 -1.541763246059417725e-01 5.589123368263244629e-01 2.651945352554321289e-01 4.570255279541015625e-01
1.872767359018325806e-01 4.232662543654441833e-02 4.298640191555023193e-01 -5.325855612754821777e-01 -6.824393570423126221e-02 4.966098964214324951e-01 -1.777884662151336670e-01 4.602369368076324463e-01
-4.429020732641220093e-02 -2.305883467197418213e-01 -3.268079161643981934e-01 -7.623456716537475586e-01 8.794608712196350098e-02 -2.760723046958446503e-02 -4.043732583522796631e-01 2.913395166397094727e-01
1.069173142313957214e-01 -1.674919575452804565e-01 5.472670197486877441e-01 -4.124554991722106934e-01 -5.642918944358825684e-01 -8.642680197954177856e-02 3.926927149295806885e-01 -1.038839519023895264e-01
9.057340770959854126e-02 -1.193060949444770813e-01 -1.016662269830703735e-01 -2.911489903926849365e-01 -6.771957874298095703e-01 -4.339364469051361084e-01 1.930306404829025269e-01 4.453122019767761230e-01
7.185818552970886230e-01 8.022297918796539307e-02 -4.243528842926025391e-01 -3.596549332141876221e-01 -3.461222946643829346e-01 2.042348980903625488e-01 3.048221021890640259e-02 7.304549962282180786e-02
-2.295030951499938965e-01 -3.943616449832916260e-01 8.458190411329269409e-02 -4.611237049102783203e-01 -7.123430371284484863e-01 -1.247908696532249451e-01 -1.822427511215209961e-01 1.256982386112213135e-01
8.968387842178344727e-01 -8.387155830860137939e-02 -8.831685036420822144e-02 -3.207756280899047852e-01 -1.071316152811050415e-01 1.587398350238800049e-01 1.862908154726028442e-01 -8.104977011680603027e-02
8.309481143951416016e-01 -3.848549425601959229e-01 -1.607961207628250122e-01 -2.596634030342102051e-01 2.416631579399108887e-02 -1.721916496753692627e-01 1.228069886565208435e-02 1.942852586507797241e-01
-1.063233464956283569e-01 -3.117948397994041443e-02 5.561710149049758911e-02 -7.232865691184997559e-01 -5.383295938372612000e-02 -5.042796954512596130e-02 -4.204892516136169434e-01 5.284262895584106445e-01
7.103092074394226074e-01 6.756867468357086182e-02 9.558327496051788330e-02 -3.574575185775756836e-01 -1.017519086599349976e-01 5.118715763092041016e-02 2.982238531112670898e-01 5.020679831504821777e-01
6.564840078353881836e-01 3.882452547550201416e-01 1.398883312940597534e-01 -4.692511260509490967e-01 -1.659917533397674561e-01 8.344979584217071533e-02 -3.360807895660400391e-01 1.762427687644958496e-01
7.753019332885742188e-01 -9.683711826801300049e-02 -4.375739023089408875e-02 -2.640020251274108887e-01 -3.415967822074890137e-01 -7.157289236783981323e-02 4.428374767303466797e-01 -1.201297971419990063e-03
-3.103107810020446777e-01 -1.766607612371444702e-01 1.576520353555679321e-01 -5.358653664588928223e-01 -6.596473455429077148e-01 -2.075282484292984009e-01 7.932113111019134521e-02 2.756772339344024658e-01
3.524199128150939941e-01 -1.244880482554435730e-01 2.089595235884189606e-02 -3.644177615642547607e-01 -5.248359441757202148e-01 6.311289668083190918e-01 2.308428883552551270e-01 -9.873891249299049377e-04
4.925648868083953857e-02 4.480322003364562988e-01 -1.460296064615249634e-01 -8.631913065910339355e-01 -2.975008822977542877e-02 -6.225037388503551483e-03 -1.563903875648975372e-02 1.710228174924850464e-01
4.432647526264190674e-01 -5.101182460784912109e-01 -3.586113080382347107e-02 -5.643275380134582520e-01 1.085301488637924194e-01 2.058624029159545898e-01 -2.362375259399414062e-01 -3.370133638381958008e-01
9.410441666841506958e-02 1.443770825862884521e-01 -3.305470943450927734e-01 -8.420612812042236328e-01 1.314443200826644897e-01 -2.831964790821075439e-01 -1.527849286794662476e-01 1.764936000108718872e-01
3.742197155952453613e-01 3.619047626852989197e-02 -1.569344103336334229e-01 -8.022918105125427246e-01 3.119442164897918701e-01 -1.275045424699783325e-01 -1.998071521520614624e-01 -1.919889450073242188e-01
-4.297434352338314056e-03 -3.677748143672943115e-01 1.779018938541412354e-01 -7.160010933876037598e-01 1.550786048173904419e-01 3.003036975860595703e-01 4.497936964035034180e-01 -6.221313774585723877e-02
1.563907712697982788e-01 -2.516328394412994385e-01 1.344807893037796021e-01 -4.695543050765991211e-01 9.455846995115280151e-02 -1.276745945215225220e-01 5.748074650764465332e-01 5.639245510101318359e-01
2.720226943492889404e-01 -2.802658081054687500e-01 -3.661896586418151855e-01 -3.978464007377624512e-01 -6.612998247146606445e-01 6.019210442900657654e-02 9.129349887371063232e-02 -3.252737522125244141e-01
-1.087059229612350464e-01 1.304977089166641235e-01 2.247387915849685669e-01 -5.238673090934753418e-01 -6.290705800056457520e-01 -4.289890825748443604e-01 1.930117458105087280e-01 1.708626896142959595e-01
1.225829590111970901e-02 -4.867446795105934143e-02 6.461162120103836060e-02 -7.258621454238891602e-01 1.101433299481868744e-02 -5.831533670425415039e-01 -3.468368351459503174e-01 7.710401713848114014e-02
-5.991980433464050293e-03 2.531081438064575195e-01 -1.547548919916152954e-01 -9.120328426361083984e-01 1.418839991092681885e-01 1.486716568470001221e-01 1.557689607143402100e-01 1.168295219540596008e-01
5.016697049140930176e-01 -4.567865133285522461e-01 1.258435100317001343e-01 -4.362998008728027344e-01 2.778110280632972717e-02 5.645455121994018555e-01 -7.411997765302658081e-02 -9.220836311578750610e-02
2.476007789373397827e-01 -2.779909372329711914e-01 2.157152146100997925e-01 -4.370374381542205811e-01 -8.507839590311050415e-02 1.205277517437934875e-01 -6.323055624961853027e-01 4.497827887535095215e-01
8.523050695657730103e-02 -4.631770253181457520e-01 -1.483673751354217529e-01 -3.832426965236663818e-01 -5.267662405967712402e-01 -3.617545068264007568e-01 4.303146004676818848e-01 -1.256797015666961670e-01
5.874460935592651367e-01 2.226238995790481567e-01 3.540154099464416504e-01 -5.849696993827819824e-01 4.198639467358589172e-02 2.264041900634765625e-01 -1.807438135147094727e-01 2.283403277397155762e-01
4.508202075958251953e-01 1.730639785528182983e-01 -1.798514276742935181e-01 -7.094379067420959473e-01 1.515403389930725098e-01 -1.870219707489013672e-01 3.983164429664611816e-01 1.206805258989334106e-01
8.966509252786636353e-02 2.547976076602935791e-01 5.445753335952758789e-01 -7.223768830299377441e-01 -1.372868269681930542e-01 2.348221242427825928e-01 1.624129861593246460e-01 -9.099800139665603638e-02
1.307336390018463135e-01 -1.525207161903381348e-01 2.193361520767211914e-01 -7.869804501533508301e-01 2.974275946617126465e-01 -2.806105837225914001e-02 -1.817508637905120850e-01 4.122081100940704346e-01
-2.146895229816436768e-01 -2.567341625690460205e-01 2.671906054019927979e-01 -4.876870512962341309e-01 -5.867262482643127441e-01 -2.455904781818389893e-01 3.582177758216857910e-01 2.142060697078704834e-01
9.376128762960433960e-02 1.235110219568014145e-02 2.279990166425704956e-01 -8.205922245979309082e-01 1.311719268560409546e-01 1.580590903759002686e-01 -2.943624258041381836e-01 3.699502348899841309e-01
-3.201476633548736572e-01 -6.035565733909606934e-01 -1.702913343906402588e-01 -5.332180261611938477e-01 -3.421865105628967285e-01 2.797642052173614502e-01 1.089422404766082764e-01 1.125878691673278809e-01
4.485987722873687744e-01 -5.207036733627319336e-01 -1.906879097223281860e-01 -3.099841177463531494e-01 -3.649413883686065674e-01 -3.855843842029571533e-01 2.610749602317810059e-01 -2.125022858381271362e-01
-7.272362709045410156e-02 -3.779074251651763916e-01 6.360500305891036987e-02 -4.133358001708984375e-01 -6.476992964744567871e-01 -1.956160664558410645e-01 -4.315018653869628906e-01 1.817454695701599121e-01
4.721624255180358887e-01 3.289888203144073486e-01 -8.751828968524932861e-02 -6.914361715316772461e-01 -6.528412550687789917e-02 3.059541583061218262e-01 -1.495573818683624268e-01 2.506956160068511963e-01
9.026410579681396484e-01 -2.067751586437225342e-01 -8.248824626207351685e-02 -2.765178084373474121e-01 -7.002218067646026611e-02 1.357219219207763672e-01 1.554441004991531372e-01 1.083071231842041016e-01
3.840371072292327881e-01 2.365712635219097137e-02 -1.656780242919921875e-01 -8.246215581893920898e-01 3.691525757312774658e-01 -4.698715358972549438e-02 1.868668477982282639e-03 -7.759507745504379272e-02
7.152653997763991356e-04 -1.729988008737564087e-01 -3.937797155231237411e-03 -3.580707609653472900e-01 -7.519907951354980469e-01 -3.609345853328704834e-01 4.302204400300979614e-02 3.797708749771118164e-01
2.235116511583328247e-01 -5.053468346595764160e-01 -2.378540188074111938e-01 -5.258054137229919434e-01 -2.255598455667495728e-01 -1.896575093269348145e-01 4.083578288555145264e-01 -3.286607563495635986e-01
1.552528440952301025e-01 -3.745406866073608398e-01 -3.467895984649658203e-01 -4.281552135944366455e-01 -5.673726797103881836e-01 -5.969356000423431396e-02 4.234282970428466797e-01 -1.651337742805480957e-01
1.913431137800216675e-01 -4.765611588954925537e-01 1.349030882120132446e-01 -4.923229217529296875e-01 1.100022867321968079e-01 -5.363308191299438477e-01 -3.464774787425994873e-01 2.364288270473480225e-01
8.696783781051635742e-01 -3.833516836166381836e-01 -9.820833802223205566e-02 -1.768442094326019287e-01 -1.506325304508209229e-01 -1.379148513078689575e-01 -1.179973110556602478e-01 -1.217134669423103333e-02
7.507846951484680176e-01 -1.582123935222625732e-01 -4.219168722629547119e-01 -2.811307013034820557e-01 -1.782628148794174194e-01 2.264174968004226685e-01 -1.032889261841773987e-01 2.460319250822067261e-01
-1.293190717697143555e-01 -2.261160910129547119e-01 3.348326385021209717e-01 -6.111743450164794922e-01 -2.554539144039154053e-01 4.591772854328155518e-01 4.125897884368896484e-01 -1.304583344608545303e-02
7.658545672893524170e-02 -5.342804193496704102e-01 -5.082138776779174805e-01 -4.535541832447052002e-01 -4.647450149059295654e-01 -1.492208540439605713e-01 -1.654669269919395447e-02 7.847154140472412109e-02
8.581019937992095947e-02 -2.740011811256408691e-01 -4.518307149410247803e-01 -4.989995062351226807e-01 -6.070097684860229492e-01 2.957918308675289154e-02 -7.742992788553237915e-02 -2.984581589698791504e-01
4.514366388320922852e-01 -6.977095603942871094e-01 -1.712303906679153442e-01 -3.082192242145538330e-01 -1.100818216800689697e-01 1.017008572816848755e-01 2.087676376104354858e-01 3.450250625610351562e-01
3.234303295612335205e-01 6.078263372182846069e-02 -1.823662817478179932e-01 -8.296790719032287598e-01 3.192144930362701416e-01 -1.312973052263259888e-01 -1.346634328365325928e-01 -1.811146289110183716e-01
2.450812458992004395e-01 -1.685626357793807983e-01 6.301609277725219727e-01 -2.282574176788330078e-01 -6.256761550903320312e-01 -2.081875354051589966e-01 1.583953201770782471e-01 4.915058612823486328e-02
6.462457776069641113e-01 1.094185039401054382e-01 -4.040243923664093018e-01 -5.942370891571044922e-01 -5.966776516288518906e-03 -9.832802414894104004e-02 5.307899415493011475e-02 -2.037625312805175781e-01
2.958194315433502197e-01 -3.421030044555664062e-01 2.279987484216690063e-01 -5.030364990234375000e-01 9.346239268779754639e-02 -5.101132392883300781e-01 -4.316610991954803467e-01 1.874712407588958740e-01
8.100308179855346680e-01 -4.232543706893920898e-02 -8.879107236862182617e-02 -4.178131520748138428e-01 3.653769940137863159e-02 -3.885408043861389160e-01 7.243696600198745728e-02 4.539626464247703552e-02
-5.440217256546020508e-02 -3.072163760662078857e-01 6.471011042594909668e-02 -3.991147279739379883e-01 -5.384611487388610840e-01 -4.151740372180938721e-01 3.917736113071441650e-01 3.512578904628753662e-01
-1.896175183355808258e-02 4.668286740779876709e-01 -5.186051502823829651e-02 -8.559839129447937012e-01 -8.119644969701766968e-02 -9.333649277687072754e-02 -1.244422271847724915e-01 1.245916411280632019e-01
2.960510849952697754e-01 1.516253687441349030e-02 -7.239306345582008362e-03 -6.529409289360046387e-01 4.717582091689109802e-02 3.290285542607307434e-02 -5.618547797203063965e-01 4.083514213562011719e-01
2.198585271835327148e-01 3.511906862258911133e-01 2.101521939039230347e-01 -7.215046882629394531e-01 -6.056826561689376831e-02 3.025387227535247803e-01 8.465678244829177856e-02 4.015337526798248291e-01
-9.018135257065296173e-03 -9.162504971027374268e-02 -1.491045355796813965e-01 -7.247866988182067871e-01 8.498948067426681519e-03 3.707329034805297852e-01 -5.231921076774597168e-01 1.809158325195312500e-01
2.310459017753601074e-01 1.939802058041095734e-02 8.685077773407101631e-04 -5.198789834976196289e-01 -1.349493712186813354e-01 3.355981707572937012e-01 -5.373710393905639648e-01 5.063214898109436035e-01
2.569351792335510254e-01 -4.519065320491790771e-01 -3.327765762805938721e-01 -4.803976118564605713e-01 -2.986630201339721680e-01 -3.647491335868835449e-01 3.355698585510253906e-01 -2.310712933540344238e-01
7.666748166084289551e-01 -3.030005097389221191e-01 -2.871715426445007324e-01 -1.981747001409530640e-01 -2.261098623275756836e-01 -4.757447540760040283e-02 -1.603536158800125122e-01 3.457708358764648438e-01
7.397723197937011719e-01 3.688304424285888672e-01 -5.333416163921356201e-02 -4.410073757171630859e-01 -1.768888086080551147e-01 -6.379237025976181030e-02 -1.667513251304626465e-01 2.370736002922058105e-01
1.246884167194366455e-01 -9.135583788156509399e-02 3.812305033206939697e-01 -3.612893521785736084e-01 -7.380583286285400391e-01 -2.281911671161651611e-01 3.196616470813751221e-01 3.542859479784965515e-02
1.409132033586502075e-01 -6.852758526802062988e-01 -4.021106064319610596e-01 -4.360900521278381348e-01 -3.762417435646057129e-01 -3.468133881688117981e-02 1.116321608424186707e-01 5.874286219477653503e-02
5.471844077110290527e-01 2.589402794837951660e-01 3.148605227470397949e-01 -5.603834390640258789e-01 2.551394328474998474e-02 3.566115796566009521e-01 -1.048458442091941833e-01 2.855821251869201660e-01
4.250190556049346924e-01 -7.237140536308288574e-01 -1.029452607035636902e-01 -1.875801384449005127e-01 -1.454366594552993774e-01 2.222696244716644287e-01 -1.422689706087112427e-01 3.987690210342407227e-01
8.325321078300476074e-01 1.042752712965011597e-01 -1.500464081764221191e-01 -3.771306872367858887e-01 -2.266872972249984741e-01 4.265891388058662415e-02 2.792981266975402832e-01 -7.814823649823665619e-03
-2.203818708658218384e-01 -3.913620114326477051e-01 1.704547554254531860e-01 -6.124669313430786133e-01 -2.283577769994735718e-01 5.393337607383728027e-01 2.143411338329315186e-01 -7.160144299268722534e-02
4.787111282348632812e-01 2.627146840095520020e-01 -4.112962484359741211e-01 -6.456913352012634277e-01 -2.977838367223739624e-02 -1.293337792158126831e-01 7.169158011674880981e-02 3.049279451370239258e-01
3.264513313770294189e-01 -4.421838521957397461e-01 -4.134601652622222900e-01 -4.347660541534423828e-01 -1.219476237893104553e-01 1.033596768975257874e-01 1.380331516265869141e-01 5.415945649147033691e-01
-2.084108740091323853e-01 4.283472150564193726e-02 3.481144905090332031e-01 -7.725375890731811523e-01 -7.460937649011611938e-02 -1.749008148908615112e-01 -3.742448687553405762e-01 2.459997683763504028e-01
4.125461578369140625e-01 4.170332849025726318e-01 3.398136496543884277e-01 -6.271763443946838379e-01 -1.329916417598724365e-01 -1.524032950401306152e-01 -3.232572972774505615e-01 -4.070138186216354370e-02
3.624667227268218994e-01 3.924635350704193115e-01 -3.327212631702423096e-01 -6.688161492347717285e-01 -2.292767316102981567e-01 2.040390074253082275e-01 -2.480747997760772705e-01 -2.882329560816287994e-02
3.458033502101898193e-01 -3.632521033287048340e-01 4.580688774585723877e-01 -3.023612499237060547e-01 -9.203089028596878052e-02 3.161755800247192383e-01 -3.400456011295318604e-01 4.723884165287017822e-01
1.559073030948638916e-01 -7.199028134346008301e-01 -3.690890967845916748e-01 -4.388138949871063232e-01 -3.247355520725250244e-01 -9.857504069805145264e-02 1.064877882599830627e-01 -4.624373093247413635e-02
6.144657135009765625e-01 3.695652186870574951e-01 4.083855450153350830e-01 -4.697733819484710693e-01 -1.285045444965362549e-01 -6.047357991337776184e-02 1.929972022771835327e-01 2.024085819721221924e-01
3.571147322654724121e-01 -7.422663271427154541e-02 1.342343091964721680e-01 -3.492580354213714600e-01 -4.791679978370666504e-01 6.834750175476074219e-01 1.601394712924957275e-01 -6.763853132724761963e-02
3.511315584182739258e-01 -2.111191675066947937e-02 -1.583040058612823486e-01 -4.263807535171508789e-01 -5.207492113113403320e-01 5.098927021026611328e-01 3.266726136207580566e-01 -1.775242090225219727e-01
-3.000362515449523926e-01 -2.137489318847656250e-01 2.978097796440124512e-01 -5.422477722167968750e-01 -5.339429378509521484e-01 -1.911685168743133545e-01 3.124734759330749512e-01 2.495721578598022461e-01
3.656734824180603027e-01 -1.052536889910697937e-01 1.193180382251739502e-01 -4.161377847194671631e-01 -3.967027366161346436e-01 6.247725486755371094e-01 1.545964330434799194e-01 -3.101344406604766846e-01
9.601244330406188965e-02 -2.679931558668613434e-02 2.610447704792022705e-01 -8.342695236206054688e-01 2.171881049871444702e-01 3.326012790203094482e-01 -2.608896195888519287e-01 7.462100125849246979e-03
2.481524050235748291e-01 3.403859734535217285e-01 7.016230374574661255e-02 -7.729751467704772949e-01 -8.542705327272415161e-02 3.976467549800872803e-01 -1.978532820940017700e-01 -1.248111948370933533e-01
2.916825413703918457e-01 -7.152132987976074219e-01 -4.419535771012306213e-02 -4.169730544090270996e-01 -1.909392178058624268e-01 -1.910382062196731567e-01 8.707029372453689575e-02 -3.834539055824279785e-01
2.985910475254058838e-01 -1.972280740737915039e-01 3.243417143821716309e-01 -3.677899241447448730e-01 -4.881787598133087158e-01 4.360148906707763672e-01 -1.991989016532897949e-01 -4.041905403137207031e-01
-1.293074637651443481e-01 1.639511883258819580e-01 2.158839553594589233e-01 -8.308994770050048828e-01 2.624709717929363251e-02 -7.933703809976577759e-02 -2.628838121891021729e-01 3.785613477230072021e-01
-1.538720577955245972e-01 -1.806142330169677734e-01 1.593967080116271973e-01 -6.356105208396911621e-01 -1.681170165538787842e-01 2.878346443176269531e-01 6.339376568794250488e-01 3.611886501312255859e-02
-4.671408534049987793e-01 -4.039851427078247070e-01 2.397817969322204590e-01 -6.412525773048400879e-01 -2.573354840278625488e-01 2.863463163375854492e-01 2.873710356652736664e-02 -2.887604944407939911e-02
3.627603948116302490e-01 8.391176909208297729e-02 3.292213082313537598e-01 -7.480745315551757812e-01 3.316929638385772705e-01 8.312226086854934692e-02 1.663240194320678711e-01 2.208357006311416626e-01
5.417074561119079590e-01 -5.120705962181091309e-01 9.674277156591415405e-02 -4.467322230339050293e-01 9.548899531364440918e-02 4.488697052001953125e-01 3.225952014327049255e-02 -1.541594862937927246e-01
3.509074151515960693e-01 4.862609505653381348e-01 -2.717054486274719238e-01 -7.159393429756164551e-01 -9.065495431423187256e-02 -1.544228475540876389e-02 -4.922943655401468277e-03 2.134015262126922607e-01
-1.786859333515167236e-01 -1.800884306430816650e-01 1.284127980470657349e-01 -4.672943353652954102e-01 -8.082697987556457520e-01 -1.205575168132781982e-01 1.797873973846435547e-01 -2.505963668227195740e-02
6.173319220542907715e-01 3.902587890625000000e-01 3.079502098262310028e-02 -5.250821709632873535e-01 -1.258442252874374390e-01 -3.481822907924652100e-01 2.279334068298339844e-01 3.030718117952346802e-02
-1.652718894183635712e-02 -5.339404344558715820e-01 -3.994152247905731201e-01 -5.527294278144836426e-01 -4.431423842906951904e-01 -1.534771770238876343e-01 -7.835304737091064453e-02 -1.533707976341247559e-01
-1.964041404426097870e-02 -9.090790897607803345e-02 -7.953656837344169617e-03 -3.811526596546173096e-01 -8.092682361602783203e-01 -2.553196847438812256e-01 -3.124846816062927246e-01 1.681054979562759399e-01
-1.700366288423538208e-01 -3.627758324146270752e-01 2.527862489223480225e-01 -5.713372826576232910e-01 -2.952767610549926758e-01 5.552677512168884277e-01 1.934972554445266724e-01 -1.272884458303451538e-01
7.283463478088378906e-01 -1.073088645935058594e-01 6.391362845897674561e-02 -4.477807879447937012e-01 2.387060970067977905e-01 -3.756680786609649658e-01 1.819475144147872925e-01 1.489691436290740967e-01
3.752618283033370972e-02 -2.338700592517852783e-01 -5.950536951422691345e-02 -3.637185394763946533e-01 -7.498887181282043457e-01 -2.715603113174438477e-01 -4.030172228813171387e-01 9.779280424118041992e-02
4.545554518699645996e-01 -8.280003815889358521e-02 5.245718732476234436e-02 -3.324992656707763672e-01 -5.741665959358215332e-01 4.676739275455474854e-01 2.710949182510375977e-01 -2.265773862600326538e-01
9.899096190929412842e-02 1.741645485162734985e-01 -2.827799618244171143e-01 -8.117944002151489258e-01 1.037415489554405212e-01 -1.464183479547500610e-01 -1.039471626281738281e-01 4.217668175697326660e-01
1.649455726146697998e-02 3.927199915051460266e-02 3.090079128742218018e-01 -6.696949005126953125e-01 -1.600079685449600220e-01 3.582243919372558594e-01 5.354146361351013184e-01 -1.166718527674674988e-01
-1.255678385496139526e-01 -1.706071048974990845e-01 1.338022109121084213e-02 -4.054537117481231689e-01 -7.778699398040771484e-01 -2.134491652250289917e-01 -1.189711540937423706e-01 3.546237647533416748e-01
7.991361618041992188e-01 -3.964025080204010010e-01 -2.658669054508209229e-01 -2.213550657033920288e-01 -7.108944654464721680e-02 -1.423404663801193237e-01 -1.483210772275924683e-01 1.930012106895446777e-01
-2.745153382420539856e-02 -1.427470892667770386e-01 2.757926583290100098e-01 -7.279039621353149414e-01 4.298029094934463501e-02 3.971726596355438232e-01 4.566024839878082275e-01 6.989070028066635132e-02
3.003947138786315918e-01 -1.599344462156295776e-01 2.549737095832824707e-01 -1.667272299528121948e-01 -5.030360221862792969e-01 -1.845725476741790771e-01 4.046692848205566406e-01 5.835280418395996094e-01
1.376018822193145752e-01 1.426830291748046875e-01 2.295259684324264526e-01 -4.190373122692108154e-01 -7.199140191078186035e-01 -2.601904571056365967e-01 3.734270632266998291e-01 8.372410386800765991e-02
-7.344580441713333130e-02 -4.787758886814117432e-01 -2.531061470508575439e-01 -5.188337564468383789e-01 -6.080093383789062500e-01 -3.416376188397407532e-02 -1.719734966754913330e-01 -1.780748814344406128e-01
-4.403470084071159363e-02 -1.447407603263854980e-01 2.268083095550537109e-01 -6.805085539817810059e-01 -3.807458281517028809e-02 3.278935849666595459e-01 5.334604382514953613e-01 2.627418339252471924e-01
6.213074922561645508e-01 1.936453431844711304e-01 -1.954205334186553955e-01 -6.425357460975646973e-01 1.295560896396636963e-01 -3.190779685974121094e-01 8.246923238039016724e-02 6.371559109538793564e-03
4.725050032138824463e-01 -4.848025739192962646e-01 7.709425687789916992e-02 -5.432751774787902832e-01 1.789929866790771484e-01 2.925742566585540771e-01 -1.729234904050827026e-01 -3.050791025161743164e-01
2.682670652866363525e-01 -7.766180634498596191e-01 1.107674464583396912e-01 -2.734205424785614014e-01 2.743783593177795410e-02 -1.836860626935958862e-01 -3.623585402965545654e-01 2.684619724750518799e-01
5.621739029884338379e-01 3.867850601673126221e-01 4.738230407238006592e-01 -5.198041200637817383e-01 -1.196613833308219910e-01 -1.325614899396896362e-01 -8.605775982141494751e-02 1.886510290205478668e-02
2.728012800216674805e-01 -2.013363242149353027e-01 6.470354795455932617e-01 -2.585308551788330078e-01 -5.661187767982482910e-01 -2.201589792966842651e-01 1.698001623153686523e-01 4.192211478948593140e-02
2.217047810554504395e-01 -3.952320516109466553e-01 2.982083857059478760e-01 -3.985937535762786865e-01 -3.262544870376586914e-01 3.872145712375640869e-01 -3.385831713676452637e-01 -4.193063676357269287e-01
7.122208364307880402e-03 -3.703985214233398438e-01 2.625087089836597443e-02 -3.986170291900634766e-01 -7.744611501693725586e-01 -2.019089162349700928e-01 2.129528112709522247e-02 -2.493168264627456665e-01
7.343397736549377441e-01 -4.930833578109741211e-01 -1.766144037246704102e-01 -3.508623838424682617e-01 -1.454881578683853149e-01 -1.803257167339324951e-01 -8.400873094797134399e-02 5.074473470449447632e-02
-3.124331533908843994e-01 -2.358487695455551147e-01 4.033192694187164307e-01 -6.226070523262023926e-01 -2.103468626737594604e-01 4.381190240383148193e-01 1.253542304039001465e-01 2.110621333122253418e-01
-2.101736664772033691e-01 -2.149421721696853638e-02 2.773691415786743164e-01 -4.755791723728179932e-01 -7.667811512947082520e-01 -1.210068762302398682e-01 -8.901362307369709015e-03 2.226671576499938965e-01
5.196869373321533203e-01 3.359951078891754150e-01 3.192585110664367676e-01 -5.708048343658447266e-01 -1.689246147871017456e-01 -6.838104221969842911e-03 -4.008371233940124512e-01 5.985676310956478119e-03
1.834354251623153687e-01 -4.576231241226196289e-01 1.407381445169448853e-01 -5.269564390182495117e-01 1.053801551461219788e-01 -4.140495061874389648e-01 -5.216189026832580566e-01 6.938349455595016479e-02
4.045306444168090820e-01 -2.461410500109195709e-02 -1.394610404968261719e-01 -3.921722471714019775e-01 -5.125960111618041992e-01 4.380303025245666504e-01 3.070870637893676758e-01 -3.370059132575988770e-01
-4.892282187938690186e-01 -2.339799106121063232e-01 1.451244950294494629e-01 -6.982699036598205566e-01 -3.219682276248931885e-01 1.644610166549682617e-01 2.574233114719390869e-01 -1.701867580413818359e-02
6.969670057296752930e-01 1.706677377223968506e-01 -3.202725052833557129e-01 -5.391051173210144043e-01 -8.505789935588836670e-02 -1.530365049839019775e-01 1.948297768831253052e-01 -1.526006609201431274e-01
5.143905878067016602e-01 -3.225829005241394043e-01 3.539000451564788818e-01 -2.368964403867721558e-01 -6.730207800865173340e-02 -1.264705955982208252e-01 -3.571244776248931885e-01 5.494679212570190430e-01
-1.714458018541336060e-01 -4.465511739253997803e-01 -1.176012903451919556e-01 -3.978226482868194580e-01 -6.359617114067077637e-01 -1.260465234518051147e-01 -1.010871306061744690e-01 4.105506539344787598e-01
5.760707855224609375e-01 -5.512266606092453003e-02 3.633712604641914368e-02 -5.927520394325256348e-01 2.752422690391540527e-01 -2.530714273452758789e-01 3.282481431961059570e-01 2.547120451927185059e-01
6.665163636207580566e-01 3.068821728229522705e-01 2.177149616181850433e-02 -5.313578248023986816e-01 -1.139445826411247253e-01 -3.189338445663452148e-01 2.507892549037933350e-01 3.416041657328605652e-02
-3.571402728557586670e-01 -4.014288187026977539e-01 2.792191207408905029e-01 -5.760148167610168457e-01 -3.547830879688262939e-01 4.001528322696685791e-01 1.152264252305030823e-01 -4.773778095841407776e-02
-9.185393154621124268e-02 -3.084352910518646240e-01 4.240250289440155029e-01 -4.098191857337951660e-01 -6.988276243209838867e-01 2.892364747822284698e-02 1.377151906490325928e-01 -2.012949734926223755e-01
2.293701916933059692e-01 -1.528930962085723877e-01 3.647636175155639648e-01 -3.529615402221679688e-01 -5.767395496368408203e-01 3.396459221839904785e-01 -2.030891776084899902e-01 -4.208865761756896973e-01
2.731508389115333557e-02 -2.037979364395141602e-01 -3.082917928695678711e-01 -5.730246305465698242e-01 -6.837432831525802612e-02 2.748865783214569092e-01 -3.971844315528869629e-01 5.443583130836486816e-01
3.697503209114074707e-01 -1.154265478253364563e-01 1.160804852843284607e-01 -4.354363381862640381e-01 -4.554222524166107178e-01 5.330184102058410645e-01 9.544310718774795532e-02 -3.824321925640106201e-01
1.101248040795326233e-01 5.803146865218877792e-03 3.733739554882049561e-01 -3.375039100646972656e-01 -7.649660706520080566e-01 -8.078389614820480347e-02 3.036163747310638428e-01 2.250330001115798950e-01
2.655136585235595703e-01 -1.096441224217414856e-01 9.499980509281158447e-02 -3.274179100990295410e-01 -5.511270165443420410e-01 6.991047263145446777e-01 8.206498622894287109e-02 -4.505747556686401367e-02
-3.247577250003814697e-01 -1.017092168331146240e-01 1.735614091157913208e-01 -6.531182527542114258e-01 -2.297611981630325317e-01 4.908401668071746826e-01 1.742849200963973999e-01 3.215764164924621582e-01
2.384642362594604492e-01 1.612927317619323730e-01 -1.035583466291427612e-01 -8.801398277282714844e-01 3.124406039714813232e-01 9.721158072352409363e-03 1.640307903289794922e-01 8.443535864353179932e-02
2.836346030235290527e-01 -1.799379140138626099e-01 1.145630776882171631e-01 -5.784144401550292969e-01 1.042464300990104675e-01 -6.456667184829711914e-01 -3.335626423358917236e-01 -2.165421657264232635e-02
-1.420026421546936035e-01 8.534006774425506592e-02 -2.969760000705718994e-01 -7.945151329040527344e-01 -4.940541088581085205e-02 2.239319831132888794e-01 -4.328385293483734131e-01 1.147505119442939758e-01
2.368464916944503784e-01 3.329259753227233887e-01 -3.240514174103736877e-02 -8.570790886878967285e-01 7.153254002332687378e-02 3.130587190389633179e-02 -1.380526274442672729e-01 2.688381671905517578e-01
5.656550526618957520e-01 3.314888179302215576e-01 3.190987929701805115e-02 -6.581316590309143066e-01 3.441355004906654358e-02 -2.068864554166793823e-01 -3.015940189361572266e-01 -3.238578140735626221e-02
6.127829551696777344e-01 -4.934073612093925476e-02 3.921318352222442627e-01 -5.238452553749084473e-01 7.904376089572906494e-02 8.006571978330612183e-02 -4.120082855224609375e-01 -1.071071699261665344e-01
-1.258142590522766113e-01 -5.409032106399536133e-01 2.573521733283996582e-01 -5.115752816200256348e-01 -2.291628867387771606e-01 4.534598886966705322e-01 3.216143548488616943e-01 4.558479413390159607e-02
5.633611604571342468e-02 -4.134134054183959961e-01 5.707721039652824402e-02 -3.750872611999511719e-01 -4.337172508239746094e-01 -6.052332520484924316e-01 3.364048004150390625e-01 1.199219003319740295e-01
6.163537502288818359e-01 -5.620437860488891602e-01 8.483696728944778442e-02 -3.878415822982788086e-01 9.048195183277130127e-02 3.202594220638275146e-01 8.014241605997085571e-02 -1.715238541364669800e-01
1.262331306934356689e-01 -4.799065589904785156e-01 5.179862678050994873e-02 -6.649245619773864746e-01 9.564974904060363770e-02 5.029438734054565430e-01 2.347867004573345184e-02 -2.151612788438796997e-01
5.899550318717956543e-01 1.893044710159301758e-01 -2.264606654644012451e-01 -6.107508540153503418e-01 -5.272037815302610397e-03 6.420598924160003662e-02 3.342432379722595215e-01 2.755846381187438965e-01
1.039258018136024475e-01 -3.631398081779479980e-01 -2.219650745391845703e-01 -3.388764858245849609e-01 -7.314186096191406250e-01 -2.311938554048538208e-01 -3.020093142986297607e-01 1.165757477283477783e-01
2.595243155956268311e-01 -7.220671772956848145e-01 -2.699393928050994873e-01 -5.083341598510742188e-01 -2.248915843665599823e-02 5.375849828124046326e-02 -1.861332654953002930e-01 -2.048265486955642700e-01
2.129502445459365845e-01 -1.252390742301940918e-01 -2.388500422239303589e-01 -6.284412145614624023e-01 -9.908993728458881378e-03 9.759320318698883057e-02 -6.451455354690551758e-01 2.472738772630691528e-01
4.517823457717895508e-01 -2.680120766162872314e-01 4.221569895744323730e-01 -3.882878422737121582e-01 -4.541927576065063477e-02 2.314720451831817627e-01 -5.671555995941162109e-01 1.333068013191223145e-01
-1.534160673618316650e-01 -6.955454945564270020e-01 -2.914238274097442627e-01 -5.356458425521850586e-01 -1.749141961336135864e-01 1.076385527849197388e-01 1.516947150230407715e-01 2.358888089656829834e-01
-2.999617159366607666e-01 -3.653752505779266357e-01 -4.939432814717292786e-02 -4.672837257385253906e-01 -6.137384176254272461e-01 -1.472131609916687012e-01 6.562143564224243164e-02 3.912508785724639893e-01
-1.913115680217742920e-01 9.275706112384796143e-02 2.603301107883453369e-01 -5.538415312767028809e-01 -6.449359059333801270e-01 -3.781437277793884277e-01 1.025169044733047485e-01 1.041113212704658508e-01
-2.353632152080535889e-01 -3.680343627929687500e-01 2.535601556301116943e-01 -4.401870965957641602e-01 -6.167663931846618652e-01 -2.190011292695999146e-01 -2.711127102375030518e-01 2.218850404024124146e-01
6.783849000930786133e-01 3.073887825012207031e-01 9.772928059101104736e-02 -5.150008201599121094e-01 -5.584163218736648560e-02 -2.312815487384796143e-01 3.315610289573669434e-01 -6.314311921596527100e-02
6.671047210693359375e-01 -2.165321074426174164e-02 1.844049692153930664e-01 -6.003214120864868164e-01 2.533678114414215088e-01 -2.280832380056381226e-01 -2.070726901292800903e-01 -3.186133131384849548e-02
2.186204791069030762e-01 -6.526355147361755371e-01 3.964244574308395386e-02 -3.626779615879058838e-01 -3.820025324821472168e-01 -8.338975161314010620e-02 7.847848534584045410e-02 -4.838662147521972656e-01
-2.376693040132522583e-01 7.740621455013751984e-03 2.406124919652938843e-01 -5.659371614456176758e-01 -6.256033182144165039e-01 -3.836655616760253906e-01 9.709016978740692139e-02 1.314114481210708618e-01
3.806458786129951477e-02 -1.283027529716491699e-01 1.034418940544128418e-01 -3.866869807243347168e-01 -8.438065052032470703e-01 3.129749745130538940e-02 1.373821496963500977e-01 -2.999990582466125488e-01
2.719209194183349609e-01 -2.474041432142257690e-01 -4.158118665218353271e-01 -4.784988462924957275e-01 -5.342116355895996094e-01 -1.354119624011218548e-03 1.241836175322532654e-01 -4.027208685874938965e-01
3.269922435283660889e-01 -3.348627388477325439e-01 2.424022555351257324e-01 -6.888949275016784668e-01 3.111148476600646973e-01 3.451587855815887451e-01 -1.202893257141113281e-01 -1.311924010515213013e-01
6.250436902046203613e-01 1.431256979703903198e-01 -3.585096001625061035e-01 -5.659325122833251953e-01 -1.253133118152618408e-01 -1.519016623497009277e-01 2.670310735702514648e-01 -1.730414479970932007e-01
2.630631923675537109e-01 3.915777206420898438e-01 -1.011780463159084320e-02 -7.086845636367797852e-01 -1.325647085905075073e-01 4.706558883190155029e-01 -1.691152751445770264e-01 -8.624441176652908325e-02
2.558189630508422852e-01 -2.624099552631378174e-01 -1.063145399093627930e-01 -3.601852357387542725e-01 -7.507098913192749023e-01 -1.497918963432312012e-01 -2.322898712009191513e-03 -3.723615407943725586e-01
-1.375521868467330933e-01 3.781966865062713623e-01 -2.541451454162597656e-01 -8.089717626571655273e-01 -7.970356196165084839e-02 -1.269474923610687256e-01 2.496193945407867432e-01 1.850507110357284546e-01
-7.540282607078552246e-02 -1.312685906887054443e-01 -2.533270120620727539e-01 -7.741210460662841797e-01 3.570504114031791687e-02 -3.417866230010986328e-01 -3.916426897048950195e-01 2.053487896919250488e-01
2.470598667860031128e-01 -3.697655797004699707e-01 -6.240362301468849182e-02 -3.702377378940582275e-01 -6.585775613784790039e-01 -1.020809784531593323e-01 3.014526702463626862e-02 -4.649848341941833496e-01
6.402643918991088867e-01 1.106015816330909729e-01 -2.270782291889190674e-01 -3.493651449680328369e-01 -3.956611752510070801e-01 -1.587658673524856567e-01 4.715497493743896484e-01 -9.732034988701343536e-03
2.781602181494235992e-02 -4.508763253688812256e-01 4.737699031829833984e-02 -3.292435109615325928e-01 -7.881792187690734863e-01 -5.225148797035217285e-02 -1.878504455089569092e-01 -1.613900810480117798e-01
4.791667684912681580e-02 2.515320479869842529e-01 4.367145597934722900e-01 -8.154971003532409668e-01 -8.911269903182983398e-02 1.998915225267410278e-01 -7.303760200738906860e-02 -1.595257520675659180e-01
-1.168917566537857056e-01 -1.858573108911514282e-01 2.322925180196762085e-01 -7.015051841735839844e-01 -2.128402329981327057e-02 4.488881230354309082e-01 3.832915425300598145e-01 2.384493649005889893e-01
2.716104686260223389e-01 -2.396868318319320679e-01 6.276998519897460938e-01 -2.329263836145401001e-01 -6.039612889289855957e-01 -1.686975210905075073e-01 1.651762723922729492e-01 2.209334867075085640e-03
8.735650032758712769e-02 2.685252390801906586e-02 -1.411609351634979248e-01 -3.702913224697113037e-01 -7.141135334968566895e-01 -4.418911039829254150e-01 -3.196488916873931885e-01 1.649378091096878052e-01
3.887216150760650635e-01 4.399773851037025452e-02 -2.455867826938629150e-01 -8.248448967933654785e-01 2.998424172401428223e-01 9.776072949171066284e-02 -8.255303651094436646e-02 -3.486165369395166636e-04
7.330604195594787598e-01 -9.187324903905391693e-03 -6.072955951094627380e-02 -3.558124303817749023e-01 -1.780283004045486450e-01 -2.536263763904571533e-01 4.460191428661346436e-01 -1.931170523166656494e-01
2.090503871440887451e-01 -1.042291745543479919e-01 4.141775369644165039e-01 -3.246326744556427002e-01 -7.174848914146423340e-01 -2.218724936246871948e-01 3.214812576770782471e-01 -3.380135819315910339e-02
4.956524670124053955e-01 -1.486915647983551025e-01 1.844718456268310547e-01 -5.609080195426940918e-01 4.345233365893363953e-02 5.907598137855529785e-01 -1.779555082321166992e-01 3.191489726305007935e-02
1.767506152391433716e-01 -5.865311026573181152e-01 -5.592795610427856445e-01 -4.254767596721649170e-01 -1.905160248279571533e-01 -1.231156662106513977e-01 2.478829957544803619e-02 2.807988822460174561e-01
5.881741046905517578e-01 -2.963416874408721924e-01 -3.775345906615257263e-02 -3.418730795383453369e-01 -1.286069005727767944e-01 -1.906066238880157471e-01 6.257643103599548340e-01 5.897945538163185120e-02
6.378574371337890625e-01 1.651069968938827515e-01 -4.107787609100341797e-01 -5.417867898941040039e-01 -1.586380451917648315e-01 -1.250809282064437866e-01 7.910690456628799438e-02 -2.377737164497375488e-01
6.894840598106384277e-01 2.999584749341011047e-02 -6.716785579919815063e-02 -5.817310810089111328e-01 2.123215794563293457e-01 -3.381442725658416748e-01 1.362572461366653442e-01 5.292935669422149658e-02
8.797002434730529785e-01 -2.969262003898620605e-01 -7.058975845575332642e-02 -2.516153454780578613e-01 4.544014111161231995e-03 -2.471727430820465088e-01 -9.165325015783309937e-02 1.239995844662189484e-02
6.568741202354431152e-01 3.304740190505981445e-01 8.418505638837814331e-02 -4.833269119262695312e-01 -1.447387188673019409e-01 -4.210528433322906494e-01 1.181818619370460510e-01 -8.005943149328231812e-02
5.641718506813049316e-01 -3.531738817691802979e-01 -3.600675165653228760e-01 -1.918424814939498901e-01 -2.102234065532684326e-01 2.383346259593963623e-01 -1.415870934724807739e-01 5.191166996955871582e-01
4.036348164081573486e-01 -4.581801220774650574e-02 -3.230914175510406494e-01 -3.622310459613800049e-01 -3.079768121242523193e-01 3.477156758308410645e-01 5.473108887672424316e-01 2.899571955204010010e-01
7.509693503379821777e-01 2.412506490945816040e-01 2.828968763351440430e-01 -5.110315084457397461e-01 3.516378626227378845e-02 -5.917623639106750488e-02 1.510545760393142700e-01 9.541178494691848755e-02
7.455697655677795410e-01 2.893789410591125488e-01 2.358985245227813721e-01 -4.969249069690704346e-01 -1.680893637239933014e-02 1.457631438970565796e-01 -1.633976250886917114e-01 9.785120934247970581e-02
1.196149438619613647e-01 -3.434970974922180176e-01 5.881638452410697937e-02 -4.481712281703948975e-01 1.030596196651458740e-01 -2.035931050777435303e-01 5.036212205886840820e-01 5.980630517005920410e-01
6.097452044486999512e-01 -8.477706462144851685e-02 -2.311559766530990601e-01 -3.583179116249084473e-01 -2.330645173788070679e-01 -1.311467736959457397e-01 5.868921279907226562e-01 1.524402946233749390e-01
4.314357340335845947e-01 2.646004855632781982e-01 3.913663625717163086e-01 -5.578919053077697754e-01 -7.235419750213623047e-02 2.393396943807601929e-01 4.464059174060821533e-01 1.328223198652267456e-01
5.530341267585754395e-01 -3.484983444213867188e-01 -4.252795875072479248e-01 -2.894549369812011719e-01 -1.588585823774337769e-01 -1.326865106821060181e-01 1.785988956689834595e-01 4.830279052257537842e-01
7.018424272537231445e-01 -1.916307806968688965e-01 -2.979871332645416260e-01 -4.576408565044403076e-01 -9.715424850583076477e-03 3.133263587951660156e-01 1.176931783556938171e-01 2.456504404544830322e-01
1.499082595109939575e-01 1.113549992442131042e-01 -2.904587984085083008e-01 -7.516770362854003906e-01 1.044586580246686935e-02 -8.727386593818664551e-03 -5.438312292098999023e-01 1.407308131456375122e-01
4.871599972248077393e-01 3.759864270687103271e-01 -1.306963562965393066e-01 -5.987863540649414062e-01 -7.122172415256500244e-02 -1.116798296570777893e-01 2.109987884759902954e-01 4.285058677196502686e-01
2.609564661979675293e-01 -2.599108517169952393e-01 2.115954160690307617e-01 -3.939587771892547607e-01 -1.504642516374588013e-01 2.476138770580291748e-01 -6.753333210945129395e-01 3.526254892349243164e-01
4.697768092155456543e-01 4.468352794647216797e-01 4.034286439418792725e-01 -5.926298499107360840e-01 -2.020911872386932373e-01 6.499043852090835571e-02 -1.250347942113876343e-01 -7.060368359088897705e-02
3.820625841617584229e-01 -4.713045060634613037e-01 2.391359955072402954e-02 -5.812957286834716797e-01 1.916319280862808228e-01 2.734309434890747070e-01 -3.324238359928131104e-01 -2.672650218009948730e-01
2.047942727804183960e-01 -5.928331613540649414e-02 8.432541787624359131e-02 -4.748860597610473633e-01 -4.395149946212768555e-01 4.902054965496063232e-01 5.252763628959655762e-01 -1.119243204593658447e-01
7.299287915229797363e-01 -4.660013616085052490e-01 -3.357424139976501465e-01 -2.971314787864685059e-01 -1.208624709397554398e-02 -9.681566804647445679e-02 -1.783055961132049561e-01 8.788920938968658447e-02
3.629457652568817139e-01 -2.921917475759983063e-02 -5.922592058777809143e-02 -6.783490180969238281e-01 2.193584293127059937e-01 -1.191454380750656128e-01 4.469824954867362976e-02 5.826147794723510742e-01
4.852226674556732178e-01 -1.619558334350585938e-01 -7.979578524827957153e-02 -2.621951699256896973e-01 -6.479725241661071777e-01 2.579811811447143555e-01 3.494296073913574219e-01 -2.338630706071853638e-01
-2.109276205301284790e-01 -5.565539002418518066e-01 -1.327838897705078125e-01 -5.558004975318908691e-01 -3.586015403270721436e-01 3.610593080520629883e-01 1.768610924482345581e-01 -1.702142506837844849e-01
1.996491700410842896e-01 -1.148122400045394897e-01 5.505257248878479004e-01 -2.823482155799865723e-01 -7.106351852416992188e-01 -1.634169816970825195e-01 1.578014045953750610e-01 8.689284324645996094e-02
6.519624590873718262e-01 -3.653491288423538208e-02 -2.067749947309494019e-01 -4.223210215568542480e-01 -3.159440457820892334e-01 -6.588237825781106949e-03 3.772958219051361084e-01 -3.320892155170440674e-01
8.300132751464843750e-01 -2.765944898128509521e-01 -9.428153187036514282e-02 -3.042168915271759033e-01 -1.304387897253036499e-01 1.333312690258026123e-01 3.064911961555480957e-01 -6.639514118432998657e-02
-6.740827579051256180e-03 -3.555330932140350342e-01 1.312100328505039215e-02 -4.198023676872253418e-01 -7.579683065414428711e-01 -1.633346229791641235e-01 -2.642469406127929688e-01 -1.616293638944625854e-01
3.053739666938781738e-01 -1.077777445316314697e-01 5.758085250854492188e-01 -2.276274710893630981e-01 -5.673086643218994141e-01 -1.679784506559371948e-01 3.524963557720184326e-01 1.935236603021621704e-01
2.042611986398696899e-01 2.510307133197784424e-01 -3.954111337661743164e-01 -6.179746389389038086e-01 -1.236980259418487549e-01 -2.947746515274047852e-01 3.022865056991577148e-01 4.042865633964538574e-01
2.340732067823410034e-01 7.350303977727890015e-02 5.991956591606140137e-01 -2.563194036483764648e-01 -6.305104494094848633e-01 3.662442043423652649e-02 2.503990828990936279e-01 2.312736511230468750e-01
6.100268363952636719e-01 3.637563288211822510e-01 1.188670769333839417e-01 -5.871198773384094238e-01 -3.376055508852005005e-02 -2.737518250942230225e-01 2.411228269338607788e-01 -4.989349097013473511e-02
-2.429136484861373901e-01 -1.367803364992141724e-01 2.442649751901626587e-01 -5.194415450096130371e-01 -6.579105854034423828e-01 -2.280107587575912476e-01 1.107263192534446716e-01 3.093602657318115234e-01
-1.839807815849781036e-02 1.097729057073593140e-01 3.072728812694549561e-01 -5.309622883796691895e-01 -5.992853045463562012e-01 -2.789662778377532959e-01 4.121510982513427734e-01 -6.663455814123153687e-02
1.648931205272674561e-01 -1.254304200410842896e-01 5.785256624221801758e-01 -2.973941266536712646e-01 -6.771349906921386719e-01 -8.338253200054168701e-02 2.365880161523818970e-01 1.118211150169372559e-01
4.334206879138946533e-01 2.615623474121093750e-01 1.939655393362045288e-01 -5.910435914993286133e-01 -6.970259547233581543e-02 4.665933549404144287e-01 -5.296054109930992126e-02 3.624969422817230225e-01
5.320075750350952148e-01 -1.328427046537399292e-01 5.720201730728149414e-01 -2.797675132751464844e-01 -1.131945103406906128e-01 1.454089581966400146e-01 -3.189112842082977295e-01 3.977217376232147217e-01
-2.376902103424072266e-01 -2.053420543670654297e-01 2.228037565946578979e-01 -6.420901417732238770e-01 -1.894417256116867065e-01 4.971905648708343506e-01 3.167035877704620361e-01 2.367042005062103271e-01
2.518630325794219971e-01 -5.345547795295715332e-01 1.439523398876190186e-01 -3.511736989021301270e-01 -3.490758314728736877e-02 -3.406691551208496094e-01 -5.601353049278259277e-01 2.752187252044677734e-01
2.312384843826293945e-01 -2.112664282321929932e-01 3.814661800861358643e-01 -3.169196844100952148e-01 -6.252624392509460449e-01 3.333889544010162354e-01 -2.122888714075088501e-01 -3.298075795173645020e-01
-3.451271215453743935e-03 -1.464673429727554321e-01 2.998802959918975830e-01 -7.068158388137817383e-01 3.211445733904838562e-02 4.221133589744567871e-01 4.568795263767242432e-01 3.269295394420623779e-02
7.030315995216369629e-01 5.952676758170127869e-02 -3.689568340778350830e-01 -4.802764952182769775e-01 -1.236179545521736145e-01 -7.950631529092788696e-02 2.852026224136352539e-01 -1.801819205284118652e-01
5.003569126129150391e-01 -1.120489761233329773e-01 -2.085785940289497375e-02 -2.919728755950927734e-01 -4.569780230522155762e-01 6.404159665107727051e-01 1.738855391740798950e-01 -4.697648063302040100e-02
6.345682144165039062e-01 -3.155696988105773926e-01 -3.401809930801391602e-01 -2.097568362951278687e-01 -2.541154026985168457e-01 2.506437301635742188e-01 -1.161832287907600403e-01 4.439848959445953369e-01
3.412884771823883057e-01 -2.056040614843368530e-01 1.889846324920654297e-01 -3.555448949337005615e-01 -4.779362082481384277e-01 5.873098969459533691e-01 -1.444333046674728394e-01 -2.913845777511596680e-01
2.033705078065395355e-02 1.737259887158870697e-02 5.067914128303527832e-01 -6.160111427307128906e-01 -5.989421904087066650e-02 4.431941211223602295e-01 3.139176070690155029e-01 2.538203895092010498e-01
1.062207669019699097e-01 -5.210192203521728516e-01 -1.305801421403884888e-02 -5.322856307029724121e-01 8.741720765829086304e-02 -4.674718379974365234e-01 -3.027997314929962158e-01 3.404383957386016846e-01
-1.052734404802322388e-01 -7.224834561347961426e-01 5.827050283551216125e-02 -4.860005974769592285e-01 -2.348872721195220947e-01 3.730631172657012939e-01 7.415783405303955078e-02 -1.658184230327606201e-01
3.833622336387634277e-01 1.079374924302101135e-02 -2.648250944912433624e-02 -8.019413948059082031e-01 3.470197916030883789e-01 6.514362990856170654e-02 -2.619240283966064453e-01 -1.258378177881240845e-01
3.157490789890289307e-01 2.120224982500076294e-01 2.212116569280624390e-01 -5.588608384132385254e-01 3.351181000471115112e-02 -3.342057168483734131e-01 4.862745404243469238e-01 3.805384635925292969e-01
8.165481686592102051e-01 -4.021182656288146973e-01 -1.481073498725891113e-01 -3.334344327449798584e-01 1.340162456035614014e-01 -1.318886727094650269e-01 -4.730178043246269226e-02 -2.903657406568527222e-02
3.729688525199890137e-01 4.391567707061767578e-01 4.409097135066986084e-01 -6.187301278114318848e-01 -1.706198006868362427e-01 6.076409295201301575e-02 -7.877013832330703735e-02 -2.275938838720321655e-01
4.811341464519500732e-01 -5.760595202445983887e-01 1.238050088286399841e-01 -2.774049341678619385e-01 -1.957659274339675903e-01 2.832514643669128418e-01 -3.803059756755828857e-01 -2.849486470222473145e-01
7.911171019077301025e-02 -7.605993654578924179e-03 2.399871200323104858e-01 -4.242735207080841064e-01 -6.979895234107971191e-01 -2.098793536424636841e-01 4.287986755371093750e-01 -2.024221718311309814e-01
4.037205576896667480e-01 8.708712458610534668e-02 6.068660020828247070e-01 -4.959757626056671143e-01 -5.880698934197425842e-02 -9.933687746524810791e-03 -4.517623186111450195e-01 8.660893142223358154e-02
2.552054822444915771e-01 1.328974217176437378e-01 5.813915133476257324e-01 -6.136597394943237305e-01 -4.408627748489379883e-02 1.215200349688529968e-01 -3.547464311122894287e-01 2.450679242610931396e-01
-1.004817411303520203e-01 -1.907058358192443848e-01 -8.542785793542861938e-02 -5.762271881103515625e-01 -4.860320687294006348e-01 -1.615312993526458740e-01 5.368935465812683105e-01 -2.522396743297576904e-01
3.389486372470855713e-01 -7.910550236701965332e-01 1.165454536676406860e-01 -4.379037916660308838e-01 1.167268902063369751e-01 -5.340847419574856758e-04 -1.703633926808834076e-02 -2.002185881137847900e-01
2.251415550708770752e-01 -1.951962262392044067e-01 -4.696334600448608398e-01 -4.873509705066680908e-01 -5.051895976066589355e-01 6.083676591515541077e-02 5.381518974900245667e-02 -4.374122321605682373e-01
5.078623443841934204e-02 -7.610091567039489746e-01 -3.975701332092285156e-02 -4.794131517410278320e-01 -1.193579286336898804e-01 1.421329826116561890e-01 5.764069780707359314e-02 3.861317336559295654e-01
5.708212256431579590e-01 -2.305549085140228271e-01 -1.046130880713462830e-01 -5.392490029335021973e-01 4.650926217436790466e-02 -2.681296691298484802e-02 -2.049765735864639282e-01 -5.238097906112670898e-01
-2.210313230752944946e-01 -3.080826401710510254e-01 3.530934453010559082e-01 -5.171711444854736328e-01 -4.865223467350006104e-01 -3.592327833175659180e-01 1.866451203823089600e-01 2.519934475421905518e-01
4.708092287182807922e-02 -4.397043287754058838e-01 3.205623924732208252e-01 -6.835947632789611816e-01 8.655038475990295410e-02 3.714406192302703857e-01 2.949275076389312744e-01 4.404875636100769043e-02
5.038602352142333984e-01 6.080267205834388733e-02 5.319060087203979492e-01 -5.942921638488769531e-01 1.632286161184310913e-01 9.940455853939056396e-02 -1.033636629581451416e-01 -2.431293427944183350e-01
3.814799785614013672e-01 -2.859329283237457275e-01 3.353487253189086914e-01 -3.662254810333251953e-01 -4.210387766361236572e-01 3.063994944095611572e-01 -2.530469000339508057e-01 -4.369765222072601318e-01
5.071583390235900879e-01 4.462750256061553955e-02 -1.180797070264816284e-01 -4.710345268249511719e-01 -3.104600608348846436e-01 3.071736693382263184e-01 5.596273541450500488e-01 -3.253547102212905884e-02
4.906962811946868896e-01 -5.005359053611755371e-01 -3.169718980789184570e-01 -3.376844823360443115e-01 -3.712505102157592773e-01 -3.548502922058105469e-02 9.835423529148101807e-02 -3.813387453556060791e-01
5.379644632339477539e-01 -1.674968898296356201e-01 -9.817940741777420044e-02 -4.108486473560333252e-01 -2.923280745744705200e-02 4.989394173026084900e-02 2.475780099630355835e-01 6.629211902618408203e-01
6.127216219902038574e-01 1.141368299722671509e-01 -3.695902824401855469e-01 -5.172775387763977051e-01 -1.600557267665863037e-01 -2.028971314430236816e-01 3.152204751968383789e-01 -2.030339688062667847e-01
7.367421984672546387e-01 -2.160350680351257324e-01 -7.469188421964645386e-02 -3.460144102573394775e-01 -1.007286086678504944e-01 1.790982484817504883e-02 5.219446420669555664e-01 -4.839133098721504211e-02
7.025324702262878418e-01 -1.582200229167938232e-01 -4.515779614448547363e-01 -3.101680576801300049e-01 -2.286514788866043091e-01 2.013669461011886597e-01 1.256209015846252441e-01 2.695866227149963379e-01
2.358520030975341797e-01 -7.102157175540924072e-02 5.478203296661376953e-01 -3.451749086380004883e-01 -5.811787247657775879e-01 -3.562687337398529053e-02 4.059339165687561035e-01 1.275006681680679321e-01
-9.024717845022678375e-03 -2.375163584947586060e-01 1.335240453481674194e-01 -7.958008050918579102e-01 2.135766446590423584e-01 2.811906337738037109e-01 3.692411482334136963e-01 1.770729124546051025e-01
1.175948884338140488e-02 -3.085101842880249023e-01 2.102060317993164062e-01 -5.463949441909790039e-01 1.147791743278503418e-01 -3.884538263082504272e-02 5.383129119873046875e-01 5.074298977851867676e-01
9.277556836605072021e-02 2.646396756172180176e-01 4.188239574432373047e-01 -6.815661191940307617e-01 -1.818122863769531250e-01 3.303423523902893066e-01 1.544030010700225830e-01 -3.396917879581451416e-01
8.725928664207458496e-01 -1.794034242630004883e-01 -1.460603922605514526e-01 -3.098113536834716797e-01 -1.443012654781341553e-01 -7.373486459255218506e-02 2.470110207796096802e-01 4.248883202672004700e-02
3.734687268733978271e-01 -8.301488310098648071e-02 2.307537198066711426e-01 -7.351011037826538086e-01 2.417493015527725220e-01 1.212894245982170105e-01 1.713318377733230591e-02 -4.319275319576263428e-01
9.732506424188613892e-02 -8.927342295646667480e-01 -4.214560985565185547e-02 -3.463376164436340332e-01 -2.242918461561203003e-01 2.495201677083969116e-02 -1.287160664796829224e-01 -6.580483913421630859e-02
6.152935624122619629e-01 -5.838981270790100098e-02 -2.716984748840332031e-01 -5.632169246673583984e-01 -6.395631283521652222e-02 4.059505760669708252e-01 -5.332244560122489929e-02 -2.350352406501770020e-01
4.091432988643646240e-01 1.110191270709037781e-01 6.566654145717620850e-02 -7.369599342346191406e-01 2.661771178245544434e-01 -1.772434413433074951e-01 -2.749392092227935791e-01 -3.082168996334075928e-01
-2.631612718105316162e-01 -1.835563629865646362e-01 6.139034405350685120e-02 -6.681004762649536133e-01 -2.566823363304138184e-01 3.359717726707458496e-01 5.122041702270507812e-01 7.622557878494262695e-02
3.818651735782623291e-01 -5.379988551139831543e-01 -4.057437479496002197e-01 -3.048582673072814941e-01 -8.454339206218719482e-02 -2.144894301891326904e-01 1.655670069158077240e-02 5.037282705307006836e-01
6.171126961708068848e-01 -3.273754417896270752e-01 -3.748347461223602295e-01 -4.017641544342041016e-01 -1.638949215412139893e-01 2.760556340217590332e-01 2.906592488288879395e-01 1.501019150018692017e-01
1.640386581420898438e-01 4.322398900985717773e-01 -4.015722870826721191e-02 -8.672396540641784668e-01 -4.200893640518188477e-02 -1.894119777716696262e-04 -1.372107416391372681e-01 -1.093210354447364807e-01
1.628068834543228149e-01 1.694207042455673218e-01 -2.789598405361175537e-01 -7.254989147186279297e-01 9.348401427268981934e-02 -2.277822941541671753e-01 3.439763486385345459e-01 4.020938873291015625e-01
6.587856262922286987e-02 -4.139296337962150574e-02 -3.666235879063606262e-02 -7.224442958831787109e-01 5.038110539317131042e-02 5.154520869255065918e-01 -4.490856230258941650e-01 -2.774566784501075745e-02
4.061777293682098389e-01 -4.962738752365112305e-01 2.280350178480148315e-01 -5.765624642372131348e-01 2.011872828006744385e-01 2.880394458770751953e-01 -3.446790575981140137e-02 -2.822703421115875244e-01
8.271570801734924316e-01 -6.886930763721466064e-02 -5.741021409630775452e-02 -2.290609329938888550e-01 -2.991276085376739502e-01 1.719346195459365845e-01 3.541759848594665527e-01 1.040381416678428650e-01
5.047599673271179199e-01 3.676578104496002197e-01 -2.859314978122711182e-01 -4.951512813568115234e-01 -3.380978703498840332e-01 2.652086615562438965e-01 -2.706626653671264648e-01 -1.587748825550079346e-01
6.182566285133361816e-01 6.695578247308731079e-02 -4.039788544178009033e-01 -6.087540984153747559e-01 7.089699618518352509e-03 1.585951633751392365e-02 1.655407696962356567e-01 -2.275734394788742065e-01
4.488627910614013672e-01 -2.982711493968963623e-01 3.529242277145385742e-01 -5.731850862503051758e-01 2.663306593894958496e-01 5.773334577679634094e-02 -3.771004080772399902e-01 1.999758481979370117e-01
9.005386382341384888e-02 -8.898328058421611786e-03 1.712014079093933105e-01 -4.926313459873199463e-01 4.961101338267326355e-02 -1.941504925489425659e-01 6.042143106460571289e-01 5.608785152435302734e-01
-1.787707507610321045e-01 -3.233006000518798828e-01 3.550843596458435059e-01 -4.434927403926849365e-01 -6.928299069404602051e-01 -2.138104587793350220e-01 1.039693430066108704e-01 6.487884372472763062e-02
8.864513039588928223e-02 8.706603944301605225e-02 5.461006760597229004e-01 -4.458894729614257812e-01 -6.407425999641418457e-01 1.047028303146362305e-01 2.059333622455596924e-01 -1.536103636026382446e-01
8.597952872514724731e-02 1.379687339067459106e-01 -1.636813394725322723e-02 -7.437524795532226562e-01 7.122215628623962402e-02 -8.761742711067199707e-02 3.022257983684539795e-01 5.621802210807800293e-01
6.208489537239074707e-01 -1.343570500612258911e-01 -1.685286909341812134e-01 -5.959246754646301270e-01 5.488906055688858032e-02 2.786335768178105354e-03 -1.366287022829055786e-01 -4.373541176319122314e-01
4.331282079219818115e-01 -1.832142621278762817e-01 -1.448524445295333862e-01 -7.730105519294738770e-01 1.341328620910644531e-01 -5.325431749224662781e-02 -1.493245214223861694e-01 -3.423146605491638184e-01
2.578792907297611237e-02 -2.527973353862762451e-01 -1.456842422485351562e-01 -3.454672396183013916e-01 -7.945418357849121094e-01 -1.464834958314895630e-01 -3.439559340476989746e-01 1.542631983757019043e-01
2.789771854877471924e-01 4.405411481857299805e-01 -4.787081778049468994e-01 -4.744054973125457764e-01 -4.850655496120452881e-01 1.799323707818984985e-01 -3.927651047706604004e-02 6.831155717372894287e-02
1.365723460912704468e-01 -2.570329904556274414e-01 -8.002337068319320679e-02 -3.260921239852905273e-01 -7.501596212387084961e-01 -1.768259257078170776e-01 -4.553667008876800537e-01 -3.430421650409698486e-02
2.139146178960800171e-01 1.067583560943603516e-01 -3.703611791133880615e-01 -8.783810734748840332e-01 1.272351443767547607e-01 5.328980460762977600e-02 -1.161625757813453674e-01 -4.000198468565940857e-02
4.772073030471801758e-01 -8.555011451244354248e-02 -1.422661691904067993e-01 -7.890577912330627441e-01 2.276685386896133423e-01 4.934967309236526489e-02 -9.281812608242034912e-02 -2.433493435382843018e-01
2.124911844730377197e-01 -6.019889116287231445e-01 -2.244449406862258911e-01 -4.499075412750244141e-01 -4.244212508201599121e-01 -8.964142203330993652e-02 -2.285531610250473022e-01 3.150540888309478760e-01
4.103917181491851807e-01 2.564122378826141357e-01 -3.376653492450714111e-01 -5.996741652488708496e-01 -1.279771178960800171e-01 -6.431853026151657104e-02 4.888567924499511719e-01 1.808545142412185669e-01
3.929832875728607178e-01 -1.864479184150695801e-01 -1.592718660831451416e-01 -4.448457956314086914e-01 -2.304561249911785126e-02 1.333972662687301636e-01 -7.353581786155700684e-01 1.687259972095489502e-01
1.892776973545551300e-02 -1.381318420171737671e-01 -3.436650633811950684e-01 -4.640245139598846436e-01 -7.042784094810485840e-01 3.767464309930801392e-02 3.074862062931060791e-01 -2.348650097846984863e-01
1.057288572192192078e-01 2.316681146621704102e-01 -3.646367192268371582e-01 -8.824773430824279785e-01 -5.010757595300674438e-03 9.552618861198425293e-02 -5.659537762403488159e-02 1.052222922444343567e-01
1.455240398645401001e-01 -3.639044165611267090e-01 -1.993163228034973145e-01 -5.449267029762268066e-01 -2.909838780760765076e-02 1.395518332719802856e-01 -5.604758858680725098e-01 4.186520874500274658e-01
2.679235339164733887e-01 2.420848608016967773e-01 -3.638164401054382324e-01 -8.031052350997924805e-01 -1.128493249416351318e-01 -3.689101710915565491e-02 -2.683036029338836670e-01 -7.866751402616500854e-02
3.576543033123016357e-01 -2.112303972244262695e-01 -3.869775235652923584e-01 -3.856872916221618652e-01 -5.681143403053283691e-01 -1.192845627665519714e-01 -1.584378071129322052e-02 -4.378643333911895752e-01
1.245774999260902405e-01 -6.666942965239286423e-03 -2.173963636159896851e-01 -7.656568884849548340e-01 1.051971688866615295e-01 1.572001874446868896e-01 -4.460250735282897949e-01 3.409216701984405518e-01
4.444718733429908752e-02 1.166934072971343994e-01 2.379408180713653564e-01 -4.689872860908508301e-01 -6.641120314598083496e-01 -3.337506055831909180e-01 3.924537897109985352e-01 3.725885972380638123e-02
1.018830463290214539e-01 1.230807453393936157e-01 2.386204153299331665e-01 -4.329657554626464844e-01 -7.441242933273315430e-01 -2.047262340784072876e-01 3.165148198604583740e-01 -1.850856095552444458e-01
3.520121276378631592e-01 -3.039866685867309570e-01 1.943584680557250977e-01 -3.551254868507385254e-01 -4.222442209720611572e-01 5.483751296997070312e-01 -6.738834828138351440e-02 -3.691115975379943848e-01
1.242303550243377686e-01 -2.890591919422149658e-01 2.336788773536682129e-01 -7.053740024566650391e-01 1.394486725330352783e-01 5.133993625640869141e-01 2.460238784551620483e-01 7.280593365430831909e-02
7.259283065795898438e-01 2.074612081050872803e-01 -1.150781512260437012e-01 -5.042392015457153320e-01 -5.491099134087562561e-02 -1.650546938180923462e-01 3.551797568798065186e-01 -7.795355468988418579e-02
7.298649549484252930e-01 -1.122384592890739441e-01 4.359841942787170410e-01 -3.676107525825500488e-01 1.567550450563430786e-01 -1.390084773302078247e-01 2.394822090864181519e-01 1.680251508951187134e-01
4.183730185031890869e-01 -8.459359407424926758e-03 -1.392786502838134766e-01 -6.114851832389831543e-01 1.719941012561321259e-02 5.579509139060974121e-01 -3.455909490585327148e-01 2.327362075448036194e-02
-1.733899116516113281e-01 7.628166582435369492e-03 2.287962436676025391e-01 -5.232386589050292969e-01 -7.143161296844482422e-01 -5.659243464469909668e-02 3.386148512363433838e-01 1.250635534524917603e-01
4.517033696174621582e-01 -3.571113944053649902e-01 2.913309931755065918e-01 -5.345521569252014160e-01 2.182563990354537964e-01 3.759989440441131592e-01 -3.063887953758239746e-01 1.221916601061820984e-01
5.965591594576835632e-02 -2.157683223485946655e-01 5.909358337521553040e-02 -4.299199283123016357e-01 -6.395276784896850586e-01 -3.157778084278106689e-01 4.806481897830963135e-01 -1.477432698011398315e-01
-1.231619641184806824e-01 -3.634234964847564697e-01 2.764840722084045410e-01 -6.914983987808227539e-01 -5.971565097570419312e-02 4.248113632202148438e-01 2.725356519222259521e-01 -1.995860934257507324e-01
9.260931052267551422e-03 -3.715771064162254333e-02 4.827087819576263428e-01 -4.917177855968475342e-01 -5.288153886795043945e-01 -1.952610462903976440e-01 4.529311656951904297e-01 2.864099852740764618e-02
1.022795438766479492e-01 -1.485397964715957642e-01 2.530151903629302979e-01 -8.207414150238037109e-01 2.147182524204254150e-01 3.414951562881469727e-01 -1.934057474136352539e-01 -1.723743826150894165e-01
2.570747770369052887e-02 -5.548861622810363770e-01 1.411877572536468506e-01 -4.195633232593536377e-01 -2.029093056917190552e-01 3.504063785076141357e-01 4.782447218894958496e-01 3.206219077110290527e-01
4.721443057060241699e-01 2.928409278392791748e-01 2.205843776464462280e-01 -5.127171277999877930e-01 4.254528786987066269e-03 2.187926322221755981e-01 1.338545531034469604e-01 5.603414177894592285e-01
6.592433452606201172e-01 2.460134029388427734e-01 -1.417203843593597412e-01 -6.222082376480102539e-01 5.700561776757240295e-02 -2.061959207057952881e-01 -1.627182811498641968e-01 -1.593869179487228394e-01
-2.372549921274185181e-01 -2.290927022695541382e-01 3.100433051586151123e-01 -5.295445919036865234e-01 -6.108647584915161133e-01 -2.925761044025421143e-01 2.261715084314346313e-01 6.908119469881057739e-02
1.999617926776409149e-02 -8.571860194206237793e-02 -7.318876683712005615e-02 -3.218091726303100586e-01 -7.710890769958496094e-01 -1.607682853937149048e-01 -3.844706118106842041e-01 3.392524421215057373e-01
1.612270623445510864e-01 -2.037482857704162598e-01 3.743543624877929688e-01 -7.096065282821655273e-01 1.622582972049713135e-01 4.468818306922912598e-01 2.480920702219009399e-01 -3.505963087081909180e-02
3.089071214199066162e-01 -2.927485406398773193e-01 -4.203681945800781250e-01 -6.057984232902526855e-01 7.383851706981658936e-02 3.599266707897186279e-01 -1.321011930704116821e-01 3.503190279006958008e-01
9.131249040365219116e-02 1.944221407175064087e-01 3.994175791740417480e-01 -6.409530043601989746e-01 -9.438502788543701172e-02 4.368185400962829590e-01 -1.390771865844726562e-01 4.055189490318298340e-01
4.648979008197784424e-02 -3.437303006649017334e-01 1.181063726544380188e-01 -5.807816982269287109e-01 -5.316030979156494141e-02 3.495501577854156494e-01 6.039228439331054688e-01 1.967169046401977539e-01
3.384436368942260742e-01 1.089596599340438843e-01 -2.745865285396575928e-01 -7.744824290275573730e-01 1.536273658275604248e-01 -2.488496005535125732e-01 1.784434169530868530e-01 2.845937013626098633e-01
5.872697830200195312e-01 4.180779457092285156e-01 -3.398672938346862793e-01 -5.215098857879638672e-01 -2.326283752918243408e-01 -8.932560682296752930e-02 -6.720606982707977295e-02 1.619596928358078003e-01
-1.099947094917297363e-02 -5.291064381599426270e-01 2.441125512123107910e-01 -5.771323442459106445e-01 -3.467027470469474792e-02 5.223599672317504883e-01 2.215980440378189087e-01 -6.391464173793792725e-02
3.274286687374114990e-01 9.827249497175216675e-02 -2.638869285583496094e-01 -7.641572952270507812e-01 2.486933767795562744e-01 -2.397955805063247681e-01 1.437691003084182739e-01 2.992326319217681885e-01
9.951579570770263672e-02 -8.807570487260818481e-02 2.994342446327209473e-01 -6.317417621612548828e-01 3.054733015596866608e-02 3.768194019794464111e-01 5.115128159523010254e-01 2.983447313308715820e-01
4.184135794639587402e-01 -2.718602120876312256e-01 -1.566097699105739594e-02 -1.603527218103408813e-01 -8.187064528465270996e-01 -1.118856947869062424e-02 2.886659093201160431e-02 -2.320025563240051270e-01
-4.046964272856712341e-02 1.923308894038200378e-02 -4.392529651522636414e-02 -7.936472296714782715e-01 -1.355013698339462280e-01 8.559399098157882690e-02 -1.387361139059066772e-01 -5.667912960052490234e-01
6.969596147537231445e-01 -1.356010884046554565e-01 -1.107475683093070984e-01 -3.393002748489379883e-01 -2.526347637176513672e-01 -8.670827001333236694e-02 5.428448915481567383e-01 4.946415498852729797e-02
4.635745584964752197e-01 -5.139057040214538574e-01 3.986941277980804443e-01 -2.274747937917709351e-01 -4.614109173417091370e-02 4.769952595233917236e-02 -8.520849049091339111e-02 5.464732050895690918e-01
-1.436221897602081299e-01 -8.489913307130336761e-03 9.349299967288970947e-02 -8.241060376167297363e-01 1.017947569489479065e-01 -4.262516498565673828e-01 -1.491140574216842651e-01 2.777072191238403320e-01
-1.000759974122047424e-01 -4.668633043766021729e-01 -4.009179398417472839e-02 -4.110313355922698975e-01 -7.110668420791625977e-01 -1.341376602649688721e-01 -6.773348152637481689e-02 2.706888020038604736e-01
4.154809117317199707e-01 -2.326539903879165649e-01 3.624266982078552246e-01 -6.085404157638549805e-01 2.198754698038101196e-01 4.502146542072296143e-01 -1.335487961769104004e-01 -5.195568874478340149e-02
6.886302828788757324e-01 -8.444394916296005249e-02 -4.512262046337127686e-01 -4.717251360416412354e-01 -1.303198933601379395e-01 1.689046323299407959e-01 6.199358031153678894e-02 2.077806144952774048e-01
5.397155880928039551e-01 -6.514362096786499023e-01 -2.575487196445465088e-01 -3.325870633125305176e-01 -1.894937455654144287e-01 -2.455568686127662659e-02 2.520107328891754150e-01 -8.586154133081436157e-02
7.216149568557739258e-02 2.550987005233764648e-01 5.224561318755149841e-02 -8.841187357902526855e-01 1.661059707403182983e-01 1.099039688706398010e-01 1.885393448173999786e-02 3.244943320751190186e-01
7.480462193489074707e-01 -1.561958342790603638e-01 -4.057866334915161133e-01 -3.020241260528564453e-01 -2.350748330354690552e-01 2.230891436338424683e-01 -2.325715124607086182e-01 3.209205344319343567e-02
3.002336621284484863e-01 2.291147857904434204e-01 -2.753432989120483398e-01 -8.283632397651672363e-01 1.716955304145812988e-01 -2.418648079037666321e-02 2.057249844074249268e-01 1.515891253948211670e-01
6.598062515258789062e-01 1.774635016918182373e-01 -3.806826472282409668e-01 -5.290218591690063477e-01 -1.562018245458602905e-01 6.209351122379302979e-02 -2.585719525814056396e-01 -1.151740178465843201e-01
7.521491050720214844e-01 -1.589132845401763916e-01 -1.280089914798736572e-01 -3.248372077941894531e-01 -3.270561695098876953e-01 -1.038241200149059296e-03 4.216926991939544678e-01 -4.817820712924003601e-02
4.103836417198181152e-01 1.120806112885475159e-01 5.093705058097839355e-01 -6.066057085990905762e-01 1.009478941559791565e-01 -1.809243261814117432e-01 -3.852962255477905273e-01 1.473307050764560699e-02
-3.905974030494689941e-01 -4.766470566391944885e-02 2.464045770466327667e-02 -8.001899123191833496e-01 -1.834815144538879395e-01 1.716655939817428589e-01 3.582130074501037598e-01 -1.131356880068778992e-01
3.160568177700042725e-01 -8.571081794798374176e-03 5.210183262825012207e-01 -2.615360915660858154e-01 -4.444245696067810059e-01 -1.944582462310791016e-01 4.851085245609283447e-01 2.991920709609985352e-01
-4.037950932979583740e-02 -1.193996220827102661e-01 2.346587330102920532e-01 -5.305690169334411621e-01 -7.172770500183105469e-01 -8.552165329456329346e-02 -2.820461615920066833e-02 -3.534816205501556396e-01
3.814432621002197266e-01 2.616253122687339783e-02 6.270610690116882324e-01 -3.306623101234436035e-01 -2.257816195487976074e-01 3.749344348907470703e-01 -1.664700210094451904e-01 3.633289933204650879e-01
5.257575511932373047e-01 -4.950176924467086792e-02 1.192429661750793457e-01 -2.717994451522827148e-01 -5.033805966377258301e-01 5.543582439422607422e-01 1.785052567720413208e-01 -2.011601030826568604e-01
1.091476157307624817e-02 -5.542361140251159668e-01 1.613663583993911743e-01 -5.309498310089111328e-01 1.110204868018627167e-02 1.950828880071640015e-01 5.256741046905517578e-01 2.650332152843475342e-01
-3.664197921752929688e-01 2.140133827924728394e-01 1.646544635295867920e-01 -8.167958855628967285e-01 -2.013175934553146362e-01 9.866664558649063110e-02 -1.399925351142883301e-01 -2.362338751554489136e-01
4.175290763378143311e-01 -5.747774243354797363e-01 -5.879730358719825745e-02 -3.752662539482116699e-01 -2.421028912067413330e-01 -2.766043543815612793e-01 3.042725026607513428e-01 -3.511594831943511963e-01
3.814796805381774902e-01 7.811122387647628784e-02 -2.628569304943084717e-01 -3.616405427455902100e-01 -4.246510863304138184e-01 3.922085165977478027e-01 4.788798689842224121e-01 2.915683686733245850e-01
5.574358105659484863e-01 -4.679865241050720215e-01 2.066070437431335449e-01 -4.399549961090087891e-01 3.423952683806419373e-02 3.713120520114898682e-01 6.384690105915069580e-02 -3.014725446701049805e-01
7.146271467208862305e-01 -2.596604526042938232e-01 -2.899427711963653564e-01 -1.273919194936752319e-01 -2.926204502582550049e-01 -1.327483076602220535e-02 -1.829139590263366699e-01 4.498093426227569580e-01
8.896115422248840332e-01 -1.505793482065200806e-01 7.273733615875244141e-02 -3.161006867885589600e-01 4.958116263151168823e-02 -2.321586608886718750e-01 1.156231686472892761e-01 1.047958433628082275e-01
7.345262169837951660e-01 -3.033354878425598145e-01 1.205260083079338074e-01 -4.716473817825317383e-01 1.188926622271537781e-01 -1.236821860074996948e-01 3.120883405208587646e-01 -6.818649917840957642e-02
7.500226497650146484e-01 -1.119358912110328674e-01 -1.551793217658996582e-01 -3.588932454586029053e-01 -2.293422818183898926e-01 -1.823499202728271484e-01 4.026080071926116943e-01 -1.552702933549880981e-01
-9.252928942441940308e-02 -2.388799488544464111e-01 2.700879871845245361e-01 -6.303694844245910645e-01 -1.259044855833053589e-01 4.264555275440216064e-01 5.146445035934448242e-01 3.855188190937042236e-02
8.294416666030883789e-01 -3.041566722095012665e-02 -1.145585998892784119e-01 -4.608300030231475830e-01 4.481207206845283508e-02 -2.760920226573944092e-01 -3.931153938174247742e-02 7.637409120798110962e-02
3.889284133911132812e-01 -2.205478399991989136e-01 3.890776634216308594e-01 -2.759731709957122803e-01 -5.094584226608276367e-01 3.210802078247070312e-01 -2.898910641670227051e-01 -3.547867536544799805e-01
2.210968881845474243e-01 -2.858921587467193604e-01 -5.396420508623123169e-02 -4.262121915817260742e-01 -1.359472610056400299e-02 -3.709103763103485107e-01 7.112441062927246094e-01 2.029417306184768677e-01
7.790454477071762085e-02 -3.553957641124725342e-01 3.332682549953460693e-01 -6.123180985450744629e-01 1.335782557725906372e-01 3.620431423187255859e-01 4.679598510265350342e-01 1.171280518174171448e-01
-2.617197036743164062e-01 -4.312220215797424316e-01 -6.027874723076820374e-02 -7.868626713752746582e-01 -5.316987633705139160e-02 2.764136493206024170e-01 6.874966621398925781e-02 1.969925463199615479e-01
5.147674679756164551e-01 -2.239290624856948853e-01 1.970054768025875092e-02 -5.552738308906555176e-01 7.281129062175750732e-02 -1.340593248605728149e-01 -2.068176567554473877e-01 -5.568718910217285156e-01
7.696907520294189453e-01 1.254004836082458496e-01 -2.947785556316375732e-01 -3.267189264297485352e-01 -3.046264648437500000e-01 7.031422853469848633e-02 1.444422602653503418e-01 2.821460068225860596e-01
1.987893283367156982e-01 -7.984846085309982300e-02 5.862513184547424316e-02 -5.935662388801574707e-01 1.603192090988159180e-01 -2.370512634515762329e-01 5.391056537628173828e-01 4.752040207386016846e-01
7.289260625839233398e-01 -2.045551538467407227e-01 -1.243408322334289551e-01 -3.032297194004058838e-01 -2.906514108180999756e-01 5.633960943669080734e-03 4.706375300884246826e-01 -1.157818958163261414e-01
-8.202287554740905762e-02 2.545373439788818359e-01 1.679895818233489990e-01 -5.470706224441528320e-01 -6.212973594665527344e-01 -2.282510101795196533e-01 3.407344222068786621e-01 2.162573784589767456e-01
4.837732911109924316e-01 2.354333698749542236e-01 -1.086146757006645203e-01 -7.258365750312805176e-01 9.456709027290344238e-03 3.678356409072875977e-01 -1.902691572904586792e-01 1.743166148662567139e-02
2.278637737035751343e-01 -1.947066932916641235e-01 1.965458989143371582e-01 -3.257897794246673584e-01 -6.107605099678039551e-01 5.920836925506591797e-01 9.183979034423828125e-02 -1.826805621385574341e-01
2.985252439975738525e-01 -4.298244789242744446e-02 3.074619472026824951e-01 -6.702398061752319336e-01 1.610035747289657593e-01 4.528889358043670654e-01 3.661596775054931641e-01 -1.331904623657464981e-02
4.058794677257537842e-01 -2.783379517495632172e-03 -1.202457696199417114e-01 -3.487544357776641846e-01 -4.904060661792755127e-01 5.555693507194519043e-01 3.805488049983978271e-01 7.206054776906967163e-02
3.798156082630157471e-01 -2.819280922412872314e-01 5.538923144340515137e-01 -5.275853872299194336e-01 1.885316222906112671e-01 -7.054432481527328491e-02 -2.712102532386779785e-01 2.775571346282958984e-01
7.519802451133728027e-01 8.323641121387481689e-02 1.487973630428314209e-01 -2.905277013778686523e-01 -2.229886800050735474e-01 2.125904858112335205e-01 4.488477110862731934e-01 1.570592373609542847e-01
1.522732675075531006e-01 -6.262752413749694824e-02 -6.056900694966316223e-02 -8.326705098152160645e-01 2.106784135103225708e-01 3.594108670949935913e-02 1.267681568861007690e-01 4.627467989921569824e-01
4.090169668197631836e-01 3.452204763889312744e-01 -2.764076888561248779e-01 -7.299347519874572754e-01 -3.368964418768882751e-02 2.244000732898712158e-01 -2.243880033493041992e-01 4.981657490134239197e-02
5.040745437145233154e-02 -4.576950073242187500e-01 -3.286954164505004883e-01 -3.989537060260772705e-01 -6.621549725532531738e-01 -4.740368574857711792e-02 -2.821251153945922852e-01 2.188008092343807220e-02
2.730021439492702484e-02 -4.448354616761207581e-02 2.730617821216583252e-01 -3.927651345729827881e-01 -7.613921761512756348e-01 3.813671171665191650e-01 2.080622911453247070e-01 3.310988249722868204e-04
5.237684249877929688e-01 3.285581618547439575e-02 -1.163142174482345581e-01 -3.136799633502960205e-01 -4.152669012546539307e-01 1.935880631208419800e-01 5.336464047431945801e-01 3.434554934501647949e-01
4.198371767997741699e-01 -5.982577800750732422e-01 1.059277877211570740e-01 -4.716440737247467041e-01 1.652557216584682465e-02 2.096689939498901367e-01 -1.922438442707061768e-01 -3.885404765605926514e-01
6.853863000869750977e-01 -1.768509447574615479e-01 -9.790348261594772339e-02 -3.273033797740936279e-01 -4.261427223682403564e-01 3.320843875408172607e-01 -2.266476601362228394e-01 1.975094228982925415e-01
1.542508155107498169e-01 -5.859267115592956543e-01 2.310002297163009644e-01 -4.667421579360961914e-01 4.310164973139762878e-02 1.001471355557441711e-01 -5.766906142234802246e-01 -1.312557756900787354e-01
7.808839082717895508e-01 7.456725090742111206e-02 3.220120444893836975e-02 -5.146131515502929688e-01 1.312086880207061768e-01 -3.153326213359832764e-01 1.685471087694168091e-02 -4.315179586410522461e-02
-1.491727679967880249e-01 -5.745790004730224609e-01 -2.937359511852264404e-01 -6.481763124465942383e-01 -7.279746979475021362e-02 1.896397769451141357e-01 -3.151207268238067627e-01 2.508516609668731689e-02
6.721943616867065430e-01 2.817633152008056641e-01 1.770108342170715332e-01 -5.955703258514404297e-01 -3.427714481949806213e-02 6.677075475454330444e-02 -2.768121659755706787e-01 2.165678516030311584e-02
-7.914518564939498901e-02 -4.781394898891448975e-01 1.194238513708114624e-01 -6.713123917579650879e-01 2.904332987964153290e-02 3.929406702518463135e-01 3.739065229892730713e-01 -7.172438502311706543e-02
2.578365243971347809e-02 -2.049587219953536987e-01 4.288489222526550293e-01 -7.070174217224121094e-01 9.489323198795318604e-02 7.809907943010330200e-02 -4.944240748882293701e-01 1.182490363717079163e-01
-3.708830475807189941e-02 -3.957759737968444824e-01 1.230862438678741455e-01 -5.850327014923095703e-01 6.063552573323249817e-03 -5.677900910377502441e-01 -1.771479398012161255e-01 3.616193234920501709e-01
3.065871894359588623e-01 -9.572609513998031616e-02 3.225019276142120361e-01 -6.204100847244262695e-01 6.671641021966934204e-02 -1.235003117471933365e-02 -4.141791462898254395e-01 4.814321994781494141e-01
4.825453460216522217e-01 -6.350420415401458740e-02 1.200568377971649170e-01 -4.879414737224578857e-01 9.665865451097488403e-02 -1.676838696002960205e-01 -3.944917917251586914e-01 5.634999275207519531e-01
1.878851056098937988e-01 -2.490932643413543701e-01 1.270764879882335663e-02 -6.524564623832702637e-01 -5.114851519465446472e-02 3.955224454402923584e-01 -1.131096482276916504e-01 -5.522164106369018555e-01
4.094123542308807373e-01 -2.365000694990158081e-01 -1.815721094608306885e-01 -3.530169129371643066e-01 -5.798162221908569336e-01 2.238522171974182129e-01 2.448638230562210083e-01 -4.154573380947113037e-01
7.815327048301696777e-01 -4.913913011550903320e-01 -2.233236730098724365e-01 -2.721531093120574951e-01 1.887364313006401062e-02 -5.287288688123226166e-03 -1.346884518861770630e-01 7.263012230396270752e-02
2.593771517276763916e-01 -1.926901340484619141e-01 -3.187408745288848877e-01 -4.045900106430053711e-01 -4.663374423980712891e-01 -3.189888894557952881e-01 5.454462170600891113e-01 -1.164861992001533508e-01
3.132893741130828857e-01 7.748995721340179443e-02 -2.995775826275348663e-02 -8.391813039779663086e-01 3.755528628826141357e-01 -1.967451125383377075e-01 -8.489394932985305786e-02 -6.137438118457794189e-02
4.225138425827026367e-01 -9.695715457201004028e-02 -2.386892735958099365e-01 -3.082879781723022461e-01 -6.456227898597717285e-01 3.599808216094970703e-01 1.748283952474594116e-01 -2.882487177848815918e-01
-8.125652372837066650e-02 5.591733381152153015e-02 -9.906525164842605591e-02 -5.752224922180175781e-01 -7.108278274536132812e-01 -1.456371694803237915e-01 2.543342672288417816e-02 -3.499177992343902588e-01
1.869185417890548706e-01 1.722107827663421631e-01 -2.849864065647125244e-01 -6.991608142852783203e-01 1.656443253159523010e-02 -1.288210451602935791e-01 4.961279034614562988e-02 5.882441997528076172e-01
6.393331289291381836e-01 -6.350534558296203613e-01 -7.349488139152526855e-02 -2.524118423461914062e-01 -2.434773296117782593e-01 1.950471699237823486e-01 1.329334974288940430e-01 6.205779314041137695e-02
-1.820264942944049835e-02 2.832459211349487305e-01 -2.721196413040161133e-01 -8.824903368949890137e-01 -8.966309018433094025e-03 -1.411138623952865601e-01 1.954071782529354095e-02 2.150039374828338623e-01
-1.134497299790382385e-01 -3.528563976287841797e-01 1.865979582071304321e-01 -5.943893790245056152e-01 -2.063030600547790527e-01 5.375950336456298828e-01 3.689545094966888428e-01 8.250582218170166016e-02
2.014136910438537598e-01 -1.217422783374786377e-01 9.425021708011627197e-02 -7.770594358444213867e-01 3.513442575931549072e-01 -1.296482700854539871e-02 1.743182241916656494e-01 4.217929840087890625e-01
-5.537831783294677734e-02 1.439308002591133118e-02 -1.955718100070953369e-01 -7.339059114456176758e-01 1.762271672487258911e-01 -2.159509807825088501e-01 4.798770248889923096e-01 3.344952464103698730e-01
1.295013725757598877e-02 -5.429706573486328125e-01 1.195580326020717621e-02 -6.180440783500671387e-01 -1.762605831027030945e-02 4.692387282848358154e-01 3.177928626537322998e-01 3.749207779765129089e-02
