# Supplementary material for: Where is your field going? A machine learning approach to study the relative motion of the domains of physics
Source: PLoS One. 2020 Jun 18;15(6):e0233997. doi: 10.1371/journal.pone.0233997 (PMC7302634; doi:10.1371/journal.pone.0233997)
Supplement: S13 Data — (ZIP) [file pone.0233997.s013.zip › 12/Pacs4Run_12_VS_500_embeddings2001-2005ED8.txt]

4.646940156817436218e-02 5.803074836730957031e-01 -4.573193192481994629e-01 2.641752064228057861e-01 4.228312969207763672e-01 3.793700784444808960e-02 3.614111542701721191e-01 -2.670410871505737305e-01
-3.026035726070404053e-01 3.732095062732696533e-01 -7.136992216110229492e-01 -8.291064202785491943e-02 2.185065597295761108e-01 3.667579889297485352e-01 2.249685078859329224e-01 1.415541917085647583e-01
1.565177887678146362e-01 7.226592898368835449e-01 -6.141752600669860840e-01 -1.638312190771102905e-01 1.926536709070205688e-01 -2.533844299614429474e-02 -1.040807664394378662e-01 -2.497260086238384247e-02
-2.359671592712402344e-01 5.132558345794677734e-01 -4.903255105018615723e-01 -2.649574279785156250e-01 3.103230297565460205e-01 -2.029363214969635010e-01 4.224232435226440430e-01 2.331123650074005127e-01
5.034491419792175293e-02 4.435574114322662354e-01 -5.548146963119506836e-01 -5.481480360031127930e-01 -5.218776687979698181e-02 3.121245801448822021e-01 2.956136465072631836e-01 7.002708315849304199e-02
5.554763227701187134e-02 4.703695476055145264e-01 -1.311645954847335815e-01 -1.154573410749435425e-01 -2.682795226573944092e-01 7.165424227714538574e-01 3.601132333278656006e-01 -1.733321547508239746e-01
9.239187091588973999e-02 4.526078701019287109e-01 -3.392541408538818359e-01 6.242773309350013733e-02 -5.018979310989379883e-01 1.587497293949127197e-01 6.244048476219177246e-01 2.519341744482517242e-02
6.520901620388031006e-02 4.621194899082183838e-01 4.506558179855346680e-02 1.697162985801696777e-01 -2.373574674129486084e-01 7.575996518135070801e-01 3.449546694755554199e-01 4.548868164420127869e-02
-2.230736017227172852e-01 2.290437966585159302e-01 -3.962997496128082275e-01 -2.858186066150665283e-01 5.587569475173950195e-01 4.040166735649108887e-01 3.310005366802215576e-01 2.720868587493896484e-01
2.187489569187164307e-01 7.595329284667968750e-01 -5.121044516563415527e-01 -1.079134047031402588e-01 4.525694623589515686e-02 2.031631618738174438e-01 -1.496227979660034180e-01 -1.888173967599868774e-01
-1.310388185083866119e-02 2.932000756263732910e-01 -4.243553280830383301e-01 2.926462888717651367e-01 -1.726164221763610840e-01 7.750129103660583496e-01 7.589713484048843384e-02 -1.092752143740653992e-01
5.318480134010314941e-01 4.425461292266845703e-01 -3.521956205368041992e-01 2.492558211088180542e-02 -1.606633961200714111e-01 5.780580043792724609e-01 -1.995818689465522766e-02 -1.904349029064178467e-01
3.436723649501800537e-01 8.287166357040405273e-01 3.212962746620178223e-01 -1.032320782542228699e-02 -4.064308106899261475e-02 2.167950123548507690e-01 1.953667253255844116e-01 7.042776048183441162e-02
6.510012149810791016e-01 -7.690586894750595093e-02 -3.606806397438049316e-01 1.967582553625106812e-01 1.598612368106842041e-01 4.150190353393554688e-01 4.424833059310913086e-01 8.882942795753479004e-02
-2.688643932342529297e-01 5.395635962486267090e-01 -3.141219615936279297e-01 -4.531650841236114502e-01 3.882412612438201904e-01 1.940214186906814575e-01 3.339347839355468750e-01 -1.807315051555633545e-01
1.238819062709808350e-01 1.922176182270050049e-01 -5.543154478073120117e-01 -3.962153792381286621e-01 2.255396395921707153e-01 5.428910255432128906e-01 2.156458050012588501e-01 3.022440969944000244e-01
-7.696544378995895386e-02 3.555918931961059570e-01 -2.395592778921127319e-01 1.147041693329811096e-01 -2.233577221632003784e-01 5.234632492065429688e-01 5.175723433494567871e-01 4.531019330024719238e-01
2.425773302093148232e-03 4.566366672515869141e-01 2.937893867492675781e-01 9.901070594787597656e-02 2.176961675286293030e-02 5.697197914123535156e-01 5.373651981353759766e-01 2.855621874332427979e-01
5.484924912452697754e-01 5.319208502769470215e-01 -3.975183069705963135e-01 1.785848289728164673e-01 -6.439176201820373535e-02 4.258755147457122803e-01 -1.798741817474365234e-01 -9.182631224393844604e-02
3.929413259029388428e-01 3.405875265598297119e-01 1.204126700758934021e-01 -1.260489132255315781e-02 5.220561474561691284e-02 5.899798274040222168e-01 2.656669318675994873e-01 -5.418103337287902832e-01
-9.102636016905307770e-03 7.658331394195556641e-01 1.254313737154006958e-01 -1.338851600885391235e-01 -1.203150600194931030e-01 1.682540178298950195e-01 4.996451437473297119e-01 2.955131530761718750e-01
5.167418718338012695e-01 8.741818368434906006e-02 -4.842275381088256836e-01 1.381894797086715698e-01 5.271223559975624084e-02 5.403905734419822693e-02 6.043688654899597168e-01 3.174946308135986328e-01
4.496250152587890625e-01 1.002872809767723083e-01 -7.610673308372497559e-01 1.355352550745010376e-01 -2.659442089498043060e-02 2.474624663591384888e-01 3.367527127265930176e-01 1.218164041638374329e-01
-2.120667695999145508e-01 7.832264304161071777e-01 -2.524940371513366699e-01 8.939836174249649048e-02 -1.904124952852725983e-02 3.419915437698364258e-01 6.824183464050292969e-02 3.845269680023193359e-01
-3.714968860149383545e-01 6.850078701972961426e-01 -1.046471074223518372e-01 -4.880238696932792664e-02 4.325332585722208023e-03 2.996698915958404541e-01 4.416894614696502686e-01 3.074267506599426270e-01
-3.225012123584747314e-02 4.552756249904632568e-01 2.750825881958007812e-01 2.879964113235473633e-01 -1.432222872972488403e-01 4.974270462989807129e-01 5.725083947181701660e-01 1.932861506938934326e-01
1.457006037235260010e-01 2.494307160377502441e-01 -6.530596613883972168e-01 4.990273416042327881e-01 9.847886860370635986e-02 -8.905190974473953247e-02 4.041864573955535889e-01 -2.450421750545501709e-01
-5.935343354940414429e-02 5.270035862922668457e-01 -1.864803135395050049e-01 5.695587992668151855e-01 -3.813016116619110107e-01 1.568713188171386719e-01 4.267433881759643555e-01 -8.638719469308853149e-02
2.564779520034790039e-01 3.778140246868133545e-01 -1.528249830007553101e-01 1.149775311350822449e-01 -2.423868775367736816e-01 8.099402785301208496e-01 1.796046197414398193e-01 8.881414681673049927e-02
1.325401812791824341e-01 4.174686372280120850e-01 -5.562358498573303223e-01 -9.631191194057464600e-02 7.711175084114074707e-02 3.889291286468505859e-01 5.786645784974098206e-02 5.735138654708862305e-01
-3.016692027449607849e-02 2.799773514270782471e-01 -1.108811274170875549e-01 3.332625031471252441e-01 -2.707412838935852051e-01 6.070151329040527344e-01 5.576435327529907227e-01 2.112097591161727905e-01
-1.682900041341781616e-01 1.956372708082199097e-01 -2.951716184616088867e-01 6.333554983139038086e-01 4.244546592235565186e-01 2.408026903867721558e-01 2.846336662769317627e-01 3.549297153949737549e-01
2.562285661697387695e-01 4.862066507339477539e-01 -3.743049800395965576e-01 3.413916826248168945e-01 -3.547646105289459229e-01 2.217769026756286621e-01 2.288859188556671143e-01 4.624562263488769531e-01
-2.726808786392211914e-01 5.448973774909973145e-01 5.088075413368642330e-04 -1.308989375829696655e-01 -1.037059724330902100e-01 3.136265277862548828e-01 6.779317259788513184e-01 -2.070976197719573975e-01
4.437061548233032227e-01 3.750909864902496338e-02 -2.954323589801788330e-01 3.744792342185974121e-01 2.933144103735685349e-03 -1.238017063587903976e-02 7.557069659233093262e-01 -5.429426580667495728e-02
2.042234092950820923e-01 8.156928420066833496e-01 3.317093253135681152e-01 -1.304258704185485840e-01 -4.249998927116394043e-02 2.814368307590484619e-01 2.368603348731994629e-01 1.696472615003585815e-01
-1.641223579645156860e-01 7.344176173210144043e-01 -2.131455540657043457e-01 1.518939286470413208e-01 -2.033053487539291382e-01 4.028995037078857422e-01 2.460389882326126099e-01 3.177979290485382080e-01
-1.856712251901626587e-02 6.799062490463256836e-01 1.460727583616971970e-02 -2.756481431424617767e-02 -2.628644108772277832e-01 6.184753775596618652e-01 2.715697288513183594e-01 -1.051197052001953125e-01
-4.440787434577941895e-01 5.852700471878051758e-01 7.661589235067367554e-02 -1.865785568952560425e-01 3.113383948802947998e-01 4.105344414710998535e-01 3.924818038940429688e-01 7.710415404289960861e-03
4.449855387210845947e-01 2.239302545785903931e-01 -7.065687179565429688e-01 3.129294216632843018e-01 4.194377688691020012e-04 1.598095595836639404e-01 2.538323402404785156e-01 2.543793022632598877e-01
-2.113378047943115234e-01 8.034405112266540527e-01 -1.158734560012817383e-01 1.852940884418785572e-03 7.801206409931182861e-02 3.830135762691497803e-01 9.350272268056869507e-02 3.672349750995635986e-01
-1.447336226701736450e-01 8.203693032264709473e-01 -1.018831431865692139e-01 -6.719987094402313232e-02 -1.160832121968269348e-01 3.463238179683685303e-01 2.317235320806503296e-01 3.225509524345397949e-01
-1.694465279579162598e-01 5.052046179771423340e-01 4.924631491303443909e-02 3.798052370548248291e-01 -1.812245994806289673e-01 5.532711148262023926e-01 4.445052146911621094e-01 1.812254935503005981e-01
-1.660878211259841919e-01 5.954071134328842163e-02 -2.634858489036560059e-01 3.899400234222412109e-01 6.474943757057189941e-01 4.540132284164428711e-01 2.106752842664718628e-01 2.786229848861694336e-01
3.834943473339080811e-01 7.018175721168518066e-01 -5.242709517478942871e-01 5.401132628321647644e-02 6.501626339741051197e-04 1.710301935672760010e-01 -2.083670347929000854e-01 -9.969227761030197144e-02
8.183446526527404785e-02 6.816059350967407227e-01 4.253054261207580566e-01 3.780606985092163086e-01 5.772673175670206547e-04 9.794639796018600464e-02 4.400583207607269287e-01 -4.070363938808441162e-02
-2.965505719184875488e-01 5.376465916633605957e-01 3.766410797834396362e-02 3.858052790164947510e-01 -7.339823246002197266e-02 4.367467164993286133e-01 4.563747942447662354e-01 -2.613742947578430176e-01
3.247112333774566650e-01 4.518273472785949707e-01 3.293722867965698242e-01 -1.091971714049577713e-02 -1.415526419878005981e-01 4.844744503498077393e-01 5.324301123619079590e-01 -2.087458670139312744e-01
-2.390374690294265747e-01 5.620855689048767090e-01 8.679220825433731079e-02 7.083161920309066772e-02 -1.305598914623260498e-01 4.324484169483184814e-01 6.080822944641113281e-01 -2.013686150312423706e-01
5.123593211174011230e-01 1.230643317103385925e-01 -3.934529721736907959e-01 3.625248968601226807e-01 1.420799046754837036e-01 1.865838617086410522e-01 4.278248846530914307e-01 4.450609087944030762e-01
-8.397798985242843628e-02 4.412360191345214844e-01 -1.527418345212936401e-01 5.954254269599914551e-01 -3.728513121604919434e-01 1.896162182092666626e-01 4.908948838710784912e-01 -6.668414920568466187e-02
8.704461157321929932e-02 2.624397873878479004e-01 1.907280413433909416e-03 -1.841787248849868774e-01 3.083413243293762207e-01 4.955126345157623291e-01 6.021661758422851562e-01 4.317543804645538330e-01
1.464461237192153931e-01 5.513514280319213867e-01 2.129601985216140747e-01 8.707088977098464966e-02 -2.173520177602767944e-01 3.455702662467956543e-01 5.280410647392272949e-01 4.196946620941162109e-01
2.867748737335205078e-01 6.248982548713684082e-01 -4.387364983558654785e-01 -1.977316141128540039e-01 1.682920753955841064e-01 3.642484545707702637e-01 -2.012001127004623413e-01 -3.069104552268981934e-01
4.433076977729797363e-01 5.299802422523498535e-01 -4.458775222301483154e-01 1.438624411821365356e-01 1.282320469617843628e-01 5.285530090332031250e-01 4.458439722657203674e-02 7.277709990739822388e-02
-2.759390771389007568e-01 5.911543369293212891e-01 -2.864499390125274658e-01 -3.153590261936187744e-01 1.354698985815048218e-01 -1.741313375532627106e-02 5.408198237419128418e-01 -2.859160900115966797e-01
3.493905663490295410e-01 5.813367366790771484e-01 -4.822914898395538330e-01 2.429511584341526031e-02 -7.186266779899597168e-02 5.070546269416809082e-01 -1.855662912130355835e-01 -1.003748625516891479e-01
2.464129477739334106e-01 5.991054773330688477e-01 2.756341993808746338e-01 3.040010929107666016e-01 3.679075464606285095e-02 3.390753269195556641e-01 3.342766463756561279e-01 -4.288306534290313721e-01
-3.756925230845808983e-03 4.766956269741058350e-01 3.861866593360900879e-01 -1.870292276144027710e-01 3.458736836910247803e-01 6.178511381149291992e-01 2.861400842666625977e-01 7.336552441120147705e-02
2.343334704637527466e-01 3.563298285007476807e-01 -5.854718852788209915e-03 -2.634591758251190186e-01 4.236351549625396729e-01 2.093005739152431488e-02 4.672820866107940674e-01 5.919583439826965332e-01
9.695525467395782471e-02 3.815054595470428467e-01 1.152254268527030945e-01 7.400287687778472900e-02 -2.880917787551879883e-01 4.946253597736358643e-01 7.047383189201354980e-01 4.464283213019371033e-02
6.164924800395965576e-02 6.807057857513427734e-01 -5.309137701988220215e-01 6.112551689147949219e-02 -3.262855112552642822e-01 4.665651917457580566e-02 2.003882676362991333e-01 3.137492537498474121e-01
3.382480740547180176e-01 7.366812825202941895e-01 4.183182120323181152e-01 3.203985095024108887e-02 -1.655262894928455353e-02 3.801761567592620850e-01 1.453189998865127563e-01 3.076875209808349609e-02
-2.251476198434829712e-01 6.061924099922180176e-01 -6.996496766805648804e-02 -3.291775584220886230e-01 1.635378748178482056e-01 1.247965544462203979e-01 5.012489557266235352e-01 -4.183504283428192139e-01
3.972300291061401367e-01 7.681874930858612061e-02 -7.054009437561035156e-01 1.016417369246482849e-01 -2.679324708878993988e-02 2.309072762727737427e-01 5.035189986228942871e-01 -1.442847251892089844e-01
4.536403119564056396e-01 1.424585282802581787e-01 -6.023226976394653320e-01 1.379102915525436401e-01 1.828725934028625488e-01 7.877945899963378906e-02 4.048168957233428955e-01 -4.342566728591918945e-01
4.704507887363433838e-01 5.772937536239624023e-01 6.559152901172637939e-02 1.965375803411006927e-02 1.010916978120803833e-01 1.685595512390136719e-01 1.975300014019012451e-01 -6.025524735450744629e-01
-2.051596194505691528e-01 5.144534111022949219e-01 -3.107259869575500488e-01 -1.849195174872875214e-02 -7.399653643369674683e-02 4.973724782466888428e-01 3.033144176006317139e-01 5.014979839324951172e-01
3.967114388942718506e-01 4.305514693260192871e-01 -4.923633933067321777e-01 7.178222388029098511e-02 -1.801894158124923706e-01 6.035107374191284180e-01 -1.095824837684631348e-01 -3.113264031708240509e-02
4.384256005287170410e-01 6.755724549293518066e-01 3.452345430850982666e-01 -2.513945698738098145e-01 7.605087757110595703e-02 1.486916095018386841e-01 3.005126118659973145e-01 2.253836840391159058e-01
-1.167041063308715820e-01 6.203470230102539062e-01 2.282855212688446045e-01 -2.195947170257568359e-01 1.358497738838195801e-01 5.330685973167419434e-01 3.375532031059265137e-01 2.909536361694335938e-01
2.505734264850616455e-01 2.156391590833663940e-01 -2.044003605842590332e-01 7.323163747787475586e-01 3.464916348457336426e-01 3.490352928638458252e-01 3.609351813793182373e-02 2.635544538497924805e-01
2.900149822235107422e-01 -3.543291613459587097e-02 -2.975350618362426758e-01 2.162161916494369507e-01 4.571038186550140381e-01 -7.815010845661163330e-02 7.455321550369262695e-01 -9.213992953300476074e-02
1.584677025675773621e-02 1.385844945907592773e-01 -7.351109981536865234e-01 4.193053543567657471e-01 1.953299045562744141e-01 2.338694334030151367e-01 2.871195077896118164e-01 -2.984155416488647461e-01
4.693491458892822266e-01 1.537954658269882202e-01 -2.857135832309722900e-01 3.384355902671813965e-01 5.515963956713676453e-02 -1.144146248698234558e-01 7.018774151802062988e-01 2.261024713516235352e-01
-2.308225780725479126e-01 7.636824250221252441e-01 -1.657822579145431519e-01 2.293906807899475098e-01 -6.908378005027770996e-02 3.316367566585540771e-01 1.497829705476760864e-01 3.823816180229187012e-01
-4.168299436569213867e-01 5.763535499572753906e-01 1.935452967882156372e-01 3.321897983551025391e-01 7.964418828487396240e-02 3.512796163558959961e-01 4.638699889183044434e-01 3.665573894977569580e-02
5.968926548957824707e-01 1.986035406589508057e-01 -4.448730349540710449e-01 2.923122942447662354e-01 2.023870944976806641e-01 -1.317028105258941650e-01 5.061824321746826172e-01 -7.994057983160018921e-02
-3.614415228366851807e-01 5.726420283317565918e-01 -3.390056639909744263e-02 -2.679182291030883789e-01 6.169340014457702637e-02 3.651618361473083496e-01 5.755804777145385742e-01 8.349093608558177948e-03
4.802120029926300049e-01 4.252501726150512695e-01 -4.899266958236694336e-01 1.490563154220581055e-01 1.641840040683746338e-01 4.429748654365539551e-01 -1.334130614995956421e-01 -2.921142876148223877e-01
-4.632674157619476318e-01 5.080224871635437012e-01 -2.218527160584926605e-02 -1.310143321752548218e-01 1.660608649253845215e-01 3.619247376918792725e-01 5.822097659111022949e-01 1.100251376628875732e-01
-2.178954929113388062e-01 8.642175793647766113e-01 -8.827503025531768799e-02 1.384953409433364868e-01 -1.279595941305160522e-01 2.479843497276306152e-01 2.009487301111221313e-01 2.458164393901824951e-01
-3.660043179988861084e-01 6.463455557823181152e-01 1.377355158329010010e-01 -1.610092967748641968e-01 1.800114214420318604e-01 2.657832503318786621e-01 5.444081425666809082e-01 -6.291487812995910645e-02
-3.507675230503082275e-01 5.299749374389648438e-01 -9.384750574827194214e-02 -1.469672424718737602e-03 -8.228771388530731201e-02 5.801359415054321289e-01 4.738569855690002441e-01 1.393187344074249268e-01
-4.375415444374084473e-01 5.952483415603637695e-01 1.756852120161056519e-01 -8.353483676910400391e-02 2.453847974538803101e-01 2.927361428737640381e-01 5.190098285675048828e-01 -3.338010236620903015e-02
7.000302076339721680e-01 2.832522094249725342e-01 -2.554475069046020508e-01 8.144287765026092529e-02 3.340051472187042236e-01 -1.080725714564323425e-01 3.732775747776031494e-01 3.086491823196411133e-01
6.766925454139709473e-01 1.780711263418197632e-01 -2.350259572267532349e-01 2.893663942813873291e-01 1.083404570817947388e-01 1.086456850171089172e-01 4.466403424739837646e-01 3.851994276046752930e-01
3.602525889873504639e-01 5.435847043991088867e-01 1.055182665586471558e-01 -4.094782844185829163e-02 5.426902323961257935e-02 5.139173567295074463e-02 4.182727932929992676e-01 -6.175634264945983887e-01
-2.477307468652725220e-01 7.320705652236938477e-01 -2.037732303142547607e-01 -3.958820551633834839e-02 -1.381823569536209106e-01 5.376369357109069824e-01 1.936530619859695435e-01 1.181605532765388489e-01
1.336891949176788330e-01 7.138172984123229980e-01 3.284466862678527832e-01 6.765668094158172607e-02 1.977580636739730835e-01 4.701155126094818115e-01 1.790181249380111694e-01 -2.607170641422271729e-01
8.213078230619430542e-02 6.059709191322326660e-02 -6.724974513053894043e-01 1.169614493846893311e-01 1.223622485995292664e-01 3.758376836776733398e-01 4.478633403778076172e-01 -4.084624052047729492e-01
5.493854284286499023e-01 3.229072391986846924e-01 1.016064807772636414e-01 -4.340551793575286865e-02 1.375211402773857117e-02 5.042457580566406250e-01 3.152890801429748535e-01 -4.773243665695190430e-01
-3.428007066249847412e-01 8.253287672996520996e-01 -5.112862586975097656e-02 2.802357375621795654e-01 -2.936536632478237152e-02 2.746297419071197510e-01 1.905821561813354492e-01 8.699801564216613770e-02
1.434390395879745483e-01 6.041559576988220215e-01 3.983080089092254639e-01 3.180569410324096680e-01 2.918640375137329102e-01 4.493444263935089111e-01 9.176225215196609497e-02 -2.430967390537261963e-01
2.185485092923045158e-03 2.695697247982025146e-01 -1.128419116139411926e-01 5.504293367266654968e-02 8.663054108619689941e-01 1.384382545948028564e-01 1.590499579906463623e-01 -3.414926528930664062e-01
4.336157441139221191e-02 5.911747813224792480e-01 -4.363482445478439331e-02 -1.053082644939422607e-01 -1.840605437755584717e-01 7.320753335952758789e-01 2.167788147926330566e-01 -1.372317671775817871e-01
2.346214354038238525e-01 1.862696558237075806e-01 -6.714825630187988281e-01 2.492604106664657593e-01 -2.040836215019226074e-02 2.420279979705810547e-01 5.339976549148559570e-01 2.304115295410156250e-01
1.276589184999465942e-01 3.432883322238922119e-01 4.121179506182670593e-02 8.174437284469604492e-02 -2.917385697364807129e-01 7.052212357521057129e-01 5.214126706123352051e-01 -5.618022009730339050e-02
5.175125598907470703e-01 6.724208593368530273e-01 -1.227446347475051880e-01 -2.254247218370437622e-01 -1.161505728960037231e-01 -1.339510083198547363e-01 2.672485411167144775e-01 -3.336059153079986572e-01
2.711148560047149658e-02 1.798534095287322998e-01 -2.007194906473159790e-01 5.453331470489501953e-01 5.715768337249755859e-01 5.282355546951293945e-01 -7.606969773769378662e-02 1.331232637166976929e-01
8.962669968605041504e-02 7.849038839340209961e-01 -4.495984911918640137e-01 1.717994958162307739e-01 1.871161013841629028e-01 1.422209143638610840e-01 -2.756554484367370605e-01 1.140784025192260742e-01
-1.644976437091827393e-01 4.305614829063415527e-01 1.837323419749736786e-02 1.474371254444122314e-01 -1.424677222967147827e-01 4.575927555561065674e-01 6.416766643524169922e-01 3.522001504898071289e-01
-2.611322402954101562e-01 7.302021980285644531e-01 9.715479612350463867e-02 3.253831267356872559e-01 -9.932511299848556519e-02 4.039546549320220947e-01 3.149568438529968262e-01 1.051606312394142151e-01
6.232846975326538086e-01 1.841490417718887329e-01 -1.730157434940338135e-01 4.597178399562835693e-01 3.867161273956298828e-01 5.662316456437110901e-02 3.327633440494537354e-01 2.698950469493865967e-01
1.158895343542098999e-01 2.440993338823318481e-01 2.670786678791046143e-01 -3.093022406101226807e-01 5.080136656761169434e-01 5.967301726341247559e-01 3.259460926055908203e-01 1.989486813545227051e-01
6.973266601562500000e-01 1.699050515890121460e-01 -2.942892611026763916e-01 4.593810737133026123e-01 2.412475943565368652e-01 2.534065570216625929e-04 3.592069447040557861e-01 -6.926956702955067158e-04
5.856844186782836914e-01 3.513668105006217957e-02 -2.389438152313232422e-01 2.193061709403991699e-01 5.273160934448242188e-01 1.926232129335403442e-01 3.840375840663909912e-01 2.964780330657958984e-01
1.499023139476776123e-01 6.303550004959106445e-01 -9.017606824636459351e-02 3.572238385677337646e-01 3.395023345947265625e-01 1.592191606760025024e-01 -2.352246791124343872e-01 -4.984958767890930176e-01
-1.232876107096672058e-01 4.696711003780364990e-01 -3.287273347377777100e-01 1.864963471889495850e-01 -2.630285918712615967e-01 5.923049449920654297e-01 4.480336606502532959e-01 -2.496795170009136200e-02
4.536880850791931152e-01 5.196730494499206543e-01 3.687511011958122253e-02 -2.548740804195404053e-01 5.238671898841857910e-01 2.546034455299377441e-01 -5.747512355446815491e-02 -3.394455909729003906e-01
-1.946548372507095337e-01 6.365084052085876465e-01 -2.570670545101165771e-01 -1.622533947229385376e-01 5.358803644776344299e-02 -1.582138091325759888e-01 5.425955057144165039e-01 -3.771520256996154785e-01
-1.106427088379859924e-01 6.868720650672912598e-01 3.845853731036186218e-03 1.711079180240631104e-01 -2.350031882524490356e-01 5.952515006065368652e-01 2.672460377216339111e-01 -7.550430297851562500e-02
-1.344414800405502319e-01 3.464769423007965088e-01 -2.366541624069213867e-01 6.136078238487243652e-01 5.831153392791748047e-01 -4.498573020100593567e-02 2.637127935886383057e-01 1.332952231168746948e-01
2.821971476078033447e-01 3.837249279022216797e-01 4.292895644903182983e-02 9.765371680259704590e-02 -3.042759001255035400e-01 6.309750080108642578e-01 4.347566366195678711e-01 -2.863814234733581543e-01
4.478097856044769287e-01 1.948912143707275391e-01 -5.290974378585815430e-01 4.309815764427185059e-01 4.182777106761932373e-01 2.813146710395812988e-01 -1.928792567923665047e-03 2.041974961757659912e-01
2.228180170059204102e-01 3.371518552303314209e-01 4.133188426494598389e-01 2.771759927272796631e-01 -4.180321842432022095e-02 5.561484694480895996e-01 4.939362704753875732e-01 -1.843909025192260742e-01
1.303452998399734497e-01 2.065651714801788330e-01 -1.551661640405654907e-01 -6.379683017730712891e-01 2.998622357845306396e-01 3.287376463413238525e-01 5.551592707633972168e-01 5.543653294444084167e-02
8.628151379525661469e-03 5.728346109390258789e-01 1.447264254093170166e-01 2.871918864548206329e-02 -1.102034300565719604e-01 2.970583736896514893e-01 4.573265910148620605e-01 -5.835062265396118164e-01
-9.821581840515136719e-02 5.487266182899475098e-01 -2.043125964701175690e-02 -2.026633620262145996e-01 -5.120618268847465515e-02 7.649905085563659668e-01 2.444625347852706909e-01 -1.297451183199882507e-02
-1.916666328907012939e-01 8.444183468818664551e-01 1.175869554281234741e-01 9.461555629968643188e-02 -5.989389494061470032e-02 2.609454691410064697e-01 2.777364850044250488e-01 2.804022133350372314e-01
-2.712276764214038849e-02 4.211009740829467773e-01 -1.227451041340827942e-01 2.823421657085418701e-01 -2.466291040182113647e-01 7.119057774543762207e-01 3.487069606781005859e-01 1.947371363639831543e-01
3.917227089405059814e-01 6.952353119850158691e-01 -4.356009066104888916e-01 -2.889330983161926270e-01 6.137066707015037537e-02 7.993072271347045898e-02 -3.970143198966979980e-02 -2.797127664089202881e-01
3.216904997825622559e-01 8.141056299209594727e-01 3.298927247524261475e-01 -2.332224696874618530e-02 -4.054250568151473999e-02 3.364079594612121582e-01 9.168231487274169922e-02 3.398152068257331848e-02
5.117822885513305664e-01 5.675068870186805725e-02 -3.570206463336944580e-01 2.525423169136047363e-01 4.102604389190673828e-01 -5.597013048827648163e-03 5.270943045616149902e-01 3.121596276760101318e-01
6.270828247070312500e-01 4.134779870510101318e-01 -2.192161083221435547e-01 -7.023516297340393066e-02 5.542340278625488281e-01 1.531804651021957397e-01 -1.419955343008041382e-01 -1.789193749427795410e-01
2.820392549037933350e-01 6.761398315429687500e-01 -9.851798415184020996e-03 -1.830081343650817871e-01 5.866651535034179688e-01 1.329212039709091187e-01 -1.795804500579833984e-01 -1.886967569589614868e-01
2.980621904134750366e-02 7.657383084297180176e-01 3.601703047752380371e-01 -1.941571086645126343e-01 1.663835495710372925e-01 4.274792969226837158e-01 1.759732514619827271e-01 6.283389776945114136e-02
4.247581958770751953e-01 2.251457655802369118e-03 -1.837157756090164185e-01 3.981641829013824463e-01 3.698956370353698730e-01 3.617460429668426514e-01 3.975688815116882324e-01 4.489379227161407471e-01
3.252210021018981934e-01 3.513527661561965942e-02 -2.995140254497528076e-01 1.623721271753311157e-01 2.428658753633499146e-01 -1.612334884703159332e-02 6.777920722961425781e-01 -5.082101225852966309e-01
3.550112247467041016e-01 3.344933986663818359e-01 -4.165662229061126709e-01 -2.670298218727111816e-01 1.809219866991043091e-01 4.369220435619354248e-01 3.869898850098252296e-03 5.418490171432495117e-01
4.196886122226715088e-01 5.717090368270874023e-01 -2.997288703918457031e-01 3.044810593128204346e-01 -4.597546458244323730e-01 7.742448151111602783e-02 2.779267132282257080e-01 1.408975124359130859e-01
5.275805294513702393e-02 1.645686775445938110e-01 -6.045047566294670105e-02 -9.808244556188583374e-02 8.898053765296936035e-01 2.921581864356994629e-01 2.424205690622329712e-01 -1.448493897914886475e-01
-3.272576257586479187e-03 7.578668594360351562e-01 3.558289110660552979e-01 -2.107241749763488770e-01 2.064348310232162476e-01 4.203983843326568604e-01 1.872646063566207886e-01 1.378811523318290710e-02
1.610884666442871094e-01 2.315874099731445312e-01 2.827978432178497314e-01 3.256750404834747314e-01 1.300732488743960857e-03 5.263414978981018066e-01 5.815002322196960449e-01 -3.452530801296234131e-01
5.533786416053771973e-01 6.893692016601562500e-01 -1.324406117200851440e-01 -3.010626435279846191e-01 8.393216133117675781e-02 2.684456408023834229e-01 -1.127909030765295029e-02 1.764312684535980225e-01
2.411919683218002319e-01 5.292174816131591797e-01 -1.703013628721237183e-01 3.378606736660003662e-01 -4.923313260078430176e-01 1.819335520267486572e-01 4.839183092117309570e-01 9.453022480010986328e-02
-8.028767071664333344e-03 6.228808760643005371e-01 3.989680483937263489e-02 1.704398244619369507e-01 -1.594527363777160645e-01 1.172364950180053711e-01 4.671739935874938965e-01 -5.691155195236206055e-01
2.647184729576110840e-01 6.125530004501342773e-01 1.666715294122695923e-01 -4.477103054523468018e-02 2.628361880779266357e-01 2.771718204021453857e-01 8.529852330684661865e-02 -6.097017526626586914e-01
2.061354964971542358e-01 1.057544499635696411e-01 -9.376147389411926270e-02 6.937565803527832031e-01 4.212975203990936279e-01 3.830917179584503174e-01 2.646092474460601807e-01 2.489295005798339844e-01
-3.512726426124572754e-01 5.798667073249816895e-01 -1.596636176109313965e-01 -2.823834121227264404e-01 5.859058499336242676e-01 6.649392098188400269e-02 2.412025183439254761e-01 -1.710074096918106079e-01
9.290043264627456665e-02 8.447013795375823975e-02 -3.237274587154388428e-01 5.365937948226928711e-01 4.123275876045227051e-01 4.076853692531585693e-01 2.846496999263763428e-01 4.174385666847229004e-01
1.615758389234542847e-01 5.482783317565917969e-01 3.322009444236755371e-01 -1.133754327893257141e-01 1.400800943374633789e-01 -3.804907435551285744e-03 5.442366003990173340e-01 4.839859902858734131e-01
2.989485561847686768e-01 7.155495882034301758e-01 -1.585856229066848755e-01 -2.847824692726135254e-01 4.090246558189392090e-01 2.544650435447692871e-01 -2.270302772521972656e-01 -9.365683794021606445e-02
1.568810939788818359e-01 9.130143374204635620e-02 -5.954316854476928711e-01 1.859968751668930054e-01 4.822386205196380615e-01 2.279995679855346680e-01 2.831994295120239258e-01 -4.617130458354949951e-01
-3.547728061676025391e-01 5.341005325317382812e-01 -6.710459291934967041e-02 3.480803966522216797e-01 -1.678012907505035400e-01 4.248783290386199951e-01 4.970580935478210449e-01 8.639571070671081543e-02
9.173160791397094727e-02 -7.923349738121032715e-02 -5.839780569076538086e-01 4.290562868118286133e-01 4.258041381835937500e-01 3.266853392124176025e-01 3.544976115226745605e-01 -2.156077623367309570e-01
7.074339389801025391e-01 2.179323136806488037e-01 -2.886715233325958252e-01 8.011288940906524658e-02 2.835855484008789062e-01 -6.051047891378402710e-02 4.078159034252166748e-01 3.345105350017547607e-01
2.379147410392761230e-01 7.522470951080322266e-01 -4.269698262214660645e-01 -7.216636091470718384e-02 2.350238263607025146e-01 -1.177390664815902710e-01 -7.379092276096343994e-02 -3.398029506206512451e-01
-4.304133728146553040e-02 3.132614120841026306e-02 -5.521691441535949707e-01 2.351983785629272461e-01 3.622642457485198975e-01 2.908052802085876465e-01 4.361990094184875488e-01 -4.805043935775756836e-01
4.268492162227630615e-01 1.352899521589279175e-01 -3.844076991081237793e-01 2.801483571529388428e-01 1.857494562864303589e-01 -1.305751651525497437e-01 5.951551795005798340e-01 -4.092453718185424805e-01
3.145835101604461670e-01 7.705343961715698242e-01 2.645073533058166504e-01 3.772538900375366211e-01 -2.295938134193420410e-02 1.317211836576461792e-01 2.426837980747222900e-01 -1.351153552532196045e-01
6.596623063087463379e-01 3.795742094516754150e-01 1.081300079822540283e-01 -1.458102744072675705e-02 -4.998592659831047058e-02 2.642880678176879883e-01 3.794544339179992676e-01 -4.387844800949096680e-01
-1.930677294731140137e-01 5.951986908912658691e-01 1.784325540065765381e-01 3.268394172191619873e-01 -1.224737018346786499e-01 4.335683286190032959e-01 4.858894646167755127e-01 1.753031164407730103e-01
4.362247586250305176e-01 7.892339825630187988e-01 -8.170772343873977661e-02 -2.151820808649063110e-01 1.386302150785923004e-02 1.690330542623996735e-02 3.972582146525382996e-02 -3.630180656909942627e-01
1.982856690883636475e-01 -2.010662108659744263e-02 -4.674951434135437012e-01 2.034957855939865112e-01 6.193365454673767090e-01 2.488648593425750732e-01 3.369845747947692871e-01 -3.758274018764495850e-01
2.468071877956390381e-01 3.068526983261108398e-01 3.719561100006103516e-01 3.531152606010437012e-01 -1.214287579059600830e-01 5.220143198966979980e-01 5.095872879028320312e-01 -1.869833469390869141e-01
1.945110708475112915e-01 6.312548518180847168e-01 -2.931476831436157227e-01 -7.550800591707229614e-02 3.371639847755432129e-01 4.288769066333770752e-01 -2.822498083114624023e-01 -3.078405559062957764e-01
1.716367304325103760e-01 6.662812232971191406e-01 -4.529278874397277832e-01 2.493218332529067993e-01 -3.871683180332183838e-01 6.214584037661552429e-02 1.607067137956619263e-01 2.823423743247985840e-01
4.823407903313636780e-02 6.094364523887634277e-01 8.640039712190628052e-02 1.565991044044494629e-01 -2.147230654954910278e-01 2.758543491363525391e-01 3.623034358024597168e-01 -5.837869048118591309e-01
-3.453784286975860596e-01 7.624989748001098633e-01 -2.145187556743621826e-01 -9.125174582004547119e-02 1.776909530162811279e-01 3.216734230518341064e-01 1.218312755227088928e-01 3.083390593528747559e-01
1.539930980652570724e-02 -3.651317581534385681e-02 -5.654544234275817871e-01 -1.416269689798355103e-01 3.537744879722595215e-01 2.860223948955535889e-01 6.327239274978637695e-01 2.265565544366836548e-01
1.892739385366439819e-01 2.637448906898498535e-01 -9.342759847640991211e-02 -3.051814734935760498e-01 4.895874857902526855e-01 -2.615543827414512634e-02 6.190188527107238770e-01 4.113216400146484375e-01
1.453562378883361816e-01 7.539134025573730469e-01 -2.828059494495391846e-01 2.440090179443359375e-01 -4.201414287090301514e-01 1.516664773225784302e-01 1.868806034326553345e-01 1.911046057939529419e-01
2.473725676536560059e-01 6.821224093437194824e-01 -4.908985495567321777e-01 1.478727255016565323e-02 -1.233445946127176285e-02 2.125570923089981079e-01 -1.335672289133071899e-01 -4.112698137760162354e-01
2.177348285913467407e-01 4.536548554897308350e-01 -7.665371298789978027e-01 -1.739520281553268433e-01 2.928222417831420898e-01 1.871698498725891113e-01 3.406161267776042223e-04 -9.040361642837524414e-02
5.400793552398681641e-01 9.316499531269073486e-02 -3.287233412265777588e-01 5.177137255668640137e-01 3.712429702281951904e-01 2.956502437591552734e-01 2.327429950237274170e-01 2.101155221462249756e-01
2.218686640262603760e-01 1.543377339839935303e-01 -1.729485113173723221e-03 -1.689338684082031250e-01 7.972030043601989746e-01 2.051458954811096191e-01 3.820182085037231445e-01 -2.736003994941711426e-01
4.563899636268615723e-01 6.372360587120056152e-01 3.923077881336212158e-01 -1.997589021921157837e-01 7.712375838309526443e-03 1.998928636312484741e-01 3.181500136852264404e-01 2.249293476343154907e-01
4.254085198044776917e-02 2.574360072612762451e-01 1.326361000537872314e-01 -2.041950076818466187e-01 7.536832094192504883e-01 3.100980818271636963e-02 4.833602309226989746e-01 -2.645601928234100342e-01
1.535572409629821777e-01 5.258233472704887390e-02 -4.955238401889801025e-01 5.323275923728942871e-01 2.546046376228332520e-01 5.188606977462768555e-01 1.545676738023757935e-01 2.946311533451080322e-01
-6.362873315811157227e-02 3.544177114963531494e-01 -2.339182049036026001e-02 4.652163982391357422e-01 5.383172035217285156e-01 -2.365647815167903900e-02 3.495964109897613525e-01 4.907171428203582764e-01
4.425256848335266113e-01 1.291014850139617920e-01 -7.082336544990539551e-01 1.617458760738372803e-01 -4.888291284441947937e-02 2.021510899066925049e-01 4.256308972835540771e-01 -1.879651695489883423e-01
6.897208690643310547e-01 5.003327131271362305e-01 2.933866381645202637e-01 -1.480293124914169312e-01 1.107389107346534729e-01 3.603478074073791504e-01 1.015395969152450562e-01 -1.163608729839324951e-01
-2.908466160297393799e-01 5.803213119506835938e-01 -6.282302737236022949e-02 2.228764742612838745e-01 -1.146094724535942078e-01 6.220278143882751465e-01 3.530245721340179443e-01 -1.828487776219844818e-02
1.112006828188896179e-01 6.225238740444183350e-02 -6.150518059730529785e-01 3.305186629295349121e-01 4.004375338554382324e-01 2.958160042762756348e-01 2.370413392782211304e-01 -4.383854568004608154e-01
4.756341576576232910e-01 7.366359829902648926e-01 2.597504556179046631e-01 4.880444332957267761e-02 -3.708823397755622864e-02 3.966683745384216309e-01 -4.435866698622703552e-02 -2.446018718183040619e-02
4.876183569431304932e-01 6.637610197067260742e-01 6.511563807725906372e-02 7.338593900203704834e-02 5.092175602912902832e-01 9.485441446304321289e-02 -1.403933167457580566e-01 -1.549644917249679565e-01
-1.385379582643508911e-01 6.786707043647766113e-01 -6.551807522773742676e-01 7.419199100695550442e-04 -1.939715743064880371e-01 2.962698414921760559e-02 2.042101770639419556e-01 1.036646142601966858e-01
2.111809514462947845e-02 4.405184090137481689e-01 -6.820148788392543793e-03 2.092889100313186646e-01 -3.101746141910552979e-01 3.569073081016540527e-01 6.163318157196044922e-01 3.977350890636444092e-01
1.040828377008438110e-01 2.760657072067260742e-01 5.108430609107017517e-02 6.407861113548278809e-01 5.325930714607238770e-01 1.722411215305328369e-01 2.646730542182922363e-01 3.411214649677276611e-01
-1.515227407217025757e-01 1.204241067171096802e-01 -6.246650218963623047e-01 3.261011792346835136e-03 4.007605910301208496e-01 4.589537158608436584e-02 5.288202166557312012e-01 -3.604934811592102051e-01
-1.028609350323677063e-01 4.436449408531188965e-01 5.543723702430725098e-02 7.167191803455352783e-02 6.188196539878845215e-01 -3.393738269805908203e-01 5.038452744483947754e-01 -1.800456345081329346e-01
-1.312796622514724731e-01 4.922820627689361572e-01 -7.850380539894104004e-01 -3.612077981233596802e-02 1.628806143999099731e-01 2.957395613193511963e-01 -3.968236967921257019e-02 -8.525303006172180176e-02
2.199616879224777222e-01 6.396990269422531128e-02 -9.377904236316680908e-02 2.766440808773040771e-01 5.360984802246093750e-01 3.336688578128814697e-01 3.252050578594207764e-01 5.980831384658813477e-01
4.718020558357238770e-01 4.869705140590667725e-01 1.003618761897087097e-01 1.064667701721191406e-01 1.091937571763992310e-01 5.817241072654724121e-01 -1.033232081681489944e-03 -4.105212092399597168e-01
3.668203651905059814e-01 7.343416810035705566e-01 -1.350849419832229614e-01 -2.992145419120788574e-01 -1.755634993314743042e-01 7.554190605878829956e-02 1.934724152088165283e-01 -3.800618946552276611e-01
1.444856226444244385e-01 3.595741391181945801e-01 -7.285860180854797363e-01 3.543895855545997620e-02 1.480314433574676514e-01 5.245916843414306641e-01 9.950607083737850189e-03 -1.432762145996093750e-01
-3.457818329334259033e-01 6.370223164558410645e-01 2.539698779582977295e-01 3.312648832798004150e-02 2.866700291633605957e-01 4.736744761466979980e-01 2.841772735118865967e-01 -1.474293619394302368e-01
2.239307388663291931e-02 4.662264585494995117e-01 5.006809830665588379e-01 -1.888255402445793152e-02 2.514019608497619629e-01 5.678892135620117188e-01 3.603643476963043213e-01 1.246191337704658508e-01
3.993304371833801270e-01 6.663599610328674316e-01 3.825992345809936523e-01 -5.097807943820953369e-02 -1.515095382928848267e-01 2.824690043926239014e-01 3.719385862350463867e-01 8.022788166999816895e-02
2.605953514575958252e-01 3.990581631660461426e-02 -7.284336090087890625e-01 -1.247797161340713501e-01 1.132975444197654724e-01 2.883792519569396973e-01 4.712390005588531494e-01 -2.573844492435455322e-01
1.357157528400421143e-01 6.392247080802917480e-01 5.327963232994079590e-01 2.406715452671051025e-01 2.443816512823104858e-01 -1.452108565717935562e-02 4.061658084392547607e-01 7.921060919761657715e-02
3.115878701210021973e-01 1.024322584271430969e-01 -7.760435938835144043e-01 -4.617894440889358521e-02 1.613463908433914185e-01 2.023465484380722046e-01 4.129620492458343506e-01 -2.247890084981918335e-01
1.078916341066360474e-01 6.715203523635864258e-01 3.779466450214385986e-01 2.643525898456573486e-01 2.528752684593200684e-01 4.577370882034301758e-01 5.063396319746971130e-02 -2.205921709537506104e-01
-1.117966100573539734e-01 2.371887303888797760e-02 -2.373015582561492920e-01 -2.791439592838287354e-01 5.711893439292907715e-01 2.120532840490341187e-01 6.713417172431945801e-01 1.754480600357055664e-01
-3.341500461101531982e-02 2.106957137584686279e-01 1.425797492265701294e-01 -1.928491145372390747e-01 8.361524939537048340e-01 2.608287632465362549e-01 3.237180709838867188e-01 -1.580981612205505371e-01
3.393226563930511475e-01 -1.787362247705459595e-02 -2.765632867813110352e-01 4.369615316390991211e-01 6.207579374313354492e-01 1.577935367822647095e-01 3.909775316715240479e-01 2.324120551347732544e-01
4.186928570270538330e-01 4.455102086067199707e-01 2.819461822509765625e-01 3.239338397979736328e-01 -6.007937341928482056e-02 5.921365618705749512e-01 1.487027257680892944e-01 -2.558172941207885742e-01
-5.636230856180191040e-02 2.945232987403869629e-01 8.103559911251068115e-02 2.970016598701477051e-01 -2.438970655202865601e-01 5.803406238555908203e-01 6.305078268051147461e-01 1.465645134449005127e-01
1.124627366662025452e-01 4.115235805511474609e-01 -4.650047048926353455e-02 4.467801451683044434e-01 -1.466083973646163940e-01 6.535380482673645020e-01 2.926102876663208008e-01 -2.863542139530181885e-01
2.790051996707916260e-01 2.648331224918365479e-01 -4.258528724312782288e-02 -2.987419664859771729e-01 5.162168741226196289e-01 1.253142505884170532e-01 4.171323180198669434e-01 5.520655512809753418e-01
-1.018427237868309021e-01 -3.270612284541130066e-02 -3.153483867645263672e-01 -3.985950350761413574e-02 2.607428133487701416e-01 1.398892700672149658e-01 8.023945093154907227e-01 3.951356112957000732e-01
-2.869872152805328369e-01 5.008925795555114746e-01 2.078863382339477539e-01 -1.018868386745452881e-01 5.814491212368011475e-02 3.328217267990112305e-01 6.992769837379455566e-01 -1.000396534800529480e-01
-2.770646214485168457e-01 6.498197317123413086e-01 -1.867669224739074707e-01 -3.095811307430267334e-01 1.155743151903152466e-01 -5.075199529528617859e-02 5.081812143325805664e-01 -3.099448680877685547e-01
6.783887147903442383e-01 1.282363086938858032e-01 -1.658998578786849976e-01 3.982866704463958740e-01 4.389007687568664551e-01 1.677568443119525909e-02 3.633453547954559326e-01 1.106968298554420471e-01
6.794853508472442627e-02 2.361747026443481445e-01 -1.889831328298896551e-04 -2.219171449542045593e-02 8.812020421028137207e-01 9.508132934570312500e-02 2.897497713565826416e-01 -2.638171911239624023e-01
7.373248338699340820e-01 1.950959265232086182e-01 -3.109709620475769043e-01 3.062487244606018066e-01 2.821618020534515381e-01 -3.486502170562744141e-02 3.751106262207031250e-01 7.911865413188934326e-02
4.115861356258392334e-01 2.216185778379440308e-01 -6.591095328330993652e-01 2.125094681978225708e-01 7.779338210821151733e-02 -2.054878696799278259e-02 4.540899991989135742e-01 -2.987053394317626953e-01
-2.268644571304321289e-01 6.182834506034851074e-01 -2.795301973819732666e-01 -3.797846138477325439e-01 4.543498456478118896e-01 -1.891109277494251728e-03 3.023468255996704102e-01 -2.145546078681945801e-01
2.396403998136520386e-01 3.000376820564270020e-01 -1.030461341142654419e-01 -3.842791318893432617e-01 3.155176043510437012e-01 3.245632052421569824e-01 5.209930539131164551e-01 4.668345749378204346e-01
-1.344306468963623047e-01 7.400029897689819336e-02 -1.809484362602233887e-01 -2.170645147562026978e-01 6.365697383880615234e-01 1.111775338649749756e-01 6.738796830177307129e-01 1.577898561954498291e-01
4.247861802577972412e-01 6.337400674819946289e-01 1.596878021955490112e-01 -2.782350778579711914e-02 2.541117668151855469e-01 1.395100802183151245e-01 8.595952391624450684e-02 -5.479335784912109375e-01
3.303626775741577148e-01 6.560134887695312500e-01 -5.471311211585998535e-01 -1.662736982107162476e-01 1.189245656132698059e-01 6.352046877145767212e-02 -4.208918660879135132e-02 -3.369833528995513916e-01
-8.896002918481826782e-02 8.898023366928100586e-01 -3.085247874259948730e-01 1.192882433533668518e-01 -1.343009918928146362e-01 1.972576975822448730e-01 -6.226293742656707764e-02 1.734843403100967407e-01
6.931669116020202637e-01 4.355272948741912842e-01 2.582637965679168701e-01 -2.068776339292526245e-01 1.844342499971389771e-01 3.568706512451171875e-01 1.475915908813476562e-01 -1.928244978189468384e-01
7.327589392662048340e-02 4.421328604221343994e-01 9.142682887613773346e-03 1.402743309736251831e-01 6.563692092895507812e-01 -4.316223859786987305e-01 3.960602581501007080e-01 -7.352909445762634277e-02
-1.945103555917739868e-01 4.849433004856109619e-01 -1.331709623336791992e-01 9.882276505231857300e-02 5.188607573509216309e-01 -3.599721193313598633e-01 5.340610742568969727e-01 -1.244094967842102051e-01
3.068789094686508179e-02 7.495555877685546875e-01 -3.363988697528839111e-01 1.617402285337448120e-01 -4.363145232200622559e-01 1.088645905256271362e-01 3.035729229450225830e-01 5.935101583600044250e-02
1.176127046346664429e-01 2.281998097896575928e-01 -2.552182786166667938e-02 6.722110509872436523e-01 6.069633960723876953e-01 2.849494814872741699e-01 1.092911884188652039e-01 1.415186077356338501e-01
4.359352290630340576e-01 1.849221140146255493e-01 -5.344605445861816406e-01 1.891363412141799927e-01 6.075932458043098450e-02 -1.700570881366729736e-01 6.462717056274414062e-01 -6.376006454229354858e-02
6.598867177963256836e-01 6.277547776699066162e-02 -2.948294281959533691e-01 3.245647251605987549e-01 3.560868799686431885e-01 2.737204432487487793e-01 3.146244883537292480e-01 2.600629925727844238e-01
-1.789120142348110676e-03 -1.147510390728712082e-02 -8.766441047191619873e-02 -1.836782544851303101e-01 3.175954818725585938e-01 4.107554256916046143e-01 7.380117177963256836e-01 3.797291517257690430e-01
-1.885074675083160400e-01 7.590047717094421387e-01 -1.634244769811630249e-01 -7.074725627899169922e-02 -1.183323785662651062e-01 5.525650978088378906e-01 1.666608750820159912e-01 9.776151925325393677e-02
-4.470927640795707703e-02 1.900664567947387695e-01 -3.718556165695190430e-01 4.933696091175079346e-01 5.023598074913024902e-01 -1.444740444421768188e-01 4.764140546321868896e-01 2.828022539615631104e-01
2.855350971221923828e-01 1.480461284518241882e-02 -2.975967526435852051e-01 4.694236516952514648e-01 3.490732014179229736e-01 -1.096546649932861328e-01 6.892606616020202637e-01 -1.927454583346843719e-02
6.804300099611282349e-02 3.259408771991729736e-01 -4.026528894901275635e-01 4.725610315799713135e-01 3.552746772766113281e-01 4.821837246417999268e-01 -2.554823756217956543e-01 2.823061943054199219e-01
1.444929540157318115e-01 2.072184234857559204e-01 -2.974198199808597565e-02 -5.192609429359436035e-01 2.574235498905181885e-01 3.374431729316711426e-01 6.805738806724548340e-01 1.494996696710586548e-01
2.954922020435333252e-01 6.497604399919509888e-02 -6.170013546943664551e-02 -2.828820608556270599e-02 4.304342567920684814e-01 7.510221004486083984e-02 6.777753829956054688e-01 5.035493969917297363e-01
8.706439286470413208e-02 4.819281697273254395e-01 -6.468805670738220215e-01 -4.479090496897697449e-02 2.138678431510925293e-01 5.413684993982315063e-03 2.221459597349166870e-01 -4.945573210716247559e-01
2.941674888134002686e-01 2.847906351089477539e-01 2.002348452806472778e-01 -3.097094595432281494e-01 4.962061643600463867e-01 7.705438137054443359e-02 5.181031227111816406e-01 4.192340970039367676e-01
5.205623507499694824e-01 6.231558918952941895e-01 8.766198903322219849e-02 -9.821416437625885010e-02 -9.241085499525070190e-02 2.043993920087814331e-01 2.218446284532546997e-01 -4.731034934520721436e-01
-1.053525358438491821e-01 3.653204143047332764e-01 -5.358853563666343689e-02 4.326006174087524414e-01 6.162649393081665039e-01 -2.063509076833724976e-03 3.009516894817352295e-01 4.416651725769042969e-01
4.147246181964874268e-01 5.972678065299987793e-01 -3.829158842563629150e-02 -4.322249889373779297e-01 -1.326875388622283936e-01 1.773886084556579590e-01 4.086475372314453125e-01 -2.586977481842041016e-01
-1.304183155298233032e-01 -1.653645187616348267e-02 -2.837864756584167480e-01 -4.708069935441017151e-02 4.070714712142944336e-01 1.504388898611068726e-01 7.686391472816467285e-01 3.475931584835052490e-01
2.980589168146252632e-03 -9.212591685354709625e-03 -7.608283776789903641e-03 -1.534461975097656250e-01 3.096831142902374268e-01 4.569395482540130615e-01 7.336634397506713867e-01 3.651621341705322266e-01
2.615819871425628662e-01 5.375241488218307495e-02 -2.914818227291107178e-01 3.816666305065155029e-01 6.864198446273803711e-01 1.516900658607482910e-01 3.291235864162445068e-01 3.091119229793548584e-01
-5.673591792583465576e-02 3.165404796600341797e-01 -3.364624679088592529e-01 5.523502826690673828e-02 -6.065279990434646606e-02 8.738443851470947266e-01 1.119301840662956238e-01 -2.267345972359180450e-02
2.973738014698028564e-01 3.450388833880424500e-02 -1.642990112304687500e-02 -1.435237526893615723e-01 7.826452255249023438e-01 2.064747512340545654e-01 3.794064819812774658e-01 -3.006569147109985352e-01
5.080858469009399414e-01 6.593821644783020020e-01 2.238641828298568726e-01 -2.755407989025115967e-01 1.011927723884582520e-01 1.381627470254898071e-01 1.761378347873687744e-01 3.473794460296630859e-01
5.692256689071655273e-01 4.779163002967834473e-02 -5.189906954765319824e-01 2.315827012062072754e-01 2.169587016105651855e-01 2.540187537670135498e-01 3.692482709884643555e-01 3.205857872962951660e-01
4.016225337982177734e-01 7.118106484413146973e-01 6.362762302160263062e-02 -2.315917611122131348e-01 -1.053112819790840149e-01 8.011716604232788086e-02 2.905240952968597412e-01 -4.152450263500213623e-01
1.246390864253044128e-01 2.960542216897010803e-02 -5.545024871826171875e-01 6.404347419738769531e-01 2.456809282302856445e-01 3.888499736785888672e-01 2.261322885751724243e-01 5.709479749202728271e-02
-5.342848226428031921e-02 1.628193110227584839e-01 2.286557666957378387e-02 -3.084430471062660217e-02 8.862922191619873047e-01 2.605811059474945068e-01 3.295341432094573975e-01 -8.456954360008239746e-02
6.495299190282821655e-02 2.814422249794006348e-01 -1.562396138906478882e-01 7.382710576057434082e-01 4.117769598960876465e-01 2.101663947105407715e-01 1.817095577716827393e-01 3.168086409568786621e-01
2.215026021003723145e-01 7.643429636955261230e-01 3.424007594585418701e-01 -3.050951957702636719e-01 1.070414334535598755e-01 3.157471120357513428e-01 1.846503168344497681e-01 -1.055706590414047241e-01
1.265919059514999390e-01 5.746068954467773438e-01 3.755291402339935303e-01 3.339340388774871826e-01 -1.104959473013877869e-01 4.321099817752838135e-01 4.487323164939880371e-01 -3.127755969762802124e-02
-2.153105586767196655e-01 6.171779632568359375e-01 -3.349212110042572021e-01 -3.481942117214202881e-01 4.472678303718566895e-01 2.606682293117046356e-02 2.153763771057128906e-01 -3.036549985408782959e-01
3.866961896419525146e-01 1.234820205718278885e-02 -4.537441134452819824e-01 3.182963430881500244e-01 3.926467895507812500e-01 3.277565240859985352e-01 3.213486969470977783e-01 4.222044944763183594e-01
2.956957221031188965e-01 7.545594573020935059e-01 3.015051484107971191e-01 -9.344508498907089233e-02 -6.513533741235733032e-02 3.451355695724487305e-01 2.568937540054321289e-01 -2.328328937292098999e-01
-1.084000393748283386e-01 3.219664990901947021e-01 7.354924827814102173e-02 2.503745853900909424e-01 -9.722273051738739014e-02 7.718290686607360840e-01 4.288286566734313965e-01 -1.656010597944259644e-01
-2.985184080898761749e-03 8.838545083999633789e-01 7.150557637214660645e-02 -2.874028086662292480e-01 -9.761964529752731323e-02 4.999630525708198547e-02 3.444640040397644043e-01 -1.985385455191135406e-02
4.267889261245727539e-02 7.676749825477600098e-01 -3.878345489501953125e-01 1.589930243790149689e-02 -3.730691075325012207e-01 2.180583178997039795e-01 2.219627052545547485e-01 1.489551067352294922e-01
-8.820783346891403198e-02 5.671431124210357666e-02 -4.631747901439666748e-01 9.886659681797027588e-02 4.922891259193420410e-01 -3.310439363121986389e-02 6.514812707901000977e-01 -3.111672103404998779e-01
-7.591069489717483521e-02 5.487307906150817871e-01 -1.313451528549194336e-01 -1.204831451177597046e-01 -1.330168694257736206e-01 7.247354388236999512e-01 2.557663023471832275e-01 -2.302452325820922852e-01
-6.669065356254577637e-02 9.238775074481964111e-02 -4.138628840446472168e-01 -2.613662183284759521e-01 4.767216444015502930e-01 1.390618085861206055e-01 6.334905028343200684e-01 3.154522180557250977e-01
8.020478487014770508e-02 1.036444902420043945e-01 -8.253872990608215332e-01 -1.835016906261444092e-01 1.075728759169578552e-01 3.112462162971496582e-01 3.914810121059417725e-01 7.864154875278472900e-02
3.627899289131164551e-01 6.480103135108947754e-01 1.485188752412796021e-01 1.814593672752380371e-01 2.978969514369964600e-01 -1.207619626075029373e-02 -5.722984671592712402e-03 -5.518691539764404297e-01
2.692302465438842773e-01 8.589550852775573730e-02 -3.174107670783996582e-01 2.357981950044631958e-01 2.636826932430267334e-01 -3.696518763899803162e-02 5.847470760345458984e-01 -5.924209356307983398e-01
3.597927093505859375e-01 7.998730987310409546e-02 7.539758086204528809e-02 4.469470381736755371e-01 4.909015297889709473e-01 3.593669235706329346e-01 3.321352303028106689e-01 4.222108721733093262e-01
-2.010998576879501343e-01 3.414749801158905029e-01 -3.427051603794097900e-01 -4.041748046875000000e-01 4.408346116542816162e-01 1.277162879705429077e-01 5.828896164894104004e-01 -1.083624809980392456e-01
5.093510746955871582e-01 6.869168281555175781e-01 8.657491952180862427e-02 2.788557112216949463e-01 1.502761058509349823e-02 -1.310617290437221527e-02 1.721036583185195923e-01 -3.917062282562255859e-01
-3.905555009841918945e-01 5.731943249702453613e-01 -8.604776859283447266e-02 -2.979409098625183105e-01 2.063495963811874390e-01 2.284857332706451416e-01 5.572109222412109375e-01 -1.321804970502853394e-01
-1.268377602100372314e-01 4.436019957065582275e-01 1.587412208318710327e-01 4.465140104293823242e-01 3.622898831963539124e-02 2.969904839992523193e-01 4.328353703022003174e-01 -5.345030426979064941e-01
2.528968155384063721e-01 6.825675368309020996e-01 5.672841146588325500e-02 -3.931965827941894531e-01 -1.536427587270736694e-01 5.566952005028724670e-02 4.834594130516052246e-01 -2.277824580669403076e-01
4.481545090675354004e-01 1.076131761074066162e-01 -3.052069544792175293e-01 3.211255371570587158e-01 4.179641008377075195e-01 4.522829130291938782e-02 4.949577748775482178e-01 4.118024408817291260e-01
7.604189515113830566e-01 1.872487217187881470e-01 -3.397986590862274170e-01 2.828150987625122070e-01 1.334449648857116699e-01 -5.124185234308242798e-02 4.132613837718963623e-01 -5.935728084295988083e-03
1.167830377817153931e-01 6.138967275619506836e-01 -6.144639849662780762e-01 -2.551091648638248444e-02 4.873614758253097534e-02 3.601777255535125732e-01 -1.616137027740478516e-01 -2.702842950820922852e-01
1.212646067142486572e-01 4.070239514112472534e-02 -3.310679495334625244e-01 2.836031913757324219e-01 4.259305596351623535e-01 -1.310920119285583496e-01 6.852790117263793945e-01 -3.541076481342315674e-01
6.079388260841369629e-01 4.180885851383209229e-01 -1.129239872097969055e-01 2.317681461572647095e-01 5.170714855194091797e-01 9.882131218910217285e-02 -8.369569480419158936e-02 -3.240531682968139648e-01
6.794044375419616699e-01 5.286099314689636230e-01 2.959793210029602051e-01 -1.644283831119537354e-01 2.562755346298217773e-01 1.389856338500976562e-01 1.202361360192298889e-01 -2.118724882602691650e-01
4.646095931529998779e-01 6.069304347038269043e-01 1.382085978984832764e-01 1.602092385292053223e-01 2.872010469436645508e-01 2.615072764456272125e-02 1.557749137282371521e-02 -5.362775921821594238e-01
7.534328848123550415e-02 2.150950878858566284e-01 -9.176336228847503662e-02 -4.202574491500854492e-01 3.308651745319366455e-01 3.745984435081481934e-01 6.653216481208801270e-01 2.656533420085906982e-01
-9.761362522840499878e-02 4.542403817176818848e-01 -6.296686530113220215e-01 -1.049011573195457458e-01 7.841636240482330322e-02 -7.901406288146972656e-02 4.624769091606140137e-01 -3.877798616886138916e-01
2.463639378547668457e-01 1.172707006335258484e-01 -2.818949520587921143e-01 4.445205926895141602e-01 4.892035126686096191e-01 -1.973971128463745117e-01 5.499756932258605957e-01 -2.602506577968597412e-01
-7.851952314376831055e-02 5.944769382476806641e-01 4.163238704204559326e-01 -5.585271120071411133e-02 4.371919035911560059e-01 5.056486725807189941e-01 1.276097148656845093e-01 -2.975080534815788269e-02
3.106579184532165527e-01 1.096687689423561096e-01 8.382104337215423584e-02 4.850540161132812500e-01 4.837081134319305420e-01 3.639457523822784424e-01 3.253295421600341797e-01 4.205852746963500977e-01
2.058978006243705750e-02 5.899820923805236816e-01 5.298644900321960449e-01 3.894225060939788818e-01 2.443996071815490723e-01 3.520156815648078918e-02 3.976410925388336182e-01 1.575867179781198502e-03
3.485758900642395020e-01 4.841450601816177368e-02 2.842236757278442383e-01 3.436208963394165039e-01 1.165919303894042969e-01 6.412618756294250488e-01 4.123585522174835205e-01 -2.871278524398803711e-01
1.266162544488906860e-01 3.945852518081665039e-01 -1.854531168937683105e-01 4.283353686332702637e-01 -4.369954466819763184e-01 4.840943515300750732e-01 4.250775873661041260e-01 -6.635846197605133057e-02
1.960685402154922485e-01 6.022848486900329590e-01 -5.282580256462097168e-01 1.964999139308929443e-01 -3.700976669788360596e-01 2.117921710014343262e-01 1.341301202774047852e-01 2.851705849170684814e-01
-1.956759691238403320e-01 5.657222867012023926e-01 -2.054676115512847900e-01 -3.659873306751251221e-01 6.717307865619659424e-02 1.159964427351951599e-01 5.676928758621215820e-01 -3.539254367351531982e-01
-1.470902934670448303e-02 5.410271883010864258e-01 6.689986586570739746e-02 1.739279776811599731e-01 -2.413485050201416016e-01 6.117869019508361816e-01 3.578176200389862061e-01 -3.343367576599121094e-01
6.238901019096374512e-01 4.967945218086242676e-01 8.515452593564987183e-02 -1.208771690726280212e-01 4.824216663837432861e-01 1.672875583171844482e-01 -3.201310336589813232e-02 -2.834663689136505127e-01
3.646308779716491699e-01 3.479782938957214355e-01 -8.161443471908569336e-01 -1.281829029321670532e-01 -1.620202884078025818e-02 1.598088741302490234e-01 1.511670053005218506e-01 -1.215731576085090637e-01
3.818167746067047119e-01 7.722528576850891113e-01 -2.621699869632720947e-01 -2.667954862117767334e-01 1.358402818441390991e-01 -8.074469119310379028e-02 3.455959726125001907e-03 -3.048678934574127197e-01
1.912089586257934570e-01 1.606741845607757568e-01 -1.570436656475067139e-01 6.132665276527404785e-01 3.602645099163055420e-01 -2.683638036251068115e-01 5.779755115509033203e-01 3.160818293690681458e-02
2.366906777024269104e-02 2.853194475173950195e-01 2.935572899878025055e-02 6.235886216163635254e-01 5.364012718200683594e-01 8.795642107725143433e-02 3.306560516357421875e-01 3.514428436756134033e-01
6.001268029212951660e-01 3.731608390808105469e-01 -3.174408972263336182e-01 -1.763036847114562988e-01 5.583692193031311035e-01 2.204559594392776489e-01 -8.682385832071304321e-02 2.883874252438545227e-02
4.698249697685241699e-01 7.960905432701110840e-01 2.186160236597061157e-01 -2.574152350425720215e-01 5.024700611829757690e-02 6.778769195079803467e-02 1.556154936552047729e-01 1.061605848371982574e-02
2.496475428342819214e-01 6.785765886306762695e-01 -2.186537384986877441e-01 3.094370663166046143e-01 -4.205020368099212646e-01 -1.546384245157241821e-01 3.643530309200286865e-01 1.268931105732917786e-02
2.495639473199844360e-01 4.402334690093994141e-01 3.760094046592712402e-01 -5.999289453029632568e-02 -3.560811653733253479e-02 1.377817988395690918e-01 7.227318286895751953e-01 2.373548001050949097e-01
4.024206101894378662e-01 2.050664275884628296e-01 -2.778125703334808350e-01 4.034756422042846680e-01 2.006732076406478882e-01 -2.646004557609558105e-01 6.545009016990661621e-01 1.318272948265075684e-01
3.243626058101654053e-01 5.736870765686035156e-01 -5.506337285041809082e-01 8.158279210329055786e-02 9.946183860301971436e-02 3.970158398151397705e-01 -2.227678298950195312e-01 -1.966698616743087769e-01
2.044164091348648071e-01 1.536237299442291260e-01 -2.371247857809066772e-02 -2.048744559288024902e-01 8.915427923202514648e-01 1.110268235206604004e-01 2.814006805419921875e-01 7.560405880212783813e-02
4.508894383907318115e-01 5.338019728660583496e-01 3.010986745357513428e-01 -4.214746057987213135e-01 3.085312843322753906e-01 1.427050530910491943e-01 2.981821596622467041e-01 1.974437087774276733e-01
-2.309209667146205902e-02 4.849362671375274658e-01 1.168190687894821167e-01 -9.838590025901794434e-02 -4.555060993880033493e-03 5.345927476882934570e-01 4.198963642120361328e-01 -5.280660986900329590e-01
-7.405027747154235840e-02 3.335354328155517578e-01 -1.062050312757492065e-01 4.701873362064361572e-01 5.809872746467590332e-01 -6.765589863061904907e-02 3.271815776824951172e-01 4.491589665412902832e-01
7.481750249862670898e-01 1.805707514286041260e-01 -2.198205590248107910e-01 4.080165326595306396e-01 3.768476843833923340e-01 2.136592753231525421e-02 2.231711298227310181e-01 -2.353231608867645264e-02
8.590766787528991699e-02 3.178866803646087646e-01 4.779666662216186523e-02 -5.934939533472061157e-02 8.176292181015014648e-01 -1.044235453009605408e-01 4.124196171760559082e-01 -1.903924345970153809e-01
6.681411266326904297e-01 4.592547416687011719e-01 -2.203437983989715576e-01 3.312038257718086243e-02 4.801173210144042969e-01 1.246761307120323181e-01 -1.251374632120132446e-01 -1.769406199455261230e-01
3.148414194583892822e-01 6.343579292297363281e-01 -4.577938020229339600e-01 -1.308744549751281738e-01 1.242950707674026489e-01 3.980937600135803223e-01 -2.327521592378616333e-01 -2.089500725269317627e-01
-1.212370544672012329e-01 8.763636350631713867e-01 5.486761033535003662e-02 -4.821618646383285522e-02 8.999104797840118408e-02 1.855089962482452393e-01 3.509030863642692566e-02 4.101338386535644531e-01
2.019613385200500488e-01 2.809716463088989258e-01 -2.099669724702835083e-01 3.222595527768135071e-02 6.882003545761108398e-01 5.484548211097717285e-01 -1.921841651201248169e-01 -1.542233675718307495e-01
5.611691623926162720e-02 4.929912686347961426e-01 -8.724261075258255005e-02 1.167324483394622803e-01 6.229940056800842285e-01 -4.571005702018737793e-01 3.671663105487823486e-01 2.644519507884979248e-02
4.183554351329803467e-01 5.632834434509277344e-01 4.084993004798889160e-01 -1.590207666158676147e-01 7.004562765359878540e-02 1.280929595232009888e-01 4.105403423309326172e-01 3.545048236846923828e-01
6.002227067947387695e-01 5.106924176216125488e-01 1.819567978382110596e-01 -3.875162824988365173e-02 4.485180974006652832e-02 5.313532948493957520e-01 1.090801730751991272e-01 -2.192482352256774902e-01
-1.251136064529418945e-01 3.157842159271240234e-01 5.719210579991340637e-02 5.742323771119117737e-02 7.297568917274475098e-01 -1.490421891212463379e-01 5.014683604240417480e-01 -2.680099010467529297e-01
3.590862154960632324e-01 7.008497714996337891e-01 4.207871854305267334e-01 -2.043741941452026367e-02 1.777352206408977509e-02 7.381629198789596558e-02 3.665060698986053467e-01 2.495911419391632080e-01
2.407558560371398926e-01 6.958382129669189453e-01 -3.096101582050323486e-01 -4.447199106216430664e-01 1.316913664340972900e-01 3.637168183922767639e-02 1.050449609756469727e-01 -3.667582571506500244e-01
-1.946613751351833344e-02 -1.044264622032642365e-02 -5.135322809219360352e-01 -8.938297629356384277e-02 2.803364992141723633e-01 1.331381946802139282e-01 7.939843535423278809e-01 3.289141878485679626e-02
1.914778351783752441e-01 6.733203530311584473e-01 -1.993430852890014648e-01 -6.523891538381576538e-02 6.253118515014648438e-01 -1.831754297018051147e-02 -1.840559095144271851e-01 -2.018790394067764282e-01
-3.842234313488006592e-01 7.640414237976074219e-01 1.602811068296432495e-01 7.231978327035903931e-02 4.666985273361206055e-01 4.548711702227592468e-02 1.327189207077026367e-01 -1.421377528458833694e-02
-2.461385875940322876e-01 5.997076034545898438e-01 -1.295236796140670776e-01 5.716106891632080078e-01 -8.917723782360553741e-03 4.167823195457458496e-01 2.620079554617404938e-02 -2.485518306493759155e-01
1.254182402044534683e-02 7.064400315284729004e-01 2.181894630193710327e-01 -3.854053914546966553e-01 3.318373858928680420e-02 -1.568062347359955311e-03 5.499509572982788086e-01 3.303873166441917419e-02
3.670437335968017578e-01 3.694697916507720947e-01 -4.564119279384613037e-01 -1.699208021163940430e-01 1.218766719102859497e-01 4.842739999294281006e-01 -6.591493636369705200e-02 4.877150952816009521e-01
5.288202166557312012e-01 2.295269668102264404e-01 -8.786774426698684692e-02 3.098416030406951904e-01 -4.323959350585937500e-02 6.293073296546936035e-01 1.533337086439132690e-01 -3.775387108325958252e-01
-3.236637637019157410e-02 6.729292869567871094e-01 -2.507494986057281494e-01 6.996290385723114014e-02 4.579983949661254883e-01 3.304934799671173096e-01 -2.368062585592269897e-01 -3.213764131069183350e-01
-2.630017884075641632e-02 3.465222120285034180e-01 -2.667996473610401154e-02 5.595600605010986328e-01 5.262823104858398438e-01 3.382729366421699524e-02 2.855517268180847168e-01 4.536014497280120850e-01
2.315169572830200195e-01 9.370493143796920776e-02 -2.353864461183547974e-01 1.092413961887359619e-01 8.165367245674133301e-01 1.218846663832664490e-01 2.073537111282348633e-01 -3.817001283168792725e-01
-4.928644746541976929e-02 4.253855049610137939e-01 -2.136484533548355103e-01 6.014550924301147461e-01 6.053828001022338867e-01 3.677873685956001282e-02 9.290250949561595917e-03 2.032162547111511230e-01
4.290979802608489990e-01 3.697256445884704590e-01 -1.296886354684829712e-01 1.506897509098052979e-01 6.228719949722290039e-01 2.873027697205543518e-02 6.613013148307800293e-02 -4.964708089828491211e-01
-1.011454686522483826e-01 5.357935428619384766e-01 -1.079431548714637756e-01 1.027827486395835876e-01 5.573461651802062988e-01 -4.284718036651611328e-01 4.068093597888946533e-01 -1.440908908843994141e-01
2.414208352565765381e-01 6.102555990219116211e-01 -5.493463277816772461e-01 -2.158880829811096191e-01 1.517453938722610474e-01 1.413298696279525757e-01 -1.030390150845050812e-02 -4.216729700565338135e-01
6.759843826293945312e-01 1.806438267230987549e-01 -3.576292991638183594e-01 2.738364934921264648e-01 8.556752651929855347e-02 -4.131195694208145142e-02 5.287193059921264648e-01 1.376786231994628906e-01
-2.342759072780609131e-01 7.447917461395263672e-01 1.206664070487022400e-01 1.297634541988372803e-01 -6.772484630346298218e-02 2.785932719707489014e-01 3.007414042949676514e-01 -4.316884279251098633e-01
4.074409008026123047e-01 5.682046413421630859e-01 4.408841207623481750e-02 9.181786328554153442e-02 3.955313265323638916e-01 8.625663816928863525e-02 -2.169479988515377045e-02 -5.800042152404785156e-01
5.465494468808174133e-02 3.818517625331878662e-01 -5.905333906412124634e-03 -1.160333156585693359e-01 8.864435553550720215e-01 1.210480034351348877e-01 8.387336879968643188e-02 -1.738791763782501221e-01
8.126364648342132568e-02 2.851411998271942139e-01 1.561254560947418213e-01 -5.006974339485168457e-01 2.883269488811492920e-01 3.202257156372070312e-01 5.964438319206237793e-01 3.091852664947509766e-01
2.888004779815673828e-01 1.749020814895629883e-01 -3.140614330768585205e-01 2.279414832592010498e-01 1.204161196947097778e-01 -9.918566793203353882e-02 6.128165721893310547e-01 -5.792491436004638672e-01
3.931446671485900879e-01 6.065310165286064148e-02 -1.205749660730361938e-01 4.590602219104766846e-01 4.373252987861633301e-01 2.974273562431335449e-01 3.344892263412475586e-01 4.742198586463928223e-01
-6.913224607706069946e-02 3.814790546894073486e-01 -9.953783452510833740e-02 5.342041850090026855e-01 5.906423330307006836e-01 3.515685349702835083e-02 2.456296533346176147e-01 3.794524669647216797e-01
-1.956943869590759277e-01 1.372472494840621948e-01 -5.666382312774658203e-01 -1.328282803297042847e-01 3.954272270202636719e-01 -5.257859826087951660e-02 6.557295322418212891e-01 1.226222142577171326e-01
-6.786124408245086670e-02 7.324500679969787598e-01 2.220924198627471924e-01 -1.204906255006790161e-01 -3.078106790781021118e-02 3.407306373119354248e-01 4.125384390354156494e-01 3.283838927745819092e-01
-3.180334866046905518e-01 4.821952283382415771e-01 -1.433559656143188477e-01 2.419362366199493408e-01 4.154030978679656982e-01 2.467863857746124268e-01 6.057125702500343323e-02 -5.917147397994995117e-01
4.745217040181159973e-03 1.407700926065444946e-01 -9.355206973850727081e-03 6.137437224388122559e-01 6.610225439071655273e-01 3.229302763938903809e-01 2.218559086322784424e-01 1.137429848313331604e-01
8.629857748746871948e-02 2.798362970352172852e-01 -3.387775272130966187e-03 -5.488916039466857910e-01 3.633457124233245850e-01 2.127353847026824951e-01 6.172182559967041016e-01 2.339138239622116089e-01
-2.705948241055011749e-02 4.367315769195556641e-01 -1.916935592889785767e-01 4.678052663803100586e-01 5.734131336212158203e-01 8.998280018568038940e-02 4.980890825390815735e-02 4.621306359767913818e-01
-9.171631932258605957e-02 4.328392446041107178e-01 -5.879617333412170410e-01 -2.791041731834411621e-01 5.879091843962669373e-02 -1.464020013809204102e-01 5.760643482208251953e-01 -1.545969396829605103e-01
-2.818401455879211426e-01 9.271658658981323242e-01 -7.680197805166244507e-02 7.617138326168060303e-02 -1.466437429189682007e-02 1.783419102430343628e-01 8.859205245971679688e-02 9.674470126628875732e-02
2.558521181344985962e-02 8.407465219497680664e-01 1.917301565408706665e-01 -9.693411737680435181e-02 -8.888795226812362671e-02 2.015426903963088989e-01 2.796550095081329346e-01 3.458418548107147217e-01
5.405843853950500488e-01 5.441417098045349121e-01 1.539466902613639832e-02 4.062513262033462524e-02 2.859295606613159180e-01 1.516629010438919067e-01 6.713417917490005493e-02 -5.482030510902404785e-01
2.384011819958686829e-02 5.726075172424316406e-01 3.269209861755371094e-01 4.233012441545724869e-03 3.239853680133819580e-01 6.753799915313720703e-01 -4.389675706624984741e-02 4.031700268387794495e-02
-7.658636569976806641e-02 6.432488560676574707e-01 -2.325737178325653076e-01 4.498418867588043213e-01 2.532716095447540283e-01 3.546522259712219238e-01 -3.210811913013458252e-01 -1.757820099592208862e-01
2.181211113929748535e-01 1.377537846565246582e-01 -1.034238655120134354e-02 -3.135484755039215088e-01 3.619278371334075928e-01 3.592678606510162354e-01 6.521694660186767578e-01 3.868298232555389404e-01
3.209497332572937012e-01 7.561928033828735352e-01 -6.725703179836273193e-02 -5.140103101730346680e-01 -2.361715398728847504e-02 -7.643972337245941162e-02 2.217297255992889404e-01 2.947190962731838226e-02
-2.988542914390563965e-01 5.780193209648132324e-01 -2.754536271095275879e-01 -4.459559451788663864e-03 4.003845155239105225e-01 -2.573162615299224854e-01 4.369594156742095947e-01 -2.885003387928009033e-01
3.101160190999507904e-02 3.279667794704437256e-01 -1.697139441967010498e-01 -5.605343580245971680e-01 2.416418343782424927e-01 1.143101826310157776e-01 6.725080013275146484e-01 1.573213636875152588e-01
1.358043104410171509e-01 2.698961496353149414e-01 -5.591305494308471680e-01 8.230391889810562134e-02 3.534004092216491699e-01 -3.553433716297149658e-02 3.900247514247894287e-01 -5.577082037925720215e-01
4.508481174707412720e-02 2.356760352849960327e-01 -8.078113198280334473e-01 -9.538362920284271240e-02 2.335829585790634155e-01 -6.014453247189521790e-02 4.717086851596832275e-01 -8.919197134673595428e-03
4.021713882684707642e-02 7.411835789680480957e-01 1.897526234388351440e-01 4.671001061797142029e-02 -2.070649564266204834e-01 1.077511161565780640e-01 4.052029252052307129e-01 -4.383674860000610352e-01
-1.114642918109893799e-01 -8.497601002454757690e-02 -3.787495493888854980e-01 5.417430996894836426e-01 4.387243688106536865e-01 3.587099313735961914e-01 4.223209023475646973e-01 -2.095497846603393555e-01
-1.732866093516349792e-02 9.915234148502349854e-02 -1.244513317942619324e-01 7.553768157958984375e-01 4.893303215503692627e-01 1.759523451328277588e-01 3.579906225204467773e-01 -7.228843867778778076e-02
1.714098155498504639e-01 2.268877327442169189e-01 -7.856042683124542236e-02 -4.656942486763000488e-01 2.740347087383270264e-01 3.110821843147277832e-01 7.129901647567749023e-01 1.259988546371459961e-01
2.697242200374603271e-01 5.553929805755615234e-01 2.917836606502532959e-01 4.492740631103515625e-01 3.649958670139312744e-01 3.232671022415161133e-01 -1.728973686695098877e-01 -2.533484101295471191e-01
-3.030373156070709229e-01 5.197783708572387695e-01 1.243598312139511108e-01 1.952242553234100342e-01 4.146054685115814209e-01 4.696037471294403076e-01 5.655397847294807434e-02 -4.345081448554992676e-01
-1.406513452529907227e-01 3.646144270896911621e-01 -8.041852116584777832e-01 1.067116409540176392e-01 2.155917286872863770e-01 1.289299279451370239e-01 3.153547346591949463e-01 1.631596088409423828e-01
-2.617389261722564697e-01 6.075880527496337891e-01 -2.264571338891983032e-01 -3.596909046173095703e-01 2.179249227046966553e-01 -1.005644798278808594e-01 5.242430567741394043e-01 -2.218867391347885132e-01
4.307245612144470215e-01 1.839334517717361450e-01 -1.268842536956071854e-02 -7.286544889211654663e-02 9.876544028520584106e-02 8.318563699722290039e-01 2.262441962957382202e-01 1.491588950157165527e-01
1.215834990143775940e-01 4.971634149551391602e-01 -7.819669246673583984e-01 5.602494627237319946e-02 -4.857204481959342957e-02 2.989557981491088867e-01 -4.688495025038719177e-02 -1.717643588781356812e-01
-2.035843878984451294e-01 4.760334193706512451e-01 2.725683897733688354e-02 2.122835069894790649e-01 5.917637348175048828e-01 4.361717402935028076e-01 -1.440039128065109253e-01 -3.535126745700836182e-01
2.259260714054107666e-01 4.757801070809364319e-02 -1.863056868314743042e-01 3.794967830181121826e-01 5.249946117401123047e-01 3.639541268348693848e-01 3.443320095539093018e-01 4.912429451942443848e-01
2.274182736873626709e-01 2.960149347782135010e-01 -3.979286849498748779e-01 -2.418961375951766968e-01 1.027837395668029785e-01 4.558408260345458984e-01 2.322141379117965698e-01 6.095213294029235840e-01
6.017826795578002930e-01 2.670977413654327393e-01 1.135692745447158813e-01 -3.084302544593811035e-01 9.447281062602996826e-02 6.219729185104370117e-01 1.168868914246559143e-01 2.214750945568084717e-01
2.333935350179672241e-01 5.073679089546203613e-01 -3.569850027561187744e-01 9.625069797039031982e-02 3.542234003543853760e-01 4.796278178691864014e-01 -3.469067215919494629e-01 -2.748482227325439453e-01
3.864097595214843750e-01 6.560478806495666504e-01 -1.547990292310714722e-01 -4.500617738813161850e-03 5.684805512428283691e-01 5.301946029067039490e-02 -2.349062263965606689e-01 -1.230596825480461121e-01
-2.767295837402343750e-01 4.810694158077239990e-01 -8.839149028062820435e-02 2.099912613630294800e-01 4.702676832675933838e-01 2.930795550346374512e-01 1.322423852980136871e-02 -5.769413709640502930e-01
-1.449723392724990845e-01 8.049581050872802734e-01 -3.488190770149230957e-01 -1.694650352001190186e-01 1.361480504274368286e-01 3.356798589229583740e-01 -6.191259622573852539e-02 2.134991735219955444e-01
4.090179204940795898e-01 7.641033530235290527e-01 -1.986038386821746826e-01 1.458983719348907471e-01 3.342391550540924072e-01 -1.267107278108596802e-01 -1.431922018527984619e-01 -1.996123939752578735e-01
3.089043796062469482e-01 3.140132129192352295e-01 -7.102996110916137695e-02 5.904701072722673416e-03 7.822364568710327148e-01 2.952961921691894531e-01 3.342999517917633057e-02 -3.173051178455352783e-01
-1.715268492698669434e-01 3.926580250263214111e-01 -2.635701596736907959e-01 5.660480856895446777e-01 5.850105285644531250e-01 8.215974271297454834e-02 1.293031275272369385e-01 2.466001957654953003e-01
-3.170111477375030518e-01 4.381188452243804932e-01 -1.532146185636520386e-01 1.836733818054199219e-01 4.196999669075012207e-01 5.384636521339416504e-01 6.994859129190444946e-02 -4.235106408596038818e-01
1.360693722963333130e-01 6.702758073806762695e-01 4.195545613765716553e-01 2.004773318767547607e-01 4.292300343513488770e-01 2.566584646701812744e-01 -9.502151608467102051e-02 -2.384475469589233398e-01
3.690989613533020020e-01 3.302035331726074219e-01 -4.476213082671165466e-02 3.907150924205780029e-01 -7.816604524850845337e-02 6.260993480682373047e-01 2.172064483165740967e-01 -3.934218287467956543e-01
6.377402544021606445e-01 4.465052187442779541e-01 1.073918119072914124e-01 -2.888517677783966064e-01 3.169968724250793457e-01 2.338342219591140747e-01 1.184063032269477844e-01 -3.602314591407775879e-01
2.129398882389068604e-01 4.709307551383972168e-01 3.994721770286560059e-01 -7.056734710931777954e-02 3.304050862789154053e-01 -1.458767652511596680e-01 5.560640096664428711e-01 3.587035238742828369e-01
-2.019790261983871460e-01 6.798799037933349609e-01 -4.856178760528564453e-01 9.736207872629165649e-02 -6.817951053380966187e-02 2.446077764034271240e-01 3.103719949722290039e-01 -3.014159798622131348e-01
4.467908143997192383e-01 4.470988512039184570e-01 -2.506254911422729492e-01 -2.217879593372344971e-01 6.325779557228088379e-01 1.780926883220672607e-01 -9.329614043235778809e-02 -2.188645154237747192e-01
-1.229509487748146057e-01 5.382822751998901367e-01 1.025794260203838348e-02 -4.713845849037170410e-01 2.726422250270843506e-01 2.626009471714496613e-02 6.126675009727478027e-01 1.498055905103683472e-01
4.514988064765930176e-01 1.057367697358131409e-01 -2.372893095016479492e-01 3.490237891674041748e-01 2.872252166271209717e-01 -2.170959413051605225e-01 6.821709871292114258e-01 1.088968217372894287e-01
2.118356823921203613e-01 5.497233271598815918e-01 -2.094349563121795654e-01 -6.436938792467117310e-02 6.222069859504699707e-01 3.362519443035125732e-01 -1.093505471944808960e-01 -3.045637309551239014e-01
3.333816826343536377e-01 4.341298639774322510e-01 3.750947713851928711e-01 -1.103581953793764114e-02 -1.149670109152793884e-01 4.252309203147888184e-01 5.834295749664306641e-01 -1.585590839385986328e-01
7.399537414312362671e-02 7.268367409706115723e-01 2.390749007463455200e-01 4.101848602294921875e-01 1.362630426883697510e-01 3.152109980583190918e-01 9.749529510736465454e-02 -3.367396891117095947e-01
5.754529833793640137e-01 5.177956223487854004e-01 4.706458747386932373e-02 2.908608317375183105e-01 1.636811196804046631e-01 1.792231649160385132e-01 9.079188853502273560e-02 -4.967604577541351318e-01
2.594608664512634277e-01 1.652205884456634521e-01 -3.110885918140411377e-01 4.496732950210571289e-01 2.230795472860336304e-01 -1.005050987005233765e-01 5.324481725692749023e-01 -5.128676295280456543e-01
3.106943964958190918e-01 1.397795826196670532e-01 -9.298190474510192871e-02 -2.520647346973419189e-01 4.766386449337005615e-01 1.958023458719253540e-01 5.495009422302246094e-01 4.942410588264465332e-01
-4.564244151115417480e-01 6.129351854324340820e-01 1.242448315024375916e-01 2.686389386653900146e-01 4.626567289233207703e-02 2.191763371229171753e-01 5.253856778144836426e-01 -4.663529619574546814e-02
-1.019044294953346252e-01 5.992761850357055664e-01 -3.448313474655151367e-01 -2.217161655426025391e-01 -1.637823581695556641e-01 6.305602192878723145e-01 1.948833465576171875e-01 2.570216311141848564e-03
3.937965333461761475e-01 8.336834907531738281e-01 -1.010069102048873901e-01 -3.468816876411437988e-01 6.176003813743591309e-02 -2.467246912419795990e-02 1.230820082128047943e-02 -1.216225549578666687e-01
-3.724478185176849365e-01 8.628160357475280762e-01 -3.332835063338279724e-02 1.458064764738082886e-01 -3.177707269787788391e-02 1.943261474370956421e-01 2.356353849172592163e-01 1.282282825559377670e-02
4.844605028629302979e-01 2.106948494911193848e-01 -3.248617649078369141e-01 -9.128256142139434814e-02 4.080396890640258789e-02 5.828173756599426270e-01 6.657746434211730957e-02 5.111402869224548340e-01
2.602458000183105469e-02 5.386050939559936523e-01 9.961339831352233887e-02 -4.240053892135620117e-01 9.651350229978561401e-02 7.865606993436813354e-02 6.327593922615051270e-01 -3.219282329082489014e-01
-2.529913187026977539e-02 7.048519849777221680e-01 -1.162976920604705811e-01 -2.463115602731704712e-01 -1.747390031814575195e-01 5.986984372138977051e-01 1.553117036819458008e-01 -1.235069930553436279e-01
1.870075613260269165e-01 2.924647033214569092e-01 -4.445358216762542725e-01 -4.858313202857971191e-01 3.331470489501953125e-01 3.291530907154083252e-01 2.416434735059738159e-01 4.100342690944671631e-01
-2.302080243825912476e-01 5.084130764007568359e-01 1.039993315935134888e-01 3.446262776851654053e-01 1.727710068225860596e-01 4.760802388191223145e-01 2.123669534921646118e-01 -5.072823166847229004e-01
-4.192929714918136597e-02 3.903177678585052490e-01 1.510695964097976685e-01 4.038245975971221924e-01 1.765054166316986084e-01 5.662546157836914062e-01 3.204286098480224609e-01 -4.533483684062957764e-01
4.719013348221778870e-02 3.596211671829223633e-01 -5.496819615364074707e-01 -2.584777474403381348e-01 3.772566914558410645e-01 9.706967324018478394e-02 2.277455627918243408e-01 5.439407229423522949e-01
2.424819916486740112e-01 -2.711884863674640656e-02 -3.832115232944488525e-01 3.462601304054260254e-01 1.864547729492187500e-01 7.832194864749908447e-02 7.457056641578674316e-01 -2.770258486270904541e-01
2.122932672500610352e-01 2.349991351366043091e-01 1.143377050757408142e-01 6.000714302062988281e-01 5.895490050315856934e-01 3.032047748565673828e-01 9.975129365921020508e-02 2.776629030704498291e-01
7.412257045507431030e-02 1.697759926319122314e-01 4.698602855205535889e-02 7.674539089202880859e-01 4.571873247623443604e-01 1.320190429687500000e-01 3.750306069850921631e-01 8.597362041473388672e-02
-1.146048456430435181e-01 4.594789147377014160e-01 -4.783949255943298340e-02 -5.211798548698425293e-01 2.865033149719238281e-01 2.006320506334304810e-01 6.089668273925781250e-01 9.300475567579269409e-02
-4.540536701679229736e-01 7.574316263198852539e-01 -4.483748227357864380e-02 -1.345434486865997314e-01 2.849756777286529541e-01 1.680992096662521362e-01 2.972333133220672607e-01 4.695068672299385071e-02
3.831403329968452454e-02 -7.575170602649450302e-03 -2.618754506111145020e-01 7.484679818153381348e-01 3.415517508983612061e-01 3.132275342941284180e-01 3.926601707935333252e-01 -2.721263840794563293e-02
8.900314569473266602e-02 2.346430718898773193e-01 -1.497849524021148682e-01 4.873358309268951416e-01 -3.727804422378540039e-01 4.138603508472442627e-01 5.906454324722290039e-01 1.340959221124649048e-01
1.483417302370071411e-01 1.071321219205856323e-01 -2.878999114036560059e-01 3.782846927642822266e-01 5.525262951850891113e-01 3.257496654987335205e-02 4.596332013607025146e-01 4.721468687057495117e-01
5.793576240539550781e-01 5.847184658050537109e-01 -1.454893052577972412e-01 -1.346520185470581055e-01 4.623837769031524658e-01 -1.225355863571166992e-01 3.560056537389755249e-02 -2.303685098886489868e-01
4.692941904067993164e-01 6.390214562416076660e-01 2.563455104827880859e-01 -3.104905486106872559e-01 1.260276883840560913e-01 2.613970041275024414e-01 2.520147264003753662e-01 -2.481416016817092896e-01
-4.702042043209075928e-02 4.269414842128753662e-01 4.427409917116165161e-02 -3.110914304852485657e-02 -1.519143581390380859e-01 7.905707359313964844e-01 3.782746493816375732e-01 -1.463226079940795898e-01
-4.491277411580085754e-02 6.039971113204956055e-01 -3.188823461532592773e-01 2.606133222579956055e-01 2.176175862550735474e-01 2.827455699443817139e-01 -1.912744045257568359e-01 -5.474272966384887695e-01
1.103558689355850220e-01 3.108865916728973389e-01 1.832577139139175415e-01 -4.470285959541797638e-03 8.417920470237731934e-01 1.101449653506278992e-01 2.363572716712951660e-01 -2.845299839973449707e-01
-4.381455481052398682e-01 4.960034489631652832e-01 5.713804811239242554e-02 -1.289746016263961792e-01 2.325143814086914062e-01 3.157635629177093506e-01 6.160057783126831055e-01 -9.421919286251068115e-02
1.750054359436035156e-01 2.546150088310241699e-01 -1.171433851122856140e-01 -4.888156652450561523e-01 5.314371585845947266e-01 2.003140598535537720e-01 4.897902607917785645e-01 2.990576326847076416e-01
1.654714345932006836e-01 7.995671033859252930e-01 -2.844035029411315918e-01 1.754156053066253662e-01 2.432687580585479736e-01 1.056276559829711914e-01 -1.409310251474380493e-01 -3.625701367855072021e-01
2.156031429767608643e-01 4.542829692363739014e-01 1.400350928306579590e-01 5.353260040283203125e-01 -6.179326027631759644e-02 1.935537159442901611e-01 3.133322596549987793e-01 -5.490902066230773926e-01
-3.659239737316966057e-03 4.986758530139923096e-01 -6.639211773872375488e-01 3.027047216892242432e-01 -1.133491992950439453e-01 2.964038252830505371e-01 3.234072029590606689e-01 1.165855303406715393e-01
6.893683671951293945e-01 1.980904042720794678e-01 -2.336676567792892456e-01 2.727985680103302002e-01 1.217975467443466187e-01 -1.800627261400222778e-01 5.539312958717346191e-01 -4.914008453488349915e-02
1.262803673744201660e-01 1.460304856300354004e-01 -4.262232035398483276e-02 4.899841547012329102e-01 6.747378706932067871e-01 2.996865510940551758e-01 2.567250430583953857e-01 3.314157426357269287e-01
-9.755963087081909180e-02 3.063486218452453613e-01 6.092872470617294312e-02 4.503979086875915527e-01 6.733905673027038574e-01 -1.608010940253734589e-02 3.939554095268249512e-01 2.848644554615020752e-01
-1.004580184817314148e-01 2.452887743711471558e-01 -1.212781444191932678e-01 -4.016410708427429199e-01 4.441684186458587646e-01 4.451681300997734070e-02 7.127165198326110840e-01 2.156049609184265137e-01
-1.665068864822387695e-01 2.131312638521194458e-01 -9.600955992937088013e-02 5.461379885673522949e-01 6.353804469108581543e-01 3.493897318840026855e-01 1.957601755857467651e-01 2.350795120000839233e-01
-2.643094956874847412e-01 8.733617067337036133e-01 1.017545089125633240e-01 1.809356957674026489e-01 1.990905106067657471e-01 4.688124172389507294e-03 2.827627062797546387e-01 -6.837052851915359497e-02
5.987729430198669434e-01 5.544536709785461426e-01 -1.505966931581497192e-01 1.445891857147216797e-01 4.781332612037658691e-01 -1.196049451828002930e-01 -1.011028289794921875e-01 -1.932055652141571045e-01
2.339171469211578369e-01 8.886560052633285522e-02 -1.554003916680812836e-02 5.046768188476562500e-01 5.025958418846130371e-01 2.696017324924468994e-01 4.218831956386566162e-01 4.232876598834991455e-01
2.429945766925811768e-01 9.044255316257476807e-02 1.141551882028579712e-01 -1.565936505794525146e-01 3.283036947250366211e-01 1.405393183231353760e-01 7.214280962944030762e-01 4.972201287746429443e-01
3.378728032112121582e-01 1.570610255002975464e-01 -2.087260186672210693e-01 3.752816021442413330e-01 5.642117857933044434e-01 -2.699260711669921875e-01 5.215347409248352051e-01 -1.165228113532066345e-01
-1.779335141181945801e-01 5.155818462371826172e-01 -4.371635988354682922e-02 2.460746616125106812e-01 6.082856059074401855e-01 -3.617190420627593994e-01 3.160717785358428955e-01 -1.982366144657135010e-01
3.701958060264587402e-01 7.256357073783874512e-01 -1.520501226186752319e-01 -4.952225685119628906e-01 1.540081501007080078e-01 -8.195643126964569092e-02 1.926943212747573853e-01 -2.183811552822589874e-02
8.233015239238739014e-02 1.829044818878173828e-01 2.033320963382720947e-01 -2.396851591765880585e-02 1.808364838361740112e-01 1.342636644840240479e-01 8.593652248382568359e-01 -3.586252629756927490e-01
2.747168838977813721e-01 7.670964598655700684e-01 2.155553102493286133e-01 7.637216150760650635e-02 2.626601457595825195e-01 3.119771182537078857e-01 -4.986115545034408569e-02 -3.391027748584747314e-01
4.743780791759490967e-01 6.407776474952697754e-01 7.734800875186920166e-02 -2.928054034709930420e-01 4.759169518947601318e-01 1.891800910234451294e-01 -4.581156373023986816e-02 9.092275798320770264e-02
4.637044370174407959e-01 6.174018979072570801e-01 2.391397655010223389e-01 2.899550497531890869e-01 1.808792948722839355e-01 4.156344234943389893e-01 -1.235453188419342041e-01 -2.044466435909271240e-01
2.195750772953033447e-01 6.295152306556701660e-01 -1.429800987243652344e-01 3.688919246196746826e-01 -2.606154382228851318e-01 2.467203736305236816e-01 1.629185527563095093e-01 -4.935981035232543945e-01
2.829446494579315186e-01 3.364269137382507324e-01 -3.933824226260185242e-02 -5.908845663070678711e-01 1.916882097721099854e-01 3.438083827495574951e-01 4.582545161247253418e-01 3.018634915351867676e-01
1.012008115649223328e-01 7.784405946731567383e-01 2.858034372329711914e-01 -4.781173169612884521e-02 -1.513796001672744751e-01 2.041479200124740601e-01 3.905296027660369873e-01 2.875994741916656494e-01
3.522098958492279053e-01 5.102412700653076172e-01 6.879998743534088135e-02 1.858608126640319824e-01 -1.027060374617576599e-01 5.075348019599914551e-01 3.067105710506439209e-01 -4.627235233783721924e-01
5.132012963294982910e-01 2.689568884670734406e-02 -4.468345642089843750e-01 2.462623566389083862e-01 3.989697098731994629e-01 1.516835689544677734e-01 4.749141037464141846e-01 2.605122029781341553e-01
-3.806416690349578857e-01 6.503967046737670898e-01 3.319203387945890427e-03 -2.643965184688568115e-01 2.091665565967559814e-01 9.513379633426666260e-02 5.561673641204833984e-01 -7.508712355047464371e-03
1.042042896151542664e-01 3.345401883125305176e-01 -6.925538182258605957e-01 -8.533003181219100952e-02 4.410985112190246582e-01 4.011335596442222595e-02 1.037243977189064026e-01 -4.282249510288238525e-01
-8.332373946905136108e-02 6.554297804832458496e-01 2.067742943763732910e-01 -1.810616403818130493e-01 3.595136404037475586e-01 3.066814541816711426e-01 1.873470097780227661e-01 4.790904223918914795e-01
-7.804370671510696411e-02 2.517427802085876465e-01 -2.915267832577228546e-02 -3.930434584617614746e-03 8.784698843955993652e-01 -1.826866157352924347e-02 3.837424218654632568e-01 -1.018239557743072510e-01
-1.801641583442687988e-01 3.346386849880218506e-01 -2.302614450454711914e-01 -4.684808552265167236e-01 4.329237937927246094e-01 1.201063245534896851e-01 6.035774946212768555e-01 1.300334632396697998e-01
-5.274865403771400452e-02 1.745973974466323853e-01 -1.599440872669219971e-01 5.516914725303649902e-01 3.862684965133666992e-01 -1.332333981990814209e-01 6.845555305480957031e-01 3.488546982407569885e-02
1.995989531278610229e-01 3.819994032382965088e-01 -2.926611602306365967e-01 2.418779879808425903e-01 6.650975942611694336e-01 3.884353637695312500e-01 -2.247005403041839600e-01 -1.623394191265106201e-01
-3.830527067184448242e-01 4.496260881423950195e-01 -1.641033291816711426e-01 2.941302359104156494e-01 3.325994312763214111e-01 2.628182470798492432e-01 1.110587790608406067e-01 -5.879070162773132324e-01
2.701065242290496826e-01 2.196080386638641357e-01 4.715624824166297913e-02 6.560634374618530273e-01 5.193368196487426758e-01 3.653071820735931396e-01 1.349118947982788086e-01 1.575136482715606689e-01
1.187330577522516251e-02 5.092113614082336426e-01 -2.341843247413635254e-01 4.457957744598388672e-01 6.141008734703063965e-01 9.904100000858306885e-02 -1.454979628324508667e-01 2.808701097965240479e-01
3.330772817134857178e-01 7.874709963798522949e-01 3.254367411136627197e-02 -2.167520225048065186e-01 1.668969243764877319e-01 3.452792763710021973e-01 -8.665937185287475586e-02 -2.575389742851257324e-01
2.764843031764030457e-02 6.254425644874572754e-01 9.877807646989822388e-02 -4.727343022823333740e-01 3.306697607040405273e-01 1.083262078464031219e-02 4.859680533409118652e-01 1.708731502294540405e-01
3.095252513885498047e-01 5.433248281478881836e-01 -3.272570669651031494e-01 -9.317583404481410980e-03 5.876598954200744629e-01 6.453901529312133789e-02 -2.569308690726757050e-02 -3.894080519676208496e-01
-8.522495627403259277e-02 3.077526390552520752e-01 -5.781108736991882324e-01 -2.649059891700744629e-01 4.432155191898345947e-02 4.092106521129608154e-01 5.676728487014770508e-01 4.435748234391212463e-02
4.744744002819061279e-01 1.194326132535934448e-01 -3.270550966262817383e-01 -2.741486728191375732e-01 4.689622223377227783e-01 5.736575722694396973e-01 -7.730162143707275391e-02 1.533078253269195557e-01
4.767165184020996094e-01 3.346492946147918701e-01 -1.522658318281173706e-01 2.880376530811190605e-03 6.924814581871032715e-01 2.422889322042465210e-01 -1.057354509830474854e-01 -2.968898415565490723e-01
6.017135828733444214e-02 2.289844751358032227e-01 -1.143370792269706726e-01 -3.717682063579559326e-01 5.058659315109252930e-01 1.987798959016799927e-01 5.743878483772277832e-01 4.090550243854522705e-01
-2.829308994114398956e-02 3.917844891548156738e-01 2.640157043933868408e-01 4.206920862197875977e-01 -6.123007088899612427e-02 5.627523660659790039e-01 4.668967723846435547e-01 -2.461428344249725342e-01
-3.046898841857910156e-01 8.032456636428833008e-01 -1.584550589323043823e-01 1.515291780233383179e-01 -9.420818090438842773e-02 1.463195532560348511e-01 3.003229796886444092e-01 3.056353032588958740e-01
-2.401159405708312988e-01 6.005547046661376953e-01 -2.374050170183181763e-01 -2.888299822807312012e-01 4.642258882522583008e-01 -6.704047322273254395e-02 3.380927145481109619e-01 -3.280057609081268311e-01
3.891202211380004883e-01 7.707338333129882812e-01 2.268611788749694824e-01 -2.578240036964416504e-01 1.359982937574386597e-01 8.771959692239761353e-02 1.186131462454795837e-01 -3.104130625724792480e-01
2.615786492824554443e-01 9.181964397430419922e-02 -1.906243115663528442e-01 -6.392939388751983643e-02 7.481120228767395020e-01 8.598031103610992432e-02 3.795653283596038818e-01 -4.142307639122009277e-01
-6.051325052976608276e-02 7.029777169227600098e-01 -1.726393699645996094e-01 4.571380615234375000e-01 -7.706885039806365967e-02 4.398092627525329590e-01 2.450317144393920898e-01 -6.299793720245361328e-02
1.259410083293914795e-01 1.646873950958251953e-01 3.491448163986206055e-01 1.769712269306182861e-01 -8.465402061119675636e-04 2.228494286537170410e-01 8.290231823921203613e-01 2.585612833499908447e-01
3.824490904808044434e-01 6.929446458816528320e-01 -5.514480471611022949e-01 -2.804493159055709839e-02 1.540370937436819077e-02 1.086202785372734070e-01 -1.819023936986923218e-01 -1.534756869077682495e-01
4.104519486427307129e-01 5.949739217758178711e-01 -9.585788100957870483e-02 2.519497275352478027e-01 5.373618602752685547e-01 2.233069390058517456e-01 -2.479473501443862915e-01 -6.903703510761260986e-02
3.683161735534667969e-01 6.251410245895385742e-01 -2.716730237007141113e-01 2.619038522243499756e-01 3.027249872684478760e-01 2.185706049203872681e-01 -2.166721373796463013e-01 -3.804991841316223145e-01
-1.212042290717363358e-02 -2.250349149107933044e-02 -5.293984413146972656e-01 1.923161894083023071e-01 4.398005008697509766e-01 2.918778359889984131e-01 4.391053915023803711e-01 -4.589855670928955078e-01
5.980830192565917969e-01 1.856388896703720093e-01 -2.015705108642578125e-01 -2.165260761976242065e-01 7.574104517698287964e-02 6.893232464790344238e-01 1.262419670820236206e-01 1.532333046197891235e-01
-3.949443101882934570e-01 7.003981471061706543e-01 -3.724370598793029785e-01 8.911171555519104004e-02 1.275557428598403931e-01 -2.032695114612579346e-01 3.556660115718841553e-01 -1.507440656423568726e-01
2.137196063995361328e-02 3.103376030921936035e-01 1.538824737071990967e-01 2.994108200073242188e-01 7.989551424980163574e-01 1.435170788317918777e-02 3.258370459079742432e-01 2.126078307628631592e-01
-1.177195459604263306e-01 7.112816572189331055e-01 2.890930175781250000e-01 3.558446839451789856e-02 3.585090637207031250e-01 4.336642622947692871e-01 1.349504888057708740e-01 -2.461186647415161133e-01
1.502960175275802612e-01 4.006848037242889404e-01 -5.269795656204223633e-01 3.169172108173370361e-01 -3.837031126022338867e-01 2.619432210922241211e-01 3.580179810523986816e-01 3.077330589294433594e-01
1.050488650798797607e-01 3.374054431915283203e-01 -6.829284131526947021e-02 -3.596638515591621399e-02 8.811457753181457520e-01 2.906457185745239258e-01 -3.733967244625091553e-02 -8.293240517377853394e-02
-1.782674640417098999e-01 4.969400763511657715e-01 -4.005686342716217041e-01 -2.622417807579040527e-01 2.773026823997497559e-01 -1.407762318849563599e-01 4.896475374698638916e-01 -3.944308161735534668e-01
-1.042997166514396667e-01 3.456878960132598877e-01 -6.546099781990051270e-01 -1.996643543243408203e-01 -3.344898286741226912e-04 3.809293806552886963e-01 4.725077450275421143e-01 -1.813027262687683105e-01
7.990702986717224121e-01 1.495105028152465820e-01 -1.868400871753692627e-01 2.397561371326446533e-01 2.319287508726119995e-01 8.367423713207244873e-02 3.620582818984985352e-01 2.342270463705062866e-01
3.344324603676795959e-02 7.123413085937500000e-01 -3.694263994693756104e-01 2.291910350322723389e-01 4.289676249027252197e-01 1.122931838035583496e-01 -8.221702277660369873e-02 -3.147450387477874756e-01
1.928346231579780579e-02 4.163467288017272949e-01 -1.960217952728271484e-01 -5.172681212425231934e-01 3.788959980010986328e-01 1.125324815511703491e-01 4.971621632575988770e-01 3.419018983840942383e-01
-2.357479631900787354e-01 3.123331964015960693e-01 -6.617383658885955811e-02 -1.594175398349761963e-01 4.835007190704345703e-01 2.671041525900363922e-02 6.692935824394226074e-01 -3.669298887252807617e-01
2.439059615135192871e-01 4.837105870246887207e-01 3.076331019401550293e-01 1.415033638477325439e-01 1.509490907192230225e-01 6.115758419036865234e-01 1.714672446250915527e-01 -4.070147871971130371e-01
-1.404066681861877441e-01 3.371969759464263916e-01 -1.194223295897245407e-02 1.923458464443683624e-02 8.138085007667541504e-01 -6.108400225639343262e-02 3.764656782150268555e-01 -2.415153533220291138e-01
1.537365913391113281e-01 7.500504851341247559e-01 -3.920326828956604004e-01 -4.090100526809692383e-01 2.468507438898086548e-01 -1.497314497828483582e-02 8.928298950195312500e-03 -1.776824444532394409e-01
9.981171041727066040e-02 5.300773382186889648e-01 -6.503217816352844238e-01 -9.235052764415740967e-02 4.762486219406127930e-01 -9.156869351863861084e-02 9.839314222335815430e-02 -1.809138357639312744e-01
-3.887202963232994080e-02 6.406537890434265137e-01 6.741435825824737549e-02 2.388904392719268799e-01 -2.456143647432327271e-01 1.339971870183944702e-01 4.346419572830200195e-01 -5.091591477394104004e-01
5.603253841400146484e-01 9.909632802009582520e-02 -5.685843229293823242e-01 1.392588615417480469e-01 1.308342367410659790e-01 1.440022978931665421e-02 5.619531869888305664e-01 2.043873444199562073e-02
2.382879704236984253e-01 2.212944775819778442e-01 -3.361637890338897705e-01 1.143921464681625366e-01 7.309229373931884766e-01 -3.541054576635360718e-02 2.781260609626770020e-01 -3.940809071063995361e-01
-7.704152911901473999e-02 8.101603388786315918e-01 -7.714858651161193848e-02 3.066595494747161865e-01 -1.910726428031921387e-01 4.316599965095520020e-01 -1.224439218640327454e-02 1.213417202234268188e-01
3.297982513904571533e-01 6.825914978981018066e-01 3.064711987972259521e-01 -1.139551401138305664e-01 1.011830046772956848e-01 5.021076798439025879e-01 7.968330383300781250e-02 2.229169458150863647e-01
-3.073492944240570068e-01 6.478373408317565918e-01 -5.022390931844711304e-02 2.616533637046813965e-01 -1.794830262660980225e-01 1.981772929430007935e-01 5.287156701087951660e-01 2.526452839374542236e-01
-2.146879881620407104e-01 8.247421383857727051e-01 -1.618815809488296509e-01 1.173832044005393982e-01 -2.006883919239044189e-01 3.342841863632202148e-01 2.243863344192504883e-01 1.770710647106170654e-01
4.201732203364372253e-02 1.677899360656738281e-01 3.107839524745941162e-01 2.071405798196792603e-01 2.386162281036376953e-01 4.862355291843414307e-01 5.185891985893249512e-01 -5.179669857025146484e-01
2.130638659000396729e-01 6.904603242874145508e-01 6.132975686341524124e-03 5.053121447563171387e-01 3.816547691822052002e-01 1.704364717006683350e-01 -9.602024406194686890e-02 -1.963707953691482544e-01
3.991962969303131104e-01 7.167173177003860474e-02 -5.288012027740478516e-01 2.722587883472442627e-01 4.519873857498168945e-01 3.149667680263519287e-01 8.855866640806198120e-02 -4.128080904483795166e-01
4.206744730472564697e-01 7.071443796157836914e-01 2.615142166614532471e-01 1.990535408258438110e-01 1.315835583955049515e-02 4.067819714546203613e-01 2.177895158529281616e-01 4.348444193601608276e-02
3.816662728786468506e-01 7.930524349212646484e-01 2.850027084350585938e-01 8.185355365276336670e-02 1.865690648555755615e-01 1.686078161001205444e-01 4.304051864892244339e-03 -2.724283337593078613e-01
-9.067817777395248413e-02 1.736833006143569946e-01 -3.297953903675079346e-01 -3.936934471130371094e-01 5.656958222389221191e-01 3.443034589290618896e-01 4.299267530441284180e-01 2.728704214096069336e-01
-2.715849876403808594e-01 7.036510109901428223e-01 -3.064562678337097168e-01 3.024387657642364502e-01 8.084146305918693542e-03 2.718533575534820557e-01 2.251305133104324341e-01 -3.479639291763305664e-01
6.133311986923217773e-01 5.110606551170349121e-01 1.210024463944137096e-03 2.267193421721458435e-02 4.832585752010345459e-01 5.996524170041084290e-02 3.447595238685607910e-02 -3.518566787242889404e-01
1.520847082138061523e-01 2.472759783267974854e-01 -1.642143726348876953e-01 -2.671325206756591797e-01 4.091664552688598633e-01 4.279588460922241211e-01 3.347963988780975342e-01 5.956040024757385254e-01
-3.807670995593070984e-02 1.805424541234970093e-01 -3.575239777565002441e-01 -3.634319603443145752e-01 3.414789736270904541e-01 1.887992471456527710e-01 6.900298595428466797e-01 2.786650657653808594e-01
1.994360387325286865e-01 3.071915730834007263e-02 1.339759975671768188e-01 6.546332836151123047e-01 5.834510177373886108e-02 1.850509494543075562e-01 6.640776395797729492e-01 -1.847705692052841187e-01
-6.191990105435252190e-04 7.846058607101440430e-01 -2.175992727279663086e-01 4.672754406929016113e-01 2.013044208288192749e-01 7.253411412239074707e-02 -2.495252937078475952e-01 -1.031984090805053711e-01
5.315350890159606934e-01 1.582186967134475708e-01 -2.218116968870162964e-01 -3.578158840537071228e-02 -2.112344801425933838e-01 6.674712300300598145e-01 3.687986731529235840e-01 -1.257225573062896729e-01
-1.558779478073120117e-01 2.832427322864532471e-01 -4.283519685268402100e-01 -4.011574685573577881e-01 2.667236924171447754e-01 1.194162443280220032e-01 6.755917072296142578e-01 9.610972553491592407e-02
