# Supplementary material for: Where is your field going? A machine learning approach to study the relative motion of the domains of physics
Source: PLoS One. 2020 Jun 18;15(6):e0233997. doi: 10.1371/journal.pone.0233997 (PMC7302634; doi:10.1371/journal.pone.0233997)
Supplement: S13 Data — (ZIP) [file pone.0233997.s013.zip › 12/Pacs4Run_12_VS_500_embeddings2002-2006ED8.txt]

7.133468389511108398e-01 2.138174027204513550e-01 -2.079692780971527100e-01 -8.235070109367370605e-02 5.362863466143608093e-02 1.939502060413360596e-01 -3.761882781982421875e-01 -4.619256258010864258e-01
4.751434326171875000e-01 2.165559828281402588e-01 1.822323501110076904e-01 4.407821595668792725e-01 -2.075214087963104248e-01 -2.399823069572448730e-01 -4.383071660995483398e-01 -4.550549089908599854e-01
7.598416209220886230e-01 7.985066622495651245e-02 1.310310512781143188e-01 4.488451182842254639e-01 -2.264319807291030884e-01 -1.586602479219436646e-01 2.045475840568542480e-01 -2.816902101039886475e-01
5.088603496551513672e-01 -1.355506479740142822e-01 -3.075343668460845947e-01 4.986574649810791016e-01 -2.648373246192932129e-01 -2.525933980941772461e-01 -2.487475574016571045e-01 -4.285244345664978027e-01
6.718005537986755371e-01 4.142730962485074997e-03 -3.113276362419128418e-01 4.958499670028686523e-01 1.156042702496051788e-02 4.521702975034713745e-02 -4.513053297996520996e-01 -4.493930377066135406e-03
4.870741665363311768e-01 -7.208583950996398926e-01 -5.075277015566825867e-02 2.438672482967376709e-01 -2.080353945493698120e-01 1.256190389394760132e-01 -2.880848348140716553e-01 -1.975424289703369141e-01
4.446262121200561523e-01 -2.770558893680572510e-01 3.733691573143005371e-01 -1.249454990029335022e-01 -3.914989531040191650e-01 4.734903275966644287e-01 -4.340181648731231689e-01 -6.852370500564575195e-02
5.745610594749450684e-01 -7.187784314155578613e-01 3.697868064045906067e-02 1.304637491703033447e-01 -2.594389021396636963e-01 1.625009924173355103e-01 -1.387003958225250244e-01 -1.479730755090713501e-01
5.717797875404357910e-01 -7.437150459736585617e-03 2.851176261901855469e-01 3.719580769538879395e-01 2.156093865633010864e-01 -4.098894298076629639e-01 -2.424041973426938057e-03 -4.887382686138153076e-01
4.469884037971496582e-01 -6.287762522697448730e-01 7.248812913894653320e-02 1.161056011915206909e-01 -2.433424293994903564e-01 -2.727555111050605774e-02 -5.415097475051879883e-01 -1.814237534999847412e-01
4.489347934722900391e-01 -7.254889607429504395e-02 -1.579027473926544189e-01 3.534799218177795410e-01 1.208495721220970154e-01 1.573828756809234619e-01 -7.645552158355712891e-01 -1.392633169889450073e-01
5.220335125923156738e-01 -2.055885493755340576e-01 9.923515468835830688e-02 1.537037342786788940e-01 -1.242611780762672424e-01 -5.604993104934692383e-01 -4.070646166801452637e-01 -3.955249190330505371e-01
3.932330310344696045e-01 7.420090585947036743e-02 -8.598615974187850952e-02 -6.199414730072021484e-01 -2.154483050107955933e-01 1.252419799566268921e-01 -4.495330154895782471e-01 -4.289026856422424316e-01
6.176802515983581543e-01 -1.738475561141967773e-01 -1.884533613920211792e-01 6.283977627754211426e-01 7.331148535013198853e-02 -5.008994415402412415e-02 1.717149615287780762e-01 -3.471026122570037842e-01
1.767182052135467529e-01 -6.908101439476013184e-01 2.545760869979858398e-01 -9.578716754913330078e-02 -8.805684000253677368e-02 2.015317678451538086e-01 -8.398338407278060913e-02 -6.017852425575256348e-01
4.319164752960205078e-01 -4.699362218379974365e-01 -2.186143845319747925e-01 2.391000464558601379e-02 -5.985584855079650879e-02 1.212814748287200928e-01 -7.248545885086059570e-01 -2.318999357521533966e-02
3.630899190902709961e-01 -4.312787055969238281e-01 2.479098886251449585e-01 -4.310121759772300720e-03 -5.349729061126708984e-01 -2.094128634780645370e-03 -2.817748486995697021e-01 -5.050634145736694336e-01
1.275794655084609985e-01 -4.423081576824188232e-01 3.267243802547454834e-01 7.208465784788131714e-02 3.608012497425079346e-01 5.446532368659973145e-01 -3.906245231628417969e-01 -3.110137879848480225e-01
3.468908071517944336e-01 -7.015672326087951660e-01 -3.940168321132659912e-01 -3.612539172172546387e-02 2.922061085700988770e-01 1.431314796209335327e-01 -2.399368286132812500e-01 -2.597594559192657471e-01
3.172393739223480225e-01 -3.096898198127746582e-01 4.695925712585449219e-01 3.528065681457519531e-01 -8.721546083688735962e-02 4.097204804420471191e-01 2.499778196215629578e-02 -5.313751101493835449e-01
4.430005848407745361e-01 -3.320472538471221924e-01 -2.177969813346862793e-01 1.938156038522720337e-02 5.717014521360397339e-02 2.386191301047801971e-02 -7.984941005706787109e-01 -6.521889567375183105e-02
2.912793159484863281e-01 -9.284097701311111450e-02 8.757023513317108154e-02 4.525066912174224854e-01 -3.517168164253234863e-01 2.475498169660568237e-01 -4.417839050292968750e-01 -5.603100061416625977e-01
3.508290052413940430e-01 -2.816314399242401123e-01 3.579142987728118896e-01 4.550715386867523193e-01 -2.544989585876464844e-01 1.429179906845092773e-01 -7.395751774311065674e-02 -6.097089052200317383e-01
4.769354760646820068e-01 1.014783456921577454e-01 -2.707197666168212891e-01 -3.643319904804229736e-01 -2.991414964199066162e-01 -1.063173711299896240e-01 -1.038681790232658386e-01 -6.668059825897216797e-01
2.771238088607788086e-01 -6.535025835037231445e-01 2.061851620674133301e-01 -8.740253001451492310e-02 -2.286857664585113525e-01 3.003358840942382812e-01 4.969683662056922913e-02 -5.486498475074768066e-01
2.165111601352691650e-01 3.522951602935791016e-01 -2.089261263608932495e-01 -5.424913763999938965e-02 1.482110321521759033e-01 1.373640745878219604e-01 -1.803022027015686035e-01 -8.420651555061340332e-01
4.946168959140777588e-01 1.851458847522735596e-01 -3.237987756729125977e-01 -1.696458309888839722e-01 -2.773484885692596436e-01 -2.120365053415298462e-01 -4.142238795757293701e-01 -5.422055125236511230e-01
2.526658177375793457e-01 -2.815065085887908936e-01 -1.446873135864734650e-02 4.659883677959442139e-01 -6.427236646413803101e-02 2.185919284820556641e-01 1.573502719402313232e-01 -7.502580285072326660e-01
2.241522818803787231e-01 -1.949015557765960693e-01 3.012377619743347168e-01 4.697659909725189209e-01 -2.330198734998703003e-01 2.430609315633773804e-01 -3.855906724929809570e-01 -5.816249847412109375e-01
6.008865237236022949e-01 -6.361765861511230469e-01 -3.042226098477840424e-02 8.606234937906265259e-02 -2.728042006492614746e-01 3.989493101835250854e-02 -3.862736821174621582e-01 -2.571426145732402802e-02
6.906870007514953613e-01 -1.913200169801712036e-01 1.983016580343246460e-01 8.216394484043121338e-02 -2.373693883419036865e-01 -3.914121389389038086e-01 -4.789735972881317139e-01 -3.619781136512756348e-02
3.498616516590118408e-01 -5.208138227462768555e-01 1.905428618192672729e-01 -1.089821308851242065e-01 -4.584978222846984863e-01 2.856131792068481445e-01 -2.927212417125701904e-01 -4.250711202621459961e-01
5.306220054626464844e-01 -5.293688178062438965e-01 -6.481372565031051636e-02 3.479304909706115723e-01 -1.623015254735946655e-01 2.969721257686614990e-01 2.756672203540802002e-01 -3.498942255973815918e-01
4.531770944595336914e-01 -2.272303700447082520e-01 1.690577715635299683e-02 -8.192269504070281982e-02 -5.315150022506713867e-01 6.309452652931213379e-01 -1.431011706590652466e-01 -1.868731826543807983e-01
1.608418673276901245e-01 -3.985886275768280029e-01 4.104552268981933594e-01 2.614937424659729004e-01 2.824611663818359375e-01 5.476561784744262695e-01 -1.886691153049468994e-01 -4.038524627685546875e-01
4.182263314723968506e-01 -2.828999795019626617e-02 5.151305198669433594e-01 -5.623159408569335938e-01 1.541964262723922729e-01 9.260486066341400146e-02 -3.224337697029113770e-01 -3.262087106704711914e-01
6.897835731506347656e-01 -2.017778009176254272e-01 2.634107172489166260e-01 -3.655257821083068848e-02 -5.957835912704467773e-01 1.122288629412651062e-01 -2.065824121236801147e-01 -5.033252388238906860e-02
5.373572111129760742e-01 2.510999739170074463e-01 -2.043661475181579590e-01 -1.059702932834625244e-01 -4.448013901710510254e-01 5.251413211226463318e-03 -3.734426796436309814e-01 -5.078045725822448730e-01
3.431264162063598633e-01 9.116833657026290894e-02 -2.045280337333679199e-01 -5.835032463073730469e-01 8.594004809856414795e-02 1.400285512208938599e-01 -1.016226559877395630e-01 -6.740357279777526855e-01
3.327184617519378662e-01 -3.154626190662384033e-01 2.484288066625595093e-01 2.822463512420654297e-01 -4.324171841144561768e-01 3.180462121963500977e-01 -3.885125219821929932e-01 -4.575171470642089844e-01
4.202574193477630615e-01 -5.857827663421630859e-01 8.495175093412399292e-02 3.743550479412078857e-01 -7.702810317277908325e-02 5.015004873275756836e-01 -2.172260880470275879e-01 -1.681086122989654541e-01
3.273974061012268066e-01 -5.281587839126586914e-01 1.963301002979278564e-01 -1.079559605568647385e-02 -4.620755910873413086e-01 3.278809189796447754e-01 -1.887493431568145752e-01 -4.674946069717407227e-01
7.210313677787780762e-01 -1.761903241276741028e-02 4.180900752544403076e-01 -4.541241824626922607e-01 1.669771671295166016e-01 -1.941403895616531372e-01 -1.465921998023986816e-01 -1.082320958375930786e-01
5.170956850051879883e-01 -6.068048998713493347e-02 -3.765236437320709229e-01 3.732350170612335205e-01 2.161730974912643433e-01 1.739805750548839569e-02 -6.256687045097351074e-01 -9.675137698650360107e-02
3.651546835899353027e-01 -4.901642799377441406e-01 -2.969145774841308594e-01 1.208901288919150829e-03 -3.320057094097137451e-01 4.319544732570648193e-01 -1.194041687995195389e-02 -4.912090301513671875e-01
1.599036157131195068e-01 -6.383208632469177246e-01 6.692219525575637817e-02 -1.524411588907241821e-01 8.425347506999969482e-02 3.889888226985931396e-01 5.555001646280288696e-02 -6.146248579025268555e-01
4.561031162738800049e-01 -4.843015968799591064e-02 -2.231816649436950684e-01 3.288431167602539062e-01 1.440139263868331909e-01 8.522881567478179932e-02 -7.674826979637145996e-01 -1.210080608725547791e-01
3.044634759426116943e-01 -2.032206952571868896e-01 2.752371430397033691e-01 5.312894582748413086e-01 -2.452635169029235840e-01 3.521392643451690674e-01 -2.891370952129364014e-01 -4.901252985000610352e-01
3.922360539436340332e-01 -8.035797476768493652e-01 2.063886076211929321e-02 -1.441318169236183167e-02 1.356932073831558228e-01 3.940708339214324951e-01 -6.219174340367317200e-02 -1.490117162466049194e-01
6.203920245170593262e-01 2.163056880235671997e-01 4.528960585594177246e-02 -3.640699088573455811e-01 -4.032640755176544189e-01 1.631848514080047607e-01 -1.258354485034942627e-01 -4.781650602817535400e-01
3.707211315631866455e-01 -5.890792012214660645e-01 -1.644389480352401733e-01 1.014053821563720703e-01 -2.055742889642715454e-01 3.284321129322052002e-01 1.566706597805023193e-01 -5.509576797485351562e-01
5.625118613243103027e-01 6.939918268471956253e-03 -2.954146265983581543e-01 5.918814539909362793e-01 -1.918638357892632484e-03 2.578412592411041260e-01 2.425080984830856323e-01 -3.473369181156158447e-01
2.239441722631454468e-01 -4.043409526348114014e-01 1.767816692590713501e-01 -1.322376281023025513e-01 2.994695119559764862e-02 -3.366451263427734375e-01 -6.749776750802993774e-02 -7.866613864898681641e-01
4.168245792388916016e-01 -2.978542447090148926e-01 -3.063563629984855652e-02 -2.017186284065246582e-01 -5.216112136840820312e-01 6.091237664222717285e-01 -1.323859542608261108e-01 -1.878165751695632935e-01
4.348616898059844971e-01 -3.510937392711639404e-01 1.915258020162582397e-01 5.478287339210510254e-01 -2.647887170314788818e-01 2.616636455059051514e-01 -2.802733182907104492e-01 -3.656446039676666260e-01
1.515492349863052368e-01 -5.446081161499023438e-01 2.397362291812896729e-01 3.552275002002716064e-01 7.428146153688430786e-02 9.954645484685897827e-02 -1.183106601238250732e-01 -6.836302280426025391e-01
4.148116409778594971e-01 -1.695798337459564209e-01 -1.728814244270324707e-01 1.230260357260704041e-01 1.109124347567558289e-01 -5.969639495015144348e-02 -8.462511897087097168e-01 -1.488098651170730591e-01
3.459052741527557373e-01 -4.881833791732788086e-01 5.705080628395080566e-01 5.878529325127601624e-02 -1.346746385097503662e-01 3.848693668842315674e-01 7.268610596656799316e-02 -3.762265145778656006e-01
4.274167716503143311e-01 -3.446211516857147217e-01 -1.087754815816879272e-01 7.024924736469984055e-03 1.161054149270057678e-01 -2.036494612693786621e-01 -6.841475367546081543e-01 -4.045468568801879883e-01
1.202486380934715271e-01 -6.234793663024902344e-01 2.930464409291744232e-02 2.029046267271041870e-01 3.987035751342773438e-01 1.218756884336471558e-01 -1.214115470647811890e-01 -6.051658987998962402e-01
5.048912167549133301e-01 -1.760425567626953125e-01 -3.023757040500640869e-01 5.739117264747619629e-01 1.077627837657928467e-01 2.822034358978271484e-01 3.017205297946929932e-01 -3.331682682037353516e-01
1.057131066918373108e-01 -3.877681493759155273e-01 4.699898064136505127e-01 1.571002304553985596e-01 4.249697327613830566e-01 3.556586802005767822e-01 -2.796672284603118896e-01 -4.556135833263397217e-01
4.074704051017761230e-01 -2.586634457111358643e-01 2.414316684007644653e-01 3.020272552967071533e-01 -4.841649234294891357e-01 -4.271158948540687561e-02 -3.473729193210601807e-01 -5.105323791503906250e-01
4.256722927093505859e-01 1.576212495565414429e-01 -4.171072840690612793e-01 -2.571609020233154297e-01 -5.670439824461936951e-02 -1.353294253349304199e-01 -4.516565203666687012e-01 -5.729970335960388184e-01
5.153295993804931641e-01 -7.332171797752380371e-01 1.865996271371841431e-01 -3.905513137578964233e-02 -2.312710881233215332e-01 1.706938743591308594e-01 1.313436627388000488e-01 -2.461898922920227051e-01
3.499197661876678467e-01 -3.636787533760070801e-01 -4.872990846633911133e-01 8.394747972488403320e-02 5.228689312934875488e-01 3.337552249431610107e-01 -2.309066504240036011e-01 -2.503677606582641602e-01
4.257272779941558838e-01 2.760127782821655273e-01 -2.284166514873504639e-01 -1.422414332628250122e-01 1.849131286144256592e-01 -1.816935092210769653e-01 -2.188700884580612183e-01 -7.450214624404907227e-01
6.046727895736694336e-01 -3.483546078205108643e-01 4.630705118179321289e-01 3.686321154236793518e-02 1.634618788957595825e-01 -3.860616385936737061e-01 1.537461131811141968e-01 -3.127706646919250488e-01
2.719597518444061279e-01 -6.495149731636047363e-01 -2.997902631759643555e-01 -1.422411501407623291e-01 1.597029417753219604e-01 4.111726582050323486e-01 -3.139226734638214111e-01 -3.177199959754943848e-01
2.305981069803237915e-01 -5.080515742301940918e-01 2.804836630821228027e-01 1.978641450405120850e-01 3.439822494983673096e-01 5.756729245185852051e-01 -2.625509500503540039e-01 -2.285408377647399902e-01
4.013501107692718506e-01 -5.138978958129882812e-01 1.152456849813461304e-01 3.649588525295257568e-01 -3.704694211483001709e-01 1.599802970886230469e-01 -1.017619371414184570e-01 -5.051272511482238770e-01
6.363175511360168457e-01 2.532651089131832123e-02 3.257560431957244873e-01 3.259649872779846191e-01 -4.560624659061431885e-01 2.870406508445739746e-01 -2.950130701065063477e-01 -6.833995878696441650e-02
2.748568952083587646e-01 4.328827559947967529e-01 -2.072213450446724892e-03 1.825649105012416840e-02 1.018329560756683350e-01 2.155148983001708984e-02 -4.710859060287475586e-01 -7.099100947380065918e-01
4.921886026859283447e-01 -3.252438306808471680e-01 -1.919196546077728271e-01 1.562163680791854858e-01 -1.738253235816955566e-01 -9.444473683834075928e-02 -7.411660552024841309e-01 -4.762273281812667847e-02
6.523630023002624512e-01 3.781821429729461670e-01 3.870621919631958008e-01 -2.590726912021636963e-01 -3.914985805749893188e-02 2.327578514814376831e-01 -3.933072388172149658e-01 -6.376234441995620728e-02
2.635939121246337891e-01 -2.090102583169937134e-01 2.325832843780517578e-01 3.025981187820434570e-01 -4.156558513641357422e-01 3.426574766635894775e-01 -3.463069498538970947e-01 -5.753780603408813477e-01
4.598650038242340088e-01 2.192137986421585083e-01 -1.426316350698471069e-01 -4.281681180000305176e-01 -1.610784232616424561e-01 2.465974241495132446e-01 1.016713604331016541e-01 -6.631017923355102539e-01
7.617115974426269531e-01 6.281055510044097900e-03 -1.816428303718566895e-01 -4.444504380226135254e-01 -2.581737339496612549e-01 5.070616677403450012e-02 1.535314321517944336e-01 -3.105304539203643799e-01
6.266117691993713379e-01 2.700828909873962402e-01 -1.320440322160720825e-01 -4.423626959323883057e-01 2.198285907506942749e-01 -4.160518571734428406e-02 1.640315055847167969e-01 -4.942981898784637451e-01
2.068619430065155029e-01 -4.995231330394744873e-01 4.983849450945854187e-02 4.956481233239173889e-02 -2.269864827394485474e-01 3.662296831607818604e-01 1.062126755714416504e-01 -7.112073898315429688e-01
3.907107710838317871e-01 -5.701242089271545410e-01 6.688606459647417068e-03 2.335892468690872192e-01 -2.378499209880828857e-01 4.991272687911987305e-01 -3.161661326885223389e-01 -2.490646839141845703e-01
4.227535426616668701e-01 -3.651713728904724121e-01 1.190028712153434753e-02 5.168118476867675781e-01 -1.600825786590576172e-01 2.093242555856704712e-01 2.054325938224792480e-01 -5.559206008911132812e-01
2.392847985029220581e-01 -6.004874110221862793e-01 -5.388251971453428268e-03 1.037793010473251343e-01 1.054669693112373352e-01 5.214614272117614746e-01 -2.733635306358337402e-01 -4.621531367301940918e-01
5.791805982589721680e-01 1.754008680582046509e-01 -7.894304394721984863e-02 -3.912326097488403320e-01 -3.916007280349731445e-01 2.837556302547454834e-01 1.386957895010709763e-02 -4.903351664543151855e-01
9.186336398124694824e-02 -4.982808828353881836e-01 -7.407534122467041016e-02 -3.529736101627349854e-01 1.966690868139266968e-01 4.377460181713104248e-01 -3.338973522186279297e-01 -5.209721922874450684e-01
5.015524029731750488e-01 -4.250916242599487305e-01 -4.503965675830841064e-01 1.681673228740692139e-01 3.084716796875000000e-01 4.877286255359649658e-01 -5.301045253872871399e-02 -2.758586779236793518e-02
5.220864415168762207e-01 2.340917885303497314e-01 -4.962615370750427246e-01 -3.656207919120788574e-01 4.882579669356346130e-03 1.627819836139678955e-01 2.499813446775078773e-03 -5.158919095993041992e-01
5.721613168716430664e-01 -6.514477729797363281e-01 1.581552773714065552e-01 3.386522829532623291e-01 -5.692628398537635803e-02 1.357516199350357056e-01 -2.920095026493072510e-01 -4.012979567050933838e-02
2.665528953075408936e-01 -3.628435134887695312e-01 -9.917496144771575928e-02 4.189323484897613525e-01 -5.148186534643173218e-02 2.299874424934387207e-01 2.818977832794189453e-01 -6.906106472015380859e-01
4.739430248737335205e-01 -6.715021096169948578e-03 2.476818673312664032e-02 -2.668574154376983643e-01 -4.857608079910278320e-01 -5.185135453939437866e-02 -3.655127286911010742e-01 -5.755475163459777832e-01
7.493498921394348145e-02 -3.272919356822967529e-02 -3.780411779880523682e-01 1.898928135633468628e-01 2.142105847597122192e-01 5.904613733291625977e-01 -4.844253361225128174e-01 -4.302793443202972412e-01
4.850505888462066650e-01 4.379533827304840088e-01 -2.488200664520263672e-01 -8.293107151985168457e-03 2.194802463054656982e-01 -3.274993225932121277e-02 -4.352146983146667480e-01 -5.218110680580139160e-01
3.768390119075775146e-01 -3.639892637729644775e-01 5.744143575429916382e-02 3.887787461280822754e-01 -2.700162827968597412e-01 8.633028715848922729e-02 2.125800400972366333e-01 -6.674609184265136719e-01
3.754084408283233643e-01 -5.990701913833618164e-01 -1.627714955247938633e-04 5.010591149330139160e-01 -3.450347483158111572e-02 2.257052958011627197e-01 -3.170432448387145996e-01 -3.106017112731933594e-01
3.306713700294494629e-01 -6.082728505134582520e-01 -4.510789215564727783e-01 -2.243808507919311523e-01 3.257939517498016357e-01 1.298488527536392212e-01 -3.057120144367218018e-01 -2.244533300399780273e-01
4.486036002635955811e-01 -2.212378978729248047e-01 -4.126589000225067139e-01 1.292057055979967117e-02 1.670468002557754517e-01 -4.733792692422866821e-02 -7.309697866439819336e-01 -1.220326870679855347e-01
2.136700898408889771e-01 -2.920227050781250000e-01 -3.739976324141025543e-03 3.801458775997161865e-01 -3.152615427970886230e-01 4.732516109943389893e-01 -2.290819883346557617e-01 -5.905146598815917969e-01
2.899390459060668945e-01 -2.806256115436553955e-01 2.751418650150299072e-01 4.103226363658905029e-01 -2.716366350650787354e-01 4.705282449722290039e-01 -2.493708729743957520e-01 -4.855386912822723389e-01
5.457658171653747559e-01 -7.338688969612121582e-01 6.585066765546798706e-02 4.236852750182151794e-02 -2.086527198553085327e-01 2.954671084880828857e-01 -1.358224749565124512e-01 -9.033413231372833252e-02
6.450383663177490234e-01 3.424289822578430176e-02 -7.276841998100280762e-02 1.032822355628013611e-01 6.942978501319885254e-01 -3.288832958787679672e-03 2.140672504901885986e-01 -1.972436308860778809e-01
4.705334305763244629e-01 -1.951780728995800018e-02 -1.923020929098129272e-01 3.620325922966003418e-01 -9.864962846040725708e-02 -5.655613262206315994e-03 -7.319368124008178711e-01 -2.543118000030517578e-01
2.987037003040313721e-01 -3.193522691726684570e-01 -8.317205309867858887e-02 4.166399240493774414e-01 -8.273567259311676025e-02 3.942790627479553223e-01 3.130628168582916260e-01 -6.066089272499084473e-01
3.180253803730010986e-01 -6.601083278656005859e-01 1.439812332391738892e-01 2.381101399660110474e-01 3.938089907169342041e-01 -2.020485699176788330e-01 9.945834055542945862e-03 -4.355246722698211670e-01
7.265082597732543945e-01 2.810480892658233643e-01 -1.718191057443618774e-02 -3.794580996036529541e-01 -2.212968170642852783e-01 3.970066606998443604e-01 6.459035724401473999e-02 -1.953342854976654053e-01
1.399813443422317505e-01 -3.609888851642608643e-01 4.826412349939346313e-02 1.839422136545181274e-01 -2.914385199546813965e-01 4.858835637569427490e-01 -2.918977141380310059e-01 -6.385173797607421875e-01
6.489888429641723633e-01 6.217684224247932434e-02 3.111355006694793701e-01 -5.055603981018066406e-01 1.879716217517852783e-01 5.466252565383911133e-02 -4.276425242424011230e-01 3.676158934831619263e-02
6.131214499473571777e-01 2.441035360097885132e-01 1.214918494224548340e-01 -4.623063802719116211e-01 -3.216015100479125977e-01 2.689750790596008301e-01 -3.148814663290977478e-02 -3.990510106086730957e-01
5.793855190277099609e-01 3.626720905303955078e-01 -2.327271997928619385e-01 -4.085422754287719727e-01 -1.454367339611053467e-01 4.226520657539367676e-01 -1.258200407028198242e-01 -3.099925816059112549e-01
5.763945579528808594e-01 -9.182238951325416565e-03 -2.765628695487976074e-01 4.549230933189392090e-01 -6.905303150415420532e-02 4.395873546600341797e-01 3.291426301002502441e-01 -2.791109085083007812e-01
1.233770027756690979e-01 -5.073404908180236816e-01 5.225948244333267212e-02 3.922156393527984619e-01 2.843610048294067383e-01 3.700388669967651367e-01 -1.407211720943450928e-01 -5.772582888603210449e-01
2.892746031284332275e-01 -7.398561835289001465e-01 -5.896662175655364990e-02 -3.288731575012207031e-01 7.010901719331741333e-02 3.695053458213806152e-01 -1.102030649781227112e-01 -3.220317363739013672e-01
3.281061947345733643e-01 -5.031793713569641113e-01 2.994729876518249512e-01 -1.785712875425815582e-02 -4.266258180141448975e-01 2.213129699230194092e-01 -7.703048735857009888e-02 -5.587764382362365723e-01
5.157570242881774902e-01 -2.216754853725433350e-01 -4.784324169158935547e-01 2.381609752774238586e-02 3.798857033252716064e-01 2.329576015472412109e-01 -5.026759505271911621e-01 -6.422237306833267212e-02
6.441510915756225586e-01 -6.291193366050720215e-01 2.585060149431228638e-02 1.630784422159194946e-01 -3.291398882865905762e-01 -4.744497593492269516e-03 -2.084258347749710083e-01 -1.010873317718505859e-01
4.201103448867797852e-01 -5.477811098098754883e-01 -3.086209297180175781e-01 1.454788297414779663e-01 1.098409220576286316e-01 6.011210680007934570e-01 1.203131303191184998e-01 -1.383666843175888062e-01
4.731550216674804688e-01 -3.000740408897399902e-01 -5.195340514183044434e-02 3.067295551300048828e-01 2.971461117267608643e-01 -4.719520211219787598e-01 6.332102417945861816e-02 -5.236923694610595703e-01
4.423941373825073242e-01 -2.044112980365753174e-01 -1.554591059684753418e-01 2.648708522319793701e-01 7.534353137016296387e-01 4.558977112174034119e-02 -2.981980144977569580e-01 -9.754118323326110840e-02
5.187053680419921875e-01 -7.489145398139953613e-01 -1.382900178432464600e-01 -4.110697284340858459e-02 -8.125533163547515869e-02 3.219820261001586914e-01 -1.973913758993148804e-01 -4.437031690031290054e-03
8.048195838928222656e-01 2.184875458478927612e-01 -1.265790909528732300e-01 -3.814372718334197998e-01 -9.908641129732131958e-02 7.816055417060852051e-02 -3.486752510070800781e-01 7.423049211502075195e-02
6.207064986228942871e-01 -8.243661373853683472e-02 1.174315363168716431e-01 2.636997103691101074e-01 -4.975553154945373535e-01 4.862137734889984131e-01 -2.004686444997787476e-01 -2.115356177091598511e-02
5.966752171516418457e-01 -9.205510467290878296e-02 6.544795632362365723e-01 -3.726831078529357910e-01 1.425745487213134766e-01 1.514659672975540161e-01 -1.058153063058853149e-01 -1.174829825758934021e-01
4.106649756431579590e-01 -6.063471436500549316e-01 2.635264992713928223e-01 6.283967941999435425e-02 -3.888354301452636719e-01 1.304534375667572021e-01 -3.246245384216308594e-01 -3.416286110877990723e-01
2.141777276992797852e-01 -5.164273977279663086e-01 1.769984811544418335e-01 4.232511222362518311e-01 2.823001742362976074e-01 3.554462790489196777e-01 -1.993307173252105713e-01 -4.808249771595001221e-01
6.592871546745300293e-01 2.062246650457382202e-01 -6.569604389369487762e-03 -4.596363306045532227e-01 -3.056569397449493408e-01 1.776401251554489136e-01 6.759131699800491333e-02 -4.265587627887725830e-01
2.134712785482406616e-01 -4.785349965095520020e-01 2.298510670661926270e-01 2.609822452068328857e-01 3.500948846340179443e-01 5.518092513084411621e-01 -3.833643198013305664e-01 -1.745363920927047729e-01
6.432204842567443848e-01 8.018060773611068726e-02 2.540957629680633545e-01 -5.818804502487182617e-01 -2.616412341594696045e-01 8.651366829872131348e-02 -1.252330243587493896e-01 -2.916588783264160156e-01
5.921581983566284180e-01 -1.291399300098419189e-01 1.751809008419513702e-02 3.202233612537384033e-01 5.547769665718078613e-01 2.657659351825714111e-01 -3.586708009243011475e-01 1.508905142545700073e-01
5.439754724502563477e-01 2.415053993463516235e-01 -3.010396063327789307e-01 -2.824842333793640137e-01 4.840354025363922119e-01 -5.121440440416336060e-02 -2.291376143693923950e-02 -4.877554476261138916e-01
3.601146042346954346e-01 1.026103645563125610e-01 -4.131469726562500000e-01 4.258936047554016113e-01 2.347555607557296753e-01 3.374473750591278076e-01 -5.272629857063293457e-01 -2.464256584644317627e-01
4.533006250858306885e-01 -4.983443617820739746e-01 -3.862528502941131592e-01 1.139193698763847351e-01 -2.193080261349678040e-02 5.925577282905578613e-01 5.444109439849853516e-02 -1.715602576732635498e-01
6.438316106796264648e-01 -3.935030996799468994e-01 1.642768979072570801e-01 -1.181961689144372940e-02 2.819061651825904846e-02 -4.510600268840789795e-01 -4.443996846675872803e-01 4.205174371600151062e-02
5.826653838157653809e-01 -2.120701037347316742e-02 7.415299769490957260e-03 6.731939315795898438e-01 3.128276467323303223e-01 8.855997771024703979e-02 1.735319942235946655e-01 -2.664375901222229004e-01
3.856889605522155762e-01 -7.105154395103454590e-01 -2.957393229007720947e-01 -3.411706984043121338e-01 8.496768772602081299e-02 1.635083407163619995e-01 4.715247452259063721e-02 -3.261512517929077148e-01
2.100810110569000244e-01 -3.007062673568725586e-01 2.576170265674591064e-01 3.643412292003631592e-01 -2.136891484260559082e-01 5.055239796638488770e-01 -1.461627632379531860e-01 -5.863015651702880859e-01
4.819423258304595947e-01 4.359709918498992920e-01 2.218730747699737549e-02 1.568244770169258118e-02 3.792285919189453125e-01 -1.478251367807388306e-01 -3.239564895629882812e-01 -5.534514188766479492e-01
5.583354830741882324e-01 -1.289721392095088959e-02 -4.968523979187011719e-02 6.197041273117065430e-02 7.102078199386596680e-01 8.002304472029209137e-03 -4.199661016464233398e-01 -3.091029450297355652e-02
6.367246508598327637e-01 1.827145814895629883e-01 4.727516770362854004e-01 -3.921166956424713135e-01 -1.637850552797317505e-01 2.020208630710840225e-03 -2.999612390995025635e-01 -2.591161131858825684e-01
1.908663511276245117e-01 -4.269087687134742737e-02 -3.566533625125885010e-01 3.221651315689086914e-01 4.170292615890502930e-01 4.735736250877380371e-01 -4.533111751079559326e-01 -3.564818203449249268e-01
4.613244533538818359e-01 2.856571674346923828e-01 -3.943070173263549805e-01 -2.996303439140319824e-01 3.476985692977905273e-01 7.167568057775497437e-02 -3.762890398502349854e-02 -5.769538283348083496e-01
4.359006583690643311e-01 -2.679216563701629639e-01 -4.134419262409210205e-01 -4.723242297768592834e-02 4.070516228675842285e-01 5.913028717041015625e-01 -2.229451239109039307e-01 3.002968383952975273e-03
5.815460085868835449e-01 -3.227865397930145264e-01 2.106433510780334473e-01 -5.731701478362083435e-02 -4.272260963916778564e-01 5.388727784156799316e-01 -1.910031735897064209e-01 2.385515160858631134e-02
1.359270662069320679e-01 -3.968258202075958252e-01 4.703115224838256836e-01 1.171652525663375854e-01 4.423066079616546631e-01 4.411270618438720703e-01 -2.309216260910034180e-01 -3.815488517284393311e-01
2.495562583208084106e-01 -2.663783431053161621e-01 1.992706805467605591e-01 2.982196807861328125e-01 4.056515097618103027e-01 1.189303956925868988e-02 -7.022740244865417480e-01 -2.832613587379455566e-01
5.222390890121459961e-01 5.518501400947570801e-01 -9.727794677019119263e-02 4.387987032532691956e-02 3.605885207653045654e-01 4.805118218064308167e-02 -3.386548459529876709e-01 -4.053633511066436768e-01
6.846091747283935547e-01 4.246722534298896790e-02 3.471581637859344482e-01 -5.708358883857727051e-01 4.817494004964828491e-02 2.516676187515258789e-01 -1.300673931837081909e-01 -2.365516312420368195e-02
6.828597784042358398e-01 5.963859334588050842e-02 -2.175815105438232422e-01 -4.777332246303558350e-01 -3.237663507461547852e-01 1.278911083936691284e-01 8.315295726060867310e-02 -3.556401431560516357e-01
4.270943403244018555e-01 3.128859698772430420e-01 -1.494583636522293091e-01 3.823849558830261230e-01 4.077613055706024170e-01 3.699923753738403320e-01 -4.770595133304595947e-01 -1.427842676639556885e-01
7.451584935188293457e-01 -2.332978546619415283e-01 -9.622677415609359741e-02 -7.597450166940689087e-02 5.415593981742858887e-01 -1.672694981098175049e-01 2.122279405593872070e-01 -9.472518414258956909e-02
3.750158548355102539e-01 -4.382730424404144287e-01 6.253700256347656250e-01 8.803758770227432251e-02 2.363235056400299072e-01 1.053704768419265747e-01 1.727321445941925049e-01 -4.143109917640686035e-01
5.814501047134399414e-01 5.061460137367248535e-01 3.530528023838996887e-02 -1.955073624849319458e-01 2.483195513486862183e-01 -1.103098765015602112e-01 -2.259252816438674927e-01 -4.913138151168823242e-01
4.403724372386932373e-01 -4.971681237220764160e-01 -2.646149098873138428e-01 9.217135608196258545e-02 -1.583201251924037933e-02 6.892549991607666016e-01 2.235013805329799652e-02 -6.750439107418060303e-02
3.170899450778961182e-01 -3.815331459045410156e-01 3.363869711756706238e-02 1.040637344121932983e-01 -5.278062820434570312e-01 3.234591782093048096e-01 -8.765646815299987793e-02 -5.924834012985229492e-01
3.743245005607604980e-01 2.499167621135711670e-02 3.732998669147491455e-02 4.746667146682739258e-01 6.045320034027099609e-01 1.454448550939559937e-01 -4.752175807952880859e-01 -1.418082714080810547e-01
6.411219835281372070e-01 -8.664517849683761597e-02 -2.768183350563049316e-01 2.713746726512908936e-01 2.241236120462417603e-01 2.504131793975830078e-01 -5.393239259719848633e-01 1.654513180255889893e-01
4.317713975906372070e-01 2.167350500822067261e-01 1.046069785952568054e-01 -1.664356328547000885e-02 -2.554174959659576416e-01 -2.396645843982696533e-01 -7.976908818818628788e-04 -7.954255342483520508e-01
2.693206071853637695e-01 -7.410451769828796387e-01 4.450752958655357361e-02 -3.240560293197631836e-01 3.627903759479522705e-02 4.277291297912597656e-01 -1.528931856155395508e-01 -2.523503303527832031e-01
4.485659599304199219e-01 1.065511256456375122e-01 -1.954135000705718994e-01 2.569442391395568848e-01 1.849939227104187012e-01 3.394069075584411621e-01 -7.295886874198913574e-01 -3.884968534111976624e-02
5.721501708030700684e-01 3.529103398323059082e-01 -7.034735381603240967e-02 -1.816123723983764648e-01 4.844391942024230957e-01 -2.203831821680068970e-01 -2.030745297670364380e-01 -4.309030175209045410e-01
2.384881079196929932e-01 -5.647107958793640137e-01 -5.005845427513122559e-01 -8.544255793094635010e-02 3.322445750236511230e-01 2.660160958766937256e-01 -2.689650356769561768e-01 -3.359268009662628174e-01
1.010028198361396790e-01 -5.488829016685485840e-01 -6.073689553886651993e-03 -1.524849086999893188e-01 1.711016893386840820e-01 3.947310447692871094e-01 -3.784928321838378906e-01 -5.804243087768554688e-01
1.620481312274932861e-01 -4.583005011081695557e-01 6.847782433032989502e-02 5.927145481109619141e-02 -3.785985410213470459e-01 3.100317418575286865e-01 -2.095569521188735962e-01 -6.871159076690673828e-01
6.282510161399841309e-01 2.054626643657684326e-01 2.129956483840942383e-01 4.518236219882965088e-01 -3.927023112773895264e-01 1.848530918359756470e-01 -3.345988988876342773e-01 -1.150303855538368225e-01
2.668026983737945557e-01 -9.354679286479949951e-02 2.452890127897262573e-01 5.885717272758483887e-01 -1.992903798818588257e-01 1.156384199857711792e-01 -3.514841198921203613e-01 -5.803895592689514160e-01
6.172336935997009277e-01 1.293592751026153564e-01 -1.809234470129013062e-01 2.629510462284088135e-01 -4.414594918489456177e-02 -3.346792161464691162e-01 -5.504407286643981934e-01 -2.889087498188018799e-01
7.492364645004272461e-01 -2.912796735763549805e-01 -1.096582040190696716e-01 6.625985354185104370e-02 4.009311199188232422e-01 1.444163359701633453e-02 4.114999473094940186e-01 -8.425537496805191040e-02
5.680704712867736816e-01 -3.893356770277023315e-02 1.904050409793853760e-01 1.694830656051635742e-01 -4.728518724441528320e-01 5.064534544944763184e-01 -3.601978421211242676e-01 -3.122607432305812836e-02
6.471291184425354004e-01 -2.482292801141738892e-01 2.853290438652038574e-01 -2.151117846369743347e-02 1.739924550056457520e-01 -4.101801812648773193e-01 2.173483669757843018e-01 -4.381430745124816895e-01
3.043907582759857178e-01 -5.200465321540832520e-01 1.628164388239383698e-02 -1.582890190184116364e-02 6.524174809455871582e-01 3.190271556377410889e-01 -3.098936378955841064e-01 -1.136720180511474609e-01
4.368154406547546387e-01 -6.792206764221191406e-01 -5.686257407069206238e-02 2.984533309936523438e-01 -2.051151990890502930e-01 1.353340148925781250e-01 -8.393431454896926880e-02 -4.337179064750671387e-01
7.674256563186645508e-01 1.472933292388916016e-01 1.881491690874099731e-01 1.930081546306610107e-01 3.002791404724121094e-01 3.002712726593017578e-01 3.635901808738708496e-01 -6.467097997665405273e-02
4.373812377452850342e-01 -3.670234382152557373e-01 2.207822352647781372e-01 5.697069168090820312e-01 -1.762027591466903687e-01 2.988985180854797363e-01 -2.822392880916595459e-01 -3.172284066677093506e-01
6.252173185348510742e-01 1.914949119091033936e-01 2.949534356594085693e-01 -3.988795876502990723e-01 -1.300419121980667114e-01 -1.420701742172241211e-01 -4.892072677612304688e-01 -2.234099507331848145e-01
4.152156412601470947e-01 1.526347398757934570e-01 -3.328813016414642334e-01 -2.037023752927780151e-01 -4.313152655959129333e-02 -1.956050097942352295e-01 -4.545516967773437500e-01 -6.365964412689208984e-01
7.889893054962158203e-01 -2.120911329984664917e-01 -2.367279231548309326e-01 -1.541239321231842041e-01 4.569560587406158447e-01 -1.029525697231292725e-01 1.798541098833084106e-01 -3.103609569370746613e-02
5.343264937400817871e-01 2.038431018590927124e-01 6.527819037437438965e-01 -1.668326407670974731e-01 3.257529437541961670e-01 6.561861932277679443e-02 -1.556895971298217773e-01 -2.903892397880554199e-01
6.522048711776733398e-01 4.043652415275573730e-01 1.307906955480575562e-01 -3.236041069030761719e-01 -2.544680535793304443e-01 2.956020236015319824e-01 -2.672342061996459961e-01 -2.564039230346679688e-01
1.077046617865562439e-01 -1.475902199745178223e-01 -4.281729757785797119e-01 2.809295058250427246e-01 2.299035489559173584e-01 4.148131012916564941e-01 -4.997038245201110840e-01 -4.793055057525634766e-01
5.120198726654052734e-01 5.550714731216430664e-01 -2.714401111006736755e-02 2.288367897272109985e-01 2.535286545753479004e-01 -1.293764263391494751e-02 -9.671083837747573853e-02 -5.503008961677551270e-01
3.701770007610321045e-01 3.780909180641174316e-01 5.516748502850532532e-02 -7.884515821933746338e-02 4.006209075450897217e-01 -1.348233968019485474e-01 -4.431905746459960938e-01 -5.793650746345520020e-01
4.711436033248901367e-01 2.403970062732696533e-01 -2.752931416034698486e-01 -1.173810474574565887e-02 7.653481513261795044e-02 -2.910305857658386230e-01 -3.548953831195831299e-01 -6.540654897689819336e-01
3.503534495830535889e-01 -6.560979485511779785e-01 -1.966560482978820801e-01 -2.651832401752471924e-01 -2.317165583372116089e-01 2.663723528385162354e-01 -3.299224674701690674e-01 -3.229496777057647705e-01
4.738023877143859863e-01 -8.455356955528259277e-02 -1.695344895124435425e-01 5.664538964629173279e-02 7.241393923759460449e-01 2.313141375780105591e-01 -3.862583637237548828e-01 -9.660115838050842285e-02
2.186636626720428467e-01 -4.781358838081359863e-01 1.051635444164276123e-01 1.227094978094100952e-01 4.113979339599609375e-01 5.422834157943725586e-01 -4.652114212512969971e-01 -1.330943852663040161e-01
1.149893328547477722e-01 -3.812867403030395508e-01 -2.963075041770935059e-01 2.567706108093261719e-01 -2.112814038991928101e-02 2.773471772670745850e-01 -1.159398034214973450e-01 -7.725662589073181152e-01
5.810305476188659668e-01 2.781794071197509766e-01 5.572193861007690430e-01 -3.118855953216552734e-01 2.118096798658370972e-01 2.209338396787643433e-01 -1.743518114089965820e-01 -2.306076437234878540e-01
4.244247376918792725e-01 -4.029485285282135010e-01 4.149855077266693115e-01 -9.770282357931137085e-02 -4.740320146083831787e-01 3.431127071380615234e-01 -3.964684158563613892e-02 -3.629500865936279297e-01
4.930253326892852783e-01 2.593385577201843262e-01 -2.601704597473144531e-01 -1.632038503885269165e-02 7.030232995748519897e-02 -3.282860219478607178e-01 -3.199003934860229492e-01 -6.377020478248596191e-01
3.809537887573242188e-01 -5.892670750617980957e-01 -1.683809459209442139e-01 -2.926227636635303497e-02 1.965963989496231079e-01 3.696816861629486084e-01 -5.491998195648193359e-01 -3.866678848862648010e-02
5.194384455680847168e-01 -1.901691779494285583e-02 -1.237694099545478821e-01 6.526404619216918945e-01 1.445527970790863037e-01 3.338431119918823242e-01 2.436125874519348145e-01 -3.112394213676452637e-01
6.683579087257385254e-01 1.892035901546478271e-01 5.531964898109436035e-01 -2.838489711284637451e-01 -2.028451263904571533e-01 1.856197486631572247e-03 -9.494240581989288330e-02 -2.841471135616302490e-01
6.023979783058166504e-01 3.158023357391357422e-01 2.296873182058334351e-01 -5.425129532814025879e-01 1.279753539711236954e-02 1.942473053932189941e-01 -6.128977239131927490e-02 -3.855603039264678955e-01
7.778556942939758301e-01 1.078977659344673157e-01 1.556892991065979004e-01 3.686839714646339417e-03 2.927750647068023682e-01 3.894210159778594971e-01 3.485363125801086426e-01 -1.422335766255855560e-02
2.747319638729095459e-01 -5.313594341278076172e-01 4.180210828781127930e-01 8.418963849544525146e-02 2.748435437679290771e-01 5.611848235130310059e-01 -1.188401505351066589e-01 -2.361348867416381836e-01
1.983089745044708252e-01 -5.416244864463806152e-01 1.966758966445922852e-01 -1.389221251010894775e-01 2.869403362274169922e-01 3.691597580909729004e-01 2.347737103700637817e-01 -5.793128609657287598e-01
5.102871060371398926e-01 9.031266905367374420e-03 -2.538767158985137939e-01 2.420256435871124268e-01 -4.896450415253639221e-02 -2.539838254451751709e-01 -6.570112109184265137e-01 -3.434042632579803467e-01
5.629813075065612793e-01 -2.475903034210205078e-01 4.379972815513610840e-01 5.224792286753654480e-02 1.991144120693206787e-01 -4.722490608692169189e-01 2.117835916578769684e-02 -4.050500690937042236e-01
6.610161662101745605e-01 2.479970082640647888e-02 -2.358688116073608398e-01 6.118010878562927246e-01 1.496267914772033691e-01 7.101183384656906128e-02 1.987555623054504395e-01 -2.560727894306182861e-01
1.517670899629592896e-01 -4.826948940753936768e-01 -1.541889086365699768e-02 -1.611266136169433594e-01 2.221331596374511719e-01 6.273971199989318848e-01 -3.515016138553619385e-01 -3.889076709747314453e-01
3.715649247169494629e-01 -5.954019427299499512e-01 2.221596986055374146e-01 -1.658347398042678833e-01 -4.031251668930053711e-01 3.058207035064697266e-01 -5.833609402179718018e-02 -4.136912226676940918e-01
5.524744987487792969e-01 -1.893475800752639771e-01 6.873153150081634521e-02 3.010083921253681183e-03 1.787423938512802124e-01 -3.970443010330200195e-01 3.697708249092102051e-01 -5.725932121276855469e-01
1.010859310626983643e-01 -2.579441666603088379e-01 -4.503495097160339355e-01 2.217307686805725098e-01 3.161085546016693115e-01 4.792368412017822266e-01 -3.723526597023010254e-01 -4.505866169929504395e-01
5.800231099128723145e-01 2.580830156803131104e-01 6.066761165857315063e-02 4.963943064212799072e-01 -3.594566881656646729e-02 -1.082208678126335144e-01 -5.516918301582336426e-01 -1.717868596315383911e-01
3.650190234184265137e-01 -4.736364185810089111e-01 -3.001229465007781982e-02 2.378857135772705078e-01 -1.081214398145675659e-01 3.372195661067962646e-01 3.433341979980468750e-01 -5.845114588737487793e-01
6.196155548095703125e-01 -2.986242473125457764e-01 -9.704855829477310181e-02 2.383648790419101715e-02 5.686897039413452148e-01 -1.250211745500564575e-01 3.708818256855010986e-01 -2.008029967546463013e-01
4.415090084075927734e-01 -1.384817659854888916e-01 2.210054546594619751e-01 -1.956544965505599976e-01 -1.176818311214447021e-01 -3.904294967651367188e-01 2.135871201753616333e-01 -6.977568864822387695e-01
3.437540233135223389e-01 -6.498449444770812988e-01 -8.329711854457855225e-02 -2.765200138092041016e-01 1.372151970863342285e-01 4.760957956314086914e-01 -3.562933206558227539e-01 -6.076747924089431763e-02
6.252869963645935059e-01 1.745660901069641113e-01 -3.747950196266174316e-01 -4.381513893604278564e-01 -2.051378637552261353e-01 2.872993648052215576e-01 -7.660872302949428558e-03 -3.484443128108978271e-01
2.858583033084869385e-01 -2.672502100467681885e-01 -4.174789488315582275e-01 1.746711321175098419e-02 5.389026403427124023e-01 4.732139408588409424e-01 -3.370560407638549805e-01 -2.105098962783813477e-01
3.170028924942016602e-01 -4.592163953930139542e-03 1.418859064579010010e-01 5.283529758453369141e-01 -2.560858428478240967e-01 3.304267525672912598e-01 -5.472854971885681152e-01 -3.548470139503479004e-01
5.801759958267211914e-01 -9.648802876472473145e-02 3.402181863784790039e-01 3.485305905342102051e-01 -4.002933800220489502e-01 3.800349533557891846e-01 -3.313264250755310059e-01 -4.924514517188072205e-02
7.554636001586914062e-01 1.744318753480911255e-01 1.331212073564529419e-01 2.011690139770507812e-01 1.114598810672760010e-01 3.450745940208435059e-01 4.296007454395294189e-01 -1.568481028079986572e-01
5.166456699371337891e-01 -4.212508797645568848e-01 3.051362335681915283e-01 -2.891781181097030640e-02 1.235209926962852478e-01 -5.179021954536437988e-01 -9.361932054162025452e-03 -4.220339953899383545e-01
7.457830905914306641e-01 -1.202307194471359253e-01 -3.437932580709457397e-02 -1.701445900835096836e-03 6.061928868293762207e-01 -5.283556878566741943e-02 2.275885790586471558e-01 -7.816094160079956055e-02
8.164371550083160400e-02 -6.407246589660644531e-01 1.629327237606048584e-01 3.837900236248970032e-02 2.898249328136444092e-01 9.978058189153671265e-02 -8.918418735265731812e-02 -6.729618906974792480e-01
6.258653402328491211e-01 3.005242943763732910e-01 -9.992435574531555176e-02 -4.169990718364715576e-01 -1.973384171724319458e-01 4.606631696224212646e-01 6.199577450752258301e-02 -2.812618017196655273e-01
5.539098978042602539e-01 -1.302721053361892700e-01 1.359491646289825439e-01 -1.758157834410667419e-02 1.412463188171386719e-01 -3.338486254215240479e-01 4.318557083606719971e-01 -5.826807022094726562e-01
1.584261953830718994e-01 -4.165746569633483887e-01 3.525110334157943726e-02 4.335424304008483887e-01 4.621019065380096436e-01 4.441378414630889893e-01 -1.799088120460510254e-01 -4.110976755619049072e-01
6.352019309997558594e-01 1.734255254268646240e-01 2.935197353363037109e-01 -5.180270075798034668e-01 2.670331299304962158e-01 2.622271478176116943e-01 -2.680554091930389404e-01 -3.536432282999157906e-03
5.271982550621032715e-01 2.051300108432769775e-01 -2.874517142772674561e-01 3.459490537643432617e-01 1.789531856775283813e-01 3.731000721454620361e-01 -5.524557828903198242e-01 -3.520457446575164795e-02
3.600811064243316650e-01 -3.641689419746398926e-01 1.004203930497169495e-01 -1.798911690711975098e-01 -2.902877517044544220e-02 -4.373059570789337158e-01 1.722574084997177124e-01 -6.881320476531982422e-01
3.828375637531280518e-01 2.625782191753387451e-01 -3.903566002845764160e-01 -9.760980308055877686e-02 2.411704882979393005e-02 5.697768647223711014e-04 -2.264329791069030762e-01 -7.554655671119689941e-01
4.082201421260833740e-01 1.708531975746154785e-01 -3.678645193576812744e-01 -2.795946598052978516e-01 -8.170918561518192291e-03 -3.225348889827728271e-03 -2.261577360332012177e-02 -7.681663632392883301e-01
6.368437409400939941e-01 -1.371406912803649902e-01 1.720663756132125854e-01 -8.916210383176803589e-02 -3.739106059074401855e-01 5.032724142074584961e-01 -3.455903232097625732e-01 1.598147153854370117e-01
6.091824173927307129e-01 2.040192484855651855e-01 9.367448277771472931e-03 -4.884547591209411621e-01 -3.477846980094909668e-01 2.289333939552307129e-01 -2.047836184501647949e-01 -3.650972843170166016e-01
4.983897507190704346e-01 1.033115983009338379e-01 2.895669639110565186e-01 -6.196593046188354492e-01 2.323349863290786743e-01 -6.912850588560104370e-02 -2.698958665132522583e-02 -4.621915221214294434e-01
5.592067241668701172e-01 -2.078071534633636475e-01 3.457041084766387939e-01 -4.047347903251647949e-01 -6.651326268911361694e-02 -3.243639469146728516e-01 2.421845197677612305e-01 -4.387404024600982666e-01
5.285564661026000977e-01 -1.418938487768173218e-01 1.842220723628997803e-01 -2.289116382598876953e-01 3.853403776884078979e-02 -3.802608251571655273e-01 2.847756147384643555e-01 -6.220737099647521973e-01
6.321902871131896973e-01 3.679809272289276123e-01 -5.790316686034202576e-02 -4.550144970417022705e-01 1.390635818243026733e-01 1.168191879987716675e-01 1.144687533378601074e-01 -4.565586745738983154e-01
5.297440290451049805e-01 2.163134962320327759e-01 6.278174519538879395e-01 -1.729081571102142334e-01 3.896057307720184326e-01 1.141568347811698914e-01 -1.247458681464195251e-01 -2.610400021076202393e-01
5.800290703773498535e-01 2.004362195730209351e-01 3.840967416763305664e-01 -1.708610653877258301e-01 2.821590751409530640e-02 8.835387229919433594e-02 -6.617826819419860840e-01 1.044323295354843140e-02
3.881711363792419434e-01 -4.123319983482360840e-01 -2.694216929376125336e-02 1.119809970259666443e-01 2.949718236923217773e-01 -4.080464243888854980e-01 1.831559836864471436e-01 -6.156164407730102539e-01
6.673405766487121582e-01 4.498255252838134766e-01 2.367492467164993286e-01 -1.969723999500274658e-01 -6.249838322401046753e-02 -1.029607057571411133e-01 -4.108082950115203857e-01 -2.723872065544128418e-01
4.617303311824798584e-01 2.844333946704864502e-01 -1.132252365350723267e-01 3.388890326023101807e-01 2.726286351680755615e-01 3.505490720272064209e-01 -4.671896100044250488e-01 -4.034353494644165039e-01
3.389643728733062744e-01 -5.313763022422790527e-01 1.899593695998191833e-02 -7.090349495410919189e-02 6.858407855033874512e-01 1.685663014650344849e-01 -2.908888757228851318e-01 -1.180925443768501282e-01
4.179534912109375000e-01 -5.885212123394012451e-02 -1.693592965602874756e-01 -1.646352410316467285e-01 7.030779123306274414e-01 -7.559023797512054443e-02 -4.803029298782348633e-01 -1.879909783601760864e-01
4.908152818679809570e-01 5.396592617034912109e-01 1.205761283636093140e-01 1.617612689733505249e-01 3.051607012748718262e-01 6.782125681638717651e-02 7.565208524465560913e-02 -5.689612627029418945e-01
3.084739446640014648e-01 -3.396568000316619873e-01 1.510851234197616577e-01 -1.408519446849822998e-01 2.028815820813179016e-02 -4.340809285640716553e-01 1.061322018504142761e-01 -7.393979430198669434e-01
8.981456607580184937e-02 -3.494046032428741455e-01 -4.605931937694549561e-01 2.688080668449401855e-01 2.430426776409149170e-01 2.335004359483718872e-01 -3.659306466579437256e-01 -5.813334584236145020e-01
5.411548018455505371e-01 1.131929829716682434e-01 3.309716582298278809e-01 -6.400322914123535156e-01 -1.120401546359062195e-01 2.872803509235382080e-01 -5.572827160358428955e-02 -2.774285376071929932e-01
6.435654759407043457e-01 -6.096867918968200684e-01 -4.228323698043823242e-02 3.169343769550323486e-01 -2.066486775875091553e-01 -2.113838493824005127e-02 -2.492122203111648560e-01 -8.131880313158035278e-02
6.662920117378234863e-01 -8.669899404048919678e-02 1.774393469095230103e-01 1.628386676311492920e-01 -4.833388626575469971e-01 2.888124883174896240e-01 -4.090006649494171143e-01 7.890801876783370972e-02
-6.814299523830413818e-02 -3.976620733737945557e-01 -1.085507124662399292e-01 6.319287419319152832e-02 3.627689778804779053e-01 2.941793501377105713e-01 -2.300235331058502197e-01 -7.418836951255798340e-01
8.530118465423583984e-01 -8.905321359634399414e-02 -1.627648770809173584e-01 -8.762451261281967163e-02 4.590190052986145020e-01 -7.808823883533477783e-02 1.078302487730979919e-01 4.296887293457984924e-02
1.882495135068893433e-01 -3.962553143501281738e-01 -4.322684109210968018e-01 7.576281577348709106e-02 3.273311853408813477e-01 5.394740700721740723e-01 -3.425396978855133057e-01 -3.153355121612548828e-01
5.600732564926147461e-01 -6.442658305168151855e-01 5.113205313682556152e-02 4.001193344593048096e-01 -1.125655919313430786e-01 2.021456658840179443e-01 -1.989335119724273682e-01 -1.241818517446517944e-01
4.278942942619323730e-01 -1.700766533613204956e-01 -9.472189098596572876e-02 5.437493324279785156e-01 -6.448323279619216919e-02 2.027758061885833740e-01 2.877626717090606689e-01 -5.960382223129272461e-01
5.606333613395690918e-01 2.944739162921905518e-01 -4.897322878241539001e-02 -3.277862966060638428e-01 -4.245243370532989502e-01 9.664735198020935059e-02 -2.218708246946334839e-01 -5.003446936607360840e-01
3.492183685302734375e-01 -1.270150691270828247e-01 -4.478266835212707520e-01 -1.180223003029823303e-01 5.592747926712036133e-01 5.184051990509033203e-01 -2.106822133064270020e-01 -1.466849595308303833e-01
4.222521781921386719e-01 1.527411639690399170e-01 -1.010333746671676636e-01 1.603431552648544312e-01 -3.142232000827789307e-01 -3.415969014167785645e-01 -3.069669604301452637e-01 -6.729057431221008301e-01
4.688464105129241943e-01 -3.316350281238555908e-01 4.605203568935394287e-01 -6.613609381020069122e-03 3.856338262557983398e-01 -3.428512811660766602e-01 1.600116789340972900e-01 -4.076938033103942871e-01
1.592106670141220093e-01 -6.217935085296630859e-01 6.950778514146804810e-02 -2.101091146469116211e-01 -3.659352287650108337e-02 5.718848109245300293e-01 -2.534662485122680664e-01 -3.826374113559722900e-01
5.590692758560180664e-01 4.565510153770446777e-01 -1.050857529044151306e-01 -2.258846759796142578e-01 4.303337931632995605e-01 1.561879366636276245e-01 5.483680218458175659e-02 -4.520475566387176514e-01
6.400575637817382812e-01 -1.226717382669448853e-01 7.685682177543640137e-02 4.694996029138565063e-02 6.886504590511322021e-02 -4.856176078319549561e-01 2.189985364675521851e-01 -5.278632640838623047e-01
6.360903978347778320e-01 1.413900256156921387e-01 -9.248925745487213135e-02 6.821221113204956055e-01 2.198352217674255371e-01 9.174618870019912720e-02 5.252819135785102844e-02 -2.050588428974151611e-01
7.173585891723632812e-01 -2.107084244489669800e-01 8.856253325939178467e-02 -1.458932273089885712e-02 5.040331482887268066e-01 -1.295263022184371948e-01 3.837636113166809082e-01 -1.218253672122955322e-01
7.561795413494110107e-02 -2.497165650129318237e-01 4.977146089076995850e-01 1.752594113349914551e-01 5.192415714263916016e-01 1.601350754499435425e-01 -4.038841426372528076e-01 -4.417130053043365479e-01
6.192122101783752441e-01 1.383222639560699463e-02 -9.369000792503356934e-02 3.360031247138977051e-01 2.470933645963668823e-01 -2.024725824594497681e-01 3.174817562103271484e-01 -5.402445197105407715e-01
2.661046087741851807e-01 -4.326047599315643311e-01 7.316236197948455811e-02 2.422750741243362427e-01 2.932002246379852295e-01 7.104485630989074707e-01 -2.197526693344116211e-01 -1.974755674600601196e-01
6.192118525505065918e-01 2.663852870464324951e-01 1.296411305665969849e-01 -3.636648356914520264e-01 -4.506157636642456055e-01 3.130727261304855347e-02 -1.317104995250701904e-01 -4.185381531715393066e-01
4.487226009368896484e-01 2.253854125738143921e-01 -2.536997795104980469e-01 -1.812641173601150513e-01 5.326774716377258301e-01 -9.555833041667938232e-02 -4.414445906877517700e-02 -5.964931845664978027e-01
2.700359523296356201e-01 -4.934042692184448242e-01 -4.161652922630310059e-01 1.525188144296407700e-02 3.636806607246398926e-01 1.932963430881500244e-01 -4.445722997188568115e-01 -3.780677616596221924e-01
4.289607107639312744e-01 -4.637032747268676758e-01 4.363310709595680237e-02 1.203830316662788391e-01 1.926091313362121582e-01 -4.047886729240417480e-01 1.371367275714874268e-01 -6.040013432502746582e-01
3.411101400852203369e-01 -2.022386193275451660e-01 2.404726892709732056e-01 6.016891598701477051e-01 2.576565742492675781e-01 4.661126434803009033e-01 -1.554925180971622467e-02 -3.728223741054534912e-01
4.191475212574005127e-01 -1.409904211759567261e-01 -3.879196941852569580e-01 -1.158234179019927979e-01 5.847061872482299805e-01 4.766008257865905762e-01 -2.619143128395080566e-01 -5.395760759711265564e-02
5.917219519615173340e-01 1.705124080181121826e-01 5.598953962326049805e-01 -3.764894306659698486e-01 1.011926829814910889e-01 2.041960358619689941e-01 -3.062483072280883789e-01 -1.408523768186569214e-01
6.384994983673095703e-01 1.261305715888738632e-02 -2.523862123489379883e-01 2.982828021049499512e-01 1.397307869046926498e-02 1.410097032785415649e-01 -6.410098671913146973e-01 9.227821975946426392e-02
2.733949720859527588e-01 -3.198507130146026611e-01 -2.490351498126983643e-01 4.297825992107391357e-01 2.064363956451416016e-01 5.882979631423950195e-01 -1.722099781036376953e-01 -3.973067402839660645e-01
5.221096277236938477e-01 -7.334321141242980957e-01 -8.324860781431198120e-02 1.278261691331863403e-01 -1.391713321208953857e-01 3.618780374526977539e-01 -8.422177284955978394e-02 -9.376250952482223511e-02
5.410436987876892090e-01 -8.027999997138977051e-01 1.033189743757247925e-01 1.757560856640338898e-02 -9.275498241186141968e-02 1.037397980690002441e-01 4.039924219250679016e-02 -1.755068898200988770e-01
5.036361217498779297e-01 -7.925185561180114746e-02 -1.882840692996978760e-01 6.194988489151000977e-01 1.962531805038452148e-01 3.076692521572113037e-01 2.067741453647613525e-01 -3.806690275669097900e-01
4.910222589969635010e-01 3.551269173622131348e-01 -4.341665506362915039e-01 3.598108291625976562e-01 -1.059905067086219788e-01 1.695304065942764282e-01 -1.163476556539535522e-01 -5.111813545227050781e-01
6.500654816627502441e-01 -5.904749035835266113e-01 4.706395417451858521e-02 -5.970789492130279541e-02 -3.802396059036254883e-01 2.158693820238113403e-01 -1.772596389055252075e-01 1.926726102828979492e-02
6.515980362892150879e-01 1.279747486114501953e-01 1.340004354715347290e-01 -4.849380254745483398e-01 -3.401446938514709473e-01 1.080104187130928040e-01 9.521645307540893555e-02 -4.116926789283752441e-01
5.501663088798522949e-01 2.013488858938217163e-01 -4.878315031528472900e-01 -3.888121247291564941e-01 -1.603538691997528076e-01 2.982767820358276367e-01 -1.329463571310043335e-01 -3.677826523780822754e-01
2.074627727270126343e-01 -4.067491292953491211e-01 -5.900035500526428223e-01 -8.361210674047470093e-02 -1.174053549766540527e-01 4.001647830009460449e-01 -8.327207528054714203e-03 -5.122830271720886230e-01
2.934228479862213135e-01 1.581691950559616089e-01 -2.665931582450866699e-01 3.995432555675506592e-01 4.242628812789916992e-01 5.127137303352355957e-01 -4.028180837631225586e-01 -2.303087115287780762e-01
1.791851669549942017e-01 -3.154040873050689697e-01 1.875809580087661743e-01 3.006473779678344727e-01 5.386936664581298828e-01 3.998867571353912354e-01 -4.473743736743927002e-01 -3.042914271354675293e-01
7.200591564178466797e-01 2.727931737899780273e-01 4.275670349597930908e-01 -3.117433786392211914e-01 -2.069089412689208984e-01 2.611332833766937256e-01 8.158675394952297211e-03 -1.266209334135055542e-01
5.646101832389831543e-01 4.589838907122612000e-02 -2.084594964981079102e-01 3.100830316543579102e-01 1.721052676439285278e-01 1.382881253957748413e-01 -6.997355222702026367e-01 -3.359214216470718384e-02
2.880745194852352142e-02 -1.337521225214004517e-01 2.199097424745559692e-01 3.860240876674652100e-01 -6.710119545459747314e-02 2.899455726146697998e-01 -4.629763960838317871e-01 -6.935325264930725098e-01
4.063217639923095703e-01 -9.541237354278564453e-02 -1.319132149219512939e-01 -3.387138620018959045e-02 7.893239855766296387e-01 2.311842143535614014e-01 -3.388910889625549316e-01 -1.261938065290451050e-01
5.619337558746337891e-01 1.605316847562789917e-01 -2.923713922500610352e-01 -4.771402180194854736e-01 -2.633949220180511475e-01 2.897725105285644531e-01 3.598231077194213867e-02 -4.366653561592102051e-01
5.956851243972778320e-01 2.508818507194519043e-01 5.167487859725952148e-01 -3.378103673458099365e-01 3.130213022232055664e-01 1.805505305528640747e-01 -1.617986708879470825e-01 -2.105056345462799072e-01
3.336036801338195801e-01 -3.745789527893066406e-01 1.759710838086903095e-03 -5.979444365948438644e-03 7.223699688911437988e-01 4.377178549766540527e-01 -1.789338439702987671e-01 -5.410780757665634155e-02
3.549070358276367188e-01 1.098253428936004639e-01 -3.489382266998291016e-01 6.289972364902496338e-02 -1.446458548307418823e-01 -2.416447848081588745e-01 -5.887547731399536133e-01 -5.570622682571411133e-01
6.679833531379699707e-01 -1.934986561536788940e-01 6.944369524717330933e-02 1.406323723495006561e-02 5.073482990264892578e-01 -2.130470126867294312e-01 -4.302890598773956299e-01 1.529594063758850098e-01
1.364227533340454102e-01 -5.015828013420104980e-01 1.124280095100402832e-01 -2.234444618225097656e-01 2.825643122196197510e-01 4.276174306869506836e-01 1.922115236520767212e-01 -6.062931418418884277e-01
7.555760145187377930e-01 2.000542134046554565e-01 3.474711477756500244e-01 -4.131258726119995117e-01 -9.477283805608749390e-02 2.889745831489562988e-01 2.171689271926879883e-02 -6.865907460451126099e-02
3.383621871471405029e-01 -6.617116928100585938e-01 -1.444097608327865601e-01 -5.936968326568603516e-01 1.047357246279716492e-01 6.819563359022140503e-02 -1.189790815114974976e-01 -2.110503613948822021e-01
4.830496311187744141e-01 -1.257849931716918945e-01 -1.795444488525390625e-01 1.198894083499908447e-01 1.764861941337585449e-01 5.731844902038574219e-02 -8.156261444091796875e-01 -6.747333705425262451e-02
7.432055473327636719e-01 2.110690027475357056e-01 3.838410079479217529e-01 1.761636734008789062e-01 2.837356328964233398e-01 2.423584014177322388e-01 2.778134047985076904e-01 -9.112709760665893555e-02
7.920093536376953125e-01 7.290795911103487015e-03 8.234427124261856079e-02 7.997302711009979248e-02 3.095046579837799072e-01 2.218447923660278320e-01 4.575435519218444824e-01 -7.167444378137588501e-02
3.197551965713500977e-01 -2.152425944805145264e-01 2.688030004501342773e-01 4.492085576057434082e-01 2.053172886371612549e-01 4.417571425437927246e-01 3.276071250438690186e-01 -4.824446439743041992e-01
7.177548408508300781e-01 2.041490674018859863e-01 3.235225379467010498e-01 3.172468841075897217e-01 2.495455592870712280e-01 3.095662891864776611e-01 2.748261690139770508e-01 -6.484637409448623657e-02
2.640608847141265869e-01 -4.518373310565948486e-01 6.124148964881896973e-01 6.304498016834259033e-02 4.095114469528198242e-01 2.583134174346923828e-01 2.298232167959213257e-03 -3.356450498104095459e-01
6.908586025238037109e-01 -1.645253598690032959e-01 1.704092621803283691e-01 -8.296794444322586060e-02 5.295553207397460938e-01 -3.343934714794158936e-01 1.940718740224838257e-01 -1.726595461368560791e-01
5.899025797843933105e-01 4.198999702930450439e-01 -2.285692542791366577e-01 -3.002295494079589844e-01 3.777618110179901123e-01 2.237442284822463989e-01 5.582140013575553894e-02 -3.707231879234313965e-01
1.973687410354614258e-01 -3.804045021533966064e-01 3.059137165546417236e-01 2.221567630767822266e-01 5.572120547294616699e-01 -9.990385919809341431e-02 -2.673545777797698975e-01 -5.305249691009521484e-01
8.098520040512084961e-01 -1.871668547391891479e-01 -2.907527610659599304e-02 -5.549466237425804138e-02 4.198022186756134033e-01 5.509267747402191162e-02 3.528819978237152100e-01 3.726062178611755371e-02
6.308528780937194824e-01 2.493063062429428101e-01 -2.688640058040618896e-01 -3.942584693431854248e-01 -1.882659196853637695e-01 4.948785305023193359e-01 -6.467423588037490845e-02 -1.661683768033981323e-01
5.007405281066894531e-01 -1.032395437359809875e-01 -1.347284615039825439e-01 -1.345960199832916260e-01 6.346811652183532715e-01 -1.112956032156944275e-01 -5.308454632759094238e-01 -7.299861311912536621e-02
4.171988964080810547e-01 -6.765598058700561523e-01 -4.092971682548522949e-01 2.043864279985427856e-01 1.422273665666580200e-01 2.696506679058074951e-01 7.485154201276600361e-04 -2.568530440330505371e-01
5.419472455978393555e-01 2.312263399362564087e-01 5.997019410133361816e-01 -2.842533886432647705e-01 3.081007599830627441e-01 1.650428175926208496e-01 -1.469516009092330933e-01 -2.619638442993164062e-01
3.119095563888549805e-01 -5.545566678047180176e-01 4.433650672435760498e-01 -1.602321304380893707e-02 2.567982375621795654e-01 2.731866836547851562e-01 1.979936957359313965e-01 -4.675174355506896973e-01
-2.615575119853019714e-02 -5.563588067889213562e-02 -1.369751691818237305e-01 3.816380798816680908e-01 3.753881454467773438e-01 3.323476612567901611e-01 -4.076941311359405518e-01 -6.436030268669128418e-01
5.735630989074707031e-01 2.312865555286407471e-01 5.998077392578125000e-01 -2.107580751180648804e-01 3.495743274688720703e-01 4.660895094275474548e-02 -1.610854417085647583e-01 -2.510387599468231201e-01
5.204107761383056641e-01 1.356623172760009766e-01 7.322783023118972778e-02 -9.257874637842178345e-02 1.052136793732643127e-01 -4.133360683917999268e-01 9.418765455484390259e-02 -7.113699913024902344e-01
5.561312437057495117e-01 2.053960412740707397e-01 -1.519517749547958374e-01 -4.631248116493225098e-01 7.136356830596923828e-02 6.057742610573768616e-02 2.143812030553817749e-01 -5.968542695045471191e-01
5.011163353919982910e-01 -4.571546241641044617e-02 2.230651676654815674e-01 2.130846679210662842e-01 -4.210676252841949463e-01 6.084375381469726562e-01 -3.162316679954528809e-01 -6.428681313991546631e-02
4.505463242530822754e-01 2.514955997467041016e-01 -3.432672619819641113e-01 -1.684809923171997070e-01 5.734409093856811523e-01 5.275342985987663269e-02 -6.665781885385513306e-02 -5.014767646789550781e-01
3.924530148506164551e-01 1.023032739758491516e-01 -4.741408824920654297e-01 4.998842179775238037e-01 2.170810699462890625e-01 4.273372590541839600e-01 -2.825273871421813965e-01 -2.264015972614288330e-01
7.222667932510375977e-01 -2.353093773126602173e-01 -2.470050454139709473e-01 -1.954799294471740723e-01 2.556483745574951172e-01 -1.804148256778717041e-01 -4.444451034069061279e-01 1.682241857051849365e-01
2.438232898712158203e-01 -5.872018933296203613e-01 -1.690726578235626221e-01 1.174382865428924561e-02 4.121435582637786865e-01 2.078550159931182861e-01 -5.350362062454223633e-01 -2.601750791072845459e-01
5.336734056472778320e-01 -6.028006970882415771e-02 -1.183881536126136780e-01 -6.461336463689804077e-02 8.007069230079650879e-01 3.003983758389949799e-03 -1.956628262996673584e-01 -1.180839985609054565e-01
3.786045610904693604e-01 -8.966345340013504028e-02 -7.280496507883071899e-02 3.894570171833038330e-01 1.229363232851028442e-01 4.715346395969390869e-01 1.678597927093505859e-01 -6.526919007301330566e-01
4.117406308650970459e-01 1.685112863779067993e-01 -4.722136557102203369e-01 1.759864985942840576e-01 7.803377509117126465e-02 6.327822208404541016e-01 4.235852137207984924e-02 -3.739250600337982178e-01
7.327849268913269043e-01 8.025988936424255371e-02 -1.257365792989730835e-01 -1.382686346769332886e-01 6.301463842391967773e-01 -1.076517328619956970e-01 6.316760927438735962e-02 -9.483143687248229980e-02
5.423805117607116699e-01 2.580548226833343506e-01 1.002694666385650635e-01 -5.551806688308715820e-01 3.491852879524230957e-01 2.385163754224777222e-01 1.077659800648689270e-01 -3.612721562385559082e-01
3.040640652179718018e-01 -3.629261553287506104e-01 -4.474259912967681885e-01 2.790020592510700226e-02 -4.199244678020477295e-01 2.807345390319824219e-01 -3.683861494064331055e-01 -4.289573132991790771e-01
2.594660222530364990e-01 -5.111891627311706543e-01 -3.242725431919097900e-01 -4.257116317749023438e-01 3.769003599882125854e-02 1.236632615327835083e-01 -5.719339847564697266e-01 -2.028754651546478271e-01
5.778812766075134277e-01 3.373723011463880539e-03 5.601601600646972656e-01 -3.218970596790313721e-01 3.402238786220550537e-01 1.758388131856918335e-01 -3.189139664173126221e-01 1.634290628135204315e-02
6.240610480308532715e-01 1.679132580757141113e-01 5.012062937021255493e-02 9.966803342103958130e-02 1.608233340084552765e-02 -3.014141619205474854e-01 3.026583790779113770e-01 -6.222506165504455566e-01
4.533095061779022217e-01 8.950798213481903076e-02 -5.660077556967735291e-02 3.652194142341613770e-01 7.271361947059631348e-01 9.131917357444763184e-02 -2.936730682849884033e-01 -1.630946099758148193e-01
6.156428456306457520e-01 3.619414865970611572e-01 -2.083780914545059204e-01 4.249426424503326416e-01 -9.132212027907371521e-03 2.285313233733177185e-02 1.640713214874267578e-01 -4.883231222629547119e-01
6.125979423522949219e-01 -5.397967621684074402e-02 -2.367540821433067322e-02 6.175916194915771484e-01 -3.214257210493087769e-02 2.141829878091812134e-01 3.238828182220458984e-01 -2.966859936714172363e-01
9.508290141820907593e-02 -5.708494782447814941e-01 -1.007286086678504944e-01 1.790997534990310669e-01 2.454746067523956299e-01 5.629958957433700562e-02 -3.753766417503356934e-01 -6.469405889511108398e-01
5.773693323135375977e-01 1.579578369855880737e-01 6.361967921257019043e-01 -1.349045485258102417e-01 2.675530016422271729e-01 7.940612733364105225e-02 -3.704458475112915039e-01 -6.023661792278289795e-02
4.292405247688293457e-01 -5.314154028892517090e-01 1.502470821142196655e-01 1.958466023206710815e-01 1.925828754901885986e-01 -3.633682429790496826e-01 1.973928511142730713e-01 -5.141317844390869141e-01
3.210674226284027100e-01 -3.697949945926666260e-01 -2.203742563724517822e-01 3.456269502639770508e-01 -4.695953056216239929e-02 6.945136785507202148e-01 6.578861176967620850e-02 -3.213439583778381348e-01
6.038924455642700195e-01 -3.087868988513946533e-01 1.801185868680477142e-02 3.295389115810394287e-01 1.049310714006423950e-01 -2.819303274154663086e-01 3.336773812770843506e-01 -4.787570238113403320e-01
7.813030481338500977e-01 -1.986387670040130615e-01 -5.848936270922422409e-03 1.847399622201919556e-01 5.251056551933288574e-01 -3.720976412296295166e-03 8.899074792861938477e-02 1.796552240848541260e-01
1.026118546724319458e-01 -4.147202968597412109e-01 4.915280044078826904e-01 4.156627506017684937e-02 3.786808550357818604e-01 4.538818895816802979e-01 -1.486874520778656006e-01 -4.501493573188781738e-01
6.492530107498168945e-01 4.207008332014083862e-02 3.730327188968658447e-01 -5.844237804412841797e-01 2.268096208572387695e-01 1.682863235473632812e-01 -9.425843507051467896e-02 -8.572471886873245239e-02
4.366229474544525146e-01 -2.384176403284072876e-01 -4.403800964355468750e-01 -7.221782952547073364e-02 5.904002785682678223e-01 3.217905163764953613e-01 -2.960712909698486328e-01 -1.165655180811882019e-01
5.703854560852050781e-01 2.737664580345153809e-01 -2.589730918407440186e-01 3.930356502532958984e-01 1.649783998727798462e-01 2.429943233728408813e-01 -5.392611026763916016e-01 -3.319367393851280212e-02
3.330281376838684082e-01 -6.384674906730651855e-01 5.049792677164077759e-02 -2.854457795619964600e-01 7.981991022825241089e-02 -3.280172049999237061e-01 -4.531204402446746826e-01 -2.795313000679016113e-01
3.636235892772674561e-01 2.866336889564990997e-02 -5.671614315360784531e-03 5.899350643157958984e-01 -1.454446613788604736e-01 7.328441739082336426e-02 -5.124524235725402832e-01 -4.793417453765869141e-01
4.930945038795471191e-01 -3.667550086975097656e-01 1.797512769699096680e-01 4.115080535411834717e-01 1.497063040733337402e-01 -2.101181000471115112e-01 2.694253325462341309e-01 -5.306106209754943848e-01
3.309042751789093018e-01 -1.235705092549324036e-01 -3.701796531677246094e-01 1.447277218103408813e-01 -1.526028662919998169e-01 1.801552921533584595e-01 -7.560296654701232910e-01 -2.998823821544647217e-01
6.230245828628540039e-01 -3.477589488029479980e-01 1.902285665273666382e-01 1.084226891398429871e-01 -4.279942810535430908e-02 -3.637929260730743408e-01 -5.556278228759765625e-01 7.899045012891292572e-03
6.122992038726806641e-01 -4.697994291782379150e-01 -2.838644385337829590e-01 4.001424014568328857e-01 -1.569252610206604004e-01 -2.914795465767383575e-02 -3.245887160301208496e-01 -1.812521219253540039e-01
4.172973036766052246e-01 1.237753033638000488e-01 -4.927587211132049561e-01 1.918372064828872681e-01 1.788211166858673096e-01 6.434216499328613281e-01 7.749601732939481735e-03 -2.913788557052612305e-01
4.263217151165008545e-01 4.571615904569625854e-02 -3.365000188350677490e-01 1.762771457433700562e-01 -2.132205665111541748e-01 -7.016135007143020630e-02 -7.534265518188476562e-01 -2.319846004247665405e-01
1.572162061929702759e-01 -4.123447537422180176e-01 4.608070552349090576e-01 3.045350909233093262e-01 -1.421595271676778793e-02 3.270802497863769531e-01 -1.803663671016693115e-01 -6.003786325454711914e-01
1.002371162176132202e-01 4.811770841479301453e-02 -1.891447007656097412e-01 3.236532807350158691e-01 4.600427448749542236e-01 3.509318232536315918e-01 -5.620415210723876953e-01 -4.432007968425750732e-01
2.338374257087707520e-01 -1.166336163878440857e-01 2.214698940515518188e-01 5.026810765266418457e-01 -1.606102138757705688e-01 5.431135296821594238e-01 -2.644236385822296143e-01 -4.891744256019592285e-01
5.378299951553344727e-01 1.524852216243743896e-01 6.499719619750976562e-01 -2.605837285518646240e-01 3.166781961917877197e-01 1.498339027166366577e-01 -2.108635455369949341e-01 -1.729770898818969727e-01
9.621333330869674683e-02 -2.436452656984329224e-01 -4.000770151615142822e-01 7.344188541173934937e-02 1.535949558019638062e-01 5.124884247779846191e-01 -3.417537361383438110e-02 -6.917521953582763672e-01
1.437014192342758179e-01 -2.301862835884094238e-01 4.349741637706756592e-01 3.037572205066680908e-01 4.667569417506456375e-03 5.860214233398437500e-01 -1.732975393533706665e-01 -5.209781527519226074e-01
3.432054519653320312e-01 -3.580183088779449463e-01 -5.380135402083396912e-02 1.669846922159194946e-01 8.655469864606857300e-02 8.221939206123352051e-01 1.701218187808990479e-01 -1.040123403072357178e-01
5.593035221099853516e-01 -7.572259008884429932e-02 -5.581263899803161621e-01 1.691333055496215820e-01 -4.447529464960098267e-02 4.068764150142669678e-01 4.737358540296554565e-03 -4.168759584426879883e-01
5.684785842895507812e-01 2.313912063837051392e-01 3.022418916225433350e-01 -5.026551485061645508e-01 4.068015813827514648e-01 1.896260678768157959e-01 -1.332984566688537598e-01 -2.450786083936691284e-01
6.826252676546573639e-03 -2.138342857360839844e-01 -7.141486555337905884e-02 -4.106274247169494629e-01 4.464939236640930176e-01 3.119378089904785156e-01 -5.529589653015136719e-01 -4.220044314861297607e-01
6.859713196754455566e-01 1.131242513656616211e-01 2.934011220932006836e-01 -5.365414023399353027e-01 -2.732589244842529297e-01 6.177346408367156982e-02 -7.503208518028259277e-02 -2.420103996992111206e-01
6.380196213722229004e-01 -1.341476887464523315e-01 -3.505356907844543457e-01 2.942919731140136719e-01 2.147422730922698975e-01 8.355275541543960571e-02 -5.493160486221313477e-01 -1.030004024505615234e-01
4.442136883735656738e-01 -1.033191084861755371e-01 -4.601170122623443604e-01 -1.008299365639686584e-01 6.073380112648010254e-01 3.540475070476531982e-01 -2.716909050941467285e-01 -4.582418873906135559e-02
2.873631119728088379e-01 -3.448264896869659424e-01 1.790612041950225830e-01 -3.298087790608406067e-02 2.112738937139511108e-01 -4.712063968181610107e-01 -5.275572836399078369e-02 -7.042097449302673340e-01
6.121515631675720215e-01 -4.497653245925903320e-01 2.217419296503067017e-01 -5.779325589537620544e-02 -8.757572621107101440e-02 -4.879745841026306152e-01 -3.374879658222198486e-01 -1.038528680801391602e-01
6.937044858932495117e-01 -2.528357505798339844e-01 1.749616116285324097e-01 2.395870536565780640e-01 8.596776425838470459e-02 -5.366321206092834473e-01 -1.565057784318923950e-01 -2.167396396398544312e-01
6.263292431831359863e-01 -3.041815571486949921e-02 5.565141439437866211e-01 -3.804499208927154541e-01 2.558083534240722656e-01 1.550043746829032898e-02 -2.934705018997192383e-01 -2.309787645936012268e-02
4.604179263114929199e-01 -3.729052543640136719e-01 1.924344003200531006e-01 2.259373366832733154e-01 2.390635013580322266e-01 -3.734025657176971436e-01 2.665224969387054443e-01 -5.415379405021667480e-01
5.818095207214355469e-01 4.148213565349578857e-01 -3.432091772556304932e-01 1.551730632781982422e-01 4.136795997619628906e-01 -2.794071799144148827e-03 -1.734001189470291138e-01 -3.825485110282897949e-01
5.214579701423645020e-01 4.159036278724670410e-01 -1.644950807094573975e-01 2.395782619714736938e-01 -1.978847384452819824e-01 -1.108060404658317566e-01 -3.033651597797870636e-02 -6.467556953430175781e-01
7.384402155876159668e-01 2.166780084371566772e-01 -1.013728976249694824e-01 4.567811787128448486e-01 -7.642222940921783447e-02 3.441544175148010254e-01 2.247670739889144897e-01 -1.184410005807876587e-01
4.253792762756347656e-01 3.042799532413482666e-01 2.476897090673446655e-01 -3.218910396099090576e-01 4.757685661315917969e-01 -8.979272097349166870e-02 -2.248250544071197510e-01 -5.258684158325195312e-01
6.457698941230773926e-01 1.514056771993637085e-01 4.794000685214996338e-01 -4.098802506923675537e-01 -2.476349174976348877e-01 -5.749783013015985489e-03 -1.100862324237823486e-01 -2.979196012020111084e-01
6.781975030899047852e-01 -1.317222863435745239e-01 -4.100167751312255859e-01 8.372663706541061401e-02 3.886089920997619629e-01 -8.278810977935791016e-02 -4.279400408267974854e-01 -8.105516433715820312e-02
5.871708393096923828e-01 -1.669873893260955811e-01 -2.115092426538467407e-01 -3.267197683453559875e-02 7.162061333656311035e-01 -1.263998746871948242e-01 -1.785993874073028564e-01 -1.439312398433685303e-01
4.964761435985565186e-01 -6.484611332416534424e-02 1.406940966844558716e-01 -2.927864715456962585e-02 -3.927689790725708008e-01 7.122588157653808594e-01 -2.563452422618865967e-01 3.690150752663612366e-02
3.552128672599792480e-01 -5.108228325843811035e-01 6.179615482687950134e-02 1.075047403573989868e-01 6.495162844657897949e-02 -3.334161937236785889e-01 6.455707550048828125e-02 -6.913432478904724121e-01
5.742416977882385254e-01 -5.532027781009674072e-02 1.661859080195426941e-02 2.201849669218063354e-01 6.844069361686706543e-01 -7.316046208143234253e-02 -3.801938593387603760e-01 1.076087448745965958e-02
5.655657052993774414e-01 2.212238013744354248e-01 -4.708282649517059326e-02 1.570879966020584106e-01 -3.285305202007293701e-01 -2.498102337121963501e-01 -4.425104856491088867e-01 -4.880052804946899414e-01
5.375011563301086426e-01 -4.803587496280670166e-01 9.512672573328018188e-02 5.635197758674621582e-01 2.648998610675334930e-02 3.049630522727966309e-01 -2.450301498174667358e-01 -5.665953503921627998e-04
4.873265922069549561e-01 -4.065504297614097595e-02 -7.127508521080017090e-02 2.946418225765228271e-01 6.872706413269042969e-01 1.419661790132522583e-01 -4.199869036674499512e-01 -9.033257141709327698e-03
4.098579883575439453e-01 -3.531030118465423584e-01 -1.610890626907348633e-01 9.516901522874832153e-02 7.280751466751098633e-01 2.891532182693481445e-01 -2.238388508558273315e-01 -9.231083095073699951e-02
3.868089914321899414e-01 -7.918967008590698242e-01 1.514916867017745972e-01 -1.525287926197052002e-01 2.308614850044250488e-01 2.466099709272384644e-01 4.743956401944160461e-02 -2.463727444410324097e-01
9.317223727703094482e-02 -1.716499626636505127e-01 1.147228628396987915e-01 -2.076492011547088623e-01 4.882704913616180420e-01 6.735363006591796875e-01 -3.632961809635162354e-01 -2.855386734008789062e-01
3.350427150726318359e-01 -6.511573195457458496e-01 2.966562807559967041e-01 -9.924288839101791382e-02 3.112820684909820557e-01 -1.485666334629058838e-01 -4.764101207256317139e-01 -1.412484943866729736e-01
5.621190667152404785e-01 -1.109477430582046509e-01 -1.157963946461677551e-01 2.126922607421875000e-01 3.311271965503692627e-01 1.337033659219741821e-01 -6.944661140441894531e-01 5.710255727171897888e-02
3.001379966735839844e-01 -5.949133038520812988e-01 3.800561279058456421e-02 2.153091281652450562e-01 5.462428331375122070e-01 3.146184980869293213e-01 -2.469480186700820923e-01 -2.232569158077239990e-01
3.019558489322662354e-01 -4.755543470382690430e-01 -1.158425956964492798e-01 2.768620252609252930e-01 -2.264268547296524048e-01 9.403894841670989990e-02 1.568962335586547852e-01 -7.126498818397521973e-01
8.237295746803283691e-01 2.151908539235591888e-02 2.623727619647979736e-01 1.654869616031646729e-01 -4.704663902521133423e-02 -4.361625015735626221e-01 -9.606207162141799927e-02 -1.519934237003326416e-01
6.085650324821472168e-01 4.673692584037780762e-02 -3.195727765560150146e-01 2.419471293687820435e-01 1.633589118719100952e-01 4.209899902343750000e-01 -4.972131252288818359e-01 1.251382529735565186e-01
1.660902500152587891e-01 -4.587221145629882812e-01 -2.015853375196456909e-01 -1.882205754518508911e-01 1.778464317321777344e-01 6.396343111991882324e-01 -2.193629890680313110e-01 -4.438949227333068848e-01
3.560707867145538330e-01 4.262823984026908875e-02 -3.408977389335632324e-01 1.567623019218444824e-01 4.282031655311584473e-01 5.854229331016540527e-01 -3.280590474605560303e-02 -4.510615766048431396e-01
4.258482754230499268e-01 1.114187762141227722e-02 -1.782100051641464233e-01 2.748773992061614990e-01 6.640040278434753418e-01 1.234034597873687744e-01 -4.753590524196624756e-01 -1.706366986036300659e-01
1.966771334409713745e-01 -4.616373404860496521e-02 -1.180649846792221069e-01 5.742809772491455078e-01 -1.476248726248741150e-02 2.832036316394805908e-01 5.755086429417133331e-03 -7.314326167106628418e-01
5.852375626564025879e-01 3.632231056690216064e-01 3.189263939857482910e-01 -4.533977508544921875e-01 2.439930289983749390e-01 9.036134928464889526e-02 -2.418890297412872314e-01 -3.034372627735137939e-01
3.609363734722137451e-01 -6.355302929878234863e-01 -3.467330038547515869e-01 -2.537891268730163574e-01 2.016468718647956848e-02 3.195998966693878174e-01 -1.696426272392272949e-01 -3.871228694915771484e-01
4.288234412670135498e-01 3.083480000495910645e-01 -3.129869401454925537e-01 -2.520025074481964111e-01 5.336961746215820312e-01 2.220442593097686768e-01 -4.525499790906906128e-02 -4.726338982582092285e-01
3.576906025409698486e-01 -3.741578161716461182e-01 5.842745900154113770e-01 -5.660181120038032532e-02 3.770975470542907715e-01 1.563980728387832642e-01 2.905059754848480225e-01 -3.693593740463256836e-01
3.380181789398193359e-01 -5.997787043452262878e-02 -2.268426269292831421e-01 1.268891245126724243e-01 3.822593986988067627e-01 3.675322830677032471e-01 -6.901185512542724609e-01 -2.390023916959762573e-01
5.866671800613403320e-01 -4.244299829006195068e-01 1.589057147502899170e-01 -2.277146130800247192e-01 -3.543083369731903076e-02 -4.585946798324584961e-01 -4.323714375495910645e-01 -8.141830563545227051e-03
4.038182199001312256e-01 -4.309974610805511475e-01 -4.393688440322875977e-01 -3.646482527256011963e-01 4.083601236343383789e-01 1.025965362787246704e-01 -3.487788140773773193e-01 -1.619502305984497070e-01
7.052364945411682129e-01 -2.180519700050354004e-01 2.422879822552204132e-02 8.980006724596023560e-02 6.224133968353271484e-01 6.008692085742950439e-02 2.329997271299362183e-01 3.385549038648605347e-02
4.288460016250610352e-01 -3.941606879234313965e-01 2.091428935527801514e-01 -2.932565510272979736e-01 -5.497069358825683594e-01 3.719293475151062012e-01 -2.073525190353393555e-01 -2.179092168807983398e-01
6.957787871360778809e-01 1.565944403409957886e-01 4.094108343124389648e-01 -5.094747543334960938e-01 7.005216181278228760e-02 1.640721857547760010e-01 -1.437984853982925415e-01 -1.080894693732261658e-01
6.325120329856872559e-01 -4.022599160671234131e-01 1.456024050712585449e-01 1.637651175260543823e-01 2.275661826133728027e-01 -4.199514389038085938e-01 1.687558591365814209e-01 -3.653386533260345459e-01
4.300823509693145752e-01 -5.876494646072387695e-01 -5.126758217811584473e-01 -2.277549952268600464e-01 1.450353860855102539e-02 1.314165443181991577e-01 -3.488075733184814453e-01 -1.258611828088760376e-01
5.175648331642150879e-01 1.848657876253128052e-01 3.392328321933746338e-01 -5.207621455192565918e-01 3.947933316230773926e-01 3.560680449008941650e-01 -6.500811129808425903e-02 -1.575029343366622925e-01
5.523107051849365234e-01 -5.204936265945434570e-01 -8.721175603568553925e-03 4.797786772251129150e-01 -2.168951630592346191e-01 -2.170964702963829041e-02 -3.412028551101684570e-01 -1.727465540170669556e-01
3.408426046371459961e-01 -2.985098361968994141e-01 -5.535205709747970104e-04 3.845056593418121338e-01 2.621904015541076660e-01 -1.113204360008239746e-01 2.755918800830841064e-01 -6.998474597930908203e-01
6.140916347503662109e-01 -2.360584288835525513e-01 3.681232035160064697e-01 -1.049416363239288330e-01 -4.692198708653450012e-02 -5.119215250015258789e-01 -3.905011573806405067e-03 -3.954238891601562500e-01
2.748761475086212158e-01 -3.908766210079193115e-01 -5.159505605697631836e-01 -2.915942668914794922e-01 -8.981724083423614502e-02 4.900575578212738037e-01 -2.549460232257843018e-01 -3.274221122264862061e-01
5.880394577980041504e-01 2.250607013702392578e-01 -3.886593040078878403e-04 -5.232132673263549805e-01 3.758153915405273438e-01 -1.601012051105499268e-01 -6.715828925371170044e-02 -3.980263471603393555e-01
5.408167839050292969e-01 -2.454217895865440369e-02 -3.442550301551818848e-01 1.088237240910530090e-01 6.587276458740234375e-01 1.582266986370086670e-01 -3.198961913585662842e-01 -1.235699728131294250e-01
3.231101036071777344e-01 -4.140332639217376709e-01 -4.941144287586212158e-01 -1.307906508445739746e-01 -1.215880513191223145e-01 4.788050353527069092e-01 -4.691308364272117615e-02 -4.654912352561950684e-01
6.086059212684631348e-01 -3.372328281402587891e-01 -1.212497577071189880e-01 5.378064513206481934e-01 2.508189678192138672e-01 2.869530916213989258e-01 1.884019821882247925e-01 -1.766011118888854980e-01
2.249168157577514648e-01 -1.653060913085937500e-01 -3.605894371867179871e-02 5.353153944015502930e-01 -2.550388872623443604e-01 3.651192784309387207e-01 -2.524864673614501953e-01 -6.100141406059265137e-01
5.399956107139587402e-01 -1.999621391296386719e-01 5.730822309851646423e-02 1.997896283864974976e-01 1.412822008132934570e-01 -2.700664401054382324e-01 4.211004078388214111e-01 -5.958169698715209961e-01
6.132256388664245605e-01 -1.391656231135129929e-02 5.758433938026428223e-01 -2.780857980251312256e-01 3.901567757129669189e-01 1.404865831136703491e-01 1.361597478389739990e-01 -1.559974998235702515e-01
4.799011051654815674e-01 -7.631250023841857910e-01 2.352864295244216919e-02 2.125803977251052856e-01 -1.293528825044631958e-01 2.203850150108337402e-01 -8.265676349401473999e-02 -2.635475695133209229e-01
7.345674633979797363e-01 1.285622566938400269e-01 4.077268540859222412e-01 -4.045471847057342529e-01 1.137032136321067810e-01 2.148124277591705322e-01 -2.285542786121368408e-01 5.169985815882682800e-02
6.700575947761535645e-01 -2.809373661875724792e-03 3.496080636978149414e-01 -4.955457448959350586e-01 7.227938622236251831e-02 4.038804769515991211e-01 -7.609127461910247803e-02 9.534057229757308960e-02
4.219866693019866943e-01 -3.455764055252075195e-01 1.683495342731475830e-01 3.543102443218231201e-01 6.457100510597229004e-01 2.834334154613316059e-04 -3.469627499580383301e-01 -1.063120141625404358e-01
7.042541503906250000e-01 1.220966726541519165e-01 2.773506939411163330e-01 2.169630080461502075e-01 2.992684245109558105e-01 4.419876337051391602e-01 2.826824784278869629e-01 1.726399548351764679e-02
4.047327339649200439e-01 2.337807565927505493e-01 -2.790273725986480713e-01 -2.710995078086853027e-01 4.507359266281127930e-01 -7.501570135354995728e-02 -1.818257570266723633e-01 -6.231660842895507812e-01
3.192465901374816895e-01 -4.243613779544830322e-01 -3.744870722293853760e-01 -2.090591788291931152e-01 -1.898784041404724121e-01 5.890960097312927246e-01 -3.749926984310150146e-01 -1.017121225595474243e-01
3.220252096652984619e-01 1.879470646381378174e-01 -3.637187182903289795e-01 8.442086726427078247e-02 1.193121541291475296e-02 7.760375142097473145e-01 1.110223606228828430e-01 -3.268867731094360352e-01
4.452393054962158203e-01 -4.070466160774230957e-01 3.923145681619644165e-02 4.697411060333251953e-01 3.328361511230468750e-01 -2.154958695173263550e-01 9.953521192073822021e-02 -4.967430830001831055e-01
6.689624786376953125e-01 2.792111039161682129e-01 -3.681970834732055664e-01 -2.013289481401443481e-01 4.490686953067779541e-01 1.413663625717163086e-01 1.372174173593521118e-01 -2.407327890396118164e-01
5.381578803062438965e-01 -3.801921308040618896e-01 4.629799723625183105e-01 -2.162729203701019287e-01 -7.701821159571409225e-03 -2.908848524093627930e-01 2.526034712791442871e-01 -3.952642381191253662e-01
2.137646675109863281e-01 -1.681889295578002930e-01 5.371743440628051758e-01 2.106847167015075684e-01 -2.933023124933242798e-02 6.221304535865783691e-01 -5.951051134616136551e-03 -4.529137611389160156e-01
5.066773891448974609e-01 -3.976292014122009277e-01 2.271441929042339325e-02 3.546912968158721924e-01 -1.004303321242332458e-01 1.938904076814651489e-01 4.302735626697540283e-01 -4.754284620285034180e-01
7.266660332679748535e-01 5.334869027137756348e-02 3.229738771915435791e-01 -4.981125593185424805e-01 1.844767853617668152e-02 -1.857135593891143799e-01 4.629224166274070740e-02 -2.823286056518554688e-01
2.190400362014770508e-01 -6.100137233734130859e-01 -3.079850412905216217e-02 7.400049944408237934e-04 4.457336664199829102e-01 3.163583278656005859e-01 -4.987924695014953613e-01 -1.772026121616363525e-01
1.681665331125259399e-01 -2.815066576004028320e-01 -4.294025152921676636e-02 -1.974536851048469543e-02 4.010783433914184570e-01 6.919543147087097168e-01 -3.627405166625976562e-01 -3.449565470218658447e-01
8.874723315238952637e-02 -2.656348943710327148e-01 -2.025495050475001335e-03 2.400380820035934448e-01 1.175776571035385132e-01 2.402403652667999268e-01 -2.344750910997390747e-01 -8.587322831153869629e-01
5.491524934768676758e-01 3.568854331970214844e-01 -2.316372394561767578e-01 2.100472152233123779e-01 4.940891265869140625e-01 -1.368921846151351929e-01 -2.958641648292541504e-01 -3.505560159683227539e-01
3.619827330112457275e-01 -4.852301776409149170e-01 1.268120259046554565e-01 2.432687431573867798e-01 1.648894399404525757e-01 -4.681715071201324463e-01 -8.485896885395050049e-02 -5.519829988479614258e-01
5.497269630432128906e-01 -1.856405884027481079e-01 1.071288138628005981e-01 -1.141324937343597412e-01 3.039752542972564697e-01 -4.949875771999359131e-01 -5.428796410560607910e-01 -8.187119662761688232e-02
5.581870675086975098e-01 -3.122564852237701416e-01 3.225621879100799561e-01 1.007952317595481873e-01 1.194468885660171509e-01 -4.536555111408233643e-01 1.654299199581146240e-01 -4.788312017917633057e-01
2.988773584365844727e-01 -5.409858822822570801e-01 -3.035729229450225830e-01 -3.253361284732818604e-01 3.426219895482063293e-02 3.498350679874420166e-01 -4.843091368675231934e-01 -2.487826049327850342e-01
1.234039142727851868e-01 -7.759946584701538086e-02 -2.602659165859222412e-01 2.133736014366149902e-01 4.023928642272949219e-01 7.066129446029663086e-01 -3.360018730163574219e-01 -3.022646009922027588e-01
1.204190701246261597e-01 -2.594598233699798584e-01 3.640011548995971680e-01 4.004507362842559814e-01 1.563129425048828125e-01 1.778963208198547363e-01 -1.612774729728698730e-01 -7.370420098304748535e-01
6.584297418594360352e-01 -1.502970159053802490e-01 1.427307277917861938e-01 -3.503323346376419067e-02 1.075181439518928528e-01 3.227363526821136475e-01 5.655702352523803711e-01 -2.944371104240417480e-01
4.228655099868774414e-01 -2.195176780223846436e-01 -1.512424349784851074e-01 5.503622889518737793e-01 -6.445559859275817871e-02 2.371210753917694092e-01 2.478048801422119141e-01 -5.704697370529174805e-01
7.004454135894775391e-01 2.973517477512359619e-01 -2.736257910728454590e-01 -3.452442884445190430e-01 4.057528972625732422e-01 1.399121433496475220e-01 6.434234976768493652e-02 -1.963230073451995850e-01
4.737342894077301025e-01 -2.436219304800033569e-01 -1.713718175888061523e-01 -2.420674562454223633e-01 6.395606994628906250e-01 -1.029712781310081482e-01 -4.287417829036712646e-01 -1.574760079383850098e-01
6.468899250030517578e-01 2.269494235515594482e-01 5.015792846679687500e-01 -4.134824275970458984e-01 -8.512683212757110596e-02 1.711576730012893677e-01 -7.603075355291366577e-02 -2.552563846111297607e-01
4.871009588241577148e-01 1.448655426502227783e-01 -4.672508239746093750e-01 -4.569495916366577148e-01 -8.743285387754440308e-02 3.148913085460662842e-01 -3.932455927133560181e-02 -4.541728198528289795e-01
6.764726340770721436e-02 -1.044178456068038940e-01 -1.360369473695755005e-01 1.154067665338516235e-01 4.184443652629852295e-01 4.790791571140289307e-01 -5.935727953910827637e-01 -4.424418210983276367e-01
3.662019670009613037e-01 1.276714801788330078e-01 1.212522760033607483e-01 4.508363008499145508e-01 5.169137120246887207e-01 3.746284544467926025e-01 -2.494793236255645752e-01 -4.023113846778869629e-01
6.508758664131164551e-01 -6.244764477014541626e-02 -1.508722174912691116e-02 2.937323451042175293e-01 1.678390949964523315e-01 2.932704091072082520e-01 5.389955043792724609e-01 -2.850627005100250244e-01
6.218141913414001465e-01 2.526037096977233887e-01 -3.174628615379333496e-01 5.327556729316711426e-01 4.887149855494499207e-02 2.171465307474136353e-01 1.506711095571517944e-01 -3.044414818286895752e-01
8.176296949386596680e-01 1.192932426929473877e-01 4.123105406761169434e-01 -1.174055263400077820e-01 1.197674348950386047e-01 1.534615457057952881e-01 3.058289587497711182e-01 -4.517381638288497925e-02
5.975642800331115723e-01 2.576618790626525879e-01 3.536185994744300842e-02 -4.173314571380615234e-01 -2.730698585510253906e-01 3.144208714365959167e-02 -6.513716280460357666e-02 -5.668444037437438965e-01
5.029435157775878906e-01 -4.559157788753509521e-02 -1.383386552333831787e-01 -2.634348161518573761e-02 7.372022271156311035e-01 -7.348321378231048584e-02 -3.950180411338806152e-01 -1.422378122806549072e-01
3.816622495651245117e-01 2.008825093507766724e-01 3.052056431770324707e-01 -4.201372861862182617e-01 2.525870501995086670e-01 2.183407843112945557e-01 2.593408524990081787e-01 -6.046351194381713867e-01
6.898013949394226074e-01 5.483429506421089172e-02 -1.349885761737823486e-01 5.649538636207580566e-01 1.797342002391815186e-01 1.805232018232345581e-01 2.854796946048736572e-01 -1.933412700891494751e-01
6.844591498374938965e-01 8.436338603496551514e-02 -1.686068624258041382e-01 1.987071335315704346e-01 5.955638885498046875e-01 5.876495316624641418e-02 -3.114316165447235107e-01 -3.669287264347076416e-02
8.161697387695312500e-01 -2.197928577661514282e-01 -2.079263925552368164e-01 3.421871960163116455e-01 -2.983640134334564209e-01 -1.013114601373672485e-01 -1.558178663253784180e-02 -1.603273302316665649e-01
7.160907983779907227e-01 2.234426438808441162e-01 -3.610366880893707275e-01 2.659858763217926025e-01 3.248262405395507812e-01 -1.486951410770416260e-01 -1.907342374324798584e-01 -2.686815559864044189e-01
5.731261372566223145e-01 -7.796455919742584229e-02 -6.370332837104797363e-02 -3.542924299836158752e-02 6.759738326072692871e-01 3.636087849736213684e-02 -4.461527168750762939e-01 5.310118198394775391e-02
6.133911609649658203e-01 -3.107448481023311615e-02 4.855066239833831787e-01 -2.703793644905090332e-01 2.250099480152130127e-01 1.207323968410491943e-01 -4.853001236915588379e-01 1.150721237063407898e-01
2.025031298398971558e-01 -4.197641313076019287e-01 -1.926562637090682983e-01 2.492872998118400574e-02 2.248837798833847046e-01 5.589070916175842285e-01 -1.308780759572982788e-01 -6.041306257247924805e-01
7.506957054138183594e-01 -9.964562207460403442e-02 2.092669755220413208e-01 2.211667783558368683e-02 4.239813685417175293e-01 -1.302709709852933884e-02 4.455661475658416748e-01 -6.152852624654769897e-02
6.800293326377868652e-01 -2.631526626646518707e-02 5.622392892837524414e-01 -3.991649150848388672e-01 1.565819978713989258e-01 -2.672502305358648300e-03 -1.792194247245788574e-01 -6.911858171224594116e-02
6.902570128440856934e-01 -1.958826929330825806e-01 -4.178010821342468262e-01 -2.475119978189468384e-01 1.792225986719131470e-01 -3.371011912822723389e-01 -3.208592832088470459e-01 -2.542863041162490845e-02
6.381309628486633301e-01 -5.208297371864318848e-01 -1.299094110727310181e-01 2.550657689571380615e-01 -4.275564476847648621e-02 -3.724556863307952881e-01 -1.115848198533058167e-01 -2.942581474781036377e-01
2.168172895908355713e-01 -7.258597016334533691e-01 -2.014170736074447632e-01 -1.284638792276382446e-01 -1.149899140000343323e-01 2.488636970520019531e-01 -7.691594213247299194e-02 -5.366326570510864258e-01
3.605867028236389160e-01 -5.242659449577331543e-01 -3.922103047370910645e-01 -7.627914845943450928e-02 -3.607553839683532715e-01 -3.625579550862312317e-02 -2.625132501125335693e-01 -4.848739504814147949e-01
1.242932900786399841e-01 -1.899214833974838257e-01 -1.309041082859039307e-01 1.412762403488159180e-01 5.706845521926879883e-01 5.367750525474548340e-01 -3.861325085163116455e-01 -3.853305578231811523e-01
5.688978433609008789e-01 -1.907091438770294189e-01 2.730842232704162598e-01 -1.376922875642776489e-01 -6.353474259376525879e-01 1.285289376974105835e-01 -2.642976343631744385e-01 -2.375119179487228394e-01
6.474918127059936523e-01 -9.104428812861442566e-03 -1.816461533308029175e-01 -9.997141361236572266e-02 -3.895429074764251709e-01 -1.251471787691116333e-01 -4.737886786460876465e-01 -3.818384706974029541e-01
4.505114853382110596e-01 1.195119768381118774e-01 1.101093739271163940e-02 2.704174816608428955e-01 5.128092169761657715e-01 3.555856943130493164e-01 -4.982047379016876221e-01 -2.681174576282501221e-01
4.476238191127777100e-01 -5.485673546791076660e-01 3.386257886886596680e-01 -3.393987417221069336e-01 -9.386295080184936523e-02 4.718767479062080383e-02 3.805213868618011475e-01 -3.361765146255493164e-01
3.144125044345855713e-01 -1.127623394131660461e-01 2.690098881721496582e-01 3.175707757472991943e-01 -4.489520192146301270e-01 4.694427847862243652e-01 -7.637421041727066040e-02 -5.361384749412536621e-01
8.624904155731201172e-01 1.017844453454017639e-01 -2.571630477905273438e-01 -2.112494558095932007e-01 3.293448686599731445e-01 -7.160462439060211182e-02 1.427313387393951416e-01 3.199495375156402588e-02
5.296880602836608887e-01 -5.685080587863922119e-02 -2.410789430141448975e-01 -9.399502724409103394e-02 7.196461558341979980e-01 1.246310621500015259e-01 -3.276018202304840088e-01 -9.218402951955795288e-02
6.770021915435791016e-01 1.155578196048736572e-01 1.917857378721237183e-01 4.856794178485870361e-01 -1.807990223169326782e-01 4.342117607593536377e-01 1.761855781078338623e-01 -5.812706053256988525e-02
5.550301671028137207e-01 -2.318043410778045654e-01 -7.261982560157775879e-02 3.967638015747070312e-01 1.189470961689949036e-01 -2.921629250049591064e-01 2.684071958065032959e-01 -5.513287186622619629e-01
4.937261939048767090e-01 1.856050193309783936e-01 -3.793357014656066895e-01 -3.150763809680938721e-01 -1.621550023555755615e-01 4.891662672162055969e-02 -2.131203934550285339e-02 -6.704292297363281250e-01
4.718907475471496582e-01 9.564942866563796997e-02 -2.197609245777130127e-01 2.752636075019836426e-01 7.521379739046096802e-02 1.088620424270629883e-01 -7.882939577102661133e-01 -7.204244285821914673e-02
4.006811082363128662e-01 -4.665741026401519775e-01 -1.789447218179702759e-01 7.128916680812835693e-02 9.396417997777462006e-03 7.406929731369018555e-01 1.426082253456115723e-01 -1.249336972832679749e-01
6.170380115509033203e-01 2.139841020107269287e-01 -1.241060048341751099e-01 -5.118440389633178711e-01 -6.258589029312133789e-02 9.171160310506820679e-02 1.667452007532119751e-01 -5.059213042259216309e-01
5.624544620513916016e-01 2.515510618686676025e-01 -2.596949040889739990e-01 5.233405232429504395e-01 1.870738416910171509e-01 3.110662996768951416e-01 -3.752189874649047852e-01 -8.057425916194915771e-02
4.686926007270812988e-01 5.612566471099853516e-01 1.254128664731979370e-01 6.542493402957916260e-02 3.549238443374633789e-01 6.218519806861877441e-02 -2.214191406965255737e-01 -5.161831378936767578e-01
3.711526989936828613e-01 -7.457081079483032227e-01 -1.546938866376876831e-01 4.593898728489875793e-02 3.375273942947387695e-01 3.074344694614410400e-01 -2.298278957605361938e-01 -1.373419761657714844e-01
5.938616394996643066e-01 -3.093993365764617920e-01 1.986064165830612183e-01 3.315201699733734131e-01 1.686902642250061035e-01 -3.954049348831176758e-01 1.651066541671752930e-01 -4.361062049865722656e-01
2.473094910383224487e-01 -5.194504261016845703e-01 2.972547113895416260e-01 3.312777876853942871e-01 3.055470287799835205e-01 2.986657321453094482e-01 -4.308432936668395996e-01 -3.204959928989410400e-01
3.513862788677215576e-01 -7.045298218727111816e-01 -2.258348464965820312e-01 -3.111970424652099609e-01 2.211240530014038086e-01 2.859284579753875732e-01 1.379075050354003906e-01 -2.874909937381744385e-01
1.585344523191452026e-01 -2.589702010154724121e-01 -2.702881693840026855e-01 -3.312881886959075928e-01 4.626029431819915771e-01 1.281764078885316849e-02 -5.013190507888793945e-01 -5.094182491302490234e-01
4.413459599018096924e-01 -6.171067804098129272e-02 -1.885094344615936279e-01 1.644057333469390869e-01 5.082553029060363770e-01 2.446351945400238037e-01 -6.395859122276306152e-01 -1.077060922980308533e-01
4.316847324371337891e-01 -5.724730491638183594e-01 5.861411243677139282e-02 -2.798800170421600342e-01 1.455402076244354248e-01 -3.220019936561584473e-01 -5.177812576293945312e-01 -1.057813242077827454e-01
7.806013226509094238e-01 -3.021042943000793457e-01 -1.162125319242477417e-01 3.004762111231684685e-04 4.904981255531311035e-01 -1.911572217941284180e-01 8.143598213791847229e-03 9.323836863040924072e-02
1.446454077959060669e-01 -6.013228297233581543e-01 -1.298288851976394653e-01 -7.220996916294097900e-02 1.533411741256713867e-01 2.341914325952529907e-01 -4.978056550025939941e-01 -5.188920497894287109e-01
2.209945917129516602e-01 -4.011451005935668945e-01 -2.080558799207210541e-02 2.361682802438735962e-01 -2.587103843688964844e-01 5.638242363929748535e-01 -4.806954860687255859e-01 -3.437131047248840332e-01
5.403233170509338379e-01 -1.782232224941253662e-01 -3.694563508033752441e-01 2.114224247634410858e-02 4.782941639423370361e-01 2.359664440155029297e-01 -4.964826703071594238e-01 -9.166060388088226318e-02
3.931547105312347412e-01 -1.594192832708358765e-01 -5.090959668159484863e-01 1.655882894992828369e-01 -4.318275153636932373e-01 3.194200992584228516e-01 -2.981892526149749756e-01 -3.949628472328186035e-01
4.494217932224273682e-01 -2.006777226924896240e-01 2.495624870061874390e-01 4.747594296932220459e-01 -3.786792755126953125e-01 3.486333787441253662e-01 -2.433975487947463989e-01 -3.819487690925598145e-01
6.204540729522705078e-01 -2.949080802500247955e-02 2.993925474584102631e-02 5.488804355263710022e-02 7.477886676788330078e-01 2.483662404119968414e-02 -2.060637176036834717e-01 -8.939299732446670532e-02
6.426849961280822754e-01 3.467165529727935791e-01 -1.686514467000961304e-01 -2.514198422431945801e-01 3.408649563789367676e-01 -3.570557758212089539e-02 -4.911396801471710205e-01 -1.280879378318786621e-01
5.219837427139282227e-01 -6.911630034446716309e-01 -1.788141876459121704e-01 -3.312484920024871826e-01 3.111704066395759583e-02 -1.238008514046669006e-01 -2.996003925800323486e-01 -4.551157355308532715e-02
4.100233018398284912e-01 -3.239685893058776855e-01 3.064914047718048096e-01 2.777670919895172119e-01 -4.298774600028991699e-01 2.894590198993682861e-01 1.507788710296154022e-02 -5.357472896575927734e-01
8.263542056083679199e-01 -5.724085867404937744e-02 -1.306655704975128174e-01 -2.126042246818542480e-01 4.460792839527130127e-01 -1.915536671876907349e-01 1.232325360178947449e-01 -2.687692828476428986e-02
5.703484416007995605e-01 -2.332573384046554565e-01 -3.146561384201049805e-01 -9.599577635526657104e-02 5.950205922126770020e-01 2.646542489528656006e-01 -2.857120931148529053e-01 7.966968417167663574e-02
8.108270168304443359e-01 9.760531596839427948e-03 1.508956998586654663e-01 2.720270454883575439e-01 4.177928566932678223e-01 9.915219992399215698e-02 2.476055175065994263e-01 2.334455726668238640e-03
6.425793766975402832e-01 1.903417706489562988e-01 -1.829991042613983154e-01 5.355523228645324707e-01 2.293078005313873291e-01 2.242470830678939819e-01 -3.301293253898620605e-01 -1.367573440074920654e-01
5.237160325050354004e-01 -5.397944450378417969e-01 -1.219635158777236938e-01 3.741731047630310059e-01 -3.406127095222473145e-01 8.108440786600112915e-02 -3.386041820049285889e-01 -2.054712176322937012e-01
