# Supplementary material for: Where is your field going? A machine learning approach to study the relative motion of the domains of physics
Source: PLoS One. 2020 Jun 18;15(6):e0233997. doi: 10.1371/journal.pone.0233997 (PMC7302634; doi:10.1371/journal.pone.0233997)
Supplement: S13 Data — (ZIP) [file pone.0233997.s013.zip › 12/Pacs4Run_12_VS_500_embeddings2003-2007ED8.txt]

-1.840089410543441772e-01 2.807968258857727051e-01 5.770462155342102051e-01 -9.417454898357391357e-02 1.832673847675323486e-01 1.008129213005304337e-02 -2.319994568824768066e-01 6.767055988311767578e-01
-6.809037923812866211e-01 2.686771750450134277e-01 1.663307845592498779e-01 3.442741930484771729e-02 1.303476393222808838e-01 -4.072431027889251709e-01 -8.532783389091491699e-02 4.951898157596588135e-01
-7.839923501014709473e-01 2.623302340507507324e-01 1.684907674789428711e-01 2.609152197837829590e-01 3.965649306774139404e-01 -1.048846989870071411e-01 -3.883241117000579834e-02 2.242775559425354004e-01
-5.747898221015930176e-01 3.761070780456066132e-03 5.262425541877746582e-01 -1.874484717845916748e-01 2.717465162277221680e-01 -2.513415217399597168e-01 -2.939880788326263428e-01 3.661783635616302490e-01
-3.499192297458648682e-01 1.352123022079467773e-01 6.180706620216369629e-01 4.824679791927337646e-01 1.410933881998062134e-01 -2.005006223917007446e-01 -5.758741125464439392e-02 4.255155920982360840e-01
-2.706204056739807129e-01 8.396813273429870605e-01 2.297579497098922729e-01 1.001226995140314102e-02 2.216764986515045166e-01 -1.919788867235183716e-01 -2.240357100963592529e-01 -1.806171834468841553e-01
3.068039119243621826e-01 4.894530475139617920e-01 2.747612595558166504e-01 1.665285974740982056e-01 1.216895282268524170e-01 -4.680334031581878662e-01 -5.565297603607177734e-01 1.396161764860153198e-01
-1.153644770383834839e-01 8.928802013397216797e-01 -4.084357246756553650e-02 -1.105143353343009949e-01 1.899486333131790161e-01 -2.242183834314346313e-01 -2.815791666507720947e-01 -9.966567158699035645e-02
-7.299380898475646973e-01 -3.689263015985488892e-02 2.330955564975738525e-01 6.535593420267105103e-02 1.223957985639572144e-01 -1.202290318906307220e-02 -3.287284970283508301e-01 5.329509973526000977e-01
-5.178582668304443359e-01 1.281044334173202515e-01 3.294331431388854980e-01 1.309334784746170044e-01 6.823725104331970215e-01 -1.839471161365509033e-01 -1.998152732849121094e-01 2.243820726871490479e-01
-2.586347460746765137e-01 6.358079910278320312e-01 3.408585786819458008e-01 5.434826761484146118e-02 5.069516897201538086e-01 -3.882918059825897217e-01 1.021207682788372040e-02 4.293404147028923035e-02
-3.347321450710296631e-01 6.016507744789123535e-01 1.387665718793869019e-01 7.505516521632671356e-03 2.146807014942169189e-01 2.184133082628250122e-01 -6.018533110618591309e-01 -2.250299751758575439e-01
-2.826216220855712891e-01 5.244099497795104980e-01 4.388878941535949707e-01 5.368463993072509766e-01 3.459447994828224182e-02 -2.707181572914123535e-01 1.196241304278373718e-01 2.747678756713867188e-01
-6.602091789245605469e-01 1.601759493350982666e-01 6.710230708122253418e-01 -1.038952991366386414e-01 3.244997188448905945e-02 -2.717284485697746277e-02 -6.023986265063285828e-02 2.682929933071136475e-01
2.515717148780822754e-01 4.826919138431549072e-01 9.143856912851333618e-02 -5.274291336536407471e-02 2.222170829772949219e-01 -4.060028791427612305e-01 -1.991025358438491821e-01 6.623570919036865234e-01
-2.609044313430786133e-01 4.280933439731597900e-01 9.331110119819641113e-02 -6.634491682052612305e-02 3.480781018733978271e-01 -3.626211881637573242e-01 -6.936646103858947754e-01 4.163327440619468689e-02
-4.570381939411163330e-01 3.225114941596984863e-01 4.420143365859985352e-01 1.099829077720642090e-01 -8.909627050161361694e-02 5.890923785045742989e-04 -6.817216277122497559e-01 -8.334607630968093872e-02
-5.212571024894714355e-01 3.838912546634674072e-01 7.796226534992456436e-03 3.959948420524597168e-01 -5.036362633109092712e-02 -2.945930659770965576e-01 -5.531252026557922363e-01 1.696368753910064697e-01
-5.838242545723915100e-02 8.085076212882995605e-01 3.412154614925384521e-01 -6.773359142243862152e-03 1.624171137809753418e-01 4.174144566059112549e-01 1.539743393659591675e-01 -4.594307765364646912e-02
-8.340517431497573853e-02 6.603564023971557617e-01 3.917438983917236328e-01 4.246819913387298584e-01 4.178069233894348145e-01 -1.188831403851509094e-01 1.802894324064254761e-01 4.421398416161537170e-02
-6.566834449768066406e-01 4.143552482128143311e-01 2.738985419273376465e-01 1.335407607257366180e-02 -1.398517489433288574e-01 -1.733245551586151123e-01 -5.211808681488037109e-01 2.546592988073825836e-02
-1.949513703584671021e-01 5.770806074142456055e-01 3.010731637477874756e-01 5.388150215148925781e-01 3.876117467880249023e-01 -1.228301897644996643e-01 1.562137901782989502e-01 2.413973212242126465e-01
-1.388258337974548340e-01 4.153190851211547852e-01 4.684297740459442139e-01 4.695468544960021973e-01 7.871916890144348145e-02 3.693404793739318848e-01 -4.276477396488189697e-01 -2.069908082485198975e-01
-5.092781782150268555e-01 5.263481140136718750e-01 1.591332852840423584e-01 1.705893725156784058e-01 -3.239195942878723145e-01 -2.342092543840408325e-01 -4.871519207954406738e-01 1.098836287856101990e-01
-6.057185530662536621e-01 4.274563491344451904e-01 3.031348884105682373e-01 -2.266243547201156616e-01 -4.445758163928985596e-01 3.524356707930564880e-02 -3.158977031707763672e-01 9.195449203252792358e-02
-1.778810918331146240e-01 6.272459030151367188e-01 1.335847377777099609e-01 -2.292086780071258545e-01 1.774963438510894775e-01 1.030438765883445740e-01 -6.469404697418212891e-01 -2.094864100217819214e-01
-3.582833334803581238e-02 4.081921279430389404e-01 -7.770583033561706543e-02 -1.997782140970230103e-01 6.166758537292480469e-01 -1.430373191833496094e-01 -2.499183565378189087e-01 5.682763457298278809e-01
-1.075843274593353271e-01 3.894490897655487061e-01 2.338201925158500671e-02 1.943981088697910309e-02 5.990719199180603027e-01 4.049773216247558594e-01 1.659361273050308228e-01 5.342299938201904297e-01
-2.057151794433593750e-01 4.899553060531616211e-01 1.057027932256460190e-02 -1.844268888235092163e-01 4.936472177505493164e-01 -3.073560297489166260e-01 4.311415925621986389e-02 5.860766768455505371e-01
-1.921650767326354980e-01 7.763187289237976074e-01 5.042792484164237976e-02 1.256665736436843872e-01 4.668843746185302734e-01 -2.335683554410934448e-01 -2.486524283885955811e-01 -8.777046203613281250e-02
-3.904697597026824951e-01 1.057232469320297241e-01 5.814041569828987122e-02 4.106971323490142822e-01 5.914207696914672852e-01 -2.120441645383834839e-01 -3.980449140071868896e-01 3.333506286144256592e-01
-1.020840331912040710e-01 5.809960961341857910e-01 7.556504756212234497e-02 -9.461975097656250000e-02 3.815037608146667480e-01 -2.148810774087905884e-01 -6.627962589263916016e-01 -7.963392138481140137e-02
-4.289952218532562256e-01 4.215767979621887207e-01 6.346004605293273926e-01 -3.164862394332885742e-01 -3.101701475679874420e-02 -9.653152525424957275e-02 -3.481779396533966064e-01 -6.202197074890136719e-02
-3.473376631736755371e-01 4.417370259761810303e-01 3.779234886169433594e-01 4.095445871353149414e-01 9.326513111591339111e-02 3.433677852153778076e-01 -4.311470389366149902e-01 -2.473550438880920410e-01
8.750987797975540161e-02 3.933164179325103760e-01 5.770738124847412109e-01 -7.155577093362808228e-02 2.814233601093292236e-01 -4.024728238582611084e-01 -5.078997611999511719e-01 1.907928660511970520e-02
-1.450067311525344849e-01 1.795770674943923950e-01 -2.293237298727035522e-01 3.258941173553466797e-01 2.378777414560317993e-01 4.171977341175079346e-01 -3.833541572093963623e-01 6.405690908432006836e-01
-2.692476511001586914e-01 3.864341676235198975e-01 4.801033139228820801e-01 5.298536419868469238e-01 2.190092951059341431e-01 -7.761434651911258698e-03 2.681252360343933105e-01 3.834237754344940186e-01
3.573033809661865234e-01 3.943858742713928223e-01 7.333467155694961548e-02 -5.580022558569908142e-02 5.546377897262573242e-01 5.542233958840370178e-02 -1.873757690191268921e-01 6.020781397819519043e-01
-2.949574887752532959e-01 5.793277025222778320e-01 -1.806081831455230713e-01 -4.663377627730369568e-02 4.433482289314270020e-01 -2.174335420131683350e-01 3.361605107784271240e-02 5.455461144447326660e-01
-2.943894565105438232e-01 6.182481050491333008e-01 1.915635615587234497e-01 1.363053470849990845e-01 3.954203054308891296e-02 -3.578155636787414551e-01 -5.870223641395568848e-01 -4.046824574470520020e-02
5.527378525584936142e-03 2.394091635942459106e-01 2.546947300434112549e-01 2.699217796325683594e-01 5.231657028198242188e-01 -3.828260004520416260e-01 -6.070368885993957520e-01 1.271752417087554932e-01
-7.815866917371749878e-02 2.442176491022109985e-01 -2.642085850238800049e-01 3.445782065391540527e-01 -1.518036611378192902e-02 1.330699473619461060e-01 -6.500912308692932129e-01 5.524055361747741699e-01
-1.167782023549079895e-01 5.845590233802795410e-01 2.081440240144729614e-01 -1.495387107133865356e-01 1.525441110134124756e-01 -2.670785784721374512e-01 -6.889064908027648926e-01 -9.886916726827621460e-02
-3.103736340999603271e-01 7.565447688102722168e-01 3.774251639842987061e-01 2.120065242052078247e-01 1.124491319060325623e-01 -1.084000542759895325e-01 -2.622632086277008057e-01 -2.252430766820907593e-01
-2.160524725914001465e-01 5.896624922752380371e-01 3.374501466751098633e-01 -3.768470883369445801e-02 2.306823879480361938e-01 4.028850495815277100e-01 -4.497994184494018555e-01 -2.692142426967620850e-01
1.923610456287860870e-02 5.640746355056762695e-01 5.682274103164672852e-01 -2.565966546535491943e-01 -1.121707409620285034e-01 -1.478798538446426392e-01 -5.051575303077697754e-01 -5.559289455413818359e-02
-4.999334514141082764e-01 6.582524776458740234e-01 1.841819435358047485e-01 6.921366602182388306e-02 -1.845989227294921875e-01 -3.444027006626129150e-01 -3.534723520278930664e-01 2.059451490640640259e-02
-5.111171007156372070e-01 2.107480019330978394e-01 7.820297479629516602e-01 -2.231972664594650269e-01 1.057339273393154144e-02 2.124125324189662933e-02 -6.366391479969024658e-02 1.683476269245147705e-01
-1.098670586943626404e-01 6.758675575256347656e-01 5.095899105072021484e-01 2.280450135003775358e-04 1.380303353071212769e-01 3.420233428478240967e-01 -2.639887034893035889e-01 -2.563747167587280273e-01
-2.792945504188537598e-01 4.450397193431854248e-01 3.018620014190673828e-01 6.760956048965454102e-01 2.022497504949569702e-01 -7.383830845355987549e-02 1.378016173839569092e-01 3.322078287601470947e-01
-6.309013366699218750e-01 3.245864808559417725e-01 -9.883705526590347290e-02 -1.694114208221435547e-01 3.165294826030731201e-01 3.253404200077056885e-01 -4.622161686420440674e-01 1.961042433977127075e-01
-5.021100044250488281e-01 4.464568495750427246e-01 2.421676218509674072e-01 2.838211655616760254e-01 -1.300012767314910889e-01 -2.012859135866165161e-01 -5.931527614593505859e-01 -1.074955239892005920e-02
-5.710204839706420898e-01 3.673542737960815430e-01 5.240304023027420044e-02 2.079079896211624146e-01 3.316519558429718018e-01 -3.673928678035736084e-01 -4.866520762443542480e-01 1.058955565094947815e-01
-1.122109871357679367e-02 5.990620851516723633e-01 -2.814390957355499268e-01 -3.738623484969139099e-02 2.612913846969604492e-01 -1.673391759395599365e-01 -2.580387294292449951e-01 6.305024623870849609e-01
-6.348149180412292480e-01 5.183335542678833008e-01 6.673201173543930054e-02 5.143727734684944153e-02 -1.059765666723251343e-01 1.911697536706924438e-01 -5.104226469993591309e-01 -1.137244403362274170e-01
-3.165097534656524658e-01 5.473954081535339355e-01 2.387818247079849243e-01 5.693847537040710449e-01 3.779785633087158203e-01 -1.414764821529388428e-01 1.360400468111038208e-01 1.938399970531463623e-01
-3.174536228179931641e-01 5.788714885711669922e-01 4.716430604457855225e-01 -3.048626184463500977e-01 7.285782694816589355e-02 -5.316780507564544678e-02 -4.559726715087890625e-01 -1.808221936225891113e-01
-3.547068536281585693e-01 5.806818008422851562e-01 2.026897519826889038e-01 4.562040865421295166e-01 4.276699721813201904e-01 8.619233220815658569e-02 -3.645208850502967834e-02 3.100436031818389893e-01
-3.700157105922698975e-01 6.269384622573852539e-01 1.494748592376708984e-01 1.029696315526962280e-01 -1.496618986129760742e-01 5.218028426170349121e-01 -3.495993316173553467e-01 -1.421069949865341187e-01
-3.280248641967773438e-01 3.439726829528808594e-01 2.862192690372467041e-01 4.103322029113769531e-01 5.234065279364585876e-02 4.731959700584411621e-01 -5.324305295944213867e-01 -1.168433278799057007e-01
-4.857775270938873291e-01 3.160523772239685059e-01 7.636874318122863770e-01 -2.175882011651992798e-01 -1.181262508034706116e-01 9.118787199258804321e-02 -2.767840400338172913e-02 1.026290059089660645e-01
-1.749653518199920654e-01 8.251287341117858887e-01 2.162313014268875122e-01 1.707288064062595367e-02 -1.089511625468730927e-02 -2.867390215396881104e-01 -3.708919882774353027e-01 -1.469813138246536255e-01
1.235556975007057190e-01 4.162225425243377686e-01 5.266464948654174805e-01 -2.015521377325057983e-01 2.558344900608062744e-01 -3.712089061737060547e-01 -5.386552810668945312e-01 -1.076811272650957108e-02
-2.178095132112503052e-01 3.563614785671234131e-01 2.409034669399261475e-01 7.423842698335647583e-02 2.870615124702453613e-01 8.010663092136383057e-02 -7.967029213905334473e-01 -1.961186379194259644e-01
1.134135574102401733e-02 5.357823967933654785e-01 2.534770965576171875e-01 -2.339999526739120483e-01 5.045777559280395508e-01 -1.671419292688369751e-01 1.663434356451034546e-01 5.325382351875305176e-01
-5.886121988296508789e-01 5.894577503204345703e-01 1.577026247978210449e-01 -3.125287592411041260e-02 5.313149467110633850e-02 -2.405417263507843018e-01 -4.642343521118164062e-01 -6.349503993988037109e-02
-1.509432345628738403e-01 5.343790054321289062e-01 3.817304670810699463e-01 -2.302459329366683960e-01 3.805256783962249756e-01 -3.518375754356384277e-02 -5.457762479782104492e-01 -2.213920503854751587e-01
-5.118336528539657593e-02 4.907591938972473145e-01 3.193220198154449463e-01 -3.876647949218750000e-01 3.715565502643585205e-01 6.362899392843246460e-02 2.002101093530654907e-01 5.675369501113891602e-01
9.059694409370422363e-02 6.762993335723876953e-01 5.261771678924560547e-01 2.038922905921936035e-01 -2.578489482402801514e-02 3.921659588813781738e-01 2.108809947967529297e-01 1.305649578571319580e-01
-4.686242938041687012e-01 -8.399476855993270874e-02 1.989655792713165283e-01 5.028112977743148804e-02 4.071614444255828857e-01 2.432728111743927002e-01 -6.262856721878051758e-01 3.376754522323608398e-01
1.165791600942611694e-01 7.761906981468200684e-01 5.075427889823913574e-01 5.844547972083091736e-02 1.019859462976455688e-01 3.238991796970367432e-01 -5.315684527158737183e-02 -6.917110830545425415e-02
-3.425442874431610107e-01 4.891633987426757812e-01 1.424654573202133179e-01 1.717111170291900635e-01 -1.330403387546539307e-01 -3.030769228935241699e-01 -6.932582855224609375e-01 5.864324048161506653e-02
-1.586810797452926636e-01 6.820995807647705078e-01 4.652893245220184326e-01 1.959704905748367310e-01 -9.562764316797256470e-02 1.816444844007492065e-01 -4.292588531970977783e-01 -1.681050807237625122e-01
-3.117363452911376953e-01 3.872761130332946777e-01 1.522902846336364746e-01 -1.103024464100599289e-02 3.639499843120574951e-01 1.493121087551116943e-01 2.849278450012207031e-01 7.025568485260009766e-01
-2.201436758041381836e-01 5.498959422111511230e-01 4.075224697589874268e-01 3.403537273406982422e-01 7.789186388254165649e-02 4.176850616931915283e-01 -3.412346839904785156e-01 -2.650792598724365234e-01
-5.283595323562622070e-01 7.943109869956970215e-01 1.209848597645759583e-01 1.259304434061050415e-01 4.048274457454681396e-02 -5.465749651193618774e-02 -1.561891585588455200e-01 -1.743247807025909424e-01
1.000588014721870422e-02 6.464359760284423828e-01 -2.695612013339996338e-01 -3.202854990959167480e-01 3.164426982402801514e-01 -2.040101401507854462e-02 -4.090707898139953613e-01 3.726706206798553467e-01
-1.791536957025527954e-01 2.056948393583297729e-01 4.206740260124206543e-01 3.712838292121887207e-01 2.174441367387771606e-01 -5.172449350357055664e-01 -5.133877396583557129e-01 1.799558550119400024e-01
-2.141731232404708862e-01 3.731584548950195312e-01 -1.504783481359481812e-01 2.105358093976974487e-01 -2.987500131130218506e-01 6.309916079044342041e-02 -1.601703166961669922e-01 7.931115627288818359e-01
1.831516325473785400e-01 7.147248387336730957e-01 2.380789220333099365e-01 1.435714811086654663e-01 -6.194155663251876831e-03 4.748589396476745605e-01 -3.820034265518188477e-01 -8.290694653987884521e-02
-3.268138468265533447e-01 6.741619706153869629e-01 1.376396566629409790e-01 3.561632633209228516e-01 -2.958874404430389404e-01 3.269954025745391846e-01 2.330278903245925903e-01 2.100576907396316528e-01
-4.546627402305603027e-01 5.918695330619812012e-01 2.702829241752624512e-01 -2.675666511058807373e-01 1.706072688102722168e-01 9.780513495206832886e-02 -4.691397547721862793e-01 -1.989039927721023560e-01
1.319919526576995850e-01 4.084086716175079346e-01 -1.753435432910919189e-01 -8.032747358083724976e-02 5.689857602119445801e-01 1.027277708053588867e-01 -3.473285734653472900e-01 5.689003467559814453e-01
1.535984873771667480e-01 6.023495197296142578e-01 -9.934564121067523956e-03 -4.014631807804107666e-01 4.063162803649902344e-01 1.430381238460540771e-01 -6.710457056760787964e-02 5.121086835861206055e-01
-6.501605510711669922e-01 3.837929368019104004e-01 5.074704289436340332e-01 -1.825666129589080811e-01 -3.632260486483573914e-02 1.642178394831717014e-03 -3.685443699359893799e-01 -4.461158812046051025e-02
-2.489706724882125854e-01 6.149260401725769043e-01 1.752822995185852051e-01 4.571767747402191162e-01 4.157981276512145996e-01 -2.833119332790374756e-01 1.837251484394073486e-01 1.823081970214843750e-01
1.019079163670539856e-01 5.363686084747314453e-01 -2.896919250488281250e-01 1.166310068219900131e-02 3.763472735881805420e-01 -1.092209443449974060e-01 -4.069921374320983887e-01 5.464949011802673340e-01
1.103273779153823853e-01 2.567899823188781738e-01 5.040340498089790344e-02 -4.072940647602081299e-01 3.681790828704833984e-01 2.521528601646423340e-01 -2.685385048389434814e-01 6.944120526313781738e-01
-2.794012725353240967e-01 8.326111435890197754e-01 3.125648200511932373e-01 2.139745950698852539e-01 8.388482779264450073e-02 -2.061619460582733154e-01 -1.146383434534072876e-01 -1.501009762287139893e-01
-4.222093522548675537e-01 5.342892408370971680e-01 3.193222731351852417e-02 -3.198142647743225098e-01 3.584925830364227295e-01 -2.369684875011444092e-01 -2.309527993202209473e-01 4.415467679500579834e-01
-6.560989022254943848e-01 4.622586071491241455e-01 3.692832291126251221e-01 -2.748104631900787354e-01 -1.309348791837692261e-01 1.578642874956130981e-01 -3.089713454246520996e-01 -8.020076155662536621e-02
5.442599765956401825e-03 4.973770081996917725e-01 7.836828827857971191e-01 -2.231210283935070038e-02 8.561673760414123535e-02 3.414104282855987549e-01 1.022696569561958313e-01 -5.982841923832893372e-02
-1.607409678399562836e-02 4.195186793804168701e-01 3.958176672458648682e-01 -6.668418645858764648e-02 2.875005900859832764e-01 -2.224092371761798859e-02 3.196282088756561279e-01 6.908790469169616699e-01
-4.042200744152069092e-01 5.025727748870849609e-01 3.055804073810577393e-01 1.775039732456207275e-01 -2.346418499946594238e-01 -3.073113262653350830e-01 -5.557744503021240234e-01 2.752094529569149017e-02
-6.366155147552490234e-01 3.437837660312652588e-01 3.523825705051422119e-01 -3.419048786163330078e-01 -3.297832608222961426e-02 -3.621772304177284241e-02 -4.811599552631378174e-01 3.932796418666839600e-02
2.471551857888698578e-02 7.764405608177185059e-01 3.218484818935394287e-01 9.308652579784393311e-02 1.608950495719909668e-01 4.646804034709930420e-01 2.011401504278182983e-01 4.478047415614128113e-02
-7.385545969009399414e-02 2.993795275688171387e-01 5.341694355010986328e-01 3.544694483280181885e-01 1.956329047679901123e-01 -4.155330657958984375e-01 -5.299005508422851562e-01 4.687266051769256592e-02
-3.068105876445770264e-01 6.056681871414184570e-01 2.283603996038436890e-01 1.146589294075965881e-01 -2.045106440782546997e-01 -2.804673612117767334e-01 -5.942612290382385254e-01 -1.025316584855318069e-02
1.043116450309753418e-01 6.340759992599487305e-01 2.805114686489105225e-01 5.064494013786315918e-01 3.575083017349243164e-01 -3.155880793929100037e-02 1.679402440786361694e-01 3.080208599567413330e-01
-2.827545255422592163e-02 8.865651488304138184e-01 9.778644144535064697e-02 -6.212783604860305786e-02 2.284725755453109741e-01 -1.652222871780395508e-01 -3.106725811958312988e-01 -1.541603356599807739e-01
-3.073743879795074463e-01 6.835668683052062988e-01 1.804902404546737671e-01 6.649461109191179276e-03 -2.308284342288970947e-01 -2.424128055572509766e-01 -5.400972962379455566e-01 -4.342466220259666443e-02
-2.789598107337951660e-01 3.699564635753631592e-01 3.612622916698455811e-01 6.155232787132263184e-01 5.005148053169250488e-02 -3.333538770675659180e-01 -1.507442146539688110e-01 3.736046552658081055e-01
1.222216263413429260e-01 -2.340687066316604614e-02 6.334840059280395508e-01 1.812172681093215942e-02 -1.228759586811065674e-01 1.719348318874835968e-02 -3.524247109889984131e-01 6.657975316047668457e-01
-3.009841442108154297e-01 3.019204437732696533e-01 8.076628446578979492e-01 -3.688999116420745850e-01 -7.443147711455821991e-03 -5.843820795416831970e-02 -2.201682887971401215e-02 1.609065383672714233e-01
1.692891716957092285e-01 7.625800371170043945e-01 2.784776985645294189e-01 -1.309648007154464722e-01 1.835824549198150635e-01 2.843367755413055420e-01 -3.713648617267608643e-01 -2.065177261829376221e-01
-4.242450296878814697e-01 6.111081838607788086e-01 2.839451134204864502e-01 2.419730126857757568e-01 -2.267938554286956787e-01 3.339802026748657227e-01 -3.458476066589355469e-01 -1.574750542640686035e-01
-7.468810677528381348e-01 6.832885742187500000e-02 2.269074618816375732e-01 6.759639084339141846e-02 2.388704419136047363e-01 4.782201051712036133e-01 -1.305078715085983276e-01 2.804597318172454834e-01
2.732530236244201660e-01 6.992817521095275879e-01 -1.365568488836288452e-01 -1.815645396709442139e-01 2.544491887092590332e-01 7.419887185096740723e-02 -9.127607196569442749e-02 5.533021688461303711e-01
1.821286790072917938e-02 6.846541762351989746e-01 -2.396057695150375366e-01 -2.955045700073242188e-01 -2.947122603654861450e-02 3.639650298282504082e-03 -2.129511237144470215e-01 5.830550789833068848e-01
-6.097501516342163086e-01 3.405609130859375000e-01 1.092655137181282043e-01 7.981994748115539551e-02 4.323347285389900208e-02 5.306079387664794922e-01 -4.534623920917510986e-01 6.979013234376907349e-02
9.822794795036315918e-02 3.930737972259521484e-01 -2.636976242065429688e-01 5.412797331809997559e-01 -2.472965978085994720e-02 1.646510958671569824e-01 -3.749091327190399170e-01 5.523095130920410156e-01
-1.023423001170158386e-01 7.774921059608459473e-01 5.313689708709716797e-01 -1.983956247568130493e-01 -1.966876834630966187e-01 1.037736013531684875e-01 -5.419027805328369141e-02 -1.045314371585845947e-01
-3.796561062335968018e-02 5.021339058876037598e-01 -1.700524687767028809e-01 -3.261619508266448975e-01 6.077750027179718018e-02 -7.370401918888092041e-02 -3.384655416011810303e-01 6.981657743453979492e-01
2.920692320913076401e-03 6.205390691757202148e-01 -2.777885496616363525e-01 2.784603238105773926e-01 1.150960996747016907e-01 -6.621526181697845459e-02 1.840962097048759460e-02 6.650153398513793945e-01
-3.963662087917327881e-01 6.515856981277465820e-01 3.669919967651367188e-01 -3.590270131826400757e-02 4.231113791465759277e-01 -2.782016396522521973e-01 -1.388169825077056885e-01 -8.165903389453887939e-02
-4.869241416454315186e-01 4.228170216083526611e-01 5.147144794464111328e-01 -3.055866062641143799e-01 -2.984071373939514160e-01 1.177522540092468262e-01 -3.500816822052001953e-01 -1.862147264182567596e-02
-2.589052021503448486e-01 4.340102374553680420e-01 2.759934961795806885e-01 -1.824105083942413330e-01 2.119798958301544189e-01 -1.705273240804672241e-01 -7.458650469779968262e-01 -6.947994977235794067e-02
3.723671436309814453e-01 4.360185265541076660e-01 5.881885290145874023e-01 5.158772468566894531e-01 -1.406495738774538040e-02 -4.668129608035087585e-02 -1.044723987579345703e-01 2.141119688749313354e-01
7.947307080030441284e-02 7.983835935592651367e-01 4.388549625873565674e-01 -5.779905244708061218e-02 3.050511777400970459e-01 1.019149739295244217e-02 -1.391038298606872559e-01 -2.186854928731918335e-01
-2.029096335172653198e-02 1.368095576763153076e-01 7.378630042076110840e-01 3.803589046001434326e-01 2.049539685249328613e-01 4.396002590656280518e-01 -1.077831536531448364e-02 2.374575585126876831e-01
-4.320100843906402588e-01 5.596298575401306152e-01 3.645333647727966309e-01 2.315186113119125366e-01 -1.306133717298507690e-01 3.035451471805572510e-01 -3.998828232288360596e-01 -2.111642062664031982e-01
-2.543960511684417725e-01 1.895974874496459961e-01 -1.095834001898765564e-01 1.161095425486564636e-01 -1.841672807931900024e-01 4.731150865554809570e-01 -5.181722044944763184e-01 5.895656943321228027e-01
-1.016964465379714966e-01 6.036818623542785645e-01 3.873969614505767822e-01 5.008284449577331543e-01 -3.083284795284271240e-01 2.333158850669860840e-01 1.281166970729827881e-01 2.416693121194839478e-01
1.335198581218719482e-01 3.883573710918426514e-01 1.983696967363357544e-01 -3.718950152397155762e-01 4.788768589496612549e-01 3.000806868076324463e-01 1.003947667777538300e-02 5.781198143959045410e-01
-2.993986606597900391e-01 3.601192235946655273e-01 3.129996657371520996e-01 3.600193262100219727e-01 1.201951801776885986e-01 5.159659981727600098e-01 -4.861000478267669678e-01 -1.900807321071624756e-01
-2.500197291374206543e-01 5.378684997558593750e-01 4.250711798667907715e-01 5.009303092956542969e-01 1.225757002830505371e-01 2.749547958374023438e-01 -2.451197057962417603e-01 -2.566362023353576660e-01
-3.570077568292617798e-02 5.296109914779663086e-01 -2.470558583736419678e-01 -2.300876975059509277e-01 2.223503291606903076e-01 -7.288941740989685059e-02 -3.636930286884307861e-01 6.459379196166992188e-01
-1.880996674299240112e-01 7.278776764869689941e-01 8.213065564632415771e-02 -8.731848001480102539e-02 1.930902004241943359e-01 -3.912834227085113525e-01 -4.773416221141815186e-01 -4.691321030259132385e-02
-9.012293815612792969e-02 3.775102794170379639e-01 3.400154113769531250e-01 -2.698978483676910400e-01 9.418662637472152710e-02 2.554618120193481445e-01 3.134774267673492432e-01 6.989337801933288574e-01
-3.906525075435638428e-01 5.565735101699829102e-01 2.880181372165679932e-01 1.160283982753753662e-01 -1.882742345333099365e-01 -1.880043884739279747e-03 -6.207215785980224609e-01 -1.430168747901916504e-01
-1.555862575769424438e-01 2.229760885238647461e-01 4.287268519401550293e-01 -7.305667549371719360e-02 2.420524805784225464e-01 2.355119585990905762e-01 2.592965066432952881e-01 7.454131245613098145e-01
2.315199226140975952e-01 7.390781044960021973e-01 3.469907939434051514e-01 -2.981875836849212646e-01 1.357940137386322021e-01 2.755429148674011230e-01 -2.893324792385101318e-01 -1.129890531301498413e-01
-2.768864482641220093e-02 7.277533411979675293e-01 6.076748967170715332e-01 -2.405127435922622681e-01 -1.607669442892074585e-01 8.479518443346023560e-02 -4.100206866860389709e-02 -8.818066120147705078e-02
-3.230049610137939453e-01 3.010922968387603760e-01 -2.867985069751739502e-01 1.297536194324493408e-01 -2.751536481082439423e-02 6.114792544394731522e-03 -3.389674127101898193e-01 7.682633996009826660e-01
2.721677124500274658e-01 5.722987055778503418e-01 6.020677089691162109e-01 2.074420601129531860e-01 -2.111854851245880127e-01 3.528091311454772949e-01 5.071948096156120300e-02 1.457229256629943848e-01
-5.596325732767581940e-03 3.234074115753173828e-01 -1.935176849365234375e-01 -7.946713268756866455e-02 8.967559784650802612e-03 -2.492268383502960205e-01 -4.932149350643157959e-01 7.390242815017700195e-01
1.566379666328430176e-01 2.698947489261627197e-01 3.618392944335937500e-01 -3.918160498142242432e-01 3.784540295600891113e-01 2.861326932907104492e-01 -2.049171738326549530e-02 6.266215443611145020e-01
-2.765705287456512451e-01 4.965455830097198486e-01 4.337462782859802246e-01 4.771856963634490967e-01 -1.946459114551544189e-01 1.963845640420913696e-02 2.667647898197174072e-01 3.894524574279785156e-01
-5.175197720527648926e-01 -3.244701772928237915e-03 6.859225034713745117e-01 3.954722732305526733e-02 -2.508342862129211426e-01 4.461596533656120300e-02 -1.795689016580581665e-01 4.036779999732971191e-01
-4.794970154762268066e-01 6.885008215904235840e-01 2.449848502874374390e-01 1.782458126544952393e-01 -1.291084289550781250e-01 -2.919969558715820312e-01 -3.165730834007263184e-01 -4.593945294618606567e-02
-1.786766201257705688e-01 4.535639658570289612e-02 3.467828333377838135e-01 3.355075120925903320e-01 7.414087057113647461e-01 -6.979016959667205811e-02 -3.170017302036285400e-01 2.795464396476745605e-01
-1.252799993380904198e-03 1.577096432447433472e-01 8.081251382827758789e-01 4.608560800552368164e-01 1.195500865578651428e-01 1.782267838716506958e-01 -5.460166186094284058e-02 2.462381869554519653e-01
2.658401988446712494e-02 5.965377092361450195e-01 -2.268394976854324341e-01 -2.823469638824462891e-01 3.665798008441925049e-01 -6.696861237287521362e-02 -4.035871922969818115e-01 4.588157832622528076e-01
6.237782537937164307e-02 7.813511490821838379e-01 5.378190875053405762e-01 -1.784518212080001831e-01 -1.492445021867752075e-01 -2.485438622534275055e-02 -1.685371547937393188e-01 -1.149277761578559875e-01
-4.224309027194976807e-01 3.369736373424530029e-01 2.436930537223815918e-01 6.718092560768127441e-01 1.598446965217590332e-01 3.774017691612243652e-01 -1.193968430161476135e-01 1.226746737957000732e-01
1.899905949831008911e-01 1.012333557009696960e-01 6.604071855545043945e-01 4.172838926315307617e-01 3.214859664440155029e-01 1.706056147813796997e-01 -6.120901927351951599e-02 4.551766514778137207e-01
-1.461610496044158936e-01 3.279035985469818115e-01 4.816558063030242920e-01 4.975842833518981934e-01 -1.759844869375228882e-01 -1.023335754871368408e-02 1.671062558889389038e-01 5.766575932502746582e-01
2.612954080104827881e-01 4.198905229568481445e-01 4.311928451061248779e-01 1.733747571706771851e-01 3.339067101478576660e-01 -2.483098804950714111e-01 -6.041007637977600098e-01 -3.662776574492454529e-02
1.816786378622055054e-01 5.140537023544311523e-01 -2.253986746072769165e-01 1.510705649852752686e-01 -1.667397618293762207e-01 2.483654618263244629e-01 -4.572058916091918945e-01 5.749694108963012695e-01
-3.594543039798736572e-01 2.025378197431564331e-01 4.714316129684448242e-01 2.409062832593917847e-01 1.394182294607162476e-01 -5.571694374084472656e-01 -3.110819160938262939e-01 3.504856526851654053e-01
-7.900945842266082764e-02 2.477318644523620605e-01 7.406334578990936279e-02 -4.707553237676620483e-02 2.304733395576477051e-01 1.935002356767654419e-01 7.485758513212203979e-02 9.102311730384826660e-01
-2.068746685981750488e-01 1.670751124620437622e-01 6.091175079345703125e-01 6.452112197875976562e-01 -3.712258767336606979e-03 1.823029518127441406e-01 -1.036794185638427734e-01 3.130008876323699951e-01
-2.594365477561950684e-01 7.391592115163803101e-02 3.598237633705139160e-01 9.243243187665939331e-02 2.291804403066635132e-01 3.532789647579193115e-01 -7.803494334220886230e-01 -5.419546738266944885e-02
1.162225008010864258e-01 7.687782049179077148e-01 1.968394219875335693e-01 -9.300896525382995605e-02 2.531265020370483398e-01 2.462121099233627319e-01 -3.952240645885467529e-01 -2.591916918754577637e-01
-5.930798053741455078e-01 2.396710962057113647e-01 -1.166830956935882568e-01 -3.251962363719940186e-01 3.047019541263580322e-01 -3.161620406899601221e-04 -1.412490308284759521e-01 5.988756418228149414e-01
-2.018513390794396400e-03 1.850437819957733154e-01 3.398427963256835938e-01 -6.147814914584159851e-02 2.663802802562713623e-01 2.052986919879913330e-01 1.136207506060600281e-01 8.488029837608337402e-01
-4.402493238449096680e-01 2.082237154245376587e-01 4.455100297927856445e-01 2.665589451789855957e-01 3.307415843009948730e-01 -2.733732461929321289e-01 1.164391413331031799e-01 5.436999797821044922e-01
-4.954052157700061798e-03 -8.718364685773849487e-02 5.872042179107666016e-01 -2.305983006954193115e-02 -4.042277857661247253e-02 6.094633415341377258e-02 -5.304655432701110840e-01 6.002432107925415039e-01
-1.835817694664001465e-01 5.906625390052795410e-01 3.244217336177825928e-01 -2.563147544860839844e-01 -8.528532087802886963e-02 -2.991911470890045166e-01 -5.905898809432983398e-01 -2.972532808780670166e-02
-2.989006340503692627e-01 6.211684346199035645e-01 3.269014358520507812e-01 2.393876761198043823e-01 3.231542408466339111e-01 3.815141618251800537e-01 -2.844037413597106934e-01 -1.725396662950515747e-01
-3.806466236710548401e-02 6.014746427536010742e-01 4.514481127262115479e-01 4.342759549617767334e-01 -3.495476394891738892e-02 -2.123724967241287231e-01 2.903376817703247070e-01 3.372808992862701416e-01
-1.371336728334426880e-02 8.096823096275329590e-01 2.897935807704925537e-01 4.727622494101524353e-02 9.181846678256988525e-02 4.838669598102569580e-01 1.224315762519836426e-01 -2.153326012194156647e-02
-3.226669132709503174e-02 3.916219472885131836e-01 6.898064017295837402e-01 4.888126552104949951e-01 1.377342045307159424e-01 -1.490642726421356201e-01 1.426586508750915527e-01 2.632072567939758301e-01
-6.998735666275024414e-01 3.995971977710723877e-01 1.030423715710639954e-01 2.003491371870040894e-01 -1.700867414474487305e-01 -2.650127112865447998e-01 -3.904702067375183105e-01 2.193477600812911987e-01
-2.918019592761993408e-01 6.941770911216735840e-01 1.720999777317047119e-01 3.700461387634277344e-01 -4.427949786186218262e-01 1.684808582067489624e-01 1.265682876110076904e-01 1.610732525587081909e-01
-3.731923401355743408e-01 1.585037261247634888e-01 2.886376678943634033e-01 -1.611005067825317383e-01 2.060547173023223877e-01 3.938383758068084717e-01 2.067413330078125000e-01 6.971583366394042969e-01
-8.011747896671295166e-02 -3.540843352675437927e-02 6.293162107467651367e-01 -2.625927031040191650e-01 -1.180716603994369507e-01 3.988649547100067139e-01 -4.170068204402923584e-01 4.247406125068664551e-01
-1.205301731824874878e-01 1.636935174465179443e-01 4.394162893295288086e-01 -4.092840254306793213e-01 -4.469904601573944092e-01 5.326342955231666565e-02 -2.959502339363098145e-01 5.548449754714965820e-01
-2.211041450500488281e-01 6.272999048233032227e-01 2.553863227367401123e-01 -1.291534155607223511e-01 6.812760233879089355e-02 -9.351041167974472046e-02 -6.692693233489990234e-01 -1.199921518564224243e-01
1.703247800469398499e-02 3.827167451381683350e-01 4.559117853641510010e-01 4.145599901676177979e-01 2.433448731899261475e-01 6.356706619262695312e-01 -1.007168591022491455e-01 -9.197787381708621979e-03
-9.058701992034912109e-02 4.736467897891998291e-01 3.731055855751037598e-01 3.600652217864990234e-01 3.006527759134769440e-02 -5.256875753402709961e-01 -4.540363252162933350e-01 1.232801377773284912e-01
2.161000519990921021e-01 2.126873135566711426e-01 6.998419165611267090e-01 3.979558646678924561e-01 1.166395097970962524e-01 3.898668885231018066e-01 -1.839578747749328613e-01 2.459180653095245361e-01
-6.182707101106643677e-02 2.462720274925231934e-01 -1.213468909263610840e-01 2.297169864177703857e-01 5.931497737765312195e-02 -1.739688813686370850e-01 -2.662099301815032959e-01 8.737171292304992676e-01
-5.384167432785034180e-01 7.341662645339965820e-01 1.944547295570373535e-01 -1.927504986524581909e-01 2.201924622058868408e-01 -1.244716346263885498e-01 -1.356734931468963623e-01 -1.172892004251480103e-01
1.132163181900978088e-01 8.002144098281860352e-01 4.295615553855895996e-01 -9.323334693908691406e-02 2.036940753459930420e-01 -1.297151297330856323e-01 -3.014372289180755615e-01 -6.664707511663436890e-02
-5.195382833480834961e-01 -3.987931087613105774e-02 1.884491443634033203e-01 -1.160758361220359802e-01 1.832364350557327271e-01 2.932412624359130859e-01 -5.719442963600158691e-01 4.825108051300048828e-01
-9.477961063385009766e-02 6.065933108329772949e-01 -2.180986702442169189e-01 -7.224949449300765991e-02 -1.125790700316429138e-01 -1.510584205389022827e-01 -3.329036384820938110e-02 7.305295467376708984e-01
1.554177850484848022e-01 1.525627374649047852e-01 2.918712794780731201e-02 1.801021248102188110e-01 -1.620380878448486328e-01 2.565412819385528564e-01 -5.847611427307128906e-01 6.966103911399841309e-01
-5.121433138847351074e-01 2.918361425399780273e-01 7.572720646858215332e-01 -1.638907194137573242e-01 -1.789004951715469360e-01 1.874458044767379761e-02 -8.945921808481216431e-02 1.089041307568550110e-01
-2.251886129379272461e-01 3.312600553035736084e-01 3.623882532119750977e-01 -2.362717837095260620e-01 4.924968183040618896e-01 -1.700731068849563599e-01 1.675647199153900146e-01 5.940130949020385742e-01
-3.258264958858489990e-01 5.327187180519104004e-01 3.803864419460296631e-01 -6.073341518640518188e-02 -4.528823196887969971e-01 5.966816470026969910e-02 -5.029899477958679199e-01 -1.983002992346882820e-03
-2.629897929728031158e-02 2.851324975490570068e-01 4.680689573287963867e-01 4.236591756343841553e-01 2.049877047538757324e-01 -4.093247354030609131e-01 -5.498234033584594727e-01 8.694615215063095093e-02
1.321150809526443481e-01 4.605521261692047119e-02 6.137476563453674316e-01 -2.286085486412048340e-01 -5.979827605187892914e-03 1.168035790324211121e-01 -4.607577025890350342e-01 5.705261826515197754e-01
-2.251427620649337769e-01 7.356873154640197754e-01 2.692167758941650391e-01 3.173290491104125977e-01 -2.774445414543151855e-01 3.819305598735809326e-01 9.290792047977447510e-02 5.849167332053184509e-02
-2.274777181446552277e-02 4.237027764320373535e-01 1.525754034519195557e-01 -7.892605662345886230e-02 2.760211229324340820e-01 -1.258779913187026978e-01 -8.318707942962646484e-01 -8.004850149154663086e-02
-2.038559764623641968e-01 2.824536859989166260e-01 3.914471864700317383e-01 -2.285536080598831177e-01 4.953041076660156250e-01 -1.808928251266479492e-01 1.330941319465637207e-01 6.143550872802734375e-01
-1.831760108470916748e-01 3.734947741031646729e-01 2.155654877424240112e-01 -1.614619046449661255e-01 1.493212729692459106e-01 2.352319210767745972e-01 2.863387465476989746e-01 7.712258100509643555e-01
-1.587104238569736481e-02 4.649641811847686768e-01 2.864913046360015869e-01 -1.431728899478912354e-01 5.774731636047363281e-01 -2.345728278160095215e-01 1.498356461524963379e-01 5.196442604064941406e-01
5.273623764514923096e-02 2.975918650627136230e-01 -1.114608868956565857e-01 1.734792590141296387e-01 -1.987075209617614746e-01 2.280524820089340210e-01 -4.460261166095733643e-01 7.587539553642272949e-01
4.949018359184265137e-02 3.618541955947875977e-01 -1.555256992578506470e-01 -8.296297490596771240e-02 3.113754838705062866e-02 5.455187708139419556e-02 -3.444095849990844727e-01 8.443800806999206543e-01
-7.649459689855575562e-02 2.879777550697326660e-01 3.506104946136474609e-01 -2.877625226974487305e-01 -5.036788582801818848e-01 2.595332264900207520e-01 -1.235265061259269714e-01 6.075966358184814453e-01
-3.761553764343261719e-01 5.269293785095214844e-01 4.062606394290924072e-01 3.600718975067138672e-01 -1.231275349855422974e-01 4.215667843818664551e-01 -2.447169125080108643e-01 -1.827233731746673584e-01
-1.529720425605773926e-01 5.406648516654968262e-01 4.474320411682128906e-01 4.728121459484100342e-01 1.957510560750961304e-01 4.079237580299377441e-01 -1.532037705183029175e-01 -1.798406392335891724e-01
-4.612554907798767090e-01 4.663121700286865234e-01 4.916307330131530762e-01 -3.555040955543518066e-01 -3.927866369485855103e-02 1.625804901123046875e-01 -3.888764083385467529e-01 -1.500409990549087524e-01
5.606473982334136963e-02 6.976606845855712891e-01 5.141544342041015625e-01 3.505538403987884521e-01 2.690142989158630371e-01 2.214235216379165649e-01 2.160574542358517647e-03 -3.849446401000022888e-02
-3.747299611568450928e-01 2.684243023395538330e-01 -2.699074447154998779e-01 4.176873713731765747e-02 -5.874018743634223938e-02 -9.390187263488769531e-02 -4.384884834289550781e-01 7.130156159400939941e-01
-5.603798031806945801e-01 4.284387081861495972e-02 1.417710930109024048e-01 -4.093148112297058105e-01 1.743048429489135742e-01 2.940756082534790039e-01 -3.865394592285156250e-01 4.798182845115661621e-01
-4.923071265220642090e-01 -2.867703139781951904e-02 1.872539967298507690e-01 -4.102667868137359619e-01 2.032478898763656616e-01 2.686225473880767822e-01 -4.316442608833312988e-01 5.036306977272033691e-01
2.498528361320495605e-01 6.547810435295104980e-01 2.626554965972900391e-01 3.732171356678009033e-01 -3.261773288249969482e-02 2.898289263248443604e-01 -4.482651054859161377e-01 -1.206238046288490295e-01
-5.626232624053955078e-01 1.856116503477096558e-01 -1.048588603734970093e-01 -4.652255177497863770e-01 2.546189725399017334e-01 1.959173232316970825e-01 -4.132504761219024658e-01 3.841652274131774902e-01
-2.052050083875656128e-01 3.851847648620605469e-01 4.060068130493164062e-01 -6.283847242593765259e-02 2.119264155626296997e-01 5.424761772155761719e-01 -5.092724561691284180e-01 -2.053816765546798706e-01
-4.202991724014282227e-01 4.191885590553283691e-01 2.667696774005889893e-01 4.770821630954742432e-01 -1.778883188962936401e-01 -3.910305798053741455e-01 -3.739981949329376221e-01 1.563085764646530151e-01
-4.462387561798095703e-01 4.475944638252258301e-01 3.668749332427978516e-01 2.597542703151702881e-01 3.273982703685760498e-01 -2.019950449466705322e-01 2.531286180019378662e-01 4.317346811294555664e-01
2.148049473762512207e-01 6.510705351829528809e-01 4.117233157157897949e-01 3.414101600646972656e-01 -2.168802917003631592e-01 3.946920335292816162e-01 7.153835892677307129e-02 1.896106898784637451e-01
-5.607466697692871094e-01 7.833351939916610718e-02 1.259050220251083374e-01 8.766650222241878510e-03 5.401013493537902832e-01 3.353608250617980957e-01 -4.617148339748382568e-01 2.148048579692840576e-01
-1.592419743537902832e-01 4.654537141323089600e-01 4.099198579788208008e-01 2.522390186786651611e-01 1.527263969182968140e-01 3.817773461341857910e-01 -5.201466083526611328e-01 -2.944555580615997314e-01
-5.575312376022338867e-01 -6.818014383316040039e-02 6.664136052131652832e-02 2.064985930919647217e-01 4.243005812168121338e-01 2.656684815883636475e-01 -4.952661693096160889e-01 3.762026727199554443e-01
-1.888899207115173340e-01 2.432853728532791138e-01 4.816800057888031006e-01 -5.890985727310180664e-01 -2.202147692441940308e-01 -1.242490857839584351e-02 -1.433523148298263550e-01 5.068348050117492676e-01
-3.797811269760131836e-02 4.522600173950195312e-01 -2.055616229772567749e-01 3.102825284004211426e-01 -2.489219903945922852e-01 2.958676517009735107e-01 -2.951230704784393311e-01 6.472173929214477539e-01
-5.074255466461181641e-01 1.152270361781120300e-01 -7.713010162115097046e-02 -3.938922286033630371e-01 3.102202415466308594e-01 2.957444787025451660e-01 -4.032221734523773193e-01 4.710122644901275635e-01
-5.590935349464416504e-01 5.493948236107826233e-02 6.662152409553527832e-01 -3.656888380646705627e-02 -1.535164713859558105e-01 1.322343051433563232e-01 -5.615922808647155762e-02 4.415981769561767578e-01
-8.918739855289459229e-02 4.466329216957092285e-01 5.270262360572814941e-01 4.690154492855072021e-01 -1.706931591033935547e-01 -1.461324393749237061e-01 2.110442817211151123e-01 4.469923973083496094e-01
-4.283902794122695923e-02 3.150251209735870361e-01 4.162110090255737305e-01 3.872021436691284180e-01 3.528223931789398193e-01 -4.865165948867797852e-01 -4.481002390384674072e-01 1.174355819821357727e-01
2.134366929531097412e-01 7.097383737564086914e-01 -1.636080443859100342e-01 -3.130313456058502197e-01 2.918691635131835938e-01 7.351860404014587402e-04 -1.750883311033248901e-01 4.583840966224670410e-01
-1.055836901068687439e-01 -8.279546350240707397e-02 5.873765945434570312e-01 -1.205621287226676941e-01 -2.379696965217590332e-01 3.350617289543151855e-01 -5.123471021652221680e-01 4.370985329151153564e-01
-4.859868809580802917e-02 6.313433051109313965e-01 3.645819053053855896e-02 -2.257848978042602539e-01 2.819809019565582275e-01 -9.697624295949935913e-02 -6.644438505172729492e-01 -1.277989894151687622e-01
6.353352963924407959e-02 -7.986693084239959717e-02 6.402767896652221680e-01 -9.446133673191070557e-02 -1.313889473676681519e-01 1.109767705202102661e-01 -4.366306364536285400e-01 5.920155644416809082e-01
-5.799744725227355957e-01 2.456957846879959106e-01 -1.592240631580352783e-01 -2.894776463508605957e-01 3.904195129871368408e-01 3.479467332363128662e-01 -4.214628636837005615e-01 2.073360383510589600e-01
2.774328589439392090e-01 2.735647559165954590e-01 4.367999434471130371e-01 5.206972956657409668e-01 2.300562411546707153e-01 4.130653440952301025e-01 -8.256557583808898926e-02 3.948514163494110107e-01
-7.432992570102214813e-03 1.933901906013488770e-01 -2.309579253196716309e-01 3.805898874998092651e-02 3.306427597999572754e-01 4.152457118034362793e-01 -4.589269459247589111e-01 6.445055603981018066e-01
-4.260734021663665771e-01 4.042377471923828125e-01 4.133919477462768555e-01 1.523534506559371948e-01 1.293577253818511963e-01 -4.664102196693420410e-01 2.204116731882095337e-01 4.220137596130371094e-01
1.340470463037490845e-01 7.477380633354187012e-01 3.535898625850677490e-01 1.717779785394668579e-01 3.548597991466522217e-01 2.792238593101501465e-01 -1.543326973915100098e-01 -2.016823142766952515e-01
1.510795950889587402e-01 7.024316787719726562e-01 -2.166396379470825195e-01 -2.743076682090759277e-01 2.454895712435245514e-02 1.291404385119676590e-02 -2.161134034395217896e-01 5.604575872421264648e-01
-3.830944374203681946e-02 5.942525267601013184e-01 1.516182273626327515e-01 -3.105621635913848877e-01 5.021933317184448242e-01 5.179451778531074524e-02 1.403922736644744873e-01 5.013667941093444824e-01
-2.558373808860778809e-01 6.229520440101623535e-01 4.899976029992103577e-02 2.693959884345531464e-02 -1.233713626861572266e-01 5.201722383499145508e-01 -4.969495832920074463e-01 -1.029216051101684570e-01
-6.655148416757583618e-02 3.709385097026824951e-01 5.493031144142150879e-01 3.015007376670837402e-01 1.996062397956848145e-01 6.471178531646728516e-01 -7.369359582662582397e-02 -3.610999137163162231e-02
-1.798759796656668186e-03 5.874996781349182129e-01 -1.862748712301254272e-01 -1.464774161577224731e-01 1.307962983846664429e-01 -2.676830887794494629e-01 -2.509948015213012695e-01 6.685256361961364746e-01
-1.754232645034790039e-01 2.848388850688934326e-01 -1.538863778114318848e-01 1.798846125602722168e-01 1.863928735256195068e-01 3.733986243605613708e-02 -5.705095082521438599e-02 8.903160095214843750e-01
-2.259524911642074585e-01 1.548885852098464966e-01 1.873108595609664917e-01 -3.010598123073577881e-01 2.234273701906204224e-01 5.253582596778869629e-01 3.515691310167312622e-02 6.870775222778320312e-01
-1.365238875150680542e-01 6.290112137794494629e-01 1.089308708906173706e-01 3.019670546054840088e-01 -2.883518636226654053e-01 4.674142599105834961e-01 -4.230727553367614746e-01 -4.519585147500038147e-02
-6.774054169654846191e-01 1.953787952661514282e-01 1.491477787494659424e-01 -1.941074877977371216e-01 2.034462094306945801e-01 5.583412647247314453e-01 -2.369178235530853271e-01 1.837412714958190918e-01
-3.524709939956665039e-01 7.822197675704956055e-01 4.117634296417236328e-01 1.279878895729780197e-02 1.160251647233963013e-01 -2.481305897235870361e-01 -7.530698180198669434e-02 -1.161100715398788452e-01
1.958638196811079979e-03 4.031448960304260254e-01 -2.110243588685989380e-02 -2.571969926357269287e-01 6.979823112487792969e-01 1.513464301824569702e-01 -1.566148549318313599e-01 4.860674142837524414e-01
-3.049304485321044922e-01 8.995053172111511230e-02 -1.705107092857360840e-01 -2.761425673961639404e-01 2.923271358013153076e-01 1.094520241022109985e-01 -6.639296412467956543e-01 5.053318738937377930e-01
7.178906351327896118e-02 3.274331092834472656e-01 -8.719897270202636719e-02 -2.754584848880767822e-01 3.408181369304656982e-01 2.304019629955291748e-01 -2.609614133834838867e-01 7.528679370880126953e-01
-7.027006745338439941e-01 2.829662561416625977e-01 4.759971201419830322e-01 -2.407446056604385376e-01 -1.712926328182220459e-01 3.167128562927246094e-02 -3.157799243927001953e-01 1.074678823351860046e-01
-3.921198248863220215e-01 3.647335767745971680e-01 4.978160262107849121e-01 -5.180052947252988815e-03 1.515008807182312012e-01 2.062764167785644531e-01 2.834953963756561279e-01 5.652358531951904297e-01
1.456268727779388428e-01 1.853999793529510498e-01 7.182444632053375244e-02 1.967767626047134399e-01 -2.093969285488128662e-01 3.083719611167907715e-01 -5.616477131843566895e-01 6.679456830024719238e-01
-1.001477390527725220e-01 4.010879397392272949e-01 -1.376511603593826294e-01 5.335226655006408691e-01 -1.812164187431335449e-01 -4.376584663987159729e-02 -1.380647867918014526e-01 6.867955923080444336e-01
8.306944370269775391e-02 2.178298234939575195e-01 1.834432780742645264e-01 -2.930765748023986816e-01 3.034116029739379883e-01 4.953503012657165527e-01 -9.031148999929428101e-02 6.931938529014587402e-01
3.693425357341766357e-01 5.393705368041992188e-01 5.114063024520874023e-01 2.983440160751342773e-01 -2.483721077442169189e-01 3.064619898796081543e-01 8.576728403568267822e-03 2.577569186687469482e-01
1.859091818332672119e-01 6.100935935974121094e-01 -1.970401853322982788e-01 -1.817045956850051880e-01 4.288308918476104736e-01 -1.649838313460350037e-02 -3.089416027069091797e-01 4.917003810405731201e-01
-5.964986085891723633e-01 -1.492816396057605743e-02 1.935983598232269287e-01 -2.996406853199005127e-01 3.549994826316833496e-01 2.119130045175552368e-01 -3.314673602581024170e-01 4.856949150562286377e-01
-5.507695078849792480e-01 2.684786617755889893e-01 -2.137095034122467041e-01 -3.079852759838104248e-01 3.503351211547851562e-01 2.974172532558441162e-01 -4.793382287025451660e-01 2.075783461332321167e-01
-8.299915492534637451e-02 8.245142698287963867e-01 4.508222043514251709e-01 -1.590736657381057739e-01 2.338138595223426819e-02 -1.804580986499786377e-01 -1.518535465002059937e-01 -1.690292209386825562e-01
1.156600639224052429e-01 2.493096441030502319e-01 4.467988312244415283e-01 -2.656299769878387451e-01 4.639376997947692871e-01 3.477690815925598145e-01 6.448867172002792358e-02 5.603024363517761230e-01
-7.605458498001098633e-01 2.709906399250030518e-01 6.460843235254287720e-02 -1.112343743443489075e-01 3.060283362865447998e-01 3.790577352046966553e-01 -2.668161690235137939e-01 1.518479287624359131e-01
2.050388455390930176e-01 -8.427818864583969116e-02 6.192725896835327148e-01 -9.515504539012908936e-02 8.781024068593978882e-02 2.183285206556320190e-01 -4.355371892452239990e-01 5.596717000007629395e-01
3.121824264526367188e-01 4.580330252647399902e-01 5.398865342140197754e-01 4.093141853809356689e-01 -1.376293003559112549e-01 4.170254766941070557e-01 -6.947440654039382935e-02 1.898776441812515259e-01
-1.635837703943252563e-01 5.072852969169616699e-01 -1.816771179437637329e-01 -1.592644304037094116e-01 2.732370495796203613e-01 -2.466609627008438110e-01 -1.340465843677520752e-01 7.099729776382446289e-01
-3.773878514766693115e-01 7.106137871742248535e-01 1.877076327800750732e-01 2.080385684967041016e-01 -2.944807708263397217e-01 4.067506790161132812e-01 1.225731894373893738e-01 8.308475464582443237e-02
-4.893408715724945068e-01 7.015474885702133179e-02 7.363517284393310547e-01 -1.115060760639607906e-03 -7.460357248783111572e-02 -1.295319050550460815e-01 -3.879221901297569275e-02 4.353846907615661621e-01
1.442252248525619507e-01 4.317156970500946045e-01 -2.295648902654647827e-01 -6.405525654554367065e-02 -9.270833432674407959e-02 1.273016911000013351e-02 -5.833019018173217773e-01 6.221090555191040039e-01
-4.887643754482269287e-01 3.124277591705322266e-01 7.486771941184997559e-01 -2.399927228689193726e-01 -4.721382632851600647e-02 1.944233626127243042e-01 -6.729426793754100800e-03 7.286765426397323608e-02
-6.874741911888122559e-01 1.132564097642898560e-01 4.510567784309387207e-01 -2.182852625846862793e-01 -1.659977994859218597e-02 2.994324564933776855e-01 -7.835146039724349976e-02 4.091176986694335938e-01
-1.226291730999946594e-01 6.954007744789123535e-01 3.747729957103729248e-01 3.706907331943511963e-01 1.292512565851211548e-01 4.487322568893432617e-01 7.322213053703308105e-02 9.246282279491424561e-03
-1.340449154376983643e-01 4.427406489849090576e-01 4.483137428760528564e-01 5.177953243255615234e-01 -3.432315289974212646e-01 1.588601320981979370e-01 1.412675827741622925e-01 3.923195898532867432e-01
-4.246950745582580566e-01 6.950878500938415527e-01 1.967144608497619629e-01 1.794174127280712128e-02 4.409581720829010010e-01 -3.179947435855865479e-01 -4.318924248218536377e-02 -6.204707548022270203e-03
-5.664108991622924805e-01 2.888531684875488281e-01 1.077090799808502197e-01 -1.509328037500381470e-01 4.607059955596923828e-01 -2.249368280172348022e-01 8.186382800340652466e-02 5.401965975761413574e-01
-4.852934479713439941e-01 5.100260972976684570e-01 -2.437531761825084686e-02 4.225119352340698242e-01 -2.693064510822296143e-01 -3.931567072868347168e-02 -4.986599683761596680e-01 5.019937455654144287e-02
-4.554141461849212646e-01 5.772533416748046875e-01 4.953624904155731201e-01 1.493804156780242920e-01 -3.583654761314392090e-01 2.407206743955612183e-01 -6.690979003906250000e-02 2.879014424979686737e-02
-1.609487226232886314e-03 8.030334711074829102e-01 3.131303787231445312e-01 2.824413180351257324e-01 -1.166720688343048096e-01 3.872384428977966309e-01 1.125734299421310425e-01 -3.274426609277725220e-02
-3.855074942111968994e-01 -3.051801770925521851e-02 1.256520599126815796e-01 4.114219546318054199e-02 3.263634145259857178e-01 5.001124739646911621e-01 -6.367094516754150391e-01 2.663589417934417725e-01
1.702636778354644775e-01 1.649299710988998413e-01 6.100364923477172852e-01 4.403131306171417236e-01 1.682022362947463989e-01 4.724052846431732178e-01 -8.008982241153717041e-02 3.462876379489898682e-01
-7.313199341297149658e-02 5.740723609924316406e-01 5.822981595993041992e-01 3.591815475374460220e-03 1.035708487033843994e-01 1.587811559438705444e-01 -4.854026138782501221e-01 -2.333553582429885864e-01
-9.909303486347198486e-02 5.384429693222045898e-01 4.970358312129974365e-01 4.453755617141723633e-01 1.455369442701339722e-01 -1.191207095980644226e-01 3.000772595405578613e-01 3.597757220268249512e-01
-7.651422172784805298e-02 5.409180521965026855e-01 5.829128623008728027e-01 3.371532857418060303e-01 -1.362875699996948242e-01 3.318612575531005859e-01 -2.838486135005950928e-01 -1.970210820436477661e-01
-1.554621160030364990e-01 -1.046147793531417847e-01 4.835597276687622070e-01 -1.860406994819641113e-01 -1.229289546608924866e-01 1.474270671606063843e-01 -5.495259761810302734e-01 5.980143547058105469e-01
-1.507593393325805664e-01 5.277786850929260254e-01 6.219923496246337891e-01 3.561121821403503418e-01 1.606058925390243530e-01 -1.994251906871795654e-01 2.620190680027008057e-01 2.254154980182647705e-01
-1.825522780418395996e-01 4.911863803863525391e-01 -2.821595966815948486e-01 -1.096687465906143188e-01 1.822059750556945801e-01 -2.877592146396636963e-01 -3.221620917320251465e-01 6.434100270271301270e-01
-3.848404288291931152e-01 2.193197757005691528e-01 2.102139294147491455e-01 5.629983544349670410e-01 1.723955422639846802e-01 4.784614741802215576e-01 -4.274228811264038086e-01 -3.610475733876228333e-02
-1.026467606425285339e-01 4.213791191577911377e-01 3.811721503734588623e-01 -1.931519508361816406e-01 3.058142960071563721e-01 5.692436099052429199e-01 -4.131681919097900391e-01 -2.025704383850097656e-01
1.257384270429611206e-01 2.828139960765838623e-01 -9.618066251277923584e-02 1.601534485816955566e-01 -1.670415699481964111e-01 3.578251898288726807e-01 -4.252787232398986816e-01 7.297276258468627930e-01
-2.937588691711425781e-01 4.120948016643524170e-01 4.741036891937255859e-01 5.374726057052612305e-01 -1.900621689856052399e-02 4.109150469303131104e-01 -2.385601699352264404e-01 -6.410381197929382324e-02
2.785981819033622742e-02 4.958721697330474854e-01 -2.753017246723175049e-01 -1.841585934162139893e-01 2.334108054637908936e-01 -7.808106392621994019e-02 -5.045718550682067871e-01 5.731136798858642578e-01
-1.756109744310379028e-01 3.248617053031921387e-01 -2.086823284626007080e-01 2.312546819448471069e-01 -1.117333173751831055e-01 2.102216929197311401e-01 -2.949338257312774658e-01 7.892623543739318848e-01
-3.697545826435089111e-01 3.292091190814971924e-01 5.963789224624633789e-01 -3.271591067314147949e-01 4.557766392827033997e-02 -1.866334378719329834e-01 2.083454132080078125e-01 4.603093862533569336e-01
2.133879661560058594e-01 7.269141077995300293e-01 -8.116007596254348755e-02 -2.952600419521331787e-01 3.306708335876464844e-01 2.275444939732551575e-02 -5.640699714422225952e-02 4.682448804378509521e-01
-5.072500109672546387e-01 3.338517546653747559e-01 6.158871650695800781e-01 2.958054840564727783e-01 -1.688480228185653687e-01 3.518396988511085510e-02 -3.634623885154724121e-01 -5.069705471396446228e-02
8.182434737682342529e-02 6.514039039611816406e-01 3.112894296646118164e-01 -8.478968590497970581e-02 5.291389226913452148e-01 -2.409684211015701294e-01 -3.439976572990417480e-01 -9.219099581241607666e-02
-1.904017031192779541e-01 4.521060287952423096e-01 -2.721883058547973633e-01 -6.868579238653182983e-02 -2.760357558727264404e-01 -7.716172840446233749e-03 -3.475922644138336182e-01 6.953182816505432129e-01
1.472012549638748169e-01 7.641794085502624512e-01 4.227675199508666992e-01 -3.036741018295288086e-01 -2.020508646965026855e-01 1.893062442541122437e-01 -2.155098766088485718e-01 -1.747787557542324066e-02
8.018410950899124146e-02 3.656782805919647217e-01 5.920401811599731445e-01 3.194237053394317627e-01 6.930128484964370728e-02 6.302295327186584473e-01 -7.182429730892181396e-02 1.249208115041255951e-02
-3.585020601749420166e-01 4.787874817848205566e-01 3.729488253593444824e-01 1.048993039876222610e-02 3.471118509769439697e-01 -2.167848199605941772e-01 3.356137573719024658e-01 4.721431732177734375e-01
-2.850120365619659424e-01 7.334254384040832520e-01 3.037211894989013672e-01 -2.888786792755126953e-01 3.580866456031799316e-01 -5.528119206428527832e-02 -1.974679231643676758e-01 -1.867679655551910400e-01
-5.103437304496765137e-01 4.623885750770568848e-01 2.305909395217895508e-01 4.669905900955200195e-01 -3.761445283889770508e-01 3.119627535343170166e-01 -4.742635414004325867e-02 1.159266605973243713e-01
-2.132423520088195801e-01 2.845563888549804688e-01 4.067610502243041992e-01 -4.316348135471343994e-01 -4.526351690292358398e-01 4.944907501339912415e-02 -9.496564418077468872e-02 5.526751875877380371e-01
4.064417183399200439e-01 6.219744682312011719e-01 2.680202126502990723e-01 -2.216508686542510986e-01 2.917797863483428955e-01 2.923602461814880371e-01 -3.904713690280914307e-01 -6.253869831562042236e-02
1.587164849042892456e-01 -1.628100173547863960e-03 6.257154345512390137e-01 3.960123658180236816e-01 4.659840166568756104e-01 1.233905702829360962e-01 -2.262078225612640381e-01 3.780536651611328125e-01
-2.608365118503570557e-01 1.535389870405197144e-01 3.038955628871917725e-01 2.659291923046112061e-01 2.620536088943481445e-01 5.317349433898925781e-01 -6.158721446990966797e-01 -1.208577454090118408e-01
-9.826565533876419067e-02 2.525296211242675781e-01 2.960590720176696777e-01 -4.666261970996856689e-01 -3.472865521907806396e-01 2.778935059905052185e-02 -3.019142746925354004e-01 6.392568945884704590e-01
-1.072157099843025208e-01 5.053218603134155273e-01 -2.900322973728179932e-01 -4.418494552373886108e-02 -3.049557507038116455e-01 2.013752795755863190e-02 -3.228711783885955811e-01 6.703984737396240234e-01
-4.545845687389373779e-01 1.857767999172210693e-01 6.652408838272094727e-01 -4.150332883000373840e-02 -1.247525438666343689e-01 3.149602711200714111e-01 -4.406050741672515869e-01 -7.533843815326690674e-02
-4.977210760116577148e-01 1.650693416595458984e-01 7.034721970558166504e-02 -4.207089841365814209e-01 3.548332452774047852e-01 9.332684427499771118e-02 -1.100066378712654114e-01 6.295737624168395996e-01
1.138027384877204895e-01 1.469452381134033203e-01 3.202266618609428406e-02 1.785598248243331909e-01 -1.306483447551727295e-01 3.065687716007232666e-01 -5.438634157180786133e-01 7.250559329986572266e-01
-3.667539656162261963e-01 4.044082462787628174e-01 5.991445183753967285e-01 2.170688956975936890e-01 -3.519026935100555420e-01 1.078115254640579224e-01 1.968074291944503784e-01 3.487984240055084229e-01
-5.170651674270629883e-01 3.360756933689117432e-01 3.250063955783843994e-01 5.080031752586364746e-01 -1.303981691598892212e-01 -2.553591728210449219e-01 -3.148306608200073242e-01 2.732580900192260742e-01
1.226954311132431030e-01 1.846653968095779419e-01 -9.788003750145435333e-03 1.521335393190383911e-01 -1.192457303404808044e-01 3.355990350246429443e-01 -5.117177367210388184e-01 7.340998649597167969e-01
1.878026723861694336e-01 8.034290075302124023e-01 -1.584349870681762695e-01 -2.300784438848495483e-01 3.473648428916931152e-02 -2.425136044621467590e-02 -1.301012784242630005e-01 4.716705977916717529e-01
-5.548556894063949585e-02 4.523781836032867432e-01 3.570753335952758789e-01 6.236166954040527344e-01 2.484201639890670776e-01 -1.145922467112541199e-01 1.833509057760238647e-01 4.091616272926330566e-01
1.888183057308197021e-01 3.102787435054779053e-01 4.674265086650848389e-01 -1.940812766551971436e-01 5.366898775100708008e-01 2.317821532487869263e-01 1.098242327570915222e-01 5.080345869064331055e-01
-5.110874772071838379e-01 2.659330070018768311e-01 2.172184884548187256e-01 4.518439173698425293e-01 1.572798043489456177e-01 5.589352846145629883e-01 -2.778059542179107666e-01 4.899818077683448792e-02
-8.620610088109970093e-02 1.073745563626289368e-01 4.989818632602691650e-01 -4.213913977146148682e-01 -2.936801910400390625e-01 1.463332623243331909e-01 -3.680070340633392334e-01 5.580278038978576660e-01
3.269442915916442871e-01 1.315230876207351685e-01 7.404669523239135742e-01 1.320946663618087769e-01 2.094496190547943115e-01 2.793629169464111328e-01 -2.679524198174476624e-02 4.329413771629333496e-01
2.562673687934875488e-01 2.649311125278472900e-01 4.422376155853271484e-01 -1.710765510797500610e-01 5.308176279067993164e-01 3.684740364551544189e-01 2.130121365189552307e-02 4.704285562038421631e-01
-1.278718560934066772e-01 -2.099504917860031128e-01 4.032940864562988281e-01 -8.099123835563659668e-02 6.475224345922470093e-02 1.920828670263290405e-01 -6.413545012474060059e-01 5.638612508773803711e-01
-1.623973548412322998e-01 7.260596752166748047e-01 1.474454104900360107e-01 3.867101073265075684e-01 2.237698882818222046e-01 4.650955498218536377e-01 7.766129076480865479e-02 -5.255085602402687073e-02
-5.769744515419006348e-01 1.980320066213607788e-01 5.356220006942749023e-01 -3.274400234222412109e-01 1.462800502777099609e-01 9.282951802015304565e-02 1.205134689807891846e-01 4.350140392780303955e-01
-5.697826743125915527e-01 9.749339520931243896e-02 7.360335588455200195e-01 -1.651556789875030518e-01 -5.183080956339836121e-02 3.899484872817993164e-02 -2.103935927152633667e-01 2.198831439018249512e-01
-2.480617165565490723e-01 4.903037548065185547e-01 3.089934289455413818e-01 6.204805970191955566e-01 -2.753690481185913086e-01 2.833015918731689453e-01 3.511719033122062683e-02 2.455071657896041870e-01
-2.604878246784210205e-01 7.826961278915405273e-01 5.336950346827507019e-02 2.434311956167221069e-01 -2.635030448436737061e-01 2.830270528793334961e-01 -3.283671140670776367e-01 7.914353162050247192e-03
1.668109446763992310e-01 2.357857227325439453e-01 8.646635413169860840e-01 2.085682004690170288e-02 -2.201923877000808716e-01 -1.165346801280975342e-01 -2.822015881538391113e-01 1.637021303176879883e-01
-5.821192860603332520e-01 6.723874062299728394e-02 1.470924019813537598e-01 -3.523496389389038086e-01 3.487061560153961182e-01 1.825912892818450928e-01 -1.716378778219223022e-01 5.713444352149963379e-01
2.916856408119201660e-01 2.342503517866134644e-01 4.245575070381164551e-01 4.917486310005187988e-01 4.251950085163116455e-01 2.893382608890533447e-01 -4.307272657752037048e-02 4.142676591873168945e-01
8.637977764010429382e-03 -5.648632720112800598e-02 6.425247788429260254e-01 -2.550392746925354004e-01 -1.470063775777816772e-01 1.528817117214202881e-01 -5.144628882408142090e-01 4.573791325092315674e-01
-2.668171375989913940e-02 2.627728283405303955e-01 -1.981748081743717194e-02 4.061649739742279053e-01 -3.623715341091156006e-01 2.857445180416107178e-01 -4.593462646007537842e-01 5.838782191276550293e-01
2.789352089166641235e-02 4.707575589418411255e-02 6.670420169830322266e-01 5.300955772399902344e-01 -1.020999345928430557e-02 2.411061227321624756e-01 -8.606398105621337891e-02 4.532284140586853027e-01
-5.108207464218139648e-01 -7.584400475025177002e-02 3.445686697959899902e-01 1.213953569531440735e-01 5.967847704887390137e-01 -3.737362101674079895e-02 -3.284105062484741211e-01 3.666650652885437012e-01
9.324975311756134033e-02 7.670487165451049805e-01 3.848423659801483154e-01 1.051733940839767456e-01 -2.008063793182373047e-01 -3.241042196750640869e-01 -3.061176538467407227e-01 6.856361776590347290e-02
5.460206791758537292e-02 3.579560518264770508e-01 -2.045683860778808594e-01 1.795229613780975342e-01 -9.140253067016601562e-02 4.311427772045135498e-01 -4.345039427280426025e-01 6.416987180709838867e-01
-2.964730858802795410e-01 7.716557979583740234e-01 5.080206990242004395e-01 -1.972249001264572144e-01 -6.093282625079154968e-02 3.986719623208045959e-02 5.169855058193206787e-02 -1.081356927752494812e-01
-3.676600456237792969e-01 1.685084551572799683e-01 6.492525935173034668e-01 2.325992286205291748e-02 -3.524033725261688232e-01 1.076670661568641663e-01 -5.116553306579589844e-01 1.295743733644485474e-01
1.611798852682113647e-01 3.414762318134307861e-01 -9.713035821914672852e-02 -1.709818392992019653e-01 5.536174774169921875e-01 2.809014320373535156e-01 -3.220320045948028564e-01 5.741458535194396973e-01
-1.754310280084609985e-01 6.964343786239624023e-01 4.919740259647369385e-01 -5.505507439374923706e-02 -4.069139063358306885e-01 -7.263461500406265259e-02 -2.414773851633071899e-01 -9.983751922845840454e-02
2.728333771228790283e-01 -3.543208539485931396e-02 5.929404497146606445e-01 -4.309219866991043091e-02 7.383116334676742554e-02 2.090786583721637726e-02 -2.284243106842041016e-01 7.161043882369995117e-01
4.109919816255569458e-02 2.546998262405395508e-01 8.852885365486145020e-01 -9.969352930784225464e-02 3.453423455357551575e-02 -1.486302167177200317e-01 -3.284517228603363037e-01 9.273710846900939941e-02
-3.454625010490417480e-01 3.287460505962371826e-01 3.386563360691070557e-01 -5.374344065785408020e-02 2.208992242813110352e-01 4.235419332981109619e-01 -6.254917383193969727e-01 -1.886298954486846924e-01
-3.543738424777984619e-01 5.827399492263793945e-01 2.677772045135498047e-01 2.473602890968322754e-01 2.695398032665252686e-01 -3.490317761898040771e-01 3.280063867568969727e-01 3.160357773303985596e-01
2.050074338912963867e-01 7.938408851623535156e-01 1.371351033449172974e-01 2.255532592535018921e-01 4.229391813278198242e-01 2.738258838653564453e-01 6.070277467370033264e-02 2.377612702548503876e-02
-7.248485088348388672e-01 1.291529685258865356e-01 2.970325350761413574e-01 -2.695015072822570801e-01 1.300550997257232666e-01 3.284223675727844238e-01 -3.245092332363128662e-01 2.587914764881134033e-01
-3.207543119788169861e-02 1.440739035606384277e-01 8.123749494552612305e-02 4.111363291740417480e-01 -3.012613356113433838e-01 2.114202678203582764e-01 -4.565173089504241943e-01 6.772859692573547363e-01
2.169133871793746948e-01 2.257026880979537964e-01 8.256007432937622070e-01 1.546387672424316406e-01 -2.453853935003280640e-01 -1.455256901681423187e-02 -3.443716168403625488e-01 1.321346163749694824e-01
-7.222120761871337891e-01 8.589255064725875854e-02 4.395294785499572754e-01 -5.358296632766723633e-02 6.615876406431198120e-02 3.788388967514038086e-01 -3.008182942867279053e-01 1.912783235311508179e-01
-1.978494673967361450e-01 6.872469186782836914e-02 2.635666429996490479e-01 2.080937027931213379e-01 7.780844569206237793e-01 -5.500069260597229004e-02 -4.515956044197082520e-01 1.760199218988418579e-01
-1.041808724403381348e-01 3.259608447551727295e-01 3.290778696537017822e-01 4.940456897020339966e-02 7.891787886619567871e-01 2.884817719459533691e-01 -2.470433861017227173e-01 -7.146672904491424561e-02
-1.128958612680435181e-01 1.450080573558807373e-01 -2.506280317902565002e-02 3.449564278125762939e-01 -1.965033113956451416e-01 4.367732107639312744e-01 -4.534403681755065918e-01 6.415696144104003906e-01
-6.767311096191406250e-01 9.882202744483947754e-02 1.831651031970977783e-01 -1.663425564765930176e-01 1.533182710409164429e-01 5.222120285034179688e-01 -3.968335688114166260e-01 1.317611932754516602e-01
2.139983465895056725e-03 1.300212591886520386e-01 4.976879805326461792e-02 2.553067505359649658e-01 -1.964271515607833862e-01 3.393525779247283936e-01 -5.152013897895812988e-01 7.044538259506225586e-01
6.580078601837158203e-02 5.835157036781311035e-01 3.763736188411712646e-01 4.993928074836730957e-01 -1.321404576301574707e-01 -3.583429157733917236e-01 -1.824019849300384521e-01 2.915273904800415039e-01
-4.276264905929565430e-01 2.621722221374511719e-01 1.945919394493103027e-01 -2.649987041950225830e-01 4.636385142803192139e-01 -1.756197065114974976e-01 8.836438506841659546e-02 6.218517422676086426e-01
2.638125047087669373e-02 3.601791262626647949e-01 -1.628613919019699097e-01 5.823223665356636047e-02 -9.023890644311904907e-02 5.743660330772399902e-01 -2.759654819965362549e-01 6.522759199142456055e-01
-1.129177659749984741e-01 2.316178567707538605e-02 4.558101892471313477e-01 3.531803488731384277e-01 6.504042148590087891e-01 -1.054723560810089111e-01 -4.083582758903503418e-01 2.308838218450546265e-01
2.942292988300323486e-01 2.817189991474151611e-01 4.107521474361419678e-01 5.228093862533569336e-01 3.615027070045471191e-01 1.567219384014606476e-02 -1.378210037946701050e-01 4.920285344123840332e-01
-4.255029261112213135e-01 4.068164527416229248e-01 3.434168398380279541e-01 3.732343614101409912e-01 -1.059836894273757935e-01 9.379807114601135254e-02 -5.950397849082946777e-01 -1.486794054508209229e-01
2.345186620950698853e-01 6.212874054908752441e-01 5.718540549278259277e-01 2.800659537315368652e-01 -1.848961561918258667e-01 2.562405467033386230e-01 7.538137584924697876e-02 2.191363424062728882e-01
2.835304141044616699e-01 3.238659203052520752e-01 1.326964348554611206e-01 -2.760146558284759521e-01 2.844335436820983887e-01 4.410845041275024414e-01 -1.408009380102157593e-01 6.524155735969543457e-01
4.236853122711181641e-01 5.594087839126586914e-01 1.351421326398849487e-01 4.656861126422882080e-01 9.278547763824462891e-02 3.741455376148223877e-01 -3.483746349811553955e-01 4.966591298580169678e-02
-4.681968986988067627e-01 4.330534040927886963e-01 3.313924372196197510e-01 1.582030504941940308e-01 -2.916316390037536621e-01 -3.570722043514251709e-01 -4.866347312927246094e-01 9.510166198015213013e-02
-4.111062884330749512e-01 6.219474673271179199e-01 5.235152840614318848e-01 -1.834884881973266602e-01 2.040627896785736084e-01 -2.812091410160064697e-01 9.035017341375350952e-02 8.690920472145080566e-02
-3.828080892562866211e-01 5.011320114135742188e-01 1.084423586726188660e-01 2.351742535829544067e-01 9.130278602242469788e-03 2.042185366153717041e-01 -6.761384010314941406e-01 -1.905420124530792236e-01
-1.339507699012756348e-01 4.096868336200714111e-01 5.660467743873596191e-01 3.614859580993652344e-01 -7.555387169122695923e-02 -1.780966520309448242e-01 2.724097669124603271e-01 5.014967322349548340e-01
-6.289464654400944710e-04 -2.152404002845287323e-02 6.707664132118225098e-01 1.295216977596282959e-01 -2.366375178098678589e-01 1.312142908573150635e-01 -3.710281550884246826e-01 5.674121379852294922e-01
1.838222593069076538e-01 3.116307854652404785e-01 -7.880588620901107788e-02 1.664611510932445526e-02 2.168971747159957886e-01 5.239574313163757324e-01 -2.303671836853027344e-01 6.985438466072082520e-01
-1.043149828910827637e-01 2.291714251041412354e-01 5.945250391960144043e-01 -8.340553194284439087e-02 3.486645221710205078e-01 2.047884762287139893e-01 2.181461304426193237e-01 6.042262315750122070e-01
1.091490611433982849e-01 4.673064500093460083e-02 7.753501534461975098e-01 3.209937512874603271e-01 2.804198265075683594e-01 1.989306658506393433e-01 -8.069004863500595093e-02 3.962047994136810303e-01
-2.672301530838012695e-01 4.900159537792205811e-01 4.723136425018310547e-01 3.364582955837249756e-01 2.191821485757827759e-01 5.224446654319763184e-01 -5.392416939139366150e-02 -1.681993454694747925e-01
1.863005012273788452e-01 4.397764503955841064e-01 5.874744653701782227e-01 1.007984653115272522e-01 -4.152232408523559570e-01 7.828719168901443481e-02 -4.720734953880310059e-01 1.233281418681144714e-01
-2.389041632413864136e-01 3.411518931388854980e-01 3.790495693683624268e-01 3.464443981647491455e-01 7.409162819385528564e-02 4.972208738327026367e-01 -5.226039290428161621e-01 -1.923667192459106445e-01
-6.742196083068847656e-01 8.778107166290283203e-02 2.142619192600250244e-01 -1.602472811937332153e-01 8.333399146795272827e-02 5.312407016754150391e-01 -3.455380201339721680e-01 2.399529069662094116e-01
3.065071702003479004e-01 3.972802460193634033e-01 5.726875066757202148e-01 3.250454962253570557e-01 -8.835306763648986816e-02 4.000764191150665283e-01 8.126332610845565796e-02 3.743327856063842773e-01
-1.528844237327575684e-01 6.864079236984252930e-01 5.327884554862976074e-01 -7.333628833293914795e-02 -3.403231203556060791e-01 1.414935737848281860e-01 -2.204104363918304443e-01 -1.783473938703536987e-01
-3.091287016868591309e-01 2.649935781955718994e-01 6.998609900474548340e-01 -3.564259111881256104e-01 -2.109375596046447754e-01 -2.139383554458618164e-01 -1.218773499131202698e-01 3.350442945957183838e-01
-4.551793038845062256e-01 7.699812650680541992e-01 2.858448028564453125e-01 1.824690848588943481e-01 -4.620666429400444031e-02 -2.814230918884277344e-01 1.599286682903766632e-02 -5.786736309528350830e-02
-6.785837411880493164e-01 2.920882999897003174e-01 9.382075816392898560e-02 -2.576366662979125977e-01 3.661145567893981934e-01 4.020668566226959229e-01 -2.788730561733245850e-01 7.457576692104339600e-02
-1.641363799571990967e-01 2.373888790607452393e-01 -1.600312255322933197e-02 -4.913569986820220947e-02 1.776689663529396057e-02 5.903935432434082031e-01 4.162090644240379333e-02 7.506150007247924805e-01
5.622923839837312698e-03 3.358418047428131104e-01 6.561486721038818359e-01 2.245537191629409790e-01 1.000470891594886780e-01 6.205648779869079590e-01 3.105314075946807861e-02 1.007404774427413940e-01
-4.741886854171752930e-01 -1.472129225730895996e-01 2.390345782041549683e-01 1.722782701253890991e-01 4.082271158695220947e-01 -1.068399548530578613e-01 -3.572355806827545166e-01 6.008116602897644043e-01
2.332583814859390259e-02 2.978365421295166016e-01 -8.677288144826889038e-02 5.604245886206626892e-02 -7.819469273090362549e-02 3.611712753772735596e-01 -1.519628316164016724e-01 8.604809045791625977e-01
2.112815678119659424e-01 1.519404053688049316e-01 7.314320802688598633e-01 1.262525916099548340e-01 3.397658467292785645e-01 3.435852229595184326e-01 -1.352992802858352661e-01 3.599223792552947998e-01
-6.926525831222534180e-01 2.281355857849121094e-01 -8.905277401208877563e-02 -3.077258914709091187e-02 3.750845491886138916e-01 4.708009362220764160e-01 -2.437072098255157471e-01 1.938405483961105347e-01
3.459920287132263184e-01 6.578604578971862793e-01 4.919396042823791504e-01 -8.488746732473373413e-02 1.568245440721511841e-01 1.113548409193754196e-02 -4.157577157020568848e-01 -2.695024944841861725e-02
2.428074628114700317e-01 3.743294775485992432e-01 6.727637648582458496e-01 3.018494546413421631e-01 2.059490233659744263e-02 4.312364757061004639e-01 3.495331481099128723e-02 2.637933492660522461e-01
-2.161009423434734344e-02 3.054568767547607422e-01 5.628338456153869629e-01 3.068040013313293457e-01 9.331148117780685425e-02 -9.377837995998561382e-04 6.187660247087478638e-02 6.948249936103820801e-01
-1.593256145715713501e-01 4.066824316978454590e-01 -3.354790806770324707e-01 -5.091311410069465637e-02 7.407296448945999146e-02 -5.794187635183334351e-02 -4.963611960411071777e-01 6.624711155891418457e-01
-5.712480545043945312e-01 3.292247354984283447e-01 3.864041864871978760e-01 -5.878816545009613037e-02 -5.028661489486694336e-01 1.797001622617244720e-02 -3.658305704593658447e-01 1.596660465002059937e-01
2.323296517133712769e-01 4.590987861156463623e-01 2.930131554603576660e-01 5.833449363708496094e-01 -4.323489218950271606e-02 3.721859455108642578e-01 -4.107351005077362061e-01 2.863163826987147331e-03
-1.202433630824089050e-01 4.012940227985382080e-01 6.508926153182983398e-01 4.379930794239044189e-01 4.419812560081481934e-02 -9.215851128101348877e-02 -4.067143052816390991e-02 4.437392652034759521e-01
1.299075484275817871e-01 3.926778435707092285e-01 -9.147396683692932129e-02 1.016044244170188904e-02 -1.514556258916854858e-01 5.146319270133972168e-01 -2.801497280597686768e-01 6.739351153373718262e-01
-1.526984870433807373e-01 5.923284888267517090e-01 3.698717653751373291e-01 -1.109476983547210693e-01 3.328025937080383301e-01 4.599689543247222900e-01 -2.996287047863006592e-01 -2.541835904121398926e-01
-1.059448793530464172e-01 4.564941674470901489e-02 4.118948280811309814e-01 -1.362132281064987183e-01 8.669736981391906738e-02 5.612395405769348145e-01 -6.895573735237121582e-01 2.201718464493751526e-02
6.849538767710328102e-04 9.565989673137664795e-02 6.319673657417297363e-01 5.654181241989135742e-01 1.445005089044570923e-01 2.885999679565429688e-01 -4.922959953546524048e-02 4.064164459705352783e-01
1.330116093158721924e-01 2.178781032562255859e-01 8.125936388969421387e-01 2.373700141906738281e-01 -2.649442553520202637e-01 -1.049562706612050533e-03 -3.299994766712188721e-01 1.977068036794662476e-01
1.709783822298049927e-01 4.201233983039855957e-01 6.395464539527893066e-01 5.606812834739685059e-01 -1.254697293043136597e-01 9.319671429693698883e-03 -1.688789874315261841e-01 1.628803461790084839e-01
-2.050336915999650955e-03 4.154464602470397949e-01 -2.141181379556655884e-01 2.215639948844909668e-01 -2.601780891418457031e-01 1.970555186271667480e-01 -4.433591961860656738e-01 6.552647948265075684e-01
-4.782429039478302002e-01 4.791338443756103516e-01 1.529451459646224976e-01 -1.503153443336486816e-01 3.717471063137054443e-01 -3.479482233524322510e-01 1.311697959899902344e-01 4.682500064373016357e-01
3.079438507556915283e-01 2.716979980468750000e-01 4.862276017665863037e-01 4.619452655315399170e-01 9.467298537492752075e-02 5.151549577713012695e-01 -1.331600099802017212e-01 2.991003096103668213e-01
1.335927844047546387e-01 4.101243913173675537e-01 7.834066152572631836e-01 2.936686277389526367e-01 1.103528514504432678e-01 -2.122326642274856567e-01 1.035510897636413574e-01 2.145707011222839355e-01
2.011675089597702026e-01 6.996996402740478516e-01 2.657131552696228027e-01 2.530894279479980469e-01 2.027000635862350464e-01 5.023042559623718262e-01 1.306195855140686035e-01 1.575943976640701294e-01
4.417563229799270630e-02 3.964880108833312988e-01 5.586113333702087402e-01 5.539949536323547363e-01 2.835976779460906982e-01 -1.246462166309356689e-01 1.474732458591461182e-01 3.227632343769073486e-01
2.030322998762130737e-01 4.592741727828979492e-01 2.389999926090240479e-01 -9.703015536069869995e-02 4.461106061935424805e-01 -2.894632816314697266e-01 -6.312350630760192871e-01 6.930633448064327240e-03
2.213604450225830078e-01 6.575322747230529785e-01 5.289602279663085938e-01 1.261845380067825317e-01 4.783200100064277649e-02 2.421062290668487549e-01 -3.865564763545989990e-01 -1.122507452964782715e-01
-5.678910017013549805e-01 -6.656094640493392944e-02 2.941140234470367432e-01 -2.257280200719833374e-01 2.573704421520233154e-01 3.398622870445251465e-01 -4.515989422798156738e-01 3.872025907039642334e-01
-6.956788897514343262e-01 5.294032096862792969e-01 2.347590625286102295e-01 -3.413154184818267822e-01 1.236072406172752380e-01 4.398407414555549622e-02 -2.023607790470123291e-01 -7.740641385316848755e-02
-5.987663269042968750e-01 3.509463742375373840e-03 3.567808568477630615e-01 -3.153693079948425293e-01 1.987727284431457520e-01 3.528290092945098877e-01 -3.560808897018432617e-01 3.520281910896301270e-01
-7.249804139137268066e-01 2.433908879756927490e-01 3.417218923568725586e-01 -1.541976034641265869e-01 -1.161392629146575928e-01 4.617091417312622070e-01 -1.709825545549392700e-01 1.368031203746795654e-01
-1.877498775720596313e-01 2.655590474605560303e-01 -2.446575611829757690e-01 5.580993019975721836e-04 -4.705996066331863403e-02 -1.441518664360046387e-01 -5.377648472785949707e-01 7.226239442825317383e-01
5.046172067523002625e-02 -5.868782475590705872e-02 6.621332764625549316e-01 -2.100548148155212402e-02 -2.047892957925796509e-01 3.301453590393066406e-01 -3.994885683059692383e-01 4.945926964282989502e-01
4.642082843929529190e-03 5.143085122108459473e-01 -2.119419574737548828e-01 2.516455948352813721e-01 -3.067994415760040283e-01 2.358495742082595825e-01 -3.520182073116302490e-01 5.946028828620910645e-01
2.576467692852020264e-01 3.171757757663726807e-01 2.511094212532043457e-01 -1.433291584253311157e-01 4.347417354583740234e-01 4.490016102790832520e-01 -5.885963141918182373e-02 5.961133241653442383e-01
-6.051237583160400391e-01 6.487401127815246582e-01 2.349518537521362305e-01 2.145369499921798706e-01 2.046719789505004883e-01 -2.579570412635803223e-01 -5.110463872551918030e-02 -2.624488621950149536e-02
-4.564607441425323486e-01 -2.434971556067466736e-02 -1.036603003740310669e-02 3.705914691090583801e-02 5.112593770027160645e-01 -3.473393991589546204e-02 -5.624923110008239746e-01 4.588893651962280273e-01
1.290641818195581436e-02 1.200421527028083801e-01 4.757793247699737549e-02 -5.439722537994384766e-02 -2.125925272703170776e-01 3.986746072769165039e-01 -6.310267448425292969e-01 6.147103905677795410e-01
3.816474080085754395e-01 2.403164058923721313e-01 3.608077764511108398e-01 -2.786564826965332031e-01 2.292625308036804199e-01 2.903046607971191406e-01 -1.568102538585662842e-01 6.537079215049743652e-01
2.083894461393356323e-01 7.929138541221618652e-01 4.634495079517364502e-01 -5.390942096710205078e-02 2.700848877429962158e-01 1.042871475219726562e-01 1.313532441854476929e-01 9.536495059728622437e-02
-1.385328471660614014e-01 2.651879191398620605e-01 2.591270208358764648e-01 3.818159699440002441e-01 6.996504664421081543e-01 3.503337204456329346e-01 -2.863338291645050049e-01 -5.763838440179824829e-02
2.342615872621536255e-01 2.481592148542404175e-01 1.450051665306091309e-01 -2.792468667030334473e-01 2.703826427459716797e-01 2.070997655391693115e-01 -1.934476643800735474e-01 7.944270372390747070e-01
2.391238808631896973e-01 2.652738094329833984e-01 6.351343393325805664e-01 4.404332637786865234e-01 -6.639598309993743896e-02 3.207600414752960205e-01 -8.099186420440673828e-02 4.015191197395324707e-01
-4.981767237186431885e-01 5.458995103836059570e-01 2.684383094310760498e-01 8.225253969430923462e-02 -2.836758196353912354e-01 -1.783986985683441162e-01 -5.124891400337219238e-01 6.770871579647064209e-03
2.702613770961761475e-01 7.683157920837402344e-01 5.572655797004699707e-01 -8.215364068746566772e-02 2.616889029741287231e-02 1.291924118995666504e-01 -4.449343308806419373e-02 -5.968197947368025780e-04
4.680152609944343567e-02 1.407492756843566895e-01 5.734275579452514648e-01 6.265600323677062988e-01 7.934605330228805542e-02 1.767778396606445312e-01 -6.680608540773391724e-02 4.632420241832733154e-01
-3.421084582805633545e-01 1.032716333866119385e-01 5.384266376495361328e-01 5.126406550407409668e-01 1.498781293630599976e-01 4.394288063049316406e-01 -2.558667957782745361e-01 1.963771730661392212e-01
1.030502170324325562e-01 5.402809977531433105e-01 -1.498002409934997559e-01 2.085866481065750122e-01 -3.666695356369018555e-01 8.055863529443740845e-02 -4.893323779106140137e-01 5.011447668075561523e-01
-2.423233538866043091e-01 4.778120219707489014e-01 4.245486259460449219e-01 -6.713382601737976074e-01 3.062701784074306488e-02 1.748837977647781372e-01 -1.330482810735702515e-01 1.811463236808776855e-01
-2.650862932205200195e-01 3.174694180488586426e-01 4.569323062896728516e-01 2.050771564245223999e-01 -8.691290766000747681e-02 9.536203742027282715e-02 -7.327207326889038086e-01 -1.567514538764953613e-01
2.479453533887863159e-01 5.334866642951965332e-01 6.955681443214416504e-01 -1.711167991161346436e-01 -6.154258176684379578e-02 2.531957067549228668e-02 -3.677148818969726562e-01 -3.429485112428665161e-02
-8.990241587162017822e-02 2.135481983423233032e-01 4.674783647060394287e-01 -4.227410256862640381e-01 -4.434640407562255859e-01 2.807000093162059784e-02 -3.037195503711700439e-01 5.092886686325073242e-01
-5.537930130958557129e-01 -5.128951370716094971e-02 1.058574244379997253e-01 -1.500428020954132080e-01 2.919664680957794189e-01 2.363649606704711914e-01 -5.984217524528503418e-01 3.971681892871856689e-01
-7.081016898155212402e-01 9.566610306501388550e-02 4.030210673809051514e-01 7.313594222068786621e-02 1.188187673687934875e-01 4.516914486885070801e-01 -3.162142336368560791e-01 5.941823869943618774e-02
8.612649142742156982e-02 2.284687012434005737e-01 8.318611420691013336e-03 -2.151776850223541260e-01 3.196553885936737061e-01 5.421029925346374512e-01 -4.123315811157226562e-01 5.726615190505981445e-01
1.803038567304611206e-01 2.472066581249237061e-01 8.290848135948181152e-01 -5.958892405033111572e-03 -2.415278851985931396e-01 -9.940385073423385620e-02 -3.737341761589050293e-01 1.052060946822166443e-01
1.998432129621505737e-01 8.608117699623107910e-01 4.244800508022308350e-01 1.193223707377910614e-02 -1.064439490437507629e-01 -1.618765592575073242e-01 -2.998457290232181549e-02 1.751824840903282166e-02
3.866903483867645264e-01 1.112033873796463013e-01 3.475865125656127930e-01 -1.088934019207954407e-01 2.767806053161621094e-01 1.998314708471298218e-01 -2.544324100017547607e-01 7.239850163459777832e-01
-1.610023379325866699e-01 9.083713591098785400e-02 2.912652194499969482e-01 2.332796454429626465e-01 8.094950914382934570e-01 3.812037408351898193e-02 -3.666540682315826416e-01 1.881523728370666504e-01
-1.653600931167602539e-01 1.870778501033782959e-01 5.517386794090270996e-01 2.800356410443782806e-02 3.233553767204284668e-01 2.996582388877868652e-01 2.688638269901275635e-01 6.048278212547302246e-01
-1.689284890890121460e-01 2.037112265825271606e-01 6.921122968196868896e-02 -2.948739230632781982e-01 -4.333721697330474854e-01 1.596908569335937500e-01 -4.729443192481994629e-01 6.334311962127685547e-01
3.248365968465805054e-02 -4.969882778823375702e-03 3.881784081459045410e-01 3.199212253093719482e-01 7.308284044265747070e-01 2.197179198265075684e-02 -2.156876623630523682e-01 4.059233367443084717e-01
-7.438267767429351807e-02 5.691094398498535156e-01 3.441006839275360107e-01 4.799591004848480225e-01 -3.424655199050903320e-01 4.203130304813385010e-01 -9.649160504341125488e-02 1.362320482730865479e-01
-6.332036256790161133e-01 4.260759651660919189e-01 2.622966766357421875e-01 -3.297159969806671143e-01 3.031100928783416748e-01 -2.066751569509506226e-01 1.218740362673997879e-02 3.244399726390838623e-01
-1.499914191663265228e-02 5.605279803276062012e-01 3.818158805370330811e-01 5.239999890327453613e-01 -2.706488668918609619e-01 4.045057892799377441e-01 -1.675942689180374146e-01 1.613338291645050049e-02
5.061819776892662048e-02 6.654348969459533691e-01 3.664057850837707520e-01 4.470614194869995117e-01 -1.127036586403846741e-01 3.824462294578552246e-01 -2.354265749454498291e-01 -7.825691252946853638e-02
-2.699619233608245850e-01 2.857149243354797363e-01 5.670846700668334961e-01 -5.686271190643310547e-01 -1.575208306312561035e-01 2.960207164287567139e-01 -7.108899205923080444e-02 2.882202267646789551e-01
2.708008885383605957e-01 2.410606890916824341e-01 3.476162850856781006e-01 5.868439674377441406e-01 3.430182039737701416e-01 3.493795096874237061e-01 -2.792629003524780273e-01 2.926064431667327881e-01
-1.221476048231124878e-01 3.359388709068298340e-01 -2.683721482753753662e-01 1.521966233849525452e-02 -1.615545004606246948e-01 4.939622804522514343e-02 -4.669969677925109863e-01 7.438707351684570312e-01
2.825844585895538330e-01 2.472462058067321777e-01 5.548224449157714844e-01 4.137178361415863037e-01 1.632745712995529175e-01 4.597755670547485352e-01 -9.677368402481079102e-02 3.641533851623535156e-01
-4.791426658630371094e-02 4.866210818290710449e-01 4.590945243835449219e-01 4.959177076816558838e-01 -4.015532732009887695e-01 3.327316641807556152e-01 -1.169885024428367615e-01 1.362361311912536621e-01
-2.819103896617889404e-01 -1.223834510892629623e-02 2.385967038571834564e-02 -2.657763957977294922e-01 3.687118291854858398e-01 2.076269686222076416e-01 -7.672452926635742188e-01 2.853904366493225098e-01
-4.521101117134094238e-01 2.620830833911895752e-01 7.031887769699096680e-01 -1.833328902721405029e-01 -1.007402390241622925e-01 -5.386232212185859680e-02 1.681210100650787354e-01 3.968740701675415039e-01
5.077223479747772217e-02 1.527031660079956055e-01 7.366369962692260742e-01 3.366132080554962158e-01 1.946714222431182861e-01 1.642468720674514771e-01 4.229803103953599930e-03 5.032590627670288086e-01
-4.511507749557495117e-01 3.487562537193298340e-01 8.020877242088317871e-01 -6.805169582366943359e-02 6.932964920997619629e-02 1.414567083120346069e-01 -2.551029622554779053e-02 -3.726688399910926819e-02
-7.100694775581359863e-01 1.437235325574874878e-01 1.513673365116119385e-01 1.027208864688873291e-01 3.519291281700134277e-01 4.694908559322357178e-01 -2.419858127832412720e-01 1.970998942852020264e-01
-3.933916687965393066e-01 3.920960426330566406e-02 7.945865392684936523e-01 -1.865803450345993042e-01 -1.089465692639350891e-01 1.000353246927261353e-01 -1.633502542972564697e-01 3.591180145740509033e-01
-5.762506723403930664e-01 3.809298574924468994e-01 5.313661694526672363e-01 -3.532998263835906982e-01 4.668465256690979004e-02 -3.558677807450294495e-02 -3.347743153572082520e-01 -1.171598117798566818e-02
-1.876200735569000244e-01 9.936188161373138428e-02 6.386042237281799316e-01 1.046038791537284851e-01 1.111071035265922546e-01 -1.333756744861602783e-01 7.995601743459701538e-02 7.068533897399902344e-01
-7.385972142219543457e-02 2.525174021720886230e-01 -1.320092231035232544e-01 2.174966037273406982e-01 -2.119255959987640381e-01 3.858254253864288330e-01 -5.722436308860778809e-01 5.872069001197814941e-01
1.477412227541208267e-02 3.033763170242309570e-01 6.704318802803754807e-03 5.371345877647399902e-01 -3.423652350902557373e-01 2.163289636373519897e-01 -3.371610641479492188e-01 5.843768119812011719e-01
-3.213517665863037109e-01 8.348850607872009277e-01 2.167975902557373047e-01 -7.476808130741119385e-02 1.272230148315429688e-01 -2.452022954821586609e-02 -2.698693871498107910e-01 -2.397750616073608398e-01
-6.348972320556640625e-01 4.937705099582672119e-01 3.280309438705444336e-01 8.162949979305267334e-02 2.941069602966308594e-01 3.366392254829406738e-01 -1.469226479530334473e-01 -1.319750100374221802e-01
-1.033987551927566528e-01 8.997004032135009766e-01 2.047799676656723022e-01 7.959827035665512085e-02 -9.536698460578918457e-03 2.754033207893371582e-01 2.151229232549667358e-01 9.675480425357818604e-02
1.907453685998916626e-01 3.556279242038726807e-01 6.121518611907958984e-01 5.052578449249267578e-01 2.218276411294937134e-01 3.047002255916595459e-01 -1.408954858779907227e-01 2.126695960760116577e-01
-1.496070325374603271e-01 5.679516196250915527e-01 3.655997812747955322e-01 3.835882544517517090e-01 3.349318802356719971e-01 4.710886776447296143e-01 -8.365772664546966553e-02 -1.820525228977203369e-01
-7.061305642127990723e-01 3.569788038730621338e-01 4.811115860939025879e-01 -1.350634545087814331e-01 -1.825717240571975708e-01 1.092369109392166138e-01 -2.809087038040161133e-01 7.781343534588813782e-03
-2.844604551792144775e-01 3.362713456153869629e-01 5.027117133140563965e-01 -3.033168911933898926e-01 -3.235335350036621094e-01 -3.764761388301849365e-01 -3.282390832901000977e-01 3.273140788078308105e-01
1.259522140026092529e-01 1.247950568795204163e-01 6.536701917648315430e-01 3.805931806564331055e-01 2.601169049739837646e-01 3.026154041290283203e-01 -4.995745047926902771e-02 4.844518601894378662e-01
-4.961639046669006348e-01 1.571321934461593628e-01 3.985072672367095947e-01 4.045404195785522461e-01 -3.277832269668579102e-01 3.389164209365844727e-01 -2.080033123493194580e-01 3.756307065486907959e-01
-1.131453961133956909e-01 1.827454268932342529e-01 -2.579619586467742920e-01 2.260093763470649719e-02 2.104881256818771362e-01 1.516043841838836670e-01 -5.796785354614257812e-01 6.952919363975524902e-01
2.349699139595031738e-01 3.127143532037734985e-02 5.547765493392944336e-01 -9.612921625375747681e-02 4.547926411032676697e-02 4.524765536189079285e-02 -2.286560982465744019e-01 7.552442550659179688e-01
-3.300205767154693604e-01 4.269505739212036133e-01 3.369612693786621094e-01 1.246548369526863098e-01 -2.535757422447204590e-01 -3.649534583091735840e-01 -6.125780940055847168e-01 8.351219445466995239e-02
-2.501104772090911865e-01 4.965119659900665283e-01 6.033626198768615723e-01 2.392128854990005493e-01 -1.206396669149398804e-01 6.711896043270826340e-03 1.807396262884140015e-01 4.715775549411773682e-01
1.768472418189048767e-02 2.636564671993255615e-01 3.634112179279327393e-01 -1.072392389178276062e-01 4.802500903606414795e-01 -4.263076782226562500e-01 -5.979310870170593262e-01 1.292472928762435913e-01
-5.828969478607177734e-01 3.485317826271057129e-01 7.707146555185317993e-02 1.907050013542175293e-01 -2.370095252990722656e-01 1.287331879138946533e-01 -6.442695856094360352e-01 9.283936023712158203e-02
-1.119875982403755188e-01 5.820935964584350586e-01 4.990018308162689209e-01 3.064027056097984314e-02 -2.494756728410720825e-01 2.865520417690277100e-01 -5.019521713256835938e-01 -4.876457899808883667e-02
-7.479549944400787354e-02 -6.555601209402084351e-02 5.055606961250305176e-01 -2.719292640686035156e-01 -1.550880521535873413e-01 1.879428923130035400e-01 -4.975112676620483398e-01 5.947089791297912598e-01
-4.232225567102432251e-02 4.636008441448211670e-01 -1.782823950052261353e-01 -2.391981482505798340e-01 2.742948234081268311e-01 -1.196955069899559021e-01 -3.030481040477752686e-01 7.161563634872436523e-01
1.683112382888793945e-01 1.200040802359580994e-01 5.491333007812500000e-01 4.904545247554779053e-01 2.903520464897155762e-01 2.830817103385925293e-01 -4.795727133750915527e-02 4.984354078769683838e-01
-6.842148303985595703e-01 3.599196076393127441e-01 2.602177262306213379e-01 -1.737576127052307129e-01 4.661294221878051758e-01 -1.670135855674743652e-01 -5.522977933287620544e-02 2.370286583900451660e-01
-6.132082268595695496e-02 7.441985011100769043e-01 5.218316912651062012e-01 -2.371040284633636475e-01 -2.876869142055511475e-01 -1.106401672586798668e-03 -1.265467703342437744e-01 -1.228932738304138184e-01
1.919226050376892090e-01 3.673056066036224365e-01 2.693687379360198975e-01 4.592730700969696045e-01 3.573136329650878906e-01 -2.207928597927093506e-01 -1.388058513402938843e-01 5.908228754997253418e-01
8.836594969034194946e-02 7.407505512237548828e-01 2.315974235534667969e-01 1.238111853599548340e-01 6.919754296541213989e-02 2.555371522903442383e-01 -5.369802713394165039e-01 -1.268000453710556030e-01
1.813641935586929321e-01 6.033661365509033203e-01 4.701996147632598877e-01 -4.145114719867706299e-01 1.300859004259109497e-01 3.882782459259033203e-01 -1.911246031522750854e-01 -7.705812156200408936e-02
-7.633682489395141602e-01 1.113791316747665405e-01 3.428138196468353271e-01 -2.544816434383392334e-01 4.902540892362594604e-02 2.431578636169433594e-01 -3.011759519577026367e-01 2.652265727519989014e-01
7.042784243822097778e-02 1.941115260124206543e-01 4.336355626583099365e-01 2.178648710250854492e-01 7.440038919448852539e-01 1.374487876892089844e-01 -3.632956147193908691e-01 1.320538669824600220e-01
8.036068826913833618e-02 6.186669468879699707e-01 2.671389877796173096e-01 3.379662036895751953e-01 1.968627721071243286e-01 5.265378952026367188e-01 -3.078338503837585449e-02 3.290354013442993164e-01
3.487161397933959961e-01 7.214147448539733887e-01 -5.473143979907035828e-02 -2.680543065071105957e-01 3.016833066940307617e-01 2.155975252389907837e-02 -1.230816468596458435e-01 4.200982451438903809e-01
-1.502834409475326538e-01 7.303010225296020508e-01 2.589442133903503418e-01 -2.724016904830932617e-01 2.705847322940826416e-01 3.070018589496612549e-01 -2.899217903614044189e-01 -2.264946401119232178e-01
-1.854461282491683960e-01 5.825914740562438965e-01 5.085878372192382812e-01 -8.549172431230545044e-02 4.002522528171539307e-01 -1.486622840166091919e-01 -4.138773381710052490e-01 -8.142179250717163086e-02
2.857212722301483154e-01 1.246930956840515137e-01 6.373174786567687988e-01 1.862619668245315552e-01 2.776886820793151855e-01 2.406757026910781860e-01 -1.555273830890655518e-01 5.502030253410339355e-01
6.058875937014818192e-03 5.111895799636840820e-01 -8.338475972414016724e-02 -2.743756771087646484e-01 5.145550966262817383e-01 -6.231620907783508301e-02 -1.621784567832946777e-01 6.012167930603027344e-01
-5.902347341179847717e-02 6.933939456939697266e-01 5.570732355117797852e-01 1.858522891998291016e-01 -3.899394348263740540e-02 -3.354437351226806641e-01 -1.585445553064346313e-01 1.779609322547912598e-01
-3.283770009875297546e-02 2.896555662155151367e-01 2.186573445796966553e-01 -5.009390115737915039e-01 2.464897632598876953e-01 1.427159756422042847e-01 -7.313418984413146973e-01 -1.686463691294193268e-02
1.787585616111755371e-01 7.072536349296569824e-01 4.216557443141937256e-01 -1.180280074477195740e-01 5.214887857437133789e-01 -8.049057796597480774e-03 -6.133857369422912598e-02 1.832397095859050751e-02
8.874144405126571655e-02 2.995319962501525879e-01 2.548176646232604980e-01 2.410493791103363037e-01 2.060369253158569336e-01 -6.350623816251754761e-02 1.761145144701004028e-01 8.377756476402282715e-01
-1.512470990419387817e-01 7.974691987037658691e-01 2.672500610351562500e-01 2.173579335212707520e-01 -1.609221994876861572e-01 -3.022333681583404541e-01 -3.177416324615478516e-01 -6.557069718837738037e-02
1.210591346025466919e-01 7.356924414634704590e-01 5.207952857017517090e-01 1.791663318872451782e-01 -2.956669777631759644e-02 3.144178390502929688e-01 -1.670106649398803711e-01 -1.146636232733726501e-01
-7.497584223747253418e-01 -1.905491761863231659e-02 2.743024528026580811e-01 -5.851691216230392456e-02 2.231660038232803345e-01 2.255982011556625366e-01 -3.692115247249603271e-01 3.490246832370758057e-01
3.357020616531372070e-01 6.848930716514587402e-01 3.331084251403808594e-01 2.978034317493438721e-01 -8.893615566194057465e-03 4.507073760032653809e-01 -7.965219765901565552e-02 9.495615959167480469e-02
-4.385019540786743164e-01 3.712913691997528076e-01 3.529191613197326660e-01 4.672924578189849854e-01 3.926299810409545898e-01 2.280151546001434326e-01 -3.159285485744476318e-01 -1.448599994182586670e-01
-2.878909409046173096e-01 4.516576230525970459e-01 4.188144207000732422e-01 3.189783990383148193e-01 -2.190050780773162842e-01 3.028671145439147949e-01 -5.426111817359924316e-01 4.304341226816177368e-02
-1.417120844125747681e-01 4.542965888977050781e-01 2.676162421703338623e-01 8.337561786174774170e-02 3.967200517654418945e-01 -4.966542124748229980e-01 -2.627943754196166992e-01 4.710087180137634277e-01
1.859164685010910034e-01 -7.060754299163818359e-02 6.334524154663085938e-01 -4.665316268801689148e-02 1.795815378427505493e-01 1.249200552701950073e-01 -2.883555591106414795e-01 6.526927351951599121e-01
-1.693997383117675781e-01 2.906758487224578857e-01 2.321689128875732422e-01 -2.172845304012298584e-01 8.741904795169830322e-02 4.270124733448028564e-01 1.500611603260040283e-01 7.570973038673400879e-01
-1.656820625066757202e-01 3.448704779148101807e-01 2.056227624416351318e-01 5.409898757934570312e-01 6.149556636810302734e-01 -3.100671619176864624e-02 -1.570363640785217285e-01 3.389258086681365967e-01
-3.797024786472320557e-01 7.291041016578674316e-01 2.743810117244720459e-01 4.486360028386116028e-02 2.251797169446945190e-01 -4.336192905902862549e-01 -8.901108056306838989e-02 1.675944775342941284e-02
4.101077467203140259e-02 -8.197815716266632080e-02 5.593566894531250000e-01 1.292857229709625244e-01 -1.061991322785615921e-02 -1.132639218121767044e-02 -5.112491846084594727e-01 6.327607631683349609e-01
-3.077965676784515381e-01 2.089941352605819702e-01 6.751688718795776367e-01 4.048054814338684082e-01 -2.696187198162078857e-01 -9.897452592849731445e-02 -1.200942322611808777e-02 3.990333974361419678e-01
2.432844042778015137e-02 2.615712285041809082e-01 7.405711412429809570e-01 4.796695709228515625e-01 1.763050407171249390e-01 6.824506074190139771e-02 1.697241514921188354e-02 3.412199914455413818e-01
8.164561539888381958e-02 2.305733412504196167e-01 5.633672475814819336e-01 5.311808586120605469e-01 -1.106066629290580750e-01 3.725773692131042480e-01 -3.155925497412681580e-02 4.342702627182006836e-01
-1.047424525022506714e-01 6.038350462913513184e-01 1.064751967787742615e-01 5.358001589775085449e-02 2.064165323972702026e-01 4.064914882183074951e-01 -5.931681990623474121e-01 -2.247508019208908081e-01
-3.255341649055480957e-01 4.030994772911071777e-01 2.598497271537780762e-01 2.013614773750305176e-01 -1.064046844840049744e-01 -4.086439013481140137e-01 -6.535102725028991699e-01 1.344714909791946411e-01
1.069736853241920471e-01 7.115924358367919922e-01 4.342681169509887695e-01 2.437323033809661865e-01 6.801547110080718994e-02 4.618199765682220459e-01 5.841747298836708069e-02 1.135003343224525452e-01
-1.853136420249938965e-01 3.831713199615478516e-01 5.107418894767761230e-01 4.818348288536071777e-01 3.291780054569244385e-01 -2.253726273775100708e-01 2.238400131464004517e-01 3.414105474948883057e-01
