# Supplementary material for: Where is your field going? A machine learning approach to study the relative motion of the domains of physics
Source: PLoS One. 2020 Jun 18;15(6):e0233997. doi: 10.1371/journal.pone.0233997 (PMC7302634; doi:10.1371/journal.pone.0233997)
Supplement: S13 Data — (ZIP) [file pone.0233997.s013.zip › 12/Pacs4Run_12_VS_500_embeddings2004-2008ED8.txt]

-1.724071502685546875e-01 6.652026176452636719e-01 1.845576465129852295e-01 1.560845524072647095e-01 2.659778296947479248e-01 4.139218628406524658e-01 4.757881760597229004e-01 -3.012096509337425232e-02
4.543344974517822266e-01 4.884920120239257812e-01 2.882827520370483398e-01 2.028573453426361084e-01 3.693991899490356445e-01 4.198148846626281738e-01 3.402456343173980713e-01 -4.722715914249420166e-02
2.384425699710845947e-01 4.849083423614501953e-01 4.854655563831329346e-01 2.132819145917892456e-01 1.026210114359855652e-01 4.082016348838806152e-01 2.307182550430297852e-01 4.432296156883239746e-01
1.758958399295806885e-02 1.934230327606201172e-01 1.812614798545837402e-01 2.119506001472473145e-01 5.050228834152221680e-01 5.779669880867004395e-01 5.422334074974060059e-01 -3.725977614521980286e-02
1.236165612936019897e-01 4.688980281352996826e-01 6.535314321517944336e-01 8.818619698286056519e-02 1.082781478762626648e-01 -4.874615371227264404e-02 5.514835715293884277e-01 -1.083464249968528748e-01
2.908641099929809570e-02 3.390519320964813232e-01 1.953428387641906738e-01 5.405248403549194336e-01 -3.732727169990539551e-01 1.227376610040664673e-01 6.251853704452514648e-01 -9.283343702554702759e-02
1.126804426312446594e-01 4.706798195838928223e-01 3.855362534523010254e-01 5.916801095008850098e-01 3.513325154781341553e-01 3.471966683864593506e-01 8.377241343259811401e-02 1.266575455665588379e-01
-6.214668974280357361e-02 3.616864383220672607e-01 2.283736467361450195e-01 4.916018545627593994e-01 -5.552623867988586426e-01 1.860065907239913940e-01 4.544750154018402100e-01 -1.484297662973403931e-01
-9.072611480951309204e-02 2.562132775783538818e-01 2.332901358604431152e-01 3.608412146568298340e-01 -2.145097851753234863e-01 3.749126195907592773e-01 2.689965665340423584e-01 -6.946652531623840332e-01
1.111119287088513374e-03 3.913716971874237061e-01 -4.023157656192779541e-01 5.514170527458190918e-01 -3.737122118473052979e-01 3.400769233703613281e-01 3.512279987335205078e-01 -4.726744443178176880e-02
2.286147475242614746e-01 4.340632855892181396e-01 1.875504106283187866e-01 7.011072039604187012e-01 -2.956641465425491333e-02 6.739667803049087524e-02 4.149985611438751221e-01 -2.344300299882888794e-01
7.139530777931213379e-02 3.849625587463378906e-01 4.701063036918640137e-02 3.824885487556457520e-01 5.499518513679504395e-01 2.202875167131423950e-01 4.791801571846008301e-01 3.429456949234008789e-01
1.247771084308624268e-02 2.394089251756668091e-01 2.705017328262329102e-01 8.165501989424228668e-03 2.904804646968841553e-01 4.308481514453887939e-01 7.477410435676574707e-01 2.004102319478988647e-01
4.655988812446594238e-01 6.446538567543029785e-01 3.398285508155822754e-01 5.173476785421371460e-02 4.222212359309196472e-02 -6.143908202648162842e-02 4.091760516166687012e-01 -2.765802741050720215e-01
2.166104018688201904e-01 4.293321967124938965e-01 -6.368088722229003906e-02 6.564566493034362793e-01 -1.541019976139068604e-01 5.311740040779113770e-01 1.353059262037277222e-01 -9.778715670108795166e-02
-3.274616226553916931e-02 7.409836649894714355e-01 -1.726987659931182861e-01 -6.551516242325305939e-03 -1.143518984317779541e-01 2.646174728870391846e-01 -2.375576496124267578e-01 -5.295950174331665039e-01
1.586973816156387329e-01 2.200469672679901123e-01 -2.944034337997436523e-01 1.408730149269104004e-01 -1.764865368604660034e-01 6.399523019790649414e-01 5.626346468925476074e-01 -2.502630949020385742e-01
4.245008528232574463e-01 5.406771302223205566e-01 1.649903208017349243e-01 9.710178524255752563e-02 -2.640098631381988525e-01 5.970632433891296387e-01 2.399155348539352417e-01 8.409364521503448486e-02
4.422123134136199951e-01 4.869896769523620605e-01 2.119543962180614471e-02 7.223284989595413208e-02 -3.364090025424957275e-01 5.592069029808044434e-01 3.675509095191955566e-01 -2.540473639965057373e-02
3.202348053455352783e-01 3.165427446365356445e-01 -6.953310221433639526e-02 2.070555835962295532e-01 -1.357407122850418091e-01 6.886954307556152344e-01 5.010044574737548828e-01 7.623215019702911377e-02
-1.580569148063659668e-01 4.718883037567138672e-01 -2.511297725141048431e-02 4.672049880027770996e-01 -2.594711780548095703e-01 -3.321664035320281982e-01 5.963950157165527344e-01 -9.031420573592185974e-03
3.123592138290405273e-01 6.047247648239135742e-01 2.984430491924285889e-01 4.433234035968780518e-01 2.516373060643672943e-04 -2.342190742492675781e-01 3.476444482803344727e-01 -2.746280133724212646e-01
1.352888792753219604e-01 2.194428443908691406e-01 -1.112222224473953247e-01 1.428622454404830933e-01 -8.275173604488372803e-02 4.995297789573669434e-01 7.565517425537109375e-01 2.683531939983367920e-01
-6.161156669259071350e-02 8.226090073585510254e-01 -6.130079925060272217e-02 -1.881788522005081177e-01 5.117388367652893066e-01 -6.049666553735733032e-02 1.187114194035530090e-01 -2.684270590543746948e-02
2.119893729686737061e-01 6.034705042839050293e-01 2.891139686107635498e-01 4.952761530876159668e-01 -1.542371511459350586e-01 -2.600074112415313721e-01 3.298766314983367920e-01 -2.485699802637100220e-01
-2.228970080614089966e-01 3.008845448493957520e-01 -2.737429141998291016e-01 5.748527646064758301e-01 -4.468874335289001465e-01 3.482770025730133057e-01 3.510771691799163818e-01 -1.006682142615318298e-01
1.260738372802734375e-01 6.597869992256164551e-01 -1.506513804197311401e-01 -6.858072429895401001e-02 3.227017223834991455e-01 5.992001891136169434e-01 -3.257071599364280701e-02 -2.390592098236083984e-01
1.703074723482131958e-01 5.000215172767639160e-01 -4.307036101818084717e-01 1.820495277643203735e-01 -2.777835726737976074e-01 3.077987954020500183e-02 5.041598081588745117e-01 -4.123566746711730957e-01
-1.752242445945739746e-02 3.768875300884246826e-01 4.300309717655181885e-01 6.836619973182678223e-01 3.208378553390502930e-01 2.575806975364685059e-01 1.593738198280334473e-01 -1.031677871942520142e-01
2.445774823427200317e-01 7.371001243591308594e-01 4.000318422913551331e-02 1.103984117507934570e-01 3.426668643951416016e-01 3.976095616817474365e-01 -1.424912810325622559e-01 -2.953971624374389648e-01
-1.440527886152267456e-01 7.639914005994796753e-02 6.258112937211990356e-02 2.269005626440048218e-01 -1.685143262147903442e-01 5.231299996376037598e-01 7.812190651893615723e-01 -7.514320313930511475e-02
-8.648942410945892334e-02 3.303937613964080811e-01 9.340322576463222504e-03 6.811302304267883301e-01 -3.141292929649353027e-01 4.798943996429443359e-01 2.347358465194702148e-01 -1.877687275409698486e-01
7.341943215578794479e-03 4.276882708072662354e-01 3.986316323280334473e-01 5.844211578369140625e-01 -3.851705193519592285e-01 5.021461471915245056e-02 3.986930251121520996e-01 -8.209496736526489258e-02
2.263555079698562622e-01 3.738956153392791748e-01 -3.610154986381530762e-01 7.874692976474761963e-02 -2.705532908439636230e-01 2.673539221286773682e-01 5.924527645111083984e-01 -4.204218387603759766e-01
-1.138730794191360474e-01 7.161766886711120605e-01 -4.697639644145965576e-01 -1.985051482915878296e-01 2.220502495765686035e-01 2.212044000625610352e-01 5.319790914654731750e-02 -3.361155390739440918e-01
-6.025821566581726074e-01 5.776454210281372070e-01 6.515227258205413818e-02 4.077176451683044434e-01 -4.611302912235260010e-02 2.153729051351547241e-01 -1.491365432739257812e-01 2.489743977785110474e-01
2.451880723237991333e-01 7.472985386848449707e-01 4.677795171737670898e-01 -1.413649618625640869e-01 -1.421207636594772339e-01 -2.225656509399414062e-01 2.668274343013763428e-01 4.117357730865478516e-02
2.428471744060516357e-01 3.638815581798553467e-01 2.640917003154754639e-01 1.229314506053924561e-01 -4.266077578067779541e-01 5.030546784400939941e-01 5.305882096290588379e-01 8.471699059009552002e-02
-3.297563493251800537e-01 1.572316735982894897e-01 3.799449503421783447e-01 3.439676463603973389e-01 -3.441707491874694824e-01 5.774176120758056641e-01 2.991196215152740479e-01 -2.500594854354858398e-01
2.012535482645034790e-01 7.432031631469726562e-01 2.242264598608016968e-01 -3.990007936954498291e-02 2.386813014745712280e-01 4.579688608646392822e-01 -1.070669665932655334e-01 -2.776849269866943359e-01
-5.676368623971939087e-02 1.302895396947860718e-01 1.718139946460723877e-01 -1.475599706172943115e-01 1.612865328788757324e-01 5.098686814308166504e-01 8.008381128311157227e-01 -3.445881232619285583e-02
3.442650139331817627e-01 4.702382087707519531e-01 1.188806965947151184e-01 2.962924540042877197e-01 -3.994676768779754639e-01 5.544383525848388672e-01 2.512089312076568604e-01 -1.683849841356277466e-01
-2.312201261520385742e-01 8.013072013854980469e-01 -1.186653450131416321e-01 3.488637506961822510e-01 -1.335416734218597412e-01 1.449781805276870728e-01 -2.763840556144714355e-01 2.311200201511383057e-01
-1.181257888674736023e-01 3.085673451423645020e-01 4.201563894748687744e-01 5.175627470016479492e-01 -1.854520738124847412e-01 4.842175841331481934e-01 8.131158351898193359e-02 -4.134720563888549805e-01
5.323252081871032715e-02 5.209651589393615723e-01 -4.729202389717102051e-01 5.595129728317260742e-01 1.195624247193336487e-01 2.699736952781677246e-01 1.623814553022384644e-01 2.747811675071716309e-01
-1.915968507528305054e-01 3.037496209144592285e-01 7.325640320777893066e-02 3.687045574188232422e-01 -5.457727313041687012e-01 3.155282139778137207e-01 5.383329987525939941e-01 2.061287462711334229e-01
-5.434859916567802429e-02 3.160796165466308594e-01 -3.022060170769691467e-02 5.938612222671508789e-01 -4.307325780391693115e-01 5.076593756675720215e-01 2.947894334793090820e-01 -1.157852038741111755e-01
3.167300820350646973e-01 4.299435019493103027e-01 1.141677275300025940e-01 4.302684366703033447e-01 -1.771426200866699219e-01 6.459650397300720215e-01 2.602070569992065430e-01 -1.753732934594154358e-02
1.193974912166595459e-01 2.568850219249725342e-01 7.873086631298065186e-02 3.432433605194091797e-01 -3.171137571334838867e-01 2.241402417421340942e-01 7.405207157135009766e-01 -3.107553124427795410e-01
3.484454452991485596e-01 7.670069932937622070e-01 4.048136472702026367e-01 7.807752490043640137e-02 6.527256965637207031e-02 -1.930487006902694702e-01 2.796297371387481689e-01 2.438452467322349548e-02
-1.684735864400863647e-01 4.336979389190673828e-01 -4.142973721027374268e-01 2.991477251052856445e-01 -5.945754051208496094e-01 1.972039490938186646e-01 3.602831661701202393e-01 -1.334309950470924377e-02
1.936134845018386841e-01 3.917925059795379639e-01 -4.104012548923492432e-01 2.429081201553344727e-01 -2.552631795406341553e-01 4.351017475128173828e-01 5.539571046829223633e-01 1.422589421272277832e-01
-7.488132268190383911e-02 7.154878973960876465e-01 1.833117939531803131e-02 -3.233617916703224182e-02 1.338590122759342194e-02 6.154350042343139648e-01 -2.306380271911621094e-01 -2.212575823068618774e-01
3.518852293491363525e-01 6.949486732482910156e-01 3.357957005500793457e-01 4.108750522136688232e-01 2.770540304481983185e-02 -2.017250359058380127e-01 2.319929450750350952e-01 -1.279249787330627441e-01
-3.888555169105529785e-01 2.121691554784774780e-01 3.006058931350708008e-01 3.883062303066253662e-01 -4.189294874668121338e-01 5.454825758934020996e-01 1.885344237089157104e-01 -2.324468046426773071e-01
8.450848609209060669e-02 3.361355364322662354e-01 1.185403615236282349e-01 4.270404279232025146e-01 -4.914725422859191895e-01 3.533872067928314209e-01 5.453909039497375488e-01 -1.399173736572265625e-01
1.615811586380004883e-01 3.178665935993194580e-01 2.721612900495529175e-02 4.954831600189208984e-01 -2.717165052890777588e-01 4.686262309551239014e-01 5.750990509986877441e-01 4.928403347730636597e-02
1.096357852220535278e-01 6.219953894615173340e-01 4.411437362432479858e-02 9.939491748809814453e-03 3.908414244651794434e-01 3.239871561527252197e-01 5.469886586070060730e-02 -5.816700458526611328e-01
3.787960112094879150e-01 4.135876297950744629e-01 2.375960722565650940e-02 2.631606534123420715e-02 -3.686880171298980713e-01 6.008507013320922852e-01 4.079535901546478271e-01 -1.443031579256057739e-01
-3.933354094624519348e-02 2.394043356180191040e-01 -2.558227777481079102e-01 3.734958469867706299e-01 -2.596956193447113037e-01 6.054116487503051758e-01 3.127566277980804443e-01 -4.521197080612182617e-01
1.827161163091659546e-01 4.907569885253906250e-01 -5.730611681938171387e-01 1.035024821758270264e-01 -1.705132424831390381e-01 5.536913126707077026e-02 4.558922946453094482e-01 -3.829911053180694580e-01
1.130075082182884216e-01 4.725668430328369141e-01 -4.963946342468261719e-01 1.544696986675262451e-01 -2.978704273700714111e-01 5.055971071124076843e-02 6.179800033569335938e-01 1.430353373289108276e-01
3.403329253196716309e-01 7.418395280838012695e-01 1.061654686927795410e-01 5.243850946426391602e-01 6.238473206758499146e-02 -1.280930042266845703e-01 1.366338431835174561e-01 -9.289003908634185791e-02
-2.252564877271652222e-01 2.000150084495544434e-01 -4.644751548767089844e-03 3.852173388004302979e-01 -4.342868030071258545e-01 3.714528977870941162e-01 6.326795816421508789e-01 1.843205839395523071e-01
-6.996816396713256836e-02 7.786427438259124756e-02 1.158717796206474304e-01 -4.354244843125343323e-02 7.780641317367553711e-02 3.064553439617156982e-01 9.347229599952697754e-01 -6.607606075704097748e-03
-2.260517925024032593e-01 1.795460283756256104e-01 -5.446588248014450073e-02 5.857238769531250000e-01 -2.749052643775939941e-01 3.463685810565948486e-01 5.349803566932678223e-01 -2.981221079826354980e-01
1.183281466364860535e-01 4.913257360458374023e-01 -1.999528557062149048e-01 1.732177883386611938e-01 -6.112035512924194336e-01 2.143588662147521973e-01 5.026539564132690430e-01 -4.931031540036201477e-02
-9.401647001504898071e-02 6.161928176879882812e-01 1.185138970613479614e-01 -2.159188538789749146e-01 4.215056300163269043e-01 8.261396735906600952e-02 2.558100223541259766e-01 -5.485160946846008301e-01
-2.014441788196563721e-01 2.932538688182830811e-01 -2.111033201217651367e-01 4.316659271717071533e-01 -3.933095932006835938e-01 -2.718648873269557953e-02 6.559295654296875000e-01 -2.384264916181564331e-01
-2.230269908905029297e-01 2.878952026367187500e-01 -3.014245927333831787e-01 5.502983331680297852e-01 5.071480274200439453e-01 3.636360466480255127e-01 2.901999950408935547e-01 -6.616105325520038605e-03
-6.209933385252952576e-02 7.118269801139831543e-01 2.312433868646621704e-01 9.968898445367813110e-02 6.162798404693603516e-01 -3.591357730329036713e-03 1.252020001411437988e-01 -1.747723221778869629e-01
2.345622479915618896e-01 3.272584080696105957e-01 6.803155690431594849e-02 3.054095804691314697e-01 -3.012627661228179932e-01 2.551776468753814697e-01 7.589211463928222656e-01 -9.023801237344741821e-02
-1.587196439504623413e-01 5.187525153160095215e-01 -5.848804116249084473e-02 1.403407752513885498e-01 -1.516532301902770996e-01 -4.550541341304779053e-01 6.722295284271240234e-01 2.494183741509914398e-02
3.969365060329437256e-01 5.328143239021301270e-01 2.418600395321846008e-02 1.662625223398208618e-01 -4.424912631511688232e-01 5.381003022193908691e-01 2.116920948028564453e-01 -1.257028337568044662e-02
-2.501576244831085205e-01 6.853035092353820801e-01 -1.071680113673210144e-01 -3.848974704742431641e-01 2.744745612144470215e-01 3.728091418743133545e-01 8.972647786140441895e-02 -2.928743064403533936e-01
-1.959606111049652100e-01 5.366506576538085938e-01 -1.726042330265045166e-01 3.235855698585510254e-01 -4.033861458301544189e-01 -2.984486222267150879e-01 5.294990539550781250e-01 8.333292603492736816e-02
-3.058206439018249512e-01 7.885754704475402832e-01 3.538258969783782959e-01 1.055597290396690369e-01 -4.597235098481178284e-02 2.152315825223922729e-01 -2.989498376846313477e-01 1.023614481091499329e-01
2.450097054243087769e-01 6.080099344253540039e-01 -1.684213429689407349e-01 7.819800521247088909e-04 1.813784688711166382e-01 -3.005871474742889404e-01 6.467263698577880859e-01 2.054502069950103760e-02
-7.332075387239456177e-02 6.678000092506408691e-01 -2.511373758316040039e-01 1.241098865866661072e-01 -6.010181307792663574e-01 -2.359008193016052246e-01 2.307967245578765869e-01 -7.422641385346651077e-03
-3.949516117572784424e-01 4.814189970493316650e-01 3.909471910446882248e-03 -1.243273243308067322e-01 1.069220602512359619e-01 6.835837960243225098e-01 2.736335620284080505e-02 -3.425033688545227051e-01
-6.377186626195907593e-02 7.287154793739318848e-01 -3.666911423206329346e-01 -2.695583701133728027e-01 1.877797096967697144e-01 4.671179354190826416e-01 -3.848487883806228638e-02 -5.330502614378929138e-02
1.589539647102355957e-01 3.311332166194915771e-01 5.025489926338195801e-01 1.740668118000030518e-01 -8.846275508403778076e-02 5.493193864822387695e-01 2.671666741371154785e-01 -4.486359059810638428e-01
-9.588990360498428345e-03 6.578495502471923828e-01 -1.016018316149711609e-01 -2.071863710880279541e-01 -3.299136087298393250e-02 7.052480578422546387e-01 -5.905483663082122803e-02 -1.092808544635772705e-01
1.002844497561454773e-01 4.359051287174224854e-01 -3.274064064025878906e-01 2.065281569957733154e-02 -4.551021158695220947e-01 -4.475763067603111267e-03 5.442538857460021973e-01 -4.346932172775268555e-01
5.391835700720548630e-03 3.872545659542083740e-01 -2.622054517269134521e-01 3.978017866611480713e-01 -4.589570760726928711e-01 4.347285330295562744e-01 4.139629304409027100e-01 2.280595898628234863e-01
-3.284811228513717651e-02 1.519547253847122192e-01 2.041936852037906647e-02 2.537023723125457764e-01 -1.153436526656150818e-01 5.209032893180847168e-01 7.597773075103759766e-01 2.216823101043701172e-01
-4.675283133983612061e-01 5.778814554214477539e-01 -2.860470116138458252e-01 -5.634654313325881958e-02 3.857285082340240479e-01 3.677819669246673584e-01 2.220101282000541687e-02 -2.791586518287658691e-01
1.031318679451942444e-01 3.686608076095581055e-01 2.840822637081146240e-01 2.846350371837615967e-01 -5.029738545417785645e-01 8.578351885080337524e-02 6.207525730133056641e-01 -2.146108597517013550e-01
2.981320023536682129e-01 5.921635031700134277e-01 3.317701071500778198e-02 2.647777497768402100e-01 2.085010558366775513e-01 5.543614029884338379e-01 2.872401103377342224e-02 -3.709953427314758301e-01
3.141217529773712158e-01 5.982174277305603027e-01 3.221372961997985840e-01 4.603126049041748047e-01 -6.219895090907812119e-03 -1.973257362842559814e-01 2.892957627773284912e-01 -3.242454528808593750e-01
-1.841842383146286011e-02 1.565322279930114746e-01 -4.783108085393905640e-02 2.611262202262878418e-01 -1.337404996156692505e-01 6.980522274971008301e-01 5.780192613601684570e-01 2.557613849639892578e-01
7.217659731395542622e-04 2.994827926158905029e-01 4.978840053081512451e-01 9.644920378923416138e-02 -3.892969191074371338e-01 5.366595983505249023e-01 2.864849865436553955e-01 -3.626145422458648682e-01
-5.749348923563957214e-02 5.939438939094543457e-01 2.148276567459106445e-01 1.423890143632888794e-01 5.764174461364746094e-01 2.086551859974861145e-02 1.967566609382629395e-01 -4.539757370948791504e-01
-6.126829236745834351e-02 1.921013295650482178e-01 -2.007862925529479980e-01 5.168705061078071594e-02 -2.490200549364089966e-01 5.587799549102783203e-01 6.167610287666320801e-01 4.021398127079010010e-01
3.055949211120605469e-01 4.202370047569274902e-01 5.914568156003952026e-02 3.023943863809108734e-02 -4.296138882637023926e-01 6.372058987617492676e-01 3.584212362766265869e-01 -8.083737641572952271e-02
-1.809943318367004395e-01 3.087678253650665283e-01 1.837155818939208984e-01 5.834454298019409180e-01 -4.598704874515533447e-01 1.709963977336883545e-01 4.711643755435943604e-01 -1.871549338102340698e-01
-1.930283755064010620e-01 4.442383646965026855e-01 -1.604683101177215576e-01 4.336991012096405029e-01 -9.451813250780105591e-02 -4.231094121932983398e-01 6.009498834609985352e-01 4.951076954603195190e-02
-2.593141496181488037e-01 2.124792784452438354e-01 -2.422557445243000984e-03 1.802829653024673462e-01 -6.441109627485275269e-02 -2.441264241933822632e-01 8.799355030059814453e-01 -1.306445747613906860e-01
-1.205264851450920105e-01 7.589641809463500977e-01 -8.657646365463733673e-03 -5.018765926361083984e-01 -3.612815344240516424e-04 3.404898345470428467e-01 -5.581547692418098450e-02 -1.960685700178146362e-01
-1.932412981986999512e-01 5.775883048772811890e-02 1.028045192360877991e-01 -1.424972414970397949e-01 1.143877878785133362e-01 5.128394365310668945e-01 7.727007865905761719e-01 -2.351429164409637451e-01
2.047489881515502930e-01 4.881249070167541504e-01 -1.301402598619461060e-02 2.071207016706466675e-01 -5.767874121665954590e-01 4.740233719348907471e-01 3.239322602748870850e-01 1.201227754354476929e-01
2.102596685290336609e-02 7.416445612907409668e-01 2.392977178096771240e-01 3.124469220638275146e-01 -7.965218275785446167e-03 -4.603369534015655518e-01 2.874588370323181152e-01 -5.348486825823783875e-03
2.006405778229236603e-02 3.405238091945648193e-01 -1.415611356496810913e-01 3.156683146953582764e-01 4.879924058914184570e-01 1.908075511455535889e-01 5.672640800476074219e-01 4.094172418117523193e-01
1.669457554817199707e-01 4.352039396762847900e-01 -7.188285887241363525e-02 3.171253502368927002e-01 -5.616886019706726074e-01 4.731247425079345703e-01 3.533729910850524902e-01 1.130372956395149231e-01
5.113803148269653320e-01 6.784230470657348633e-01 4.344968199729919434e-01 1.462749391794204712e-01 -1.125746965408325195e-01 1.385008096694946289e-01 1.896390914916992188e-01 1.516303885728120804e-02
-3.210861384868621826e-01 4.051498472690582275e-01 -2.564519941806793213e-01 5.508430600166320801e-01 -4.757697582244873047e-01 -4.143831878900527954e-02 3.665929436683654785e-01 -3.312548249959945679e-02
2.998425960540771484e-01 4.631898999214172363e-01 -3.001058399677276611e-01 6.794306635856628418e-02 -4.095511138439178467e-01 1.923848986625671387e-01 6.293850541114807129e-01 5.237191799096763134e-04
-4.648613333702087402e-01 5.087380409240722656e-01 8.214927464723587036e-02 -3.472847342491149902e-01 2.585438787937164307e-01 -1.075440794229507446e-01 4.323944449424743652e-01 3.638114631175994873e-01
-3.969153165817260742e-01 7.660820484161376953e-01 1.221884489059448242e-01 2.751300334930419922e-01 -3.076901435852050781e-01 -4.882135987281799316e-02 -2.324541062116622925e-01 1.177216693758964539e-01
-3.126718997955322266e-01 1.916851401329040527e-01 -4.602753615472465754e-04 1.168056204915046692e-01 -5.133603215217590332e-01 -2.370137022808194160e-03 7.596269249916076660e-01 1.061691567301750183e-01
-3.942925930023193359e-01 6.492156982421875000e-01 7.511253654956817627e-02 -2.615635395050048828e-01 -1.422356665134429932e-01 5.378413200378417969e-01 -1.614612936973571777e-01 -1.158489361405372620e-01
-3.475468456745147705e-01 6.867619752883911133e-01 -5.282692611217498779e-02 -1.080937981605529785e-01 -6.824672222137451172e-02 5.641256570816040039e-01 -2.261929214000701904e-01 -1.379701793193817139e-01
-3.122442364692687988e-01 5.707442164421081543e-01 -1.975552290678024292e-01 -2.449785172939300537e-01 5.039873123168945312e-01 1.897961050271987915e-01 2.352856248617172241e-01 -3.637677133083343506e-01
-1.801688671112060547e-01 7.559348940849304199e-01 4.254814982414245605e-01 -1.015386432409286499e-01 -9.804699569940567017e-02 2.335380017757415771e-01 -2.248454093933105469e-01 -3.000804185867309570e-01
3.141732513904571533e-01 3.632447421550750732e-01 1.813486963510513306e-01 1.737364977598190308e-01 -3.385647237300872803e-01 4.466093480587005615e-01 6.140241622924804688e-01 -1.231458932161331177e-01
-8.565817773342132568e-02 2.347814440727233887e-01 -1.799238175153732300e-01 5.602765083312988281e-01 -2.264734506607055664e-01 6.456744074821472168e-01 3.014079630374908447e-01 -1.795145273208618164e-01
1.209284737706184387e-01 6.481240391731262207e-01 -7.348951697349548340e-02 -2.599399685859680176e-01 -1.195958629250526428e-01 -3.786847293376922607e-01 5.672827959060668945e-01 1.132574006915092468e-01
8.737237006425857544e-02 3.263290226459503174e-01 3.097699582576751709e-01 6.593253016471862793e-01 -2.183438688516616821e-01 2.026271820068359375e-01 5.022882223129272461e-01 -1.190914660692214966e-01
-1.482852995395660400e-01 6.191889643669128418e-01 3.223315477371215820e-01 -1.033449843525886536e-01 -4.534486830234527588e-01 -3.736476898193359375e-01 3.665993213653564453e-01 2.038203552365303040e-02
6.051855534315109253e-02 3.991757631301879883e-01 -5.384472012519836426e-01 3.561815917491912842e-01 8.250334113836288452e-02 2.927696332335472107e-02 5.596956014633178711e-01 3.150911331176757812e-01
-3.953852057456970215e-01 6.674676537513732910e-01 7.576002739369869232e-03 1.106671094894409180e-01 9.971734136343002319e-03 2.716509699821472168e-01 -8.821700513362884521e-02 5.515223145484924316e-01
-4.194169342517852783e-01 5.226497054100036621e-01 2.339145839214324951e-01 1.503773033618927002e-01 5.313097834587097168e-01 -4.720349237322807312e-02 2.072246372699737549e-01 -3.822787106037139893e-01
-4.047187268733978271e-01 5.812257528305053711e-01 3.419900238513946533e-01 -5.602461099624633789e-02 4.978119134902954102e-01 8.793430402874946594e-03 1.944185644388198853e-01 -3.042877614498138428e-01
6.691092997789382935e-02 4.184782803058624268e-01 -5.569652915000915527e-01 1.011545583605766296e-01 -1.542696654796600342e-01 8.044304698705673218e-02 5.397212505340576172e-01 -4.223589599132537842e-01
-3.849382102489471436e-01 3.859800696372985840e-01 4.193125963211059570e-01 -9.497693181037902832e-02 -4.284446686506271362e-02 -2.847130596637725830e-01 6.149181127548217773e-01 -2.386982738971710205e-01
-3.150801360607147217e-01 1.750051826238632202e-01 1.064998283982276917e-01 2.662955522537231445e-01 -5.005986094474792480e-01 4.714776575565338135e-02 7.305157780647277832e-01 -3.697473555803298950e-02
-4.723103046417236328e-01 4.749858975410461426e-01 -2.009805291891098022e-01 -6.411387026309967041e-02 5.081810951232910156e-01 1.025081351399421692e-01 2.565902471542358398e-01 -4.149855971336364746e-01
2.178439795970916748e-01 4.215250015258789062e-01 -4.128411412239074707e-01 5.743323266506195068e-02 -3.085223138332366943e-01 1.807631254196166992e-01 6.754930019378662109e-01 -1.302774548530578613e-01
-1.097960025072097778e-01 1.177302822470664978e-01 -7.770103961229324341e-02 4.957798123359680176e-02 -2.303262054920196533e-01 5.431650280952453613e-01 7.600366473197937012e-01 1.996367275714874268e-01
-2.154874652624130249e-01 7.184342145919799805e-01 -1.732602268457412720e-01 -1.749890595674514771e-01 3.637676686048507690e-02 5.781019330024719238e-01 -1.709851175546646118e-01 -1.096176877617835999e-01
-2.906797826290130615e-01 4.918702840805053711e-01 1.281338464468717575e-02 -2.244550734758377075e-01 8.296587318181991577e-02 7.119943499565124512e-01 3.344478458166122437e-02 -3.287657797336578369e-01
1.446448862552642822e-01 4.510983526706695557e-01 3.650987893342971802e-02 5.887134075164794922e-01 -4.502493143081665039e-01 3.121749162673950195e-01 2.963069677352905273e-01 -1.992397010326385498e-01
-3.706239163875579834e-01 6.753380894660949707e-01 1.890281438827514648e-01 3.213571608066558838e-01 2.871520072221755981e-02 4.203611314296722412e-01 -2.959833741188049316e-01 4.919558763504028320e-02
2.219514995813369751e-01 3.782754242420196533e-01 -2.847466468811035156e-01 1.430548727512359619e-01 -4.354001879692077637e-01 5.728050470352172852e-01 4.272961616516113281e-01 -7.641281187534332275e-02
-4.646063148975372314e-01 3.309698700904846191e-01 -1.978121399879455566e-01 5.281090140342712402e-01 -4.520148336887359619e-01 -5.237752571702003479e-02 3.799957334995269775e-01 7.150900363922119141e-02
-3.022623062133789062e-01 1.771367937326431274e-01 1.869575865566730499e-02 2.705582678318023682e-01 -4.118953049182891846e-01 2.878558635711669922e-02 7.947677373886108398e-01 3.958064690232276917e-02
-2.383769601583480835e-01 4.514563083648681641e-01 6.619677692651748657e-02 -6.887009739875793457e-02 -3.330679833889007568e-01 -3.931591510772705078e-01 6.793894171714782715e-01 5.621368438005447388e-02
1.744722276926040649e-01 4.181776046752929688e-01 -2.106895148754119873e-01 2.292149327695369720e-02 -4.023721516132354736e-01 -2.088414691388607025e-02 5.748568177223205566e-01 -5.069235563278198242e-01
-3.407762348651885986e-01 6.358227729797363281e-01 -1.100658699870109558e-01 1.374361664056777954e-01 -1.104195639491081238e-01 5.234626531600952148e-01 -3.144034147262573242e-01 -2.520763874053955078e-01
-9.407185763120651245e-02 2.464806884527206421e-01 2.679622173309326172e-01 -2.108260542154312134e-01 1.266238987445831299e-01 3.352945148944854736e-01 7.386882305145263672e-01 3.742061555385589600e-01
-2.897674441337585449e-01 2.973981201648712158e-01 2.919029593467712402e-01 3.371387720108032227e-01 -4.930703341960906982e-01 3.411475718021392822e-01 1.641414612531661987e-01 -4.922163188457489014e-01
2.392007708549499512e-01 3.382853269577026367e-01 5.542364716529846191e-01 2.333722822368144989e-02 1.310768425464630127e-01 5.336709022521972656e-01 3.735243678092956543e-01 -2.812780141830444336e-01
1.622579693794250488e-01 6.474875211715698242e-01 2.958993017673492432e-01 -4.481293559074401855e-01 5.416204780340194702e-02 -1.553780585527420044e-01 4.888373911380767822e-01 4.256422165781259537e-03
3.227240443229675293e-01 6.843792200088500977e-01 1.857764422893524170e-01 -2.963494658470153809e-01 6.284132599830627441e-02 -2.040907889604568481e-01 5.064921975135803223e-01 5.479136109352111816e-02
-5.325197577476501465e-01 5.974764227867126465e-01 2.644154429435729980e-01 9.914497286081314087e-02 3.398813605308532715e-01 1.802095323801040649e-01 -9.587468206882476807e-02 -3.500179946422576904e-01
-2.615566253662109375e-01 2.540055811405181885e-01 9.330318868160247803e-02 5.894211530685424805e-01 -3.426585197448730469e-01 -9.655401110649108887e-02 5.837776660919189453e-01 -2.083572894334793091e-01
4.066562354564666748e-01 7.022609114646911621e-01 -1.438680738210678101e-01 2.218579649925231934e-01 1.201971694827079773e-01 -2.312805950641632080e-01 4.189359843730926514e-01 -1.676179021596908569e-01
-5.117013454437255859e-01 4.749417304992675781e-01 5.244072675704956055e-01 1.483992114663124084e-02 9.333187341690063477e-02 -3.078254461288452148e-01 3.355290293693542480e-01 -1.460199058055877686e-01
2.570946812629699707e-01 6.557363271713256836e-01 -1.864761114120483398e-01 -4.801492020487785339e-02 4.155337214469909668e-01 5.101661682128906250e-01 3.163370490074157715e-02 1.813696324825286865e-01
-4.815738201141357422e-01 7.660538554191589355e-01 3.262038528919219971e-02 5.886682122945785522e-02 -2.436363399028778076e-01 1.821885108947753906e-01 -2.770323157310485840e-01 8.614331483840942383e-02
-4.824003577232360840e-01 5.834644436836242676e-01 1.667843312025070190e-01 1.720296777784824371e-02 5.110020041465759277e-01 4.431242495775222778e-02 9.755340963602066040e-02 -3.551659584045410156e-01
2.119705528020858765e-01 5.554652214050292969e-01 5.656288862228393555e-01 2.244154363870620728e-01 3.652416169643402100e-01 1.970378607511520386e-01 3.218427598476409912e-01 2.050586231052875519e-02
-2.007568031549453735e-01 4.263538122177124023e-01 5.016381144523620605e-01 -1.202336400747299194e-01 -9.370121359825134277e-02 -2.430585175752639771e-01 6.337804198265075684e-01 -2.056389749050140381e-01
-1.856974810361862183e-01 2.207736223936080933e-01 -6.079577207565307617e-01 4.073895514011383057e-01 3.485234454274177551e-02 3.642413616180419922e-01 4.262363612651824951e-01 -2.561885118484497070e-01
3.809270262718200684e-02 5.852844119071960449e-01 4.203288853168487549e-01 -3.568504750728607178e-01 -9.946464747190475464e-02 -1.852296143770217896e-01 5.518972873687744141e-01 -5.637853592634201050e-02
5.277722701430320740e-02 5.393567085266113281e-01 1.260417699813842773e-01 2.329922094941139221e-02 5.871062874794006348e-01 2.811917960643768311e-01 2.383053600788116455e-01 -4.575232267379760742e-01
3.031181693077087402e-01 6.553632616996765137e-01 4.077125489711761475e-01 -8.805220574140548706e-02 2.363353560212999582e-04 -2.121982425451278687e-01 4.575089216232299805e-01 -2.242613732814788818e-01
-5.925179123878479004e-01 4.348724484443664551e-01 -4.304141923785209656e-02 3.848396614193916321e-02 2.338898181915283203e-01 -1.201872229576110840e-01 4.588693380355834961e-01 4.204335808753967285e-01
-2.614981532096862793e-01 5.026258826255798340e-01 2.256010770797729492e-01 -2.992590330541133881e-02 7.161728143692016602e-01 1.135014146566390991e-01 3.088724613189697266e-01 -7.750026136636734009e-02
-2.742637097835540771e-01 4.081722199916839600e-01 -2.718169689178466797e-01 4.990440905094146729e-01 -5.569633841514587402e-01 9.096249006688594818e-03 3.280956745147705078e-01 -1.315586268901824951e-01
9.473380446434020996e-02 3.529093563556671143e-01 3.159457445144653320e-02 4.677131772041320801e-01 -3.941663503646850586e-01 6.376843452453613281e-01 2.910296916961669922e-01 -4.469258245080709457e-03
1.774867475032806396e-01 3.512522578239440918e-01 4.261282384395599365e-01 5.641328170895576477e-02 -2.506647109985351562e-01 5.532142519950866699e-01 3.127023279666900635e-01 -4.401035010814666748e-01
-4.355978667736053467e-01 4.652225375175476074e-01 2.253024280071258545e-01 -1.006037220358848572e-01 -1.337595582008361816e-01 -3.490667045116424561e-01 5.089415907859802246e-01 -3.663051128387451172e-01
7.129953801631927490e-02 5.418418645858764648e-01 5.669247508049011230e-01 -1.114361882209777832e-01 -2.106910347938537598e-01 -2.148778438568115234e-01 4.775937199592590332e-01 -2.210050523281097412e-01
3.278729021549224854e-01 5.730254054069519043e-01 -1.624664515256881714e-01 -1.269560959190130234e-02 -8.229511789977550507e-03 -2.425357550382614136e-01 6.515116691589355469e-01 2.328646481037139893e-01
-6.766812205314636230e-01 1.790507733821868896e-01 5.355776846408843994e-02 7.639945298433303833e-02 1.316487640142440796e-01 1.526113450527191162e-01 5.365703105926513672e-01 4.157025814056396484e-01
5.251052379608154297e-01 4.769186973571777344e-01 9.567108005285263062e-02 3.650051075965166092e-04 -9.514256566762924194e-02 5.456264615058898926e-01 4.235067963600158691e-01 3.926089033484458923e-02
2.375613152980804443e-02 6.213884353637695312e-01 -3.916496634483337402e-01 3.183219134807586670e-01 -5.143688321113586426e-01 -6.823222339153289795e-02 2.986695170402526855e-01 -1.261672470718622208e-02
-1.133785545825958252e-01 4.125081896781921387e-01 1.032094582915306091e-01 6.775813102722167969e-01 -4.374326765537261963e-01 3.112595155835151672e-02 3.804008066654205322e-01 -1.009602025151252747e-01
5.632884427905082703e-02 4.377018511295318604e-01 -1.272439211606979370e-01 5.539397597312927246e-01 -4.807527363300323486e-01 4.078216552734375000e-01 2.823534011840820312e-01 7.098531723022460938e-02
-2.598009407520294189e-01 3.915551602840423584e-01 -3.735587596893310547e-01 3.858911991119384766e-01 5.012586712837219238e-01 2.972144484519958496e-01 2.612736523151397705e-01 2.878703773021697998e-01
-2.532878816127777100e-01 2.749634087085723877e-01 3.415350615978240967e-01 7.116277217864990234e-01 3.183384835720062256e-01 -6.837654858827590942e-02 3.134388327598571777e-01 -1.814430505037307739e-01
7.640304416418075562e-02 4.272097647190093994e-01 -1.933978050947189331e-01 7.383618503808975220e-02 -4.740256369113922119e-01 2.558738887310028076e-01 5.852140784263610840e-01 3.689886927604675293e-01
-4.267575144767761230e-01 7.748519778251647949e-01 1.622651703655719757e-02 3.130366802215576172e-01 1.784152537584304810e-01 5.037517100572586060e-02 -1.731476187705993652e-01 2.342592626810073853e-01
-3.617481887340545654e-01 6.277737617492675781e-01 2.329097688198089600e-01 3.933671116828918457e-01 4.334322735667228699e-02 3.031404316425323486e-01 -3.230992555618286133e-01 -2.605528235435485840e-01
-2.506523206830024719e-02 9.368470311164855957e-02 5.565922334790229797e-02 -1.988335996866226196e-01 1.263349801301956177e-01 4.027020037174224854e-01 8.741517663002014160e-01 -7.544118911027908325e-02
-2.173232436180114746e-01 4.602317810058593750e-01 -2.172115147113800049e-01 3.513769805431365967e-01 -6.729624420404434204e-02 -4.316968321800231934e-01 6.129359602928161621e-01 6.106776371598243713e-02
-1.892202496528625488e-01 2.937408685684204102e-01 -2.239995449781417847e-01 5.133011341094970703e-01 -3.404242098331451416e-01 5.395590513944625854e-02 6.146023869514465332e-01 -2.602354884147644043e-01
-1.996438950300216675e-01 7.912834286689758301e-01 1.899993866682052612e-01 -7.766459137201309204e-02 -1.101013869047164917e-01 3.659554421901702881e-01 -2.973750531673431396e-01 -2.395907193422317505e-01
-2.178491652011871338e-01 4.327865242958068848e-01 -1.861030012369155884e-01 4.445509612560272217e-02 -1.030520051717758179e-01 -3.527530729770660400e-01 5.538466572761535645e-01 -5.355618596076965332e-01
1.219767108559608459e-01 5.204071402549743652e-01 -2.187141180038452148e-01 2.819504030048847198e-02 -4.088487476110458374e-02 -3.291832804679870605e-01 7.437214255332946777e-01 5.012709274888038635e-02
1.193815469741821289e-01 3.103916943073272705e-01 1.322798877954483032e-01 5.432403683662414551e-01 -2.391205430030822754e-01 3.064318895339965820e-01 6.106750965118408203e-01 2.297685891389846802e-01
-1.071414444595575333e-02 4.706506729125976562e-01 1.452907919883728027e-01 5.605986714363098145e-02 6.136086583137512207e-01 3.428547978401184082e-01 2.719962298870086670e-01 -4.313630461692810059e-01
-5.245719552040100098e-01 2.769317626953125000e-01 -7.792722433805465698e-02 -4.210787117481231689e-01 1.160036213696002960e-02 4.598058164119720459e-01 4.197394549846649170e-01 2.775177359580993652e-01
-2.938076555728912354e-01 6.820806264877319336e-01 3.437106013298034668e-01 3.434618562459945679e-02 4.443102478981018066e-01 -5.372355878353118896e-02 7.785113155841827393e-02 -3.503821790218353271e-01
-1.571960300207138062e-01 2.711227238178253174e-01 -1.071933358907699585e-01 4.155078530311584473e-01 -4.393641054630279541e-01 6.174241900444030762e-01 1.899092644453048706e-01 -3.276059329509735107e-01
1.890490800142288208e-01 4.245247244834899902e-01 -3.760662674903869629e-01 -4.978411644697189331e-02 -1.987751722335815430e-01 -4.650507494807243347e-02 7.235944271087646484e-01 -2.736267149448394775e-01
7.856905460357666016e-02 6.327307224273681641e-01 4.932838957756757736e-03 6.464546173810958862e-02 4.686610996723175049e-01 2.843010127544403076e-01 9.127357602119445801e-02 -5.295981764793395996e-01
-4.884901642799377441e-01 7.612197399139404297e-01 9.975759685039520264e-02 2.245775759220123291e-01 4.624411836266517639e-02 1.466205716133117676e-01 -2.165544927120208740e-01 2.258386760950088501e-01
-6.455714106559753418e-01 4.160017073154449463e-01 -1.368689984083175659e-01 7.047550380229949951e-02 3.137465119361877441e-01 -7.939338684082031250e-02 4.639421105384826660e-01 2.578717470169067383e-01
7.901760935783386230e-02 3.934875726699829102e-01 5.316900014877319336e-01 1.110096648335456848e-01 -2.990910708904266357e-01 4.826419055461883545e-01 1.947573423385620117e-01 -4.284591972827911377e-01
-6.314940452575683594e-01 4.035923182964324951e-01 -6.769882887601852417e-02 -1.313316226005554199e-01 2.056659162044525146e-01 -1.262873113155364990e-01 4.834798276424407959e-01 3.528423309326171875e-01
-5.573603510856628418e-01 7.242954969406127930e-01 -1.264388300478458405e-02 2.195128425955772400e-02 2.396764792501926422e-02 3.245286643505096436e-01 -2.366875857114791870e-01 -4.679239168763160706e-02
4.066703375428915024e-03 5.077769160270690918e-01 -3.268379569053649902e-01 2.986640036106109619e-01 2.871451973915100098e-01 5.642569661140441895e-01 1.566078886389732361e-02 3.808401525020599365e-01
-6.036381125450134277e-01 3.077921867370605469e-01 2.268378138542175293e-01 -3.295242190361022949e-01 -2.737567760050296783e-03 4.578404426574707031e-01 2.897825539112091064e-01 2.953712046146392822e-01
1.542005389928817749e-01 5.570411682128906250e-01 -1.413489282131195068e-01 9.899117797613143921e-02 -3.761868774890899658e-01 -2.388953566551208496e-01 4.400076568126678467e-01 -4.939171373844146729e-01
-1.590504944324493408e-01 4.240400195121765137e-01 -2.109460979700088501e-01 2.534407675266265869e-01 3.635024726390838623e-01 3.375953435897827148e-01 2.928930819034576416e-01 5.952070355415344238e-01
-1.144872158765792847e-01 3.856218159198760986e-01 -2.273174673318862915e-01 6.526895165443420410e-01 4.604197740554809570e-01 2.432015985250473022e-01 2.661585807800292969e-01 1.361535638570785522e-01
-2.316211611032485962e-01 8.004964888095855713e-02 -1.396039873361587524e-01 1.977738738059997559e-01 -1.766539216041564941e-01 5.063970685005187988e-01 7.660585045814514160e-01 8.276362717151641846e-02
-2.429335564374923706e-01 4.083253145217895508e-01 -2.056675255298614502e-01 2.726182043552398682e-01 3.961846828460693359e-01 3.890363574028015137e-01 2.994905412197113037e-01 5.095369219779968262e-01
-2.896464169025421143e-01 6.132285594940185547e-01 5.893715471029281616e-02 3.157995045185089111e-01 -1.018548849970102310e-02 5.585443377494812012e-01 -3.146786987781524658e-01 1.604823768138885498e-01
-1.088071390986442566e-01 5.130218267440795898e-01 -3.178424835205078125e-01 3.002339899539947510e-01 3.326321244239807129e-01 4.057861864566802979e-01 1.239247322082519531e-01 4.930937588214874268e-01
-3.770977258682250977e-01 6.227506995201110840e-01 2.351765781641006470e-01 -2.979933749884366989e-03 -5.188474431633949280e-02 -5.009603500366210938e-01 3.397197127342224121e-01 -2.135394811630249023e-01
-1.538622938096523285e-02 2.993789017200469971e-01 5.589900016784667969e-01 2.642495930194854736e-01 -1.726894229650497437e-01 4.591675400733947754e-01 2.211294025182723999e-01 -4.881425201892852783e-01
2.520107664167881012e-03 5.593197345733642578e-01 5.837633833289146423e-02 4.242703616619110107e-01 -2.126831561326980591e-01 -3.688836991786956787e-01 5.263065099716186523e-01 -2.131526619195938110e-01
-3.327192068099975586e-01 3.875775337219238281e-01 -5.679335594177246094e-01 2.320191860198974609e-01 -4.809032380580902100e-01 1.677573770284652710e-01 3.211539685726165771e-01 -1.224408578127622604e-02
2.127567082643508911e-01 6.516094207763671875e-01 3.277338743209838867e-01 -4.010827541351318359e-01 2.921369113028049469e-02 -1.575708091259002686e-01 4.788479506969451904e-01 -8.297930657863616943e-02
-5.839890614151954651e-02 2.362493425607681274e-01 2.923837602138519287e-01 -1.312768459320068359e-01 3.123346269130706787e-01 3.617637753486633301e-01 7.352740168571472168e-01 2.626791894435882568e-01
-6.793711334466934204e-02 5.963698029518127441e-01 -2.212952375411987305e-01 -2.264458127319812775e-02 -6.366702914237976074e-01 -1.413810998201370239e-01 3.412060141563415527e-01 -2.201905399560928345e-01
-1.687872409820556641e-01 5.680938959121704102e-01 -7.933529466390609741e-02 -1.003184765577316284e-01 -2.398038208484649658e-01 -4.311021864414215088e-01 6.151394248008728027e-01 1.033000275492668152e-01
-4.027380943298339844e-01 7.726762294769287109e-01 2.601459622383117676e-01 2.391724288463592529e-02 -1.217695325613021851e-01 1.278810799121856689e-01 -1.798549443483352661e-01 3.301462233066558838e-01
4.660607278347015381e-01 5.605967044830322266e-01 3.131395280361175537e-01 -1.252350956201553345e-01 -3.009304106235504150e-01 4.382745921611785889e-01 2.676856219768524170e-01 -2.189094014465808868e-02
-4.628911912441253662e-01 2.245117872953414917e-01 1.738273203372955322e-01 -2.826200127601623535e-01 1.968995332717895508e-01 6.151757240295410156e-01 4.411602616310119629e-01 1.157722547650337219e-01
-5.374085307121276855e-01 6.634802818298339844e-01 -2.213933467864990234e-01 8.691412955522537231e-02 2.345836758613586426e-01 2.678036093711853027e-01 -1.393093466758728027e-01 2.612691521644592285e-01
2.600609660148620605e-01 6.505264639854431152e-01 4.823646843433380127e-01 2.465585768222808838e-01 3.208345770835876465e-01 5.289958789944648743e-02 2.645322084426879883e-01 -2.000161856412887573e-01
-2.421369552612304688e-01 2.212054580450057983e-01 2.642279863357543945e-01 3.610731363296508789e-01 -5.323931574821472168e-01 1.154487207531929016e-01 6.265684366226196289e-01 -5.374704301357269287e-02
-2.238186150789260864e-01 6.430023312568664551e-01 -2.101077884435653687e-02 -4.344151318073272705e-01 2.640555053949356079e-02 4.885068535804748535e-01 4.285134002566337585e-02 -3.257649242877960205e-01
-5.418919920921325684e-01 3.216336965560913086e-01 -2.426932007074356079e-01 -1.142710894346237183e-01 1.825193166732788086e-01 1.234552823007106781e-02 5.814436674118041992e-01 3.992552161216735840e-01
-1.907486915588378906e-01 3.085830509662628174e-01 -1.507921516895294189e-01 6.142792701721191406e-01 -3.805107772350311279e-01 5.039275288581848145e-01 2.254868000745773315e-01 -1.368889212608337402e-01
-1.134543120861053467e-01 4.267198443412780762e-01 -2.681593298912048340e-01 5.957902073860168457e-01 5.142713785171508789e-01 2.137462198734283447e-01 2.327679842710494995e-01 1.175563931465148926e-01
-2.032074034214019775e-01 7.423210740089416504e-01 -5.533400177955627441e-02 -4.338578879833221436e-01 -1.054464876651763916e-01 4.445376396179199219e-01 -8.719255775213241577e-02 -6.041186861693859100e-03
-1.428000628948211670e-02 1.559219956398010254e-01 5.902534350752830505e-02 1.537784636020660400e-01 2.292064204812049866e-02 6.050341725349426270e-01 7.179905176162719727e-01 2.573914527893066406e-01
1.383326798677444458e-01 5.821494460105895996e-01 -4.043971002101898193e-01 -1.523770093917846680e-01 -4.710388779640197754e-01 -4.111593216657638550e-02 4.335808455944061279e-01 2.089254707098007202e-01
7.723028771579265594e-03 2.953251898288726807e-01 -4.149734973907470703e-01 3.368951082229614258e-01 4.159495532512664795e-01 2.684978544712066650e-01 5.768448114395141602e-01 2.217367142438888550e-01
9.268199652433395386e-02 4.419832825660705566e-01 1.222103387117385864e-01 5.038758516311645508e-01 5.409923791885375977e-01 2.905906736850738525e-01 3.443656563758850098e-01 1.775707006454467773e-01
-1.047507002949714661e-01 5.010466575622558594e-01 -5.456512421369552612e-02 4.505003392696380615e-01 -4.457669556140899658e-01 -2.782683074474334717e-01 4.117322266101837158e-01 -2.939170300960540771e-01
-4.642429649829864502e-01 5.906262993812561035e-01 3.907787501811981201e-01 2.306530922651290894e-01 1.300740987062454224e-01 2.648823559284210205e-01 -2.385605722665786743e-01 -2.928092181682586670e-01
8.242789655923843384e-03 2.081688046455383301e-01 3.074989020824432373e-01 2.925619184970855713e-01 -3.102708756923675537e-01 2.878722250461578369e-01 7.582406401634216309e-01 -1.496080905199050903e-01
-2.547895908355712891e-01 3.255656957626342773e-01 -1.380515098571777344e-01 1.965591162443161011e-01 3.884503245353698730e-02 -3.260293900966644287e-01 6.290225982666015625e-01 -5.176118612289428711e-01
-5.653285980224609375e-01 5.798653364181518555e-01 -2.252810075879096985e-02 -1.626517325639724731e-01 4.653361439704895020e-01 6.567473709583282471e-02 1.426631510257720947e-01 -2.756681144237518311e-01
-4.796641767024993896e-01 5.396152138710021973e-01 1.823822408914566040e-01 -1.268482208251953125e-01 5.861935019493103027e-01 1.613879352807998657e-01 2.150741070508956909e-01 -1.160103082656860352e-01
-5.907799601554870605e-01 6.322999000549316406e-01 -3.602837771177291870e-02 -8.854927867650985718e-02 3.055776357650756836e-01 3.504519462585449219e-01 -9.259375184774398804e-02 -1.314122080802917480e-01
3.956396877765655518e-01 4.945585429668426514e-01 4.474230110645294189e-01 8.550027757883071899e-02 3.225484490394592285e-01 1.345222145318984985e-01 5.134272575378417969e-01 -7.511342316865921021e-02
-1.202029287815093994e-01 7.580570578575134277e-01 3.252944722771644592e-02 -8.349522948265075684e-02 -1.238710731267929077e-01 5.112590193748474121e-01 -2.393256276845932007e-01 -2.624204456806182861e-01
-3.765954375267028809e-01 4.979144632816314697e-01 -1.597604453563690186e-01 -4.700400680303573608e-02 5.513201951980590820e-01 -3.423509001731872559e-02 3.346908092498779297e-01 -4.066697955131530762e-01
-6.484828144311904907e-02 7.005967497825622559e-01 1.249733474105596542e-02 -2.319919764995574951e-01 4.716454148292541504e-01 1.927631497383117676e-01 2.079758793115615845e-01 -3.848655819892883301e-01
-2.314436584711074829e-01 6.130769848823547363e-01 -5.224792659282684326e-02 -3.447399437427520752e-01 3.095349855720996857e-02 6.149048805236816406e-01 1.204649079591035843e-02 -2.641661167144775391e-01
3.640878200531005859e-02 3.604722023010253906e-01 -3.135982453823089600e-01 4.688968956470489502e-01 4.178598225116729736e-01 8.121830970048904419e-02 5.482490062713623047e-01 2.621943354606628418e-01
-2.785974144935607910e-01 5.643157958984375000e-01 -2.397448122501373291e-01 5.092764645814895630e-02 5.069758296012878418e-01 -3.526938334107398987e-02 2.866037487983703613e-01 -4.510541558265686035e-01
-9.980050474405288696e-02 7.098549008369445801e-01 -2.191519439220428467e-01 -2.192980796098709106e-01 4.623385071754455566e-01 3.727993667125701904e-01 1.181338205933570862e-01 -1.527564227581024170e-01
2.558483481407165527e-01 5.833838582038879395e-01 1.733463704586029053e-01 9.081854671239852905e-02 5.695936679840087891e-01 4.546662569046020508e-01 1.501566022634506226e-01 4.693358764052391052e-02
-1.120122000575065613e-01 8.261276483535766602e-01 4.302401244640350342e-01 6.156805530190467834e-02 -1.105363070964813232e-01 2.929893508553504944e-02 -2.448360621929168701e-01 2.074794322252273560e-01
-4.630224779248237610e-02 2.964209020137786865e-01 -4.367039501667022705e-01 2.264152318239212036e-01 -2.849890291690826416e-01 1.751230806112289429e-01 5.380892753601074219e-01 -5.163232088088989258e-01
1.388949751853942871e-01 4.638069272041320801e-01 -5.863587856292724609e-01 2.242387682199478149e-01 -2.848940789699554443e-01 1.262527406215667725e-01 5.146915912628173828e-01 9.736380726099014282e-02
-2.710085511207580566e-01 5.576164722442626953e-01 3.653897671028971672e-03 -2.331589311361312866e-01 -3.030979633331298828e-01 -4.150886237621307373e-01 5.377981066703796387e-01 8.858922868967056274e-02
-2.649830579757690430e-01 4.497889578342437744e-01 -4.559626281261444092e-01 3.596916198730468750e-01 3.036222159862518311e-01 5.196393132209777832e-01 -4.532810300588607788e-02 1.610213071107864380e-01
-5.104783177375793457e-02 1.173282936215400696e-01 7.479025050997734070e-03 -5.992584675550460815e-02 2.792173922061920166e-01 3.672059476375579834e-01 8.688920736312866211e-01 -1.104764491319656372e-01
-3.048366308212280273e-01 5.571556687355041504e-01 -1.105695217847824097e-02 -1.711459010839462280e-01 -2.563231587409973145e-01 -4.665704071521759033e-01 5.239008069038391113e-01 -9.683692455291748047e-02
6.128562614321708679e-02 7.535437941551208496e-01 7.596933096647262573e-02 -4.288762435317039490e-02 7.394582778215408325e-02 5.826427936553955078e-01 -1.928188353776931763e-01 -1.966864317655563354e-01
-4.013772904872894287e-01 7.726948261260986328e-01 1.136138383299112320e-02 3.215511739253997803e-01 1.579625606536865234e-01 2.790159080177545547e-03 -1.213990077376365662e-01 3.140336275100708008e-01
4.401998594403266907e-02 5.194824934005737305e-01 -3.809209465980529785e-01 4.507791101932525635e-01 2.162827700376510620e-01 3.761950433254241943e-01 1.048986017704010010e-01 4.249621927738189697e-01
8.172101341187953949e-03 7.273344993591308594e-01 1.813980340957641602e-01 -5.749167129397392273e-02 3.798302114009857178e-01 -4.554744064807891846e-02 4.031394124031066895e-01 -3.547397255897521973e-01
-3.361665084958076477e-02 1.975262910127639771e-01 4.133855402469635010e-01 -1.066959127783775330e-01 3.233376443386077881e-01 2.224092781543731689e-01 7.890965938568115234e-01 2.991724200546741486e-02
1.517162322998046875e-01 6.642209291458129883e-01 7.035981118679046631e-02 -4.411267638206481934e-01 9.074984118342399597e-03 -2.493095993995666504e-01 5.234100818634033203e-01 7.330048829317092896e-03
-1.949759572744369507e-01 3.909627199172973633e-01 -8.028881996870040894e-02 3.809693753719329834e-01 4.420393705368041992e-01 4.411938190460205078e-01 2.492352277040481567e-01 4.531883001327514648e-01
-7.756578326225280762e-01 2.958716452121734619e-01 -5.252569168806076050e-02 4.770962521433830261e-02 2.742978334426879883e-01 -8.608062565326690674e-02 4.602487981319427490e-01 1.063092499971389771e-01
5.319478511810302734e-01 5.752682685852050781e-01 -2.049021571874618530e-01 -3.289355710148811340e-02 -3.131816387176513672e-01 3.562264442443847656e-01 3.435014784336090088e-01 -7.610497530549764633e-03
-3.595491498708724976e-02 3.577499687671661377e-01 -1.060912236571311951e-01 -2.090301550924777985e-02 4.492505490779876709e-01 3.835856318473815918e-01 5.794042944908142090e-01 4.175603687763214111e-01
-3.936380743980407715e-01 4.893193840980529785e-01 2.742504775524139404e-01 -1.698614507913589478e-01 -2.809390984475612640e-02 -3.491638898849487305e-01 4.868261814117431641e-01 -3.766230940818786621e-01
8.880970627069473267e-02 5.114398002624511719e-01 -4.425092935562133789e-01 4.399779438972473145e-01 2.103282213211059570e-01 3.163408041000366211e-01 1.390201002359390259e-01 4.213205873966217041e-01
-7.589221745729446411e-02 6.313832402229309082e-01 -1.974577307701110840e-01 2.822844386100769043e-01 -1.477327048778533936e-01 -4.155814945697784424e-01 5.296713709831237793e-01 4.285892471671104431e-02
-5.718660354614257812e-02 7.132010459899902344e-01 -7.731741666793823242e-02 -5.165092349052429199e-01 1.413396298885345459e-01 3.645783960819244385e-01 1.028935909271240234e-01 -2.276681065559387207e-01
2.058280557394027710e-01 7.136749029159545898e-01 4.824302196502685547e-01 -1.662005186080932617e-01 -3.581034019589424133e-02 -1.687518805265426636e-01 3.473847210407257080e-01 -1.936638057231903076e-01
-3.674663603305816650e-01 7.419484257698059082e-01 -1.988871544599533081e-01 -2.505646832287311554e-02 -2.187151163816452026e-01 3.821534812450408936e-01 -2.396705150604248047e-01 1.515838652849197388e-01
1.752824783325195312e-01 5.504615902900695801e-01 -2.832570075988769531e-01 1.206158772110939026e-01 -5.512315314263105392e-03 -2.646981477737426758e-01 6.673821806907653809e-01 2.366237193346023560e-01
-3.032357394695281982e-01 2.812368273735046387e-01 3.181395232677459717e-01 5.348787307739257812e-01 -4.971822500228881836e-01 2.273664623498916626e-01 2.745374739170074463e-01 -2.595945000648498535e-01
-3.308039009571075439e-01 4.220739603042602539e-01 -5.746034979820251465e-01 1.966089010238647461e-01 -4.789493381977081299e-01 1.345754414796829224e-01 2.654647231101989746e-01 1.600743830204010010e-01
3.226264938712120056e-02 3.202214241027832031e-01 5.040837526321411133e-01 5.146152973175048828e-01 -1.656039804220199585e-01 2.168698310852050781e-01 5.504816770553588867e-01 -8.934764773584902287e-04
-5.538009405136108398e-01 3.596924543380737305e-01 -1.422134339809417725e-01 -3.522006794810295105e-02 2.145473957061767578e-01 1.036658436059951782e-01 4.597215056419372559e-01 5.237743854522705078e-01
1.938672177493572235e-02 3.401034474372863770e-01 2.440096735954284668e-01 -2.893334329128265381e-01 4.221894145011901855e-01 5.196054577827453613e-01 4.950879812240600586e-01 -2.176085114479064941e-01
2.906801402568817139e-01 5.779085755348205566e-01 4.368056058883666992e-01 8.892408758401870728e-02 1.960105821490287781e-02 -1.807605177164077759e-01 5.011144280433654785e-01 -3.140794634819030762e-01
1.753464639186859131e-01 3.706727623939514160e-01 -2.225446403026580811e-01 1.978845521807670593e-02 9.304780513048171997e-02 -3.982805460691452026e-02 8.778026103973388672e-01 3.400355577468872070e-02
-4.744054079055786133e-01 7.740253210067749023e-01 2.147982269525527954e-02 2.217615246772766113e-01 1.684083193540573120e-01 7.150056958198547363e-02 -1.542547494173049927e-01 2.625194191932678223e-01
4.652693867683410645e-01 4.622542560100555420e-01 3.404921591281890869e-01 -1.655066907405853271e-01 -9.018903225660324097e-02 4.761490821838378906e-01 4.306780695915222168e-01 7.862848788499832153e-02
4.252927601337432861e-01 5.909560322761535645e-01 -3.494382202625274658e-01 -7.259188592433929443e-02 1.408602297306060791e-01 -7.563859224319458008e-02 5.567402243614196777e-01 8.365409076213836670e-02
1.829568594694137573e-01 4.846899807453155518e-01 -2.927190959453582764e-01 4.497797787189483643e-02 -5.646638944745063782e-02 -1.086759641766548157e-01 6.397258639335632324e-01 -4.686650633811950684e-01
4.076052904129028320e-01 6.115555763244628906e-01 1.471947282552719116e-01 1.113758832216262817e-01 4.293772280216217041e-01 1.506369709968566895e-01 2.970347106456756592e-01 -3.612491190433502197e-01
-3.248393535614013672e-01 6.530411243438720703e-01 -2.071255445480346680e-01 -5.015717819333076477e-02 -1.613759994506835938e-02 6.239742040634155273e-01 -1.810846328735351562e-01 -1.429365389049053192e-02
-1.635864078998565674e-01 3.883812129497528076e-01 -4.587379395961761475e-01 4.934263229370117188e-01 4.958569109439849854e-01 1.924250125885009766e-01 2.807086408138275146e-01 8.240541815757751465e-02
3.690357878804206848e-02 7.045705914497375488e-01 9.468884021043777466e-02 -9.870656765997409821e-03 -1.423022244125604630e-03 6.548194885253906250e-01 -2.417629808187484741e-01 -7.690838724374771118e-02
-5.210332870483398438e-01 7.260368466377258301e-01 1.150678396224975586e-01 1.912468522787094116e-01 8.286140509881079197e-04 2.046381384134292603e-01 -2.291236072778701782e-01 2.391727119684219360e-01
-2.524570561945438385e-02 5.150186419486999512e-01 -1.514534354209899902e-01 1.275603026151657104e-01 -2.328065186738967896e-01 -3.930173814296722412e-01 6.972464919090270996e-01 -9.721104986965656281e-03
1.702534705400466919e-01 2.990171611309051514e-01 -2.066113054752349854e-01 -2.640441358089447021e-01 -2.472871541976928711e-01 4.192476868629455566e-01 6.671881079673767090e-01 -2.951868474483489990e-01
-2.805626690387725830e-01 3.176770806312561035e-01 -1.037512421607971191e-01 -2.623435109853744507e-02 -6.479877978563308716e-02 -3.496342003345489502e-01 6.581820845603942871e-01 -4.992661178112030029e-01
2.026231288909912109e-01 4.660390019416809082e-01 -6.002917289733886719e-01 1.726659536361694336e-01 4.659833386540412903e-02 3.164704144001007080e-02 4.470818340778350830e-01 -3.853993713855743408e-01
-2.237992286682128906e-01 6.466866135597229004e-01 1.190969720482826233e-01 -4.492094516754150391e-01 -1.760269403457641602e-01 4.391890466213226318e-01 -1.135219912976026535e-02 -3.028789758682250977e-01
-1.457086652517318726e-01 3.265047073364257812e-01 -2.321791946887969971e-01 3.674677014350891113e-01 -4.713288545608520508e-01 1.818546354770660400e-01 5.872920751571655273e-01 -2.882532775402069092e-01
-5.045222640037536621e-01 2.383396029472351074e-01 2.031699270009994507e-01 -3.481563925743103027e-01 8.084382116794586182e-02 5.369658470153808594e-01 4.014151394367218018e-01 2.648743987083435059e-01
-2.844325602054595947e-01 3.980985283851623535e-01 3.463713824748992920e-02 3.189913928508758545e-01 -4.837093651294708252e-01 -1.124793142080307007e-01 5.268044471740722656e-01 3.653918504714965820e-01
-6.704891920089721680e-01 3.427910208702087402e-01 2.625623643398284912e-01 -7.267568260431289673e-02 6.977920234203338623e-02 -2.653675079345703125e-01 5.060466527938842773e-01 -1.653648763895034790e-01
-3.533514738082885742e-01 4.721623659133911133e-01 1.393792182207107544e-01 -1.396545171737670898e-01 -1.707188785076141357e-01 -4.325778782367706299e-01 6.227578520774841309e-01 -9.580957889556884766e-02
-1.357616577297449112e-02 3.534557521343231201e-01 -1.536120325326919556e-01 -5.543491616845130920e-02 -4.085862040519714355e-01 -1.722382195293903351e-02 7.245977520942687988e-01 -3.948843777179718018e-01
-1.321610063314437866e-01 2.938665449619293213e-01 2.229251340031623840e-02 6.368196010589599609e-01 -3.991407454013824463e-01 1.801343709230422974e-01 5.445603132247924805e-01 -4.280490055680274963e-02
-5.328430533409118652e-01 5.758824348449707031e-01 1.564552783966064453e-01 8.994971960783004761e-02 -1.698457747697830200e-01 5.099990367889404297e-01 -2.459641546010971069e-01 4.922789707779884338e-02
-5.032500624656677246e-01 3.870750665664672852e-01 1.622286885976791382e-01 -3.154090344905853271e-01 -1.076117856428027153e-03 4.936687052249908447e-01 2.201988697052001953e-01 4.229821562767028809e-01
1.927136071026325226e-02 5.792347192764282227e-01 -1.880523413419723511e-01 1.989164352416992188e-01 5.791241526603698730e-01 4.542843699455261230e-01 1.049759089946746826e-01 1.908019036054611206e-01
-3.691186010837554932e-01 5.305306315422058105e-01 -2.896080911159515381e-01 -4.202277958393096924e-02 4.742591083049774170e-01 -1.123120039701461792e-01 2.953993082046508789e-01 -4.145522415637969971e-01
-3.977712690830230713e-01 7.647331357002258301e-01 -2.449227869510650635e-02 2.922797799110412598e-01 2.397525161504745483e-01 7.185474038124084473e-02 -1.554957181215286255e-01 2.900181114673614502e-01
-4.689146950840950012e-02 1.298253685235977173e-01 1.537204533815383911e-01 -1.393032521009445190e-01 1.763420403003692627e-01 5.914666652679443359e-01 7.437368631362915039e-01 6.194839626550674438e-02
1.771036237478256226e-01 4.545746743679046631e-01 1.007846891880035400e-01 -2.904635369777679443e-01 1.573971062898635864e-01 -8.723393827676773071e-02 7.891834378242492676e-01 1.107944920659065247e-01
3.010486066341400146e-01 6.417220234870910645e-01 -9.992792457342147827e-02 -1.525564044713973999e-01 1.750498563051223755e-01 -2.694181799888610840e-01 6.000726819038391113e-01 -3.142559528350830078e-02
-8.544374257326126099e-02 2.672757208347320557e-01 -6.500450372695922852e-01 2.501016259193420410e-01 6.815230846405029297e-02 2.634986340999603271e-01 4.385085105895996094e-01 -4.120530188083648682e-01
-3.978430926799774170e-01 5.209088325500488281e-01 8.132674545049667358e-02 -2.141672372817993164e-01 -1.157695651054382324e-01 -3.770221769809722900e-01 4.711356461048126221e-01 -3.746680617332458496e-01
-4.750405251979827881e-01 7.461806535720825195e-01 3.016391210258007050e-02 2.751415073871612549e-01 1.533335298299789429e-01 1.561387926340103149e-01 -1.887092590332031250e-01 2.396597713232040405e-01
-4.521074891090393066e-01 4.294240772724151611e-01 -2.193084061145782471e-01 5.892760753631591797e-01 -3.675001859664916992e-01 -1.822135895490646362e-01 2.103306800127029419e-01 -5.791568383574485779e-02
4.441750645637512207e-01 6.262794733047485352e-01 4.226691424846649170e-01 1.660440862178802490e-01 2.405768185853958130e-01 -3.676912188529968262e-02 3.082634210586547852e-01 -2.236230075359344482e-01
-4.754141271114349365e-01 2.797569334506988525e-01 5.942583084106445312e-01 2.513160109519958496e-01 1.709600389003753662e-01 -1.865077912807464600e-01 4.057378470897674561e-01 -2.253420650959014893e-01
2.054907083511352539e-01 5.657029747962951660e-01 -3.066423833370208740e-01 2.640417814254760742e-01 -3.949486911296844482e-01 -4.047473520040512085e-02 5.030426979064941406e-01 2.516576051712036133e-01
-6.718134284019470215e-01 2.529603540897369385e-01 -4.649436846375465393e-02 -2.638019621372222900e-01 6.073613464832305908e-02 3.410824537277221680e-01 4.355075955390930176e-01 3.212966620922088623e-01
2.751969993114471436e-01 7.915213108062744141e-01 3.528923690319061279e-01 1.138687580823898315e-01 -1.448095496743917465e-02 -2.573477923870086670e-01 2.732645869255065918e-01 -1.383845210075378418e-01
-6.876122206449508667e-02 5.681961029767990112e-02 -1.977539956569671631e-01 -7.609543204307556152e-02 3.648507967591285706e-02 4.773790836334228516e-01 8.325490355491638184e-01 -1.574369817972183228e-01
-4.945698380470275879e-01 6.507132053375244141e-01 9.628379344940185547e-02 -1.818584464490413666e-02 -2.835770249366760254e-01 4.194123148918151855e-01 -2.311709374189376831e-01 1.122900173068046570e-01
-6.708197593688964844e-01 2.378022074699401855e-01 -1.215429455041885376e-01 -1.755518168210983276e-01 1.518130004405975342e-01 1.545318067073822021e-01 5.776234865188598633e-01 2.593907713890075684e-01
-6.928181648254394531e-01 3.796173930168151855e-01 2.303217165172100067e-02 -1.007695496082305908e-01 3.314301371574401855e-01 -1.656354069709777832e-01 4.680516421794891357e-01 9.410186111927032471e-02
-3.297553062438964844e-01 7.422025203704833984e-01 1.489360779523849487e-01 3.743956685066223145e-01 7.124342024326324463e-02 -4.659485816955566406e-02 -1.149592697620391846e-01 3.969639539718627930e-01
-3.709844648838043213e-01 1.954809725284576416e-01 3.200598359107971191e-01 -3.874772787094116211e-01 -3.646168410778045654e-01 2.765791416168212891e-01 4.974426031112670898e-01 -3.386591970920562744e-01
-5.590885877609252930e-01 3.902030587196350098e-01 -2.955584526062011719e-01 1.932805776596069336e-01 4.507520496845245361e-01 3.438559174537658691e-02 3.794671297073364258e-01 2.491872608661651611e-01
1.159297823905944824e-01 4.704820811748504639e-01 -5.071303844451904297e-01 3.515749275684356689e-01 3.168809115886688232e-01 -1.220517903566360474e-01 5.096245408058166504e-01 -9.691928327083587646e-02
-8.263900130987167358e-02 4.971064627170562744e-01 -8.376348018646240234e-02 5.960081145167350769e-02 6.555513143539428711e-01 3.558368384838104248e-01 2.597967386245727539e-01 3.341043591499328613e-01
-3.593637645244598389e-01 7.324936985969543457e-01 1.974079757928848267e-01 2.205923199653625488e-01 -1.588017195463180542e-01 -8.435411378741264343e-03 -1.048001870512962341e-01 4.587020277976989746e-01
1.518539786338806152e-01 6.795855760574340820e-01 -1.978231072425842285e-01 3.663785755634307861e-01 -1.169492080807685852e-01 -4.196928441524505615e-01 3.615216314792633057e-01 -1.456690281629562378e-01
-2.772381305694580078e-01 3.815919160842895508e-01 1.975506916642189026e-02 8.035709857940673828e-01 4.108500108122825623e-02 -1.485572010278701782e-01 2.580599784851074219e-01 -2.026275694370269775e-01
-3.097071051597595215e-01 5.429649353027343750e-01 4.957437217235565186e-01 -3.731787204742431641e-01 -3.763471543788909912e-02 -1.828104406595230103e-01 4.339171946048736572e-01 -3.356110677123069763e-02
-3.108891546726226807e-01 6.246850490570068359e-01 3.597278892993927002e-01 1.263148784637451172e-01 5.979883298277854919e-02 -4.177241623401641846e-01 2.609371542930603027e-01 -3.487109839916229248e-01
-7.945010066032409668e-02 2.439343035221099854e-01 1.703030616044998169e-01 -1.994972229003906250e-01 5.555765628814697266e-01 4.237832129001617432e-01 6.041628718376159668e-01 -1.100511252880096436e-01
-4.312001168727874756e-01 1.869526952505111694e-01 3.631962537765502930e-01 -1.805388182401657104e-01 -3.426496088504791260e-01 3.198608160018920898e-01 5.591166615486145020e-01 -2.868420183658599854e-01
-5.894505977630615234e-01 7.400852441787719727e-01 2.373646013438701630e-02 5.116629227995872498e-02 -1.285176426172256470e-01 4.753259941935539246e-02 -2.005343139171600342e-01 2.065196037292480469e-01
-4.592129215598106384e-02 1.698501110076904297e-01 -2.629605829715728760e-01 2.529021799564361572e-01 3.709746003150939941e-01 2.881841957569122314e-01 7.672235369682312012e-01 1.631869673728942871e-01
-2.889468371868133545e-01 3.028255701065063477e-01 3.772954344749450684e-01 -4.563856720924377441e-01 -4.329338669776916504e-01 1.676017791032791138e-01 4.650169014930725098e-01 -2.059219181537628174e-01
-4.147196710109710693e-01 6.507039666175842285e-01 -2.822266817092895508e-01 -1.931545883417129517e-01 3.164023160934448242e-01 4.138932824134826660e-01 -3.577002556994557381e-03 -1.272802650928497314e-01
1.195525228977203369e-01 5.143495202064514160e-01 2.529838681221008301e-01 3.592724204063415527e-01 -5.345432758331298828e-01 8.888256549835205078e-02 4.260167777538299561e-01 2.301027029752731323e-01
-4.733090102672576904e-01 7.081270813941955566e-01 -2.164852991700172424e-02 3.359933197498321533e-01 1.059394702315330505e-01 8.634971827268600464e-02 -1.578284800052642822e-01 3.429069221019744873e-01
-2.681063711643218994e-01 3.014015257358551025e-01 1.995206624269485474e-01 8.176909685134887695e-01 2.554764747619628906e-01 6.542325764894485474e-02 2.178949117660522461e-01 -1.087306663393974304e-01
-3.153718411922454834e-01 7.119851708412170410e-01 1.292547285556793213e-01 2.257149666547775269e-01 -6.502728164196014404e-02 1.496604830026626587e-01 -8.891867846250534058e-02 5.398427248001098633e-01
-1.610938459634780884e-01 2.711206376552581787e-01 -3.931283019483089447e-03 -2.013755887746810913e-01 -4.149810969829559326e-01 5.371171236038208008e-01 5.379639863967895508e-01 3.314597606658935547e-01
-1.407738327980041504e-01 2.286046594381332397e-01 4.497728124260902405e-02 -2.011487074196338654e-02 -5.506445765495300293e-01 1.317493915557861328e-01 7.631056308746337891e-01 1.503248512744903564e-01
2.054949849843978882e-01 6.598303318023681641e-01 3.936691880226135254e-01 1.547693610191345215e-01 -3.809117078781127930e-01 -3.826930373907089233e-02 2.649019956588745117e-01 3.559992909431457520e-01
-2.352437674999237061e-01 3.000325560569763184e-01 -6.405199766159057617e-01 3.924959897994995117e-01 -1.338621526956558228e-01 2.959078848361968994e-01 3.976105153560638428e-01 -1.635459214448928833e-01
-6.004555821418762207e-01 7.517998218536376953e-01 2.330591715872287750e-02 8.244667947292327881e-02 8.387907594442367554e-02 4.273151978850364685e-02 -1.657758355140686035e-01 1.748317182064056396e-01
-1.164350211620330811e-01 6.836895942687988281e-01 -4.547398537397384644e-02 -1.860820055007934570e-01 -5.985683202743530273e-01 -3.226850032806396484e-01 1.152543276548385620e-01 -8.138678222894668579e-02
-1.289108097553253174e-01 2.237256765365600586e-01 1.159805878996849060e-01 3.279862701892852783e-01 -2.818651795387268066e-01 -3.281882032752037048e-02 8.351283073425292969e-01 1.853050291538238525e-01
-5.127446055412292480e-01 4.320730865001678467e-01 1.224377229809761047e-01 -2.835260927677154541e-01 6.552763283252716064e-02 -4.015164449810981750e-02 4.994320571422576904e-01 4.468659460544586182e-01
3.955385982990264893e-01 4.207684993743896484e-01 4.457307234406471252e-02 -6.140688434243202209e-02 -3.660835325717926025e-01 5.534210801124572754e-01 4.692491292953491211e-01 -1.608262956142425537e-02
-1.357183903455734253e-01 2.726826965808868408e-01 2.301033884286880493e-01 5.924395918846130371e-01 5.264582633972167969e-01 3.131942152976989746e-01 3.536240160465240479e-01 5.471330508589744568e-02
-4.470409750938415527e-01 3.359146118164062500e-01 5.328269004821777344e-01 -9.422372281551361084e-02 6.890895217657089233e-02 -1.262438446283340454e-01 4.949573576450347900e-01 -3.589765429496765137e-01
-1.138408631086349487e-01 6.639822125434875488e-01 -1.035634875297546387e-01 6.044785976409912109e-01 -1.068712398409843445e-01 -3.731732368469238281e-01 3.311882540583610535e-02 -1.351719498634338379e-01
1.884612590074539185e-01 3.434309661388397217e-01 -3.707192838191986084e-01 -4.442754760384559631e-02 -3.857290744781494141e-01 4.640686810016632080e-01 4.945903122425079346e-01 -3.136314153671264648e-01
-7.660214602947235107e-02 2.822514176368713379e-01 -3.873467445373535156e-01 3.605486750602722168e-01 4.881382286548614502e-01 2.119977176189422607e-01 5.430034995079040527e-01 2.373990118503570557e-01
-2.994650006294250488e-01 6.846305727958679199e-01 2.821946442127227783e-01 2.155804038047790527e-01 1.309394389390945435e-01 -5.028778314590454102e-01 2.132087796926498413e-01 1.994578167796134949e-03
1.759412437677383423e-01 3.063170313835144043e-01 1.953862756490707397e-01 4.958888590335845947e-01 1.064324751496315002e-01 9.093891084194183350e-02 7.558366060256958008e-01 -1.568734459578990936e-02
1.354169566184282303e-02 3.486532270908355713e-01 -3.531270623207092285e-01 6.038167476654052734e-01 2.495848536491394043e-01 2.174585461616516113e-01 4.299034476280212402e-01 3.075165748596191406e-01
-1.106489524245262146e-01 2.039746791124343872e-01 -4.057691097259521484e-01 4.038260877132415771e-01 4.152397811412811279e-01 3.142531514167785645e-01 5.651801228523254395e-01 1.667907983064651489e-01
-2.236721664667129517e-01 4.460152685642242432e-01 1.013122349977493286e-01 -3.401656448841094971e-01 -6.225731372833251953e-01 1.418103426694869995e-01 4.564648270606994629e-01 9.485033154487609863e-02
-4.023372232913970947e-01 5.582191348075866699e-01 1.627293676137924194e-01 -1.852196156978607178e-01 -9.374260902404785156e-02 -4.720627367496490479e-01 4.826250374317169189e-01 -3.422561660408973694e-02
-6.014652252197265625e-01 6.390565037727355957e-01 1.654880940914154053e-01 1.847583055496215820e-01 3.887951672077178955e-01 -4.758017510175704956e-02 -7.566465437412261963e-02 -9.578035771846771240e-02
-1.901802867650985718e-01 3.800333738327026367e-01 2.712637186050415039e-01 7.067221403121948242e-01 4.217509925365447998e-01 2.246507853269577026e-01 1.315813064575195312e-01 -2.665401995182037354e-02
-3.271254599094390869e-01 3.275651931762695312e-01 -7.767791301012039185e-02 3.852569311857223511e-02 2.642524056136608124e-02 -3.461589515209197998e-01 7.339236736297607422e-01 -3.449689149856567383e-01
-6.652314215898513794e-02 1.877149641513824463e-01 -3.254068195819854736e-01 3.451032638549804688e-01 4.555728435516357422e-01 2.948873341083526611e-01 6.425736546516418457e-01 1.671699583530426025e-01
-4.840150475502014160e-01 4.837160110473632812e-01 8.034646511077880859e-02 2.547701001167297363e-01 -5.479562878608703613e-01 -1.284455955028533936e-01 3.516220450401306152e-01 -1.413947492837905884e-01
-6.152510046958923340e-01 5.638100504875183105e-01 2.302289567887783051e-02 -4.095677137374877930e-01 2.666692435741424561e-01 5.713797733187675476e-02 1.873739957809448242e-01 -1.606942266225814819e-01
-5.884557366371154785e-01 7.420119643211364746e-01 8.921469002962112427e-02 1.853615939617156982e-01 1.048055961728096008e-01 3.205015137791633606e-02 -2.060584425926208496e-01 -7.967733591794967651e-02
-2.785785198211669922e-01 1.856241524219512939e-01 -1.724646240472793579e-01 -5.185582116246223450e-02 -5.619378685951232910e-01 1.741739064455032349e-01 7.128067612648010254e-01 -3.606312349438667297e-02
1.262039244174957275e-01 2.035620510578155518e-01 3.893738687038421631e-01 1.003237739205360413e-01 -3.396585881710052490e-01 2.850236892700195312e-01 7.569935917854309082e-01 -1.063608080148696899e-01
-5.787540078163146973e-01 5.220690965652465820e-01 1.796643733978271484e-01 8.345212042331695557e-02 1.517460942268371582e-01 -3.834467232227325439e-01 3.801194727420806885e-01 -1.967101097106933594e-01
-3.698960840702056885e-01 2.842036187648773193e-01 1.037482172250747681e-01 4.505201578140258789e-01 -4.924784302711486816e-01 4.198942482471466064e-01 6.795042753219604492e-02 -3.810638487339019775e-01
2.089470624923706055e-01 3.638718128204345703e-01 -4.375964105129241943e-01 1.862594336271286011e-01 -3.155481219291687012e-01 5.075237154960632324e-01 4.601095914840698242e-01 -1.700111180543899536e-01
-1.151581928133964539e-01 4.477714300155639648e-01 1.153128519654273987e-01 -1.714739203453063965e-01 -1.914903521537780762e-01 -3.522017002105712891e-01 7.631533145904541016e-01 2.052985318005084991e-02
-1.454074382781982422e-01 1.423076987266540527e-01 2.560488283634185791e-01 -3.671488165855407715e-01 9.759196639060974121e-02 6.096146702766418457e-01 6.090638041496276855e-01 -7.831341028213500977e-02
1.265607327222824097e-01 4.740321636199951172e-01 1.646808981895446777e-01 -8.805177360773086548e-02 5.898449420928955078e-01 5.093619227409362793e-01 2.856897413730621338e-01 -1.881953924894332886e-01
-2.272112108767032623e-02 3.639586269855499268e-01 -2.677491903305053711e-01 3.767507970333099365e-01 -8.742585778236389160e-02 -1.849114149808883667e-01 6.928392648696899414e-01 -3.626642227172851562e-01
1.189279556274414062e-01 4.495851099491119385e-01 -5.685490369796752930e-01 7.425940036773681641e-02 -1.634491533041000366e-01 1.226922944188117981e-01 4.622948765754699707e-01 -4.466333091259002686e-01
-2.238049805164337158e-01 2.791117429733276367e-01 5.206806659698486328e-01 6.291909813880920410e-01 1.996039152145385742e-01 8.780014514923095703e-02 3.212215602397918701e-01 -2.329897284507751465e-01
1.934468001127243042e-01 5.994019508361816406e-01 5.240072607994079590e-01 -2.626699507236480713e-01 1.444199234247207642e-01 -1.291796416044235229e-01 4.584624171257019043e-01 -1.094736531376838684e-01
-2.293444722890853882e-01 5.030486583709716797e-01 2.167154550552368164e-01 -1.315300911664962769e-01 5.770644545555114746e-01 3.381795808672904968e-02 4.375776946544647217e-01 -3.231967389583587646e-01
-1.329474747180938721e-01 7.382513880729675293e-01 3.271893262863159180e-01 -6.419501453638076782e-02 1.521578282117843628e-01 -2.792555391788482666e-01 4.041759967803955078e-01 2.482783347368240356e-01
1.023738756775856018e-01 5.043922662734985352e-01 -4.734181463718414307e-01 4.741563498973846436e-01 3.756560981273651123e-01 1.096278280019760132e-01 2.670344412326812744e-01 2.484267503023147583e-01
-6.606950163841247559e-01 7.239106893539428711e-01 6.418986618518829346e-02 4.955153446644544601e-03 1.720444485545158386e-02 7.435548584908246994e-03 -1.287974715232849121e-01 1.354646235704421997e-01
-1.158354897052049637e-02 5.905839204788208008e-01 -1.803148239850997925e-01 -2.761761844158172607e-01 -5.669815540313720703e-01 -1.867074519395828247e-01 3.003164827823638916e-01 -3.094707131385803223e-01
-3.135474622249603271e-01 4.840106964111328125e-01 5.437331795692443848e-01 -1.505467742681503296e-01 -1.012547686696052551e-01 -2.778269946575164795e-01 5.093325972557067871e-01 -4.745064303278923035e-02
-3.491174280643463135e-01 7.880350351333618164e-01 6.069704517722129822e-02 5.116378888487815857e-02 -2.299878746271133423e-01 2.265809476375579834e-01 -2.324579358100891113e-01 3.042135834693908691e-01
-3.349673748016357422e-01 5.448392033576965332e-01 -1.337466239929199219e-01 3.745546340942382812e-01 -2.755700796842575073e-02 -5.225930809974670410e-01 3.985294103622436523e-01 8.897401392459869385e-03
-4.279800951480865479e-01 2.145312577486038208e-01 -6.674477458000183105e-01 2.196581214666366577e-01 -8.135827258229255676e-03 4.235629439353942871e-01 2.821597456932067871e-01 -1.341164410114288330e-01
7.497873157262802124e-02 5.261407494544982910e-01 5.459789037704467773e-01 -2.116064578294754028e-01 -2.500630915164947510e-01 -1.309952586889266968e-01 3.528256714344024658e-01 -4.129246771335601807e-01
-3.366841003298759460e-02 2.835822105407714844e-01 -1.151801552623510361e-02 3.217712640762329102e-01 -3.188672065734863281e-01 4.476815760135650635e-01 4.779266417026519775e-01 5.331689119338989258e-01
-4.423595368862152100e-01 5.660284161567687988e-01 -4.245429486036300659e-02 1.416469961404800415e-01 -1.253232210874557495e-01 6.174064278602600098e-01 -2.541458606719970703e-01 2.402112074196338654e-02
-3.395933508872985840e-01 5.469255447387695312e-01 2.962303757667541504e-01 -8.920694887638092041e-02 -3.746989965438842773e-01 -3.130968511104583740e-01 4.134190380573272705e-01 -2.837149500846862793e-01
1.124837994575500488e-02 6.010631918907165527e-01 3.381784260272979736e-01 -2.301691472530364990e-01 -2.968387305736541748e-01 -1.905889064073562622e-01 5.345796346664428711e-01 -2.470653355121612549e-01
-5.992988944053649902e-01 7.200972437858581543e-01 -5.121937394142150879e-02 -1.606288254261016846e-01 2.336958199739456177e-01 1.256230473518371582e-01 -7.303643971681594849e-02 1.347086876630783081e-01
-4.232414960861206055e-01 7.689415216445922852e-01 2.754891216754913330e-01 6.497067213058471680e-02 -2.124902755022048950e-01 8.651577681303024292e-02 -2.000039815902709961e-01 2.384145557880401611e-01
2.115862667560577393e-01 3.669700920581817627e-01 -7.535269856452941895e-02 -2.762575745582580566e-01 -2.148128300905227661e-01 5.528661012649536133e-01 5.039696097373962402e-01 3.643859922885894775e-01
-5.781365633010864258e-01 5.874260067939758301e-01 -1.489427387714385986e-01 1.522714048624038696e-01 -5.265832319855690002e-02 2.131823152303695679e-01 -5.920451879501342773e-02 4.728568196296691895e-01
3.928683996200561523e-01 6.596226692199707031e-01 2.800158262252807617e-01 1.404672563076019287e-01 3.742035329341888428e-01 3.809174597263336182e-01 9.267847985029220581e-02 -1.367359906435012817e-01
-2.225107550621032715e-01 5.394875407218933105e-01 -6.116303429007530212e-02 2.595953643321990967e-02 -7.034133076667785645e-01 -1.175778061151504517e-01 3.742783665657043457e-01 7.955025881528854370e-02
-2.083660215139389038e-01 3.225926756858825684e-01 3.603576123714447021e-01 4.773510098457336426e-01 5.839444994926452637e-01 2.533863186836242676e-01 2.950076460838317871e-01 5.070267245173454285e-02
-4.742345213890075684e-01 6.237936019897460938e-01 -1.804877072572708130e-01 -2.296010702848434448e-01 3.971376717090606689e-01 1.376254484057426453e-02 1.846866905689239502e-01 -3.296570181846618652e-01
-6.953278183937072754e-01 2.832106351852416992e-01 -1.037543043494224548e-01 -2.224057614803314209e-01 7.603465020656585693e-02 4.112595319747924805e-02 5.635012388229370117e-01 2.259985953569412231e-01
-3.163114786148071289e-01 3.281674981117248535e-01 4.683595001697540283e-01 -3.726527988910675049e-01 -4.418616592884063721e-01 1.046377867460250854e-01 4.757520854473114014e-01 -3.862257674336433411e-02
-3.238857388496398926e-01 6.413944959640502930e-01 -8.727174281375482678e-05 3.177847266197204590e-01 -7.757101953029632568e-02 5.453367233276367188e-01 -2.808328270912170410e-01 2.115615457296371460e-02
-4.212854504585266113e-01 3.130915164947509766e-01 4.961722195148468018e-01 5.489159822463989258e-01 2.686266601085662842e-01 -1.046638861298561096e-01 2.362049967050552368e-01 -1.951641142368316650e-01
-5.531159639358520508e-01 3.780432939529418945e-01 5.993200000375509262e-03 -1.959387809038162231e-01 -9.686177968978881836e-02 4.705076813697814941e-01 1.785536557435989380e-01 5.000770688056945801e-01
-1.007406786084175110e-02 7.291279435157775879e-01 4.346996545791625977e-01 -1.915649175643920898e-01 -1.971438080072402954e-01 -7.324465364217758179e-02 3.623808026313781738e-01 2.589593529701232910e-01
-4.714808762073516846e-01 5.832670927047729492e-01 -2.434625029563903809e-01 1.408146470785140991e-01 4.000824093818664551e-01 2.058239728212356567e-01 -6.045328453183174133e-02 -3.902799487113952637e-01
-3.962735533714294434e-01 5.429069399833679199e-01 1.267341822385787964e-01 -2.444996535778045654e-01 -1.576436460018157959e-01 -3.799022734165191650e-01 4.811440706253051758e-01 -2.677700221538543701e-01
2.383131682872772217e-01 3.863123059272766113e-01 4.910774827003479004e-01 2.755150794982910156e-01 -2.423713356256484985e-01 2.055842280387878418e-01 5.964156985282897949e-01 1.420686542987823486e-01
2.302413284778594971e-01 4.444951415061950684e-01 -1.885689049959182739e-02 4.009390994906425476e-02 -4.920495748519897461e-01 4.929669201374053955e-01 4.033914804458618164e-01 3.155883848667144775e-01
5.651037790812551975e-04 6.522704362869262695e-01 5.921114683151245117e-01 -3.096381202340126038e-02 -1.571534276008605957e-01 -3.185830116271972656e-01 2.913649678230285645e-01 -1.090971753001213074e-01
-6.097299456596374512e-01 6.252496242523193359e-01 -1.616869121789932251e-01 -2.277804017066955566e-01 3.415679931640625000e-01 9.162457287311553955e-02 6.149169057607650757e-02 -1.744147837162017822e-01
8.303529024124145508e-02 4.473495185375213623e-01 -1.201233863830566406e-01 1.970674097537994385e-01 2.053007632493972778e-01 -2.396340668201446533e-01 7.581234574317932129e-01 -2.557235360145568848e-01
-3.959675133228302002e-01 6.918751597404479980e-01 7.565406709909439087e-02 1.379337310791015625e-01 5.809213500469923019e-03 -4.830743372440338135e-01 2.344716340303421021e-01 -2.267105281352996826e-01
-1.650120019912719727e-01 5.544644594192504883e-01 6.409517675638198853e-02 5.434962511062622070e-01 -1.876622438430786133e-01 -4.028421342372894287e-01 3.937748968601226807e-01 1.152657717466354370e-01
-5.903639793395996094e-01 5.458960533142089844e-01 3.054161965847015381e-01 8.197219669818878174e-02 -3.711348474025726318e-01 2.220810949802398682e-01 -1.474080234766006470e-01 2.113743722438812256e-01
-3.071978688240051270e-01 2.332488447427749634e-01 -2.234535813331604004e-01 4.767960011959075928e-01 5.267400741577148438e-01 2.866164147853851318e-01 4.537519812583923340e-01 9.199763089418411255e-02
5.183886736631393433e-02 7.208120822906494141e-01 2.757254242897033691e-01 -1.890868544578552246e-01 4.535732269287109375e-01 -3.433160856366157532e-02 3.762854635715484619e-01 1.321595460176467896e-01
5.619778484106063843e-02 2.340216487646102905e-01 -3.823172450065612793e-01 1.179426237940788269e-01 3.173599541187286377e-01 3.844031393527984619e-01 7.028986215591430664e-01 1.986182332038879395e-01
-3.028346300125122070e-01 5.323879718780517578e-01 1.742595881223678589e-01 -2.002854049205780029e-01 -2.678635343909263611e-02 -3.702446222305297852e-01 6.108367443084716797e-01 -2.084545344114303589e-01
-6.363759040832519531e-01 1.850189119577407837e-01 -1.322234421968460083e-01 -5.404450371861457825e-02 -9.509424865245819092e-02 5.615295171737670898e-01 3.944304883480072021e-01 -2.458779662847518921e-01
1.820419430732727051e-01 3.020981848239898682e-01 -3.333116471767425537e-01 -3.908693324774503708e-03 -2.735979259014129639e-01 5.820879340171813965e-01 4.603925943374633789e-01 -3.726150393486022949e-01
-1.466104686260223389e-01 3.750697374343872070e-01 -1.043378114700317383e-01 6.876968145370483398e-01 4.801189303398132324e-01 3.389896750450134277e-01 5.538692325353622437e-02 -7.428894191980361938e-02
-2.597187757492065430e-01 4.366586804389953613e-01 9.011445194482803345e-02 3.293221890926361084e-01 -4.449462592601776123e-01 -2.318013161420822144e-01 4.635855555534362793e-01 3.983476459980010986e-01
5.391065962612628937e-03 2.042576819658279419e-01 -4.075614511966705322e-01 2.371007651090621948e-01 3.824576735496520996e-01 3.316253125667572021e-01 6.908674240112304688e-01 4.878055304288864136e-02
-2.967416048049926758e-01 3.394738137722015381e-01 -4.396498501300811768e-01 4.137084484100341797e-01 -4.018723070621490479e-01 4.042299836874008179e-02 4.805572330951690674e-01 -1.954085826873779297e-01
1.387929618358612061e-01 5.785742402076721191e-01 -2.045865952968597412e-01 -4.153190851211547852e-01 -3.207481503486633301e-01 -1.616963893175125122e-01 5.204389691352844238e-01 -1.782160252332687378e-01
-1.816335916519165039e-01 2.629838287830352783e-01 -2.778080701828002930e-01 1.819009482860565186e-01 4.682653248310089111e-01 4.435389935970306396e-01 5.272247791290283203e-01 3.059709072113037109e-01
-5.062104463577270508e-01 6.034078598022460938e-01 -4.876220226287841797e-01 6.558368355035781860e-02 1.502489447593688965e-01 3.385023474693298340e-01 2.016425691545009613e-02 2.917232690379023552e-03
-4.924296140670776367e-01 1.161687150597572327e-01 -3.651014715433120728e-02 -1.952709108591079712e-01 2.203787714242935181e-01 5.493692159652709961e-01 5.835679769515991211e-01 -1.167446970939636230e-01
-4.444222152233123779e-01 1.512132436037063599e-01 2.233359664678573608e-01 -3.628224134445190430e-01 -3.544659316539764404e-01 3.108140230178833008e-01 4.651446640491485596e-01 -3.993664085865020752e-01
-1.810852438211441040e-01 5.871602296829223633e-01 4.785006940364837646e-01 -1.850511729717254639e-01 5.830094590783119202e-02 -2.976308465003967285e-01 5.165528059005737305e-01 -2.084133215248584747e-02
-4.689421057701110840e-01 2.461573034524917603e-01 3.887501358985900879e-01 6.173892617225646973e-01 1.819622069597244263e-01 4.060437902808189392e-02 2.981269359588623047e-01 -2.521214783191680908e-01
7.123739272356033325e-02 5.456913113594055176e-01 -1.809525042772293091e-01 -4.296948611736297607e-01 -4.167144596576690674e-01 -1.376450657844543457e-01 4.924493134021759033e-01 -2.113320976495742798e-01
-6.740254759788513184e-01 5.596995949745178223e-01 1.551281474530696869e-02 -3.025180101394653320e-01 2.692066133022308350e-01 -9.497226215898990631e-03 2.070189714431762695e-01 -1.588994264602661133e-01
-7.720264047384262085e-02 6.647553294897079468e-02 -2.833235450088977814e-02 2.667810618877410889e-01 6.112336367368698120e-02 5.746038556098937988e-01 7.635274529457092285e-01 2.767628058791160583e-02
-4.554364979267120361e-01 6.381202936172485352e-01 7.217485457658767700e-02 1.753440201282501221e-01 -7.467905431985855103e-02 5.013232231140136719e-01 -2.628455460071563721e-01 1.530876308679580688e-01
-1.859001815319061279e-02 3.899935781955718994e-01 4.116305410861968994e-01 1.664161831140518188e-01 2.517766058444976807e-01 6.464521288871765137e-01 3.070968985557556152e-01 2.735417485237121582e-01
-2.583796381950378418e-01 6.099770069122314453e-01 3.136178553104400635e-01 -9.073672443628311157e-02 5.587264299392700195e-01 -1.344116777181625366e-01 3.345369398593902588e-01 -1.114540174603462219e-01
-4.936071038246154785e-01 3.308204114437103271e-01 7.546577602624893188e-02 1.223134770989418030e-01 -6.160864233970642090e-01 -5.134400352835655212e-02 4.938352704048156738e-01 -1.350812148302793503e-02
-1.900461763143539429e-01 4.553027749061584473e-01 2.591534554958343506e-01 4.790842831134796143e-01 -4.895673990249633789e-01 -2.075107693672180176e-01 4.175851047039031982e-01 5.277399346232414246e-02
-2.730930149555206299e-01 7.522401213645935059e-01 3.451388776302337646e-01 1.564148217439651489e-01 -1.536593139171600342e-01 -2.057742327451705933e-02 -1.241272613406181335e-01 4.201506078243255615e-01
-2.149605192244052887e-02 5.115713477134704590e-01 -1.882985793054103851e-02 1.557936817407608032e-01 -4.215831458568572998e-01 -3.214181661605834961e-01 4.492370188236236572e-01 -4.799485206604003906e-01
-8.795981854200363159e-02 1.326573342084884644e-01 8.523543179035186768e-02 7.989360392093658447e-02 1.638415455818176270e-01 1.353640407323837280e-01 9.327905774116516113e-01 -2.138956487178802490e-01
-7.753152251243591309e-01 3.041971027851104736e-01 1.095434725284576416e-01 -5.043601989746093750e-02 2.822254896163940430e-01 4.906129837036132812e-02 4.474803507328033447e-01 -9.751973301172256470e-02
-6.541079282760620117e-02 2.324520945549011230e-01 4.187192320823669434e-01 -3.372862935066223145e-01 2.351778298616409302e-01 4.129255414009094238e-01 6.532159447669982910e-01 -9.614668786525726318e-03
-2.742226123809814453e-01 2.258608788251876831e-01 1.956979930400848389e-01 -2.213650196790695190e-01 2.092536687850952148e-01 1.638976633548736572e-01 7.899966835975646973e-01 3.028934597969055176e-01
-5.305116623640060425e-02 4.101979136466979980e-01 -2.658316195011138916e-01 4.669608175754547119e-01 5.210707783699035645e-01 3.447901308536529541e-01 2.957261204719543457e-01 2.497110515832901001e-01
-3.960058987140655518e-01 7.567953467369079590e-01 -4.530787467956542969e-02 2.370912581682205200e-01 -1.531562656164169312e-01 1.139561235904693604e-01 -1.729217469692230225e-01 3.818773627281188965e-01
-2.630563676357269287e-01 3.399127423763275146e-01 1.124172285199165344e-01 7.947818040847778320e-01 3.190047442913055420e-01 -7.720321416854858398e-02 1.938315927982330322e-01 -1.601561158895492554e-01
-2.561188340187072754e-01 6.421299576759338379e-01 4.469892084598541260e-01 -2.236961871385574341e-01 1.249508336186408997e-01 -2.290128618478775024e-01 4.307716190814971924e-01 -1.364151537418365479e-01
1.560623385012149811e-02 5.325703620910644531e-01 -1.906019747257232666e-01 -1.999316215515136719e-01 -4.976065456867218018e-01 -1.763998121023178101e-01 5.415983200073242188e-01 -2.603181302547454834e-01
-1.663993448019027710e-01 6.749824285507202148e-01 -1.578439772129058838e-01 -5.201731920242309570e-01 7.955237478017807007e-02 3.489717245101928711e-01 1.249331757426261902e-01 -2.783831357955932617e-01
-4.716960829682648182e-04 1.552739888429641724e-01 -2.827158570289611816e-02 8.347160369157791138e-02 -5.212962999939918518e-02 5.992314219474792480e-01 7.336996793746948242e-01 2.607911527156829834e-01
-9.995298087596893311e-02 1.791549175977706909e-01 2.413006871938705444e-01 -1.752821654081344604e-01 -1.274144649505615234e-01 7.140055298805236816e-01 5.374127030372619629e-01 2.326202988624572754e-01
-4.891251027584075928e-01 3.009617924690246582e-01 3.046868741512298584e-01 -3.692907094955444336e-01 -1.281273961067199707e-01 4.991855323314666748e-01 3.167524933815002441e-01 2.739231884479522705e-01
2.545138597488403320e-01 4.648298621177673340e-01 -2.626611888408660889e-01 -7.764363288879394531e-02 -2.488630414009094238e-01 6.254608631134033203e-01 3.894305825233459473e-01 1.983588337898254395e-01
2.127831280231475830e-01 6.532880067825317383e-01 -4.492318034172058105e-01 7.858999818563461304e-02 -4.635951817035675049e-01 1.669752150774002075e-01 2.581448256969451904e-01 1.025306656956672668e-01
-1.813847124576568604e-01 3.085203468799591064e-01 1.059661898761987686e-02 6.203732490539550781e-01 1.557070761919021606e-01 -2.173528373241424561e-01 3.745108246803283691e-01 -5.245896577835083008e-01
-5.257880687713623047e-02 7.729163169860839844e-01 2.858586609363555908e-01 -2.274718433618545532e-01 -5.360562354326248169e-03 -1.971192657947540283e-01 3.796010315418243408e-01 2.887828648090362549e-01
1.328396201133728027e-01 4.280414283275604248e-01 2.190360128879547119e-01 5.497524738311767578e-01 2.442198693752288818e-01 1.581548899412155151e-01 5.309928655624389648e-01 2.869141995906829834e-01
-1.065578907728195190e-01 3.191673159599304199e-01 2.526314556598663330e-01 5.267302393913269043e-01 -1.243206933140754700e-01 5.917537808418273926e-01 -1.222435943782329559e-02 -4.239490926265716553e-01
1.427281796932220459e-01 5.276001691818237305e-01 -1.694613248109817505e-01 -2.846516966819763184e-01 -3.618143871426582336e-02 -2.596113085746765137e-01 7.081815004348754883e-01 -1.459273695945739746e-01
-1.811447888612747192e-01 4.733438491821289062e-01 -1.721253246068954468e-01 4.752968624234199524e-02 -6.204508543014526367e-01 1.315074563026428223e-01 5.540100336074829102e-01 -4.544742405414581299e-02
-2.007843255996704102e-01 5.374706983566284180e-01 1.176960319280624390e-01 -4.215295016765594482e-01 -5.741756409406661987e-02 -3.210298418998718262e-01 5.497540235519409180e-01 -2.658669054508209229e-01
-2.257267944514751434e-02 4.606865048408508301e-01 -2.241086363792419434e-01 4.007970094680786133e-01 -7.874526083469390869e-03 -3.558020889759063721e-01 6.634558439254760742e-01 -9.779897332191467285e-02
-1.358246803283691406e-02 2.650502920150756836e-01 -1.603878885507583618e-01 1.271957457065582275e-01 3.444547653198242188e-01 4.937082231044769287e-01 5.740690231323242188e-01 4.423898160457611084e-01
2.771071530878543854e-02 3.775933086872100830e-01 -3.094210624694824219e-01 4.662109017372131348e-01 4.193227291107177734e-01 1.865017861127853394e-01 5.041909217834472656e-01 2.806039452552795410e-01
-6.271902322769165039e-01 2.058122754096984863e-01 -2.717868983745574951e-01 5.042204856872558594e-01 -2.492886632680892944e-01 -1.389376726001501083e-02 4.148377180099487305e-01 -4.170501232147216797e-02
-3.488023281097412109e-01 1.667821854352951050e-01 7.043945137411355972e-03 1.043688505887985229e-01 -5.703446269035339355e-01 1.402788013219833374e-01 6.974719762802124023e-01 9.022143483161926270e-02
-4.093953669071197510e-01 6.679543256759643555e-01 -1.546969711780548096e-01 2.577234506607055664e-01 1.786255687475204468e-01 4.059431254863739014e-01 -2.371391803026199341e-01 2.072389423847198486e-01
-6.903769820928573608e-02 5.673037767410278320e-01 -1.499230861663818359e-01 4.755455851554870605e-01 -5.796074271202087402e-01 -7.342679798603057861e-02 2.635835111141204834e-01 -1.181828603148460388e-01
-6.943123936653137207e-01 3.382884860038757324e-01 -9.993989020586013794e-02 -2.617588937282562256e-01 1.133424639701843262e-01 1.860349178314208984e-01 4.030328691005706787e-01 3.392558991909027100e-01
1.525285989046096802e-01 5.221421122550964355e-01 -5.101595520973205566e-01 1.166367717087268829e-02 -4.442888796329498291e-01 3.038794398307800293e-01 3.921956717967987061e-01 1.228767540305852890e-02
-2.246398031711578369e-01 7.369603514671325684e-01 3.971171081066131592e-01 -3.726572170853614807e-02 1.373287141323089600e-01 -1.615694314241409302e-01 -8.244027942419052124e-02 -4.422389864921569824e-01
-2.203841805458068848e-01 4.292607307434082031e-01 -4.374404251575469971e-01 4.786821305751800537e-01 4.425787925720214844e-01 3.507429361343383789e-01 9.007199108600616455e-02 1.402340531349182129e-01
-4.671648610383272171e-03 3.750225007534027100e-01 -4.592336416244506836e-01 3.362620472908020020e-01 4.145745635032653809e-01 4.991734325885772705e-01 3.381132483482360840e-01 -1.338639413006603718e-03
-2.366810478270053864e-02 2.793331444263458252e-01 1.735915392637252808e-01 4.258503615856170654e-01 -4.354093968868255615e-01 1.871785372495651245e-01 6.951388716697692871e-01 -4.577203840017318726e-02
-4.282444715499877930e-01 5.475856661796569824e-01 5.201613903045654297e-01 -7.759451121091842651e-02 5.317755416035652161e-02 -2.428480237722396851e-01 3.803847432136535645e-01 -1.834999322891235352e-01
2.632221281528472900e-01 5.073794126510620117e-01 1.228828132152557373e-01 -3.188090920448303223e-01 3.254001140594482422e-01 8.019931614398956299e-02 6.650178432464599609e-01 -4.443914070725440979e-02
-1.109884753823280334e-01 8.071684241294860840e-01 -1.503508836030960083e-01 -5.343518406152725220e-02 -2.932206392288208008e-01 -3.997120261192321777e-01 2.438389062881469727e-01 -7.412554323673248291e-02
2.099248021841049194e-01 3.553402423858642578e-01 2.347063720226287842e-01 3.891933336853981018e-02 -4.523069858551025391e-01 6.543640494346618652e-01 3.740329444408416748e-01 -1.970889046788215637e-02
5.604566633701324463e-02 8.711228966712951660e-01 2.848832309246063232e-01 3.229304850101470947e-01 9.696356952190399170e-02 -1.807819008827209473e-01 -3.099229000508785248e-02 9.755396097898483276e-02
-4.318473339080810547e-01 4.700303375720977783e-01 4.466193616390228271e-01 -1.420850753784179688e-01 9.227426350116729736e-02 -2.901164889335632324e-01 4.970178604125976562e-01 -1.822457611560821533e-01
-1.206504926085472107e-01 7.561891674995422363e-01 -8.998423069715499878e-02 -2.179513722658157349e-01 2.944415211677551270e-01 4.731318056583404541e-01 -3.773140162229537964e-02 -2.145887911319732666e-01
-2.469457089900970459e-01 7.523431777954101562e-01 -1.432697921991348267e-01 1.871528662741184235e-02 1.227697134017944336e-01 5.264058709144592285e-01 -2.193156629800796509e-01 -1.088400483131408691e-01
2.391280680894851685e-01 5.210835933685302734e-01 -3.398700952529907227e-01 -1.572300195693969727e-01 3.574683666229248047e-01 -3.440490365028381348e-02 6.330768465995788574e-01 3.609725087881088257e-02
-7.397608757019042969e-01 3.457014858722686768e-01 3.549206256866455078e-01 -5.588461458683013916e-02 6.482194364070892334e-02 -1.247120946645736694e-01 3.789618611335754395e-01 -2.019542157649993896e-01
-1.710216104984283447e-01 3.245812952518463135e-01 -2.779444456100463867e-01 6.168311238288879395e-01 -3.381048142910003662e-01 6.376468390226364136e-02 5.378500819206237793e-01 1.159442705102264881e-03
-2.808106243610382080e-01 6.423403024673461914e-01 -9.671040624380111694e-02 -1.523993015289306641e-01 -3.935222625732421875e-01 -4.179667234420776367e-01 3.767445683479309082e-01 -6.688477843999862671e-02
-7.284063100814819336e-02 6.004886031150817871e-01 2.056675255298614502e-01 6.396861076354980469e-01 2.775634229183197021e-01 -2.538857460021972656e-01 1.944985836744308472e-01 -5.728061497211456299e-02
-4.182608425617218018e-01 3.284474015235900879e-01 2.111802697181701660e-01 6.854712367057800293e-01 1.938645094633102417e-01 -1.801604181528091431e-01 2.826073169708251953e-01 -2.297916114330291748e-01
3.288578242063522339e-02 5.129221081733703613e-01 2.686815895140171051e-02 6.495417952537536621e-01 -3.109294176101684570e-01 1.736237108707427979e-01 3.116743564605712891e-01 2.987302839756011963e-01
5.200497061014175415e-02 2.294982820749282837e-01 6.983425468206405640e-02 -2.113083153963088989e-01 7.597916573286056519e-02 5.152122974395751953e-01 7.898433208465576172e-01 -5.398281849920749664e-03
-1.876557171344757080e-01 4.328528344631195068e-01 -4.472202658653259277e-01 4.434817731380462646e-01 -4.456416368484497070e-01 1.213773638010025024e-01 3.951600492000579834e-01 -1.061195507645606995e-01
-8.012087941169738770e-01 3.026241362094879150e-01 -5.278822500258684158e-03 -9.246581792831420898e-02 2.352361381053924561e-01 -4.581778869032859802e-02 4.472251832485198975e-01 -2.144243754446506500e-02
4.362979531288146973e-02 2.917658388614654541e-01 -1.360777318477630615e-01 3.447943627834320068e-01 5.715875625610351562e-01 4.008442163467407227e-01 5.235567688941955566e-01 1.186117455363273621e-01
-4.200052097439765930e-02 3.153463304042816162e-01 3.456094563007354736e-01 6.672457456588745117e-01 -3.590157255530357361e-02 4.734318256378173828e-01 2.782357335090637207e-01 -1.768843978643417358e-01
-1.601228564977645874e-01 3.033213317394256592e-01 2.615322768688201904e-01 4.750299751758575439e-01 5.824111700057983398e-01 4.128610789775848389e-01 2.804192602634429932e-01 -3.517003962770104408e-03
-1.765585541725158691e-01 5.344188213348388672e-01 3.824611008167266846e-01 1.901423335075378418e-01 -5.208501815795898438e-01 5.121804401278495789e-02 4.252088367938995361e-01 2.146682143211364746e-01
-4.621647894382476807e-01 4.868811368942260742e-01 4.125884473323822021e-01 -6.411913782358169556e-02 7.177659124135971069e-02 -3.546345531940460205e-01 4.808449447154998779e-01 -1.134923771023750305e-01
3.724610507488250732e-01 4.750152826309204102e-01 2.195330113172531128e-01 1.518235802650451660e-01 -3.353666067123413086e-01 6.236782670021057129e-01 2.389327436685562134e-01 -7.651110738515853882e-02
-3.887821733951568604e-02 4.609966278076171875e-01 -8.120448142290115356e-02 1.537228375673294067e-01 -4.752551913261413574e-01 -2.153191417455673218e-01 6.946229338645935059e-01 3.185453265905380249e-02
-5.248252153396606445e-01 5.374794006347656250e-01 3.167073130607604980e-01 1.126707531511783600e-02 3.714358806610107422e-01 2.508269809186458588e-02 8.226760476827621460e-02 -4.357549250125885010e-01
2.541742324829101562e-01 5.433790683746337891e-01 7.974585145711898804e-02 2.555280923843383789e-01 -6.033002138137817383e-01 2.044093161821365356e-01 3.975382447242736816e-01 6.848078221082687378e-02
