# Supplementary material for: Where is your field going? A machine learning approach to study the relative motion of the domains of physics
Source: PLoS One. 2020 Jun 18;15(6):e0233997. doi: 10.1371/journal.pone.0233997 (PMC7302634; doi:10.1371/journal.pone.0233997)
Supplement: S13 Data — (ZIP) [file pone.0233997.s013.zip › 12/Pacs4Run_12_VS_500_embeddings2005-2009ED8.txt]

-3.080950975418090820e-01 -2.753438614308834076e-02 4.126678109169006348e-01 -3.682043850421905518e-01 -1.426471620798110962e-01 -3.008153736591339111e-01 -6.512493491172790527e-01 -2.519648969173431396e-01
-5.000702142715454102e-01 -1.157234758138656616e-01 3.528150618076324463e-01 -2.195775657892227173e-01 -3.091336190700531006e-01 6.139644607901573181e-02 -2.598654627799987793e-01 -6.300651431083679199e-01
-4.361066818237304688e-01 -7.393359392881393433e-02 2.747920751571655273e-01 -9.464248269796371460e-02 -5.849927067756652832e-01 1.528090238571166992e-01 -4.448552429676055908e-01 -3.954916596412658691e-01
-3.097828924655914307e-01 -2.765856683254241943e-01 2.869780659675598145e-01 1.268471479415893555e-01 -1.240509003400802612e-01 -1.738096624612808228e-01 -5.097000002861022949e-01 -6.509191989898681641e-01
-4.896427094936370850e-01 -4.398829340934753418e-01 4.035617113113403320e-01 -2.097051441669464111e-01 -2.197661995887756348e-01 1.316767185926437378e-01 -5.334151983261108398e-01 -9.872689843177795410e-02
-9.160093218088150024e-02 5.812515020370483398e-01 4.375625252723693848e-01 -3.327755331993103027e-01 3.539659827947616577e-02 -1.635516621172428131e-02 -5.838688611984252930e-01 -9.556291997432708740e-02
-4.915658831596374512e-01 -1.232194155454635620e-01 4.476402103900909424e-01 -8.734006434679031372e-02 -6.454563736915588379e-01 -2.349366843700408936e-01 5.182257853448390961e-03 -2.516621649265289307e-01
-3.154770135879516602e-01 5.506486892700195312e-01 2.276819646358489990e-01 -3.209768533706665039e-01 -6.031394004821777344e-01 1.662236452102661133e-02 -2.781165540218353271e-01 -3.151248022913932800e-02
-7.254265248775482178e-02 6.325332522392272949e-01 4.641639888286590576e-01 -3.191801011562347412e-01 1.887109130620956421e-02 -8.743388205766677856e-02 -4.649805426597595215e-01 -2.304503470659255981e-01
-3.839735388755798340e-01 6.262906789779663086e-01 2.306187450885772705e-01 8.425808697938919067e-02 -1.821789592504501343e-01 -3.904278278350830078e-01 -4.495072066783905029e-01 1.111755818128585815e-01
-1.925071626901626587e-01 1.929683387279510498e-01 8.356460928916931152e-01 -3.984347879886627197e-01 -1.852763118222355843e-03 -2.218925952911376953e-02 -2.564237713813781738e-01 -4.899600520730018616e-02
-3.741140663623809814e-01 3.879525363445281982e-01 6.201885938644409180e-01 1.743787899613380432e-02 -4.448780119419097900e-01 -2.240643948316574097e-01 -2.242573946714401245e-01 -1.618050783872604370e-01
-1.050729602575302124e-01 -1.998101361095905304e-02 7.743025780655443668e-04 -7.083296179771423340e-01 -4.576358497142791748e-01 -5.146914720535278320e-01 1.085480004549026489e-01 2.661657892167568207e-02
-5.091350674629211426e-01 -2.112970054149627686e-01 4.302227403968572617e-03 3.440178185701370239e-02 -2.036652266979217529e-01 8.469722233712673187e-03 -6.284646987915039062e-01 -5.083442926406860352e-01
-6.115379929542541504e-01 5.673049688339233398e-01 -1.161203831434249878e-01 2.954708226025104523e-02 -2.366705425083637238e-02 -2.248809784650802612e-01 -4.294359087944030762e-01 -2.329861372709274292e-01
-6.541741490364074707e-01 -1.917012035846710205e-01 3.432928621768951416e-01 -4.839433729648590088e-01 -2.015293687582015991e-01 1.612780988216400146e-01 -3.327039182186126709e-01 7.706507295370101929e-02
-3.410654962062835693e-01 -1.165120005607604980e-01 1.430509090423583984e-01 1.054720059037208557e-01 -5.106957554817199707e-01 -3.250113427639007568e-01 -3.407223224639892578e-01 -5.966382026672363281e-01
-7.989974021911621094e-01 2.577501833438873291e-01 3.378446996212005615e-01 4.662642627954483032e-02 1.995020061731338501e-01 -2.804761528968811035e-01 -1.922090351581573486e-01 -1.531105786561965942e-01
-8.201108574867248535e-01 3.155227005481719971e-01 2.574378550052642822e-01 -1.386551409959793091e-01 -1.169992312788963318e-01 -2.703808061778545380e-02 -2.366820722818374634e-01 -2.681898176670074463e-01
-6.561985015869140625e-01 3.397910594940185547e-01 2.874666452407836914e-01 1.133212596178054810e-01 8.685789257287979126e-02 -2.317440956830978394e-01 -3.497623205184936523e-01 -4.181910753250122070e-01
-5.435591340065002441e-01 2.213655263185501099e-01 3.886436577886343002e-03 1.894686371088027954e-01 -1.590124517679214478e-01 -4.390685632824897766e-02 -7.037439346313476562e-01 -3.117029964923858643e-01
-8.762329816818237305e-02 1.806492060422897339e-01 2.830927670001983643e-01 -2.661077082157135010e-01 -3.278000354766845703e-01 -9.723831713199615479e-02 -6.991261839866638184e-01 4.506079256534576416e-01
-7.795753423124551773e-03 -3.249327838420867920e-01 -2.466931939125061035e-01 -5.804647803306579590e-01 -3.058762550354003906e-01 -2.427050471305847168e-01 -4.040870368480682373e-01 -4.252159893512725830e-01
-3.184751272201538086e-01 -1.140112057328224182e-01 6.516423821449279785e-01 -5.121760964393615723e-01 -2.417533248662948608e-01 1.081997454166412354e-01 -3.267442584037780762e-01 1.473063677549362183e-01
-2.199222147464752197e-01 6.864716410636901855e-01 3.057301640510559082e-01 2.503906935453414917e-02 -9.599431604146957397e-02 -3.849307894706726074e-01 -4.784413278102874756e-01 -4.112049355171620846e-04
-2.781299650669097900e-01 1.330472677946090698e-01 5.694488883018493652e-01 -5.532588362693786621e-01 -2.342238724231719971e-01 1.230416670441627502e-01 -3.752340972423553467e-01 2.525354027748107910e-01
2.497413568198680878e-02 3.059467375278472900e-01 -2.491750568151473999e-02 -5.830667018890380859e-01 -4.044314324855804443e-01 -3.730961680412292480e-01 -1.024317070841789246e-01 -5.019238591194152832e-01
-1.250852048397064209e-01 -3.396539390087127686e-02 6.794360876083374023e-01 -7.520719617605209351e-02 -5.932222604751586914e-01 -1.402623206377029419e-01 -2.707222700119018555e-01 -2.665215432643890381e-01
-5.794039368629455566e-01 4.584636688232421875e-01 -1.071202307939529419e-01 -2.883624434471130371e-01 -9.540917724370956421e-02 -2.130285948514938354e-01 -3.956645429134368896e-01 3.852789998054504395e-01
-1.027766615152359009e-01 3.682970404624938965e-01 -4.291307553648948669e-02 5.239441618323326111e-02 -9.249269217252731323e-02 -4.703512415289878845e-02 -8.197801709175109863e-01 -4.079226255416870117e-01
-3.500670194625854492e-02 5.673534050583839417e-02 1.972252279520034790e-01 -6.658392548561096191e-01 -4.019684493541717529e-01 -2.147589921951293945e-01 -5.122203379869461060e-02 -5.504471659660339355e-01
-2.687755823135375977e-01 6.117978692054748535e-01 5.034344196319580078e-01 -9.053348749876022339e-02 -3.172507286071777344e-01 -2.770260870456695557e-01 -3.197693526744842529e-01 -1.103475838899612427e-01
-1.045438945293426514e-01 4.120984971523284912e-01 5.876943469047546387e-01 -4.444078207015991211e-01 -1.046575307846069336e-01 1.091657131910324097e-01 -4.837745726108551025e-01 -1.394786089658737183e-01
-5.853960514068603516e-01 5.639106035232543945e-01 -2.615457773208618164e-01 -2.227794080972671509e-01 1.682312600314617157e-02 -1.756252050399780273e-01 -4.155888557434082031e-01 1.320540010929107666e-01
1.637692749500274658e-01 6.129517778754234314e-02 -1.942843794822692871e-01 -5.917793512344360352e-01 -4.675873816013336182e-01 -5.538775324821472168e-01 -1.911519616842269897e-01 -1.397001743316650391e-01
-1.387950330972671509e-01 -2.151357680559158325e-01 3.462977111339569092e-01 -2.796745859086513519e-02 4.226538352668285370e-03 -8.981099128723144531e-01 -8.438809216022491455e-02 -2.758634742349386215e-03
-5.874775052070617676e-01 4.547916948795318604e-01 2.530550956726074219e-01 -1.276548802852630615e-01 2.930792868137359619e-01 -1.787675619125366211e-01 -2.917976677417755127e-01 -4.058361053466796875e-01
-5.260621905326843262e-01 -2.875705659389495850e-01 3.032128214836120605e-01 -6.155135035514831543e-01 1.555263996124267578e-01 1.237302422523498535e-01 -3.543001115322113037e-01 6.885184347629547119e-02
-5.761210322380065918e-01 3.679645657539367676e-01 4.761644005775451660e-01 -1.669332198798656464e-02 -2.326857596635818481e-01 -9.139610081911087036e-02 -3.334397375583648682e-01 -3.633143901824951172e-01
-2.520915865898132324e-01 -2.485139062628149986e-03 -2.233821004629135132e-01 -1.782474853098392487e-02 -2.841209061443805695e-02 5.097244307398796082e-02 -8.289224505424499512e-01 -4.423895478248596191e-01
-2.327037155628204346e-01 2.497676163911819458e-01 2.224731892347335815e-01 2.946551442146301270e-01 -3.886644840240478516e-01 -6.958996653556823730e-01 -2.841309010982513428e-01 -1.763013154268264771e-01
-9.389149397611618042e-02 1.216412410140037537e-01 2.339507490396499634e-01 -7.375180125236511230e-01 -2.748356759548187256e-01 -1.320940554141998291e-01 -6.895589083433151245e-02 -5.291348099708557129e-01
-2.787115275859832764e-01 5.231070518493652344e-01 4.061099886894226074e-01 -3.338059484958648682e-01 -5.042361617088317871e-01 -2.023811340332031250e-01 -4.705850966274738312e-03 -2.776557803153991699e-01
-6.025817394256591797e-01 4.944440722465515137e-01 4.657143652439117432e-01 -1.257173717021942139e-01 -1.473353505134582520e-01 -6.615275144577026367e-02 -3.131589889526367188e-01 -1.886087507009506226e-01
-3.952990472316741943e-01 6.626203656196594238e-01 3.276878595352172852e-01 -3.612998425960540771e-01 -2.712860703468322754e-01 -2.932712137699127197e-01 -6.614878028631210327e-02 5.269014835357666016e-02
-1.996843367815017700e-01 4.191745072603225708e-03 5.261724591255187988e-01 -1.416567265987396240e-01 1.446388214826583862e-01 -7.489613294601440430e-01 -4.064995795488357544e-02 -2.822567522525787354e-01
-3.233327567577362061e-01 6.283499598503112793e-01 4.775087237358093262e-01 -1.712620817124843597e-02 -1.915746480226516724e-01 -2.630301117897033691e-01 -3.931596577167510986e-01 -1.089229509234428406e-01
-2.427849918603897095e-01 2.774946391582489014e-01 4.094961583614349365e-01 1.586568504571914673e-01 -1.199508830904960632e-01 -1.967016160488128662e-01 -7.751090526580810547e-01 1.316030025482177734e-01
-5.575687289237976074e-01 -2.716129422187805176e-01 3.626496195793151855e-01 -5.986856818199157715e-01 -1.137883141636848450e-01 1.691515743732452393e-01 -2.849553525447845459e-01 5.142662301659584045e-02
-3.489086627960205078e-01 6.477704644203186035e-01 3.642292320728302002e-01 -3.067078590393066406e-01 -2.898438870906829834e-01 -3.193624615669250488e-01 -8.674251288175582886e-02 1.959523707628250122e-01
-3.686756789684295654e-01 6.363463997840881348e-01 1.391864866018295288e-01 -4.021922051906585693e-01 1.709570139646530151e-01 2.437368035316467285e-02 -4.943910539150238037e-01 -6.137628853321075439e-02
-6.583574414253234863e-01 4.316553473472595215e-01 1.058810278773307800e-01 1.826192885637283325e-01 3.608950972557067871e-02 -3.076220452785491943e-01 -4.896293878555297852e-01 2.833246020600199699e-03
-3.149124979972839355e-01 5.504485368728637695e-01 2.056786268949508667e-01 -3.095645457506179810e-03 1.164398193359375000e-01 -4.605004787445068359e-01 -5.025439858436584473e-01 2.781258523464202881e-01
-3.628239333629608154e-01 -1.751137375831604004e-01 5.341682434082031250e-01 -5.881622433662414551e-01 -3.211995959281921387e-01 1.768544465303421021e-01 -2.598826885223388672e-01 6.661722809076309204e-02
-4.821007847785949707e-01 4.922643601894378662e-01 3.840387761592864990e-01 2.258346229791641235e-02 -7.826387882232666016e-02 -1.144745647907257080e-01 -4.941220581531524658e-01 -3.374502062797546387e-01
3.186333458870649338e-03 3.025982975959777832e-01 2.322556376457214355e-01 -7.272264957427978516e-01 -1.280638575553894043e-01 -4.805985093116760254e-01 3.338681533932685852e-02 -2.777286767959594727e-01
1.734569072723388672e-01 8.067594468593597412e-02 2.073667347431182861e-01 -7.284474372863769531e-01 -4.401403665542602539e-01 -1.265420913696289062e-01 -2.578329443931579590e-01 -3.369763791561126709e-01
-6.202921271324157715e-01 3.627088069915771484e-01 3.336152136325836182e-01 -3.553092852234840393e-02 7.512661069631576538e-02 -1.617559492588043213e-01 -5.399478673934936523e-01 2.185538411140441895e-01
-4.036231040954589844e-01 6.231333613395690918e-01 3.396766185760498047e-01 -2.599156498908996582e-01 4.592630639672279358e-02 -2.471152134239673615e-02 -5.116295814514160156e-01 -3.704133629798889160e-02
-4.054495692253112793e-01 7.371647953987121582e-01 -1.658545993268489838e-02 -3.605721518397331238e-02 -2.548858523368835449e-01 -3.156810104846954346e-01 -2.931993305683135986e-01 -2.000905275344848633e-01
-6.710758805274963379e-01 3.537966609001159668e-01 -2.657992243766784668e-01 -1.525387912988662720e-01 -2.224865555763244629e-01 -3.034225702285766602e-01 -2.937166690826416016e-01 3.205200135707855225e-01
-7.609606981277465820e-01 4.696557819843292236e-01 1.639558672904968262e-01 -1.432857960462570190e-01 7.296338677406311035e-02 -1.051215901970863342e-01 -2.967230081558227539e-01 -2.202976495027542114e-01
-2.139128744602203369e-01 4.518274068832397461e-01 2.641223073005676270e-01 1.542386859655380249e-01 -1.919387131929397583e-01 -1.274316906929016113e-01 -7.766641378402709961e-01 1.602003164589405060e-02
-4.657881557941436768e-01 -6.939453631639480591e-02 5.392886996269226074e-01 -4.017846882343292236e-01 -4.031464457511901855e-01 -1.677281036972999573e-02 -4.034085869789123535e-01 2.039209008216857910e-02
-6.041035652160644531e-01 2.730831801891326904e-01 2.675239928066730499e-02 1.107081621885299683e-01 -9.113776683807373047e-02 -2.931186556816101074e-01 -5.353707671165466309e-01 4.082475900650024414e-01
-2.061118036508560181e-01 8.109338581562042236e-02 -1.850246638059616089e-01 2.575430646538734436e-02 -1.171279773116111755e-01 7.385756075382232666e-02 -9.087775945663452148e-01 -2.664465904235839844e-01
-7.914999872446060181e-02 7.460178732872009277e-01 2.514858841896057129e-01 -1.274652928113937378e-01 -1.839619427919387817e-01 -1.900828927755355835e-01 -5.221323966979980469e-01 -1.228993162512779236e-01
-3.833263516426086426e-01 4.972581863403320312e-01 3.101172745227813721e-01 -3.301598429679870605e-01 2.538373172283172607e-01 6.948211789131164551e-02 -5.497208833694458008e-01 -1.707709133625030518e-01
-7.650306820869445801e-01 3.865831196308135986e-01 3.847731351852416992e-01 -4.295368865132331848e-02 -2.306597307324409485e-02 -1.208771690726280212e-01 -3.035152852535247803e-01 -9.011900424957275391e-02
2.482244372367858887e-01 1.481951773166656494e-01 -1.199737787246704102e-01 -7.171928286552429199e-01 -7.159040123224258423e-02 -3.976235389709472656e-01 -3.632316887378692627e-01 -3.041326701641082764e-01
1.649277657270431519e-01 -2.101983875036239624e-01 6.821513921022415161e-02 -5.645167827606201172e-01 -5.711333751678466797e-01 -2.843935787677764893e-01 -3.867342472076416016e-01 -2.205599248409271240e-01
-1.014951057732105255e-02 -3.996691703796386719e-01 1.063582375645637512e-01 -6.327286958694458008e-01 -3.104522228240966797e-01 -1.549846678972244263e-01 -3.816413283348083496e-01 -4.030548632144927979e-01
-4.381198883056640625e-01 -5.096640437841415405e-02 1.126421391963958740e-01 1.321511864662170410e-01 -6.433707475662231445e-01 -5.408447980880737305e-01 -9.136099368333816528e-02 -2.459984272718429565e-01
-2.359733730554580688e-01 1.606689766049385071e-02 -7.045942544937133789e-02 -3.352481722831726074e-01 -2.975189983844757080e-01 2.565964870154857635e-02 -7.338515520095825195e-01 4.460813403129577637e-01
-3.237726092338562012e-01 -3.248446881771087646e-01 3.301514089107513428e-01 -4.466159641742706299e-01 1.044704318046569824e-01 -5.930435061454772949e-01 6.310006976127624512e-02 -3.385044634342193604e-01
-4.239827096462249756e-01 1.000761613249778748e-01 -2.221980094909667969e-01 -6.146540045738220215e-01 -3.242325782775878906e-01 1.914253532886505127e-01 -4.615174829959869385e-01 1.681762188673019409e-01
9.674622863531112671e-02 3.978952467441558838e-01 1.447152793407440186e-01 -7.273763418197631836e-01 -3.620359301567077637e-02 -5.053690671920776367e-01 -3.970962390303611755e-02 -1.549687683582305908e-01
-2.645104527473449707e-01 2.461763322353363037e-01 2.810065448284149170e-01 -1.500163972377777100e-01 1.942075788974761963e-01 -4.298761188983917236e-01 -5.265516042709350586e-01 5.178756713867187500e-01
-1.848325580358505249e-01 2.211803197860717773e-01 2.943930923938751221e-01 -1.687264591455459595e-01 -1.206208169460296631e-01 -2.384581416845321655e-01 -6.638606786727905273e-01 5.381985306739807129e-01
-5.635738968849182129e-01 4.055899679660797119e-01 2.183582484722137451e-01 -4.043606519699096680e-01 -3.137177526950836182e-01 2.502208203077316284e-02 -2.138924784958362579e-02 -4.551825225353240967e-01
-2.801748812198638916e-01 4.446711242198944092e-01 2.749850153923034668e-01 -5.128437280654907227e-01 2.039152234792709351e-01 1.619635224342346191e-01 -5.632682442665100098e-01 -7.709289900958538055e-03
-3.043479621410369873e-01 5.474517345428466797e-01 3.790265619754791260e-01 1.347896158695220947e-01 9.600967168807983398e-02 -4.220349490642547607e-01 -4.786266386508941650e-01 -1.715369820594787598e-01
-3.530626595020294189e-01 3.474979996681213379e-01 6.239459663629531860e-02 1.974493414163589478e-01 -1.638599485158920288e-01 -7.326742261648178101e-02 -7.466741800308227539e-01 -3.492449223995208740e-01
1.856778562068939209e-01 3.494389951229095459e-01 -7.261626422405242920e-02 -6.126164793968200684e-01 -2.228706926107406616e-01 -5.693284273147583008e-01 -1.701953709125518799e-01 -2.450945079326629639e-01
3.672591745853424072e-01 7.659605890512466431e-02 -6.696119904518127441e-02 -4.723850488662719727e-01 -9.298320859670639038e-02 -6.094528436660766602e-01 -3.783065080642700195e-01 -3.292838037014007568e-01
3.826570138335227966e-02 4.250151515007019043e-01 1.378508098423480988e-02 -6.057972311973571777e-01 6.285430397838354111e-03 -5.709187984466552734e-01 -1.213437840342521667e-01 -3.316708207130432129e-01
-5.219767093658447266e-01 4.925549924373626709e-01 -1.372870951890945435e-01 -3.203256726264953613e-01 1.441348791122436523e-01 -1.980496048927307129e-01 -4.189158380031585693e-01 3.577492535114288330e-01
-6.078090667724609375e-01 5.239135026931762695e-01 1.780353933572769165e-01 -4.720122218132019043e-01 -2.543918788433074951e-01 -1.038119420409202576e-01 4.300341755151748657e-02 -1.557220071554183960e-01
-3.894606828689575195e-01 2.988438904285430908e-01 1.997772306203842163e-01 2.924639582633972168e-01 -6.449516862630844116e-02 -2.164857387542724609e-01 -6.726977229118347168e-01 -3.605807125568389893e-01
-1.341132372617721558e-01 6.229308992624282837e-02 6.801053285598754883e-01 -5.827767252922058105e-01 -1.435478925704956055e-01 1.843439936637878418e-01 -3.481872677803039551e-01 -1.175204850733280182e-02
-2.144044935703277588e-01 3.273162618279457092e-02 -3.133426308631896973e-01 -7.538930177688598633e-01 1.107621006667613983e-02 -3.858808279037475586e-01 -7.135167717933654785e-02 -3.637351393699645996e-01
6.593186408281326294e-02 6.685569882392883301e-01 3.130796551704406738e-01 -3.406117260456085205e-01 -8.558069169521331787e-02 -7.047332823276519775e-02 -5.626230239868164062e-01 -7.625052332878112793e-02
-1.022431105375289917e-01 6.170634031295776367e-01 3.592992573976516724e-02 -2.566752135753631592e-01 -1.121100038290023804e-01 -1.493068784475326538e-01 -6.733735203742980957e-01 2.308962047100067139e-01
2.055863477289676666e-02 2.738810181617736816e-01 3.970475196838378906e-01 -4.746162593364715576e-01 -2.893043756484985352e-01 -3.296473324298858643e-01 -3.027410805225372314e-01 -5.075849890708923340e-01
-7.719924449920654297e-01 3.981565535068511963e-01 2.760592997074127197e-01 -5.455221235752105713e-02 1.080226525664329529e-01 -1.816583424806594849e-01 -2.308384329080581665e-01 -2.614563107490539551e-01
1.653182059526443481e-01 -2.541972994804382324e-01 1.963665336370468140e-01 -6.251194477081298828e-01 -2.932846248149871826e-01 -3.020287863910198212e-02 -5.282829403877258301e-01 -3.357210755348205566e-01
-1.221605017781257629e-01 3.453421965241432190e-02 -1.704463958740234375e-01 -1.057459712028503418e-01 1.096543967723846436e-01 8.640222996473312378e-02 -8.966592550277709961e-01 -3.466451168060302734e-01
-3.949148058891296387e-01 2.791757583618164062e-01 9.321134537458419800e-02 2.987854182720184326e-01 1.195786967873573303e-01 -2.775669991970062256e-01 -7.021138668060302734e-01 -2.895438969135284424e-01
-7.384320497512817383e-01 -2.103316783905029297e-01 5.384379029273986816e-01 -1.960507482290267944e-01 -1.937838345766067505e-01 3.425670787692070007e-02 -2.043512463569641113e-01 -4.052547365427017212e-02
3.412034809589385986e-01 -2.840439230203628540e-02 -2.166486233472824097e-01 -4.928021728992462158e-01 -1.974949091672897339e-01 -4.173619449138641357e-01 -5.665629506111145020e-01 -2.424747794866561890e-01
-5.762096866965293884e-02 5.099409222602844238e-01 3.280656039714813232e-01 -9.386674314737319946e-02 -2.141486853361129761e-01 -4.039503037929534912e-01 -4.685160219669342041e-01 4.377891123294830322e-01
-6.911354064941406250e-01 4.048309326171875000e-01 3.635296523571014404e-01 2.084709517657756805e-02 1.032114923000335693e-01 -1.482762843370437622e-01 -4.282972216606140137e-01 -9.888641536235809326e-02
-2.835718691349029541e-01 -7.587675005197525024e-02 -1.786317527294158936e-01 1.493925303220748901e-01 -7.516646981239318848e-01 -2.639237046241760254e-01 -4.523290097713470459e-01 -1.426364034414291382e-01
-5.138193443417549133e-02 1.432354301214218140e-01 1.249298080801963806e-01 -3.150995373725891113e-01 -5.203889012336730957e-01 -1.231150627136230469e-01 -5.388907790184020996e-01 5.343996882438659668e-01
-6.470551490783691406e-01 4.889396429061889648e-01 3.016164302825927734e-01 -3.737601637840270996e-02 1.914524286985397339e-02 -7.905340194702148438e-02 -4.854834973812103271e-01 -8.705264329910278320e-02
-8.564686030149459839e-02 -1.358262002468109131e-01 4.020970165729522705e-01 -8.337379097938537598e-01 1.014811694622039795e-01 -2.980572581291198730e-01 -6.453982740640640259e-02 -1.187980473041534424e-01
-3.392109870910644531e-01 -1.895612776279449463e-01 3.958179950714111328e-01 -5.223043560981750488e-01 -4.064474999904632568e-01 -2.871119976043701172e-02 -3.059338629245758057e-01 3.998866975307464600e-01
-5.932465791702270508e-01 4.124436080455780029e-01 2.837695479393005371e-01 -2.908560931682586670e-01 2.588693797588348389e-01 9.698585607111454010e-03 -4.200988411903381348e-01 -2.631274163722991943e-01
-1.333697438240051270e-01 6.494033336639404297e-01 1.214010789990425110e-01 -2.380483597517013550e-01 -1.508519351482391357e-01 -1.386579424142837524e-01 -6.259230375289916992e-01 2.352034449577331543e-01
-3.515049517154693604e-01 -1.650805175304412842e-01 4.778479933738708496e-01 -2.757126688957214355e-01 2.736409902572631836e-01 -6.847205758094787598e-01 3.142103180289268494e-02 -1.130066253244876862e-02
2.186732366681098938e-02 3.975765109062194824e-01 1.613257452845573425e-02 -7.123679667711257935e-02 9.924044460058212280e-02 -1.484153717756271362e-01 -8.839993476867675781e-01 1.509608477354049683e-01
-6.356752663850784302e-02 1.270717829465866089e-01 -7.452956587076187134e-02 -2.092839181423187256e-01 -2.385371625423431396e-01 -2.088863402605056763e-02 -8.872545957565307617e-01 2.930879294872283936e-01
-1.630390733480453491e-01 1.956134885549545288e-01 -6.437509506940841675e-02 -7.023857831954956055e-01 1.680914759635925293e-01 -5.601186156272888184e-01 7.838991004973649979e-04 -3.093145489692687988e-01
-7.218002676963806152e-01 2.772458791732788086e-01 2.843079157173633575e-02 3.034462220966815948e-02 6.251468509435653687e-02 -1.609184592962265015e-01 -5.447722077369689941e-01 2.717172801494598389e-01
-4.300707280635833740e-01 -1.118669752031564713e-02 -1.861560344696044922e-01 -5.924939513206481934e-01 -1.542778164148330688e-01 1.951711773872375488e-01 -5.576456189155578613e-01 2.373793125152587891e-01
-4.535694420337677002e-01 -4.619572758674621582e-01 -3.883139491081237793e-01 -2.227974236011505127e-01 -1.910026222467422485e-01 -4.653608500957489014e-01 -3.439547419548034668e-01 -9.537542611360549927e-02
-1.515379268676042557e-02 2.331824302673339844e-01 1.295996010303497314e-01 -6.788827776908874512e-01 8.320394158363342285e-02 -6.511659622192382812e-01 -3.739927336573600769e-02 -1.880950778722763062e-01
1.775824278593063354e-01 4.783510565757751465e-01 1.457436382770538330e-01 -1.696251332759857178e-01 2.181383818387985229e-01 -2.105443924665451050e-01 -7.716752886772155762e-01 4.727436974644660950e-02
2.236911207437515259e-01 -4.532194137573242188e-01 2.099882066249847412e-01 -4.407497644424438477e-01 -5.428906064480543137e-03 -1.941000521183013916e-01 -6.435383558273315430e-01 -2.331380993127822876e-01
-1.241773441433906555e-01 -1.687518805265426636e-01 2.719461321830749512e-01 7.723765447735786438e-03 1.881422996520996094e-01 -8.185786008834838867e-01 -2.418982237577438354e-01 -3.436642885208129883e-01
-1.105666235089302063e-01 5.204506516456604004e-01 5.721871256828308105e-01 -2.692815363407135010e-01 -2.347793877124786377e-01 -1.721044629812240601e-02 -4.493944048881530762e-01 -2.441771775484085083e-01
-3.047648370265960693e-01 -3.157916963100433350e-01 3.148419559001922607e-01 -3.747213184833526611e-01 1.138987019658088684e-01 -1.672128885984420776e-01 -5.397214889526367188e-01 4.854071736335754395e-01
8.387853205204010010e-02 -5.038262605667114258e-01 1.632532179355621338e-01 -4.360956549644470215e-01 -2.793413698673248291e-01 -3.330747783184051514e-01 -4.868412911891937256e-01 -3.103343844413757324e-01
-3.691874444484710693e-01 6.439139842987060547e-01 2.793050706386566162e-01 3.074567578732967377e-02 -3.217222690582275391e-01 -3.265570104122161865e-01 -3.641149401664733887e-01 -1.655126065015792847e-01
3.797004818916320801e-01 -1.575835347175598145e-01 -1.214836165308952332e-01 -3.539764881134033203e-01 -2.471980154514312744e-01 -5.323526263236999512e-01 -5.770159363746643066e-01 -1.161192432045936584e-01
-2.521233856678009033e-01 -4.929138123989105225e-01 -1.997116766870021820e-02 -2.026420980691909790e-01 -1.395423859357833862e-01 -3.060129880905151367e-01 -6.329687833786010742e-01 3.718087673187255859e-01
-6.775202602148056030e-02 -3.144185990095138550e-02 5.424990653991699219e-01 -3.485634922981262207e-01 -2.799973450601100922e-02 -7.281928062438964844e-01 5.010422319173812866e-02 -2.122736424207687378e-01
-2.888357341289520264e-01 6.934096813201904297e-01 2.225512415170669556e-01 -4.225547909736633301e-01 -3.928567767143249512e-01 -1.597594916820526123e-01 -1.596440076828002930e-01 4.826455935835838318e-02
-6.155374646186828613e-01 1.113058030605316162e-01 2.593321166932582855e-02 2.988120317459106445e-01 -2.873910367488861084e-01 -4.905413985252380371e-01 -3.899355530738830566e-01 2.085410803556442261e-01
-3.801379203796386719e-01 5.826653242111206055e-01 5.372493863105773926e-01 -1.469672918319702148e-01 -1.706109344959259033e-01 -1.166191324591636658e-01 -4.035745859146118164e-01 -1.340060494840145111e-02
-8.526696264743804932e-02 4.158664941787719727e-01 -1.208236739039421082e-01 -6.327771544456481934e-01 -4.827433265745639801e-03 -4.834831058979034424e-01 -7.944244146347045898e-02 -4.058189094066619873e-01
-5.178816318511962891e-01 5.140519738197326660e-01 -3.591431379318237305e-01 -2.020219862461090088e-01 -9.713399410247802734e-02 -3.475965559482574463e-01 -3.314852714538574219e-01 2.400240600109100342e-01
-6.168123483657836914e-01 9.732759743928909302e-02 2.422246634960174561e-01 -3.690160214900970459e-01 -2.841903269290924072e-01 1.434497069567441940e-02 -8.551518432796001434e-03 -5.780840516090393066e-01
-7.815345376729965210e-02 2.481939345598220825e-01 -6.397166848182678223e-02 -5.628640651702880859e-01 -8.947185426950454712e-02 -6.073253750801086426e-01 4.610281437635421753e-03 -4.842654466629028320e-01
4.290324822068214417e-02 3.638974726200103760e-01 3.668127059936523438e-01 -3.159630810841917992e-03 -3.249832093715667725e-01 -3.417658507823944092e-01 -5.602857470512390137e-01 4.414049088954925537e-01
-6.802260875701904297e-01 3.624786436557769775e-01 -6.387710571289062500e-02 -1.428991742432117462e-02 1.026906892657279968e-01 -2.412593513727188110e-01 -5.106458067893981934e-01 2.685264050960540771e-01
-6.686628460884094238e-01 5.700048208236694336e-01 7.609952241182327271e-02 -1.707754284143447876e-02 3.022335842251777649e-02 -2.161754220724105835e-01 -3.832065165042877197e-01 -1.655573844909667969e-01
-7.927488535642623901e-02 -5.395101383328437805e-02 -6.097647175192832947e-02 -4.240528345108032227e-01 -2.157807163894176483e-02 -2.546240389347076416e-02 -7.784479260444641113e-01 4.474044442176818848e-01
-1.866891086101531982e-01 8.780096471309661865e-02 -1.559146344661712646e-01 -2.717330455780029297e-01 -4.927924275398254395e-01 -3.757371008396148682e-01 -9.816140681505203247e-02 -6.823721528053283691e-01
-5.573068857192993164e-01 -2.800269424915313721e-01 -1.034704595804214478e-01 7.083059847354888916e-02 -1.280272845178842545e-02 -5.180582776665687561e-02 -6.192045211791992188e-01 -4.571746885776519775e-01
-5.214396715164184570e-01 -3.983150124549865723e-01 -7.605215907096862793e-02 -5.746496319770812988e-01 5.892028287053108215e-02 1.224932149052619934e-01 -4.632609188556671143e-01 -1.878498122096061707e-02
-3.367349803447723389e-01 3.427706360816955566e-01 -4.647640138864517212e-02 1.929660886526107788e-01 -2.441894263029098511e-02 -1.332697123289108276e-01 -8.052676320075988770e-01 -2.508160173892974854e-01
-3.962298035621643066e-01 -1.300881206989288330e-01 3.704318106174468994e-01 6.227335706353187561e-02 -5.315458178520202637e-01 -3.004410266876220703e-01 -2.722192704677581787e-01 -4.879263341426849365e-01
1.336888223886489868e-01 -3.651835322380065918e-01 1.936759054660797119e-01 -4.670431017875671387e-01 -2.149577438831329346e-01 -5.813385248184204102e-01 -2.281037271022796631e-01 -3.961515426635742188e-01
1.483144238591194153e-02 3.823382258415222168e-01 1.540219634771347046e-01 -8.922345191240310669e-02 -3.673303872346878052e-02 -5.675843358039855957e-02 -9.030115008354187012e-01 4.374123364686965942e-02
-1.151791214942932129e-01 1.322525143623352051e-01 3.248631358146667480e-01 -5.440795421600341797e-01 -1.498396545648574829e-01 -7.102267146110534668e-01 1.625016927719116211e-01 -1.200156062841415405e-01
-5.384403467178344727e-01 -2.032409906387329102e-01 -4.018760472536087036e-02 -6.125338077545166016e-01 -7.690675556659698486e-02 2.289228290319442749e-01 -4.763442575931549072e-01 8.208753913640975952e-02
1.532239764928817749e-01 -1.154075637459754944e-01 2.318994998931884766e-01 -5.147196650505065918e-01 -5.463874936103820801e-01 -1.435765027999877930e-01 -3.951725065708160400e-01 -4.113090336322784424e-01
-5.636782050132751465e-01 4.028881490230560303e-01 -6.967120617628097534e-02 -4.183453023433685303e-01 1.915512233972549438e-01 -1.257093995809555054e-01 -3.821895718574523926e-01 3.761881291866302490e-01
-3.574468791484832764e-01 -3.564313650131225586e-01 4.140001237392425537e-01 -3.965723514556884766e-01 -4.048674106597900391e-01 9.664210677146911621e-02 -3.316114842891693115e-01 -3.651016652584075928e-01
-2.023203969001770020e-01 -6.011917591094970703e-01 1.436972916126251221e-01 -3.055018782615661621e-01 -2.669331431388854980e-01 -3.475676178932189941e-01 -4.353089332580566406e-01 3.195374310016632080e-01
-1.589844524860382080e-01 -7.463470846414566040e-02 3.129497468471527100e-01 -4.680237174034118652e-01 3.745363354682922363e-01 -6.994393467903137207e-01 -4.746589437127113342e-02 -1.429124623537063599e-01
1.478623747825622559e-01 -4.460631608963012695e-01 8.787097409367561340e-03 -4.113237261772155762e-01 -4.253215193748474121e-01 -5.045682787895202637e-01 -3.929405510425567627e-01 -1.414563804864883423e-01
-6.662563085556030273e-01 4.254117906093597412e-01 2.315431088209152222e-01 -4.120355546474456787e-01 -2.923890054225921631e-01 -1.742298156023025513e-02 -6.121367588639259338e-02 -2.493989318609237671e-01
-7.311809659004211426e-01 -1.194507721811532974e-02 8.073631674051284790e-02 -3.111926019191741943e-01 -4.398828744888305664e-01 -1.004721894860267639e-01 -2.109446823596954346e-01 3.373174369335174561e-01
-1.985418647527694702e-01 -4.166059792041778564e-01 -5.157127231359481812e-02 -2.482697069644927979e-01 -1.971676945686340332e-01 -3.739023804664611816e-01 -5.637577176094055176e-01 4.756283760070800781e-01
-7.815824449062347412e-02 5.539239048957824707e-01 3.579382896423339844e-01 -1.186996996402740479e-01 -1.328025013208389282e-01 -4.044751822948455811e-01 -4.275711178779602051e-01 4.252016544342041016e-01
-5.536859631538391113e-01 -4.675720632076263428e-01 -2.178245037794113159e-01 -1.420080512762069702e-01 -1.553414016962051392e-01 -5.682395696640014648e-01 -2.450873702764511108e-01 -9.979794733226299286e-03
1.160434484481811523e-01 -4.229931533336639404e-01 1.212118789553642273e-01 -3.644553422927856445e-01 -5.810455605387687683e-02 -2.058167308568954468e-01 -5.990428924560546875e-01 -5.054717659950256348e-01
2.820137189701199532e-03 -8.942551910877227783e-02 5.435534119606018066e-01 -5.445645451545715332e-01 -1.757908910512924194e-01 -5.919741988182067871e-01 6.059691682457923889e-02 -1.224183961749076843e-01
-7.019555568695068359e-01 -3.886154592037200928e-01 2.779001370072364807e-02 -3.306955397129058838e-01 4.207272082567214966e-03 -5.756215751171112061e-02 -3.907546401023864746e-01 3.001404404640197754e-01
-3.773590326309204102e-01 -2.809948623180389404e-01 2.369576543569564819e-01 -6.712949872016906738e-01 -1.023223996162414551e-02 1.959743946790695190e-01 -4.710354506969451904e-01 1.071037724614143372e-01
-2.597177624702453613e-01 -3.052459657192230225e-01 -3.384118676185607910e-01 1.616836190223693848e-01 8.997774124145507812e-02 -5.267984867095947266e-01 -6.366192698478698730e-01 -8.837835490703582764e-02
-3.091535568237304688e-01 1.733606494963169098e-02 -2.079609334468841553e-01 -3.715095669031143188e-02 -2.813550643622875214e-02 8.840614557266235352e-02 -8.289789557456970215e-01 -4.045766592025756836e-01
-4.475664496421813965e-01 5.453761816024780273e-01 3.569797575473785400e-01 6.814306974411010742e-02 -3.558878600597381592e-01 -1.573653370141983032e-01 -4.460759460926055908e-01 -1.405965983867645264e-01
-5.998538732528686523e-01 9.112294763326644897e-02 3.210617303848266602e-01 2.505814135074615479e-01 -2.590890787541866302e-02 -1.997384279966354370e-01 -6.171265244483947754e-01 2.111597359180450439e-01
-1.090972349047660828e-01 4.032819867134094238e-01 6.163838505744934082e-01 -1.260654628276824951e-01 -1.696299761533737183e-01 -2.223316729068756104e-01 -5.169092416763305664e-01 2.902397215366363525e-01
-5.252696871757507324e-01 1.285421103239059448e-01 -1.011668294668197632e-01 -3.297992348670959473e-01 -3.582983016967773438e-01 2.277769595384597778e-01 -6.034029722213745117e-01 2.102647125720977783e-01
-4.337161779403686523e-01 -4.881567060947418213e-01 9.884721040725708008e-02 -1.931145191192626953e-01 2.742739021778106689e-02 -1.132508888840675354e-01 -6.375392079353332520e-01 3.263359069824218750e-01
-4.664383828639984131e-01 5.375782251358032227e-01 -2.436869442462921143e-01 8.255212008953094482e-02 -2.491357773542404175e-01 -5.490784049034118652e-01 -2.422889918088912964e-01 -7.061760872602462769e-02
1.568827182054519653e-01 -1.015790998935699463e-01 4.896952509880065918e-01 -1.432195454835891724e-01 2.958996295928955078e-01 -6.840823888778686523e-01 -3.770966529846191406e-01 -8.383980393409729004e-02
-4.545047283172607422e-01 -1.966988295316696167e-02 -9.431852400302886963e-02 1.483931541442871094e-01 -4.721283316612243652e-01 -6.738273501396179199e-01 -5.158423632383346558e-02 -2.872495949268341064e-01
-8.294637799263000488e-01 1.477695256471633911e-01 2.511309385299682617e-01 -6.594423204660415649e-02 3.767169639468193054e-02 -6.672357767820358276e-02 -2.267466336488723755e-01 -4.067597687244415283e-01
-4.112260341644287109e-01 5.264433622360229492e-01 4.635550081729888916e-01 1.169048994779586792e-01 -1.029257923364639282e-01 -3.048990368843078613e-01 -4.625525176525115967e-01 8.768539130687713623e-02
-4.144886434078216553e-01 1.734270900487899780e-01 -1.438558250665664673e-01 -3.520800173282623291e-01 -3.498171865940093994e-01 8.927282691001892090e-02 -6.177756786346435547e-01 3.761369585990905762e-01
-2.117396295070648193e-01 4.874773919582366943e-01 5.211535692214965820e-01 -7.683602720499038696e-02 1.029581576585769653e-01 -1.162267848849296570e-01 -5.364664196968078613e-01 -3.579414188861846924e-01
-4.277366995811462402e-01 -3.073758780956268311e-01 2.879328429698944092e-01 -5.036560297012329102e-01 1.378448456525802612e-01 8.901911228895187378e-02 -5.492013692855834961e-01 2.396642267704010010e-01
-2.122910618782043457e-01 -4.577727988362312317e-02 1.785714775323867798e-01 -7.265864610671997070e-01 4.572022333741188049e-02 -5.335218310356140137e-01 4.407040774822235107e-02 -3.230218291282653809e-01
9.864435344934463501e-02 -4.641595482826232910e-01 1.734181046485900879e-01 -5.771996378898620605e-01 -3.704207241535186768e-01 -3.077517747879028320e-01 -3.622212409973144531e-01 -2.201476544141769409e-01
-5.926209092140197754e-01 3.130308389663696289e-01 -2.156808227300643921e-01 -2.373365908861160278e-01 -1.013401895761489868e-01 -8.265583962202072144e-02 -5.550503730773925781e-01 3.504035770893096924e-01
6.719190627336502075e-02 5.268885493278503418e-01 2.875730395317077637e-01 -3.978826701641082764e-01 -1.689822822809219360e-01 -2.080471441149711609e-02 -6.270637512207031250e-01 2.338117063045501709e-01
-4.204863309860229492e-01 4.101821482181549072e-01 3.307164609432220459e-01 -1.374056935310363770e-01 -9.989936649799346924e-02 -3.926171958446502686e-01 -3.608645796775817871e-01 4.820131659507751465e-01
3.214856684207916260e-01 -1.495433896780014038e-01 -9.930439293384552002e-02 -5.109954476356506348e-01 -3.539339005947113037e-01 -3.429766297340393066e-01 -5.950871109962463379e-01 -7.921665906906127930e-02
1.428363770246505737e-01 -8.673566579818725586e-02 2.578197121620178223e-01 -4.302448332309722900e-01 -5.400922894477844238e-01 -1.703487932682037354e-01 -3.821721076965332031e-01 -5.037053227424621582e-01
-5.156873464584350586e-01 -1.074271202087402344e-01 -4.674019217491149902e-01 -1.720297187566757202e-01 2.334556430578231812e-01 -3.804945051670074463e-01 -3.320573568344116211e-01 -4.061129689216613770e-01
1.601311415433883667e-01 -3.123126737773418427e-02 1.955947726964950562e-01 -6.200830936431884766e-01 -5.525402426719665527e-01 -1.922864019870758057e-01 -2.849370241165161133e-01 -3.565927445888519287e-01
-2.950379550457000732e-01 7.363625168800354004e-01 2.271626144647598267e-01 -7.372149080038070679e-02 -3.393906652927398682e-01 -3.379345834255218506e-01 -2.534325122833251953e-01 -1.416738331317901611e-01
-5.384765863418579102e-01 -4.143573045730590820e-01 -3.744534850120544434e-01 -9.576304256916046143e-02 -9.776160120964050293e-02 -5.315418243408203125e-01 -3.111319541931152344e-01 -8.235626854002475739e-03
-1.063408553600311279e-01 -6.993740797042846680e-02 6.584686040878295898e-01 2.441390044987201691e-02 -6.105734705924987793e-01 -2.998210787773132324e-01 -2.440687417984008789e-01 -1.654126346111297607e-01
-4.148770123720169067e-02 2.380525916814804077e-01 -7.631640136241912842e-02 -2.625138163566589355e-01 -4.813070297241210938e-01 -1.430638581514358521e-01 -6.181226968765258789e-01 4.823616147041320801e-01
-2.809345126152038574e-01 3.754368051886558533e-02 -1.454119533300399780e-01 -3.321232497692108154e-01 -2.498381137847900391e-01 -3.568935990333557129e-01 -4.135397672653198242e-01 6.537649035453796387e-01
8.449882268905639648e-02 4.834923446178436279e-01 3.458423614501953125e-01 -2.309926897287368774e-01 2.219900637865066528e-01 -8.677813410758972168e-02 -7.266933917999267578e-01 -3.517273440957069397e-02
-5.791571736335754395e-01 4.057153761386871338e-01 2.577285170555114746e-01 -4.449571669101715088e-01 -4.361560046672821045e-01 -1.400778908282518387e-02 3.144415840506553650e-02 -2.101048529148101807e-01
1.378332637250423431e-02 3.226999640464782715e-01 1.143040582537651062e-01 1.454995423555374146e-01 -3.540799617767333984e-01 -6.192049980163574219e-01 -2.183093875646591187e-01 -5.522616505622863770e-01
-1.694003790616989136e-01 -7.081127166748046875e-02 2.027148008346557617e-02 2.637584507465362549e-01 -3.651659488677978516e-01 -6.565563082695007324e-01 -3.212622106075286865e-01 -4.782134294509887695e-01
-2.188481837511062622e-01 -4.096173048019409180e-01 4.338062554597854614e-02 -4.099948704242706299e-01 -3.155187070369720459e-01 -3.817807137966156006e-01 -3.206749260425567627e-01 5.159464478492736816e-01
-3.246614709496498108e-02 -6.893171370029449463e-02 5.041311383247375488e-01 -3.010623753070831299e-01 2.673464119434356689e-01 -7.301340699195861816e-01 -1.645767092704772949e-01 -1.332370936870574951e-01
3.371275262907147408e-03 -7.880835980176925659e-02 1.189755573868751526e-01 -5.500569343566894531e-01 1.059358641505241394e-01 -7.883729934692382812e-01 -3.776903450489044189e-02 -2.070722728967666626e-01
-4.903361499309539795e-01 -7.869774103164672852e-02 -3.824158012866973877e-01 -2.149751782417297363e-01 2.764378786087036133e-01 -4.349732697010040283e-01 -1.856007426977157593e-01 -5.107383728027343750e-01
-2.364674210548400879e-01 -5.281399935483932495e-02 -1.287818253040313721e-01 2.246219068765640259e-01 -4.333533644676208496e-01 -6.085077524185180664e-01 -3.318358659744262695e-01 -4.539406299591064453e-01
-1.768064126372337341e-02 1.079091951251029968e-01 9.889250248670578003e-02 2.185233831405639648e-01 -3.608362674713134766e-01 -7.045915126800537109e-01 -2.744617760181427002e-01 -4.780476987361907959e-01
-4.463969171047210693e-01 -3.284576833248138428e-01 -9.829863160848617554e-02 4.720786586403846741e-02 -1.017158776521682739e-01 -7.356134057044982910e-02 -6.522116065025329590e-01 -4.897110760211944580e-01
-2.675019800662994385e-01 4.028041288256645203e-02 2.247653454542160034e-01 2.178927212953567505e-01 -6.764451265335083008e-01 -5.505369901657104492e-01 -2.160564810037612915e-01 -1.465402841567993164e-01
-4.993007183074951172e-01 -4.576395750045776367e-01 -2.950294017791748047e-01 -1.971957981586456299e-01 -2.277275621891021729e-01 -5.451771616935729980e-01 -2.536929845809936523e-01 4.356764629483222961e-02
-5.061294436454772949e-01 -3.832498192787170410e-01 -4.363711923360824585e-02 -6.010128855705261230e-01 -2.666419744491577148e-02 1.175697073340415955e-01 -4.623777270317077637e-01 7.419694960117340088e-02
1.235945299267768860e-01 -1.784736290574073792e-03 1.312688142061233521e-01 -1.381341516971588135e-01 5.919047072529792786e-02 -8.934699892997741699e-01 -2.280360460281372070e-01 -3.075974583625793457e-01
-3.093023002147674561e-01 -2.864499986171722412e-01 3.469905853271484375e-01 -2.549600303173065186e-01 2.857135236263275146e-01 -6.862967610359191895e-01 -1.017260253429412842e-01 -2.718231379985809326e-01
-3.181015551090240479e-01 -1.144009456038475037e-01 -3.877814412117004395e-01 -1.139233261346817017e-01 1.143653839826583862e-01 -2.419873327016830444e-01 -5.622904300689697266e-01 -5.784142017364501953e-01
-2.315020412206649780e-01 1.263549476861953735e-01 3.571313917636871338e-01 -4.002881348133087158e-01 -3.729372322559356689e-01 -6.772001832723617554e-02 -4.913415014743804932e-01 5.075265169143676758e-01
-4.968570172786712646e-01 4.127020835876464844e-01 3.245691657066345215e-01 -4.572076201438903809e-01 -4.797070026397705078e-01 -3.573533520102500916e-02 1.836142502725124359e-02 -1.915542036294937134e-01
-2.450994849205017090e-01 2.014248073101043701e-02 4.275329411029815674e-01 -3.412602841854095459e-01 -2.742424793541431427e-02 -7.217675447463989258e-01 1.603463590145111084e-01 -3.047394156455993652e-01
-5.088093280792236328e-01 2.793167531490325928e-01 8.114574104547500610e-02 -4.407346844673156738e-01 -3.937258943915367126e-02 -1.455920040607452393e-01 -3.229367136955261230e-01 5.789887905120849609e-01
-1.599995046854019165e-01 -6.915143877267837524e-02 -5.362373962998390198e-02 -4.992512762546539307e-01 -1.007772833108901978e-01 -7.459454983472824097e-02 -6.857792139053344727e-01 4.811209142208099365e-01
9.269337169826030731e-03 2.065989822149276733e-01 -2.279865294694900513e-01 -7.793867588043212891e-01 1.515544112771749496e-02 -4.325456023216247559e-01 -1.945932358503341675e-01 -2.694762945175170898e-01
-1.906570494174957275e-01 4.409174621105194092e-01 -4.146867245435714722e-02 1.593691706657409668e-01 -1.166102513670921326e-01 -1.342216879129409790e-01 -8.204867839813232422e-01 -1.931618154048919678e-01
-3.683127760887145996e-01 1.047330349683761597e-01 9.392779320478439331e-02 2.250986844301223755e-01 -2.297621965408325195e-01 -2.709636464715003967e-02 -7.565197944641113281e-01 -4.099240601062774658e-01
-3.195863962173461914e-01 2.730974256992340088e-01 1.844840347766876221e-01 -3.774959743022918701e-01 2.451158612966537476e-01 -2.940177917480468750e-01 -4.737357497215270996e-01 5.251578688621520996e-01
-1.021253168582916260e-01 -2.290692478418350220e-01 5.993430018424987793e-01 4.916900396347045898e-02 -6.058360934257507324e-01 -2.937916815280914307e-01 -3.356489837169647217e-01 9.724609553813934326e-02
-5.625005960464477539e-01 6.185195222496986389e-02 1.264810860157012939e-01 -3.436199203133583069e-02 2.642272412776947021e-01 -3.339327573776245117e-01 -5.083513259887695312e-01 4.720604121685028076e-01
-2.808604836463928223e-01 4.752570092678070068e-01 -1.125579774379730225e-01 7.671210169792175293e-02 -2.973881550133228302e-03 -6.656442880630493164e-01 -4.024222195148468018e-01 2.676927745342254639e-01
-1.738656163215637207e-01 7.042285799980163574e-02 -7.987838238477706909e-02 2.712222039699554443e-01 -6.711898446083068848e-01 -3.871814608573913574e-01 -5.269499421119689941e-01 -8.238787204027175903e-02
-3.276531696319580078e-01 -1.955976784229278564e-01 5.493113994598388672e-01 -4.712595343589782715e-01 -2.825065851211547852e-01 1.167026087641716003e-01 -4.162599444389343262e-01 -2.526942193508148193e-01
1.261670440435409546e-01 -1.803109049797058105e-01 6.160169839859008789e-01 -5.884203910827636719e-01 -4.885729029774665833e-02 -4.174544215202331543e-01 -9.334246069192886353e-02 -2.012124508619308472e-01
2.858811318874359131e-01 -2.639347910881042480e-01 -1.765966862440109253e-01 -3.805690407752990723e-01 -4.003098607063293457e-02 -5.620217323303222656e-01 -5.577384233474731445e-01 -2.098763883113861084e-01
-8.681688308715820312e-01 1.483710259199142456e-01 3.581010997295379639e-01 -2.327395379543304443e-01 -2.505598776042461395e-02 -7.241683080792427063e-03 -1.404322236776351929e-01 -1.465034484863281250e-01
-1.070915237069129944e-01 4.157944396138191223e-02 1.407203823328018188e-01 -3.120354115962982178e-01 -5.945355296134948730e-01 -8.432912081480026245e-02 -2.433348000049591064e-01 -6.707000732421875000e-01
1.492532342672348022e-01 -7.795747369527816772e-02 -3.973301500082015991e-02 -5.171374082565307617e-01 6.191138178110122681e-02 -6.584422588348388672e-01 -2.262850850820541382e-01 -4.626575708389282227e-01
-2.210276722908020020e-01 4.507094919681549072e-01 3.559927642345428467e-01 -3.579947948455810547e-01 2.089194357395172119e-01 1.038413941860198975e-01 -6.156648993492126465e-01 -2.442189007997512817e-01
-1.711831390857696533e-01 4.349124431610107422e-01 3.908125460147857666e-01 -3.190726339817047119e-01 -1.221454739570617676e-01 -1.966538876295089722e-01 -4.166935682296752930e-01 5.475218892097473145e-01
-4.903200864791870117e-01 -2.886043787002563477e-01 -3.247723579406738281e-01 1.685159504413604736e-01 -6.978382170200347900e-02 -5.918418169021606445e-01 -4.326654076576232910e-01 -8.554049767553806305e-03
-5.017266869544982910e-01 -1.373113244771957397e-01 3.825722262263298035e-02 5.915160104632377625e-02 -6.555665731430053711e-01 -5.284589529037475586e-01 -3.794722491875290871e-03 -1.241070553660392761e-01
-1.659358739852905273e-01 1.141871064901351929e-01 -2.415358722209930420e-01 -1.280936598777770996e-01 -1.108277142047882080e-01 6.905610114336013794e-02 -8.393696546554565430e-01 -4.038394391536712646e-01
1.522953659296035767e-01 -3.880789577960968018e-01 -3.882066160440444946e-02 -2.827096283435821533e-01 -2.126540616154670715e-02 -4.598566293716430664e-01 -5.734311342239379883e-01 -4.516919851303100586e-01
-6.088009104132652283e-02 1.785455495119094849e-01 -1.324007809162139893e-01 -7.174564599990844727e-01 2.106654345989227295e-01 -5.608119964599609375e-01 -9.798672050237655640e-02 -2.522894740104675293e-01
-1.942990571260452271e-01 6.816861033439636230e-01 3.459643721580505371e-01 1.944760419428348541e-02 -2.871667742729187012e-01 -3.329925239086151123e-01 -4.259462654590606689e-01 -5.199298262596130371e-02
-2.500664889812469482e-01 7.164381444454193115e-02 4.702001810073852539e-02 2.796163856983184814e-01 -6.540421247482299805e-01 -3.794120848178863525e-01 -5.154380202293395996e-01 -1.205681562423706055e-01
-5.888341665267944336e-01 2.775359451770782471e-01 6.457515060901641846e-02 2.302920222282409668e-01 -1.664803326129913330e-01 -4.080602824687957764e-01 -4.539395868778228760e-01 3.446063697338104248e-01
1.634318232536315918e-01 1.389305852353572845e-02 -1.393381389789283276e-03 -7.425957918167114258e-01 -3.784961402416229248e-01 -1.918490976095199585e-01 -3.674837052822113037e-01 -3.264000415802001953e-01
2.968320548534393311e-01 -2.418086677789688110e-01 -1.389548629522323608e-01 -3.152829110622406006e-01 -3.456796109676361084e-01 -3.879849314689636230e-01 -6.634995937347412109e-01 -1.563615649938583374e-01
-1.555373221635818481e-01 -2.752256989479064941e-01 -3.293669223785400391e-02 -3.851066529750823975e-01 -1.655000746250152588e-01 -1.993659883737564087e-01 -6.488556861877441406e-01 5.123632550239562988e-01
-1.269543766975402832e-01 1.436233520507812500e-01 2.163489907979965210e-01 -7.547807097434997559e-01 -1.484642922878265381e-01 -5.265417695045471191e-01 1.002295836806297302e-01 -1.934431940317153931e-01
-2.243211865425109863e-01 5.788666382431983948e-02 -2.389719635248184204e-01 -2.932902276515960693e-01 -3.424405157566070557e-01 -3.142195641994476318e-01 -5.196982026100158691e-01 5.631312727928161621e-01
-4.182035028934478760e-01 -2.910145521163940430e-01 4.614842236042022705e-01 -3.928560316562652588e-01 -1.404517050832509995e-02 2.131663709878921509e-01 -3.994341790676116943e-01 -4.097901582717895508e-01
-1.817060559988021851e-01 3.250876665115356445e-01 -1.808730959892272949e-01 -6.960796713829040527e-01 -8.208820223808288574e-02 -4.227576553821563721e-01 -4.172071069478988647e-02 -3.960501253604888916e-01
-9.414775669574737549e-02 1.681965142488479614e-01 2.150202095508575439e-01 -7.576872110366821289e-01 -1.685896515846252441e-01 -4.226699471473693848e-01 5.656484514474868774e-02 -3.636629581451416016e-01
-4.556545615196228027e-01 -3.613373935222625732e-01 4.543131589889526367e-01 -4.015632569789886475e-01 2.256559282541275024e-01 -4.175500273704528809e-01 2.772500924766063690e-02 -2.610045373439788818e-01
8.264093846082687378e-02 1.578251272439956665e-01 -1.490622609853744507e-01 -5.873947143554687500e-01 -3.854088187217712402e-01 -3.353291153907775879e-01 -2.916718125343322754e-01 -5.049272775650024414e-01
-4.936203360557556152e-01 -1.554242968559265137e-01 -2.713584601879119873e-01 -5.974643826484680176e-01 1.131950761191546917e-03 1.024160534143447876e-01 -4.942654967308044434e-01 2.163209021091461182e-01
-1.207647919654846191e-01 -1.223930791020393372e-01 -1.282033920288085938e-01 -4.815772473812103271e-01 -5.496599897742271423e-02 -2.066313773393630981e-01 -5.951933264732360840e-01 5.675474405288696289e-01
-8.950679004192352295e-02 1.023863032460212708e-01 -3.181762397289276123e-01 -8.006726503372192383e-01 -5.196456238627433777e-02 -2.812358736991882324e-01 -2.125027030706405640e-01 -3.350247740745544434e-01
-9.778619557619094849e-02 -1.067123711109161377e-01 -6.564146280288696289e-02 -4.347201287746429443e-01 5.264101549983024597e-02 -7.628520578145980835e-02 -7.447838187217712402e-01 4.716634452342987061e-01
-3.968019038438796997e-02 -3.471909463405609131e-01 3.357240855693817139e-01 -5.234129428863525391e-01 8.027644455432891846e-02 -2.361764945089817047e-02 -6.555162072181701660e-01 -2.334704846143722534e-01
-2.121530771255493164e-01 -3.896192610263824463e-01 -1.470661908388137817e-01 -4.324559569358825684e-01 -1.809972077608108521e-01 -2.729117274284362793e-01 -5.392555594444274902e-01 4.432877004146575928e-01
-2.076393067836761475e-01 -1.944346129894256592e-01 8.614800125360488892e-02 2.202771753072738647e-01 -4.600232243537902832e-01 -5.911448001861572266e-01 -3.168497383594512939e-01 -4.490773081779479980e-01
1.060360893607139587e-01 -1.297727972269058228e-01 4.870037138462066650e-01 -7.146756350994110107e-02 3.514829874038696289e-01 -6.322691440582275391e-01 -4.326244592666625977e-01 -1.384440511465072632e-01
-3.804934620857238770e-01 8.164611458778381348e-02 1.228122711181640625e-01 -2.286255657672882080e-01 -4.314569532871246338e-01 -1.424440145492553711e-01 -5.242273807525634766e-01 5.476737022399902344e-01
-3.590928316116333008e-01 -3.513350486755371094e-01 3.896855562925338745e-02 -5.588670074939727783e-02 -6.279034912586212158e-02 6.590057909488677979e-02 -6.999900937080383301e-01 -4.946740567684173584e-01
-2.616046965122222900e-01 1.021963804960250854e-01 -2.103224582970142365e-02 -7.735691964626312256e-02 -4.141147434711456299e-01 -8.066804409027099609e-01 1.483404338359832764e-01 -2.654490172863006592e-01
-8.199312090873718262e-01 -1.046662335284054279e-03 1.745447069406509399e-01 -1.827566027641296387e-01 -1.420668512582778931e-01 1.043859571218490601e-01 -3.564553260803222656e-01 -3.251246511936187744e-01
-3.889041244983673096e-01 -3.641296029090881348e-01 3.272000849246978760e-01 -6.573045849800109863e-01 8.611488342285156250e-02 5.375555530190467834e-02 -3.999680876731872559e-01 8.230591565370559692e-02
-8.751521110534667969e-01 3.102447092533111572e-01 1.857368797063827515e-01 -4.210274294018745422e-02 -7.418408244848251343e-02 -8.154668658971786499e-02 -2.953436374664306641e-01 -4.696060717105865479e-02
-1.111341789364814758e-01 -9.623318165540695190e-02 -7.088165730237960815e-02 1.829276084899902344e-01 -3.257033526897430420e-01 -4.252820014953613281e-01 -5.697113871574401855e-01 -5.730473399162292480e-01
-2.163120210170745850e-01 -3.116077482700347900e-01 -1.782434880733489990e-01 -4.200609326362609863e-01 -2.434052228927612305e-01 -3.263047039508819580e-01 -4.718769788742065430e-01 5.094104409217834473e-01
-2.516637742519378662e-01 2.214611321687698364e-01 1.810237914323806763e-01 3.421587646007537842e-01 -3.655458390712738037e-01 -7.455499172210693359e-01 -1.919357031583786011e-01 -1.070997193455696106e-01
8.722408860921859741e-02 -1.989659368991851807e-01 4.006169438362121582e-01 -1.488883495330810547e-01 2.563985586166381836e-01 -7.570788860321044922e-01 -3.216777443885803223e-01 -1.666065454483032227e-01
-3.683523833751678467e-01 -5.201295614242553711e-01 -2.440999448299407959e-01 -1.382612735033035278e-01 -1.602264940738677979e-01 -6.489065885543823242e-01 -2.612033486366271973e-01 1.006249524652957916e-02
-1.737085431814193726e-01 -1.452305018901824951e-01 3.118456304073333740e-01 -5.582407116889953613e-01 -4.913575947284698486e-01 2.013826221227645874e-01 -3.906697332859039307e-01 -3.244114518165588379e-01
-2.419480234384536743e-01 4.956728219985961914e-02 7.932861149311065674e-02 -3.901999890804290771e-01 2.341462522745132446e-01 -8.326801657676696777e-01 4.774219170212745667e-02 -1.731908917427062988e-01
2.359925396740436554e-02 6.790276765823364258e-01 4.525762498378753662e-01 -4.147851765155792236e-01 -1.980096697807312012e-01 -1.910960823297500610e-01 -2.658941149711608887e-01 -1.227500140666961670e-01
-9.103559702634811401e-02 2.851956188678741455e-01 7.224766016006469727e-01 -3.767955303192138672e-01 5.738252773880958557e-02 3.197509050369262695e-02 -4.294304847717285156e-01 -2.402142882347106934e-01
-1.096232905983924866e-01 1.832541376352310181e-01 2.290253192186355591e-01 -7.325354218482971191e-01 -1.574373543262481689e-01 -4.330692291259765625e-01 7.719752192497253418e-02 -3.834640681743621826e-01
-1.678551733493804932e-02 3.393433690071105957e-01 6.104544177651405334e-02 -5.420635938644409180e-01 -1.315348222851753235e-02 -7.192493677139282227e-01 1.057622209191322327e-02 -2.634394168853759766e-01
-1.605166196823120117e-01 -2.064226567745208740e-01 3.515596687793731689e-01 -2.701716125011444092e-01 1.274402737617492676e-01 -8.093091845512390137e-01 -7.230251282453536987e-02 -2.420477569103240967e-01
-6.394278407096862793e-01 1.212416514754295349e-01 -2.760195434093475342e-01 -2.018214166164398193e-01 -4.953819215297698975e-01 4.114875197410583496e-02 -4.276075959205627441e-01 1.719567328691482544e-01
-3.423947989940643311e-01 -1.158021688461303711e-01 -3.462029099464416504e-01 -2.099477350711822510e-01 3.739117085933685303e-01 -2.635530829429626465e-01 -4.694488942623138428e-01 -5.251367688179016113e-01
-2.081471085548400879e-01 4.575313031673431396e-01 5.350316688418388367e-02 5.127886310219764709e-02 7.512822002172470093e-02 -6.753822565078735352e-01 -4.024973809719085693e-01 3.435960114002227783e-01
-4.120302498340606689e-01 1.285018771886825562e-01 -1.271044462919235229e-01 -2.787209749221801758e-01 -5.446349978446960449e-01 1.022511795163154602e-01 -5.996649265289306641e-01 2.306447923183441162e-01
-2.999181747436523438e-01 -3.109474480152130127e-01 4.724937677383422852e-01 -4.011583328247070312e-01 1.447648461908102036e-02 2.382542937994003296e-01 -6.100090742111206055e-01 9.829079732298851013e-03
-2.195681631565093994e-01 1.184384524822235107e-01 -1.649492532014846802e-01 -8.360266685485839844e-01 1.707833707332611084e-01 -3.674232959747314453e-01 -8.168438822031021118e-02 -2.019262164831161499e-01
-3.709275424480438232e-01 6.590585112571716309e-01 -2.598711550235748291e-01 -2.077161818742752075e-01 -6.384180486202239990e-02 -3.005798161029815674e-01 -4.085644185543060303e-01 2.366992086172103882e-01
-1.167675331234931946e-01 1.544180214405059814e-01 1.685481369495391846e-01 3.118751049041748047e-01 -4.579446315765380859e-01 -7.362709641456604004e-01 -2.273931801319122314e-01 -1.825648546218872070e-01
1.241848617792129517e-01 -1.410133540630340576e-01 4.523096978664398193e-01 -1.487397849559783936e-01 2.290242910385131836e-01 -7.355222105979919434e-01 -3.442737162113189697e-01 -1.612959504127502441e-01
-4.739146232604980469e-01 -2.942301034927368164e-01 -3.400683999061584473e-01 1.218353807926177979e-01 -7.681253366172313690e-03 -6.415969729423522949e-01 -3.352352380752563477e-01 -1.850811243057250977e-01
-6.713514328002929688e-01 1.277536451816558838e-01 -1.115925982594490051e-01 -2.790423631668090820e-01 -2.331270277500152588e-01 -9.896671772003173828e-02 -4.102886319160461426e-01 4.584424197673797607e-01
-1.326247453689575195e-01 1.009116619825363159e-01 4.230954051017761230e-01 1.320155858993530273e-01 -1.545766890048980713e-01 -2.015861272811889648e-01 -7.646891474723815918e-01 3.556815981864929199e-01
-3.993225693702697754e-01 2.990441322326660156e-01 -2.587882578372955322e-01 -2.584737539291381836e-01 -2.346471548080444336e-01 1.612884104251861572e-01 -7.322844266891479492e-01 4.511551000177860260e-03
-5.467450618743896484e-01 -1.131521463394165039e-01 -2.171573191881179810e-01 -4.600922465324401855e-01 -3.601127862930297852e-01 1.336077749729156494e-01 -4.720813632011413574e-01 2.429634779691696167e-01
-1.956869848072528839e-03 -4.438652694225311279e-01 -1.267698854207992554e-01 -1.486615389585494995e-01 -1.619178801774978638e-01 -4.117498099803924561e-01 -6.957587599754333496e-01 2.915019989013671875e-01
-6.839777231216430664e-01 3.274540007114410400e-01 -2.425896525382995605e-01 -1.774939149618148804e-01 2.069092243909835815e-01 -5.454225838184356689e-02 -5.293074250221252441e-01 -9.296168386936187744e-02
-4.069036543369293213e-01 -5.264289304614067078e-02 -1.817340403795242310e-01 8.824079483747482300e-02 -5.747418105602264404e-02 -4.184775054454803467e-02 -7.329653501510620117e-01 -4.985496997833251953e-01
-1.393602192401885986e-01 -1.557753086090087891e-01 -1.121434941887855530e-01 -4.473648667335510254e-01 -1.597553491592407227e-01 1.403872817754745483e-01 -6.305208802223205566e-01 -5.484654903411865234e-01
-1.996001005172729492e-01 -4.285421594977378845e-02 -2.461699098348617554e-01 -3.677930533885955811e-01 -2.177484929561614990e-01 -2.964071333408355713e-01 -5.541409254074096680e-01 5.657808780670166016e-01
-4.326384663581848145e-01 2.408138103783130646e-02 -1.686029285192489624e-01 6.791782379150390625e-02 -6.612559556961059570e-01 -5.749114751815795898e-01 -2.334522269666194916e-02 -1.042908281087875366e-01
-3.319509923458099365e-01 5.166853666305541992e-01 7.616228610277175903e-02 -6.398466974496841431e-02 -1.065000742673873901e-01 -1.634161323308944702e-01 -7.205091118812561035e-01 2.361559569835662842e-01
-4.378083646297454834e-01 -1.060142293572425842e-01 -2.988987267017364502e-01 -2.689847946166992188e-01 3.889656662940979004e-01 -4.585609436035156250e-01 -2.862603068351745605e-01 -4.380345642566680908e-01
7.630412280559539795e-02 -1.275084465742111206e-01 4.576542675495147705e-01 -1.277208626270294189e-01 2.480231821537017822e-01 -7.552181482315063477e-01 -2.994437813758850098e-01 -1.749931573867797852e-01
-6.633375287055969238e-01 6.562639772891998291e-02 3.382500708103179932e-01 1.102645844221115112e-01 -1.401054412126541138e-01 -2.416878193616867065e-01 -4.073865711688995361e-01 4.302309751510620117e-01
-6.404265761375427246e-01 2.614785134792327881e-01 -3.311311900615692139e-01 -1.355075240135192871e-01 -3.618399798870086670e-01 -3.358428776264190674e-01 -1.999453008174896240e-01 3.313247859477996826e-01
2.910716235637664795e-01 -1.944277137517929077e-01 -2.094301581382751465e-01 -3.343929946422576904e-01 -3.996004462242126465e-01 -3.811430633068084717e-01 -6.394103765487670898e-01 -8.943886309862136841e-02
-1.326963752508163452e-01 -2.650170028209686279e-01 5.726110339164733887e-01 -2.949654683470726013e-02 3.173671960830688477e-01 -5.776847004890441895e-01 -3.394897580146789551e-01 -1.836011707782745361e-01
1.284215897321701050e-01 1.375572476536035538e-02 1.562555432319641113e-01 -6.678442005068063736e-03 -4.468398094177246094e-01 -4.931168556213378906e-01 -3.168371021747589111e-01 -6.447032690048217773e-01
-2.411149889230728149e-01 8.631194382905960083e-02 2.692621052265167236e-01 -4.673727154731750488e-01 2.516409456729888916e-01 -7.429310679435729980e-01 1.074410155415534973e-01 -1.290777772665023804e-01
-2.846561670303344727e-01 -2.140085101127624512e-01 4.473161399364471436e-01 -5.744926333427429199e-01 -2.356592565774917603e-01 2.893044054508209229e-01 -3.820359110832214355e-01 -2.405287325382232666e-01
-4.230292886495590210e-02 1.063722148537635803e-01 5.641344189643859863e-01 -2.017737738788127899e-02 -5.351437330245971680e-01 -4.613422751426696777e-01 -2.134306579828262329e-01 3.513863682746887207e-01
-4.198940396308898926e-01 3.175060153007507324e-01 -3.957980275154113770e-01 8.195506036281585693e-02 -1.157845184206962585e-01 -9.812434017658233643e-02 -7.151930928230285645e-01 -1.580204665660858154e-01
-5.202218294143676758e-01 4.537619650363922119e-01 -3.635781109333038330e-01 -1.197769213467836380e-02 -3.536477982997894287e-01 -4.729557037353515625e-01 -1.861706674098968506e-01 8.788336068391799927e-02
-1.888868957757949829e-01 -5.910997986793518066e-01 2.765341103076934814e-01 -1.236831769347190857e-01 -3.823295235633850098e-01 -3.477806746959686279e-01 -4.320351183414459229e-01 2.633867859840393066e-01
-2.176504582166671753e-01 2.198975831270217896e-01 4.023379459977149963e-02 -4.361958801746368408e-01 -1.890356540679931641e-01 3.587303683161735535e-02 -6.475919485092163086e-01 5.059556365013122559e-01
-3.693555891513824463e-01 2.858186960220336914e-01 -1.559032946825027466e-01 -3.479100465774536133e-01 9.589115530252456665e-02 -1.404489874839782715e-01 -6.393658518791198730e-01 4.459006786346435547e-01
1.361996978521347046e-01 6.309777498245239258e-01 2.821744084358215332e-01 -2.717503607273101807e-01 3.263359889388084412e-02 -1.850250512361526489e-01 -5.936535000801086426e-01 -2.052375674247741699e-01
-5.360049605369567871e-01 -2.642801105976104736e-01 -4.849117398262023926e-01 -3.992565721273422241e-02 3.643530979752540588e-02 -4.920471012592315674e-01 -3.884063959121704102e-01 -1.087372675538063049e-01
-2.830993831157684326e-01 -5.774098634719848633e-01 -2.720361649990081787e-01 -2.303427010774612427e-01 -2.413477748632431030e-01 -5.510349273681640625e-01 -3.119606673717498779e-01 1.354980748146772385e-02
-3.880882859230041504e-01 -1.655382513999938965e-01 -2.054638564586639404e-01 -3.427979946136474609e-01 -2.171026021242141724e-01 2.097881138324737549e-01 -7.554439902305603027e-01 2.045626752078533173e-02
-5.270545482635498047e-01 -1.913666129112243652e-01 -4.392692744731903076e-01 -5.939190834760665894e-02 1.712000519037246704e-01 -4.871681630611419678e-01 -3.506414294242858887e-01 -3.154610097408294678e-01
6.673572957515716553e-02 3.185231983661651611e-01 3.929289877414703369e-01 -3.342531993985176086e-02 -3.486055433750152588e-01 -5.244952440261840820e-01 -3.239519596099853516e-01 4.868397414684295654e-01
-6.018720865249633789e-01 -3.030285239219665527e-01 3.687931299209594727e-01 -5.122739076614379883e-01 -2.090215981006622314e-01 4.486024379730224609e-02 -2.484458684921264648e-01 2.001576274633407593e-01
-1.806413531303405762e-01 -3.010984957218170166e-01 2.500793933868408203e-01 -2.261922694742679596e-02 3.619687557220458984e-01 -1.320733129978179932e-01 -8.126653432846069336e-01 6.904537975788116455e-02
-5.205171704292297363e-01 -2.733907103538513184e-01 -2.658396363258361816e-01 -4.607621207833290100e-02 -3.407452702522277832e-01 -6.678751707077026367e-01 -4.934529587626457214e-02 -1.301001906394958496e-01
-1.391522679477930069e-02 -1.464397609233856201e-01 6.695581972599029541e-02 1.149867177009582520e-01 -3.988327682018280029e-01 -4.506438076496124268e-01 -4.327736794948577881e-01 -6.412615180015563965e-01
-7.835199125111103058e-03 -2.508497238159179688e-01 1.836704015731811523e-01 -2.186772078275680542e-01 2.056973576545715332e-01 -8.016039729118347168e-01 -2.528713643550872803e-01 -3.265487253665924072e-01
-2.989155352115631104e-01 3.148000314831733704e-02 1.497785151004791260e-01 -4.868666827678680420e-01 3.065347671508789062e-01 -7.153866887092590332e-01 9.363690763711929321e-02 -1.888816505670547485e-01
-3.621369004249572754e-01 -1.930508315563201904e-01 4.285964667797088623e-01 -7.772547006607055664e-02 4.365260303020477295e-01 -6.138510704040527344e-01 -2.138242423534393311e-01 -1.695970743894577026e-01
1.102820970118045807e-02 -1.654938161373138428e-01 4.581977725028991699e-01 -8.086740970611572266e-02 2.919481396675109863e-01 -7.251415848731994629e-01 -3.384061753749847412e-01 -1.744208186864852905e-01
-1.674706041812896729e-01 -1.963935643434524536e-01 2.208686172962188721e-01 -2.837973237037658691e-01 3.284241557121276855e-01 -7.919356226921081543e-01 -1.326809823513031006e-01 -2.267834693193435669e-01
-1.822971850633621216e-01 -4.902991056442260742e-01 1.883109807968139648e-01 -5.216977000236511230e-01 -3.710600435733795166e-01 -3.117586970329284668e-01 -2.430177330970764160e-01 3.532823026180267334e-01
-3.807337582111358643e-02 -4.280493557453155518e-01 -3.606279790401458740e-01 -4.999734759330749512e-01 5.895824730396270752e-02 -5.047143101692199707e-01 -4.122709035873413086e-01 -8.436951786279678345e-02
-2.842202186584472656e-01 -2.242916524410247803e-01 4.104762077331542969e-01 4.216853901743888855e-02 2.778696119785308838e-01 -6.942269206047058105e-01 -2.314409613609313965e-01 -2.931141853332519531e-01
-4.511981606483459473e-01 4.591786861419677734e-02 -1.399356871843338013e-01 2.824793159961700439e-01 -4.837000370025634766e-01 -2.278640568256378174e-01 -6.304180026054382324e-01 -1.077988743782043457e-01
2.237609215080738068e-02 -2.346616387367248535e-01 3.779737651348114014e-01 8.419524133205413818e-02 1.712403744459152222e-01 -1.106659695506095886e-01 -8.639920353889465332e-01 -8.017386496067047119e-02
-5.462351441383361816e-01 1.027388423681259155e-01 1.832960695028305054e-01 -1.786183863878250122e-01 -3.632570207118988037e-01 -1.250020265579223633e-01 -3.782193660736083984e-01 5.787391066551208496e-01
-5.275719761848449707e-01 1.313611567020416260e-01 -2.371367663145065308e-01 -5.889175832271575928e-02 -6.443519592285156250e-01 -2.270782142877578735e-01 -2.959480285644531250e-01 3.006172180175781250e-01
-4.422412216663360596e-01 1.160129159688949585e-02 6.146647334098815918e-01 1.049904078245162964e-01 4.075656831264495850e-02 -1.706822961568832397e-01 -5.339788794517517090e-01 3.154771029949188232e-01
-2.654275000095367432e-01 2.753402292728424072e-01 1.311526298522949219e-01 -9.557545185089111328e-03 3.923751711845397949e-01 -1.054684668779373169e-01 -8.178443312644958496e-01 4.992503672838211060e-02
-6.100108027458190918e-01 -1.718757003545761108e-01 5.480444431304931641e-01 4.686295613646507263e-02 -9.818202257156372070e-02 -1.936493068933486938e-01 -3.590238094329833984e-01 3.460620939731597900e-01
-2.881289459764957428e-02 -2.599719464778900146e-01 2.548924684524536133e-01 -1.374634541571140289e-02 3.400072753429412842e-01 -1.418842077255249023e-01 -8.543202280998229980e-01 -2.873880229890346527e-02
-9.252559393644332886e-02 -2.220293879508972168e-01 -1.396041829138994217e-03 -7.485427707433700562e-02 -1.267141997814178467e-01 -4.093725979328155518e-02 -7.443919181823730469e-01 -6.038917303085327148e-01
-4.118469357490539551e-01 -6.021409034729003906e-01 3.535684570670127869e-02 -3.400536775588989258e-01 -6.408743560314178467e-02 -2.700860500335693359e-01 -4.443849325180053711e-01 2.763880193233489990e-01
-4.507411643862724304e-02 -5.476951599121093750e-01 1.479723155498504639e-01 -1.638486236333847046e-01 -1.923683583736419678e-01 -2.721270322799682617e-01 -6.859552264213562012e-01 2.601212561130523682e-01
-3.443936109542846680e-01 1.022076681256294250e-01 1.042038351297378540e-01 3.518224656581878662e-01 -5.488303303718566895e-01 -5.324025154113769531e-01 -3.820203542709350586e-01 -7.551310956478118896e-02
2.655848264694213867e-01 2.125039696693420410e-01 -1.432362645864486694e-01 -4.657613337039947510e-01 -1.160771846771240234e-01 -6.533653736114501953e-01 -2.905144393444061279e-01 -3.494246602058410645e-01
-2.924557626247406006e-01 -8.485768735408782959e-02 3.015576303005218506e-01 -2.977252602577209473e-01 3.802924752235412598e-01 -3.601870536804199219e-01 -3.708437979221343994e-01 5.619690418243408203e-01
-9.960663318634033203e-02 3.154118545353412628e-03 6.738944649696350098e-01 2.798490040004253387e-02 -5.971655249595642090e-01 -3.467072844505310059e-01 -1.946866363286972046e-01 1.429557055234909058e-01
-7.805052399635314941e-01 3.996781706809997559e-01 1.383394896984100342e-01 -1.632359921932220459e-01 2.251394391059875488e-01 -1.178927198052406311e-01 -2.187537997961044312e-01 -2.698990106582641602e-01
-2.546283602714538574e-01 -3.028872013092041016e-01 2.230508476495742798e-01 -2.798876166343688965e-01 -5.748528987169265747e-02 -2.969565987586975098e-01 -5.799034833908081055e-01 5.362454056739807129e-01
5.126929283142089844e-02 -3.420616686344146729e-01 2.851914763450622559e-01 -3.297334015369415283e-01 6.224086508154869080e-02 -7.603340744972229004e-01 -1.602325290441513062e-01 -2.874904274940490723e-01
-6.234511137008666992e-01 -4.452321827411651611e-01 -2.168305367231369019e-01 -2.751357108354568481e-02 4.125239700078964233e-02 -4.780373275279998779e-01 -3.649357855319976807e-01 4.364589974284172058e-02
1.855681389570236206e-01 -4.665037393569946289e-01 2.955517470836639404e-01 -3.545312285423278809e-01 -7.393115013837814331e-02 -6.191238760948181152e-01 -3.279931843280792236e-01 -1.963053941726684570e-01
-5.247957110404968262e-01 7.887630723416805267e-03 1.406854689121246338e-01 2.750505506992340088e-01 3.227061629295349121e-01 -2.827282845973968506e-01 -6.476680636405944824e-01 -1.597924232482910156e-01
-1.529994159936904907e-01 1.335745453834533691e-01 4.008225202560424805e-01 -3.129772841930389404e-01 -4.970246553421020508e-01 -2.502795755863189697e-01 -2.477260977029800415e-01 5.736671686172485352e-01
-4.135761260986328125e-01 -3.468319475650787354e-01 3.568320572376251221e-01 -3.670706152915954590e-01 -3.530016541481018066e-01 -3.796906471252441406e-01 -2.519288845360279083e-02 4.209308326244354248e-01
-3.817747235298156738e-01 2.498964816331863403e-01 1.303224563598632812e-01 -4.384466409683227539e-01 5.217772126197814941e-01 1.086081713438034058e-01 -4.620665907859802246e-01 -2.915947735309600830e-01
-1.809535026550292969e-01 6.918011307716369629e-01 3.121161758899688721e-01 -3.409479260444641113e-01 -4.161818027496337891e-01 -2.651330530643463135e-01 -1.573104560375213623e-01 8.219167590141296387e-02
-6.653560400009155273e-01 5.841662883758544922e-01 -1.892327517271041870e-01 -1.006585285067558289e-01 6.442278623580932617e-02 -2.613003849983215332e-01 -3.043120801448822021e-01 -7.124600559473037720e-02
5.006883293390274048e-02 1.585496515035629272e-01 5.746541619300842285e-01 -2.061978280544281006e-01 7.510976493358612061e-02 -3.005048632621765137e-01 -5.692229866981506348e-01 4.238525629043579102e-01
-1.088522747159004211e-01 -3.266677260398864746e-01 -9.314326196908950806e-02 -4.179795682430267334e-01 -1.160555928945541382e-01 -2.129527479410171509e-01 -6.379998922348022461e-01 4.818664789199829102e-01
-1.400307416915893555e-01 1.155571863055229187e-01 2.144836336374282837e-01 -6.052373349666595459e-02 9.292830526828765869e-02 1.096750721335411072e-01 -9.430720806121826172e-01 8.557128161191940308e-02
-1.965205073356628418e-01 1.265691816806793213e-01 6.596963405609130859e-01 -2.992727756500244141e-01 -9.829258173704147339e-02 8.757103234529495239e-02 -5.816686749458312988e-01 -2.548094391822814941e-01
-2.383456677198410034e-01 -1.169485505670309067e-02 -1.503355652093887329e-01 3.354789912700653076e-01 -5.199753642082214355e-01 -4.980874955654144287e-01 -5.119493603706359863e-01 -1.653784662485122681e-01
-2.905265986919403076e-01 5.991904437541961670e-02 -6.301532685756683350e-02 3.587602376937866211e-01 -5.791785120964050293e-01 -4.439120590686798096e-01 -4.958147704601287842e-01 -3.140123188495635986e-02
-3.161592781543731689e-01 -1.578392535448074341e-01 3.310466706752777100e-01 9.628280997276306152e-02 3.150367140769958496e-01 -2.306613177061080933e-01 -7.491325139999389648e-01 2.064346224069595337e-01
-1.785639822483062744e-01 5.971683263778686523e-01 -2.197558432817459106e-01 4.809855297207832336e-02 -2.063369452953338623e-01 -5.773310065269470215e-01 -4.294225573539733887e-01 2.467857487499713898e-02
-2.560776472091674805e-01 1.728212982416152954e-01 3.097015805542469025e-02 2.742570936679840088e-01 -6.134559512138366699e-01 -6.046419739723205566e-01 -2.891959249973297119e-01 5.316450446844100952e-02
-1.233452185988426208e-01 -1.217603534460067749e-01 -2.367030978202819824e-01 -1.740873157978057861e-01 -3.427142798900604248e-01 -2.397247105836868286e-01 -7.071877121925354004e-01 4.567169845104217529e-01
-5.352714285254478455e-02 5.087075829505920410e-01 -1.797374784946441650e-01 -1.034339889883995056e-01 3.075714409351348877e-01 -2.292894572019577026e-01 -7.375329732894897461e-01 6.495145708322525024e-02
-8.572999387979507446e-03 -2.557345032691955566e-01 5.916748642921447754e-01 -1.859767921268939972e-02 -5.333001613616943359e-01 -4.360992014408111572e-01 -2.774158418178558350e-01 1.804170459508895874e-01
-4.580586552619934082e-01 2.934204936027526855e-01 -3.416585326194763184e-01 -6.574312597513198853e-02 -5.236155390739440918e-01 -3.803160488605499268e-01 -1.354892402887344360e-01 -3.819201290607452393e-01
-4.663066864013671875e-01 5.325283482670783997e-02 -2.496967166662216187e-01 -1.913631111383438110e-01 1.316855400800704956e-01 1.001785881817340851e-02 -5.817438960075378418e-01 -5.699882507324218750e-01
-1.819086819887161255e-01 -1.724731922149658203e-01 3.852529525756835938e-01 7.975798845291137695e-02 -7.178770303726196289e-01 -2.845313847064971924e-01 -2.773769199848175049e-01 -3.303597271442413330e-01
-6.165923550724983215e-02 4.829233046621084213e-03 -7.264247536659240723e-02 -5.393964648246765137e-01 4.699177294969558716e-02 7.234350591897964478e-02 -7.570732831954956055e-01 3.454674780368804932e-01
-3.890181481838226318e-01 3.486172258853912354e-01 -1.960879266262054443e-01 -1.377248317003250122e-01 -3.441858291625976562e-01 -1.863632649183273315e-01 -5.815091729164123535e-01 4.223318099975585938e-01
-3.081368505954742432e-01 -2.171323746442794800e-01 2.871142923831939697e-01 -3.720563650131225586e-01 4.566542804241180420e-01 -6.166714429855346680e-01 -9.520536661148071289e-02 -1.978988200426101685e-01
-7.006677985191345215e-02 -3.810869902372360229e-02 1.550846248865127563e-01 -3.017684221267700195e-01 -4.983356297016143799e-01 -2.619544267654418945e-01 -4.660683274269104004e-01 5.868090391159057617e-01
-4.087487757205963135e-01 -4.870282113552093506e-01 2.066880017518997192e-01 -4.146073162555694580e-01 -9.039915353059768677e-02 -1.574988961219787598e-01 -5.649714469909667969e-01 1.701120585203170776e-01
-4.770688712596893311e-01 -5.150097608566284180e-01 1.904819607734680176e-01 -1.515298634767532349e-01 -4.289231821894645691e-02 -2.046497315168380737e-01 -5.381001830101013184e-01 3.386037945747375488e-01
3.829838335514068604e-02 -6.598999351263046265e-02 1.745583117008209229e-01 -4.387098848819732666e-01 -4.130892753601074219e-01 -1.930072605609893799e-01 -3.069143295288085938e-01 -6.849457621574401855e-01
-4.947859942913055420e-01 -3.553518056869506836e-01 -4.175853729248046875e-01 -2.821346372365951538e-02 -3.494478389620780945e-02 -5.224649906158447266e-01 -4.230266511440277100e-01 2.441596239805221558e-02
-2.147515863180160522e-01 -5.021795630455017090e-01 2.287790775299072266e-01 -7.596619427204132080e-02 -3.626945614814758301e-01 -3.858204185962677002e-01 -5.273936986923217773e-01 2.916126847267150879e-01
-2.983025014400482178e-01 -2.190431058406829834e-01 2.566398680210113525e-01 -3.733585476875305176e-01 2.734355628490447998e-01 3.685039281845092773e-02 -7.269485592842102051e-01 2.306423485279083252e-01
-3.625804483890533447e-01 -6.474987417459487915e-02 2.674273252487182617e-01 -3.063711225986480713e-01 3.662987351417541504e-01 -7.066345214843750000e-01 -1.535375881940126419e-02 -2.553814351558685303e-01
-1.723930090665817261e-01 1.601784378290176392e-01 2.886638343334197998e-01 -4.688297510147094727e-01 9.984467178583145142e-03 -7.871198654174804688e-01 1.346233338117599487e-01 -6.094637140631675720e-02
1.169176697731018066e-01 -3.899312913417816162e-01 1.789644807577133179e-01 -4.972077310085296631e-01 2.954937331378459930e-02 -5.611245706677436829e-02 -6.991882920265197754e-01 -2.493069469928741455e-01
-6.576008796691894531e-01 5.537372827529907227e-01 -2.354091778397560120e-02 7.959064096212387085e-02 6.651170551776885986e-02 -3.797422945499420166e-01 -3.246381580829620361e-01 5.411833524703979492e-03
-5.160611271858215332e-01 -2.885481156408786774e-02 -2.874211966991424561e-01 -1.634209305047988892e-01 3.512761592864990234e-01 -5.475880503654479980e-01 -2.108932733535766602e-01 -3.947243392467498779e-01
-1.944303810596466064e-01 3.652104139328002930e-01 3.206403255462646484e-01 2.391327619552612305e-01 1.437791287899017334e-01 -3.201958537101745605e-01 -5.746251344680786133e-01 -4.641462266445159912e-01
-4.801987484097480774e-02 -2.762536108493804932e-01 1.340228468179702759e-01 -2.420947253704071045e-01 3.326855599880218506e-01 -7.747684717178344727e-01 -2.673729956150054932e-01 -2.497440278530120850e-01
-4.720996320247650146e-01 1.011241599917411804e-01 -8.514261245727539062e-02 -4.325817525386810303e-01 3.419533371925354004e-01 -3.288554549217224121e-01 -3.593258559703826904e-01 4.672541618347167969e-01
-2.824720144271850586e-01 -3.963463306427001953e-01 -2.131034880876541138e-01 -6.049744486808776855e-01 -1.178965643048286438e-01 -1.495363414287567139e-01 -4.541866183280944824e-01 3.304024934768676758e-01
-6.000971794128417969e-01 4.470217525959014893e-01 -3.275179266929626465e-01 -1.834986805915832520e-01 -9.831873327493667603e-02 -3.708709180355072021e-01 -2.539893388748168945e-01 2.956227660179138184e-01
2.483204193413257599e-02 -4.070383906364440918e-01 4.930475652217864990e-01 -1.633771359920501709e-01 -5.666242241859436035e-01 -4.109833538532257080e-01 -2.145982086658477783e-01 1.670099645853042603e-01
-9.918990731239318848e-02 4.067340493202209473e-02 -9.067874401807785034e-02 3.196132481098175049e-01 -4.969721436500549316e-01 -3.902192413806915283e-01 -6.056362986564636230e-01 -3.347896635532379150e-01
-1.470621079206466675e-01 -3.769691884517669678e-01 4.798738360404968262e-01 -4.173253774642944336e-01 1.205444633960723877e-01 4.064490646123886108e-02 -6.233392953872680664e-01 1.645984798669815063e-01
-3.416773080825805664e-01 -3.984960317611694336e-01 2.033501714468002319e-01 -5.675965547561645508e-01 -9.122409857809543610e-03 2.161306440830230713e-01 -5.557393431663513184e-01 -7.279062271118164062e-02
-7.446222305297851562e-01 1.559807211160659790e-01 -6.477341055870056152e-02 9.557995200157165527e-02 8.189139515161514282e-02 -1.248130276799201965e-01 -4.710908234119415283e-01 -4.045560061931610107e-01
-1.843836307525634766e-01 -1.146275433711707592e-03 4.322456717491149902e-01 -3.448382914066314697e-01 5.680146217346191406e-01 -4.993207454681396484e-01 -2.636836171150207520e-01 -1.369693130254745483e-01
-7.435565590858459473e-01 3.669941127300262451e-01 1.994061768054962158e-01 6.108147650957107544e-02 1.093436330556869507e-01 -1.304426044225692749e-01 -4.542085230350494385e-01 -1.834900081157684326e-01
-4.279593229293823242e-01 -6.181101799011230469e-01 4.763302206993103027e-02 -3.550263047218322754e-01 -3.442731797695159912e-01 -1.022952198982238770e-01 -3.742738664150238037e-01 -1.934132874011993408e-01
-1.306798607110977173e-01 -4.726521670818328857e-03 4.383727908134460449e-01 -5.683275461196899414e-01 -3.776762187480926514e-01 9.068830311298370361e-02 -2.762079238891601562e-01 -4.904885590076446533e-01
-3.721306025981903076e-01 2.400308400392532349e-01 5.564153194427490234e-01 -3.283124864101409912e-01 5.816956236958503723e-02 1.488341838121414185e-01 -4.973713457584381104e-01 -3.370510339736938477e-01
-2.106670737266540527e-01 -4.142916798591613770e-01 3.024484813213348389e-01 -1.544317323714494705e-02 3.615775108337402344e-01 -2.166656702756881714e-01 -7.074812650680541992e-01 1.185580417513847351e-01
-2.302443683147430420e-01 -4.234602674841880798e-02 6.781093031167984009e-02 -6.439816951751708984e-02 4.501231610774993896e-01 -7.522853612899780273e-01 -2.724411189556121826e-01 -3.060730695724487305e-01
-2.566321492195129395e-01 -2.787598967552185059e-01 9.025019407272338867e-02 -3.824540972709655762e-01 -3.708422482013702393e-01 -4.972942471504211426e-01 -1.239235773682594299e-01 5.493942499160766602e-01
2.362074851989746094e-01 -2.574781477451324463e-01 -2.336721569299697876e-01 -4.116840362548828125e-01 -1.616494357585906982e-01 -5.578686594963073730e-01 -5.285908579826354980e-01 -1.925318390130996704e-01
-7.522183656692504883e-01 -9.017679095268249512e-02 2.047618478536605835e-02 -6.683620810508728027e-02 -2.463791668415069580e-01 -2.420954555273056030e-01 -3.996263146400451660e-01 3.770083189010620117e-01
-5.989298820495605469e-01 6.009143590927124023e-01 -2.072741836309432983e-01 -8.868157118558883667e-02 -4.179969802498817444e-02 -1.925406455993652344e-01 -3.873813748359680176e-01 -2.011831551790237427e-01
-1.447068303823471069e-01 -3.465940952301025391e-01 -1.529768109321594238e-01 -3.864692747592926025e-01 -1.153892949223518372e-01 -3.489877283573150635e-01 -5.425184369087219238e-01 5.066940784454345703e-01
-4.297227561473846436e-01 3.649429380893707275e-01 -4.019674956798553467e-01 7.798263430595397949e-02 -1.833630055189132690e-01 -6.311045885086059570e-01 -1.746210604906082153e-01 -2.282287478446960449e-01
-5.187867879867553711e-01 1.396162807941436768e-01 -1.406307965517044067e-01 2.506281435489654541e-01 -5.049727559089660645e-01 -2.577546536922454834e-01 -5.439242124557495117e-01 -1.071800664067268372e-01
4.610468149185180664e-01 -5.099859461188316345e-02 1.636285185813903809e-01 -4.107787907123565674e-01 -1.202498972415924072e-01 -6.363571286201477051e-01 -3.661495149135589600e-01 -1.893294900655746460e-01
-7.854102849960327148e-01 3.253712058067321777e-01 1.363418530672788620e-02 5.141094699501991272e-02 1.441113092005252838e-02 -3.787510395050048828e-01 -3.072895705699920654e-01 1.906523555517196655e-01
-1.407624036073684692e-01 1.994638293981552124e-01 3.277814090251922607e-01 -1.194882020354270935e-01 2.087641209363937378e-01 -3.381923437118530273e-01 -6.666905283927917480e-01 4.650261998176574707e-01
-3.285966515541076660e-01 -4.157042801380157471e-01 4.733307957649230957e-01 -4.783202409744262695e-01 1.138044744729995728e-01 -1.228711754083633423e-01 -3.896340429782867432e-01 2.941400408744812012e-01
-9.203130751848220825e-02 1.612774282693862915e-01 -5.185142755508422852e-01 -9.557106345891952515e-02 8.864052593708038330e-02 -2.615024149417877197e-01 -7.231502532958984375e-01 -2.972238361835479736e-01
-2.514558136463165283e-01 -3.929507136344909668e-01 -9.385387599468231201e-02 -3.487569391727447510e-01 -3.213484585285186768e-01 -2.706178128719329834e-01 -4.950488507747650146e-01 4.799451529979705811e-01
-1.135998368263244629e-01 1.805228367447853088e-02 4.443511366844177246e-01 -1.159239187836647034e-01 -3.828107118606567383e-01 -1.723785698413848877e-01 -5.655206441879272461e-01 5.289715528488159180e-01
-3.693421185016632080e-01 -8.803777396678924561e-03 -1.298776119947433472e-01 -5.143507719039916992e-01 3.863742649555206299e-01 -3.368517383933067322e-02 -5.789256095886230469e-01 3.106598258018493652e-01
-4.446787014603614807e-02 -4.557759761810302734e-01 -2.638118565082550049e-01 -4.263588786125183105e-01 -6.772237271070480347e-02 -6.505970954895019531e-01 -3.175471127033233643e-01 -1.010611429810523987e-01
-3.351019322872161865e-01 1.086997613310813904e-01 -1.879669874906539917e-01 3.459454774856567383e-01 -4.005178511142730713e-01 -3.365308344364166260e-01 -6.304305195808410645e-01 -2.230944335460662842e-01
3.217032924294471741e-02 3.016463518142700195e-01 -3.046088516712188721e-01 -2.177183628082275391e-01 2.068309634923934937e-01 -3.296291530132293701e-01 -7.195016741752624512e-01 -3.141171336174011230e-01
-2.960419952869415283e-01 -1.369845867156982422e-01 5.389227271080017090e-01 -1.466753482818603516e-01 -7.095379829406738281e-01 -2.181570082902908325e-01 -1.749142259359359741e-01 -3.380570793524384499e-03
-9.360760450363159180e-02 -2.301640808582305908e-01 4.603760838508605957e-01 4.785610362887382507e-02 -6.121951937675476074e-01 -2.833150923252105713e-01 -3.412815034389495850e-01 -3.905155062675476074e-01
1.002182625234127045e-02 1.797666400671005249e-01 5.576353073120117188e-01 -4.213145077228546143e-01 6.298192590475082397e-02 -6.736410260200500488e-01 4.673086106777191162e-02 -1.384842097759246826e-01
-3.643198311328887939e-01 6.625758856534957886e-02 -1.549773663282394409e-01 -5.482035279273986816e-01 3.750033974647521973e-01 -6.432583928108215332e-02 -5.208892226219177246e-01 3.496354520320892334e-01
1.216533780097961426e-01 -1.969325989484786987e-01 -7.093163579702377319e-02 -3.257562816143035889e-01 1.104020923376083374e-01 -7.827338576316833496e-01 -2.971450984477996826e-01 -3.494470715522766113e-01
3.175557851791381836e-01 9.670140594244003296e-02 -1.110137626528739929e-01 -2.022461295127868652e-01 1.791040599346160889e-02 -7.478260993957519531e-01 -4.276450872421264648e-01 -3.068138957023620605e-01
-2.662625014781951904e-01 1.759922653436660767e-01 2.116278745234012604e-02 -1.933122128248214722e-01 -1.950047761201858521e-01 -3.063383400440216064e-01 -4.048995971679687500e-01 -7.513321638107299805e-01
-4.674181342124938965e-01 -2.941236495971679688e-01 -9.343529492616653442e-02 -3.819216787815093994e-01 -3.427029550075531006e-01 1.765583008527755737e-01 -5.411669015884399414e-01 -3.145434558391571045e-01
-1.118521094322204590e-01 -5.408002808690071106e-02 5.655731558799743652e-01 5.872479826211929321e-02 -6.571277379989624023e-01 -4.115808904170989990e-01 -1.892194598913192749e-01 1.556379050016403198e-01
-3.736271262168884277e-01 -3.527993261814117432e-01 4.458777308464050293e-01 -2.122512310743331909e-01 3.474528193473815918e-01 -5.781683921813964844e-01 -1.684489548206329346e-01 -9.327708929777145386e-02
-9.710751473903656006e-02 -2.244140952825546265e-01 5.330857038497924805e-01 7.371035218238830566e-02 -5.426978468894958496e-01 -3.141121268272399902e-01 -3.536270260810852051e-01 -3.638066649436950684e-01
-4.775205850601196289e-01 -1.251874119043350220e-01 -2.283786833286285400e-01 -5.860949158668518066e-01 3.092890232801437378e-02 1.679556220769882202e-01 -5.690626502037048340e-01 8.740792423486709595e-02
-3.738615214824676514e-01 -5.805327892303466797e-01 -2.517893016338348389e-01 -3.759644627571105957e-01 -1.254723072052001953e-01 -4.826850593090057373e-01 -2.381247580051422119e-01 -1.141513660550117493e-01
-1.947561949491500854e-01 -3.275154829025268555e-01 2.084089443087577820e-02 -2.131096869707107544e-01 -7.778874784708023071e-02 1.108230054378509521e-01 -7.383165955543518066e-01 -4.954891502857208252e-01
2.290904521942138672e-02 1.310368329286575317e-01 -3.418861925601959229e-01 -7.685384750366210938e-01 -8.795531839132308960e-02 -4.221864640712738037e-01 -2.567434608936309814e-01 -1.512362807989120483e-01
-2.458725720643997192e-01 5.297008156776428223e-01 4.702161848545074463e-01 -3.506377637386322021e-01 -4.060977101325988770e-01 -2.597031593322753906e-01 4.756405204534530640e-02 -2.833551168441772461e-01
-5.636588335037231445e-01 -4.641263186931610107e-01 4.332899153232574463e-01 -2.173928171396255493e-01 1.066289283335208893e-02 -1.222233697772026062e-01 -4.515700638294219971e-01 1.136132180690765381e-01
-6.874188780784606934e-01 2.260720729827880859e-01 1.773140728473663330e-01 -7.550990674644708633e-03 2.277964055538177490e-01 -2.407270222902297974e-01 -5.029605031013488770e-01 2.864254117012023926e-01
-9.631238132715225220e-02 3.078578412532806396e-02 4.015400409698486328e-01 6.956571340560913086e-02 1.917256861925125122e-01 -2.287065982818603516e-01 -8.081814050674438477e-01 2.854463756084442139e-01
-3.248737454414367676e-01 -5.660492554306983948e-02 2.626681327819824219e-01 -4.379931092262268066e-02 -6.974558830261230469e-01 -5.025393366813659668e-01 6.539864093065261841e-02 -2.776191830635070801e-01
-1.413645297288894653e-01 9.328084439039230347e-02 4.512152075767517090e-01 4.886903241276741028e-02 -1.592066884040832520e-01 -1.305681914091110229e-01 -7.737022042274475098e-01 3.525925576686859131e-01
-2.230806052684783936e-01 -2.224980667233467102e-02 3.702917098999023438e-01 -6.882856786251068115e-02 2.937058806419372559e-01 -8.093115687370300293e-01 -1.163614243268966675e-01 -2.304307967424392700e-01
-1.783349066972732544e-01 -1.810105443000793457e-01 1.255337297916412354e-01 2.918570041656494141e-01 -5.279931426048278809e-01 -5.278457403182983398e-01 -4.975408613681793213e-01 -1.718948036432266235e-01
6.185082718729972839e-02 -2.212036997079849243e-01 2.825191318988800049e-01 1.073251068592071533e-01 2.262734174728393555e-01 -2.193274199962615967e-01 -8.661198616027832031e-01 8.024865388870239258e-02
-2.037191838026046753e-01 3.367772102355957031e-01 1.304660290479660034e-01 1.571850776672363281e-01 -1.155111864209175110e-01 -1.113373115658760071e-01 -7.082920670509338379e-01 -5.252948403358459473e-01
-7.471524924039840698e-02 7.573552429676055908e-02 4.321841001510620117e-01 -3.977810442447662354e-01 1.797061413526535034e-01 -7.631004452705383301e-01 1.980852335691452026e-02 -1.692922711372375488e-01
-2.737788856029510498e-01 -4.445593059062957764e-01 -1.868270784616470337e-01 -5.961184855550527573e-03 -9.206392616033554077e-02 -1.048518046736717224e-01 -7.972247004508972168e-01 -1.934818029403686523e-01
2.230948396027088165e-02 -5.795023441314697266e-01 1.055998727679252625e-01 -4.121486842632293701e-01 -2.538504004478454590e-01 -1.935978233814239502e-01 -5.790077447891235352e-01 -2.132873386144638062e-01
-4.856522083282470703e-01 1.442955285310745239e-01 6.053540389984846115e-03 2.464133799076080322e-01 4.136472009122371674e-03 -1.851270198822021484e-01 -6.965100765228271484e-01 -4.039173424243927002e-01
-4.706791341304779053e-01 1.439099013805389404e-01 -1.459217965602874756e-01 -5.725907534360885620e-02 1.966788023710250854e-01 -1.824179589748382568e-01 -4.616545736789703369e-01 -6.693991422653198242e-01
-2.283580005168914795e-01 2.353795915842056274e-01 8.134236335754394531e-01 -1.329092681407928467e-01 -3.386200666427612305e-01 -2.678848505020141602e-01 -1.530028879642486572e-01 -5.736101791262626648e-02
-2.001431435346603394e-01 -5.032348036766052246e-01 2.674162983894348145e-01 -7.332559227943420410e-01 -1.736424714326858521e-01 -2.097036540508270264e-01 -6.963914632797241211e-02 -1.361792236566543579e-01
-9.605822712182998657e-02 -5.094522237777709961e-02 -2.257656678557395935e-02 3.026193082332611084e-01 -4.016161859035491943e-01 -4.428201019763946533e-01 -5.767067670822143555e-01 -4.539968371391296387e-01
-3.629741668701171875e-01 -1.659855991601943970e-01 3.916802704334259033e-01 -6.596379876136779785e-01 -4.343555867671966553e-01 -1.850798726081848145e-01 5.171613022685050964e-02 1.630004048347473145e-01
-1.142352148890495300e-01 1.615875065326690674e-01 5.906951427459716797e-01 -1.415590345859527588e-01 -1.774300187826156616e-01 -1.019106581807136536e-01 -6.217505335807800293e-01 4.042761921882629395e-01
-2.760601639747619629e-01 -6.385398507118225098e-01 5.351635813713073730e-02 -3.126935660839080811e-01 -1.956037245690822601e-02 -2.137643247842788696e-01 -6.070417761802673340e-01 2.896311320364475250e-02
-3.829696178436279297e-01 -5.697264671325683594e-01 1.159549728035926819e-01 -3.536352813243865967e-01 -1.918912231922149658e-01 -9.601710736751556396e-02 -5.554665923118591309e-01 1.888325214385986328e-01
-3.145903944969177246e-01 4.803762435913085938e-01 2.374208569526672363e-01 -9.239877015352249146e-02 -3.741896450519561768e-01 -2.070071995258331299e-01 -5.090418457984924316e-01 4.041927158832550049e-01
7.185725122690200806e-02 1.526934206485748291e-01 -9.564277529716491699e-02 -6.999472379684448242e-01 -2.267035841941833496e-01 -4.518176913261413574e-01 -1.823220551013946533e-01 -4.285703003406524658e-01
-1.537958383560180664e-01 1.222470328211784363e-01 -1.131771802902221680e-01 -1.785291731357574463e-01 -4.200348258018493652e-02 1.178939715027809143e-01 -9.303649663925170898e-01 -1.883573830127716064e-01
-8.256489038467407227e-01 2.590206265449523926e-01 -9.923785179853439331e-02 1.024846807122230530e-01 -3.939272370189428329e-03 -2.615886926651000977e-01 -3.030591011047363281e-01 -2.656540572643280029e-01
-3.585613369941711426e-01 -4.583138227462768555e-01 2.742369771003723145e-01 -4.740605056285858154e-01 -1.120731756091117859e-01 -3.272689506411552429e-02 -5.796681046485900879e-01 1.086115017533302307e-01
-4.740114212036132812e-01 2.005045562982559204e-01 2.895103208720684052e-02 -1.006969213485717773e-01 2.032898515462875366e-01 -2.394012510776519775e-01 -7.442342042922973633e-01 2.675982117652893066e-01
-6.930694580078125000e-01 4.681865870952606201e-01 1.013890281319618225e-01 -6.591647863388061523e-02 6.229742243885993958e-02 -3.822486698627471924e-01 -3.160835504531860352e-01 1.895453482866287231e-01
-2.440020069479942322e-02 4.595728814601898193e-01 -1.231718529015779495e-02 -7.012781500816345215e-02 2.585523426532745361e-01 -1.658997535705566406e-01 -8.298799395561218262e-01 7.407735101878643036e-03
1.744960099458694458e-01 1.355953514575958252e-01 2.458615303039550781e-01 -1.916229575872421265e-01 -5.094329267740249634e-02 -8.017522692680358887e-01 -1.321324408054351807e-01 -4.371921420097351074e-01
-3.294599950313568115e-01 1.926891803741455078e-01 -4.572934284806251526e-02 -5.560737848281860352e-01 3.010390698909759521e-01 -1.755192279815673828e-01 -4.636326432228088379e-01 4.545668363571166992e-01
-2.214534580707550049e-01 -1.845030635595321655e-01 6.907694935798645020e-01 -8.322223275899887085e-02 -5.840380787849426270e-01 -2.391735166311264038e-01 -1.810274124145507812e-01 4.186972975730895996e-02
2.641404606401920319e-02 6.353253722190856934e-01 7.383189350366592407e-02 -1.825379580259323120e-01 -1.616717427968978882e-01 -3.550997376441955566e-01 -5.460488796234130859e-01 3.263277113437652588e-01
-2.143321037292480469e-01 2.714209258556365967e-02 3.967773020267486572e-01 -4.675613716244697571e-02 -4.757487177848815918e-01 -1.585674583911895752e-01 -5.602548122406005859e-01 -4.778499305248260498e-01
-5.325364470481872559e-01 1.473104953765869141e-01 1.220863685011863708e-01 -2.825877666473388672e-01 -1.570639759302139282e-02 -1.881622374057769775e-01 -4.139919579029083252e-01 6.268196702003479004e-01
-1.492480039596557617e-01 -5.899493694305419922e-01 1.525160670280456543e-01 -2.413173615932464600e-01 -1.518955975770950317e-01 -3.606234490871429443e-01 -5.328339338302612305e-01 3.334009349346160889e-01
-4.274770617485046387e-01 5.359995737671852112e-02 -1.911107450723648071e-01 2.790567874908447266e-01 -3.418251574039459229e-01 -3.356899321079254150e-01 -5.418443083763122559e-01 -4.205557703971862793e-01
-4.371829926967620850e-01 4.568596184253692627e-01 1.691486239433288574e-01 -1.495370268821716309e-01 -2.091541290283203125e-01 -3.702076077461242676e-01 -4.019187390804290771e-01 4.547967612743377686e-01
-4.288136959075927734e-01 -2.644600272178649902e-01 -4.723510444164276123e-01 -5.677525699138641357e-02 6.994830071926116943e-02 -5.978254675865173340e-01 -3.890181779861450195e-01 -7.885172218084335327e-02
6.301866471767425537e-02 4.021499752998352051e-01 1.882140785455703735e-01 3.618736937642097473e-02 -3.617196083068847656e-01 -3.345784246921539307e-01 -6.770824193954467773e-01 3.103958368301391602e-01
-2.753118872642517090e-01 -1.754692792892456055e-01 3.141323626041412354e-01 -5.566496849060058594e-01 2.357520908117294312e-02 -2.570638358592987061e-01 -4.158366918563842773e-01 4.952958822250366211e-01
-5.365672111511230469e-01 -3.382201120257377625e-02 6.061451137065887451e-02 4.741952940821647644e-02 9.530930221080780029e-02 2.485136501491069794e-02 -7.870164513587951660e-01 -2.755586802959442139e-01
-3.016200363636016846e-01 -2.609538137912750244e-01 4.032441377639770508e-01 -2.359678894281387329e-01 -6.257442235946655273e-01 -3.805867731571197510e-01 -1.737940460443496704e-01 2.367177307605743408e-01
-7.582671940326690674e-03 -5.293965339660644531e-01 -1.142665594816207886e-01 -2.709427475929260254e-01 -1.850269287824630737e-01 -5.112816691398620605e-01 -5.480630397796630859e-01 1.928681284189224243e-01
-3.669512569904327393e-01 -7.219204213470220566e-03 -3.556968271732330322e-01 -2.009540200233459473e-01 4.139159321784973145e-01 -3.518562018871307373e-01 -4.594623446464538574e-01 -4.383569955825805664e-01
-3.929504454135894775e-01 -5.537176728248596191e-01 -2.682706415653228760e-01 -3.778931498527526855e-01 -1.923243552446365356e-01 -4.519936144351959229e-01 -2.642779946327209473e-01 -1.143880710005760193e-01
6.168620660901069641e-02 1.760905981063842773e-01 2.381298243999481201e-01 -6.962083578109741211e-01 -3.138534724712371826e-02 -5.804639458656311035e-01 -5.295626819133758545e-02 -2.881796360015869141e-01
-8.671443909406661987e-02 5.624096989631652832e-01 2.193718701601028442e-01 8.020967245101928711e-02 -3.410924673080444336e-01 -2.298445403575897217e-01 -6.673367619514465332e-01 8.430485427379608154e-02
-7.720666527748107910e-01 3.654931783676147461e-01 2.466413527727127075e-01 -1.505514234304428101e-01 1.095699220895767212e-01 -1.399872004985809326e-01 -1.847451031208038330e-01 -3.479905724525451660e-01
-3.046963214874267578e-01 -6.987363100051879883e-02 3.866105154156684875e-02 1.820433586835861206e-01 -6.425666213035583496e-01 -5.858908891677856445e-01 -1.700426787137985229e-01 -2.873477935791015625e-01
-1.230698078870773315e-01 3.585667312145233154e-01 -4.452000930905342102e-02 -3.622572720050811768e-01 -3.923246264457702637e-01 -4.618028178811073303e-02 -6.327867507934570312e-01 4.081678688526153564e-01
-6.126547455787658691e-01 -1.430928558111190796e-01 -2.353926897048950195e-01 -5.345695614814758301e-01 -3.165377080440521240e-01 1.363182663917541504e-01 -3.797266185283660889e-01 5.746674723923206329e-03
-2.018174678087234497e-01 -1.179623454809188843e-01 3.580749034881591797e-01 4.906835965812206268e-03 4.331365227699279785e-01 -7.315527796745300293e-01 -2.760721743106842041e-01 -1.346129477024078369e-01
-2.919030487537384033e-01 -5.347234010696411133e-01 -2.675917446613311768e-01 -1.348606944084167480e-01 -1.677237749099731445e-01 -6.374716162681579590e-01 -3.224739432334899902e-01 2.408262901008129120e-02
-1.718653142452239990e-01 5.929360389709472656e-01 2.907980680465698242e-01 -1.852686256170272827e-01 8.126114308834075928e-02 -2.093339525163173676e-02 -6.640913486480712891e-01 -2.279086560010910034e-01
-2.286192923784255981e-01 1.753762811422348022e-01 2.015510499477386475e-01 -1.915359944105148315e-01 -7.023314237594604492e-01 -3.517279922962188721e-01 -1.590945571660995483e-01 4.442685544490814209e-01
-1.030946522951126099e-01 -5.763351917266845703e-01 6.718438118696212769e-02 -3.632606863975524902e-01 -6.373403966426849365e-02 -2.868534326553344727e-01 -6.398534774780273438e-01 1.580438017845153809e-01
-3.496952652931213379e-01 -1.361259073019027710e-02 -2.747442424297332764e-01 -5.292785167694091797e-01 -2.519287355244159698e-02 1.445091813802719116e-01 -6.566085219383239746e-01 2.631645798683166504e-01
2.112471610307693481e-01 -2.300573736429214478e-01 -1.928274929523468018e-01 -4.872400760650634766e-01 -3.493301942944526672e-02 -5.732390880584716797e-01 -4.609303772449493408e-01 -2.925458848476409912e-01
-2.027748376131057739e-01 -4.521248638629913330e-01 -2.878768369555473328e-03 -3.451107740402221680e-01 -3.766748905181884766e-01 -3.882196843624114990e-01 -3.496820926666259766e-01 4.695526659488677979e-01
-9.747071564197540283e-02 -4.458887502551078796e-02 1.596483439207077026e-01 -4.351169466972351074e-01 1.584836989641189575e-01 -3.320236206054687500e-01 -5.027346611022949219e-01 6.209654808044433594e-01
1.475097835063934326e-01 -4.100908339023590088e-01 2.559817135334014893e-01 -4.591969251632690430e-01 -4.685810580849647522e-02 -4.469174742698669434e-01 -3.967346549034118652e-01 -4.175511896610260010e-01
1.079138144850730896e-01 5.987954884767532349e-02 2.442015558481216431e-01 8.360075950622558594e-02 -1.970278099179267883e-02 -7.790766954421997070e-01 -2.667417824268341064e-01 -4.895363152027130127e-01
-7.391899228096008301e-01 -8.408137410879135132e-02 4.922030270099639893e-01 -1.758809685707092285e-01 -3.220828771591186523e-01 -1.752184778451919556e-01 -1.509813815355300903e-01 1.268719732761383057e-01
-4.076989591121673584e-01 -9.138039313256740570e-03 2.827919460833072662e-02 3.474065661430358887e-01 -5.423321127891540527e-01 -3.737504482269287109e-01 -5.233850479125976562e-01 -6.679488718509674072e-02
-1.245763599872589111e-01 -9.836614876985549927e-02 5.512660145759582520e-01 -1.064608246088027954e-01 -5.394539833068847656e-01 -3.997806906700134277e-01 -2.807673513889312744e-01 3.604320883750915527e-01
