# Supplementary material for: Where is your field going? A machine learning approach to study the relative motion of the domains of physics
Source: PLoS One. 2020 Jun 18;15(6):e0233997. doi: 10.1371/journal.pone.0233997 (PMC7302634; doi:10.1371/journal.pone.0233997)
Supplement: S14 Data — (ZIP) [file pone.0233997.s014.zip › 13/Pacs4Run_13_VS_500_embeddings1985-1989ED8.txt]

5.214530229568481445e-01 2.957432568073272705e-01 9.659310430288314819e-02 -4.865751564502716064e-01 -3.267387151718139648e-01 -3.599549531936645508e-01 3.639039993286132812e-01 1.605778634548187256e-01
6.082533597946166992e-01 4.557882845401763916e-01 2.257711440324783325e-01 -5.780581012368202209e-02 -1.829227507114410400e-01 -3.434877395629882812e-01 -4.620920121669769287e-01 -5.474647507071495056e-02
4.624975323677062988e-01 1.898218542337417603e-01 1.692588329315185547e-01 -9.126999974250793457e-02 -7.206836342811584473e-01 -2.095466107130050659e-01 -3.088350296020507812e-01 -2.332621365785598755e-01
6.729395389556884766e-01 5.324238538742065430e-01 -1.284729689359664917e-01 -2.044878751039505005e-01 -1.610557734966278076e-01 2.565960884094238281e-01 3.054657876491546631e-01 1.423611789941787720e-01
7.626378536224365234e-01 3.238594233989715576e-01 1.367149967700242996e-02 -1.768769174814224243e-01 -3.850890994071960449e-01 2.585175633430480957e-01 2.079517245292663574e-01 1.538092941045761108e-01
4.157199859619140625e-01 4.054040312767028809e-01 -7.843784056603908539e-03 -1.429986804723739624e-01 -6.722336411476135254e-01 4.095553755760192871e-01 4.399484768509864807e-02 1.440316587686538696e-01
3.602880537509918213e-01 6.464709043502807617e-01 -3.011896014213562012e-01 1.959477961063385010e-01 -5.065608024597167969e-01 1.622215658426284790e-01 1.927035748958587646e-01 5.570321157574653625e-02
3.865891695022583008e-02 3.113690912723541260e-01 5.543968826532363892e-02 -4.825902357697486877e-02 -4.603701233863830566e-01 -4.083962142467498779e-01 9.826800972223281860e-02 7.125781774520874023e-01
5.169225931167602539e-01 4.237306416034698486e-01 2.096269577741622925e-01 2.509504556655883789e-02 -2.352311015129089355e-01 -5.292454957962036133e-01 -4.157894551753997803e-01 1.883733086287975311e-02
4.769502878189086914e-01 4.033314585685729980e-01 -1.747488826513290405e-01 1.004795655608177185e-01 -3.020662367343902588e-01 -6.543918848037719727e-01 -1.510430276393890381e-01 1.640796363353729248e-01
1.162870898842811584e-01 5.910525321960449219e-01 4.089877009391784668e-01 -2.332431823015213013e-01 -1.958983577787876129e-02 -1.516049057245254517e-01 2.532877922058105469e-01 5.726590752601623535e-01
3.705002367496490479e-01 4.347381889820098877e-01 3.963198363780975342e-01 -6.135600432753562927e-02 -4.369351565837860107e-01 6.777903763577342033e-04 -4.604786336421966553e-01 3.315793871879577637e-01
3.523259460926055908e-01 4.864350855350494385e-01 6.575191020965576172e-02 -5.272240042686462402e-01 -3.226101100444793701e-01 3.755956888198852539e-01 -3.204071521759033203e-01 -9.564901888370513916e-02
2.276801168918609619e-01 6.213089823722839355e-01 1.701208949089050293e-01 -1.966759413480758667e-01 2.534559927880764008e-02 -2.652399837970733643e-01 1.902738511562347412e-01 6.223468780517578125e-01
7.968492507934570312e-01 7.750839740037918091e-02 1.641205549240112305e-01 -8.370266109704971313e-02 -4.929035604000091553e-01 -4.643673077225685120e-02 1.109712868928909302e-01 -2.601100206375122070e-01
4.140997827053070068e-01 3.409926891326904297e-01 -1.791844367980957031e-01 -3.061383366584777832e-01 -6.773865222930908203e-01 2.086075842380523682e-01 -1.044652983546257019e-01 -2.704349458217620850e-01
5.458586215972900391e-01 3.576566874980926514e-01 -8.197277784347534180e-02 -8.738926798105239868e-02 -6.668491363525390625e-01 2.027390748262405396e-01 -2.171529829502105713e-02 2.711110115051269531e-01
3.934136033058166504e-01 6.969785690307617188e-01 -2.056999951601028442e-01 -4.733385518193244934e-02 -4.542974233627319336e-01 1.448368132114410400e-01 -1.849911957979202271e-01 2.308850735425949097e-01
1.992514580488204956e-01 -8.496167510747909546e-02 1.365278959274291992e-01 -2.858418822288513184e-01 -6.295069456100463867e-01 -1.899771541357040405e-01 5.420567393302917480e-01 3.557233214378356934e-01
5.294839739799499512e-01 6.468330025672912598e-01 -3.833426833152770996e-01 2.631888352334499359e-02 -2.889859080314636230e-01 -3.012035600841045380e-02 1.317744404077529907e-01 2.276502996683120728e-01
2.229333221912384033e-01 3.118379116058349609e-01 3.541224300861358643e-01 -4.828689098358154297e-01 -1.263548880815505981e-01 -2.537367045879364014e-01 -1.455261856317520142e-01 6.268708109855651855e-01
5.712570548057556152e-01 3.843833506107330322e-01 2.085992693901062012e-01 3.303638994693756104e-01 -4.961826503276824951e-01 1.892322599887847900e-01 2.645640075206756592e-01 1.458110809326171875e-01
2.312083095312118530e-01 6.882850527763366699e-01 3.561818301677703857e-01 3.571114689111709595e-02 -3.959113061428070068e-01 3.099597096443176270e-01 -3.010384440422058105e-01 -3.493907675147056580e-02
4.290572106838226318e-01 6.596314907073974609e-01 3.110155761241912842e-01 -1.320450901985168457e-01 -2.335237711668014526e-01 3.596104085445404053e-01 -2.645351290702819824e-01 -1.131268218159675598e-01
-2.151750959455966949e-02 3.103414475917816162e-01 -4.859937429428100586e-01 -7.374853640794754028e-02 -4.966895282268524170e-01 -4.459205865859985352e-01 4.176636040210723877e-01 2.039796859025955200e-01
4.351418912410736084e-01 3.443933427333831787e-01 -3.454225659370422363e-01 -2.281921505928039551e-01 -6.832878589630126953e-01 1.866725385189056396e-01 1.355834454298019409e-01 2.333291806280612946e-02
2.066722065210342407e-01 5.573893785476684570e-01 5.885767936706542969e-01 -4.247217476367950439e-01 9.495122730731964111e-02 1.019256003201007843e-02 2.690699994564056396e-01 1.956378221511840820e-01
3.303862810134887695e-01 7.311094552278518677e-02 -3.788330256938934326e-01 -3.024691343307495117e-01 -6.244022846221923828e-01 -2.899417877197265625e-01 3.664140701293945312e-01 2.056545317173004150e-01
3.342565000057220459e-01 2.918374836444854736e-01 -2.959623038768768311e-01 -1.597289741039276123e-01 -8.121638298034667969e-01 3.178967908024787903e-02 -3.123942203819751740e-02 -1.685228198766708374e-01
6.321300268173217773e-01 1.983378678560256958e-01 1.452401876449584961e-01 -7.794178277254104614e-02 -6.259790062904357910e-01 -1.029425039887428284e-01 -2.822302579879760742e-01 -2.276034057140350342e-01
4.075494408607482910e-01 5.346318483352661133e-01 -1.391137689352035522e-01 3.590314462780952454e-02 -4.738118052482604980e-01 1.405047029256820679e-01 7.951773703098297119e-02 -5.261827707290649414e-01
-3.197712600231170654e-01 4.151913225650787354e-01 5.521333217620849609e-01 -3.864590227603912354e-01 -2.983330786228179932e-01 -4.037221670150756836e-01 7.403820008039474487e-02 -1.169823855161666870e-01
-2.666715681552886963e-01 7.288437485694885254e-01 4.309165775775909424e-01 7.713821530342102051e-02 -3.163210451602935791e-01 -3.667144849896430969e-02 2.615033686161041260e-01 -1.903835684061050415e-01
3.415776491165161133e-01 5.967139601707458496e-01 2.945070862770080566e-01 2.897911071777343750e-01 -2.024506926536560059e-01 -4.282525479793548584e-01 -3.380635380744934082e-01 1.336803436279296875e-01
5.961815118789672852e-01 1.796625256538391113e-01 2.871018648147583008e-01 1.917711496353149414e-01 -5.506634712219238281e-01 1.715335249900817871e-01 4.005296826362609863e-01 -2.702339552342891693e-03
-3.070536255836486816e-01 5.868095159530639648e-01 5.248292088508605957e-01 -1.723390221595764160e-01 -3.735630810260772705e-01 -1.679893434047698975e-01 2.748120725154876709e-01 -1.137314736843109131e-01
-4.664359092712402344e-01 6.015827655792236328e-01 2.800848484039306641e-01 -3.093856871128082275e-01 -4.109151959419250488e-01 -2.214854508638381958e-01 9.798811376094818115e-02 -1.373315751552581787e-01
-7.676356285810470581e-02 8.036075830459594727e-01 2.253182828426361084e-01 -4.825605154037475586e-01 5.704104527831077576e-02 -1.799371391534805298e-01 -1.341583672910928726e-02 1.699358373880386353e-01
-8.386892080307006836e-02 2.112281620502471924e-01 1.621995717287063599e-01 1.685631275177001953e-02 -8.022892475128173828e-01 5.500147864222526550e-02 2.741286754608154297e-01 4.471199810504913330e-01
2.598816454410552979e-01 3.560269474983215332e-01 5.592000856995582581e-02 9.290086477994918823e-02 -4.326486885547637939e-01 -3.264507055282592773e-01 -1.817777007818222046e-01 6.834843158721923828e-01
1.315908730030059814e-01 2.949981391429901123e-01 -2.429277896881103516e-01 -1.845272034406661987e-01 -3.835621178150177002e-01 -6.360535025596618652e-01 -2.363008558750152588e-01 4.416715204715728760e-01
2.709992825984954834e-01 6.528035402297973633e-01 3.185108602046966553e-01 3.400672599673271179e-02 -3.355584442615509033e-01 -1.591681391000747681e-01 -5.093803405761718750e-01 1.997317373752593994e-02
2.382460683584213257e-01 1.801487952470779419e-01 1.908122152090072632e-01 2.418540567159652710e-01 -4.581742882728576660e-01 -1.800206750631332397e-01 7.561660408973693848e-01 4.200539737939834595e-02
7.127956151962280273e-01 4.813661277294158936e-01 -1.164531335234642029e-01 -3.281205594539642334e-01 -1.896573603153228760e-01 3.044957220554351807e-01 4.761825501918792725e-02 8.960775285959243774e-02
5.103285908699035645e-01 6.813436150550842285e-01 -3.570893406867980957e-01 -1.183669175952672958e-02 -3.201370835304260254e-01 1.329859644174575806e-01 1.430724263191223145e-01 8.390387147665023804e-02
4.118130803108215332e-01 4.959781467914581299e-01 -1.279082894325256348e-01 -3.783808648586273193e-02 -5.372341275215148926e-01 -6.376069039106369019e-02 -1.947080790996551514e-01 -4.858254194259643555e-01
8.768277168273925781e-01 2.024403512477874756e-01 4.693669080734252930e-02 -2.343252301216125488e-01 -2.667659223079681396e-01 -5.443714093416929245e-03 7.515451405197381973e-03 -2.486554235219955444e-01
1.021842956542968750e-01 8.032507896423339844e-01 3.907484114170074463e-01 -3.004357218742370605e-01 2.099019438028335571e-01 -2.300136089324951172e-01 -1.545051392167806625e-02 6.478157639503479004e-02
3.046602010726928711e-01 3.950567245483398438e-01 3.518032282590866089e-02 7.545489072799682617e-02 -7.258481979370117188e-01 2.392677664756774902e-01 -1.501307589933276176e-03 4.000928699970245361e-01
4.067262113094329834e-01 4.439212381839752197e-01 2.943378686904907227e-01 -2.799423933029174805e-01 1.834461838006973267e-01 -4.894101321697235107e-01 3.833928406238555908e-01 2.287797778844833374e-01
3.389111459255218506e-01 3.098297715187072754e-01 1.803769171237945557e-01 1.356561034917831421e-01 -7.373780608177185059e-01 3.238632977008819580e-01 2.479188591241836548e-01 -1.677163690328598022e-01
1.990397125482559204e-01 6.097931265830993652e-01 5.945502519607543945e-01 -2.821705639362335205e-01 5.759173631668090820e-02 1.477993130683898926e-01 2.990482151508331299e-01 2.020746469497680664e-01
-3.653818042948842049e-03 5.899193286895751953e-01 2.205354422330856323e-01 -6.049885153770446777e-01 1.536679863929748535e-01 -3.175885975360870361e-01 3.358739018440246582e-01 6.873411592096090317e-03
5.049415826797485352e-01 6.860811710357666016e-01 -3.460640013217926025e-01 -1.824090033769607544e-01 -2.542973160743713379e-01 1.276580989360809326e-01 -4.524139687418937683e-02 1.956600546836853027e-01
-2.505558729171752930e-01 7.549939751625061035e-01 4.701224341988563538e-02 -8.223732560873031616e-02 -1.002918779850006104e-01 -4.351982772350311279e-01 3.519596457481384277e-01 -1.868185400962829590e-01
3.653981089591979980e-01 3.609342873096466064e-01 -3.502745628356933594e-01 -2.730906307697296143e-01 -5.831707715988159180e-01 2.793224155902862549e-01 3.461827337741851807e-01 3.143549710512161255e-02
3.342234194278717041e-01 5.171474218368530273e-01 -4.242537915706634521e-01 -1.537800766527652740e-02 -5.227918624877929688e-01 1.819346100091934204e-01 3.639604747295379639e-01 -4.179468750953674316e-02
1.865480244159698486e-01 5.403885245323181152e-01 -4.677436947822570801e-01 -1.114078760147094727e-01 -5.402395725250244141e-01 1.764789819717407227e-01 3.136813938617706299e-01 -1.434726715087890625e-01
2.176771163940429688e-01 6.459324359893798828e-01 -5.818738788366317749e-02 -3.322108089923858643e-02 -4.996233284473419189e-01 5.064046382904052734e-01 1.567499190568923950e-01 -1.608651876449584961e-02
-1.288021206855773926e-01 6.214039325714111328e-01 4.595300257205963135e-01 -4.769761562347412109e-01 -2.034585922956466675e-01 7.533396780490875244e-02 -4.083865135908126831e-02 3.314437568187713623e-01
3.859995007514953613e-01 4.515790939331054688e-01 5.884817987680435181e-02 -6.790469586849212646e-02 -6.649056077003479004e-01 4.167799055576324463e-01 3.349309787154197693e-02 1.485928148031234741e-01
8.006164431571960449e-01 2.482541836798191071e-02 3.449083566665649414e-01 2.218868769705295563e-02 -4.454372525215148926e-01 -1.046863570809364319e-01 1.712059974670410156e-01 1.606036722660064697e-02
5.823838114738464355e-01 5.760021805763244629e-01 -2.118626683950424194e-01 1.786237508058547974e-01 -2.966839373111724854e-01 -2.299843728542327881e-01 1.784357475116848946e-03 -3.336781263351440430e-01
2.076352834701538086e-01 4.067248404026031494e-01 5.692605376243591309e-01 -3.666419982910156250e-01 -2.420369349420070648e-02 9.908830374479293823e-02 5.324187874794006348e-01 1.977484971284866333e-01
3.876201212406158447e-01 6.875979304313659668e-01 -2.079035043716430664e-01 -1.643222421407699585e-01 -4.554333984851837158e-01 2.032039910554885864e-01 -1.827800869941711426e-01 1.568891555070877075e-01
-9.680194407701492310e-02 -1.357753481715917587e-02 4.889604076743125916e-02 -4.263796806335449219e-01 -7.275539636611938477e-01 -4.308633506298065186e-02 5.048432350158691406e-01 1.421152204275131226e-01
6.493500471115112305e-01 2.507186532020568848e-01 -3.216603696346282959e-01 -2.594352662563323975e-01 -4.648896157741546631e-01 6.786019355058670044e-02 3.401199579238891602e-01 -9.112434834241867065e-02
-2.054162323474884033e-01 6.194756031036376953e-01 6.030693650245666504e-01 -6.114159245043992996e-03 -3.240578174591064453e-01 -5.109840258955955505e-02 2.499474585056304932e-01 -2.005636692047119141e-01
2.591718137264251709e-01 7.293251156806945801e-01 9.672938287258148193e-02 -1.444014012813568115e-01 -3.638727068901062012e-01 4.595012962818145752e-01 -1.639135181903839111e-01 1.715638116002082825e-02
-2.265079617500305176e-01 9.061817526817321777e-01 -1.931289210915565491e-03 -2.278964221477508545e-01 -7.710248231887817383e-02 -9.972696006298065186e-02 1.835672259330749512e-01 1.612485349178314209e-01
-8.827614784240722656e-02 9.163145720958709717e-02 1.843965202569961548e-01 -6.236546859145164490e-02 -7.328839302062988281e-01 -3.127980530261993408e-01 5.576052665710449219e-01 -5.869798362255096436e-03
2.637546658515930176e-01 4.603550434112548828e-01 5.527858436107635498e-02 6.418805569410324097e-02 -2.721603214740753174e-01 -7.346001267433166504e-01 -3.124260306358337402e-01 -3.482926869764924049e-03
7.377381324768066406e-01 -2.374829351902008057e-02 3.813715279102325439e-01 -2.403989061713218689e-02 -4.276750385761260986e-01 -2.606980502605438232e-01 5.168767645955085754e-02 -2.358287870883941650e-01
4.993461370468139648e-01 2.515074014663696289e-01 2.743799090385437012e-01 8.449662476778030396e-03 -6.665122509002685547e-01 4.789490625262260437e-02 -1.366087496280670166e-01 -3.832066655158996582e-01
2.545248866081237793e-01 -1.266405731439590454e-01 5.784277617931365967e-02 -6.261317729949951172e-01 -3.744758963584899902e-01 -4.419257044792175293e-01 2.990576028823852539e-01 -3.143668174743652344e-01
7.120981812477111816e-02 4.053885936737060547e-01 -2.582874894142150879e-01 -2.499333471059799194e-01 -4.873105287551879883e-01 -2.548080384731292725e-01 -4.151961505413055420e-01 4.760500788688659668e-01
6.091629341244697571e-02 -1.492593586444854736e-01 1.260194033384323120e-01 -5.225406289100646973e-01 -6.322511434555053711e-01 -4.549019336700439453e-01 2.655979096889495850e-01 -8.866708725690841675e-02
2.708698511123657227e-01 5.431427955627441406e-01 -3.368369042873382568e-01 7.814928144216537476e-02 -2.011159360408782959e-01 -6.634867787361145020e-01 -1.721232980489730835e-01 -4.207675904035568237e-02
4.833733141422271729e-01 2.864946424961090088e-01 4.114871472120285034e-02 -3.703629672527313232e-01 -1.789812296628952026e-01 -3.125343322753906250e-01 -2.397031038999557495e-01 -5.985311865806579590e-01
3.298335671424865723e-01 4.817211031913757324e-01 -3.965112864971160889e-01 -1.430702209472656250e-01 -6.603987216949462891e-01 1.052788719534873962e-01 9.555413387715816498e-03 1.848320066928863525e-01
3.770474493503570557e-01 3.322397470474243164e-01 7.048369385302066803e-03 2.832183241844177246e-01 -5.495560765266418457e-01 3.664737939834594727e-02 4.278206527233123779e-01 -4.252108931541442871e-01
5.213530659675598145e-01 1.918216347694396973e-01 2.102785557508468628e-01 1.155056804418563843e-02 -6.787598133087158203e-01 5.011257529258728027e-02 -3.063797205686569214e-02 -4.276448786258697510e-01
7.412469983100891113e-01 4.105423390865325928e-01 1.382836550474166870e-01 1.607358902692794800e-01 -3.601751327514648438e-01 7.724647223949432373e-02 7.550230622291564941e-02 -3.092827200889587402e-01
2.657416462898254395e-01 5.496876835823059082e-01 5.212916731834411621e-01 -2.986420392990112305e-01 8.916198462247848511e-02 -1.032551079988479614e-01 3.417455554008483887e-01 3.617887496948242188e-01
-1.249929443001747131e-01 6.046894565224647522e-02 2.842259407043457031e-02 -3.648492991924285889e-01 -7.052714228630065918e-01 -8.261311054229736328e-02 5.839203596115112305e-01 4.002315178513526917e-02
1.304922904819250107e-02 7.008152604103088379e-01 -1.120992302894592285e-01 -2.658081352710723877e-01 -4.025980234146118164e-01 8.747632056474685669e-02 -4.615486860275268555e-01 2.066471576690673828e-01
2.459513843059539795e-01 7.303377389907836914e-01 -1.587234586477279663e-01 2.815170586109161377e-01 -5.048947334289550781e-01 1.706901937723159790e-01 7.061101496219635010e-02 -1.123831495642662048e-01
1.458817720413208008e-02 5.591505169868469238e-01 -1.584051102399826050e-01 -4.178204238414764404e-01 -5.176734328269958496e-01 1.265400201082229614e-01 -4.510166943073272705e-01 7.590201683342456818e-03
1.540789753198623657e-01 2.601447701454162598e-01 2.218252867460250854e-01 1.108631342649459839e-01 -5.801414251327514648e-01 -5.310963392257690430e-01 -2.199081629514694214e-01 -4.243821799755096436e-01
2.196868062019348145e-01 6.580059528350830078e-01 5.765133723616600037e-02 1.706631630659103394e-01 -5.873636603355407715e-01 9.307421743869781494e-02 -2.560463249683380127e-01 -2.590321302413940430e-01
3.964637815952301025e-01 3.668916225433349609e-01 -7.105602324008941650e-02 9.578878432512283325e-02 -2.491415143013000488e-01 -6.900234818458557129e-01 -1.451522111892700195e-01 3.670279681682586670e-01
7.027559876441955566e-01 7.630767673254013062e-02 3.428653478622436523e-01 -9.985349327325820923e-02 -2.973220348358154297e-01 -4.742917418479919434e-01 -1.841749548912048340e-01 -1.597201377153396606e-01
4.148382544517517090e-01 3.821609616279602051e-01 -1.817803680896759033e-01 -9.052219241857528687e-02 -6.396922469139099121e-01 -2.270896732807159424e-01 -3.121760487556457520e-01 -2.870438694953918457e-01
-8.642230927944183350e-02 7.728926539421081543e-01 1.938906908035278320e-01 -4.868294894695281982e-01 -5.343080847524106503e-04 -5.052519589662551880e-02 1.889747083187103271e-01 2.868924140930175781e-01
3.474643826484680176e-02 5.599794983863830566e-01 -1.383135318756103516e-01 -3.354480862617492676e-01 -5.373306870460510254e-01 3.502101078629493713e-02 -5.048691034317016602e-01 9.335875511169433594e-02
4.801142215728759766e-01 1.169059127569198608e-01 5.163458585739135742e-01 -3.126943409442901611e-01 -4.416071996092796326e-02 -4.768967330455780029e-01 2.122005671262741089e-01 3.420862257480621338e-01
-1.139113530516624451e-01 5.595343112945556641e-01 4.065245389938354492e-01 1.385685205459594727e-01 -2.838027477264404297e-01 -3.440401256084442139e-01 5.131569504737854004e-01 -1.650591790676116943e-01
1.869304329156875610e-01 1.951553076505661011e-01 5.822576954960823059e-02 -5.918713212013244629e-01 -3.107592761516571045e-01 -5.551534891128540039e-01 -3.866473138332366943e-01 -1.378650069236755371e-01
4.083663225173950195e-01 5.631075501441955566e-01 -2.413214594125747681e-01 -8.161901682615280151e-02 -5.062918663024902344e-01 3.113558590412139893e-01 1.807446181774139404e-01 2.555515766143798828e-01
-4.057416617870330811e-01 7.038760781288146973e-01 1.843781322240829468e-01 -3.370350003242492676e-01 -3.169524371623992920e-01 -1.276276260614395142e-01 2.361352294683456421e-01 1.408431977033615112e-01
7.866499572992324829e-02 1.670478880405426025e-01 2.968857586383819580e-01 2.385545223951339722e-01 -6.322561502456665039e-01 -1.542041748762130737e-01 6.157970428466796875e-01 -1.346274018287658691e-01
1.846909224987030029e-01 5.806543827056884766e-01 2.842052280902862549e-01 3.057045638561248779e-01 -5.997022390365600586e-01 2.146238684654235840e-01 -8.397097140550613403e-02 -2.043155282735824585e-01
2.851045429706573486e-01 3.013110756874084473e-01 3.374349176883697510e-01 -1.600028276443481445e-01 -1.775501221418380737e-01 -4.659808278083801270e-01 1.249773614108562469e-02 6.630575656890869141e-01
-3.719428777694702148e-01 5.660112500190734863e-01 4.818212091922760010e-01 -2.756547629833221436e-01 -4.334991574287414551e-01 6.789654493331909180e-03 1.823266297578811646e-01 1.092784926295280457e-01
4.076263904571533203e-01 3.951342403888702393e-02 -2.923001050949096680e-01 -2.717172503471374512e-01 -3.535262346267700195e-01 -4.557026922702789307e-01 5.816505551338195801e-01 4.524248093366622925e-02
4.399996101856231689e-01 2.929649651050567627e-01 4.559282958507537842e-01 9.712490439414978027e-02 -1.198066174983978271e-01 -4.137571454048156738e-01 3.505549728870391846e-01 4.413960874080657959e-01
2.806997299194335938e-01 3.046728670597076416e-01 1.086143427528440952e-03 -3.588986396789550781e-01 -6.524743437767028809e-01 1.473868042230606079e-01 -2.764507532119750977e-01 -4.191681146621704102e-01
3.691816627979278564e-01 3.829501569271087646e-01 5.367867350578308105e-01 -2.704650759696960449e-01 -6.741990335285663605e-03 -3.235483169555664062e-01 9.018115699291229248e-02 4.928497374057769775e-01
-4.617375433444976807e-01 6.280125975608825684e-01 2.557888329029083252e-01 -3.371146917343139648e-01 -4.428728520870208740e-01 -8.732461929321289062e-02 9.770877659320831299e-02 3.951808903366327286e-03
-8.878784254193305969e-03 2.308530658483505249e-01 2.673822641372680664e-01 9.629171341657638550e-02 -7.045387029647827148e-01 -1.894405782222747803e-01 9.586677700281143188e-02 5.695697665214538574e-01
2.369871139526367188e-01 3.794503509998321533e-01 2.336601167917251587e-01 1.638652235269546509e-01 -6.711548566818237305e-01 -1.399005055427551270e-01 -3.404052555561065674e-01 -3.640178740024566650e-01
-3.400048315525054932e-01 7.001309990882873535e-01 -8.805827796459197998e-02 -2.005918920040130615e-01 -2.570993900299072266e-01 -1.546234339475631714e-01 5.001129508018493652e-01 7.810530066490173340e-02
-1.783329844474792480e-01 4.482608735561370850e-01 7.137873768806457520e-01 -1.673006862401962280e-01 -3.342049121856689453e-01 6.401573866605758667e-02 3.371016681194305420e-01 -1.868865080177783966e-02
-1.823545992374420166e-02 9.254173189401626587e-02 3.283136188983917236e-01 -3.973782062530517578e-02 -7.504051327705383301e-01 -1.158138588070869446e-01 5.727930366992950439e-02 5.494842529296875000e-01
-2.359686791896820068e-02 7.976824045181274414e-01 4.357053935527801514e-01 -3.261204957962036133e-01 8.785172551870346069e-02 -1.464647948741912842e-01 6.064018234610557556e-02 1.846755295991897583e-01
5.668624043464660645e-01 2.904358804225921631e-01 -1.998964510858058929e-02 -3.025519475340843201e-02 -2.685399949550628662e-01 -5.656276345252990723e-01 -1.499241143465042114e-01 -4.224611222743988037e-01
-2.095768898725509644e-01 7.781326174736022949e-01 2.363308668136596680e-01 -4.245549440383911133e-01 -9.716678410768508911e-02 -1.358417123556137085e-01 1.522986888885498047e-01 2.517912983894348145e-01
1.286893039941787720e-01 6.095576286315917969e-01 9.611494839191436768e-02 -6.941801905632019043e-01 7.963202148675918579e-02 1.318409759551286697e-02 1.163997426629066467e-01 3.173176348209381104e-01
1.632576137781143188e-01 -1.970085650682449341e-01 2.132391184568405151e-01 -6.430996656417846680e-01 -4.776034355163574219e-01 -3.470427393913269043e-01 3.436357080936431885e-01 -9.411241114139556885e-02
2.236090898513793945e-01 2.377330958843231201e-01 4.644579887390136719e-01 -3.831694424152374268e-01 4.363556578755378723e-02 -5.574982166290283203e-01 4.508033692836761475e-01 1.225152313709259033e-01
2.660271823406219482e-01 1.880512535572052002e-01 5.589556097984313965e-01 -2.499644756317138672e-01 -5.339032411575317383e-01 -2.067362964153289795e-01 -4.317343235015869141e-01 6.903341412544250488e-02
6.165083050727844238e-01 1.645267307758331299e-01 1.527540981769561768e-01 -1.874720007181167603e-01 -5.480365157127380371e-01 -2.385278046131134033e-01 -3.625192940235137939e-01 -2.137976437807083130e-01
2.796452343463897705e-01 4.017739892005920410e-01 -2.076301723718643188e-01 -2.528708875179290771e-01 -5.941555500030517578e-01 1.128368778154253960e-03 -2.119132578372955322e-01 -5.053642988204956055e-01
3.815979063510894775e-01 1.334101557731628418e-01 -2.179373428225517273e-02 -5.315603017807006836e-01 -1.660959720611572266e-01 -7.120204567909240723e-01 -1.031854674220085144e-01 -9.135252982378005981e-02
4.024625420570373535e-01 2.082566320896148682e-01 -1.795974671840667725e-01 -4.742175936698913574e-01 -3.029688894748687744e-01 -5.936431288719177246e-01 -1.973761767148971558e-01 2.331431955099105835e-01
-3.766211569309234619e-01 7.386391162872314453e-01 -7.020229846239089966e-02 -3.151210248470306396e-01 -1.783382892608642578e-01 -2.146012485027313232e-01 3.074552118778228760e-01 -1.896104961633682251e-01
7.285460829734802246e-01 2.058572173118591309e-01 3.943305909633636475e-01 1.119382306933403015e-01 -4.347428679466247559e-01 8.865755051374435425e-02 9.893406927585601807e-02 -2.284013032913208008e-01
1.679625660181045532e-01 -4.037620499730110168e-02 4.959729313850402832e-02 2.190527692437171936e-02 -8.355252742767333984e-01 -2.664344906806945801e-01 4.358177781105041504e-01 9.050992131233215332e-02
-1.153380498290061951e-01 4.595288038253784180e-01 2.918930947780609131e-01 -3.058914793655276299e-03 -3.860362768173217773e-01 2.310727387666702271e-01 6.369058489799499512e-01 2.867959737777709961e-01
-2.643992304801940918e-01 7.390075922012329102e-01 2.306450903415679932e-01 -5.023911222815513611e-02 -2.225643694400787354e-01 -2.363425195217132568e-01 4.658184945583343506e-01 -7.655164599418640137e-02
9.042617678642272949e-02 4.886698126792907715e-01 3.311307132244110107e-01 2.955324016511440277e-02 -1.968587189912796021e-01 1.730851642787456512e-02 4.932204484939575195e-01 6.001540422439575195e-01
4.680046811699867249e-02 2.682702243328094482e-01 -1.809644401073455811e-01 -1.912466138601303101e-01 -4.772497117519378662e-01 -6.603648662567138672e-01 -1.490363925695419312e-01 4.128638505935668945e-01
1.654388941824436188e-02 1.847389899194240570e-02 -1.303499448113143444e-03 -6.862966418266296387e-01 -3.657032847404479980e-01 -4.069123268127441406e-01 4.115250408649444580e-01 -2.443578690290451050e-01
-3.011792898178100586e-01 6.752454042434692383e-01 3.286254703998565674e-01 -2.311197167728096247e-04 -3.031246364116668701e-01 -2.994944155216217041e-01 3.272196054458618164e-01 -2.380879223346710205e-01
-1.486101746559143066e-01 7.245875149965286255e-02 4.301223531365394592e-02 -2.163670957088470459e-01 -7.368474006652832031e-01 -3.664807677268981934e-01 3.735662400722503662e-01 3.274079561233520508e-01
8.481740206480026245e-02 3.738001286983489990e-01 5.449836254119873047e-01 -5.712451338768005371e-01 -9.713685512542724609e-02 2.922477945685386658e-02 4.333201646804809570e-01 1.780320852994918823e-01
3.107925057411193848e-01 5.818987488746643066e-01 4.694848060607910156e-01 -9.618682414293289185e-02 -3.613296449184417725e-01 2.756776213645935059e-01 -3.519529998302459717e-01 -6.859883666038513184e-02
3.701436817646026611e-01 2.699512243270874023e-01 -3.031396567821502686e-01 -2.582143247127532959e-01 -7.076948881149291992e-01 2.277720719575881958e-01 2.458240240812301636e-01 -1.356839239597320557e-01
-8.374150842428207397e-02 7.001005113124847412e-02 4.229613244533538818e-01 -2.067491859197616577e-01 -7.214443683624267578e-01 -5.506860837340354919e-02 2.358318716287612915e-01 4.327973127365112305e-01
1.095992848277091980e-01 4.248576611280441284e-02 -1.771714189089834690e-03 4.463133960962295532e-02 -9.173936247825622559e-01 -2.439090460538864136e-01 2.702326178550720215e-01 -1.002972498536109924e-01
1.519272774457931519e-01 2.169730663299560547e-01 6.319686770439147949e-01 -3.404242694377899170e-01 -5.926282703876495361e-02 -5.032842159271240234e-01 3.963246941566467285e-01 2.621635235846042633e-02
3.230791389942169189e-01 5.022737979888916016e-01 1.009686589241027832e-01 -1.257412433624267578e-01 -6.325578093528747559e-01 1.789523512125015259e-01 -4.100219607353210449e-01 -1.306291967630386353e-01
2.382325381040573120e-01 2.072632312774658203e-01 2.463506758213043213e-01 5.455107614398002625e-02 -5.927715301513671875e-01 -4.608978033065795898e-01 -1.492384523153305054e-01 -5.005453824996948242e-01
2.548730671405792236e-01 2.554879151284694672e-02 3.284769356250762939e-01 1.740304380655288696e-01 -8.586516976356506348e-01 6.103710830211639404e-02 1.447741240262985229e-01 1.850280612707138062e-01
-4.000613689422607422e-01 5.470402240753173828e-01 3.342558741569519043e-01 -2.761051654815673828e-01 -3.819271922111511230e-01 -2.589915096759796143e-01 2.064191251993179321e-01 -3.117416203022003174e-01
8.491940498352050781e-01 1.963084489107131958e-01 7.304063439369201660e-02 -1.476540714502334595e-01 -3.331862688064575195e-01 1.006868854165077209e-01 2.475177198648452759e-01 1.754422783851623535e-01
-4.407390579581260681e-02 -2.540624991524964571e-04 1.486040353775024414e-01 -7.470839023590087891e-01 -4.042907059192657471e-01 -4.036894440650939941e-01 2.179675847291946411e-01 -2.095566987991333008e-01
6.803940534591674805e-01 3.484691083431243896e-01 1.871532015502452850e-02 -2.057735174894332886e-01 -4.866023063659667969e-01 1.433208584785461426e-01 -1.674623489379882812e-01 -2.959288060665130615e-01
-1.595075577497482300e-01 7.663711905479431152e-02 1.815820783376693726e-01 -1.590135842561721802e-01 -8.776804804801940918e-01 -7.474631816148757935e-02 1.947178393602371216e-01 3.108078837394714355e-01
6.469578146934509277e-01 5.927074551582336426e-01 -2.503122389316558838e-01 -1.788487136363983154e-01 -1.744716316461563110e-01 8.948389440774917603e-02 1.270899474620819092e-01 2.844303846359252930e-01
5.199058726429939270e-02 5.825453400611877441e-01 1.318107843399047852e-01 -7.495311498641967773e-01 1.196146309375762939e-01 -1.511459499597549438e-01 1.651221215724945068e-01 1.197863221168518066e-01
-9.608955681324005127e-02 5.004185438156127930e-01 5.485541820526123047e-01 1.407685428857803345e-01 -2.759377956390380859e-01 -4.087664186954498291e-01 3.964212536811828613e-01 -1.387054324150085449e-01
5.396106243133544922e-01 1.969984471797943115e-01 8.758938312530517578e-02 3.801788985729217529e-01 -4.311040043830871582e-01 -5.572577714920043945e-01 1.459234803915023804e-01 -1.111626252532005310e-02
-1.513514518737792969e-01 6.394647359848022461e-01 3.170782029628753662e-01 -5.297926068305969238e-01 -1.582309603691101074e-02 -1.658516079187393188e-01 3.807308673858642578e-01 1.193546503782272339e-01
1.221975386142730713e-01 6.062642335891723633e-01 3.472097814083099365e-01 -6.037670969963073730e-01 4.996049031615257263e-02 4.406550899147987366e-02 2.808415293693542480e-01 2.216131836175918579e-01
-9.970443323254585266e-03 7.556134462356567383e-01 2.860893607139587402e-01 -3.336377143859863281e-01 -6.957753747701644897e-02 -8.847953379154205322e-02 -2.533250488340854645e-02 4.716739952564239502e-01
-2.221555560827255249e-01 6.500787138938903809e-01 3.300493359565734863e-01 -4.431813955307006836e-02 -2.722797393798828125e-01 -2.737141549587249756e-01 4.822377860546112061e-01 -1.885175406932830811e-01
4.338113591074943542e-02 3.017795681953430176e-01 1.560246944427490234e-01 1.413860768079757690e-01 -5.419604778289794922e-01 -5.314539074897766113e-01 -2.584890723228454590e-01 4.687563776969909668e-01
-3.723264932632446289e-01 7.414124011993408203e-01 1.863124817609786987e-01 -1.448550820350646973e-01 -3.865369856357574463e-01 7.300252467393875122e-02 2.821687459945678711e-01 1.470575332641601562e-01
-4.668523669242858887e-01 6.031628847122192383e-01 2.890027165412902832e-01 -3.043144345283508301e-01 -4.552248418331146240e-01 8.441202342510223389e-03 2.688317559659481049e-02 -1.846351623535156250e-01
1.896410584449768066e-01 5.468517541885375977e-01 -1.151600386947393417e-02 -3.532180786132812500e-01 -5.415082573890686035e-01 2.057540863752365112e-01 -4.498874843120574951e-01 4.614393040537834167e-02
1.838467419147491455e-01 4.821772873401641846e-01 -2.296990007162094116e-01 -4.117510020732879639e-01 -3.522878587245941162e-01 -1.355409473180770874e-01 -4.765273630619049072e-01 3.766277134418487549e-01
3.110096454620361328e-01 6.940295547246932983e-02 6.834970712661743164e-01 -2.357894480228424072e-01 -5.076601505279541016e-01 -2.728950418531894684e-02 -2.640295028686523438e-01 -2.179823517799377441e-01
2.461539767682552338e-02 -1.414031088352203369e-01 2.565805017948150635e-01 -5.317065715789794922e-01 -5.272714495658874512e-01 -3.892254233360290527e-01 4.304951429367065430e-01 -1.265544593334197998e-01
4.582418203353881836e-01 3.652396798133850098e-01 -2.011156082153320312e-01 -4.266979396343231201e-01 -3.433153927326202393e-01 -1.167102679610252380e-01 -3.256945013999938965e-01 -4.433197379112243652e-01
4.351158738136291504e-01 2.739733457565307617e-01 4.806213378906250000e-01 -1.558184474706649780e-01 -2.838523499667644501e-02 -4.473368823528289795e-01 2.521836757659912109e-01 4.645684659481048584e-01
-2.271205931901931763e-01 6.307573914527893066e-01 3.743501901626586914e-01 4.402821883559226990e-02 -2.447361797094345093e-01 -3.475751876831054688e-01 4.596742093563079834e-01 -1.283752173185348511e-01
7.358214817941188812e-03 1.949928700923919678e-01 2.247988134622573853e-01 2.348223924636840820e-01 -5.418611764907836914e-01 -5.513466596603393555e-01 4.859175086021423340e-01 1.501171439886093140e-01
6.741489171981811523e-01 1.343161314725875854e-01 -8.411631919443607330e-03 -1.036451831459999084e-01 -4.108923077583312988e-01 -5.096876025199890137e-01 -9.247985482215881348e-02 -2.819625437259674072e-01
3.773876130580902100e-01 4.961204528808593750e-01 1.688515543937683105e-01 2.610290981829166412e-02 -3.724267333745956421e-02 -4.597954452037811279e-01 1.083879917860031128e-01 5.980836153030395508e-01
-1.548197716474533081e-01 7.387604117393493652e-01 5.016943812370300293e-01 -9.280343353748321533e-02 -3.534275805577635765e-03 -4.011072814464569092e-01 9.406635165214538574e-02 1.436339877545833588e-02
6.163203343749046326e-02 2.178633809089660645e-01 3.636699914932250977e-01 1.954137831926345825e-01 -5.249369740486145020e-01 -2.690077722072601318e-01 6.554400920867919922e-01 2.772863395512104034e-02
5.474879220128059387e-02 6.517904251813888550e-02 1.863566040992736816e-01 1.744376868009567261e-01 -9.135495424270629883e-01 -1.061051115393638611e-01 2.854810357093811035e-01 1.633053272962570190e-02
4.916566312313079834e-01 5.848091840744018555e-01 -4.885453879833221436e-01 -1.314029097557067871e-01 -1.051755100488662720e-01 -3.440796136856079102e-01 -4.087892919778823853e-02 1.708945482969284058e-01
3.927719593048095703e-01 3.133164346218109131e-01 3.394620865583419800e-02 2.203884869813919067e-01 -6.656687855720520020e-01 -4.300685822963714600e-01 -2.633417844772338867e-01 2.041818760335445404e-02
5.709446072578430176e-01 5.755826234817504883e-01 -1.258093565702438354e-01 3.239117190241813660e-02 -3.915209472179412842e-01 -1.001580655574798584e-01 -1.890506446361541748e-01 -3.560749888420104980e-01
1.250891089439392090e-01 2.063870280981063843e-01 5.772984027862548828e-01 -2.788976132869720459e-01 -5.911085009574890137e-01 1.583639532327651978e-02 -4.249806702136993408e-01 -2.076339349150657654e-02
4.935993850231170654e-01 4.387564957141876221e-01 -1.055664494633674622e-01 5.669276416301727295e-02 -4.827759861946105957e-01 -4.407392144203186035e-01 -3.060839176177978516e-01 -1.687687486410140991e-01
2.805830240249633789e-01 5.882571935653686523e-01 1.943750828504562378e-01 -1.969475746154785156e-01 -4.619785249233245850e-01 4.940067529678344727e-01 -1.646288633346557617e-01 1.186898872256278992e-01
1.115459725260734558e-01 1.573052257299423218e-01 1.584721505641937256e-01 -3.114919550716876984e-02 -3.466618955135345459e-01 -8.526585698127746582e-01 1.199835836887359619e-01 -2.741012573242187500e-01
9.411318600177764893e-02 1.512344777584075928e-01 -2.596397511661052704e-02 2.007547467947006226e-01 -8.268258571624755859e-01 -3.620408475399017334e-01 7.957955449819564819e-02 3.259550631046295166e-01
2.082997560501098633e-01 2.822249531745910645e-01 7.425623536109924316e-01 -3.209297060966491699e-01 1.942446641623973846e-02 -3.601754307746887207e-01 3.039498627185821533e-01 -8.730854839086532593e-03
4.907067418098449707e-01 6.212840676307678223e-01 4.161262512207031250e-01 1.456275768578052521e-02 -2.327580451965332031e-01 3.653785884380340576e-01 -1.091732978820800781e-01 1.559873949736356735e-02
-1.736785620450973511e-01 6.014538407325744629e-01 3.723135888576507568e-01 1.735623329877853394e-01 -3.348672688007354736e-01 -3.323872387409210205e-01 4.311074912548065186e-01 -1.757180690765380859e-01
-1.517770439386367798e-01 4.576803445816040039e-01 -5.560987815260887146e-02 -3.247247950639575720e-04 -4.285683035850524902e-01 -5.355466008186340332e-01 3.123918175697326660e-01 4.430916905403137207e-01
2.280147075653076172e-01 2.297335714101791382e-01 -4.965783953666687012e-01 -3.643144667148590088e-01 -4.452996551990509033e-01 -3.515128195285797119e-01 3.430672883987426758e-01 2.763488292694091797e-01
8.999639004468917847e-02 6.137316823005676270e-01 6.113756820559501648e-02 -1.813654154539108276e-01 -4.814984500408172607e-01 1.347826272249221802e-01 -4.496725201606750488e-01 3.555140495300292969e-01
1.567883789539337158e-01 -7.164542376995086670e-02 4.099351912736892700e-02 -2.323281206190586090e-02 -9.223711490631103516e-01 -2.153620719909667969e-01 2.583970427513122559e-01 -6.438990682363510132e-02
4.655993878841400146e-01 6.600968837738037109e-01 4.155327379703521729e-01 1.536424160003662109e-01 -2.380301356315612793e-01 1.155282929539680481e-01 -2.745725512504577637e-01 7.629267871379852295e-02
7.156530022621154785e-01 2.544931471347808838e-01 2.308897525072097778e-01 1.045193076133728027e-01 -4.421863853931427002e-01 -2.012557387351989746e-01 -1.059720590710639954e-01 -3.340312838554382324e-01
3.149729371070861816e-01 5.870684608817100525e-02 -1.228315755724906921e-01 -6.066753864288330078e-01 -9.945183247327804565e-02 -3.738671839237213135e-01 5.885746479034423828e-01 -1.345939189195632935e-01
2.478817552328109741e-01 9.371777623891830444e-02 -3.220054507255554199e-01 -3.571949899196624756e-01 -3.952451348304748535e-01 -4.427359104156494141e-01 5.820306539535522461e-01 8.661662787199020386e-02
1.360495090484619141e-01 4.309782981872558594e-01 6.622741222381591797e-01 -4.545934200286865234e-01 -1.062256768345832825e-01 9.786843508481979370e-02 3.288161754608154297e-01 1.466419100761413574e-01
-1.060537025332450867e-01 6.004440188407897949e-01 4.560420215129852295e-01 9.430221468210220337e-02 -2.314548939466476440e-01 -2.709821164608001709e-01 5.192977190017700195e-01 -1.211583465337753296e-01
4.946239888668060303e-01 6.428807973861694336e-01 -4.738313853740692139e-01 -9.636314958333969116e-02 -2.087076604366302490e-01 4.045362025499343872e-02 2.446815520524978638e-01 -5.643623322248458862e-02
7.460771203041076660e-01 3.947925195097923279e-02 2.096282541751861572e-01 -6.180680915713310242e-02 -5.391928553581237793e-01 5.016800761222839355e-02 2.507869303226470947e-01 -1.946954280138015747e-01
-1.174685359001159668e-01 5.628687143325805664e-01 3.453336060047149658e-01 -4.420526325702667236e-02 -6.731873005628585815e-02 -6.413834095001220703e-01 1.907695829868316650e-01 -3.096337914466857910e-01
-1.811264008283615112e-01 2.257248312234878540e-01 1.702916771173477173e-01 -2.174509018659591675e-01 -6.169013977050781250e-01 7.496180385351181030e-02 6.501168608665466309e-01 1.764056831598281860e-01
2.252393066883087158e-01 4.042016267776489258e-01 -6.059076786041259766e-01 -3.857966363430023193e-01 -4.378155469894409180e-01 -1.422265917062759399e-01 1.797375679016113281e-01 -1.603387445211410522e-01
1.794461607933044434e-01 3.126599192619323730e-01 1.997153311967849731e-01 1.240490004420280457e-02 -3.817477524280548096e-01 -4.298005998134613037e-01 -4.777945578098297119e-02 7.051665186882019043e-01
1.134460493922233582e-01 2.741696834564208984e-01 -1.979544758796691895e-01 -7.978019863367080688e-02 -4.970389306545257568e-01 -6.031518578529357910e-01 -1.466001719236373901e-01 4.838169217109680176e-01
-2.682496011257171631e-01 6.062684059143066406e-01 3.307616412639617920e-01 -5.825673341751098633e-01 -1.920344084501266479e-01 8.085077255964279175e-02 1.626125127077102661e-01 2.045384347438812256e-01
7.011474370956420898e-01 2.812396287918090820e-01 -1.415525376796722412e-01 -1.787923574447631836e-01 -4.580996632575988770e-01 1.843209713697433472e-01 2.721906900405883789e-01 2.436711937189102173e-01
2.978564612567424774e-02 -1.150443553924560547e-01 2.798936069011688232e-01 -4.115560650825500488e-01 -5.400246381759643555e-01 -4.936217367649078369e-01 4.456948935985565186e-01 -6.500676274299621582e-02
5.149105787277221680e-01 3.067203164100646973e-01 1.708574593067169189e-01 3.185241669416427612e-02 -1.765906214714050293e-01 -7.057763934135437012e-01 -2.183814346790313721e-01 1.832700669765472412e-01
-2.999175190925598145e-01 6.543604731559753418e-01 1.223188787698745728e-01 -2.548166811466217041e-01 -2.255475372076034546e-01 -3.231261968612670898e-01 2.488905936479568481e-01 4.298136532306671143e-01
4.283104240894317627e-01 4.891511499881744385e-01 -3.054110147058963776e-02 1.505668461322784424e-01 -1.536649465560913086e-01 -5.655349493026733398e-01 -1.036451533436775208e-01 -4.466463327407836914e-01
1.570236980915069580e-01 6.942346692085266113e-02 1.977694034576416016e-01 -2.625651955604553223e-01 -7.898275852203369141e-01 -1.000506803393363953e-01 -3.478654921054840088e-01 -3.280590474605560303e-01
1.923123002052307129e-01 5.377727746963500977e-01 6.038850545883178711e-01 -4.631078243255615234e-01 2.941890247166156769e-02 -3.956159204244613647e-02 1.912965029478073120e-01 2.358936220407485962e-01
2.117472290992736816e-01 1.803786158561706543e-01 9.887729585170745850e-02 2.176757156848907471e-01 -8.849052786827087402e-01 -5.320074781775474548e-02 2.810962200164794922e-01 2.376495674252510071e-02
4.719114005565643311e-01 1.975898742675781250e-01 -3.076938092708587646e-01 -3.308349847793579102e-01 -4.788660407066345215e-01 -2.282866239547729492e-01 1.241971971467137337e-03 -5.026943087577819824e-01
1.175997704267501831e-01 1.299051344394683838e-01 -1.012715473771095276e-01 -2.524194121360778809e-01 -5.065785050392150879e-01 -1.943637132644653320e-01 6.782140135765075684e-01 3.754333853721618652e-01
9.999486804008483887e-02 3.455227613449096680e-01 -2.806432247161865234e-01 -4.506107270717620850e-01 -1.064480170607566833e-01 -3.862826824188232422e-01 6.517245769500732422e-01 5.927887558937072754e-02
9.614504128694534302e-02 2.943359017372131348e-01 -2.428260594606399536e-01 8.277057111263275146e-02 -7.838230133056640625e-01 -3.942429721355438232e-01 -1.597357690334320068e-01 -2.073292732238769531e-01
-1.457627117633819580e-02 3.207559287548065186e-01 5.340668186545372009e-02 -4.256125539541244507e-03 -4.998429119586944580e-01 -5.075763463973999023e-01 -2.955518066883087158e-01 5.469965934753417969e-01
3.881388604640960693e-01 3.921133875846862793e-01 2.476895414292812347e-02 1.279146596789360046e-02 -6.688056588172912598e-01 -1.858423203229904175e-01 -4.093646705150604248e-01 -2.130736559629440308e-01
3.977825939655303955e-01 3.608015179634094238e-01 7.295262068510055542e-02 -1.863829791545867920e-01 -6.663562059402465820e-01 1.661456972360610962e-01 -2.357927262783050537e-01 -3.798646926879882812e-01
2.622832655906677246e-01 4.376112222671508789e-01 -1.705741733312606812e-01 -4.374554455280303955e-01 2.156622521579265594e-02 -5.012406110763549805e-01 2.134093940258026123e-01 4.711583852767944336e-01
8.099529147148132324e-02 7.270506620407104492e-01 -2.074353992938995361e-01 5.530489236116409302e-02 -4.256785511970520020e-01 2.822046577930450439e-01 2.312930375337600708e-01 -3.231265544891357422e-01
4.483953714370727539e-01 2.621631324291229248e-01 -1.557559669017791748e-01 -1.440177410840988159e-01 -6.418378353118896484e-01 2.464199513196945190e-01 4.607640802860260010e-01 -1.512485276907682419e-02
1.577411592006683350e-02 2.336953878402709961e-01 5.492675304412841797e-01 -5.595017671585083008e-01 -1.204490959644317627e-01 -1.118086278438568115e-01 5.475508570671081543e-01 -5.982832238078117371e-02
-3.290150463581085205e-01 7.168190479278564453e-01 1.435791254043579102e-01 -1.521839797496795654e-01 -3.301476538181304932e-01 4.603389650583267212e-02 4.533469378948211670e-01 1.323056817054748535e-01
-4.614727497100830078e-01 6.013625264167785645e-01 1.620018780231475830e-01 -2.484829872846603394e-01 -4.418613016605377197e-01 -1.143909022212028503e-01 2.419452667236328125e-01 -2.656187117099761963e-01
5.185656547546386719e-01 2.378566265106201172e-01 -3.516182899475097656e-01 -5.774831771850585938e-01 -2.020244896411895752e-01 -3.342265784740447998e-01 2.523414492607116699e-01 3.455568477511405945e-02
4.923520982265472412e-01 3.295323848724365234e-01 -4.866979122161865234e-01 -3.014162182807922363e-01 -4.235994219779968262e-01 4.556444287300109863e-02 3.726206719875335693e-01 3.021006286144256592e-02
-2.382071316242218018e-01 6.873443126678466797e-01 6.358062475919723511e-02 -4.896543174982070923e-02 -9.795867651700973511e-02 -5.043950676918029785e-01 4.401441514492034912e-01 -8.147254586219787598e-02
1.966095902025699615e-02 7.123017311096191406e-01 3.584735989570617676e-01 -4.486787617206573486e-01 5.344697088003158569e-02 -5.886127799749374390e-02 2.726125121116638184e-01 2.859806716442108154e-01
3.483603894710540771e-01 2.088283449411392212e-01 2.949258983135223389e-01 4.648098349571228027e-01 -5.441557168960571289e-01 -1.920306533575057983e-01 4.459572136402130127e-01 1.213535666465759277e-02
3.555607795715332031e-01 2.094186097383499146e-01 -1.457396000623703003e-01 -4.452466666698455811e-01 -1.502952165901660919e-02 -1.819054633378982544e-01 7.359612584114074707e-01 -1.878332644701004028e-01
2.768331170082092285e-01 3.768914341926574707e-01 -3.070317804813385010e-01 -2.450691908597946167e-01 -6.534163355827331543e-01 -8.663865923881530762e-02 -2.254487723112106323e-01 -3.764340877532958984e-01
5.645297765731811523e-01 6.576863527297973633e-01 -3.181863427162170410e-01 -1.142092980444431305e-02 -1.757315397262573242e-01 -2.604638636112213135e-01 -1.833416372537612915e-01 1.226561963558197021e-01
2.621229887008666992e-01 3.591187596321105957e-01 1.774740517139434814e-01 3.132096827030181885e-01 -6.417732834815979004e-01 2.600649595260620117e-01 3.872102499008178711e-01 -2.080613076686859131e-01
-4.160919040441513062e-02 4.985135495662689209e-01 5.212399363517761230e-01 -6.742591261863708496e-01 -6.033698469400405884e-02 -1.192523688077926636e-01 -7.450797408819198608e-02 -4.845811519771814346e-03
4.629652202129364014e-01 4.201129376888275146e-01 4.417206943035125732e-01 -3.402237594127655029e-01 3.158948570489883423e-02 -1.856021881103515625e-01 1.874180883169174194e-01 4.772080779075622559e-01
8.625207468867301941e-03 5.534685254096984863e-01 4.695447683334350586e-01 1.319759339094161987e-01 -7.550966739654541016e-02 -4.922386407852172852e-01 3.334694206714630127e-01 -3.106541335582733154e-01
5.350368097424507141e-02 2.469539344310760498e-01 4.767810180783271790e-02 -2.895708382129669189e-02 -5.841441750526428223e-01 -3.847930133342742920e-01 -1.527729034423828125e-01 6.483901739120483398e-01
2.369995862245559692e-01 1.877660751342773438e-01 4.355366230010986328e-01 -1.390911042690277100e-01 -6.877518892288208008e-01 -2.410276047885417938e-02 -3.777863085269927979e-01 -2.884970307350158691e-01
4.137582480907440186e-01 2.303272485733032227e-01 4.293469786643981934e-01 -3.873768448829650879e-01 -9.137488901615142822e-03 -2.660842239856719971e-01 4.172840714454650879e-01 4.431065320968627930e-01
4.778580665588378906e-01 1.710155904293060303e-01 -4.688291251659393311e-01 -3.792712986469268799e-01 -4.853421449661254883e-01 -2.620834298431873322e-02 3.728368580341339111e-01 -5.921563506126403809e-02
2.409408986568450928e-01 4.800708591938018799e-01 7.148192822933197021e-02 -3.540719747543334961e-01 -5.502150058746337891e-01 2.476840764284133911e-01 -4.406617283821105957e-01 1.507854014635086060e-01
4.787213206291198730e-01 1.699863225221633911e-01 9.239975363016128540e-02 4.698152095079421997e-02 -8.016753196716308594e-01 -7.155266404151916504e-02 -1.193961128592491150e-01 -2.629201114177703857e-01
1.054267436265945435e-01 4.080091118812561035e-01 1.942846029996871948e-01 -1.867183893918991089e-01 -5.643855333328247070e-01 4.230750724673271179e-02 2.404429316520690918e-01 6.096474528312683105e-01
5.136130452156066895e-01 5.147448778152465820e-01 -3.973981142044067383e-01 -1.749374866485595703e-01 -2.607325911521911621e-01 -2.956067323684692383e-01 -2.227530628442764282e-01 -2.787960469722747803e-01
-5.959034711122512817e-02 -5.888947099447250366e-02 1.548961549997329712e-01 -2.855139076709747314e-01 -5.720615386962890625e-01 -6.128005981445312500e-01 3.491221070289611816e-01 -2.506085038185119629e-01
5.534705519676208496e-01 3.765905201435089111e-01 -4.414798319339752197e-02 -1.301311552524566650e-01 8.355188369750976562e-02 -6.446840167045593262e-01 -6.498961895704269409e-02 -3.257985413074493408e-01
3.138502836227416992e-01 4.114595949649810791e-01 -2.800523638725280762e-01 -3.873442113399505615e-01 -4.095335304737091064e-01 -6.324567645788192749e-02 -2.421284168958663940e-01 -5.228671431541442871e-01
5.532773137092590332e-01 1.652936488389968872e-01 2.735416293144226074e-01 -2.174157947301864624e-01 7.908817380666732788e-03 -3.044270277023315430e-01 5.557776093482971191e-01 3.779423534870147705e-01
3.529798388481140137e-01 2.183027714490890503e-01 2.196259349584579468e-01 -1.366347074508666992e-01 -6.123634576797485352e-01 -3.442411720752716064e-01 -4.438454508781433105e-01 -2.652447223663330078e-01
-6.687172502279281616e-02 1.715590991079807281e-02 1.278331130743026733e-01 -2.440789788961410522e-01 -7.403614521026611328e-01 -2.024754881858825684e-01 4.563320577144622803e-01 3.492100834846496582e-01
6.245352625846862793e-01 4.579173624515533447e-01 -3.770726025104522705e-01 -3.682557046413421631e-01 -2.219855487346649170e-01 9.111142158508300781e-02 7.282090187072753906e-02 2.441096305847167969e-01
2.087242454290390015e-01 4.351116716861724854e-01 6.521012187004089355e-01 -4.042851924896240234e-01 6.782007217407226562e-02 -3.581211343407630920e-02 3.865082263946533203e-01 -1.521798968315124512e-01
-2.503359019756317139e-01 6.484598517417907715e-01 1.150361001491546631e-01 -1.107993274927139282e-01 -1.612746864557266235e-01 -5.387877821922302246e-01 2.751160562038421631e-01 -3.151687681674957275e-01
7.281860709190368652e-02 -2.449393272399902344e-02 1.361693143844604492e-01 -6.811068058013916016e-01 -3.009886145591735840e-01 -5.427039861679077148e-01 3.029046356678009033e-01 -1.864833384752273560e-01
-1.374167390167713165e-02 4.730190336704254150e-01 5.797285437583923340e-01 1.130762770771980286e-01 -1.959359198808670044e-01 -4.533964693546295166e-01 3.531110882759094238e-01 -2.419632375240325928e-01
4.192130267620086670e-01 1.892867386341094971e-01 -1.705560833215713501e-01 -3.288147449493408203e-01 -7.449327111244201660e-01 -5.723989382386207581e-02 -3.027999401092529297e-01 3.651668503880500793e-02
2.466080039739608765e-01 6.978294849395751953e-01 3.664999604225158691e-01 5.702935531735420227e-02 -3.761613070964813232e-01 1.856606751680374146e-01 -3.688771128654479980e-01 5.105268955230712891e-02
-1.565364450216293335e-01 4.966129362583160400e-01 7.480006217956542969e-01 -8.823348581790924072e-02 -2.424771338701248169e-01 -1.541674435138702393e-01 2.555654942989349365e-01 -1.170698776841163635e-01
9.506464749574661255e-02 3.816694617271423340e-01 4.823773801326751709e-01 -7.209926843643188477e-01 -6.306385993957519531e-02 6.580697000026702881e-02 2.754431366920471191e-01 9.271641820669174194e-02
5.334495902061462402e-01 3.415634334087371826e-01 1.669639050960540771e-01 -1.098597720265388489e-01 -5.495995879173278809e-01 -1.831628233194351196e-01 -4.099004566669464111e-01 -2.349322587251663208e-01
-7.095563225448131561e-03 -6.004709377884864807e-02 2.093179076910018921e-01 -7.429943680763244629e-01 -4.059029519557952881e-01 -3.797449469566345215e-01 7.460126280784606934e-02 -2.931903302669525146e-01
3.784897029399871826e-01 4.829991757869720459e-01 -4.382094740867614746e-01 -3.396289944648742676e-01 -3.620624840259552002e-01 1.253534853458404541e-01 1.711076796054840088e-01 3.741673827171325684e-01
3.660275340080261230e-01 4.824842512607574463e-01 -2.747838199138641357e-02 1.003189384937286377e-02 -2.735258340835571289e-01 -5.326682329177856445e-01 -3.938190937042236328e-01 3.445748090744018555e-01
7.374002337455749512e-01 9.272531419992446899e-02 1.056152805685997009e-01 -7.279332727193832397e-02 -5.452467799186706543e-01 -2.468134313821792603e-01 -4.510021582245826721e-02 -2.663541138172149658e-01
1.368156522512435913e-01 7.953506112098693848e-01 1.148628666996955872e-01 2.743674516677856445e-01 -4.622093439102172852e-01 1.453197598457336426e-01 -1.292145103216171265e-01 -9.368154406547546387e-02
1.933066099882125854e-01 5.007044970989227295e-02 1.962517052888870239e-01 9.657421708106994629e-02 -6.071734428405761719e-01 -2.876015305519104004e-01 6.788561344146728516e-01 -8.016668260097503662e-03
2.445299178361892700e-01 1.955515146255493164e-01 -2.087031304836273193e-02 -2.828990221023559570e-01 -7.360454201698303223e-01 -2.110389769077301025e-01 -3.876751363277435303e-01 -2.913847267627716064e-01
7.677038311958312988e-01 1.093831881880760193e-01 2.526848614215850830e-01 -7.950496673583984375e-02 -5.456582903861999512e-01 1.296218037605285645e-01 7.624325901269912720e-02 -9.020911902189254761e-02
4.409205317497253418e-01 1.743517965078353882e-01 3.908557444810867310e-02 -2.876408100128173828e-01 -1.063153147697448730e-01 -7.537741661071777344e-01 -1.417434066534042358e-01 -3.022517263889312744e-01
8.586710691452026367e-02 4.110711067914962769e-02 8.031816780567169189e-02 -2.433772571384906769e-02 -7.507900595664978027e-01 -2.126296013593673706e-01 6.045017242431640625e-01 9.784857928752899170e-02
5.518851429224014282e-02 6.200124025344848633e-01 -3.333034813404083252e-01 -2.126673609018325806e-01 -4.752994775772094727e-01 -5.348176509141921997e-02 -3.469076156616210938e-01 -3.272696435451507568e-01
1.064815297722816467e-01 -3.679871733766049147e-04 -7.885345816612243652e-02 -2.124484777450561523e-01 -7.384080290794372559e-01 -2.072091996669769287e-01 5.599676966667175293e-01 1.885826140642166138e-01
8.484949469566345215e-01 3.826983273029327393e-01 -4.730935394763946533e-02 1.041525155305862427e-01 -2.380036860704421997e-01 -1.904870420694351196e-01 5.179021134972572327e-02 -1.577939540147781372e-01
3.120407760143280029e-01 3.049307167530059814e-01 5.482139065861701965e-02 -4.851613342761993408e-01 2.388600260019302368e-02 -6.833636760711669922e-01 -1.742166131734848022e-01 -2.708377242088317871e-01
8.171400427818298340e-01 4.473135471343994141e-01 -2.571800351142883301e-01 -1.605613529682159424e-01 -1.167472004890441895e-01 -7.580319792032241821e-02 8.105761557817459106e-02 1.196861416101455688e-01
6.698570847511291504e-01 4.100662469863891602e-02 2.578930258750915527e-01 -3.131184354424476624e-02 -5.356897115707397461e-01 2.072340808808803558e-02 3.050630390644073486e-01 -3.188487589359283447e-01
2.044007331132888794e-01 4.719516038894653320e-01 2.160273343324661255e-01 -1.937101632356643677e-01 -5.859857797622680664e-01 2.181786894798278809e-01 -4.476507008075714111e-01 -2.447818517684936523e-01
2.307440191507339478e-01 1.119584143161773682e-01 3.186666965484619141e-01 2.720474004745483398e-01 -6.738696098327636719e-01 -1.658269912004470825e-01 5.061111450195312500e-01 1.446267813444137573e-01
1.504075676202774048e-01 3.832004964351654053e-02 1.477306038141250610e-01 -5.821659564971923828e-01 -1.089353188872337341e-01 -5.984982848167419434e-01 4.922942817211151123e-01 -5.241089314222335815e-02
4.838253557682037354e-01 6.679753065109252930e-01 -4.529723525047302246e-01 -1.429201290011405945e-02 -2.257235348224639893e-01 -2.207554578781127930e-01 -9.223726391792297363e-02 -7.837074249982833862e-02
5.030903816223144531e-01 3.562693595886230469e-01 -3.478123247623443604e-01 -1.776210069656372070e-01 -6.333892345428466797e-01 -1.653064638376235962e-01 -8.299092203378677368e-02 -1.790368556976318359e-01
2.689719013869762421e-02 5.093401670455932617e-01 4.883840978145599365e-01 -5.106372833251953125e-01 2.290305681526660919e-02 -5.796780809760093689e-02 4.861793220043182373e-01 -1.801842078566551208e-02
8.242259919643402100e-02 6.763420701026916504e-01 1.867297738790512085e-01 3.222200870513916016e-01 -5.755695104598999023e-01 1.871984601020812988e-01 -4.141818732023239136e-02 1.703973859548568726e-01
3.914636373519897461e-01 3.303214013576507568e-01 -3.352424204349517822e-01 -4.230534136295318604e-01 -4.337573349475860596e-01 -1.617567539215087891e-01 -1.739235520362854004e-01 -4.491348266601562500e-01
4.799183607101440430e-01 1.000274643301963806e-01 -4.091986119747161865e-01 -3.010124564170837402e-01 -3.824627697467803955e-01 -2.378870993852615356e-01 5.462864041328430176e-01 -1.800372451543807983e-02
6.094603538513183594e-01 1.750642806291580200e-02 1.552021950483322144e-01 1.466104239225387573e-01 -5.428259372711181641e-01 -4.996500792913138866e-04 5.366148352622985840e-01 -7.318783551454544067e-03
5.237418413162231445e-01 2.418369203805923462e-01 2.707424461841583252e-01 3.023252123966813087e-03 -4.610936641693115234e-01 -3.995990455150604248e-01 -2.739721834659576416e-01 -3.828202188014984131e-01
5.491027235984802246e-01 1.815268695354461670e-01 -5.804364010691642761e-02 -3.469069004058837891e-01 -5.795090198516845703e-01 -1.108290553092956543e-01 -3.264968097209930420e-01 -2.951385974884033203e-01
-1.908731311559677124e-01 1.620737612247467041e-01 5.386028289794921875e-01 -1.632894277572631836e-01 -7.140389084815979004e-01 -2.419814467430114746e-01 -2.283292710781097412e-01 -1.508128480054438114e-03
6.181194186210632324e-01 -3.868604451417922974e-02 5.408635139465332031e-01 -1.970245540142059326e-01 -3.388618528842926025e-01 -3.290354311466217041e-01 -9.699117392301559448e-02 -2.293045073747634888e-01
2.488282322883605957e-01 3.043952584266662598e-01 7.089582681655883789e-01 -4.573683440685272217e-01 7.072825729846954346e-02 -2.705819308757781982e-01 2.344865500926971436e-01 -2.048153430223464966e-02
-9.624564647674560547e-02 3.981307744979858398e-01 2.731612622737884521e-01 -8.294253051280975342e-02 -6.758812069892883301e-01 -5.896600335836410522e-02 -4.983831942081451416e-01 2.050709724426269531e-01
5.048533678054809570e-01 2.263413369655609131e-01 1.196278724819421768e-03 -3.366727828979492188e-01 -2.328242957592010498e-01 -2.392939627170562744e-01 4.677122831344604492e-01 5.003191828727722168e-01
-8.988537639379501343e-02 7.257503271102905273e-02 4.204647541046142578e-01 -4.201700538396835327e-02 -7.701284289360046387e-01 -1.745351701974868774e-01 1.072765886783599854e-01 4.159674346446990967e-01
-5.872410908341407776e-02 3.557932078838348389e-01 -6.626518070697784424e-02 -1.780236661434173584e-01 -2.624727189540863037e-01 -1.855727583169937134e-01 8.213630318641662598e-01 -2.364589571952819824e-01
8.232686668634414673e-02 1.528407484292984009e-01 6.152073144912719727e-01 -3.284269869327545166e-01 -4.085533320903778076e-01 -2.502093613147735596e-01 -4.845372140407562256e-01 -1.386391967535018921e-01
-2.516524679958820343e-02 7.668709158897399902e-01 3.174126893281936646e-02 -4.458046555519104004e-01 4.554123431444168091e-02 -2.459153681993484497e-01 1.299247890710830688e-01 3.634524345397949219e-01
2.597713172435760498e-01 3.601339161396026611e-01 3.951517045497894287e-01 1.224038526415824890e-01 -6.930246204137802124e-02 -1.427590847015380859e-01 6.975219249725341797e-01 -3.463741838932037354e-01
4.640199840068817139e-01 1.974079459905624390e-01 1.746886223554611206e-01 -9.372093714773654938e-03 -4.491681456565856934e-01 3.258659839630126953e-01 6.352384686470031738e-01 -6.035692617297172546e-02
3.183085024356842041e-01 3.249985724687576294e-02 -1.028737723827362061e-01 -3.337852358818054199e-01 -2.068696916103363037e-01 -4.992567598819732666e-01 6.695683002471923828e-01 1.877598911523818970e-01
4.709920287132263184e-01 3.161599040031433105e-01 3.634392917156219482e-01 -2.373477965593338013e-01 -9.120734175667166710e-04 -3.586464822292327881e-01 3.155168890953063965e-01 5.114766359329223633e-01
2.753966152667999268e-01 -3.198608383536338806e-02 8.878196775913238525e-02 2.639442123472690582e-02 -8.796804547309875488e-01 -8.581230789422988892e-02 3.549310863018035889e-01 8.589118719100952148e-02
8.104689419269561768e-02 2.560664713382720947e-01 -1.726778596639633179e-01 -2.446366548538208008e-01 -4.855030477046966553e-01 -6.997178792953491211e-01 -3.242409229278564453e-01 8.801263570785522461e-02
6.045916676521301270e-01 4.341768622398376465e-01 1.115905195474624634e-01 -2.004947140812873840e-02 -4.451732039451599121e-01 -4.959078505635261536e-02 -2.375009059906005859e-01 -4.195948839187622070e-01
4.635174870491027832e-01 2.299301028251647949e-01 3.920784592628479004e-01 1.473071426153182983e-02 4.341017454862594604e-02 -5.307903885841369629e-01 5.370746850967407227e-01 7.917907088994979858e-02
1.474108994007110596e-01 5.651218295097351074e-01 -1.615660786628723145e-01 -4.999822974205017090e-01 -4.254931509494781494e-01 1.392027437686920166e-01 -3.718935847282409668e-01 2.099875360727310181e-01
4.499791264533996582e-01 2.325542867183685303e-01 3.692523539066314697e-01 -2.092095315456390381e-01 8.449751883745193481e-02 -6.091098785400390625e-01 4.184951782226562500e-01 1.001411527395248413e-01
2.341508567333221436e-01 2.482648193836212158e-01 -2.242584014311432838e-03 -2.213769853115081787e-01 -8.064664006233215332e-01 3.736533522605895996e-01 8.473776280879974365e-02 1.932350397109985352e-01
5.907832384109497070e-01 1.736627370119094849e-01 -2.435768991708755493e-01 -2.521789968013763428e-01 -4.356503784656524658e-01 -1.375325620174407959e-01 4.161370098590850830e-01 3.406111896038055420e-01
1.703913807868957520e-01 7.470877170562744141e-01 2.133882492780685425e-01 1.084881462156772614e-02 -3.993111848831176758e-01 1.762668639421463013e-01 -4.186971187591552734e-01 3.671337291598320007e-02
5.130772590637207031e-01 3.940203189849853516e-01 -4.407491683959960938e-01 -2.076362669467926025e-01 -5.742741227149963379e-01 -8.487313240766525269e-02 -6.563335657119750977e-02 -5.315302684903144836e-02
3.418612480163574219e-01 6.712921261787414551e-01 1.519109308719635010e-01 1.696639694273471832e-02 -4.728375077247619629e-01 3.948744833469390869e-01 -1.209903731942176819e-01 1.224465668201446533e-01
2.086864709854125977e-01 3.512752950191497803e-01 3.401769325137138367e-02 -3.196083307266235352e-01 -1.915593296289443970e-01 -3.565928637981414795e-01 2.070713490247726440e-01 7.231991887092590332e-01
2.399574816226959229e-01 2.308583259582519531e-01 -8.199243247509002686e-02 -4.492029249668121338e-01 -5.308245867490768433e-02 -2.893435060977935791e-01 7.305332422256469727e-01 -2.457696348428726196e-01
-1.121330633759498596e-01 6.481522321701049805e-01 1.731909960508346558e-01 -5.042533874511718750e-01 -9.856749325990676880e-02 -2.085016369819641113e-01 9.678141027688980103e-02 4.695777297019958496e-01
-2.499467730522155762e-01 7.879801392555236816e-01 1.430609226226806641e-01 -1.215621158480644226e-01 -1.841804683208465576e-01 -1.133169010281562805e-01 4.191053807735443115e-01 2.428125739097595215e-01
2.145380377769470215e-01 -6.533087044954299927e-02 4.084272086620330811e-01 1.596742570400238037e-01 -7.559474110603332520e-01 -2.757795453071594238e-01 3.146530687808990479e-01 1.043038815259933472e-01
3.734198510646820068e-01 1.643605716526508331e-02 1.706767380237579346e-01 2.633748054504394531e-01 -5.832991600036621094e-01 -5.703823566436767578e-01 2.789049148559570312e-01 -1.357523500919342041e-01
5.489934682846069336e-01 3.175728917121887207e-01 -4.088963866233825684e-01 -3.472031652927398682e-01 -3.338093161582946777e-01 -2.499786317348480225e-01 -6.000928953289985657e-02 -3.639890551567077637e-01
2.697144150733947754e-01 2.439996004104614258e-01 7.352128624916076660e-01 -2.861550152301788330e-01 1.710385316982865334e-03 -1.432377099990844727e-01 4.321510791778564453e-01 -1.949901133775711060e-01
1.654696315526962280e-01 5.586180090904235840e-01 3.309941887855529785e-01 -2.538258135318756104e-01 -1.353401225060224533e-02 1.302189379930496216e-01 6.851089000701904297e-01 8.175177499651908875e-03
2.322905659675598145e-01 4.338675737380981445e-01 -1.375790983438491821e-01 -6.648713350296020508e-01 -7.726744562387466431e-02 -1.653447002172470093e-01 -1.546653956174850464e-01 4.894770979881286621e-01
4.774210155010223389e-01 4.152509570121765137e-01 5.278478562831878662e-02 2.813893556594848633e-01 -3.375936448574066162e-01 -6.044496297836303711e-01 -1.660239696502685547e-01 -1.038107573986053467e-01
5.174987316131591797e-01 4.867342710494995117e-01 -1.588066220283508301e-01 4.344116430729627609e-03 -5.154536366462707520e-01 -1.538357138633728027e-01 -2.325419485569000244e-01 -3.558267951011657715e-01
7.931627035140991211e-01 2.086519598960876465e-01 -1.791919209063053131e-02 -1.130448952317237854e-01 -3.322272300720214844e-01 -2.868935167789459229e-01 -3.452199324965476990e-02 -3.469619154930114746e-01
2.467763423919677734e-01 4.170290008187294006e-02 -8.779115229845046997e-02 6.434395164251327515e-02 -8.181473612785339355e-01 -1.091082990169525146e-01 4.583028852939605713e-01 -1.849424093961715698e-01
3.392013609409332275e-01 4.064993187785148621e-02 2.723897397518157959e-01 -6.467072963714599609e-01 -1.852928996086120605e-01 -5.334233045578002930e-01 -2.631156742572784424e-01 -5.253366380929946899e-02
-1.982946097850799561e-01 4.964928030967712402e-01 -2.207474410533905029e-01 1.476784795522689819e-01 -7.571122050285339355e-01 -1.343533247709274292e-01 1.299514174461364746e-01 1.883582174777984619e-01
-5.756827071309089661e-02 7.595125436782836914e-01 -7.711559068411588669e-03 2.212233543395996094e-01 -5.641203522682189941e-01 1.461084783077239990e-01 -1.746013760566711426e-01 -2.760592475533485413e-02
4.500761628150939941e-01 2.555062621831893921e-02 1.439904887229204178e-02 1.907496601343154907e-01 -6.577613949775695801e-01 -3.157433271408081055e-01 4.741787314414978027e-01 5.474129691720008850e-02
1.374542862176895142e-01 4.278054535388946533e-01 1.459621340036392212e-01 9.460150450468063354e-02 -3.746782243251800537e-01 -4.333028793334960938e-01 -4.196295440196990967e-01 5.134299993515014648e-01
3.151342868804931641e-01 1.517109423875808716e-01 2.228245288133621216e-01 -3.617823421955108643e-01 -2.914697825908660889e-01 -1.296318471431732178e-01 3.935151994228363037e-01 6.637195348739624023e-01
3.646422028541564941e-01 3.262454867362976074e-01 3.002590313553810120e-02 3.269898891448974609e-01 -5.348902344703674316e-01 -4.907654821872711182e-01 5.357521027326583862e-02 -3.506384789943695068e-01
2.756288461387157440e-02 2.159502543509006500e-02 3.843479156494140625e-01 6.719067692756652832e-02 -7.122647166252136230e-01 -2.542570829391479492e-01 5.224992632865905762e-01 -3.953155502676963806e-02
-1.310539245605468750e-01 2.654556035995483398e-01 3.719319403171539307e-01 1.069249305874109268e-02 -7.154607176780700684e-01 -2.794854342937469482e-01 -4.156965613365173340e-01 -1.054076850414276123e-01
1.423632949590682983e-01 4.025566875934600830e-01 -9.322062134742736816e-02 -1.453351527452468872e-01 -3.915270268917083740e-01 -4.667207002639770508e-01 -3.098006248474121094e-01 -5.663658976554870605e-01
4.503460228443145752e-01 3.268227279186248779e-01 -1.455952674150466919e-01 -2.192207276821136475e-01 -6.464108228683471680e-01 -1.674959361553192139e-01 -2.808597087860107422e-01 -3.103796839714050293e-01
9.581446647644042969e-02 4.858065843582153320e-01 6.528677940368652344e-01 -4.777669012546539307e-01 4.565858840942382812e-02 -7.461225241422653198e-02 2.064844369888305664e-01 -2.236660569906234741e-01
3.586324304342269897e-02 2.117333859205245972e-01 1.133720874786376953e-01 -2.324810624122619629e-01 -5.524624586105346680e-01 1.712362617254257202e-01 4.642786979675292969e-01 -5.804229378700256348e-01
1.437299400568008423e-01 6.623452901840209961e-01 -3.247139155864715576e-01 -1.958586648106575012e-02 -4.649088978767395020e-01 -1.308059990406036377e-01 -2.744857966899871826e-01 -3.552813827991485596e-01
4.742337465286254883e-01 4.637821614742279053e-01 -2.732847332954406738e-01 1.108452007174491882e-01 -4.171766936779022217e-01 1.240949556231498718e-01 5.112357735633850098e-01 -1.491282433271408081e-01
3.266327828168869019e-02 4.635744094848632812e-01 -1.789959818124771118e-01 -4.762217998504638672e-01 -4.435974359512329102e-01 -1.182980462908744812e-01 -4.520053863525390625e-01 -3.318478763103485107e-01
1.317495107650756836e-01 1.029896065592765808e-01 3.357749879360198975e-01 2.883408963680267334e-01 -7.677563428878784180e-01 -2.392576634883880615e-01 2.397872358560562134e-01 2.682503759860992432e-01
2.377145737409591675e-01 2.181084007024765015e-01 -5.147536993026733398e-01 -3.948307037353515625e-01 -2.833511233329772949e-01 -4.853368997573852539e-01 3.207981586456298828e-01 2.372902184724807739e-01
-3.602074459195137024e-02 -1.903253793716430664e-02 2.062096744775772095e-01 -1.922820210456848145e-01 -5.367963910102844238e-01 -6.997227072715759277e-01 2.659581005573272705e-01 -2.652349174022674561e-01
3.279085457324981689e-01 4.287806749343872070e-01 6.351299881935119629e-01 -4.188213050365447998e-01 2.084389030933380127e-01 -1.605297923088073730e-01 1.703045368194580078e-01 -1.777681261301040649e-01
-3.726652562618255615e-01 6.412691473960876465e-01 5.826504155993461609e-02 -3.972471356391906738e-01 -2.053079009056091309e-01 -2.969089746475219727e-01 3.978272676467895508e-01 1.101620309054851532e-02
7.171682715415954590e-01 1.645808219909667969e-01 2.513962686061859131e-01 2.675069868564605713e-01 -3.823266923427581787e-01 -4.954554140567779541e-02 3.992415666580200195e-01 1.256992220878601074e-01
4.894440472126007080e-01 5.900406241416931152e-01 -3.009966313838958740e-01 -8.544150739908218384e-02 5.979782342910766602e-02 -4.221126437187194824e-01 -2.860507555305957794e-02 -3.630760908126831055e-01
6.753767728805541992e-01 2.747303545475006104e-01 4.130402505397796631e-01 3.304618597030639648e-01 -3.552678227424621582e-01 -1.228923872113227844e-01 1.252053529024124146e-01 -1.777296215295791626e-01
5.251470208168029785e-01 3.643379211425781250e-01 -1.317371279001235962e-01 2.235585302114486694e-01 -2.622557878494262695e-01 2.126858755946159363e-02 6.237390041351318359e-01 2.566412389278411865e-01
2.017635256052017212e-01 3.526749014854431152e-01 8.500259369611740112e-03 -2.469588220119476318e-01 -1.079598367214202881e-01 -7.156174778938293457e-01 -1.785639077425003052e-01 -4.671214818954467773e-01
5.317693352699279785e-01 9.952460974454879761e-02 -4.534438252449035645e-02 4.304477572441101074e-02 -6.962867975234985352e-01 -4.042874276638031006e-01 -9.725380688905715942e-02 -2.137415558099746704e-01
6.660500764846801758e-01 1.661656498908996582e-01 2.023410052061080933e-01 3.849999979138374329e-02 -3.217763602733612061e-01 -5.302286148071289062e-01 -1.630712114274501801e-02 -3.184241354465484619e-01
8.008960634469985962e-02 3.573806583881378174e-01 -1.924007982015609741e-01 -1.761290580034255981e-01 -8.047395348548889160e-01 -1.202239319682121277e-01 -3.565087616443634033e-01 -9.309759736061096191e-02
7.723464071750640869e-02 4.031336009502410889e-01 3.595143556594848633e-01 -3.907020092010498047e-01 1.612477004528045654e-01 -7.029018402099609375e-01 1.565730869770050049e-01 -7.093901187181472778e-02
9.463800489902496338e-02 6.107490658760070801e-01 -2.276726067066192627e-01 -3.850691318511962891e-01 -5.754430294036865234e-01 -1.383491605520248413e-01 -1.208349540829658508e-01 -2.303040176630020142e-01
1.817588508129119873e-01 -8.546040207147598267e-02 6.627874821424484253e-02 1.067696698009967804e-02 -8.702159523963928223e-01 -2.691049277782440186e-01 3.541911840438842773e-01 2.984951483085751534e-03
6.728578805923461914e-01 4.087972044944763184e-01 -1.225399971008300781e-01 2.029973082244396210e-03 -1.237082928419113159e-01 4.969829320907592773e-02 4.215904176235198975e-01 4.118430912494659424e-01
-9.880935773253440857e-03 2.336955219507217407e-01 6.562494635581970215e-01 -1.773220300674438477e-01 -1.483773738145828247e-01 -4.441405236721038818e-01 4.906790256500244141e-01 -1.521169543266296387e-01
1.777938753366470337e-01 2.865819036960601807e-01 -4.446150362491607666e-02 -5.754281878471374512e-01 1.741791516542434692e-02 -2.889403402805328369e-01 6.847136616706848145e-01 -2.330256626009941101e-02
-1.183759942650794983e-01 2.259624749422073364e-01 -2.012428641319274902e-01 1.698974221944808960e-01 -8.708455562591552734e-01 -2.070056796073913574e-01 2.525121867656707764e-01 -2.405487000942230225e-02
1.121500432491302490e-01 5.169076323509216309e-01 3.733076527714729309e-02 1.296503003686666489e-02 -2.764762639999389648e-01 -5.403999686241149902e-01 -2.938199043273925781e-01 -5.136785507202148438e-01
3.074927926063537598e-01 1.507547199726104736e-01 -1.034951135516166687e-01 -4.953052103519439697e-01 -2.674748301506042480e-01 -5.754650831222534180e-01 -2.507309317588806152e-01 -4.013900756835937500e-01
4.384821057319641113e-01 2.900209128856658936e-01 -3.540956377983093262e-01 -4.796221852302551270e-01 -4.571669399738311768e-01 -1.291449069976806641e-01 -2.276885658502578735e-01 -3.011282980442047119e-01
-1.222295537590980530e-01 6.312865018844604492e-01 1.175489798188209534e-01 -1.653183102607727051e-01 -2.851881682872772217e-01 -1.328927725553512573e-01 -4.261258244514465332e-02 6.667691469192504883e-01
2.956470847129821777e-01 5.412520170211791992e-01 1.834327727556228638e-01 1.408917605876922607e-01 -2.763727009296417236e-01 -3.851085007190704346e-01 -4.495193064212799072e-01 3.733403384685516357e-01
2.362767904996871948e-01 -6.759159266948699951e-02 -1.051389351487159729e-01 -5.962084606289863586e-02 -8.529607057571411133e-01 -2.943723797798156738e-01 3.271685838699340820e-01 6.131551414728164673e-02
5.333168506622314453e-01 4.975614547729492188e-01 -1.732902526855468750e-01 4.089937731623649597e-02 -6.155353188514709473e-01 -2.076477557420730591e-01 -4.489729553461074829e-02 1.108442321419715881e-01
-8.651221543550491333e-02 4.942481219768524170e-01 6.138599514961242676e-01 1.616135239601135254e-01 -3.117899298667907715e-01 -2.894737720489501953e-01 3.175925910472869873e-01 -2.518299818038940430e-01
2.298152148723602295e-01 1.103005856275558472e-01 2.040828615427017212e-01 2.990921139717102051e-01 -7.806496024131774902e-01 -2.017137408256530762e-01 3.900896906852722168e-01 4.050808772444725037e-02
2.075273990631103516e-01 -6.219852343201637268e-02 1.816296428442001343e-01 -6.986520886421203613e-01 -3.484312891960144043e-01 -5.212221741676330566e-01 -1.386996209621429443e-01 -1.401605904102325439e-01
9.202826768159866333e-02 5.049279332160949707e-01 5.075181722640991211e-01 -3.895360231399536133e-01 -1.185229346156120300e-01 1.545187532901763916e-01 3.871221244335174561e-01 3.734678328037261963e-01
3.446520864963531494e-01 3.772113323211669922e-01 1.368997246026992798e-01 -1.915195286273956299e-01 -1.105316206812858582e-01 -3.369632661342620850e-01 2.999958395957946777e-01 6.839199066162109375e-01
-2.390123903751373291e-01 4.760603904724121094e-01 -2.657168209552764893e-01 2.376900762319564819e-01 -7.487632632255554199e-01 -8.683490008115768433e-02 1.417940258979797363e-01 -2.907541207969188690e-02
-3.211296200752258301e-01 5.613006949424743652e-01 -1.357081979513168335e-01 4.242844507098197937e-02 -4.152822494506835938e-01 -4.422542154788970947e-01 1.234165579080581665e-01 -4.222801923751831055e-01
3.598514199256896973e-01 2.243766337633132935e-01 -3.343642652034759521e-01 -2.853510975837707520e-01 -4.535569846630096436e-01 1.441571414470672607e-01 6.298170089721679688e-01 6.142392382025718689e-02
3.258391320705413818e-01 5.298498868942260742e-01 -2.042572647333145142e-01 9.234125167131423950e-02 -3.476894795894622803e-01 -5.171023607254028320e-01 -3.541798293590545654e-01 2.216161042451858521e-01
8.471745848655700684e-01 3.399805426597595215e-01 -4.913694411516189575e-02 -6.721852719783782959e-02 -2.504480779170989990e-01 4.771566763520240784e-02 2.326436191797256470e-01 -2.016222923994064331e-01
-3.267832100391387939e-01 7.459134459495544434e-01 4.293525218963623047e-01 -1.453130990266799927e-01 -1.952444165945053101e-01 -2.791994214057922363e-01 1.132292672991752625e-01 -4.972932487726211548e-02
3.570867478847503662e-01 7.070412635803222656e-01 -3.966985940933227539e-01 -3.127206563949584961e-01 -2.107762098312377930e-01 1.444761604070663452e-01 -1.603368967771530151e-01 -1.625109016895294189e-01
2.597053647041320801e-01 2.832721173763275146e-01 -2.850502543151378632e-02 -5.334691330790519714e-02 -3.533630669116973877e-01 -5.971136093139648438e-01 -2.842038571834564209e-01 5.352286696434020996e-01
3.832834661006927490e-01 5.638925433158874512e-01 -4.060227572917938232e-01 -1.785263270139694214e-01 -1.130979433655738831e-01 -4.944568574428558350e-01 -2.740630507469177246e-01 -7.748413830995559692e-02
1.913654208183288574e-01 1.883905977010726929e-01 1.536794751882553101e-01 1.358474791049957275e-01 -5.985749959945678711e-01 -6.634895801544189453e-01 -3.873844444751739502e-02 -2.929251790046691895e-01
4.030198603868484497e-02 3.048477768898010254e-01 -3.949565291404724121e-01 -1.311306804418563843e-01 -5.899225473403930664e-01 8.766887336969375610e-02 6.104971170425415039e-01 -6.210141628980636597e-02
6.659965962171554565e-02 3.561561107635498047e-01 -4.734688103199005127e-01 -6.239581704139709473e-01 -2.035966217517852783e-01 -3.037667870521545410e-01 -3.426518291234970093e-02 3.468728959560394287e-01
6.330360770225524902e-01 1.211966052651405334e-01 4.722274243831634521e-01 -1.776959560811519623e-02 -4.739568829536437988e-01 -5.946709960699081421e-02 -3.210007399320602417e-02 -3.634012341499328613e-01
6.208555698394775391e-01 2.324427366256713867e-01 -2.177132815122604370e-01 -4.198804497718811035e-01 -3.056815564632415771e-01 -4.209528863430023193e-01 -1.610686331987380981e-01 -2.005606293678283691e-01
3.426210880279541016e-01 4.641532003879547119e-01 -3.633238673210144043e-01 3.254453837871551514e-02 -4.142485558986663818e-01 -5.504896640777587891e-01 -1.472077220678329468e-01 -1.944177150726318359e-01
-5.759830400347709656e-02 5.823826193809509277e-01 4.216103255748748779e-01 -3.313882350921630859e-01 -3.685301914811134338e-02 -4.320303797721862793e-01 2.154635339975357056e-01 3.681122958660125732e-01
2.560850083827972412e-01 2.715892791748046875e-01 2.466510534286499023e-01 -3.387621343135833740e-01 -4.105987846851348877e-01 -2.256542146205902100e-01 -4.916322231292724609e-01 -4.731276631355285645e-01
-2.563654184341430664e-01 6.065159440040588379e-01 2.292336821556091309e-01 -7.234254851937294006e-03 -4.712442457675933838e-01 1.528830379247665405e-01 3.767392635345458984e-01 -3.555813431739807129e-01
8.837600052356719971e-02 -7.956802845001220703e-02 1.637118458747863770e-01 -7.405635118484497070e-01 -3.897067606449127197e-01 -2.861844599246978760e-01 4.005645811557769775e-01 -1.280537098646163940e-01
2.184567898511886597e-01 2.801831364631652832e-01 -4.796321392059326172e-01 -1.003099158406257629e-01 -5.092517137527465820e-01 -1.318583786487579346e-01 5.252045989036560059e-01 -2.847825288772583008e-01
4.326183199882507324e-01 1.286134421825408936e-01 -3.254296779632568359e-01 -4.883007109165191650e-01 -2.053981721401214600e-01 -3.893109261989593506e-01 4.670599997043609619e-01 2.001536786556243896e-01
1.890478879213333130e-01 2.927314639091491699e-01 -1.416576206684112549e-01 -3.949651718139648438e-01 -1.083161383867263794e-01 -1.960589587688446045e-01 7.753629088401794434e-01 -2.261543124914169312e-01
4.267388284206390381e-01 -1.303913164883852005e-02 -9.473980963230133057e-02 -6.668154597282409668e-01 -4.750524163246154785e-01 -3.053703010082244873e-01 -1.324907690286636353e-01 -1.662104427814483643e-01
6.380890011787414551e-01 1.156982108950614929e-01 4.716485366225242615e-02 -2.292058914899826050e-01 -2.665656507015228271e-01 -2.753573060035705566e-01 -1.728250682353973389e-01 5.898721218109130859e-01
6.041587144136428833e-02 2.514004409313201904e-01 3.095091581344604492e-01 -1.698899865150451660e-01 -3.004391789436340332e-01 -7.867221236228942871e-01 -1.538518071174621582e-01 -2.749972045421600342e-01
2.056852281093597412e-01 1.497797369956970215e-01 -1.131616011261940002e-01 -4.151310026645660400e-01 -1.118815764784812927e-01 -6.240637898445129395e-01 5.747429132461547852e-01 -1.334827095270156860e-01
3.402442932128906250e-01 7.097586989402770996e-01 3.926659375429153442e-02 -8.211454376578330994e-03 -1.139781996607780457e-02 -2.120196074247360229e-01 -1.213381960988044739e-01 5.648557543754577637e-01
5.796505212783813477e-01 4.129634499549865723e-01 -6.528964266180992126e-03 -1.904546916484832764e-01 -4.855683445930480957e-01 4.677849635481834412e-02 -2.342749089002609253e-01 -4.053411781787872314e-01
3.452242314815521240e-01 2.128135263919830322e-01 2.032947093248367310e-01 -2.807106971740722656e-01 -2.440207600593566895e-01 -7.429554462432861328e-01 -2.599433064460754395e-01 -1.905355006456375122e-01
2.975333929061889648e-01 5.117917060852050781e-01 -2.960153222084045410e-01 -2.989419698715209961e-01 -1.973759829998016357e-01 -4.103249311447143555e-01 -3.650265932083129883e-01 -3.632954955101013184e-01
2.323876470327377319e-01 3.365539014339447021e-01 2.805581986904144287e-01 -2.796753942966461182e-01 -5.999354645609855652e-02 -6.988921165466308594e-01 -2.915078103542327881e-01 -3.142767846584320068e-01
6.061617732048034668e-01 2.781962752342224121e-01 -4.187644720077514648e-01 -2.097937166690826416e-01 -2.739900946617126465e-01 -8.712359517812728882e-02 4.779041707515716553e-01 1.573023498058319092e-01
2.196208238601684570e-01 -5.892080441117286682e-02 1.983947753906250000e-01 -3.951465785503387451e-01 -4.328634142875671387e-01 -7.367985248565673828e-01 3.999753855168819427e-03 -1.501164436340332031e-01
5.928080156445503235e-02 3.911325633525848389e-01 1.300353091210126877e-02 -2.194240689277648926e-01 -4.716573655605316162e-01 -3.139088451862335205e-01 -3.876015245914459229e-01 -5.691667199134826660e-01
-1.474864631891250610e-01 3.712931871414184570e-01 2.779889106750488281e-01 6.606642901897430420e-02 -5.546982884407043457e-01 6.601594388484954834e-02 6.485548019409179688e-01 -1.614782065153121948e-01
3.337053954601287842e-01 4.578056037425994873e-01 -1.280429810285568237e-01 -1.322381198406219482e-01 -2.267522923648357391e-02 -6.721515059471130371e-01 -1.111752614378929138e-01 -4.248659908771514893e-01
2.707664966583251953e-01 1.510197967290878296e-01 1.180283129215240479e-01 -5.596380233764648438e-01 -3.129653036594390869e-01 -5.385529398918151855e-01 -4.244213998317718506e-01 -9.291415661573410034e-02
-3.860430121421813965e-01 2.267346233129501343e-01 -9.807756543159484863e-02 -5.653263926506042480e-01 -6.131091117858886719e-01 -3.961415216326713562e-02 2.977639734745025635e-01 -6.491348147392272949e-02
-1.981552988290786743e-01 5.202400088310241699e-01 5.016327276825904846e-02 -2.815524637699127197e-01 -2.333609908819198608e-01 1.246595755219459534e-02 7.274627685546875000e-01 -1.564664989709854126e-01
3.092304170131683350e-01 4.045608639717102051e-01 -7.471401989459991455e-02 -2.427511364221572876e-01 -3.158755302429199219e-01 -4.724235832691192627e-01 -4.708445072174072266e-01 -3.626853227615356445e-01
6.994268298149108887e-01 1.564492881298065186e-01 1.367684304714202881e-01 -3.182534575462341309e-01 -1.439636349678039551e-01 1.413679122924804688e-01 5.330218672752380371e-01 -2.037453949451446533e-01
1.746155172586441040e-01 4.933193922042846680e-01 -4.157685339450836182e-01 -1.307835131883621216e-01 -1.783868670463562012e-01 -5.482189655303955078e-01 -1.072487905621528625e-01 4.385307729244232178e-01
2.955472171306610107e-01 2.650885879993438721e-01 -2.367622107267379761e-01 -3.307405710220336914e-01 -5.056864619255065918e-01 -4.741756916046142578e-01 -8.420868217945098877e-02 -4.350652098655700684e-01
1.607059240341186523e-01 2.293983995914459229e-01 -9.644318372011184692e-02 -3.037202060222625732e-01 -4.742850065231323242e-01 -6.195716261863708496e-01 -2.839936316013336182e-01 -3.612962067127227783e-01
-2.181380800902843475e-02 4.694323837757110596e-01 -6.033843159675598145e-01 -1.212803795933723450e-01 -4.658980667591094971e-01 -2.172057479619979858e-01 3.634538054466247559e-01 -6.354562193155288696e-02
6.916108727455139160e-02 8.366469293832778931e-03 -2.508898675441741943e-01 -2.268071323633193970e-01 -6.586827635765075684e-01 -6.561437249183654785e-01 8.503147959709167480e-02 -9.561173617839813232e-02
2.950941920280456543e-01 3.460645079612731934e-01 1.476913541555404663e-01 -5.170959234237670898e-02 -1.284225881099700928e-01 -7.217931747436523438e-01 2.311952710151672363e-01 4.215960502624511719e-01
7.441667914390563965e-01 1.794633641839027405e-02 7.893458008766174316e-02 -3.599633276462554932e-01 -1.649667471647262573e-01 -2.153139710426330566e-01 4.569124281406402588e-01 -1.665721088647842407e-01
1.673487275838851929e-01 3.031521737575531006e-01 1.220723092555999756e-01 -1.952620297670364380e-01 -3.870555460453033447e-01 -5.414963364601135254e-01 -2.883427739143371582e-01 -5.485365390777587891e-01
8.370780944824218750e-01 3.492830693721771240e-01 -1.051061004400253296e-01 -2.459685355424880981e-01 -2.507656514644622803e-01 1.572477668523788452e-01 1.279322803020477295e-01 4.215225204825401306e-02
1.976373642683029175e-01 -5.224749445915222168e-02 2.563286721706390381e-01 -7.505085468292236328e-01 -2.047194242477416992e-01 -3.411771655082702637e-01 3.316262662410736084e-01 -2.468896359205245972e-01
-6.414756178855895996e-02 4.964460060000419617e-02 5.840200781822204590e-01 -2.061490118503570557e-01 -6.722598671913146973e-01 2.401330508291721344e-02 2.278950214385986328e-01 3.246497213840484619e-01
6.559364795684814453e-01 2.380447387695312500e-01 3.081373572349548340e-01 -3.327480852603912354e-01 1.058124303817749023e-01 -9.515219926834106445e-02 4.143895804882049561e-01 3.397695720195770264e-01
6.825110316276550293e-01 2.267153263092041016e-01 -1.626804620027542114e-01 -1.464468836784362793e-01 -3.999060392379760742e-01 -4.798490405082702637e-01 -9.589143097400665283e-03 2.111761271953582764e-01
2.870449721813201904e-01 2.631884813308715820e-01 -1.430947929620742798e-01 -2.289776057004928589e-01 -8.374778628349304199e-01 2.297195494174957275e-01 -4.878578707575798035e-02 -1.375133395195007324e-01
4.055537879467010498e-01 -4.018602147698402405e-02 4.490256905555725098e-01 1.067785322666168213e-01 -4.655991196632385254e-01 -3.827510476112365723e-01 2.766494154930114746e-01 4.255229234695434570e-01
9.144330024719238281e-02 6.278991699218750000e-01 1.574915349483489990e-01 -3.053099215030670166e-01 4.442039504647254944e-02 -4.202910661697387695e-01 1.190132126212120056e-01 5.353327989578247070e-01
1.814585477113723755e-01 7.457967400550842285e-01 -2.315117865800857544e-01 -3.571035861968994141e-01 -1.544944345951080322e-01 2.578370273113250732e-01 -1.217189803719520569e-01 -3.529525399208068848e-01
4.423442482948303223e-01 2.776696383953094482e-01 5.605927705764770508e-01 -1.097099259495735168e-01 5.081801116466522217e-02 -3.881006836891174316e-01 4.974988400936126709e-01 1.486689224839210510e-02
3.048884272575378418e-01 4.585259556770324707e-01 -1.552690416574478149e-01 1.701353043317794800e-01 -5.156427621841430664e-01 -4.790177941322326660e-01 -1.779232174158096313e-01 -3.416725397109985352e-01
2.162604629993438721e-01 5.161322355270385742e-01 -3.524375557899475098e-01 -3.559909462928771973e-01 -1.291058957576751709e-01 -5.212243795394897461e-01 -2.196903675794601440e-01 3.151032030582427979e-01
2.423788756132125854e-01 7.891508936882019043e-02 7.907588034868240356e-02 -6.596227288246154785e-01 -3.711406290531158447e-01 -4.886261224746704102e-01 -1.340033672749996185e-02 -3.420370817184448242e-01
-1.111685335636138916e-01 6.273371577262878418e-01 1.006702985614538193e-02 -1.600610166788101196e-01 -6.724858283996582031e-01 1.896365880966186523e-01 -2.397325187921524048e-01 -1.506573259830474854e-01
4.813205897808074951e-01 3.634205162525177002e-01 -1.479887962341308594e-01 -5.076676607131958008e-01 -2.489206194877624512e-01 1.062334030866622925e-01 1.753854155540466309e-01 -5.026147961616516113e-01
3.991370201110839844e-01 4.112663567066192627e-01 -4.159762263298034668e-01 6.822115927934646606e-02 -6.266989707946777344e-01 -1.993879675865173340e-01 5.311216413974761963e-02 -2.419323623180389404e-01
1.137071847915649414e-01 3.703148663043975830e-01 -1.730123162269592285e-01 -1.946011781692504883e-01 -4.407647550106048584e-01 -6.740924715995788574e-01 6.201751064509153366e-03 -3.652697205543518066e-01
-1.785617172718048096e-01 3.830772936344146729e-01 1.949364393949508667e-01 -2.018510997295379639e-01 -3.387044966220855713e-01 -3.195547461509704590e-01 7.250781655311584473e-01 7.009857334196567535e-03
1.168034821748733521e-01 4.389305114746093750e-01 1.393558233976364136e-01 4.733191728591918945e-01 -5.713480710983276367e-01 -2.189476788043975830e-01 1.286597102880477905e-01 3.991440534591674805e-01
8.101643919944763184e-01 3.690236806869506836e-01 -1.828808784484863281e-01 -1.915933191776275635e-01 -3.576532006263732910e-01 6.843427568674087524e-02 6.791722774505615234e-02 9.488483890891075134e-03
1.590726077556610107e-01 6.601411700248718262e-01 2.233321815729141235e-01 3.361541032791137695e-01 -5.425446629524230957e-01 1.202108934521675110e-01 -1.181800588965415955e-01 -2.307833582162857056e-01
-8.093582838773727417e-02 -6.008034572005271912e-02 2.473657727241516113e-01 -6.128429770469665527e-01 -5.383920073509216309e-01 -3.853380084037780762e-01 3.373716175556182861e-01 -3.004202619194984436e-02
3.581263124942779541e-01 -1.956184860318899155e-03 -3.507672548294067383e-01 -2.736933529376983643e-01 -5.559051036834716797e-01 -4.619588553905487061e-01 3.757614493370056152e-01 -1.008119732141494751e-01
5.581739544868469238e-02 2.894584238529205322e-01 -3.215851485729217529e-01 -5.142534971237182617e-01 -4.829926788806915283e-01 -2.650004327297210693e-01 4.276770651340484619e-01 2.425069510936737061e-01
4.321807995438575745e-02 3.848413527011871338e-01 4.454310238361358643e-02 -4.318121075630187988e-01 -6.369491815567016602e-01 3.271127045154571533e-01 -3.648939132690429688e-01 1.254161894321441650e-01
6.618180274963378906e-01 1.391213536262512207e-01 4.865525364875793457e-01 -3.016973435878753662e-01 7.434711605310440063e-02 -1.946006417274475098e-01 2.710168957710266113e-01 3.131143450736999512e-01
5.369803309440612793e-01 3.072438836097717285e-01 -2.885108813643455505e-02 -3.705164492130279541e-01 -3.275340795516967773e-01 -3.771843910217285156e-01 -2.556167542934417725e-01 -4.052798151969909668e-01
2.829939723014831543e-01 5.474861860275268555e-01 4.676977694034576416e-01 -3.599054738879203796e-02 -2.574914395809173584e-01 2.834393382072448730e-01 1.712926775217056274e-01 4.734511077404022217e-01
5.141721963882446289e-01 3.505897819995880127e-01 2.968110442161560059e-01 -1.370540447533130646e-02 -1.363062113523483276e-02 3.490718081593513489e-02 7.201390862464904785e-01 6.651660054922103882e-02
6.982074677944183350e-02 8.547706604003906250e-01 1.277109682559967041e-01 1.339652985334396362e-01 -3.386207818984985352e-01 2.171234488487243652e-01 -1.505413204431533813e-01 2.139298915863037109e-01
6.696523725986480713e-02 1.375093609094619751e-01 5.619238018989562988e-01 -5.409983396530151367e-01 -1.649175584316253662e-01 -3.507800698280334473e-01 4.519566893577575684e-01 1.168764308094978333e-01
6.779302954673767090e-01 4.156319797039031982e-01 -1.611755341291427612e-01 -5.120299756526947021e-02 -4.646890163421630859e-01 8.120907843112945557e-02 3.370381593704223633e-01 5.418187007308006287e-02
2.156875729560852051e-01 3.462934195995330811e-01 9.387800842523574829e-02 3.081628084182739258e-01 -5.558995604515075684e-01 -1.772522740066051483e-02 4.942093789577484131e-01 -4.197630882263183594e-01
-1.752231419086456299e-01 2.217027544975280762e-01 -2.514469027519226074e-01 -6.447656750679016113e-01 -3.329914212226867676e-01 -5.311143994331359863e-01 1.071621775627136230e-01 -1.916946917772293091e-01
-1.876063048839569092e-01 9.994247555732727051e-02 1.495117098093032837e-01 -5.447875857353210449e-01 -5.406870245933532715e-01 -4.749044179916381836e-01 5.883565545082092285e-02 -3.381269872188568115e-01
3.927260339260101318e-01 3.314305841922760010e-01 -2.598778307437896729e-01 -3.545737564563751221e-01 -5.113536715507507324e-01 -1.353462785482406616e-01 -1.460524052381515503e-01 -4.914555847644805908e-01
3.978337347507476807e-01 6.316275000572204590e-01 1.207048259675502777e-02 -2.738741226494312286e-02 1.407443881034851074e-01 -5.445209145545959473e-01 1.294825673103332520e-01 3.298507928848266602e-01
4.480257034301757812e-01 2.963892817497253418e-01 1.431436985731124878e-01 -2.684381306171417236e-01 -5.213350057601928711e-01 4.781996607780456543e-01 3.117742836475372314e-01 -1.456326544284820557e-01
2.804522216320037842e-01 2.131919413805007935e-01 -1.109401732683181763e-01 -5.252082943916320801e-01 -3.511243760585784912e-01 -6.291147470474243164e-01 -2.341439574956893921e-01 -1.176741421222686768e-01
2.683306038379669189e-01 5.314050316810607910e-01 -1.535371989011764526e-01 -3.169377744197845459e-01 -1.278035938739776611e-01 -5.874431133270263672e-01 5.095449462532997131e-02 3.969441056251525879e-01
5.648708716034889221e-02 3.880394399166107178e-01 -5.226359963417053223e-01 -2.207777500152587891e-01 -5.540478229522705078e-01 -4.625551998615264893e-01 2.626857534050941467e-02 5.222114175558090210e-02
1.156176775693893433e-01 4.094332158565521240e-01 4.709840416908264160e-01 -4.224464595317840576e-01 -7.736518979072570801e-02 -3.373951911926269531e-01 5.212125182151794434e-01 1.650047451257705688e-01
2.041016221046447754e-01 -8.066730946302413940e-02 8.137298375368118286e-02 -6.081172227859497070e-01 -5.103652477264404297e-01 -5.087416768074035645e-01 2.248463928699493408e-01 -7.456967234611511230e-02
2.136846780776977539e-01 3.120018243789672852e-01 2.942107021808624268e-01 2.224173992872238159e-01 -4.663383662700653076e-01 -1.090918779373168945e-01 6.983097791671752930e-01 6.289041787385940552e-02
8.354149460792541504e-01 2.965163588523864746e-01 2.381013333797454834e-02 8.813987672328948975e-02 -4.011989235877990723e-01 -6.479609012603759766e-02 1.117797121405601501e-01 -1.678411513566970825e-01
-1.356809884309768677e-01 6.564036011695861816e-01 3.941127955913543701e-01 -3.379144966602325439e-01 -1.666257530450820923e-01 1.636432409286499023e-01 4.735489189624786377e-01 -4.921519011259078979e-02
5.655667185783386230e-01 3.641377091407775879e-01 -4.241924881935119629e-01 -8.341163396835327148e-02 -3.699080646038055420e-01 4.416184499859809875e-02 4.709814488887786865e-01 5.971451755613088608e-03
-2.240055799484252930e-02 3.348109722137451172e-01 -1.649133265018463135e-01 -3.392664790153503418e-01 -4.859001040458679199e-01 -4.782757461071014404e-01 -2.371996492147445679e-01 -4.732772409915924072e-01
5.203390717506408691e-01 2.466732561588287354e-01 9.151016175746917725e-02 -2.670526802539825439e-01 -3.636987805366516113e-01 -4.097799360752105713e-01 -3.304986357688903809e-01 4.234176576137542725e-01
1.382304280996322632e-01 5.117292404174804688e-01 -4.005834758281707764e-01 -3.819909393787384033e-01 -3.856758475303649902e-01 -3.555829226970672607e-01 -3.653568923473358154e-01 -6.301389634609222412e-02
2.815507948398590088e-01 1.306407502852380276e-03 4.953353404998779297e-01 -2.524901628494262695e-01 -2.562186419963836670e-01 -5.947768092155456543e-01 1.325479447841644287e-01 4.179026782512664795e-01
8.832428604364395142e-02 1.214401498436927795e-01 2.536545395851135254e-01 1.505887508392333984e-01 -8.339190483093261719e-01 -1.354361772537231445e-01 2.680024504661560059e-01 3.237967193126678467e-01
5.347632616758346558e-02 2.547702491283416748e-01 1.670625507831573486e-01 -3.952508568763732910e-01 -3.769257366657257080e-01 -5.687254667282104492e-01 -1.362810432910919189e-01 -5.138142704963684082e-01
2.851967513561248779e-01 4.963372349739074707e-01 -2.160080969333648682e-01 -4.723339676856994629e-01 4.611681029200553894e-02 -3.121242225170135498e-01 5.485376119613647461e-01 4.595125466585159302e-02
2.441909164190292358e-01 3.390913009643554688e-01 -1.012569889426231384e-01 7.550899684429168701e-02 -5.199016928672790527e-01 -6.572854518890380859e-01 -3.039739429950714111e-01 1.212901249527931213e-01
1.060610264539718628e-01 5.490815639495849609e-01 1.501807719469070435e-01 -2.463366389274597168e-01 -1.272010952234268188e-01 -6.579682826995849609e-01 -1.249607801437377930e-01 -3.732385635375976562e-01
6.134310960769653320e-01 4.554868042469024658e-01 -2.987347841262817383e-01 -2.519425749778747559e-01 -3.412752747535705566e-01 5.026491358876228333e-02 2.520596981048583984e-01 -2.845820784568786621e-01
-1.195617690682411194e-01 1.864330321550369263e-01 5.971661210060119629e-02 -4.946122169494628906e-01 -6.319915056228637695e-01 -2.434198111295700073e-01 1.915723979473114014e-01 4.553833603858947754e-01
5.768583416938781738e-01 1.207395866513252258e-01 4.794628620147705078e-01 -3.536196053028106689e-01 5.649253726005554199e-02 -3.370651602745056152e-01 2.248085588216781616e-01 3.610839545726776123e-01
-2.865199744701385498e-01 3.539971411228179932e-01 3.220980465412139893e-01 -3.479665219783782959e-01 -4.570535123348236084e-01 -1.624028980731964111e-01 4.928089380264282227e-01 -2.993845343589782715e-01
2.864796519279479980e-01 8.180575072765350342e-02 1.156102940440177917e-01 -4.057554900646209717e-01 -5.575441718101501465e-01 -3.428980112075805664e-01 -3.687226772308349609e-01 -4.109051227569580078e-01
6.561387181282043457e-01 4.622111320495605469e-01 -9.376498311758041382e-02 3.860712051391601562e-01 -1.375950872898101807e-01 -3.651649653911590576e-01 2.137916386127471924e-01 -3.901085117831826210e-03
3.575232326984405518e-01 5.656534433364868164e-01 1.677468232810497284e-02 -3.439368903636932373e-01 -1.073185801506042480e-01 -3.625819087028503418e-01 2.794693112373352051e-01 4.610352218151092529e-01
5.034925937652587891e-01 3.905852138996124268e-01 4.220765531063079834e-01 -1.069644242525100708e-01 8.668261021375656128e-02 -1.056370809674263000e-01 5.919144153594970703e-01 1.879159659147262573e-01
2.976936399936676025e-01 2.383462339639663696e-01 2.808348834514617920e-01 -6.785914897918701172e-01 1.798968203365802765e-02 -4.134186804294586182e-01 2.161219120025634766e-01 -3.118774592876434326e-01
4.952835738658905029e-01 6.064985394477844238e-01 1.030416414141654968e-01 -2.966605126857757568e-01 1.843978315591812134e-01 -4.947597086429595947e-01 -4.403987526893615723e-02 8.659938722848892212e-02
4.071516916155815125e-03 3.641976118087768555e-01 -1.085619330406188965e-01 -6.480343341827392578e-01 -5.378957986831665039e-01 -8.487824350595474243e-02 1.793591827154159546e-01 3.269609808921813965e-01
1.217387244105339050e-02 4.321104586124420166e-01 5.560659170150756836e-01 -3.764744997024536133e-01 -1.282486617565155029e-01 -8.076250553131103516e-02 4.738976657390594482e-01 3.385863602161407471e-01
2.790151238441467285e-01 8.262751698493957520e-01 -1.141751930117607117e-01 1.188079267740249634e-01 2.826818497851490974e-03 -3.728858530521392822e-01 1.984639465808868408e-01 1.839267462491989136e-01
3.632848262786865234e-01 5.537175536155700684e-01 -2.621572911739349365e-01 1.970388144254684448e-01 -4.894865453243255615e-01 -3.265547454357147217e-01 -1.070994138717651367e-01 3.101044595241546631e-01
2.328602969646453857e-01 6.510309129953384399e-02 6.323149204254150391e-01 -5.335234403610229492e-01 -4.395041763782501221e-01 -2.511251568794250488e-01 -2.409612387418746948e-02 -1.612799428403377533e-02
4.906617105007171631e-02 2.513000369071960449e-01 1.203820481896400452e-01 -6.863890290260314941e-01 -5.510061979293823242e-01 -2.931636869907379150e-01 -1.688439100980758667e-01 1.753794401884078979e-01
2.747740745544433594e-01 8.444108814001083374e-02 2.610856592655181885e-01 -4.023984968662261963e-01 -3.739798963069915771e-01 -7.361626029014587402e-01 -3.507880121469497681e-02 -6.520646810531616211e-02
5.953866839408874512e-01 3.439451158046722412e-01 5.054595470428466797e-01 3.246531784534454346e-01 -3.211056888103485107e-01 -2.483847290277481079e-01 1.434328686445951462e-02 -3.629869967699050903e-02
3.866558372974395752e-01 6.762759387493133545e-02 1.555153280496597290e-01 -7.259426712989807129e-01 -4.306717216968536377e-01 -1.661003977060317993e-01 2.078559547662734985e-01 1.961489021778106689e-01
3.424316048622131348e-01 2.178929746150970459e-01 4.301711320877075195e-01 -6.891688704490661621e-02 -5.757058411836624146e-02 -7.000307440757751465e-01 2.675841450691223145e-01 2.837386429309844971e-01
5.898458957672119141e-01 4.561081826686859131e-01 -1.644694805145263672e-01 -1.382677108049392700e-01 -7.246330380439758301e-02 -6.083601117134094238e-01 1.500817090272903442e-01 1.230727997608482838e-03
5.495322346687316895e-01 2.274781912565231323e-01 5.653020739555358887e-01 -2.364176511764526367e-02 8.690295368432998657e-02 -4.107312858104705811e-01 3.798368275165557861e-01 7.492944598197937012e-02
