# Supplementary material for: Where is your field going? A machine learning approach to study the relative motion of the domains of physics
Source: PLoS One. 2020 Jun 18;15(6):e0233997. doi: 10.1371/journal.pone.0233997 (PMC7302634; doi:10.1371/journal.pone.0233997)
Supplement: S14 Data — (ZIP) [file pone.0233997.s014.zip › 13/Pacs4Run_13_VS_500_embeddings1986-1990ED8.txt]

3.094914257526397705e-01 2.887356579303741455e-01 -4.976606667041778564e-01 -2.229366265237331390e-02 8.486106991767883301e-02 -3.297784030437469482e-01 -3.211140334606170654e-01 -5.946547389030456543e-01
-4.731433466076850891e-02 5.139183998107910156e-01 -1.192967779934406281e-02 5.221934318542480469e-01 5.153148248791694641e-02 -2.582527697086334229e-01 -5.375771522521972656e-01 -3.201277852058410645e-01
-2.850427329540252686e-01 2.073349654674530029e-01 -9.152794629335403442e-02 -2.237665206193923950e-01 -3.408433496952056885e-01 -7.778302431106567383e-01 -2.441583573818206787e-01 -1.910675615072250366e-01
-5.983276367187500000e-01 5.382374525070190430e-01 -1.204762607812881470e-01 -1.073825433850288391e-01 1.642090827226638794e-01 -4.259982407093048096e-01 -3.095753192901611328e-01 1.482667624950408936e-01
-2.220279164612293243e-02 5.161330699920654297e-01 -3.547193109989166260e-02 3.417407274246215820e-01 -2.690594829618930817e-02 -5.656885504722595215e-01 -4.843018651008605957e-01 2.445258051156997681e-01
-1.472437679767608643e-01 3.118846118450164795e-01 -1.072979569435119629e-01 -2.804333865642547607e-01 -3.323163092136383057e-01 -6.762274503707885742e-01 -1.618596464395523071e-01 -4.438191354274749756e-01
1.930233836174011230e-02 1.221215948462486267e-01 6.818145513534545898e-02 1.621735394001007080e-01 -3.745031952857971191e-01 -4.692797660827636719e-01 -7.676846981048583984e-01 -6.284103542566299438e-02
1.328363269567489624e-01 1.455638706684112549e-01 -3.546997904777526855e-01 -1.869854778051376343e-01 3.623919785022735596e-01 -5.608667135238647461e-01 -1.757214218378067017e-01 -5.688696503639221191e-01
-5.052303671836853027e-01 3.523244559764862061e-01 -3.010652959346771240e-02 -1.994144171476364136e-01 -2.366908639669418335e-01 -4.974240362644195557e-01 -4.945628345012664795e-01 -1.785821318626403809e-01
-1.376986205577850342e-01 5.723379850387573242e-01 3.124693222343921661e-02 -8.776757121086120605e-02 2.822412252426147461e-01 -2.295566201210021973e-01 -6.665719747543334961e-01 -2.609872519969940186e-01
4.475670456886291504e-01 5.535946488380432129e-01 -2.266694456338882446e-01 1.689830124378204346e-01 -5.313489213585853577e-02 -4.388244152069091797e-01 -2.241399884223937988e-01 -4.094551503658294678e-01
-2.502733767032623291e-01 4.135416746139526367e-01 -2.008485645055770874e-01 -3.153895735740661621e-01 -5.536972284317016602e-01 -1.553035080432891846e-01 -4.553367197513580322e-01 -2.974968850612640381e-01
1.538684964179992676e-01 6.365476846694946289e-01 -1.267142295837402344e-01 4.647555947303771973e-01 1.010140851140022278e-01 -2.242441475391387939e-01 -4.175696969032287598e-01 -3.228366076946258545e-01
-2.945276796817779541e-01 4.657208919525146484e-01 -1.298295855522155762e-01 -1.169784069061279297e-01 -2.377767413854598999e-01 -6.897537112236022949e-01 -3.006326258182525635e-01 2.077013403177261353e-01
3.686583340167999268e-01 1.187872067093849182e-01 -2.808595001697540283e-01 -4.567304849624633789e-01 -1.519208028912544250e-02 -1.415628343820571899e-01 -5.869010686874389648e-01 -4.447156786918640137e-01
3.957957774400711060e-02 -2.720837593078613281e-01 -4.650433063507080078e-01 -4.067057669162750244e-01 6.475770473480224609e-02 -6.102643013000488281e-01 -3.722956776618957520e-01 -1.658580452203750610e-01
-3.456902503967285156e-01 3.422082960605621338e-01 2.223415300250053406e-02 -2.286714613437652588e-01 -9.896557033061981201e-02 -5.407319068908691406e-01 -4.747276008129119873e-01 -4.278493225574493408e-01
-3.200315833091735840e-01 7.075952887535095215e-01 -1.348171234130859375e-01 -1.675934344530105591e-01 -2.133526057004928589e-01 -3.092317879199981689e-01 -2.298239469528198242e-01 -3.958065211772918701e-01
2.541766129434108734e-02 5.628341436386108398e-01 -2.200268357992172241e-01 -3.310952186584472656e-01 -4.479352831840515137e-01 -2.400121092796325684e-01 -2.018910944461822510e-01 -4.748936891555786133e-01
-4.774316549301147461e-01 5.559153556823730469e-01 -5.404092371463775635e-02 4.747173562645912170e-02 -7.388793677091598511e-02 -5.099058523774147034e-02 -5.997765064239501953e-01 -3.000862002372741699e-01
-5.616087913513183594e-01 4.928666949272155762e-01 -8.238638192415237427e-02 -1.742449239827692509e-04 9.028595685958862305e-02 -4.141809418797492981e-02 -6.367017626762390137e-01 -1.401221007108688354e-01
-2.446733415126800537e-01 1.123980879783630371e-01 9.708858281373977661e-02 1.306030452251434326e-01 -3.287090361118316650e-01 -4.676018655300140381e-01 -5.258615016937255859e-01 -5.456984043121337891e-01
-8.699279278516769409e-02 4.125494360923767090e-01 -4.631915390491485596e-01 -1.031160727143287659e-01 2.622389793395996094e-01 9.030327200889587402e-02 -1.911689639091491699e-01 -6.954039335250854492e-01
-2.421674132347106934e-01 1.798298954963684082e-01 -5.747092366218566895e-01 2.210359722375869751e-01 3.739522695541381836e-01 6.266408413648605347e-02 -3.263764381408691406e-01 -5.287530422210693359e-01
-9.737471491098403931e-02 3.887050449848175049e-01 -7.857527583837509155e-02 -4.426219761371612549e-01 -2.582605481147766113e-01 -4.161420762538909912e-01 -6.303977966308593750e-01 8.011435158550739288e-03
3.124720752239227295e-01 1.049105897545814514e-01 -2.899214625358581543e-01 -4.886270761489868164e-01 -2.279392778873443604e-01 -5.833593606948852539e-01 -4.131675362586975098e-01 -7.464881986379623413e-02
-4.224666208028793335e-02 3.780427277088165283e-01 5.916807428002357483e-02 3.403797745704650879e-01 -2.357639968395233154e-01 -3.775783479213714600e-01 -7.332837581634521484e-01 9.202145040035247803e-03
-1.178846508264541626e-01 5.685582160949707031e-01 -2.622886188328266144e-02 -1.567142754793167114e-01 -2.686069011688232422e-01 -5.329105854034423828e-01 -5.168533921241760254e-01 1.196526065468788147e-01
2.815190237015485764e-03 1.608471870422363281e-01 -3.840514719486236572e-01 1.575553864240646362e-01 2.844129800796508789e-01 1.287597417831420898e-01 -4.608675241470336914e-01 -7.013788819313049316e-01
-4.076059758663177490e-01 3.146726191043853760e-01 -2.870974838733673096e-01 1.305799037218093872e-01 -6.378318071365356445e-01 -3.343525826930999756e-01 -3.118802011013031006e-01 1.395422220230102539e-01
4.900811016559600830e-01 3.824055492877960205e-01 -1.766703873872756958e-01 -2.307853102684020996e-02 1.989139765501022339e-01 -3.835729956626892090e-01 -3.923283815383911133e-01 -4.911464452743530273e-01
1.003010049462318420e-01 1.050286144018173218e-01 -8.851687312126159668e-01 8.252482116222381592e-02 -1.662141233682632446e-01 -2.701011002063751221e-01 1.738432496786117554e-01 -2.403572201728820801e-01
-6.314805895090103149e-02 -1.906690597534179688e-01 -6.675891280174255371e-01 3.000139594078063965e-01 2.216751873493194580e-01 -6.054807901382446289e-01 -6.040852144360542297e-02 -6.766162812709808350e-02
-5.410150289535522461e-01 2.255869060754776001e-01 -7.214712500572204590e-01 -8.475414663553237915e-02 1.754147410392761230e-01 1.344597339630126953e-01 -1.963520497083663940e-01 -2.032376974821090698e-01
-1.935530304908752441e-01 -6.420671939849853516e-02 -7.459426522254943848e-01 -1.704720407724380493e-02 2.462210655212402344e-01 -5.738360285758972168e-01 3.058819472789764404e-02 -1.041406318545341492e-01
-2.837239205837249756e-01 -2.410345971584320068e-01 -1.130941659212112427e-01 -1.347879618406295776e-01 1.341223269701004028e-01 -2.970535159111022949e-01 -6.595053672790527344e-01 -5.378366112709045410e-01
-2.434203028678894043e-02 7.208951711654663086e-01 -1.245580166578292847e-01 5.034412741661071777e-01 1.409622728824615479e-01 -1.941880732774734497e-01 -2.008070349693298340e-01 -3.359273672103881836e-01
-1.455120742321014404e-02 2.221323102712631226e-01 1.985057443380355835e-02 2.116518765687942505e-01 -4.146535396575927734e-01 -6.225340366363525391e-01 -5.875524878501892090e-01 -2.346701733767986298e-02
-4.931583404541015625e-01 2.528772354125976562e-01 3.090088255703449249e-02 -1.241436302661895752e-01 6.402419507503509521e-02 -3.919357955455780029e-01 -4.896145462989807129e-01 -5.282482504844665527e-01
-2.511570155620574951e-01 -1.234327107667922974e-01 -3.440616652369499207e-03 1.499221920967102051e-01 -4.153645634651184082e-01 -6.081414222717285156e-01 -5.204141139984130859e-01 -2.932600975036621094e-01
-3.976035490632057190e-02 -4.573908746242523193e-01 -3.308054506778717041e-01 1.772072613239288330e-01 -1.425350457429885864e-01 -6.030170917510986328e-01 -4.661189317703247070e-01 -2.171763181686401367e-01
8.705534040927886963e-02 2.909151315689086914e-01 -6.152926757931709290e-02 -3.661613762378692627e-01 -3.717118501663208008e-01 -4.790037870407104492e-01 -6.243225932121276855e-01 -1.119681075215339661e-01
-4.027100503444671631e-01 4.710069596767425537e-01 -6.261609792709350586e-01 3.063471615314483643e-01 1.215041875839233398e-01 8.461756631731987000e-03 1.662833802402019501e-02 -3.390271663665771484e-01
-1.128092631697654724e-01 -1.924486085772514343e-02 -7.992448210716247559e-01 9.483589977025985718e-02 -1.862107813358306885e-01 -4.177761971950531006e-01 1.839708089828491211e-01 -3.099369704723358154e-01
1.763185858726501465e-02 4.424508512020111084e-01 -3.964556753635406494e-02 -3.734852746129035950e-02 2.995802164077758789e-01 -4.077620804309844971e-01 -2.685013711452484131e-01 -6.876398324966430664e-01
-3.549728989601135254e-01 1.912872046232223511e-01 -6.675262451171875000e-01 2.614734470844268799e-01 3.991784527897834778e-02 -9.371411055326461792e-02 2.588607370853424072e-02 -5.589259266853332520e-01
-4.078831970691680908e-01 2.701770327985286713e-02 -8.041957616806030273e-01 -6.270193308591842651e-02 1.855400204658508301e-01 6.355129182338714600e-02 -2.246068716049194336e-01 -3.054944574832916260e-01
-2.021609395742416382e-01 7.765344381332397461e-01 -1.235392987728118896e-01 2.146131694316864014e-01 2.449282817542552948e-02 -3.345348313450813293e-02 -4.396905899047851562e-01 -3.158442974090576172e-01
-5.440474748611450195e-01 1.932695321738719940e-02 -4.092080891132354736e-02 1.296881437301635742e-01 -4.501217007637023926e-01 -3.131162822246551514e-01 -5.644536018371582031e-01 -2.566830813884735107e-01
-1.215377524495124817e-01 3.016161322593688965e-01 -2.049200981855392456e-01 -5.416477918624877930e-01 -3.537222743034362793e-01 -4.237296879291534424e-01 -4.948747456073760986e-01 -9.651152044534683228e-02
-2.262477874755859375e-01 4.935229718685150146e-01 -2.580276131629943848e-01 -2.663213908672332764e-01 -5.468807220458984375e-01 -4.168606102466583252e-01 -1.258173584938049316e-01 -2.811769545078277588e-01
-5.074876174330711365e-02 6.276496052742004395e-01 -2.086977958679199219e-01 -3.391302824020385742e-01 -3.393823802471160889e-01 -3.948176801204681396e-01 -1.056237965822219849e-01 -4.033592641353607178e-01
-5.810585618019104004e-01 2.404467314481735229e-01 -6.595868151634931564e-03 -1.322575956583023071e-01 -2.374513596296310425e-01 -4.408949315547943115e-01 -4.259539544582366943e-01 -3.934623301029205322e-01
-2.632946372032165527e-01 3.565908968448638916e-01 -9.474270790815353394e-02 -1.963217854499816895e-01 -4.165114462375640869e-01 -6.543446183204650879e-01 -1.946533322334289551e-01 -3.412649035453796387e-01
-3.585987389087677002e-01 7.649273872375488281e-01 -1.164976358413696289e-01 1.004372835159301758e-01 1.609672047197818756e-02 -4.934247732162475586e-01 -9.506561607122421265e-02 -9.934411942958831787e-02
-1.657711416482925415e-01 2.503647506237030029e-01 -2.819518744945526123e-01 -4.615993201732635498e-01 -5.688284635543823242e-01 -3.619406819343566895e-01 -3.783244490623474121e-01 -1.398940235376358032e-01
5.516130011528730392e-03 2.970584630966186523e-01 -6.923547983169555664e-01 7.159184664487838745e-02 4.615907967090606689e-01 1.459204703569412231e-01 -4.273348450660705566e-01 -1.013494804501533508e-01
-1.750482916831970215e-01 5.099553614854812622e-02 -5.677457451820373535e-01 4.999475777149200439e-01 -2.915133535861968994e-02 -5.687696337699890137e-01 1.364910751581192017e-01 -2.269278466701507568e-01
6.883098930120468140e-02 2.471863664686679840e-02 8.725881576538085938e-02 2.760720252990722656e-01 -1.572799533605575562e-01 -7.053788900375366211e-01 -5.738289952278137207e-01 -2.434038668870925903e-01
-4.915021061897277832e-01 7.102485299110412598e-01 -1.901064217090606689e-01 1.137132868170738220e-01 -5.214574560523033142e-02 -4.362605512142181396e-01 -9.775523841381072998e-02 4.798997193574905396e-02
-4.045251905918121338e-01 6.253219842910766602e-01 -1.248075813055038452e-01 -2.313682436943054199e-01 -2.269094139337539673e-01 -3.251160979270935059e-01 -2.699226140975952148e-01 -3.823312222957611084e-01
-1.884715706110000610e-01 2.575396299362182617e-01 4.420644603669643402e-03 2.891429364681243896e-01 -5.163288712501525879e-01 -5.135837197303771973e-01 -4.738006889820098877e-01 -2.442905604839324951e-01
-5.275051593780517578e-01 6.721388101577758789e-01 -1.136411875486373901e-01 9.175194054841995239e-02 1.187880188226699829e-01 -3.857741355895996094e-01 -1.374882608652114868e-01 -2.584564089775085449e-01
-2.205877900123596191e-01 2.944158911705017090e-01 -3.295864164829254150e-01 -4.059351086616516113e-01 -5.766398906707763672e-01 -1.867321878671646118e-01 -4.705227911472320557e-01 4.975479096174240112e-02
-1.902768462896347046e-01 -9.010825306177139282e-02 -8.148596882820129395e-01 2.274990268051624298e-02 2.173858582973480225e-01 -4.910100698471069336e-01 -5.164617672562599182e-02 1.210993528366088867e-02
-1.994377076625823975e-01 5.625058412551879883e-01 -1.421621143817901611e-01 1.711313873529434204e-01 -4.013376235961914062e-01 -2.876980602741241455e-01 -5.488470792770385742e-01 2.219019234180450439e-01
3.156133890151977539e-01 5.604833364486694336e-01 -2.390547245740890503e-01 4.756978452205657959e-01 1.002317108213901520e-02 -1.671226024627685547e-01 -3.818285763263702393e-01 -3.591484725475311279e-01
3.053715638816356659e-02 -4.111991524696350098e-01 -3.351551294326782227e-01 1.204095557332038879e-01 -1.999360918998718262e-01 -3.062678873538970947e-01 -5.876468420028686523e-01 -4.733414947986602783e-01
-4.201153293251991272e-02 4.645852446556091309e-01 -2.352455407381057739e-01 2.915405035018920898e-01 -6.795653104782104492e-01 -1.191911995410919189e-01 -3.680716156959533691e-01 -1.748336851596832275e-01
-5.306597352027893066e-01 3.180503547191619873e-01 -1.587443500757217407e-01 -3.712202906608581543e-01 -3.088586628437042236e-01 -1.409059017896652222e-01 -5.461365580558776855e-01 -2.018085122108459473e-01
6.111321225762367249e-02 -3.609797954559326172e-01 -5.194432139396667480e-01 -3.136250972747802734e-01 7.890783250331878662e-02 -3.347514867782592773e-01 -5.737455487251281738e-01 -2.242938876152038574e-01
7.687217555940151215e-03 6.552265882492065430e-01 -2.706303494051098824e-03 3.567486628890037537e-02 1.386846303939819336e-01 -6.447178125381469727e-01 -6.602926552295684814e-02 -3.606724739074707031e-01
9.804577380418777466e-02 6.313856691122055054e-02 5.685093626379966736e-02 3.664923608303070068e-01 -9.867917746305465698e-02 -6.262010335922241211e-01 -6.675782203674316406e-01 -3.641367703676223755e-02
-6.336309313774108887e-01 4.682057499885559082e-01 -1.243059709668159485e-01 -2.281873375177383423e-01 -2.731448039412498474e-02 -1.571119576692581177e-01 -5.061292648315429688e-01 -1.737145483493804932e-01
-2.422625571489334106e-01 2.922811210155487061e-01 3.027609083801507950e-03 3.492385745048522949e-01 -3.216054141521453857e-01 -5.220618844032287598e-01 -5.899195671081542969e-01 9.960028529167175293e-02
8.656106889247894287e-02 2.692687213420867920e-01 -2.039541155099868774e-01 1.663288027048110962e-01 2.603097818791866302e-02 -3.910552337765693665e-02 -8.225859999656677246e-01 4.145893156528472900e-01
3.018075525760650635e-01 -2.192828208208084106e-01 -4.954935014247894287e-01 6.045779585838317871e-02 -1.467027664184570312e-01 -5.948021262884140015e-02 -7.608417272567749023e-01 -8.785485476255416870e-02
-3.798333406448364258e-01 2.252145856618881226e-01 -5.764931067824363708e-02 3.649360835552215576e-01 -3.281323015689849854e-01 -2.971105873584747314e-01 -6.711620688438415527e-01 1.486585736274719238e-01
-2.805103361606597900e-01 1.135140359401702881e-01 -7.034007906913757324e-01 5.225031375885009766e-01 -1.099018380045890808e-01 1.746091395616531372e-01 -1.909968405961990356e-01 -2.481928467750549316e-01
5.078761577606201172e-01 4.911724627017974854e-01 -2.330501675605773926e-01 1.545801013708114624e-01 1.085610967129468918e-02 -2.501952052116394043e-01 -2.608170509338378906e-01 -5.402434468269348145e-01
4.168570041656494141e-01 -2.427545934915542603e-02 -6.523994803428649902e-01 -3.575450181961059570e-02 -5.784358456730842590e-02 -1.096737012267112732e-01 -5.680561065673828125e-01 2.463243454694747925e-01
-5.283502340316772461e-01 1.639597415924072266e-01 -3.989686965942382812e-01 2.706991136074066162e-01 3.528754040598869324e-02 -3.223569393157958984e-01 1.737105846405029297e-02 -5.966977477073669434e-01
-4.381975531578063965e-01 8.881834894418716431e-02 -5.946719646453857422e-01 3.868586122989654541e-01 1.194062381982803345e-01 -9.742853231728076935e-03 -2.430422157049179077e-01 -4.726283252239227295e-01
-9.062024950981140137e-02 5.948334932327270508e-01 -1.395443379878997803e-01 -4.259440004825592041e-01 -2.874904870986938477e-01 -4.181178510189056396e-01 -4.112023115158081055e-01 -1.024668514728546143e-01
-2.733505666255950928e-01 6.445215642452239990e-02 -2.429385930299758911e-01 1.993098855018615723e-01 -7.554975748062133789e-01 -2.278170883655548096e-01 -4.354180097579956055e-01 -1.005765423178672791e-01
4.231227338314056396e-01 5.859661102294921875e-01 -3.099537193775177002e-01 2.523927092552185059e-01 -2.868161499500274658e-01 -2.301501035690307617e-01 -1.595170795917510986e-01 -3.964332938194274902e-01
-4.745232462882995605e-01 -1.591023616492748260e-02 -7.818999886512756348e-01 -1.831691712141036987e-01 1.257875263690948486e-01 8.012699335813522339e-02 -3.029811680316925049e-01 -1.249615475535392761e-01
1.626183837652206421e-01 2.481808066368103027e-01 -2.129250764846801758e-01 5.686748027801513672e-01 -1.051451936364173889e-01 -1.726890057325363159e-01 -7.076776623725891113e-01 3.935550153255462646e-02
-3.394868373870849609e-01 4.329180717468261719e-01 -2.090195715427398682e-01 -1.578600704669952393e-01 -5.426337122917175293e-01 6.173114106059074402e-02 -5.544325709342956543e-01 -1.518685519695281982e-01
-4.546345174312591553e-01 5.720177292823791504e-01 -1.356452107429504395e-01 6.432473659515380859e-02 -3.149424493312835693e-01 -1.562322378158569336e-01 -5.462666749954223633e-01 -1.468366831541061401e-01
4.347403943538665771e-01 2.400669157505035400e-01 -3.978000581264495850e-01 2.669577002525329590e-01 2.859598696231842041e-01 -2.473235130310058594e-01 -5.904083251953125000e-01 1.798145920038223267e-01
-7.151432335376739502e-02 -4.016624093055725098e-01 -5.227271914482116699e-01 -3.018793761730194092e-01 -5.602417141199111938e-02 -2.410571128129959106e-01 -5.987246632575988770e-01 -2.223951667547225952e-01
-4.378085136413574219e-01 4.443605616688728333e-02 -6.258329749107360840e-01 1.750702969729900360e-02 1.274454444646835327e-01 -5.821393728256225586e-01 2.320246957242488861e-02 2.422990798950195312e-01
4.627034068107604980e-02 6.546816825866699219e-01 -1.460476964712142944e-01 2.163545191287994385e-01 -2.933793067932128906e-01 -3.879251480102539062e-01 -4.909942448139190674e-01 1.532287299633026123e-01
2.242876440286636353e-01 2.401445508003234863e-01 -1.244417205452919006e-02 4.800636768341064453e-01 5.186893790960311890e-02 -6.255952715873718262e-01 -5.145608186721801758e-01 -5.076398700475692749e-02
3.595167696475982666e-01 4.217838495969772339e-02 -6.184193491935729980e-01 -4.852249324321746826e-01 -2.227913737297058105e-01 -3.277538716793060303e-01 -3.016989231109619141e-01 5.479196459054946899e-02
-4.224669635295867920e-01 7.271710783243179321e-02 -6.074699759483337402e-01 2.693043351173400879e-01 4.323761910200119019e-02 1.395011227577924728e-02 -2.180071473121643066e-01 -5.701738595962524414e-01
-2.560773789882659912e-01 -1.478042602539062500e-01 -7.730880975723266602e-01 6.008118018507957458e-02 7.220403850078582764e-02 -3.791406750679016113e-01 2.755203843116760254e-02 -4.019741117954254150e-01
-4.732022881507873535e-01 5.924598574638366699e-01 -5.918248370289802551e-02 4.783154651522636414e-02 1.051073819398880005e-01 -4.121994972229003906e-01 -1.373667567968368530e-01 -4.684601724147796631e-01
2.827012352645397186e-02 -3.786891698837280273e-01 -3.633856177330017090e-01 -1.075225882232189178e-02 -3.822918236255645752e-01 -5.316214561462402344e-01 -3.231176137924194336e-01 -4.364140629768371582e-01
-1.315182298421859741e-01 3.613282442092895508e-01 -6.278048157691955566e-01 -9.592649526894092560e-03 5.231282114982604980e-01 -2.345608174800872803e-02 -2.680224180221557617e-01 -3.344616591930389404e-01
-1.528154015541076660e-01 -6.993237882852554321e-02 -6.882353425025939941e-01 2.920671999454498291e-01 3.536809980869293213e-02 -4.019211530685424805e-01 2.071321010589599609e-03 -4.999901652336120605e-01
-3.295321762561798096e-02 5.323613286018371582e-01 -1.226021572947502136e-01 -3.271113634109497070e-01 -2.598732113838195801e-01 -4.598519504070281982e-01 -2.028327435255050659e-01 -5.228130221366882324e-01
3.781587779521942139e-01 4.371989667415618896e-01 -1.876217871904373169e-01 3.373611569404602051e-01 -2.746698260307312012e-01 -1.671408265829086304e-01 -6.410517096519470215e-01 5.011512711644172668e-02
4.463910125195980072e-03 4.148903787136077881e-01 -6.273838281631469727e-01 -1.440754383802413940e-01 5.307743549346923828e-01 -1.469935011118650436e-02 -3.568361401557922363e-01 6.487368792295455933e-02
-4.184862375259399414e-01 3.195496201515197754e-01 -1.347056329250335693e-01 -6.713495124131441116e-03 -1.383517682552337646e-01 -2.257711440324783325e-01 -7.050434350967407227e-01 3.706301748752593994e-01
-4.811314940452575684e-01 4.498569071292877197e-01 -9.222856163978576660e-02 1.239280328154563904e-01 -3.418124020099639893e-01 8.991613867692649364e-04 -6.354553103446960449e-01 -1.470964252948760986e-01
-3.344079852104187012e-02 4.434262812137603760e-01 -2.638612873852252960e-02 4.720747470855712891e-01 -2.036899030208587646e-01 -2.448811829090118408e-01 -6.907594203948974609e-01 9.954663924872875214e-03
-4.136569201946258545e-01 3.393489122390747070e-01 -1.539597809314727783e-01 -3.545353710651397705e-01 -3.598596453666687012e-01 -3.695299029350280762e-01 -3.410176932811737061e-01 -4.265992641448974609e-01
-1.309416294097900391e-01 3.371605575084686279e-01 -2.224149368703365326e-02 3.911908268928527832e-01 4.308055341243743896e-01 -5.478838086128234863e-01 -4.777037501335144043e-01 -4.100286215543746948e-02
-1.567999869585037231e-01 -1.424039304256439209e-01 -1.154787912964820862e-01 -1.130477637052536011e-01 3.875786960124969482e-01 -5.307295322418212891e-01 -4.166998267173767090e-01 -5.687617063522338867e-01
-2.890952825546264648e-01 -1.145291477441787720e-01 -4.404317438602447510e-01 4.314010441303253174e-01 -8.671654015779495239e-02 -5.496063828468322754e-01 8.605971001088619232e-03 -4.621244072914123535e-01
5.416665077209472656e-01 3.495344519615173340e-01 -5.578982830047607422e-01 2.578158080577850342e-01 8.155924081802368164e-02 -3.387564122676849365e-01 -2.307770848274230957e-01 1.789906769990921021e-01
-2.741581201553344727e-01 -1.724833399057388306e-01 -1.541555821895599365e-01 -2.133615911006927490e-01 3.442816734313964844e-01 -4.703643918037414551e-01 -4.704615771770477295e-01 -5.144832730293273926e-01
-3.249496519565582275e-01 4.912867546081542969e-01 -8.831638097763061523e-02 4.734879434108734131e-01 -1.210265532135963440e-01 -3.442205488681793213e-01 -5.272811055183410645e-01 9.946869313716888428e-02
5.505936741828918457e-01 4.741152822971343994e-01 -3.815773725509643555e-01 -3.247073292732238770e-02 9.176874160766601562e-02 -4.180618226528167725e-01 -3.767747879028320312e-01 1.579118520021438599e-02
9.106665849685668945e-02 4.937691390514373779e-01 -6.711722612380981445e-01 -2.536813020706176758e-01 3.303147554397583008e-01 1.592146232724189758e-02 -1.862976104021072388e-01 -2.983360290527343750e-01
-2.553431689739227295e-01 -1.461468487977981567e-01 -7.281704545021057129e-01 8.163211494684219360e-02 -2.338767498731613159e-01 -3.701846897602081299e-01 6.724026054143905640e-02 -4.246044158935546875e-01
5.692356824874877930e-02 3.276624381542205811e-01 -4.701204299926757812e-01 -7.799860090017318726e-02 6.081473231315612793e-01 -1.832083165645599365e-01 -3.291885554790496826e-01 -3.879773318767547607e-01
-2.842394113540649414e-01 7.371558248996734619e-02 5.245197936892509460e-02 3.719421327114105225e-01 -3.497792184352874756e-01 -5.831691026687622070e-01 -5.044238567352294922e-01 -2.362344861030578613e-01
-1.688684076070785522e-01 3.919637203216552734e-01 -1.971273595700040460e-04 1.018480658531188965e-01 -3.511216938495635986e-01 -5.994556546211242676e-01 -5.539892911911010742e-01 1.339299529790878296e-01
-4.736551642417907715e-01 -3.938261568546295166e-01 -3.936221897602081299e-01 6.027559563517570496e-02 4.731622338294982910e-02 -3.145377337932586670e-01 -3.859612345695495605e-01 -4.602623581886291504e-01
3.064060807228088379e-01 -2.918929457664489746e-01 -6.050520539283752441e-01 3.113538958132266998e-02 -1.296414136886596680e-01 -3.059044480323791504e-01 -5.393798351287841797e-01 2.292188555002212524e-01
1.049022451043128967e-01 9.407583624124526978e-02 -8.073388338088989258e-01 1.237554177641868591e-01 3.771843910217285156e-01 7.396657019853591919e-02 -4.033269286155700684e-01 5.120805650949478149e-02
-3.110438883304595947e-01 -1.529282480478286743e-01 1.853520050644874573e-02 3.121061064302921295e-02 5.513720959424972534e-02 -5.732659101486206055e-01 -7.130404114723205566e-01 -1.960778087377548218e-01
-3.195473253726959229e-01 -7.846359908580780029e-02 -5.605956912040710449e-01 3.950000107288360596e-01 -2.128219157457351685e-01 -4.609688222408294678e-01 9.878259897232055664e-02 -3.922970592975616455e-01
-5.536523461341857910e-01 5.257441401481628418e-01 -7.453334331512451172e-02 1.113044172525405884e-01 4.447253048419952393e-02 -8.478065580129623413e-02 -6.197116971015930176e-01 -7.687751203775405884e-02
-3.303589224815368652e-01 3.475425839424133301e-01 -6.475489735603332520e-01 5.037584155797958374e-02 2.915455102920532227e-01 2.435202002525329590e-01 -3.866576254367828369e-01 -2.332697808742523193e-01
-1.941312998533248901e-01 -2.707845270633697510e-01 -8.740025758743286133e-01 7.390108704566955566e-02 1.488563418388366699e-01 -2.549477517604827881e-01 -1.618326604366302490e-01 -7.937626540660858154e-02
1.616776585578918457e-01 -2.801813185214996338e-01 -2.666063904762268066e-01 -2.222972959280014038e-01 4.883346706628799438e-02 -7.181306481361389160e-01 -5.053126215934753418e-01 -3.776973485946655273e-02
-1.430690884590148926e-01 5.217788219451904297e-01 -2.070711702108383179e-01 5.639072135090827942e-02 -3.077303767204284668e-01 -5.223481059074401855e-01 -3.733396232128143311e-01 3.927998244762420654e-01
-7.519677877426147461e-01 3.587988615036010742e-01 -8.985343575477600098e-02 -1.275433599948883057e-01 -6.894274801015853882e-02 -2.622700333595275879e-01 -3.263006806373596191e-01 -3.185216784477233887e-01
3.296007812023162842e-01 -6.495481729507446289e-02 -6.387370228767395020e-01 -2.944784983992576599e-02 -2.957786619663238525e-01 9.938154369592666626e-02 -6.159385442733764648e-01 3.936978429555892944e-02
-3.981655240058898926e-01 3.608143702149391174e-02 -5.883285403251647949e-01 3.586323261260986328e-01 2.759212069213390350e-02 -1.553672552108764648e-01 -9.661121666431427002e-02 -5.754829049110412598e-01
-5.331214144825935364e-02 8.015431761741638184e-01 -1.065219491720199585e-01 -3.589947009459137917e-03 1.543920636177062988e-01 -5.225117802619934082e-01 -7.243850827217102051e-02 -2.030365318059921265e-01
-4.980813860893249512e-01 -5.704028904438018799e-02 -6.541107296943664551e-01 1.568214744329452515e-01 -1.574865356087684631e-02 -5.321141481399536133e-01 6.487929821014404297e-02 -9.276121854782104492e-02
-3.641777634620666504e-01 9.912055730819702148e-02 -4.694874882698059082e-01 1.895991563796997070e-01 -1.235710829496383667e-01 1.816385835409164429e-01 -3.620154261589050293e-01 -6.495119333267211914e-01
-2.448163926601409912e-01 -8.644887804985046387e-02 -6.336792111396789551e-01 -1.571024060249328613e-01 3.540641069412231445e-01 -1.167755872011184692e-01 -3.054981529712677002e-01 -5.234826207160949707e-01
3.723146915435791016e-01 9.308698028326034546e-02 -9.038696438074111938e-02 3.326663672924041748e-01 -3.145822286605834961e-01 -4.179847538471221924e-01 -5.360969901084899902e-01 -4.157003462314605713e-01
1.849057152867317200e-02 -2.164695113897323608e-01 -1.691903471946716309e-01 -1.163088381290435791e-01 2.411253377795219421e-02 -6.276230216026306152e-01 -6.968443393707275391e-01 1.748196631669998169e-01
-2.268084734678268433e-01 6.698791682720184326e-02 -6.336858868598937988e-02 -2.798697166144847870e-02 -4.946677982807159424e-01 -5.819312930107116699e-01 -3.404807150363922119e-01 -4.899023771286010742e-01
-2.678269743919372559e-01 -2.896575927734375000e-01 -3.758009374141693115e-01 -3.102248311042785645e-01 3.164026141166687012e-01 -3.179883062839508057e-01 -5.313576459884643555e-01 -3.511886894702911377e-01
5.354971438646316528e-02 2.138805389404296875e-01 -2.419633269309997559e-01 6.343585848808288574e-01 -1.014272570610046387e-01 -2.624092698097229004e-01 -6.316677927970886230e-01 1.108167544007301331e-01
-2.845144867897033691e-01 2.978892624378204346e-01 -1.440680325031280518e-01 -3.818654119968414307e-01 -3.283672332763671875e-01 -3.904939293861389160e-01 -6.156971454620361328e-01 1.560233980417251587e-01
1.510493755340576172e-01 -2.734090089797973633e-01 -3.995501995086669922e-01 -2.480999231338500977e-01 1.748291999101638794e-01 -4.109355211257934570e-01 -5.136537551879882812e-01 -4.668664634227752686e-01
5.326632857322692871e-01 3.580366373062133789e-01 -3.052818477153778076e-01 4.643032327294349670e-02 2.076588273048400879e-01 -4.286561608314514160e-01 -1.815098375082015991e-01 -4.826102256774902344e-01
-7.923329621553421021e-02 -3.236230313777923584e-01 -2.162985652685165405e-01 -1.429032534360885620e-01 1.795449405908584595e-01 -4.517627656459808350e-01 -6.489745974540710449e-01 -4.053265750408172607e-01
-2.346529364585876465e-01 1.198745612055063248e-02 -6.920990943908691406e-01 2.166764587163925171e-01 1.765743829309940338e-02 -6.295436620712280273e-01 1.183667108416557312e-01 -9.053584933280944824e-02
-2.916773557662963867e-01 4.456530511379241943e-01 2.010435052216053009e-02 -5.731906741857528687e-02 -1.291757673025131226e-01 -7.287797331809997559e-02 -7.974501252174377441e-01 -2.338887602090835571e-01
-2.965915501117706299e-01 1.419694423675537109e-01 -6.383327245712280273e-01 1.636711135506629944e-02 2.951928377151489258e-01 -5.812781453132629395e-01 3.604097664356231689e-02 2.404572069644927979e-01
2.142374813556671143e-01 -1.665439009666442871e-01 -6.235731244087219238e-01 2.151459157466888428e-01 -1.568363457918167114e-01 7.372144609689712524e-02 -6.716211438179016113e-01 1.006315276026725769e-01
-4.078252017498016357e-01 6.756063699722290039e-01 -6.616502255201339722e-02 -1.432297658175230026e-02 -9.584856033325195312e-02 -3.490394055843353271e-01 -4.865109324455261230e-01 7.030873745679855347e-02
2.084343135356903076e-02 1.624331325292587280e-01 -9.358811974525451660e-01 6.361126154661178589e-02 2.309901267290115356e-01 7.117006182670593262e-02 -1.864113509654998779e-01 9.494146332144737244e-03
-3.355483114719390869e-01 -5.211394652724266052e-02 -6.949929594993591309e-01 4.531901180744171143e-01 -5.009087547659873962e-02 -6.196358054876327515e-02 -1.495603621006011963e-01 -4.093630611896514893e-01
-2.968604862689971924e-01 -1.169632002711296082e-01 -7.900576591491699219e-01 -1.622177846729755402e-02 -3.302834182977676392e-02 2.109841704368591309e-01 -3.993846178054809570e-01 -2.619659006595611572e-01
1.796712279319763184e-01 3.243013024330139160e-01 -7.109425961971282959e-02 2.866473793983459473e-01 3.203637599945068359e-01 -3.901242613792419434e-01 -3.645036220550537109e-01 -6.226017475128173828e-01
-1.549634188413619995e-01 -3.261040151119232178e-02 -8.400046229362487793e-01 2.401259168982505798e-02 -1.755705624818801880e-01 -4.405847191810607910e-01 1.400438100099563599e-01 -1.555198282003402710e-01
1.539766788482666016e-01 3.585681319236755371e-01 -2.411220818758010864e-01 6.901116967201232910e-01 -3.470486700534820557e-01 -2.491498440504074097e-01 -3.615807592868804932e-01 -8.183837868273258209e-03
-4.733912050724029541e-01 1.643071174621582031e-01 -5.624884366989135742e-01 2.516296207904815674e-01 -9.404171258211135864e-03 2.345261424779891968e-01 -3.620689213275909424e-01 -4.277948439121246338e-01
2.605195529758930206e-02 5.901581048965454102e-01 -2.402413636445999146e-01 -4.856833443045616150e-02 -1.366820931434631348e-01 -4.367692768573760986e-02 -6.003853082656860352e-01 4.581564664840698242e-01
5.395708978176116943e-02 3.763131201267242432e-01 -2.458012253046035767e-01 -5.314099192619323730e-01 -4.064352214336395264e-01 -4.888360202312469482e-01 -3.214070498943328857e-01 -7.217673212289810181e-02
1.738839447498321533e-01 -2.663375139236450195e-01 -3.207547068595886230e-01 5.394164472818374634e-02 -7.691243290901184082e-02 -7.273765206336975098e-01 -1.841392666101455688e-01 -4.734302461147308350e-01
-4.579030573368072510e-01 -2.940877899527549744e-02 -7.191470265388488770e-01 1.442858725786209106e-01 6.782200187444686890e-03 -4.961254596710205078e-01 6.577047705650329590e-02 -3.093333169817924500e-02
2.639057636260986328e-01 -3.660048246383666992e-01 -5.978696942329406738e-01 6.638586521148681641e-02 -1.418378353118896484e-01 -2.309711277484893799e-01 -6.008877158164978027e-01 -2.694607712328433990e-03
-1.773729473352432251e-01 -1.928865909576416016e-01 -8.039175271987915039e-01 7.429257035255432129e-02 -1.296273916959762573e-01 -3.643095195293426514e-01 5.396597832441329956e-02 -3.565021753311157227e-01
-3.344058990478515625e-01 1.814466118812561035e-01 -5.524713993072509766e-01 3.548836708068847656e-01 -1.954456418752670288e-01 2.535337209701538086e-01 -2.931182384490966797e-01 -4.854751825332641602e-01
-3.461097180843353271e-01 -1.204077005386352539e-01 -5.052111744880676270e-01 1.522476524114608765e-01 2.232330888509750366e-01 -5.317199826240539551e-01 -2.829122357070446014e-02 -5.039173960685729980e-01
1.823464483022689819e-01 6.998842358589172363e-01 -1.364919692277908325e-01 2.450566291809082031e-01 -2.042331695556640625e-01 -2.535519301891326904e-01 -5.405436158180236816e-01 -6.480365060269832611e-03
-1.243688762187957764e-01 5.888551473617553711e-01 -1.665056347846984863e-01 1.424535065889358521e-01 -5.426810383796691895e-01 -3.409938216209411621e-01 -4.229356050491333008e-01 1.052592787891626358e-02
1.955488026142120361e-01 4.605949223041534424e-01 -4.474091231822967529e-01 -3.508011996746063232e-01 -3.929398953914642334e-01 -2.998509705066680908e-01 -3.614208400249481201e-01 2.268025130033493042e-01
-3.530356884002685547e-01 1.494144648313522339e-01 -5.009869933128356934e-01 2.361037582159042358e-01 2.073770463466644287e-01 -7.214951515197753906e-02 -1.947073340415954590e-01 -6.783702969551086426e-01
-1.050100401043891907e-01 -4.707021713256835938e-01 -5.042366981506347656e-01 1.789167290553450584e-04 -8.627267926931381226e-02 -5.226317048072814941e-01 -4.279574751853942871e-01 -2.223131954669952393e-01
-4.581692814826965332e-01 1.371448306599631906e-04 -7.073745727539062500e-01 1.122658401727676392e-01 8.015399426221847534e-02 -5.177048444747924805e-01 5.153061076998710632e-02 -1.475641183787956834e-04
-5.195542573928833008e-01 6.739581823348999023e-01 -9.472014009952545166e-02 2.773450501263141632e-02 8.059179410338401794e-03 -4.449436664581298828e-01 -2.542422711849212646e-01 -5.851238593459129333e-02
-3.092294931411743164e-01 1.478816270828247070e-01 2.772772125899791718e-02 4.594799280166625977e-01 3.513011336326599121e-01 -4.950674176216125488e-01 -5.494302511215209961e-01 -1.548193674534559250e-02
-2.297453582286834717e-01 3.124000132083892822e-01 -6.911236643791198730e-01 3.003927767276763916e-01 3.803298771381378174e-01 -3.162463307380676270e-01 7.615484297275543213e-02 -1.768431961536407471e-01
3.863780200481414795e-01 6.490615755319595337e-02 -4.900423288345336914e-01 6.076821684837341309e-01 -1.543154716491699219e-01 -1.752952337265014648e-01 -3.717932403087615967e-01 -2.104955464601516724e-01
3.120521008968353271e-01 2.502597272396087646e-01 -4.378555715084075928e-01 -5.748444199562072754e-01 -9.860296547412872314e-02 -2.986508011817932129e-01 -4.504535794258117676e-01 -1.265172064304351807e-01
9.145075827836990356e-02 -7.271952182054519653e-02 -6.445660442113876343e-02 -1.843633800745010376e-01 3.128765523433685303e-01 -6.474431157112121582e-01 -6.381503939628601074e-01 -1.545755267143249512e-01
2.218923121690750122e-01 4.447820186614990234e-01 2.084659971296787262e-02 9.366776794195175171e-02 7.052054256200790405e-02 -4.364035427570343018e-01 -7.404606938362121582e-01 -4.632575903087854385e-03
-3.660038709640502930e-01 -2.855063974857330322e-02 -7.442798018455505371e-01 1.251415610313415527e-01 -9.828900545835494995e-02 -4.168979078531265259e-02 -8.385571837425231934e-02 -5.264812707901000977e-01
4.322500526905059814e-01 1.562535203993320465e-02 -5.179051160812377930e-01 -4.538345038890838623e-01 -1.981557607650756836e-01 -3.324681818485260010e-01 -4.340146183967590332e-01 -2.355431020259857178e-02
1.078781187534332275e-01 5.255700945854187012e-01 -3.890089690685272217e-01 -1.265211552381515503e-01 3.494506180286407471e-01 1.336046261712908745e-03 -2.710275948047637939e-01 -5.909563302993774414e-01
-2.291816771030426025e-01 -3.825567960739135742e-01 -6.185522079467773438e-01 -3.220764994621276855e-01 7.631323486566543579e-02 -3.705373704433441162e-01 -3.419963419437408447e-01 -2.338861376047134399e-01
-1.806476861238479614e-01 -2.857191860675811768e-01 -1.133335456252098083e-01 5.255106370896100998e-03 -2.166505903005599976e-02 -4.669205844402313232e-01 -8.089339733123779297e-01 7.202637498266994953e-04
1.137620732188224792e-01 -1.688794046640396118e-01 -1.611878722906112671e-01 -1.390385776758193970e-01 8.922755718231201172e-02 -7.027098536491394043e-01 -6.135376095771789551e-01 1.871727406978607178e-01
-2.721968293190002441e-01 2.998027205467224121e-01 -6.330645829439163208e-02 2.141989320516586304e-01 5.480179786682128906e-01 -4.630325138568878174e-01 -4.977398514747619629e-01 1.538528352975845337e-01
-1.446672249585390091e-02 3.100370764732360840e-01 -6.923300027847290039e-01 3.572098314762115479e-01 -2.234916761517524719e-02 -4.787154495716094971e-01 2.412837743759155273e-01 -9.413823485374450684e-02
4.375538527965545654e-01 4.646492749452590942e-02 -7.092989087104797363e-01 -1.704477965831756592e-01 -4.168505072593688965e-01 -5.310790985822677612e-02 -3.082873225212097168e-01 -5.103385075926780701e-02
-4.447267651557922363e-01 5.628097057342529297e-02 -6.887183189392089844e-01 4.012230783700942993e-02 2.317991703748703003e-01 -5.013430118560791016e-01 -4.158124327659606934e-03 1.342187076807022095e-01
4.141096770763397217e-01 1.953014433383941650e-01 -1.648857593536376953e-01 -8.655887842178344727e-02 2.314516156911849976e-01 -5.964721441268920898e-01 -2.801958918571472168e-01 -5.175251364707946777e-01
5.977645516395568848e-03 4.333166778087615967e-01 -3.265255987644195557e-01 -2.834430038928985596e-01 -6.439220905303955078e-01 -4.183158278465270996e-01 -8.981385082006454468e-02 -1.659874022006988525e-01
-3.648612499237060547e-01 2.297915518283843994e-02 -6.406986713409423828e-01 1.257337816059589386e-02 1.586280018091201782e-01 -6.436161398887634277e-01 3.022310137748718262e-02 1.240055635571479797e-01
-1.129527539014816284e-01 6.003054976463317871e-01 -1.108956634998321533e-01 -6.554017961025238037e-02 -5.155523121356964111e-02 1.666502803564071655e-01 -6.692171096801757812e-01 -3.633176684379577637e-01
-1.133791729807853699e-01 3.306147456169128418e-01 -9.127808213233947754e-01 -2.958233281970024109e-02 7.283478975296020508e-02 1.491905897855758667e-01 -1.219150647521018982e-01 3.700073435902595520e-02
4.166602790355682373e-01 5.828186869621276855e-01 -3.128112256526947021e-01 2.252670079469680786e-01 1.003755852580070496e-01 -1.330198198556900024e-01 -3.884649276733398438e-01 -3.993070423603057861e-01
-6.716036051511764526e-02 2.883500158786773682e-01 -4.052725434303283691e-02 5.035555362701416016e-01 -3.525585532188415527e-01 -3.491811156272888184e-01 -6.410166621208190918e-01 2.374996198341250420e-03
1.608673632144927979e-01 -4.374203458428382874e-02 -4.443068206310272217e-01 -6.646487861871719360e-02 6.389613449573516846e-02 -5.866194367408752441e-01 -2.561182528734207153e-02 -6.492467522621154785e-01
2.560675740242004395e-01 4.882467091083526611e-01 -3.522275686264038086e-01 6.143513917922973633e-01 -2.971804440021514893e-01 -2.641800045967102051e-01 -1.903993189334869385e-01 -1.389929372817277908e-02
1.863468438386917114e-01 4.872460961341857910e-01 -1.438690274953842163e-01 6.142760068178176880e-02 2.564832381904125214e-02 -6.337395906448364258e-01 -4.755680859088897705e-01 2.737624347209930420e-01
-2.853012457489967346e-02 3.468452692031860352e-01 -6.160005331039428711e-01 -1.982239633798599243e-01 5.602537989616394043e-01 3.416676074266433716e-02 -3.724935948848724365e-01 -7.957381755113601685e-02
-2.082072049379348755e-01 -3.078797832131385803e-02 -6.193689107894897461e-01 1.520318984985351562e-01 -1.935305595397949219e-01 -6.473193764686584473e-01 1.176696494221687317e-01 -2.804418206214904785e-01
2.147339284420013428e-01 3.687645494937896729e-01 -1.763227134943008423e-01 2.230505272746086121e-02 -3.876213133335113525e-01 -3.502396047115325928e-01 -6.489726901054382324e-01 3.036961257457733154e-01
-3.932666480541229248e-01 2.022407352924346924e-01 -7.399675250053405762e-01 4.688449949026107788e-02 1.716239154338836670e-01 1.848258972167968750e-01 -3.130839467048645020e-01 -3.050456941127777100e-01
2.496379911899566650e-01 6.619012951850891113e-01 -2.499707490205764771e-01 -1.124030649662017822e-01 -3.734534680843353271e-01 -3.177605271339416504e-01 3.367709368467330933e-02 -4.276382625102996826e-01
1.722709238529205322e-01 2.350778430700302124e-01 -3.383047580718994141e-01 -1.445766240358352661e-01 3.870540261268615723e-01 -1.896199434995651245e-01 -2.765451073646545410e-01 -7.193501591682434082e-01
2.577752470970153809e-01 -4.043159484863281250e-01 -5.467032194137573242e-01 1.961280256509780884e-01 -1.637795269489288330e-01 -2.769288718700408936e-01 -5.532994866371154785e-01 -1.519081592559814453e-01
2.958017587661743164e-01 2.787286341190338135e-01 -1.344182342290878296e-01 9.952114522457122803e-02 3.016149401664733887e-01 -5.230003595352172852e-01 -1.937980204820632935e-01 -6.362233757972717285e-01
-3.974002897739410400e-01 3.179724514484405518e-01 -1.178331002593040466e-01 1.481139212846755981e-01 4.022545367479324341e-02 -2.565606534481048584e-01 -6.950353980064392090e-01 3.932283222675323486e-01
1.369830369949340820e-01 -2.640189230442047119e-01 -4.783245921134948730e-01 -4.275392889976501465e-01 -3.482759371399879456e-02 -4.376027584075927734e-01 -4.107128381729125977e-01 -3.722248971462249756e-01
-5.147147774696350098e-01 4.316162168979644775e-01 -4.159217700362205505e-02 2.139015048742294312e-01 -2.514329850673675537e-01 -3.613695204257965088e-01 -5.355363488197326660e-01 1.438284516334533691e-01
-3.367768526077270508e-01 2.944286465644836426e-01 -8.052350953221321106e-03 3.567947149276733398e-01 2.300531715154647827e-01 -4.292159676551818848e-01 -6.306713819503784180e-01 1.939810663461685181e-01
-2.089446038007736206e-01 -1.596436649560928345e-01 -6.758630871772766113e-01 4.157282710075378418e-01 1.148498356342315674e-01 2.604123577475547791e-02 -5.091164112091064453e-01 1.678309142589569092e-01
-2.621029317378997803e-01 6.292150616645812988e-01 -6.759355217218399048e-02 1.719317515380680561e-03 3.428686037659645081e-02 -7.025214433670043945e-01 -6.017626076936721802e-02 -1.802371442317962646e-01
-4.025651142001152039e-02 -1.903439313173294067e-01 -1.861069649457931519e-01 -2.082454115152359009e-01 -1.586753875017166138e-01 -7.459452152252197266e-01 -5.436972975730895996e-01 -8.323365449905395508e-02
1.497598271816968918e-02 9.009894711198285222e-05 -2.043695747852325439e-01 -2.767726182937622070e-01 -5.530538558959960938e-01 -4.027116596698760986e-01 -6.256547570228576660e-01 -1.480431407690048218e-01
-3.605006337165832520e-01 -5.544450134038925171e-02 -7.945834398269653320e-01 1.147314310073852539e-01 1.084072142839431763e-01 1.509271562099456787e-01 -3.553677201271057129e-01 -2.482372522354125977e-01
-4.170390069484710693e-01 -1.689279079437255859e-01 -5.100567936897277832e-01 1.943769901990890503e-01 1.274434626102447510e-01 -5.508827567100524902e-01 -5.594670400023460388e-02 -4.204259514808654785e-01
-2.983393669128417969e-01 1.431843191385269165e-01 -8.178560733795166016e-01 3.349463045597076416e-01 -1.552366465330123901e-01 9.234949201345443726e-02 -1.000796929001808167e-01 -2.584015727043151855e-01
-1.156401410698890686e-01 5.986148118972778320e-01 -7.519569247961044312e-02 3.630560338497161865e-01 -1.990242749452590942e-01 -2.163340151309967041e-01 -6.359165906906127930e-01 4.762786440551280975e-03
-4.890148937702178955e-01 3.142910301685333252e-01 -4.068690538406372070e-01 -3.126058876514434814e-01 -5.467196106910705566e-01 1.392187271267175674e-02 -3.141677975654602051e-01 3.198683261871337891e-02
2.832540571689605713e-01 7.453168928623199463e-02 -6.144410371780395508e-01 -3.110962510108947754e-01 -3.819953203201293945e-01 8.869619667530059814e-02 -3.157262802124023438e-01 -4.317673444747924805e-01
3.322366774082183838e-01 4.661906063556671143e-01 -5.571823120117187500e-01 -2.347374260425567627e-01 1.680569350719451904e-01 3.723317012190818787e-02 -3.697529733180999756e-01 -3.746795058250427246e-01
-4.982779622077941895e-01 5.942702889442443848e-01 -2.280857600271701813e-02 -2.115312404930591583e-02 1.927229464054107666e-01 -4.784653782844543457e-01 -2.441790848970413208e-01 -2.681409716606140137e-01
-4.983915984630584717e-01 -1.441202759742736816e-01 -1.056459099054336548e-01 1.586048007011413574e-01 -5.719207525253295898e-01 -1.617808043956756592e-01 -4.996844828128814697e-01 -3.026014566421508789e-01
1.704937815666198730e-01 6.549952626228332520e-01 -1.917594075202941895e-01 -1.286043375730514526e-01 -4.175058007240295410e-01 -2.170212864875793457e-01 -2.579386532306671143e-01 -4.479517042636871338e-01
-9.911298006772994995e-02 -3.642478585243225098e-01 -1.997678279876708984e-01 3.011808693408966064e-01 -3.495820164680480957e-01 -5.320848822593688965e-01 -5.343713760375976562e-01 -1.897590309381484985e-01
5.011273622512817383e-01 3.182993829250335693e-01 -2.640551626682281494e-01 4.539684951305389404e-01 -1.991789042949676514e-01 -4.737713336944580078e-01 -3.276846408843994141e-01 1.535177230834960938e-02
3.747010231018066406e-01 4.053809344768524170e-01 -5.338802337646484375e-01 -3.885305523872375488e-01 -2.101475596427917480e-01 -1.078289560973644257e-02 -4.625957012176513672e-01 -3.175499290227890015e-02
1.760639399290084839e-01 -2.729186788201332092e-02 -7.161666154861450195e-01 -1.736578792333602905e-01 -6.089797019958496094e-01 -7.074633240699768066e-02 -1.161286309361457825e-01 -1.893614232540130615e-01
-1.424567848443984985e-01 2.786619663238525391e-01 -2.178603783249855042e-02 -2.103769928216934204e-01 -4.079934060573577881e-01 -5.571539402008056641e-01 -4.617055654525756836e-01 -4.089854955673217773e-01
-2.168001085519790649e-01 7.486179471015930176e-02 -6.129503846168518066e-01 9.599845856428146362e-02 8.944779634475708008e-02 -2.750883698463439941e-01 7.279912382364273071e-02 -6.881099939346313477e-01
3.656570613384246826e-01 7.012399435043334961e-01 -1.666796207427978516e-01 3.944661095738410950e-02 2.166253328323364258e-01 -2.324997037649154663e-01 -3.492500782012939453e-01 -3.496584892272949219e-01
1.619458794593811035e-01 7.689316272735595703e-01 -2.406666278839111328e-01 -3.947783843614161015e-04 -3.654560148715972900e-01 -1.120644658803939819e-01 -3.899719715118408203e-01 1.624887138605117798e-01
1.055145356804132462e-02 2.483430802822113037e-01 -2.139508426189422607e-01 -5.703992769122123718e-02 5.180636793375015259e-02 -4.546624124050140381e-01 -5.923637747764587402e-01 -5.734885931015014648e-01
-3.755635023117065430e-01 4.471826925873756409e-02 -7.294892668724060059e-01 1.582834720611572266e-01 -1.505141705274581909e-01 2.865455746650695801e-01 -3.867633938789367676e-01 -2.130619883537292480e-01
1.670787185430526733e-01 3.034136593341827393e-01 -4.358288273215293884e-02 1.183075457811355591e-01 -5.487169623374938965e-01 -4.901833832263946533e-01 -5.648717880249023438e-01 -6.065017357468605042e-02
3.652372956275939941e-01 -2.767948210239410400e-01 -5.113063454627990723e-01 2.006905972957611084e-01 -3.025652468204498291e-01 -1.601620018482208252e-01 -5.286749601364135742e-01 -3.026228845119476318e-01
-6.106790155172348022e-02 2.775650322437286377e-01 -6.028246283531188965e-01 -5.235146284103393555e-01 3.092454671859741211e-01 5.283866822719573975e-02 -4.251840710639953613e-01 5.056733265519142151e-02
-1.010190621018409729e-01 1.050933822989463806e-01 -6.821173429489135742e-01 -3.143087923526763916e-01 2.326359897851943970e-01 2.300797104835510254e-01 -5.080295801162719727e-01 -2.225446254014968872e-01
-3.410388529300689697e-01 3.765489161014556885e-02 -6.287430524826049805e-01 3.197820782661437988e-01 3.757985308766365051e-02 -5.730828642845153809e-01 1.121683493256568909e-01 -2.056167870759963989e-01
1.442453712224960327e-01 2.716158628463745117e-01 -1.691780239343643188e-01 -5.033966898918151855e-01 -3.181365728378295898e-01 -4.128994643688201904e-01 -5.903480648994445801e-01 -5.639998987317085266e-02
-3.274441659450531006e-01 3.014473319053649902e-01 -4.690760746598243713e-02 3.162871599197387695e-01 -3.086339831352233887e-01 -4.014661908149719238e-01 -6.434532999992370605e-01 1.709083020687103271e-01
4.129631519317626953e-01 -4.174415394663810730e-02 -7.348957657814025879e-01 1.165565550327301025e-01 -1.924762874841690063e-01 2.282926812767982483e-02 -4.771624803543090820e-01 9.385688602924346924e-02
2.803274802863597870e-02 3.948148787021636963e-01 -2.177339792251586914e-01 6.395131945610046387e-01 -9.873302280902862549e-02 -4.774038493633270264e-02 -6.110581755638122559e-01 3.912349045276641846e-02
-1.550470590591430664e-01 4.579927027225494385e-01 -1.814883202314376831e-01 3.124696016311645508e-01 -5.840079188346862793e-01 -3.293690681457519531e-01 -4.132585525512695312e-01 1.236769035458564758e-01
-1.356217414140701294e-01 1.878477632999420166e-01 -7.782585620880126953e-01 3.536299765110015869e-01 1.137170270085334778e-01 -3.421872556209564209e-01 7.198286475613713264e-04 2.924980223178863525e-01
-2.360077351331710815e-01 2.847913801670074463e-01 -6.504073739051818848e-01 2.917743623256683350e-01 -1.991897523403167725e-01 -4.822398126125335693e-01 2.754189074039459229e-01 -8.333647251129150391e-02
-2.921597957611083984e-01 1.970507502555847168e-01 -7.314176559448242188e-01 3.038061782717704773e-02 1.296986788511276245e-01 -4.460604190826416016e-01 7.512778788805007935e-02 3.442136347293853760e-01
-4.359209537506103516e-01 7.226894050836563110e-02 -6.948307156562805176e-01 2.159686684608459473e-01 1.124496906995773315e-01 4.882540181279182434e-02 -2.085096091032028198e-01 -4.656316936016082764e-01
-1.081255003809928894e-01 6.409280896186828613e-01 -2.229989618062973022e-01 4.575112834572792053e-02 -3.210408985614776611e-01 -4.735805094242095947e-01 -2.575906813144683838e-01 3.633178174495697021e-01
-1.874063462018966675e-01 6.409385204315185547e-01 -1.374271512031555176e-01 -1.587082594633102417e-01 5.709031224250793457e-02 1.110950559377670288e-01 -6.688660383224487305e-01 -2.168384492397308350e-01
2.073438614606857300e-01 8.760555833578109741e-02 -1.840399950742721558e-01 9.687231853604316711e-03 4.086531102657318115e-01 -5.235675573348999023e-01 -3.072059452533721924e-01 -6.163387298583984375e-01
4.376934766769409180e-01 3.285533785820007324e-01 -4.764297008514404297e-01 2.967743575572967529e-01 2.991453409194946289e-01 -3.588703274726867676e-01 -3.728072643280029297e-01 1.677962690591812134e-01
3.989225625991821289e-01 1.969164013862609863e-01 -3.683972954750061035e-01 5.720989108085632324e-01 9.192851185798645020e-02 -4.964836537837982178e-01 -2.778118848800659180e-01 8.333551883697509766e-02
-3.709358572959899902e-01 6.923807412385940552e-02 -8.875661492347717285e-01 -1.923499442636966705e-02 1.099501457065343857e-02 9.477958083152770996e-02 -2.114540487527847290e-01 1.251083165407180786e-01
-2.061659097671508789e-01 3.516030907630920410e-01 -5.992683172225952148e-01 -9.030830860137939453e-02 3.144476711750030518e-01 2.377782016992568970e-01 -4.247564077377319336e-01 -3.616063594818115234e-01
-7.639230042695999146e-02 6.150917410850524902e-01 -2.273212969303131104e-01 8.097027242183685303e-02 -3.442009091377258301e-01 -5.283185243606567383e-01 -2.080841958522796631e-01 3.416158258914947510e-01
-1.376225054264068604e-01 -7.013927400112152100e-02 -1.501950323581695557e-01 4.757244586944580078e-01 4.612046778202056885e-01 -4.128594696521759033e-01 -5.613380074501037598e-01 -1.703085005283355713e-01
4.291948378086090088e-01 8.063905872404575348e-03 -6.971865892410278320e-01 -4.053080976009368896e-01 -1.315161436796188354e-01 -2.625789344310760498e-01 -1.947560459375381470e-01 -2.029998600482940674e-01
-1.650753617286682129e-01 2.753835618495941162e-01 -9.025866389274597168e-01 6.389679759740829468e-02 5.995913222432136536e-02 2.070094645023345947e-01 -1.744029223918914795e-01 3.611693158745765686e-02
-1.231393497437238693e-02 -3.278990685939788818e-01 -1.477411091327667236e-01 1.776229143142700195e-01 1.027287468314170837e-01 -6.883759498596191406e-01 -5.181655287742614746e-01 -2.933306992053985596e-01
5.590294599533081055e-01 4.806257188320159912e-01 -3.671805560588836670e-01 1.808921694755554199e-01 5.173520743846893311e-02 -4.676148891448974609e-01 -1.656221598386764526e-01 -2.004258185625076294e-01
1.428581029176712036e-01 3.008008599281311035e-01 -1.162617560476064682e-02 2.843195796012878418e-01 -2.442080825567245483e-01 -5.827991962432861328e-01 -6.259440183639526367e-01 1.305343508720397949e-01
8.225008845329284668e-02 -3.556340634822845459e-01 -4.373584985733032227e-01 -2.228279113769531250e-01 2.404855787754058838e-01 -4.693674147129058838e-01 -5.506775975227355957e-01 -2.108072042465209961e-01
-8.557211607694625854e-02 5.595126748085021973e-01 -5.209509283304214478e-02 2.557201981544494629e-01 -1.196684986352920532e-01 -3.764350414276123047e-01 -6.000736355781555176e-01 3.088756203651428223e-01
-3.956088721752166748e-01 5.843726992607116699e-01 -5.648313090205192566e-02 2.569238469004631042e-02 3.074706718325614929e-02 -2.100746333599090576e-01 -6.401638984680175781e-01 2.080030590295791626e-01
8.108174055814743042e-02 4.540277421474456787e-01 -1.398744732141494751e-01 -8.359776437282562256e-02 -4.748708307743072510e-01 -6.558746695518493652e-01 -1.042960807681083679e-01 -3.068869709968566895e-01
-1.586127728223800659e-01 1.407146006822586060e-01 7.304453849792480469e-02 1.783527731895446777e-01 -3.219451308250427246e-01 -6.963821053504943848e-01 -5.239312648773193359e-01 -2.340843081474304199e-01
-2.189806997776031494e-01 -1.860126852989196777e-01 8.658360689878463745e-03 -1.432487647980451584e-02 -3.060529232025146484e-01 -5.929037928581237793e-01 -6.264783143997192383e-01 -2.819365561008453369e-01
-1.953355818986892700e-01 4.874997437000274658e-01 -2.337062358856201172e-01 -1.487907767295837402e-01 -2.893659472465515137e-01 2.575860023498535156e-01 -6.542617678642272949e-01 -2.632282078266143799e-01
-7.438790053129196167e-02 4.899083971977233887e-01 -2.736351788043975830e-01 -5.607781410217285156e-01 -2.929351031780242920e-01 -3.414196670055389404e-01 -1.678135991096496582e-01 -3.668352961540222168e-01
-2.523822337388992310e-02 5.064043402671813965e-01 -4.053566232323646545e-02 -1.578654795885086060e-01 1.210070494562387466e-02 -7.269042134284973145e-01 -4.043750166893005371e-01 1.558772474527359009e-01
8.495286107063293457e-02 5.333167910575866699e-01 -2.215108424425125122e-01 -3.159177303314208984e-01 -4.192357659339904785e-01 -4.956873655319213867e-01 -1.174837797880172729e-01 -3.524459302425384521e-01
3.226697146892547607e-01 -9.506806731224060059e-02 -6.474108695983886719e-01 1.894989907741546631e-01 1.531078815460205078e-01 8.500460535287857056e-03 -6.208201646804809570e-01 1.512066870927810669e-01
1.314308345317840576e-01 -2.798735201358795166e-01 -4.833831191062927246e-01 -4.348973929882049561e-01 -1.327666491270065308e-01 -4.550468623638153076e-01 -4.677903056144714355e-01 -1.951397061347961426e-01
9.538106620311737061e-02 1.349830031394958496e-01 -1.242314465343952179e-02 4.319643676280975342e-01 1.590123325586318970e-01 -6.902707815170288086e-01 -5.129570960998535156e-01 1.450891792774200439e-01
8.856704831123352051e-02 4.446227848529815674e-01 -3.050546348094940186e-02 2.002723366022109985e-01 -3.982012718915939331e-02 -2.882333695888519287e-01 -8.175686597824096680e-01 1.855493709444999695e-02
3.722585141658782959e-01 2.444039136171340942e-01 -2.703198492527008057e-01 -5.232435464859008789e-01 -1.602564603090286255e-01 -4.293785095214843750e-01 -4.893496632575988770e-01 -7.295506447553634644e-02
2.159008234739303589e-01 4.671908617019653320e-01 -2.904181480407714844e-01 -1.028463803231716156e-02 -2.812210023403167725e-01 -5.660418272018432617e-01 -2.700139284133911133e-01 4.222261905670166016e-01
-5.465111508965492249e-02 -2.437812685966491699e-01 -7.463847398757934570e-01 -1.094343978911638260e-02 -5.037005543708801270e-01 -1.203305497765541077e-01 -1.409487873315811157e-01 -3.038316369056701660e-01
1.408484280109405518e-01 4.147783815860748291e-01 -2.437026984989643097e-02 3.800801336765289307e-01 -4.494330883026123047e-01 -4.586220085620880127e-01 -4.980817437171936035e-01 -5.153709650039672852e-02
4.020367860794067383e-01 1.002640277147293091e-01 -8.143947720527648926e-01 -1.217297166585922241e-01 -1.667970418930053711e-01 7.666569203138351440e-02 -3.407204747200012207e-01 -2.161299809813499451e-02
-3.304922282695770264e-01 4.946963787078857422e-01 -1.070071756839752197e-01 -2.901224978268146515e-02 4.543378353118896484e-01 -4.539710581302642822e-01 -4.131319522857666016e-01 -2.248720377683639526e-01
1.023634672164916992e-01 -4.102230370044708252e-01 -3.952404558658599854e-01 -8.869022876024246216e-02 -1.971851438283920288e-01 -6.574493050575256348e-01 -3.632680177688598633e-01 -2.325351834297180176e-01
1.939358748495578766e-02 1.813106685876846313e-01 -4.297474026679992676e-01 -6.531136035919189453e-01 -2.717127557843923569e-03 -4.919061362743377686e-01 -3.368543386459350586e-01 -7.777998689562082291e-03
1.547559946775436401e-01 7.309332489967346191e-01 -2.807730436325073242e-01 -5.152256414294242859e-02 -5.040397047996520996e-01 -1.937769502401351929e-01 -1.044216975569725037e-01 -2.403946816921234131e-01
-9.048379957675933838e-02 -2.056777626276016235e-01 -2.407702803611755371e-01 -1.767866015434265137e-01 3.794408738613128662e-01 -5.993817448616027832e-01 -4.545635282993316650e-01 -3.878446221351623535e-01
-2.072051316499710083e-01 8.084599375724792480e-01 -2.555829882621765137e-01 5.356590077280998230e-02 -1.852942109107971191e-01 -3.206106424331665039e-01 -1.810925304889678955e-01 2.556304037570953369e-01
-4.633291363716125488e-01 7.086048722267150879e-01 -1.815236210823059082e-01 5.327422544360160828e-02 -3.615231215953826904e-01 -4.025411605834960938e-02 -3.139731585979461670e-01 -1.285210549831390381e-01
3.496020287275314331e-02 4.094873964786529541e-01 -8.395741134881973267e-02 5.796620845794677734e-01 -1.378112733364105225e-01 -3.258417844772338867e-01 -5.954846143722534180e-01 9.096214920282363892e-02
-1.021698936820030212e-01 2.079589813947677612e-01 -5.246374011039733887e-01 -5.922315120697021484e-01 1.387560963630676270e-01 -2.062284052371978760e-01 -4.164521992206573486e-01 -2.917460799217224121e-01
5.000853911042213440e-03 7.402927279472351074e-01 -3.895798027515411377e-01 -1.638139933347702026e-01 2.798396646976470947e-01 -4.317119419574737549e-01 8.569169789552688599e-02 -3.613438084721565247e-02
-2.971999049186706543e-01 -2.997044622898101807e-01 -6.899497509002685547e-01 1.420522183179855347e-01 -4.735326468944549561e-01 -2.445837706327438354e-01 -1.927993446588516235e-01 6.643945723772048950e-02
9.873961098492145538e-03 4.887435734272003174e-01 -4.716762155294418335e-02 1.668121069669723511e-01 -1.069083288311958313e-01 -5.563504099845886230e-01 -5.781400799751281738e-01 2.752817571163177490e-01
-3.842334747314453125e-01 -8.422020822763442993e-02 -7.976362705230712891e-01 3.369541466236114502e-01 -8.553083986043930054e-03 3.602616861462593079e-02 -2.408325523138046265e-01 -1.901015639305114746e-01
1.685788631439208984e-01 6.761162281036376953e-01 -2.701599001884460449e-01 -6.341411918401718140e-02 -3.440541326999664307e-01 -1.064202412962913513e-01 -5.304348468780517578e-01 1.624210178852081299e-01
-4.308284521102905273e-01 4.217845797538757324e-01 -2.115551382303237915e-01 -2.420589476823806763e-01 -5.379947647452354431e-02 -1.659778319299221039e-02 -6.487380266189575195e-01 -3.303113281726837158e-01
-5.397451519966125488e-01 2.562640607357025146e-01 -6.262896955013275146e-02 -2.983922362327575684e-01 -6.872761994600296021e-02 -4.031050205230712891e-01 -5.409758090972900391e-01 -3.002862632274627686e-01
-7.384414970874786377e-02 -5.338239134289324284e-04 -9.518396854400634766e-01 2.119703888893127441e-01 -9.505752474069595337e-03 -1.574861705303192139e-01 -7.454175502061843872e-02 1.147505417466163635e-01
8.372973650693893433e-02 -2.181283086538314819e-01 -1.302504241466522217e-01 -1.284568458795547485e-01 -1.572896987199783325e-01 -5.659729242324829102e-01 -7.475432753562927246e-01 8.975986391305923462e-02
-3.746912479400634766e-01 -3.193621933460235596e-01 -2.335189431905746460e-01 -2.199588110670447350e-03 -5.406953692436218262e-01 -4.116042256355285645e-01 -4.415622949600219727e-01 -2.152480632066726685e-01
-8.959541097283363342e-03 -3.972539901733398438e-01 -4.387430250644683838e-01 -2.789129912853240967e-01 -1.967856846749782562e-02 -4.762263000011444092e-01 -5.780604481697082520e-01 -1.024131774902343750e-01
2.334064990282058716e-01 5.754110217094421387e-01 -7.608428597450256348e-02 5.130845680832862854e-02 3.659117817878723145e-01 -2.255709171295166016e-01 -3.719565272331237793e-01 -5.318616032600402832e-01
6.307706236839294434e-02 -1.688788235187530518e-01 2.686880528926849365e-02 -5.127644911408424377e-02 4.470853507518768311e-02 -6.546341776847839355e-01 -6.803295612335205078e-01 -2.660018205642700195e-01
-9.864069521427154541e-02 2.067244648933410645e-01 -1.919174343347549438e-01 4.936785101890563965e-01 5.247207880020141602e-01 -2.891302406787872314e-01 -5.444235801696777344e-01 1.079776585102081299e-01
9.700741618871688843e-02 5.679202675819396973e-01 -1.759553104639053345e-01 -6.822782009840011597e-02 -3.230438232421875000e-01 -2.957464158535003662e-01 -6.635418534278869629e-01 -1.815965957939624786e-02
-1.358795911073684692e-01 4.691893756389617920e-01 -9.421411901712417603e-02 4.436711072921752930e-01 -3.245827853679656982e-01 -3.113351762294769287e-01 -5.714595913887023926e-01 1.637923270463943481e-01
1.252594292163848877e-01 6.444541215896606445e-01 -1.081152409315109253e-01 -2.731273174285888672e-01 -3.264170587062835693e-01 -3.630569279193878174e-01 -4.924453794956207275e-01 -4.290506243705749512e-02
2.649458050727844238e-01 2.706803381443023682e-01 -1.996890157461166382e-01 2.714863717555999756e-01 -1.623882204294204712e-01 -7.602179050445556641e-01 -3.414700329303741455e-01 1.485005915164947510e-01
4.289039969444274902e-01 3.815898001194000244e-01 -4.616547524929046631e-01 -4.849363267421722412e-01 5.512505397200584412e-02 -2.573139965534210205e-01 -3.692544400691986084e-01 1.286237686872482300e-01
-3.588313460350036621e-01 -1.728551238775253296e-01 -5.710000991821289062e-01 3.418646156787872314e-01 1.477845311164855957e-01 -4.039071798324584961e-01 -1.155832931399345398e-01 -4.473339915275573730e-01
-3.222665563225746155e-02 6.521795988082885742e-01 -9.057469666004180908e-02 2.883153557777404785e-01 -3.867906630039215088e-01 -4.179737865924835205e-01 -3.903355598449707031e-01 -7.498619705438613892e-02
-2.623423635959625244e-01 1.262852847576141357e-01 -8.363729715347290039e-01 -4.562384635210037231e-02 9.897826611995697021e-02 7.021938264369964600e-02 -3.063371777534484863e-01 3.241253495216369629e-01
-1.628742665052413940e-01 7.909075021743774414e-01 -1.702495366334915161e-01 -1.742129921913146973e-01 -4.209231585264205933e-02 8.366753906011581421e-02 -4.796159565448760986e-01 -2.231566458940505981e-01
3.992715179920196533e-01 -1.128400787711143494e-01 -1.441485434770584106e-01 2.051427215337753296e-01 -2.389996051788330078e-01 -6.419271826744079590e-01 -4.508594870567321777e-01 -3.041732311248779297e-01
1.000389754772186279e-01 -4.172819554805755615e-01 -3.619978725910186768e-01 -4.233083128929138184e-02 -2.323549240827560425e-01 -6.688849925994873047e-01 -3.203370571136474609e-01 -2.811082005500793457e-01
-3.306295955553650856e-03 -3.837283849716186523e-01 -2.136601507663726807e-01 1.842347681522369385e-01 -5.101135745644569397e-02 -6.434366106986999512e-01 -4.806541800498962402e-01 -3.542698621749877930e-01
2.047202438116073608e-01 -2.161692380905151367e-01 -1.299146115779876709e-01 -4.014911130070686340e-02 -3.402775824069976807e-01 -6.844482421875000000e-01 -5.345181822776794434e-01 -1.513371169567108154e-01
-3.106795549392700195e-01 1.994012892246246338e-01 -4.589532017707824707e-01 -5.239216685295104980e-01 3.365226686000823975e-01 -4.642697423696517944e-02 -4.546858370304107666e-01 -2.375783771276473999e-01
-3.915970027446746826e-01 7.476975023746490479e-02 -3.566840291023254395e-01 -2.196570783853530884e-01 3.797651454806327820e-02 -2.296764403581619263e-02 -7.966936230659484863e-01 -1.699946820735931396e-01
1.008841693401336670e-01 4.740237295627593994e-01 -7.604277133941650391e-01 -2.157000154256820679e-01 1.782713383436203003e-01 1.692087799310684204e-01 -2.714804112911224365e-01 7.895190268754959106e-02
-6.371134519577026367e-02 2.856677472591400146e-01 -5.413024425506591797e-01 -2.319864332675933838e-01 5.555828809738159180e-01 1.460065878927707672e-02 -4.591190814971923828e-01 -2.187074422836303711e-01
2.672964632511138916e-01 6.066580414772033691e-01 -3.750120997428894043e-01 2.794628441333770752e-01 -9.821176528930664062e-02 -2.160454988479614258e-01 -3.790611326694488525e-01 3.765319883823394775e-01
2.880620360374450684e-01 -1.555414944887161255e-01 -2.282112240791320801e-01 -2.322835624217987061e-01 1.576558798551559448e-01 -6.531892418861389160e-01 -5.736973285675048828e-01 -7.842878252267837524e-02
1.503936201333999634e-01 -6.820821017026901245e-02 -7.882804870605468750e-01 -2.021173983812332153e-01 -5.273228287696838379e-01 -1.708249934017658234e-02 -1.561675220727920532e-01 -8.799059689044952393e-02
8.756111562252044678e-02 1.447950899600982666e-01 -5.138080716133117676e-01 -2.738465070724487305e-01 4.846597611904144287e-01 -1.480156481266021729e-01 -4.635040462017059326e-01 -4.009202420711517334e-01
-1.238399296998977661e-01 -7.855162769556045532e-02 -5.791043639183044434e-01 4.979476034641265869e-01 -1.808189004659652710e-01 -4.367308616638183594e-01 4.470155015587806702e-02 -4.120098352432250977e-01
-5.297148600220680237e-02 -1.055446490645408630e-01 -2.757835984230041504e-01 -1.779008656740188599e-01 -6.615597605705261230e-01 -5.290859937667846680e-01 -1.350320875644683838e-01 -3.775208890438079834e-01
-2.052098810672760010e-01 8.614788204431533813e-02 -5.113157033920288086e-01 2.827064394950866699e-01 1.337230503559112549e-01 -1.583199203014373779e-02 -2.179085612297058105e-01 -7.372138500213623047e-01
1.965929120779037476e-01 5.351698398590087891e-01 -4.040845036506652832e-01 5.705103278160095215e-01 -1.509190946817398071e-01 -1.550686657428741455e-01 -3.090212643146514893e-01 2.094307392835617065e-01
2.472836971282958984e-01 4.810337424278259277e-01 -2.076375186443328857e-01 5.570536255836486816e-01 -2.849511504173278809e-01 -5.859471112489700317e-02 -4.700910747051239014e-01 -2.200433611869812012e-01
-3.650958538055419922e-01 2.211771905422210693e-01 -4.564423263072967529e-01 3.235816359519958496e-01 1.986828818917274475e-02 -2.086307667195796967e-02 -1.567925959825515747e-01 -6.923345327377319336e-01
4.268530905246734619e-01 3.830715417861938477e-01 -4.793584346771240234e-01 4.323948323726654053e-01 5.524366348981857300e-02 -3.398986756801605225e-01 -2.542424798011779785e-01 2.666094899177551270e-01
1.822914183139801025e-01 4.064369201660156250e-01 -7.898994684219360352e-01 -8.607091754674911499e-02 2.610853016376495361e-01 1.411333084106445312e-01 -2.866100668907165527e-01 1.936027401825413108e-04
-5.419737100601196289e-01 5.300908088684082031e-01 -9.591217339038848877e-02 -1.609711349010467529e-01 -1.811043769121170044e-01 -9.774217754602432251e-02 -5.446400046348571777e-01 -2.262130975723266602e-01
4.053146243095397949e-01 6.606157422065734863e-01 -1.377015709877014160e-01 -3.678320348262786865e-02 1.279524564743041992e-01 -3.629349172115325928e-01 -4.394524395465850830e-01 -1.943710297346115112e-01
-1.695132851600646973e-01 -7.265305146574974060e-03 -2.415864169597625732e-01 -2.324232906103134155e-01 -7.097179889678955078e-01 -3.284973204135894775e-01 -4.647897183895111084e-01 -1.766020059585571289e-01
-2.191843278706073761e-02 2.210409343242645264e-01 -1.961965858936309814e-01 -2.423370927572250366e-01 -4.603166878223419189e-01 -2.596184909343719482e-01 -1.449434906244277954e-01 -7.437326312065124512e-01
8.430197089910507202e-02 6.610676646232604980e-01 -8.501476794481277466e-02 9.775181859731674194e-02 -2.582017518579959869e-02 -6.398682594299316406e-01 -3.482910394668579102e-01 8.772060275077819824e-02
-2.917854487895965576e-01 6.996909379959106445e-01 -2.753992378711700439e-01 2.261160761117935181e-01 -4.525333046913146973e-01 -2.697237432003021240e-01 -7.378723472356796265e-02 1.238498985767364502e-01
4.422247111797332764e-01 3.114722669124603271e-01 -4.649800062179565430e-01 3.355062603950500488e-01 5.047176405787467957e-02 -3.310599029064178467e-01 -3.658496737480163574e-01 3.642217814922332764e-01
-6.180845499038696289e-01 1.079181581735610962e-02 -6.976234912872314453e-01 -4.722650721669197083e-02 -8.478081226348876953e-02 -2.927597463130950928e-01 -1.357806921005249023e-01 -1.327167898416519165e-01
-8.846510946750640869e-02 6.516170501708984375e-01 -1.787144839763641357e-01 1.938317120075225830e-01 -2.310962378978729248e-01 -5.173314809799194336e-01 -2.980020642280578613e-01 2.970131635665893555e-01
2.930067479610443115e-01 6.044774055480957031e-01 -4.053644537925720215e-01 2.377839237451553345e-01 -4.435007870197296143e-01 -3.526270687580108643e-01 5.872111767530441284e-02 -5.835788697004318237e-02
4.336665868759155273e-01 -2.671609818935394287e-01 -5.632779002189636230e-01 3.476678133010864258e-01 -2.218937128782272339e-01 -3.109364211559295654e-01 -3.303078413009643555e-01 -2.176740765571594238e-01
1.696421504020690918e-01 5.888550877571105957e-01 -2.288834154605865479e-01 -1.859903484582901001e-01 -2.380594760179519653e-01 -5.557911992073059082e-01 -3.175953924655914307e-01 2.665490210056304932e-01
5.375499278306961060e-02 -6.610011309385299683e-02 -8.004805445671081543e-01 -2.984924316406250000e-01 -3.402079939842224121e-01 8.696780353784561157e-02 -1.743328571319580078e-01 -3.304203748703002930e-01
-1.300123184919357300e-01 1.505522727966308594e-01 -1.268067210912704468e-01 5.439600348472595215e-01 4.448959827423095703e-01 -5.017369389533996582e-01 -4.243021309375762939e-01 -1.369445472955703735e-01
1.930400878190994263e-01 -1.939942240715026855e-01 -1.585192233324050903e-01 9.667435288429260254e-02 -1.783109009265899658e-01 -8.013153076171875000e-01 -3.651171922683715820e-01 -2.888182103633880615e-01
-8.337136358022689819e-02 5.020550489425659180e-01 -3.518503904342651367e-01 -7.598154991865158081e-02 1.882060766220092773e-01 -6.590517163276672363e-01 -2.735678255558013916e-01 2.584725618362426758e-01
-1.479678303003311157e-01 -6.472825258970260620e-02 -9.320744872093200684e-01 -1.250206865370273590e-02 5.166081339120864868e-02 -2.368849217891693115e-01 -1.295913755893707275e-01 1.715210527181625366e-01
-1.015089675784111023e-01 5.855854600667953491e-02 -8.092188239097595215e-01 1.670930832624435425e-01 1.218327432870864868e-01 -5.018746852874755859e-01 4.727376624941825867e-02 1.858908832073211670e-01
-3.830194175243377686e-01 2.855414450168609619e-01 -8.181210160255432129e-01 -1.684823632240295410e-01 -4.427495226263999939e-02 1.815342456102371216e-01 -1.374010145664215088e-01 1.423372775316238403e-01
2.887668907642364502e-01 2.122098952531814575e-01 -3.712618052959442139e-01 2.401331961154937744e-01 4.854741394519805908e-01 -4.230066239833831787e-01 -4.530435800552368164e-01 2.370932400226593018e-01
-2.784602046012878418e-01 -3.222674429416656494e-01 -4.544794261455535889e-01 -2.501046843826770782e-02 -3.144918680191040039e-01 -8.678832650184631348e-02 -7.035477757453918457e-01 -1.000489071011543274e-01
3.980390131473541260e-01 5.538247227668762207e-01 -1.417035013437271118e-01 -3.241869062185287476e-02 2.986358404159545898e-01 -3.184675574302673340e-01 -3.867224752902984619e-01 -4.165968596935272217e-01
-1.420554816722869873e-01 7.685447931289672852e-01 -2.617582976818084717e-01 8.335366100072860718e-02 7.473095506429672241e-02 -4.277321994304656982e-01 -1.499785929918289185e-01 3.204074203968048096e-01
-3.690127134323120117e-01 2.260457724332809448e-02 -8.423873186111450195e-01 1.547359228134155273e-01 -3.043486177921295166e-01 1.164045482873916626e-01 -1.520760506391525269e-01 2.130185440182685852e-02
1.793294847011566162e-01 3.699091970920562744e-01 -7.829508185386657715e-01 4.455175697803497314e-01 1.305038481950759888e-01 3.239337354898452759e-03 -3.918503224849700928e-02 3.054671175777912140e-02
-1.190316006541252136e-01 -1.315121054649353027e-01 -4.817718581762164831e-04 2.269728630781173706e-01 -4.033957719802856445e-01 -4.936617910861968994e-01 -4.677414596080780029e-01 -5.401914715766906738e-01
2.027675658464431763e-01 8.205433189868927002e-02 -3.121970593929290771e-01 -5.140265822410583496e-01 -4.492445290088653564e-01 -4.118862450122833252e-01 -4.310546815395355225e-01 -1.821619719266891479e-01
-4.164147749543190002e-02 -1.100821420550346375e-01 -2.545039951801300049e-01 -3.245472908020019531e-01 3.325702250003814697e-02 -1.730359792709350586e-01 -8.657134771347045898e-01 1.885140240192413330e-01
2.196310013532638550e-01 6.811525225639343262e-01 -3.236956596374511719e-01 -4.221112430095672607e-01 2.200210541486740112e-01 -3.872454464435577393e-01 -8.041865378618240356e-02 -1.130898133851587772e-03
1.390507351607084274e-02 2.397077083587646484e-01 -1.750547587871551514e-01 3.874253630638122559e-01 -3.218967914581298828e-01 -3.290825486183166504e-01 -7.286582589149475098e-01 1.369253695011138916e-01
3.485332727432250977e-01 2.451170831918716431e-01 -7.453423738479614258e-02 4.193639457225799561e-01 -2.027060091495513916e-01 -4.469911754131317139e-01 -6.293020248413085938e-01 1.044020522385835648e-02
-2.274353653192520142e-01 1.603712588548660278e-01 -3.726739883422851562e-01 1.157944574952125549e-01 2.375939786434173584e-01 -2.835012674331665039e-01 -5.195046961307525635e-02 -7.941896915435791016e-01
-8.011356741189956665e-02 -4.901449196040630341e-03 -3.778696358203887939e-01 -5.695260167121887207e-01 -2.200581580400466919e-01 -3.772349357604980469e-01 -5.559392571449279785e-01 1.631323099136352539e-01
4.655255079269409180e-01 1.227389648556709290e-01 -5.892230868339538574e-01 2.027386426925659180e-01 2.057771682739257812e-01 -1.752952933311462402e-01 -4.678518176078796387e-01 2.966083884239196777e-01
3.235296532511711121e-02 5.544292330741882324e-01 -3.642722964286804199e-01 -2.856786251068115234e-01 -2.624993622303009033e-01 -1.306951642036437988e-01 -6.231491565704345703e-01 -5.434307456016540527e-02
1.050863116979598999e-01 -3.219581544399261475e-01 -1.632336825132369995e-01 7.888084650039672852e-02 1.008229926228523254e-01 -6.320710182189941406e-01 -6.247308850288391113e-01 -2.290519326925277710e-01
-2.756281197071075439e-01 4.776005074381828308e-02 -2.554816305637359619e-01 -3.081395924091339111e-01 -8.514357358217239380e-02 -9.066422469913959503e-03 -8.593173027038574219e-01 1.255765706300735474e-01
3.014249801635742188e-01 8.070755004882812500e-01 -3.479848206043243408e-01 9.485206753015518188e-02 -3.044418096542358398e-01 -1.377226561307907104e-01 -3.382090479135513306e-02 -1.220061928033828735e-01
-1.763363331556320190e-01 7.490717768669128418e-01 -3.373667001724243164e-01 -1.232348456978797913e-01 -3.843536078929901123e-01 -2.838671207427978516e-01 1.271038651466369629e-01 -1.852846890687942505e-01
-3.139650225639343262e-01 -2.893772721290588379e-01 -6.156778335571289062e-01 -2.334575057029724121e-01 1.659705303609371185e-02 -5.869485735893249512e-01 -1.849970966577529907e-01 7.153379172086715698e-02
1.386853158473968506e-01 1.738072633743286133e-01 -3.872546553611755371e-01 -4.812326431274414062e-01 -4.613861739635467529e-01 -2.378650754690170288e-01 -5.275560617446899414e-01 1.457189321517944336e-01
4.158461391925811768e-01 6.182699203491210938e-01 -2.621730268001556396e-01 7.570118457078933716e-02 -3.304966092109680176e-01 -4.240731596946716309e-01 -2.734424471855163574e-01 -8.069679886102676392e-02
3.956134617328643799e-01 1.188830584287643433e-01 -6.704299449920654297e-01 -3.569130599498748779e-01 -1.501742154359817505e-01 9.075045585632324219e-02 -4.642841219902038574e-01 -7.839580625295639038e-02
2.612967789173126221e-01 1.311837285757064819e-01 -2.556651234626770020e-01 5.451577305793762207e-01 3.537306562066078186e-02 -4.543451070785522461e-01 -5.866546034812927246e-01 1.043163146823644638e-02
9.132119268178939819e-02 7.460729479789733887e-01 -1.290299296379089355e-01 1.798814833164215088e-01 1.454079598188400269e-01 -3.786220774054527283e-02 -2.865440845489501953e-01 -5.304196476936340332e-01
-1.214178875088691711e-01 5.811401605606079102e-01 -1.666839569807052612e-01 3.376370966434478760e-01 1.640297919511795044e-01 -2.730509638786315918e-01 -4.932483434677124023e-01 4.012418389320373535e-01
-4.213367700576782227e-01 -1.535401344299316406e-01 -5.226715803146362305e-01 2.560210041701793671e-02 -1.860634982585906982e-01 -6.973909735679626465e-01 6.158195436000823975e-02 -1.712902821600437164e-02
2.967178821563720703e-01 -1.979468017816543579e-01 -6.172726154327392578e-01 1.566639691591262817e-01 -3.851313591003417969e-01 -2.968183904886245728e-02 -5.636245608329772949e-01 -1.807306706905364990e-02
3.516958355903625488e-01 3.549290597438812256e-01 -4.742245078086853027e-01 -4.272439777851104736e-01 7.987546175718307495e-02 -2.062873840332031250e-01 -4.822685718536376953e-01 2.477732300758361816e-01
2.710275352001190186e-01 1.071652397513389587e-01 -3.684574365615844727e-01 5.351738333702087402e-01 2.773492038249969482e-01 -6.027508378028869629e-01 -2.279087007045745850e-01 2.672623097896575928e-02
-2.867449223995208740e-01 -4.822747781872749329e-02 -6.707139611244201660e-01 2.589646279811859131e-01 -2.733180820941925049e-01 -4.999245703220367432e-01 7.400039583444595337e-02 -2.615880072116851807e-01
4.580846130847930908e-01 2.322072237730026245e-01 -3.473821580410003662e-01 6.221726909279823303e-02 -1.090419068932533264e-01 -5.236423611640930176e-01 -4.682811498641967773e-01 3.260585367679595947e-01
5.631489157676696777e-01 8.583557605743408203e-02 -4.395902454853057861e-01 -1.510045230388641357e-01 -2.786676287651062012e-01 -3.162530660629272461e-01 -5.308241844177246094e-01 2.747416496276855469e-03
4.046931862831115723e-01 5.418272614479064941e-01 -9.586872905492782593e-02 -1.803158223628997803e-01 1.779365241527557373e-01 -2.432353943586349487e-01 -4.486678540706634521e-01 -4.569619297981262207e-01
3.887862861156463623e-01 6.116146445274353027e-01 -2.798533439636230469e-01 2.837266325950622559e-01 -2.944806814193725586e-01 -4.568496048450469971e-01 -1.273971498012542725e-01 -6.552623212337493896e-02
2.217556685209274292e-01 -1.105351150035858154e-01 -1.669236123561859131e-01 -2.146680802106857300e-01 6.559370458126068115e-02 -6.001161932945251465e-01 -6.986032128334045410e-01 1.103278696537017822e-01
2.240876108407974243e-02 -1.292520314455032349e-01 -7.254464030265808105e-01 -2.917581200599670410e-01 -5.461953878402709961e-01 -4.406149312853813171e-02 -1.849348098039627075e-01 -1.921583861112594604e-01
-1.301876306533813477e-01 1.022851541638374329e-01 -5.896618366241455078e-01 5.068886876106262207e-01 3.245772123336791992e-01 -4.439564943313598633e-01 9.536359459161758423e-03 -2.557595074176788330e-01
3.080345690250396729e-02 3.566923737525939941e-01 -5.704755783081054688e-01 -3.485484421253204346e-01 2.968693077564239502e-01 2.461631782352924347e-02 -2.661326229572296143e-01 -5.151013731956481934e-01
3.815002441406250000e-01 5.676608681678771973e-01 -2.067404389381408691e-01 -7.398144900798797607e-02 1.871608346700668335e-01 -5.794471502304077148e-01 1.342631969600915909e-02 -3.362070620059967041e-01
4.327025711536407471e-01 2.275982052087783813e-01 -3.494176566600799561e-01 3.076317310333251953e-01 3.097862601280212402e-01 -1.893683969974517822e-01 -6.380360126495361328e-01 7.293669879436492920e-02
2.079041749238967896e-01 3.207873404026031494e-01 -4.813771247863769531e-01 -5.425052046775817871e-01 -2.548669576644897461e-01 -1.211822703480720520e-01 -4.874491095542907715e-01 1.028911322355270386e-01
3.412851095199584961e-01 3.610042035579681396e-01 -3.901434540748596191e-01 6.566218733787536621e-01 -1.711532026529312134e-01 -1.617989540100097656e-01 -3.380967974662780762e-01 7.387719582766294479e-03
7.438681274652481079e-02 2.659936547279357910e-01 -1.703210771083831787e-01 -5.269711017608642578e-01 -2.334351688623428345e-01 -6.158782243728637695e-01 -2.601544559001922607e-01 -3.398940563201904297e-01
4.114160537719726562e-01 2.331715524196624756e-01 -3.138735294342041016e-01 3.831219673156738281e-01 3.053787946701049805e-01 -2.138180881738662720e-01 -6.241541504859924316e-01 -5.026033893227577209e-02
-3.464230522513389587e-02 -2.081427723169326782e-01 -3.915725946426391602e-01 2.324095964431762695e-01 -5.387350916862487793e-01 -2.779048085212707520e-01 -6.163792610168457031e-01 2.726124040782451630e-02
2.713871598243713379e-01 6.515522003173828125e-01 -3.041944205760955811e-01 4.134371280670166016e-01 -1.450708229094743729e-02 -2.853286564350128174e-01 -3.094440400600433350e-01 2.469531595706939697e-01
-1.650588400661945343e-02 4.371999502182006836e-01 -9.281538426876068115e-02 2.743474841117858887e-01 -5.799756646156311035e-01 -2.640036940574645996e-01 -5.636986494064331055e-01 -2.960646525025367737e-02
-1.525435596704483032e-02 1.795767545700073242e-01 -7.095867991447448730e-01 2.539095878601074219e-01 3.848291337490081787e-01 -3.918382525444030762e-02 -1.998483836650848389e-01 -4.582222700119018555e-01
-5.643582344055175781e-02 2.023786306381225586e-01 -1.450697481632232666e-01 1.859667301177978516e-01 -5.533553957939147949e-01 -6.871213912963867188e-01 -2.997714281082153320e-01 1.789640635251998901e-01
3.724372088909149170e-01 2.367684841156005859e-01 -3.937781155109405518e-01 5.305379033088684082e-01 2.849297821521759033e-01 -4.658981859683990479e-01 -2.631032466888427734e-01 3.507294133305549622e-02
-2.195791602134704590e-01 -2.125710844993591309e-01 -7.178888320922851562e-01 -1.378433555364608765e-01 -4.332275688648223877e-01 -2.696171104907989502e-01 -3.263573348522186279e-02 -3.328491747379302979e-01
3.717855215072631836e-01 1.516895834356546402e-02 -4.556000828742980957e-01 4.648319780826568604e-01 4.711810499429702759e-02 -2.811264395713806152e-01 -5.870242714881896973e-01 1.097977831959724426e-01
2.232235819101333618e-01 4.829309880733489990e-01 -3.370108008384704590e-01 3.418406248092651367e-01 -3.825841844081878662e-01 -5.114557743072509766e-01 -2.802841663360595703e-01 -8.611073717474937439e-04
4.519979953765869141e-01 5.345829296857118607e-03 -4.241863787174224854e-01 3.779280185699462891e-01 1.101407930254936218e-01 -2.302242964506149292e-01 -6.383001804351806641e-01 1.855354942381381989e-02
4.007584750652313232e-01 5.139389038085937500e-01 -3.815147876739501953e-01 3.596398532390594482e-01 2.136683324351906776e-03 -3.920398056507110596e-01 -3.181284070014953613e-01 2.132128775119781494e-01
4.575923085212707520e-01 4.047367274761199951e-01 -5.632959604263305664e-01 -1.276760846376419067e-01 3.298361003398895264e-01 -1.847590655088424683e-01 -2.755455374717712402e-01 -2.726551294326782227e-01
1.213517710566520691e-01 5.398990511894226074e-01 -3.359161913394927979e-01 4.793416559696197510e-01 -4.100915975868701935e-03 -3.258138298988342285e-01 -3.543933629989624023e-01 3.455553054809570312e-01
-1.694455593824386597e-01 4.357056617736816406e-01 1.719879359006881714e-02 -8.489733934402465820e-02 -3.283201456069946289e-01 -6.697534918785095215e-01 -4.360042214393615723e-01 -1.657769083976745605e-01
3.011341691017150879e-01 5.999836921691894531e-01 -1.093552038073539734e-01 2.693080306053161621e-01 -3.004231750965118408e-01 -3.201931118965148926e-01 -3.871704638004302979e-01 -3.495334684848785400e-01
-1.686566472053527832e-01 3.319527208805084229e-01 -5.363035798072814941e-01 -3.647795915603637695e-01 1.683713644742965698e-01 2.564525902271270752e-01 -5.886424779891967773e-01 7.749191485345363617e-03
-1.421520411968231201e-01 1.426400523632764816e-02 -3.967387378215789795e-01 -2.998366355895996094e-01 6.133482456207275391e-01 -2.545602023601531982e-01 -5.391272902488708496e-01 2.511483989655971527e-02
3.543390631675720215e-01 3.113013803958892822e-01 -4.578687548637390137e-01 4.433100223541259766e-01 -6.299454718828201294e-02 -2.476499602198600769e-02 -5.934121608734130859e-01 -1.210305914282798767e-01
-2.907069027423858643e-01 -3.088747560977935791e-01 -2.596515715122222900e-01 1.946778744459152222e-01 3.919774889945983887e-01 -4.765784442424774170e-01 -5.321032404899597168e-01 -2.255221009254455566e-01
8.353125303983688354e-02 -2.619391083717346191e-01 -4.803521335124969482e-01 -4.075907543301582336e-02 -2.329404056072235107e-01 -1.065763086080551147e-01 -7.069479823112487793e-01 -3.558312952518463135e-01
-5.819239467382431030e-02 -6.505671143531799316e-02 -4.878243803977966309e-02 1.604602336883544922e-01 1.160248667001724243e-01 -1.378140300512313843e-01 -6.710091829299926758e-01 -6.939354538917541504e-01
-2.978832423686981201e-01 4.051559567451477051e-01 -7.607740908861160278e-02 -3.606041669845581055e-01 -1.073044911026954651e-01 -4.033648669719696045e-01 -6.407369971275329590e-01 1.628795415163040161e-01
3.724690377712249756e-01 -1.847162097692489624e-01 -7.014756202697753906e-01 5.454223975539207458e-02 1.009670123457908630e-01 -5.527548491954803467e-02 -5.523157715797424316e-01 -1.174794659018516541e-01
-8.669888228178024292e-02 6.941876411437988281e-01 -3.056659102439880371e-01 3.673097193241119385e-01 4.737150296568870544e-02 1.732933670282363892e-01 -3.379098474979400635e-01 -3.684846758842468262e-01
-2.806469239294528961e-02 7.415901422500610352e-01 -3.997266888618469238e-01 -2.194420099258422852e-01 -2.116962820291519165e-01 -1.744203418493270874e-01 -3.394361138343811035e-01 2.255337238311767578e-01
-4.624409228563308716e-02 4.012392461299896240e-01 -5.255025625228881836e-01 2.853090167045593262e-01 2.497824728488922119e-01 1.377215832471847534e-01 -2.455411255359649658e-01 -5.810897350311279297e-01
-1.924001127481460571e-01 3.791035711765289307e-01 -2.578705251216888428e-01 4.354060292243957520e-01 1.395815890282392502e-02 -3.527040183544158936e-01 -4.892470836639404297e-01 4.463513791561126709e-01
-2.321783602237701416e-01 5.040493607521057129e-01 -2.508269250392913818e-01 -3.457989692687988281e-01 -9.469778835773468018e-02 2.692818939685821533e-01 -5.462092161178588867e-01 -3.601548075675964355e-01
2.650719881057739258e-01 5.924796462059020996e-01 -3.680229187011718750e-01 3.785280585289001465e-01 -3.005639910697937012e-01 -2.303823828697204590e-01 -3.689135611057281494e-01 1.430685222148895264e-01
-1.210599243640899658e-01 -7.463154196739196777e-02 -2.761149108409881592e-01 3.191140294075012207e-02 -7.047231197357177734e-01 -4.897786378860473633e-01 -3.723017871379852295e-01 -1.655008941888809204e-01
1.444294899702072144e-01 -2.197847813367843628e-01 -4.824239015579223633e-01 3.779045045375823975e-01 2.633554339408874512e-01 -2.474226504564285278e-01 -6.162218451499938965e-01 2.121015638113021851e-01
-6.002286076545715332e-01 5.501715540885925293e-01 -1.108035221695899963e-01 1.562343537807464600e-01 -8.551738224923610687e-03 -3.857025206089019775e-01 -3.389556407928466797e-01 -1.913634538650512695e-01
3.950474262237548828e-01 2.057401984930038452e-01 -2.199719399213790894e-01 -4.616490006446838379e-01 -1.656923443078994751e-01 -4.162622094154357910e-01 -5.650007128715515137e-01 -1.419404000043869019e-01
4.122362434864044189e-01 -1.111771240830421448e-01 -6.519464254379272461e-01 7.959961146116256714e-02 -3.654932603240013123e-02 1.432660408318042755e-02 -6.187522411346435547e-01 -4.399295523762702942e-02
-2.685502469539642334e-01 5.535543560981750488e-01 7.334749400615692139e-02 6.848321296274662018e-03 1.356732547283172607e-01 -6.735155582427978516e-01 -3.265576064586639404e-01 -1.932907104492187500e-01
5.395359396934509277e-01 3.832359910011291504e-01 -3.581345379352569580e-01 3.535259366035461426e-01 5.669213458895683289e-02 -3.284457325935363770e-01 -4.446211457252502441e-01 -3.442365443333983421e-03
-2.020658552646636963e-01 3.038306236267089844e-01 -5.074558854103088379e-01 -4.274066984653472900e-01 3.330943882465362549e-01 1.510795205831527710e-01 -5.167667865753173828e-01 -1.607589721679687500e-01
1.595187783241271973e-01 6.592429876327514648e-01 -3.126538991928100586e-01 5.237652733922004700e-02 2.755847387015819550e-02 -3.829740583896636963e-01 -4.451175630092620850e-01 3.064281642436981201e-01
8.701574057340621948e-02 4.605856239795684814e-01 -2.195781916379928589e-01 5.455895066261291504e-01 -3.976581692695617676e-01 -2.844400107860565186e-01 -4.263474941253662109e-01 1.166035756468772888e-01
-7.617417722940444946e-02 2.395107895135879517e-01 -9.094273447990417480e-01 -1.227166131138801575e-01 1.351269036531448364e-01 4.803697764873504639e-02 -2.598320245742797852e-01 8.145735412836074829e-02
-2.583738863468170166e-01 -5.287758633494377136e-02 -7.900946736335754395e-01 1.391698718070983887e-01 2.745310366153717041e-01 6.722296029329299927e-02 -4.524056613445281982e-01 4.766707867383956909e-02
3.318932652473449707e-01 2.817655205726623535e-01 -1.802975684404373169e-01 5.456615984439849854e-02 -1.149377450346946716e-01 -7.265260219573974609e-01 -4.828863441944122314e-01 2.721071057021617889e-02
5.655677318572998047e-01 5.415619015693664551e-01 -4.592976868152618408e-01 4.124554246664047241e-02 -5.501963943243026733e-02 -3.027580380439758301e-01 -7.658250629901885986e-02 -2.713560461997985840e-01
-3.397532701492309570e-01 -2.017338424921035767e-01 -7.199928760528564453e-01 -2.069092392921447754e-01 -1.530476361513137817e-01 -1.683600842952728271e-01 -4.582760930061340332e-01 1.445135772228240967e-01
3.495689630508422852e-01 -8.182911574840545654e-02 -5.492646694183349609e-01 2.373805344104766846e-01 -2.830508351325988770e-01 -4.277042113244533539e-03 -6.382326483726501465e-01 1.599604487419128418e-01
-6.780957579612731934e-01 3.038806617259979248e-01 -1.729122400283813477e-01 1.330913305282592773e-01 -2.143327295780181885e-01 8.575993776321411133e-02 -5.871281027793884277e-01 -4.709615558385848999e-02
-8.383724093437194824e-02 -1.881012320518493652e-02 -7.829122543334960938e-01 -4.139872789382934570e-01 -2.908036112785339355e-01 -1.900032162666320801e-01 -2.878644764423370361e-01 -6.889472901821136475e-02
-4.889212250709533691e-01 6.501556634902954102e-01 -3.527570068836212158e-01 -2.849605977535247803e-01 -2.185626178979873657e-01 -1.947480440139770508e-01 -2.013594061136245728e-01 7.982117682695388794e-02
-1.534698009490966797e-01 -2.020959258079528809e-01 -8.364035487174987793e-01 -3.876602649688720703e-01 1.646182499825954437e-02 -1.373846828937530518e-01 -2.439840286970138550e-01 -8.413730561733245850e-02
8.580721169710159302e-02 -3.256307840347290039e-01 -2.362226545810699463e-01 4.046418964862823486e-01 -2.155619412660598755e-01 -3.350602090358734131e-01 -5.593375563621520996e-01 -4.421251416206359863e-01
1.057574823498725891e-01 6.185969710350036621e-01 -5.257405638694763184e-01 8.996715396642684937e-02 -1.603704839944839478e-01 -4.285760819911956787e-01 1.809144765138626099e-02 3.345626890659332275e-01
3.386130928993225098e-01 1.316947489976882935e-01 -3.710646927356719971e-01 -4.777897596359252930e-01 -3.851717412471771240e-01 -3.471548259258270264e-01 -2.266721725463867188e-01 -4.263469278812408447e-01
5.460674688220024109e-02 4.988022148609161377e-01 -1.660189479589462280e-01 -1.655705720186233521e-01 -4.677458107471466064e-01 -3.781569004058837891e-01 -5.750066041946411133e-01 2.859100513160228729e-02
3.824403584003448486e-01 6.122841835021972656e-01 -1.610268354415893555e-01 -1.779680140316486359e-02 1.735829561948776245e-01 -8.250743895769119263e-02 -5.140519738197326660e-01 -3.891182541847229004e-01
-1.977743208408355713e-01 4.072626829147338867e-01 -3.103221356868743896e-01 -5.131180286407470703e-01 -2.186005748808383942e-02 -2.027282565832138062e-01 -6.271480321884155273e-01 2.326642908155918121e-02
-3.970713317394256592e-01 -1.838658154010772705e-01 -3.335742652416229248e-01 -3.315904736518859863e-01 1.696606725454330444e-02 -2.784122824668884277e-01 -7.134763002395629883e-01 2.131047099828720093e-02
3.824837207794189453e-01 2.913195872679352760e-03 -5.212471485137939453e-01 4.869073033332824707e-01 -2.788563370704650879e-01 -1.946341842412948608e-01 -3.190875053405761719e-01 -3.570158779621124268e-01
2.887870371341705322e-01 5.493766665458679199e-01 -3.841112852096557617e-01 -3.446382880210876465e-01 9.572004526853561401e-02 -4.084914326667785645e-01 -4.114231467247009277e-01 5.633683502674102783e-02
-2.454267740249633789e-01 4.753624554723501205e-03 -8.642747998237609863e-01 9.164974838495254517e-02 -6.466656923294067383e-02 -1.581383869051933289e-02 -1.201075389981269836e-01 -4.068352282047271729e-01
5.266060829162597656e-01 -4.066346958279609680e-02 -5.525400042533874512e-01 2.432521283626556396e-01 -1.053939387202262878e-01 -1.896426379680633545e-01 -5.355753898620605469e-01 -1.504899263381958008e-01
1.971849799156188965e-02 -1.860656440258026123e-01 -3.963415622711181641e-01 1.114763766527175903e-01 -6.837925314903259277e-01 -4.025100469589233398e-01 -4.034765362739562988e-01 -5.565332993865013123e-02
3.843359351158142090e-01 -2.347156550968065858e-04 -1.459158211946487427e-01 4.360429346561431885e-01 7.876481860876083374e-02 -4.564630687236785889e-01 -6.128293871879577637e-01 -2.252526581287384033e-01
5.092185139656066895e-01 3.764863014221191406e-01 -2.169852852821350098e-01 6.183991790749132633e-04 1.114577203989028931e-01 -3.692342042922973633e-01 -4.122670590877532959e-01 -4.828570187091827393e-01
2.695851325988769531e-01 5.819594860076904297e-01 -3.183290660381317139e-01 -6.004714407026767731e-03 9.861406870186328888e-03 1.514353752136230469e-01 -5.659639835357666016e-01 -3.793843388557434082e-01
3.566697612404823303e-02 6.956630945205688477e-02 -4.283490777015686035e-01 -3.666702508926391602e-01 3.197282850742340088e-01 -5.652456283569335938e-01 -4.495144784450531006e-01 -2.283996045589447021e-01
4.061248153448104858e-02 2.346143871545791626e-01 -7.047467827796936035e-01 1.099623274058103561e-02 6.276518106460571289e-02 -2.968865334987640381e-01 -2.548271715641021729e-01 -5.380518436431884766e-01
-1.724441647529602051e-01 6.515854001045227051e-01 -1.844077855348587036e-01 -1.582448631525039673e-01 -1.766473501920700073e-01 -4.107133150100708008e-01 -2.687673866748809814e-01 -4.631694853305816650e-01
2.198043316602706909e-01 3.545979559421539307e-01 -4.548885822296142578e-01 -3.257944881916046143e-01 3.180277347564697266e-01 -2.321057319641113281e-01 -5.954806804656982422e-01 -5.717499181628227234e-02
2.517414689064025879e-01 3.446145951747894287e-01 -6.571119427680969238e-01 -3.810651898384094238e-01 3.054794371128082275e-01 4.370816517621278763e-03 -3.483963906764984131e-01 -1.616894155740737915e-01
1.367544978857040405e-01 8.591175079345703125e-02 -7.897608280181884766e-01 -2.447953671216964722e-01 -3.731235563755035400e-01 -5.088409874588251114e-03 -3.784399926662445068e-01 -8.835374563932418823e-02
2.635334730148315430e-01 6.433317065238952637e-01 -2.253646105527877808e-01 3.400373160839080811e-01 1.554442048072814941e-01 -4.129350781440734863e-01 -3.944382071495056152e-01 2.852839825209230185e-04
4.336632788181304932e-02 2.587684988975524902e-01 -4.489832557737827301e-03 -3.092532455921173096e-01 -1.849267333745956421e-01 -5.306307673454284668e-01 -5.884794592857360840e-01 -4.164440333843231201e-01
-1.406653672456741333e-01 3.736010193824768066e-01 -5.921772122383117676e-01 -8.569779247045516968e-02 5.027905106544494629e-01 9.758019447326660156e-02 -4.395206272602081299e-01 -1.646790355443954468e-01
8.002238720655441284e-02 4.070627093315124512e-01 2.733770385384559631e-02 3.076120465993881226e-02 -3.610950112342834473e-01 -5.061290264129638672e-01 -5.305674076080322266e-01 -3.976743221282958984e-01
4.317241907119750977e-01 2.949453294277191162e-01 -3.220114707946777344e-01 2.705369889736175537e-01 1.952272802591323853e-01 -1.681927591562271118e-01 -6.752093434333801270e-01 -1.656184494495391846e-01
-3.823812305927276611e-01 5.791760683059692383e-01 -5.377668142318725586e-01 -1.770371049642562866e-01 6.966570764780044556e-02 -1.815633475780487061e-01 -3.536083400249481201e-01 1.869408637285232544e-01
1.678110659122467041e-01 2.899272143840789795e-01 -1.785771101713180542e-01 4.229386448860168457e-01 -4.251645877957344055e-02 -4.549538493156433105e-01 -5.923145413398742676e-01 3.426189124584197998e-01
-3.410347998142242432e-01 -1.716529875993728638e-01 -7.450369596481323242e-01 2.001447081565856934e-01 3.318017721176147461e-01 -2.458523809909820557e-01 -2.292429804801940918e-01 -1.897483170032501221e-01
2.358974367380142212e-01 3.159700334072113037e-01 -1.097501739859580994e-01 2.910846173763275146e-01 -4.316745102405548096e-01 -6.216706633567810059e-01 -1.858755052089691162e-01 -3.746639192104339600e-01
3.749554157257080078e-01 5.066871047019958496e-01 -3.124634921550750732e-01 3.190748095512390137e-01 -7.921306043863296509e-02 -4.564300179481506348e-01 -2.180703431367874146e-01 -3.756018877029418945e-01
-5.195826292037963867e-01 2.681433260440826416e-01 -6.065325736999511719e-01 -2.106932103633880615e-01 2.391551285982131958e-01 8.829700946807861328e-02 -3.377552032470703125e-01 2.584365010261535645e-01
4.371967017650604248e-01 2.702014148235321045e-01 -3.590375483036041260e-01 1.521974503993988037e-01 3.079028129577636719e-01 -6.237812638282775879e-01 -1.977289617061614990e-01 -2.465243935585021973e-01
-2.305914908647537231e-01 1.381292343139648438e-01 -2.662448585033416748e-01 -2.756305336952209473e-01 -2.914594709873199463e-01 -5.963212251663208008e-02 -4.670329689979553223e-01 -6.886689066886901855e-01
-1.152563169598579407e-01 4.910424053668975830e-01 -6.326649188995361328e-01 -3.924539387226104736e-01 1.490989923477172852e-01 -2.745875716209411621e-01 -1.654229164123535156e-01 -2.575168013572692871e-01
-3.560299277305603027e-01 1.764497607946395874e-01 9.470434859395027161e-03 -2.651937864720821381e-02 -4.037677049636840820e-01 -4.337663054466247559e-01 -4.709947407245635986e-01 -5.179745554924011230e-01
-2.212361097335815430e-01 -7.108021527528762817e-02 -9.092240333557128906e-01 -2.383399195969104767e-02 -6.051404029130935669e-02 8.370847254991531372e-02 -3.287151753902435303e-01 -4.800198599696159363e-03
4.977360665798187256e-01 2.120309025049209595e-01 -4.342747330665588379e-01 3.153228014707565308e-02 -2.941170632839202881e-01 -4.494538605213165283e-01 -4.720012545585632324e-01 -8.008749783039093018e-02
2.449450641870498657e-01 2.313561588525772095e-01 -3.192807734012603760e-01 6.857658922672271729e-02 4.088173210620880127e-01 -4.267174303531646729e-01 -3.710095882415771484e-01 -5.412632226943969727e-01
-2.838064432144165039e-01 2.105007767677307129e-01 -4.702163338661193848e-01 -4.648439586162567139e-01 -3.187969028949737549e-01 -4.708647727966308594e-01 -3.384527564048767090e-01 8.042016997933387756e-03
1.276366561651229858e-01 4.414881765842437744e-01 -5.583274960517883301e-01 5.914158001542091370e-02 2.350806258618831635e-02 2.213580310344696045e-01 -6.293835639953613281e-01 -1.670151352882385254e-01
1.152891963720321655e-01 7.503839135169982910e-01 -3.035917878150939941e-01 -1.100791022181510925e-01 -3.820901513099670410e-01 -2.485884428024291992e-01 -2.298156172037124634e-01 -2.423691600561141968e-01
4.184039682149887085e-02 5.003020539879798889e-02 -6.976863741874694824e-01 3.606745600700378418e-01 -9.856467694044113159e-02 -2.369181811809539795e-01 -5.590233206748962402e-01 2.327494509518146515e-02
3.282257914543151855e-02 5.436599850654602051e-01 -6.202818155288696289e-01 3.717264533042907715e-01 1.380537450313568115e-01 -9.754766523838043213e-02 -3.765272200107574463e-01 1.003960743546485901e-01
-2.655875086784362793e-01 -3.376612067222595215e-01 -7.034460902214050293e-01 -1.090366467833518982e-01 2.600456476211547852e-01 -4.013648033142089844e-01 -2.766779959201812744e-01 -5.877770110964775085e-02
3.330337405204772949e-01 2.059864550828933716e-01 -4.176912605762481689e-01 -3.043015114963054657e-02 -5.254167318344116211e-01 -5.641480684280395508e-01 -2.689095437526702881e-01 6.802850216627120972e-02
-2.716535031795501709e-01 3.981243669986724854e-01 -4.288772642612457275e-01 2.016883045434951782e-01 -2.528668940067291260e-01 -3.482118248939514160e-01 -5.680381655693054199e-01 1.876887977123260498e-01
2.136941626667976379e-02 2.312809079885482788e-01 -6.191762089729309082e-01 -4.563048183917999268e-01 1.257565915584564209e-01 -5.238753557205200195e-01 -1.581861823797225952e-01 1.979305893182754517e-01
9.717883914709091187e-02 3.168164789676666260e-01 -8.203166127204895020e-01 5.852783098816871643e-02 2.092109769582748413e-01 2.140915691852569580e-01 -3.489157557487487793e-01 -4.992183297872543335e-02
-2.531985938549041748e-02 4.444410204887390137e-01 -7.899723052978515625e-01 -1.180706173181533813e-01 -7.163479179143905640e-02 2.691193819046020508e-01 -2.911384105682373047e-01 3.893459588289260864e-02
2.333993315696716309e-01 1.684949547052383423e-01 -7.709760069847106934e-01 -3.417384922504425049e-01 -3.926364779472351074e-01 -3.878689929842948914e-02 -1.405356526374816895e-01 -1.747193783521652222e-01
