# Supplementary material for: Where is your field going? A machine learning approach to study the relative motion of the domains of physics
Source: PLoS One. 2020 Jun 18;15(6):e0233997. doi: 10.1371/journal.pone.0233997 (PMC7302634; doi:10.1371/journal.pone.0233997)
Supplement: S14 Data — (ZIP) [file pone.0233997.s014.zip › 13/Pacs4Run_13_VS_500_embeddings1987-1991ED8.txt]

5.684641003608703613e-01 -1.998943090438842773e-01 5.188308283686637878e-02 5.518715381622314453e-01 1.441739946603775024e-01 1.412534266710281372e-01 4.536693990230560303e-01 -2.882400453090667725e-01
-1.066901981830596924e-01 -7.720969319343566895e-01 1.359580010175704956e-01 4.304462671279907227e-01 3.574034571647644043e-01 1.265598088502883911e-01 5.485055595636367798e-02 -2.048210948705673218e-01
1.936897449195384979e-02 -7.920710444450378418e-01 5.051289200782775879e-01 2.445782423019409180e-01 -1.635143607854843140e-01 -1.170651912689208984e-01 1.317065767943859100e-02 1.290738135576248169e-01
7.337117195129394531e-01 -4.534009099006652832e-01 6.461405754089355469e-02 2.787081003189086914e-01 1.245508808642625809e-02 -3.036925494670867920e-01 2.076894044876098633e-01 1.967799365520477295e-01
5.299717187881469727e-01 -5.739831924438476562e-01 -1.948573738336563110e-01 3.816375732421875000e-01 4.258036613464355469e-02 2.844953164458274841e-02 -2.787564098834991455e-01 -3.545832037925720215e-01
1.335932463407516479e-01 -7.285482883453369141e-01 2.517521195113658905e-02 3.594873249530792236e-01 2.641408443450927734e-01 2.375256121158599854e-01 3.299408257007598877e-01 -2.940333187580108643e-01
5.580806136131286621e-01 -5.476700663566589355e-01 -1.752799451351165771e-01 5.188074707984924316e-01 -1.543428748846054077e-01 -1.950410008430480957e-01 -2.253240533173084259e-02 1.623232215642929077e-01
2.053232789039611816e-01 -4.901899993419647217e-01 -9.691881388425827026e-02 1.850069165229797363e-01 -4.095264673233032227e-01 -3.354761600494384766e-01 6.259869337081909180e-01 4.265611991286277771e-02
2.873690985143184662e-02 -2.886699140071868896e-01 -6.199527904391288757e-02 2.241492569446563721e-01 5.115501880645751953e-01 -3.300760686397552490e-01 6.511461138725280762e-01 -2.590994834899902344e-01
6.404139399528503418e-01 -2.633756697177886963e-01 -4.805754870176315308e-02 3.302564918994903564e-01 2.959937453269958496e-01 -2.866261452436447144e-02 5.492759943008422852e-01 -1.377911567687988281e-01
-2.230714261531829834e-01 -1.163988783955574036e-01 -2.367233186960220337e-01 4.061094522476196289e-01 -1.339953690767288208e-01 -3.811959177255630493e-02 6.302562355995178223e-01 -5.468974709510803223e-01
7.653225958347320557e-02 -9.175373315811157227e-01 -1.730816625058650970e-02 1.493151187896728516e-01 1.494724769145250320e-02 -1.487779915332794189e-01 5.570350587368011475e-02 -3.228192329406738281e-01
8.838600665330886841e-02 -6.947835087776184082e-01 8.483698964118957520e-02 2.202936708927154541e-01 -3.134831786155700684e-01 1.919187903404235840e-01 2.111489921808242798e-01 -5.234967470169067383e-01
7.544724941253662109e-01 -3.500854372978210449e-01 -1.475063525140285492e-02 2.649385631084442139e-01 1.130703091621398926e-01 -2.957196533679962158e-01 3.520186841487884521e-01 1.168304309248924255e-01
8.313438296318054199e-02 -6.930788159370422363e-01 1.311707869172096252e-02 6.631476879119873047e-01 -1.924163997173309326e-01 1.131588965654373169e-01 -1.940339244902133942e-02 1.502932459115982056e-01
3.833479583263397217e-01 -7.136129736900329590e-01 2.184848040342330933e-01 8.995841257274150848e-03 -4.124627709388732910e-01 -2.759205698966979980e-01 1.712083369493484497e-01 -1.428787410259246826e-01
2.100535184144973755e-01 -7.669265866279602051e-01 8.371876552700996399e-03 2.352378517389297485e-01 -1.524246782064437866e-01 5.681936815381050110e-02 5.255666971206665039e-01 -9.804075211286544800e-02
1.392495334148406982e-01 -8.957229852676391602e-01 -1.388982590287923813e-02 1.522396653890609741e-01 7.662167400121688843e-02 -1.554867029190063477e-01 1.882453262805938721e-01 -2.990601360797882080e-01
2.038229405879974365e-01 -8.110617399215698242e-01 3.332322090864181519e-02 7.968287914991378784e-02 -3.027223050594329834e-01 -4.123564660549163818e-01 1.709584295749664307e-01 -4.764211550354957581e-02
-5.777155607938766479e-02 -1.956444978713989258e-01 -2.417788952589035034e-01 4.097825586795806885e-01 4.912290573120117188e-01 -3.433617055416107178e-01 1.319913119077682495e-01 -5.961392521858215332e-01
2.169314175844192505e-01 -5.883528590202331543e-01 1.448939740657806396e-01 2.404337525367736816e-01 -1.279428899288177490e-01 3.261696994304656982e-01 4.497649371623992920e-01 -4.504825174808502197e-01
1.035925820469856262e-01 -8.412392735481262207e-01 -2.205133140087127686e-01 2.878957390785217285e-01 3.020384311676025391e-01 -1.848932057619094849e-01 3.582585602998733521e-02 -1.529015004634857178e-01
-1.094878017902374268e-01 -6.903291344642639160e-01 -3.125787675380706787e-01 5.792104005813598633e-01 -1.705448776483535767e-01 4.756864532828330994e-02 1.630595773458480835e-01 -1.425869762897491455e-01
-2.277299910783767700e-01 -3.630522489547729492e-01 -2.839733362197875977e-01 7.328218221664428711e-01 2.397045195102691650e-01 1.215173527598381042e-01 3.099518418312072754e-01 -1.742660701274871826e-01
-4.515315964818000793e-02 -6.692937016487121582e-01 -2.615407109260559082e-01 6.544079780578613281e-01 -2.204879820346832275e-01 6.034573912620544434e-02 4.046699497848749161e-03 3.287745267152786255e-02
6.403315067291259766e-01 -6.554567217826843262e-01 -9.635664522647857666e-02 2.651448547840118408e-01 -1.403135657310485840e-01 -1.289939582347869873e-01 -1.317350864410400391e-01 -1.645727008581161499e-01
2.697434425354003906e-01 -7.184888720512390137e-01 2.627915441989898682e-01 3.362238407135009766e-01 -2.489674538373947144e-01 1.451296657323837280e-01 -1.520026177167892456e-01 -3.503629863262176514e-01
4.425694644451141357e-01 -1.562597006559371948e-01 -2.266420610249042511e-02 3.335428237915039062e-01 2.883434295654296875e-01 -3.326946124434471130e-02 7.312573194503784180e-01 -2.212795615196228027e-01
5.083135142922401428e-02 -6.313773393630981445e-01 -3.378057777881622314e-01 5.830243825912475586e-01 -2.398099936544895172e-02 1.830482333898544312e-01 1.338629573583602905e-01 -3.045449554920196533e-01
-9.227118641138076782e-02 3.548463806509971619e-02 5.751826167106628418e-01 5.584767460823059082e-01 2.287575155496597290e-01 -8.957444876432418823e-02 3.410507738590240479e-01 -4.133111834526062012e-01
1.543977260589599609e-01 -6.312291026115417480e-01 1.296809911727905273e-01 5.379129648208618164e-01 3.689966723322868347e-02 -9.513024240732192993e-02 3.162701129913330078e-01 4.013797044754028320e-01
1.409567240625619888e-02 -8.417965769767761230e-01 -2.539006061851978302e-02 3.741652145981788635e-02 4.266307875514030457e-02 -3.785632252693176270e-01 2.508776187896728516e-01 -2.847198247909545898e-01
2.180406153202056885e-01 -1.358102411031723022e-01 2.383718490600585938e-01 1.250413656234741211e-01 1.145698204636573792e-01 -8.290430903434753418e-01 3.301769495010375977e-01 -2.282579988241195679e-01
7.568844407796859741e-02 -1.031847074627876282e-01 2.020522952079772949e-01 1.878431290388107300e-01 1.942504644393920898e-01 -7.876182198524475098e-01 4.913332462310791016e-01 -8.961020410060882568e-02
5.020143389701843262e-01 -6.010559201240539551e-01 -4.025988653302192688e-02 4.692917764186859131e-01 1.916737854480743408e-01 1.218134015798568726e-01 -2.668743133544921875e-01 -2.050814777612686157e-01
2.617654800415039062e-01 -1.313662379980087280e-01 7.658994197845458984e-01 1.831740587949752808e-01 -4.109937697649002075e-02 -1.130227670073509216e-01 3.890019953250885010e-01 -3.581639826297760010e-01
-2.783587872982025146e-01 -5.834399461746215820e-01 -1.027094572782516479e-01 1.181087866425514221e-01 2.233022749423980713e-01 -5.386264324188232422e-01 1.129631251096725464e-01 -4.526283740997314453e-01
-1.626249551773071289e-01 -1.903173476457595825e-01 6.692619323730468750e-01 3.086359798908233643e-01 1.918290853500366211e-01 -2.521062195301055908e-01 2.970727086067199707e-01 -4.533836841583251953e-01
2.773423790931701660e-01 -1.887179613113403320e-01 2.421559095382690430e-01 4.878302104771137238e-03 -1.001178175210952759e-01 -6.021711826324462891e-01 6.140685081481933594e-01 -2.812288999557495117e-01
5.941550135612487793e-01 -4.490354955196380615e-01 -1.133135706186294556e-01 1.522130519151687622e-01 1.769461482763290405e-01 -5.242886543273925781e-01 3.015235066413879395e-01 1.106051355600357056e-01
2.789908647537231445e-01 -6.514445543289184570e-01 2.541890144348144531e-01 4.964869618415832520e-01 -1.651181876659393311e-01 6.679914146661758423e-02 2.806329131126403809e-01 2.760283648967742920e-01
2.047230601310729980e-01 -4.642560184001922607e-01 2.263667993247509003e-02 3.195476904511451721e-02 2.551527023315429688e-01 -3.625058531761169434e-01 7.364985346794128418e-01 -4.558324813842773438e-02
-1.389340609312057495e-01 -8.231757283210754395e-01 -8.116299286484718323e-03 3.319621086120605469e-01 1.081922650337219238e-01 -2.995281219482421875e-01 -3.015359640121459961e-01 -2.162610739469528198e-02
-5.458065494894981384e-02 -3.436460793018341064e-01 -4.979879409074783325e-02 5.024083852767944336e-01 5.181894898414611816e-01 -2.862550616264343262e-01 -2.413619607686996460e-01 -4.640218913555145264e-01
9.381057322025299072e-02 -9.412457942962646484e-01 7.314706593751907349e-02 1.060465276241302490e-01 -6.045566871762275696e-02 -1.750749051570892334e-01 7.829862087965011597e-02 -2.195966839790344238e-01
2.534900903701782227e-01 -1.390249431133270264e-01 7.900059819221496582e-01 2.458933442831039429e-01 1.276319772005081177e-01 -1.180094331502914429e-01 1.282459795475006104e-01 -4.303238987922668457e-01
1.466126590967178345e-01 -7.130897045135498047e-01 -9.042412042617797852e-02 3.503676950931549072e-01 3.679029643535614014e-01 -1.484316773712635040e-02 -2.401665598154067993e-01 -3.818647861480712891e-01
2.031575441360473633e-01 -7.696399688720703125e-01 2.577830851078033447e-01 2.272593379020690918e-01 1.000124365091323853e-01 -2.698179781436920166e-01 3.406943380832672119e-01 2.222737818956375122e-01
4.414914548397064209e-01 -6.186076402664184570e-01 -2.624065615236759186e-02 1.228652894496917725e-01 -2.643428146839141846e-01 -4.544290602207183838e-01 3.608257174491882324e-01 6.878901738673448563e-03
-1.412700414657592773e-01 -6.519866585731506348e-01 -2.047090679407119751e-01 5.371865034103393555e-01 -3.996752575039863586e-02 1.971022784709930420e-01 1.577281802892684937e-01 -3.989440202713012695e-01
1.291717737913131714e-01 -6.450402140617370605e-01 1.321604102849960327e-01 2.587416768074035645e-01 -3.586348146200180054e-02 2.201323509216308594e-01 6.070835590362548828e-01 -2.540262341499328613e-01
4.015671610832214355e-01 -7.430601716041564941e-01 -1.754012424498796463e-03 4.119123220443725586e-01 2.959826886653900146e-01 9.514740109443664551e-02 -1.050952970981597900e-01 -9.605558216571807861e-02
5.362083911895751953e-01 -5.422819852828979492e-01 -2.134126424789428711e-01 2.624671459197998047e-01 4.010039269924163818e-01 -1.911480426788330078e-01 -1.517889350652694702e-01 -2.891281545162200928e-01
1.263056136667728424e-02 -2.435263991355895996e-01 4.523336291313171387e-01 2.003148496150970459e-01 -2.646269500255584717e-01 -7.694211006164550781e-01 1.191938892006874084e-01 -1.398575305938720703e-01
1.687614023685455322e-01 -7.044464349746704102e-01 1.760556250810623169e-01 3.151548504829406738e-01 -1.196082979440689087e-01 3.296957612037658691e-01 3.235258460044860840e-01 -3.424650132656097412e-01
-1.559578925371170044e-01 -6.689426302909851074e-01 -3.758037462830543518e-02 5.327084064483642578e-01 -1.153985708951950073e-01 2.544253766536712646e-01 1.616025418043136597e-01 -3.726097047328948975e-01
2.515894472599029541e-01 -9.817988425493240356e-02 4.348388910293579102e-01 3.948344290256500244e-01 5.682237818837165833e-02 -7.388416528701782227e-01 4.833053424954414368e-02 1.750225871801376343e-01
1.419339329004287720e-01 -7.609111070632934570e-01 1.436633914709091187e-01 1.491492092609405518e-01 1.247213333845138550e-01 -3.708266615867614746e-01 4.186987876892089844e-01 1.720697879791259766e-01
2.702534496784210205e-01 -7.653252482414245605e-01 1.847823113203048706e-01 6.299129128456115723e-02 -1.429234147071838379e-01 -1.482562720775604248e-02 5.012339353561401367e-01 -1.767639368772506714e-01
-3.969650715589523315e-02 -1.328557580709457397e-01 2.917259633541107178e-01 3.684485852718353271e-01 -1.484883278608322144e-01 -8.500170707702636719e-01 -5.814308673143386841e-02 -1.093466132879257202e-01
3.248753845691680908e-01 -4.596726596355438232e-01 1.093151494860649109e-01 4.334701597690582275e-01 1.547247916460037231e-01 5.625466257333755493e-02 6.265868544578552246e-01 2.521811127662658691e-01
2.987738251686096191e-01 -1.211787462234497070e-01 4.893342852592468262e-01 2.534292340278625488e-01 2.281754910945892334e-01 -7.070305347442626953e-01 1.257551461458206177e-01 -1.568596959114074707e-01
7.192047685384750366e-02 -7.814438343048095703e-01 1.218935251235961914e-01 4.046194255352020264e-01 2.190320044755935669e-01 2.700718641281127930e-01 1.311453431844711304e-01 -2.597791254520416260e-01
1.007119342684745789e-01 -3.089088946580886841e-02 5.961755514144897461e-01 6.153980493545532227e-01 4.399770200252532959e-01 -2.003682553768157959e-01 1.347950696945190430e-01 -5.353444442152976990e-02
-2.801001965999603271e-01 -1.924308091402053833e-01 6.295236945152282715e-01 4.207364022731781006e-01 5.275432765483856201e-02 -1.779364496469497681e-01 2.775361537933349609e-01 -4.469053447246551514e-01
1.087635084986686707e-01 -8.056628108024597168e-01 2.042947411537170410e-01 6.501365453004837036e-02 -3.726782202720642090e-01 -1.998726129531860352e-01 2.775042057037353516e-01 -1.930501013994216919e-01
6.394811868667602539e-01 -1.729123294353485107e-01 -3.783353045582771301e-02 1.917890608310699463e-01 3.442410230636596680e-01 -1.843345463275909424e-01 5.467665791511535645e-01 -2.674247920513153076e-01
6.663422584533691406e-01 -1.953357905149459839e-01 -2.393384575843811035e-01 3.081602752208709717e-01 -3.244317322969436646e-02 -3.419721126556396484e-01 4.123078286647796631e-01 -2.785514593124389648e-01
-1.210179328918457031e-01 -8.256058692932128906e-01 4.149180650711059570e-02 2.158486396074295044e-01 -2.887485921382904053e-01 -6.011266261339187622e-02 1.553399562835693359e-01 -3.798651993274688721e-01
2.842149138450622559e-01 -6.332533359527587891e-01 -1.982073783874511719e-01 5.517781376838684082e-01 -7.345066964626312256e-02 -1.667519360780715942e-01 -3.758392930030822754e-01 3.233450930565595627e-03
5.592077970504760742e-01 -4.113269150257110596e-01 -3.062800168991088867e-01 4.648532867431640625e-01 2.303906083106994629e-01 -2.619985640048980713e-01 -2.848861515522003174e-01 -7.292234897613525391e-02
6.645510196685791016e-01 -4.395583570003509521e-01 1.641920953989028931e-01 2.446978092193603516e-01 -2.535278499126434326e-01 2.275151312351226807e-01 7.176239788532257080e-02 -3.964025676250457764e-01
1.296961605548858643e-01 1.357629597187042236e-01 -1.649861484766006470e-01 6.151586174964904785e-01 -9.595972299575805664e-02 -8.364365249872207642e-02 -8.044168353080749512e-03 -7.367751598358154297e-01
-1.984579563140869141e-01 -1.225060820579528809e-01 -1.571132987737655640e-01 4.615334868431091309e-01 2.570995390415191650e-01 -2.007942348718643188e-01 1.996560096740722656e-01 -7.494183778762817383e-01
-1.239522024989128113e-01 -2.609313428401947021e-01 -1.760122738778591156e-02 3.913096487522125244e-01 2.238377928733825684e-01 -2.038532197475433350e-01 -6.622269004583358765e-02 -8.167451620101928711e-01
1.858248114585876465e-01 -6.636132597923278809e-01 1.011157557368278503e-01 3.235017061233520508e-01 1.246169432997703552e-01 2.552852630615234375e-01 5.124204158782958984e-01 -2.587162852287292480e-01
1.444100886583328247e-01 1.401469260454177856e-01 1.511806696653366089e-01 3.966277837753295898e-01 -3.735281825065612793e-01 -5.673804879188537598e-01 5.087380409240722656e-01 -2.430576384067535400e-01
-1.107024028897285461e-01 -5.842302441596984863e-01 8.016308769583702087e-03 4.891956746578216553e-01 -3.274798989295959473e-01 2.594257891178131104e-01 9.979486465454101562e-02 -4.717410206794738770e-01
4.146768748760223389e-01 -1.153134778141975403e-01 -2.821929454803466797e-01 6.991074681282043457e-01 -4.021771550178527832e-01 -2.142179459333419800e-01 -1.955076158046722412e-01 2.241854928433895111e-02
1.185336709022521973e-01 -5.931569337844848633e-01 1.741860806941986084e-01 4.142557978630065918e-01 -1.287293732166290283e-01 1.542975753545761108e-01 -3.892180323600769043e-01 -4.902002513408660889e-01
1.094096899032592773e-01 2.139721661806106567e-01 -1.201567947864532471e-01 8.316180706024169922e-01 -2.180260419845581055e-01 -2.038635872304439545e-02 2.317927964031696320e-02 -4.332790970802307129e-01
4.933769404888153076e-01 -6.738306879997253418e-01 3.338360786437988281e-02 2.406786084175109863e-01 -2.125451117753982544e-01 -2.502045333385467529e-01 -3.519056737422943115e-01 -1.089744418859481812e-01
6.001760363578796387e-01 1.532126124948263168e-02 3.027156228199601173e-03 7.416432499885559082e-01 2.553735077381134033e-01 1.425451971590518951e-02 1.074271798133850098e-01 1.120291426777839661e-01
6.386938691139221191e-01 -2.117489874362945557e-01 -3.107444941997528076e-01 3.600049316883087158e-01 -3.096939027309417725e-01 -4.096074998378753662e-01 -9.783033281564712524e-02 -2.186487764120101929e-01
-2.078533545136451721e-02 -7.248445153236389160e-01 -1.212996691465377808e-01 4.597556591033935547e-01 -2.365934997797012329e-01 1.135696470737457275e-01 3.794208467006683350e-01 -1.877361536026000977e-01
1.628282219171524048e-01 -7.695841789245605469e-01 -2.901840489357709885e-03 3.865947425365447998e-01 -3.074061572551727295e-01 -2.876277267932891846e-01 1.159207895398139954e-01 2.027250975370407104e-01
6.359724402427673340e-01 -1.565267294645309448e-01 4.410680755972862244e-02 2.201730608940124512e-01 -5.411471053957939148e-02 9.719616174697875977e-02 5.201539397239685059e-01 -4.875254929065704346e-01
6.152695417404174805e-01 -2.459522187709808350e-01 -2.264629155397415161e-01 5.662583708763122559e-01 2.392333149909973145e-01 -3.322407603263854980e-01 -4.710344225168228149e-02 1.384985744953155518e-01
2.039097696542739868e-01 -2.257939726114273071e-01 4.863597750663757324e-01 3.302855193614959717e-01 4.659596979618072510e-01 -5.706069469451904297e-01 -7.944994419813156128e-02 -1.130502745509147644e-01
-1.708215624094009399e-01 -9.336511790752410889e-02 -2.229814231395721436e-01 8.088667392730712891e-01 2.910534739494323730e-01 8.208306133747100830e-02 2.328669130802154541e-01 -3.353211879730224609e-01
6.310398578643798828e-01 -5.273262858390808105e-01 5.200088769197463989e-02 4.683896601200103760e-01 -2.905608713626861572e-01 1.303683817386627197e-01 -7.551594637334346771e-03 -1.199569739401340485e-02
-3.016566038131713867e-01 -1.696539521217346191e-01 -6.198220327496528625e-02 4.286404550075531006e-01 3.824168071150779724e-02 -2.255698293447494507e-01 5.417335778474807739e-02 -7.983529567718505859e-01
4.755423069000244141e-01 -5.756327509880065918e-01 -4.396723583340644836e-03 5.040520429611206055e-01 -3.970366716384887695e-01 8.983623981475830078e-02 -1.115881800651550293e-01 -1.012822240591049194e-01
-3.503249883651733398e-01 -2.963833808898925781e-01 6.810852885246276855e-01 4.970098435878753662e-01 2.043472975492477417e-02 -2.018674761056900024e-01 1.126157939434051514e-01 -1.571084856986999512e-01
7.254239916801452637e-02 -6.910951137542724609e-01 6.265228241682052612e-02 2.316958010196685791e-01 -5.228047370910644531e-01 1.678546331822872162e-02 7.460911571979522705e-02 -4.246692359447479248e-01
3.639563918113708496e-01 1.473426967859268188e-01 4.863726794719696045e-01 4.297893643379211426e-01 -1.445743292570114136e-01 -5.984930396080017090e-01 -2.166898176074028015e-02 -2.120930403470993042e-01
-1.381148002110421658e-03 -9.042434692382812500e-01 2.542290389537811279e-01 5.061988532543182373e-02 -7.274606078863143921e-02 -2.555948793888092041e-01 1.619907170534133911e-01 -1.352236121892929077e-01
-1.321347206830978394e-01 -1.819233298301696777e-01 4.495579600334167480e-01 2.030984014272689819e-01 -3.939492702484130859e-01 -6.103985309600830078e-01 1.040855199098587036e-01 -4.092391729354858398e-01
6.836537122726440430e-01 -1.804476529359817505e-01 -2.756010293960571289e-01 5.500176548957824707e-01 -2.347684204578399658e-01 -8.603969961404800415e-02 -6.705357879400253296e-02 -2.335931211709976196e-01
2.840507626533508301e-01 4.500992968678474426e-02 5.493355393409729004e-01 3.770680725574493408e-01 3.429012596607208252e-01 -3.478111326694488525e-01 1.768863350152969360e-01 -4.511063396930694580e-01
4.071985483169555664e-01 -2.098594605922698975e-01 3.484971821308135986e-01 1.043341904878616333e-01 1.151552349328994751e-01 -6.869914531707763672e-01 -4.523016046732664108e-03 -4.154203236103057861e-01
3.519550859928131104e-01 -7.156565785408020020e-01 -4.080586135387420654e-02 5.609683394432067871e-01 -1.053645908832550049e-01 9.927091002464294434e-02 -1.631775498390197754e-01 5.423284601420164108e-03
1.298333853483200073e-01 -1.370931416749954224e-01 6.455032229423522949e-01 2.057533711194992065e-01 1.363330185413360596e-01 -3.132768571376800537e-01 7.858601212501525879e-02 -6.184133291244506836e-01
5.597835779190063477e-01 1.540477871894836426e-01 1.704164445400238037e-01 6.958745121955871582e-01 -1.325002592056989670e-02 2.863232046365737915e-02 3.729206025600433350e-01 9.779190272092819214e-02
7.906184196472167969e-01 -4.387669861316680908e-01 4.733513668179512024e-02 3.358630537986755371e-01 -1.897129714488983154e-01 -1.274576187133789062e-01 -1.206957399845123291e-01 -2.361276559531688690e-02
9.672118723392486572e-02 -6.645411252975463867e-01 -1.369432061910629272e-01 4.481469392776489258e-01 -4.618074595928192139e-01 -2.455290704965591431e-01 -2.346279919147491455e-01 -2.898052148520946503e-02
1.002650260925292969e-01 -2.450369000434875488e-01 1.382966190576553345e-01 2.628515064716339111e-01 3.821156322956085205e-01 -7.105387747287750244e-02 -1.175795942544937134e-01 -8.226792812347412109e-01
3.407750427722930908e-01 -4.409326612949371338e-01 2.205600291490554810e-01 4.531645774841308594e-01 1.618572697043418884e-02 8.015189319849014282e-02 5.834641456604003906e-01 2.972018420696258545e-01
1.958688944578170776e-01 -6.192099452018737793e-01 -3.513955473899841309e-01 1.163568869233131409e-01 1.863739341497421265e-01 -4.554814100265502930e-01 -4.097281396389007568e-02 -4.442064762115478516e-01
3.868826478719711304e-02 -8.214873075485229492e-01 1.696343868970870972e-01 1.733556389808654785e-01 -3.935602605342864990e-01 -2.932417690753936768e-01 -1.318488866090774536e-01 -8.105250447988510132e-02
3.633623123168945312e-01 -7.202148437500000000e-02 -3.194294869899749756e-02 7.867426276206970215e-01 1.019133180379867554e-01 8.535026758909225464e-02 4.574443995952606201e-01 1.259761154651641846e-01
1.375867128372192383e-01 3.002642653882503510e-02 3.853756934404373169e-02 4.549695253372192383e-01 -8.424909412860870361e-02 -7.686739563941955566e-01 4.162380695343017578e-01 2.177669294178485870e-02
2.246546447277069092e-01 -7.631120085716247559e-02 3.594270944595336914e-01 2.731865346431732178e-01 1.524373143911361694e-01 -7.618495821952819824e-01 -4.067120701074600220e-02 -3.668543994426727295e-01
-5.668582022190093994e-02 -4.068085849285125732e-01 -9.239844977855682373e-02 -3.770763427019119263e-02 1.479248255491256714e-01 -4.195550382137298584e-01 4.913378059864044189e-01 -6.180720925331115723e-01
1.755902022123336792e-01 -3.559435904026031494e-02 5.051893591880798340e-01 5.046162605285644531e-01 5.091342329978942871e-01 -3.270288407802581787e-01 -8.700329810380935669e-02 -2.903653681278228760e-01
3.106699883937835693e-01 -6.892839074134826660e-01 -1.276441216468811035e-01 4.139366745948791504e-01 3.498308956623077393e-01 -1.828409284353256226e-01 -2.905817925930023193e-01 -2.201987802982330322e-02
3.882195949554443359e-01 -6.302051544189453125e-01 -8.419891446828842163e-02 4.017632901668548584e-01 -2.968704998493194580e-01 -3.643637299537658691e-01 -1.791785806417465210e-01 1.750023216009140015e-01
3.796705007553100586e-01 -4.563768804073333740e-01 -1.456876993179321289e-01 3.523798584938049316e-01 1.784274876117706299e-01 -5.580366849899291992e-01 2.382076531648635864e-01 3.196711242198944092e-01
2.478245943784713745e-01 -7.524549961090087891e-01 2.234299182891845703e-01 1.543171703815460205e-01 -3.893534541130065918e-01 -3.810977935791015625e-01 1.944506890140473843e-03 4.271284118294715881e-02
-5.805129557847976685e-02 -4.279382824897766113e-01 -1.063797324895858765e-01 -3.204067423939704895e-02 2.241568565368652344e-01 -4.780567884445190430e-01 3.760789930820465088e-01 -6.171998977661132812e-01
-9.376777708530426025e-02 -6.047093272209167480e-01 -2.145891934633255005e-01 5.920210480690002441e-01 3.760820254683494568e-02 2.505744993686676025e-01 2.960698604583740234e-01 -2.777361273765563965e-01
3.541951477527618408e-01 -7.898816466331481934e-01 -3.268434852361679077e-02 7.621216773986816406e-02 -3.063074350357055664e-01 -2.579543590545654297e-01 1.036012843251228333e-01 -2.695520222187042236e-01
3.044518530368804932e-01 -1.235026493668556213e-01 7.226694226264953613e-01 1.913532912731170654e-01 1.622342914342880249e-01 -1.692481338977813721e-01 3.722793608903884888e-02 -5.261541008949279785e-01
4.190707579255104065e-02 -8.275527954101562500e-01 3.323956206440925598e-02 1.408758163452148438e-01 -8.770461380481719971e-02 3.772011026740074158e-03 2.770073711872100830e-01 -4.560808837413787842e-01
7.358313202857971191e-01 -3.202187418937683105e-01 -1.296999901533126831e-01 1.714101880788803101e-01 2.132945954799652100e-01 1.151141826994717121e-03 1.079837456345558167e-01 -5.026454329490661621e-01
2.941492758691310883e-02 1.396767795085906982e-01 -3.460907563567161560e-02 8.165304064750671387e-01 5.856911838054656982e-02 1.027502417564392090e-01 -5.840719863772392273e-02 -5.424999594688415527e-01
3.707531467080116272e-02 1.413695663213729858e-01 -9.885769337415695190e-02 6.143871545791625977e-01 -3.533043265342712402e-01 -5.880631804466247559e-01 3.441199958324432373e-01 4.831992462277412415e-02
2.072527557611465454e-01 -8.320468664169311523e-02 6.653621196746826172e-01 4.719392955303192139e-01 3.876266479492187500e-01 -2.713644206523895264e-01 -1.319970190525054932e-02 -2.462170720100402832e-01
-1.312411278486251831e-01 -3.384084105491638184e-01 -4.427087903022766113e-01 5.088214874267578125e-01 3.093985915184020996e-01 -2.861531972885131836e-01 -9.557063132524490356e-02 -4.760464131832122803e-01
5.389467999339103699e-02 1.395506411790847778e-01 -1.325491815805435181e-01 7.815786004066467285e-01 5.642700940370559692e-02 -1.243694946169853210e-01 -2.132504731416702271e-01 -5.339092016220092773e-01
-7.466159015893936157e-02 -1.291936449706554413e-02 5.740604400634765625e-01 3.209363222122192383e-01 -1.086232215166091919e-01 -2.208994179964065552e-01 1.531250327825546265e-01 -6.911370158195495605e-01
-6.768522318452596664e-03 2.222972214221954346e-01 2.447276860475540161e-01 4.977220296859741211e-01 -4.024998247623443604e-01 -4.295047819614410400e-01 3.662839531898498535e-01 -4.028334617614746094e-01
-2.534296810626983643e-01 -1.457478851079940796e-01 6.524851918220520020e-02 3.385502099990844727e-01 3.150503933429718018e-01 -7.894601821899414062e-01 1.592813134193420410e-01 -2.185928970575332642e-01
-1.214431002736091614e-01 -1.985162049531936646e-01 7.415738701820373535e-01 4.942665100097656250e-01 1.722636222839355469e-01 -2.711097896099090576e-01 -2.245453372597694397e-02 -2.189343720674514771e-01
-1.078904122114181519e-01 -3.872687220573425293e-01 2.601808905601501465e-01 1.431276202201843262e-01 3.919988870620727539e-01 -5.379833579063415527e-01 -7.225126773118972778e-02 -5.494485497474670410e-01
-1.189792603254318237e-01 -3.148062229156494141e-01 -1.725862622261047363e-01 1.633638590574264526e-01 1.948516070842742920e-01 -3.460102975368499756e-01 2.186475843191146851e-01 -7.904239892959594727e-01
2.882387042045593262e-01 -5.353000164031982422e-01 7.821756415069103241e-03 6.427190899848937988e-01 -4.134664237499237061e-01 2.083749771118164062e-01 -4.513479303568601608e-03 5.318329110741615295e-02
2.781968005001544952e-02 -1.263012290000915527e-01 -1.330365687608718872e-01 2.862783968448638916e-01 3.496580524370074272e-03 -6.095132231712341309e-01 7.071068882942199707e-01 -1.100056990981101990e-01
5.378930568695068359e-01 -2.583585083484649658e-01 -4.110001325607299805e-01 4.569526910781860352e-01 -3.320170938968658447e-01 -3.393833935260772705e-01 -1.143236905336380005e-01 -1.664591133594512939e-01
2.559560239315032959e-01 -6.985203027725219727e-01 8.260837197303771973e-02 3.101927936077117920e-01 4.164924025535583496e-01 1.489625573158264160e-01 -1.130861882120370865e-02 -3.843547403812408447e-01
-1.901927404105663300e-02 -3.959943652153015137e-01 -5.020977258682250977e-01 4.711626172065734863e-01 4.807099327445030212e-02 -3.888664543628692627e-01 -2.182248234748840332e-01 -4.093656837940216064e-01
-9.306033700704574585e-02 -5.731128528714179993e-02 6.526082009077072144e-02 4.422563612461090088e-01 -1.978026330471038818e-01 -6.613252162933349609e-01 5.565239787101745605e-01 4.483114928007125854e-02
-1.402710378170013428e-01 -2.752900719642639160e-01 -1.505736708641052246e-01 1.478205621242523193e-01 1.300798207521438599e-01 -5.419731140136718750e-01 2.247727364301681519e-01 -7.062844634056091309e-01
-1.830875426530838013e-01 -7.200797796249389648e-01 -2.506803572177886963e-01 5.487987995147705078e-01 -2.340783923864364624e-01 -2.818227000534534454e-02 -5.202988162636756897e-02 -1.601534485816955566e-01
-2.929735779762268066e-01 -2.228184044361114502e-01 -4.676554724574089050e-02 3.661612272262573242e-01 2.811314165592193604e-01 -2.830903828144073486e-01 3.322082757949829102e-01 -6.772887110710144043e-01
-3.745808303356170654e-01 -3.056267797946929932e-01 6.292349100112915039e-01 4.865501224994659424e-01 1.993326703086495399e-03 -2.029608488082885742e-01 2.761100530624389648e-01 -1.272015571594238281e-01
2.226999253034591675e-01 -7.664510607719421387e-01 9.741647541522979736e-02 3.525530993938446045e-01 -4.203975796699523926e-01 -1.178571432828903198e-01 1.617242395877838135e-01 1.113318353891372681e-01
5.678773522377014160e-01 -3.074381053447723389e-01 -1.350742727518081665e-01 1.460790783166885376e-01 2.679493725299835205e-01 -3.712751865386962891e-01 5.618464350700378418e-01 -1.345348805189132690e-01
3.163218796253204346e-01 -2.185330912470817566e-02 4.658469557762145996e-01 3.629836738109588623e-01 2.955036163330078125e-01 -6.206828355789184570e-01 -2.297910489141941071e-02 -2.785584032535552979e-01
-8.156428486108779907e-02 -1.913160383701324463e-01 7.565324902534484863e-01 4.915426969528198242e-01 1.975360363721847534e-01 -1.670114248991012573e-01 1.597442775964736938e-01 -2.244064062833786011e-01
3.443385362625122070e-01 2.894251793622970581e-02 -8.758759498596191406e-02 3.669525384902954102e-01 3.604685068130493164e-01 -1.497432589530944824e-01 6.896116137504577637e-01 -3.321786522865295410e-01
8.536903262138366699e-01 -1.305307447910308838e-01 2.828102707862854004e-01 3.898823857307434082e-01 5.110534280538558960e-02 4.343102127313613892e-02 -1.008238792419433594e-01 -8.672530204057693481e-02
1.234708577394485474e-01 -6.873434185981750488e-01 2.728843986988067627e-01 4.908465445041656494e-01 1.846053153276443481e-01 1.568723469972610474e-02 2.628076076507568359e-01 3.058180809020996094e-01
6.886571645736694336e-02 -1.911777853965759277e-01 7.688653469085693359e-01 3.386066257953643799e-01 1.165229231119155884e-01 -4.420274496078491211e-02 2.014700919389724731e-01 -4.435973167419433594e-01
1.783103495836257935e-01 2.453175485134124756e-01 1.178392395377159119e-01 6.722868084907531738e-01 -3.674852475523948669e-02 2.109603583812713623e-02 -1.495406846515834332e-03 -6.636048555374145508e-01
5.456440448760986328e-01 -5.958829522132873535e-01 5.935348197817802429e-02 4.007326662540435791e-01 -3.723652958869934082e-01 1.402173191308975220e-02 -1.708624958992004395e-01 -1.226382479071617126e-01
7.674004882574081421e-02 -2.737856209278106689e-01 -1.612453907728195190e-01 6.720881462097167969e-01 -3.458530902862548828e-01 3.247506022453308105e-01 3.554972410202026367e-01 -2.999901473522186279e-01
2.591515481472015381e-01 2.953384071588516235e-02 5.602974295616149902e-01 3.625049293041229248e-01 5.136467143893241882e-02 -5.825006365776062012e-01 -6.374000012874603271e-02 -3.749895393848419189e-01
2.927973568439483643e-01 -3.872014284133911133e-01 -1.756664663553237915e-01 5.673817992210388184e-01 -6.128640770912170410e-01 2.487231232225894928e-02 1.676981598138809204e-01 8.497166633605957031e-02
-6.090167444199323654e-03 1.343522965908050537e-01 -5.032609403133392334e-02 6.434430480003356934e-01 7.782474905252456665e-02 -1.855766475200653076e-01 -1.070182248950004578e-01 -7.165279984474182129e-01
1.746635138988494873e-01 -2.415698617696762085e-01 4.678778350353240967e-03 2.771424949169158936e-01 6.338036656379699707e-01 -3.045220673084259033e-01 8.144655823707580566e-02 -5.772631168365478516e-01
-3.993523132521659136e-04 2.693791389465332031e-01 3.352159559726715088e-01 6.541640162467956543e-01 -2.963755130767822266e-01 -3.994569480419158936e-01 2.740868926048278809e-01 -2.541780173778533936e-01
5.626164078712463379e-01 -6.237471103668212891e-01 1.690128743648529053e-01 4.142045676708221436e-01 -2.501955628395080566e-01 1.721757799386978149e-01 1.464490313082933426e-02 -4.259750992059707642e-02
4.316897094249725342e-01 9.436972439289093018e-03 1.671798676252365112e-01 2.789794206619262695e-01 -1.589122787117958069e-02 -7.345513701438903809e-01 -1.367625445127487183e-01 -3.863341808319091797e-01
5.909695029258728027e-01 -4.310130774974822998e-01 -2.892778515815734863e-01 4.270012676715850830e-01 -3.800537586212158203e-01 -7.674774527549743652e-02 1.720933169126510620e-01 -1.379268616437911987e-01
3.201732784509658813e-02 -9.299293160438537598e-02 6.099814772605895996e-01 3.926373422145843506e-01 1.501815170049667358e-01 -5.361130833625793457e-01 3.916970789432525635e-01 -2.621667459607124329e-02
2.166867554187774658e-01 -9.498172253370285034e-02 7.027303576469421387e-01 2.283785492181777954e-01 1.228907927870750427e-01 -1.391700953245162964e-01 1.018361449241638184e-01 -5.943041443824768066e-01
4.043561816215515137e-01 -4.069898724555969238e-01 -5.382416248321533203e-01 3.537141382694244385e-01 -2.438430488109588623e-01 -2.347783595323562622e-01 2.555116117000579834e-01 -2.759909033775329590e-01
-2.062716335058212280e-01 -3.416452184319496155e-02 -2.816534042358398438e-01 7.596411108970642090e-01 1.293363273143768311e-01 -6.900963932275772095e-02 2.884611189365386963e-01 -4.418164491653442383e-01
-1.825795173645019531e-01 -2.425313144922256470e-01 7.518311738967895508e-01 4.928506314754486084e-01 3.284885734319686890e-02 -2.497501075267791748e-01 2.966929599642753601e-02 -1.880344003438949585e-01
3.872446715831756592e-02 -6.652513146400451660e-02 4.463641345500946045e-01 4.021709263324737549e-01 5.554647445678710938e-01 -3.842258751392364502e-01 1.313900649547576904e-01 -3.995729684829711914e-01
-1.076086387038230896e-01 -2.253120094537734985e-01 7.767288088798522949e-01 4.742919206619262695e-01 4.299127310514450073e-02 -2.390239685773849487e-01 4.163692891597747803e-02 -2.206356972455978394e-01
5.115025490522384644e-02 -3.532740846276283264e-02 1.494241207838058472e-01 3.131501078605651855e-01 -2.575949728488922119e-01 -8.304932713508605957e-01 2.890010178089141846e-01 -1.901296973228454590e-01
6.573610901832580566e-01 8.962728083133697510e-02 -1.248130351305007935e-01 4.088907241821289062e-01 -1.096420660614967346e-01 -2.218040078878402710e-01 1.426053196191787720e-01 -5.436163544654846191e-01
-2.425485998392105103e-01 -2.764039635658264160e-01 -3.166051805019378662e-01 7.552627921104431152e-01 2.253676019608974457e-02 -3.087859041988849640e-02 4.309272170066833496e-01 -8.337154984474182129e-02
-5.195625871419906616e-02 -4.727699160575866699e-01 -4.634490013122558594e-01 2.742381989955902100e-01 1.859265416860580444e-01 -5.290172696113586426e-01 1.223113089799880981e-01 -3.929498195648193359e-01
-2.841655910015106201e-01 -2.228956967592239380e-01 1.761886775493621826e-01 2.382663041353225708e-01 1.687308549880981445e-01 -3.592087924480438232e-01 1.325605958700180054e-01 -7.788972854614257812e-01
-4.078816995024681091e-02 -4.749360084533691406e-01 -3.816384077072143555e-01 3.036895990371704102e-01 7.493858039379119873e-02 -5.604393482208251953e-01 -2.108879685401916504e-01 -4.131768047809600830e-01
2.616778016090393066e-02 -3.905417025089263916e-02 3.009072244167327881e-01 2.954779863357543945e-01 -2.173908948898315430e-01 -7.224800586700439453e-01 -8.387491106986999512e-03 -5.006306767463684082e-01
1.433147341012954712e-01 -7.881929874420166016e-01 2.627764940261840820e-01 3.633567094802856445e-01 -1.216098144650459290e-01 -1.447163820266723633e-01 2.450478523969650269e-01 2.476954907178878784e-01
-3.699604570865631104e-01 -2.879701554775238037e-01 6.682216525077819824e-01 4.582261741161346436e-01 -3.737615048885345459e-02 -2.812832593917846680e-01 1.430276036262512207e-01 -1.507873535156250000e-01
3.176738917827606201e-01 -2.251630835235118866e-02 2.204546779394149780e-01 2.998759448528289795e-01 -1.048484221100807190e-01 -7.339423298835754395e-01 -1.434315294027328491e-01 -4.356756210327148438e-01
4.607569426298141479e-03 -2.210263758897781372e-01 -1.298540979623794556e-01 4.237199723720550537e-01 4.891794323921203613e-01 -5.108310580253601074e-01 -1.774260252714157104e-01 -4.722293615341186523e-01
2.660193443298339844e-01 -5.769595503807067871e-01 -1.494856178760528564e-01 5.513844266533851624e-02 -4.476468265056610107e-01 -4.720431268215179443e-01 3.642638027667999268e-01 -1.227389797568321228e-01
-2.757915258407592773e-01 -3.153519928455352783e-01 7.175067663192749023e-01 4.478110671043395996e-01 1.325135380029678345e-01 -1.851663887500762939e-01 1.411774158477783203e-01 -1.932980418205261230e-01
-1.333371996879577637e-01 -4.158877134323120117e-01 -5.053650736808776855e-01 4.654070734977722168e-01 1.458307653665542603e-01 -3.930555284023284912e-01 -2.076741755008697510e-01 -3.440542817115783691e-01
1.158369556069374084e-01 -6.653269380331039429e-02 6.946195960044860840e-01 5.604023933410644531e-01 2.250534445047378540e-01 -1.300233453512191772e-01 3.435612916946411133e-01 -4.312708042562007904e-03
6.198046207427978516e-01 -1.930754184722900391e-01 -2.332564145326614380e-01 3.136202692985534668e-01 3.276765719056129456e-02 -3.485058844089508057e-01 5.479088425636291504e-01 -5.535085871815681458e-02
3.241096735000610352e-01 -1.184230223298072815e-01 5.599983930587768555e-01 1.855648308992385864e-01 1.058387979865074158e-01 -6.214432120323181152e-01 -4.250860959291458130e-02 -3.656444251537322998e-01
1.784304976463317871e-01 -5.972414612770080566e-01 9.170084446668624878e-02 4.010959267616271973e-01 -6.389716267585754395e-02 4.261501133441925049e-01 3.189178407192230225e-01 -3.934245407581329346e-01
3.610866963863372803e-01 -3.747181296348571777e-01 -4.164089262485504150e-01 6.300188899040222168e-01 -3.466568291187286377e-01 -1.321904063224792480e-01 1.457303613424301147e-01 4.846700903726741672e-06
4.404884576797485352e-01 -2.453069239854812622e-01 -2.477544099092483521e-01 3.755969703197479248e-01 -5.977875366806983948e-02 -2.183781415224075317e-01 7.014465928077697754e-01 -7.037367206066846848e-03
4.565769731998443604e-01 3.778317570686340332e-02 2.876685559749603271e-01 3.209453821182250977e-01 -9.355863928794860840e-02 -6.897503733634948730e-01 -1.561482697725296021e-01 -3.089657127857208252e-01
2.591381371021270752e-01 -4.239510595798492432e-01 -1.934752911329269409e-01 4.297602176666259766e-01 1.159458532929420471e-01 -5.975050926208496094e-01 -1.697846204042434692e-01 3.629101812839508057e-01
2.175873070955276489e-01 -2.147024869918823242e-01 6.836985349655151367e-01 3.310545086860656738e-01 2.632379829883575439e-01 6.535637378692626953e-02 9.523739106953144073e-03 -5.058276057243347168e-01
3.717422187328338623e-01 -1.321700960397720337e-01 -1.233510002493858337e-01 3.120810687541961670e-01 4.520654380321502686e-01 -1.460392326116561890e-01 6.502013206481933594e-01 -2.885762751102447510e-01
5.592443794012069702e-02 -1.267668604850769043e-01 5.471216440200805664e-01 3.965972959995269775e-01 4.296329915523529053e-01 -3.513252735137939453e-01 -5.037552863359451294e-02 -4.621898233890533447e-01
-1.317995786666870117e-01 -2.234383970499038696e-01 -2.801373600959777832e-01 7.669454813003540039e-01 -2.027265280485153198e-01 1.717685908079147339e-02 4.739370048046112061e-01 3.530334681272506714e-03
1.677995622158050537e-01 -7.903450727462768555e-01 2.562749683856964111e-01 2.313300073146820068e-01 4.081726074218750000e-02 -2.590628266334533691e-01 3.410956859588623047e-01 2.070789486169815063e-01
6.648573279380798340e-01 -5.569106936454772949e-01 -1.678694635629653931e-01 3.584876656532287598e-01 -7.621113210916519165e-02 -1.533263176679611206e-01 -2.233633100986480713e-01 -1.091476082801818848e-01
-1.790678799152374268e-01 1.564030498266220093e-01 -1.162757799029350281e-01 9.074318408966064453e-01 -1.910631358623504639e-01 -1.106654480099678040e-01 -8.820249699056148529e-03 -2.401884496212005615e-01
1.498644649982452393e-01 -5.865008831024169922e-01 -1.497356146574020386e-01 3.972217142581939697e-01 -4.261709153652191162e-01 -4.432405531406402588e-01 -2.692242860794067383e-01 5.278214439749717712e-02
8.167781829833984375e-01 -4.758621007204055786e-02 1.162725500762462616e-02 5.475464463233947754e-01 1.496082693338394165e-01 1.641784212552011013e-03 7.195071876049041748e-02 -5.571596696972846985e-02
2.605852484703063965e-01 -5.385495424270629883e-01 -1.122732833027839661e-01 4.700491130352020264e-01 -1.768509596586227417e-01 -5.012683272361755371e-01 -2.318076044321060181e-01 2.687511146068572998e-01
2.282379716634750366e-01 -1.106116473674774170e-01 -5.146545171737670898e-02 2.788732945919036865e-01 5.446152389049530029e-02 -5.008566379547119141e-01 7.745810747146606445e-01 3.813429549336433411e-02
4.348395466804504395e-01 -4.137464761734008789e-01 1.573308706283569336e-01 2.030977904796600342e-01 -2.011501602828502655e-02 3.466630280017852783e-01 5.606607794761657715e-01 -3.725673556327819824e-01
3.303124010562896729e-01 -3.571465611457824707e-01 -3.544362783432006836e-01 6.996265649795532227e-01 -3.306136131286621094e-01 1.121136546134948730e-01 -1.073664426803588867e-01 -1.218006610870361328e-01
1.475040614604949951e-01 -7.842877507209777832e-01 1.267133206129074097e-01 3.983762562274932861e-01 -2.203534543514251709e-01 -1.968209445476531982e-01 -2.505719661712646484e-01 1.956910938024520874e-01
1.530383378267288208e-01 -4.008389711380004883e-01 -2.137262076139450073e-01 4.397318661212921143e-01 1.441646069288253784e-01 -6.407162547111511230e-01 7.314386218786239624e-02 3.744510412216186523e-01
-1.013515889644622803e-01 -5.894544124603271484e-01 -3.238871693611145020e-01 3.675966858863830566e-01 3.103240132331848145e-01 -3.007381260395050049e-01 -1.156842261552810669e-01 -4.495708346366882324e-01
3.555309474468231201e-01 -2.370979040861129761e-01 1.119877621531486511e-01 1.118925809860229492e-01 5.083161592483520508e-01 -2.123774439096450806e-01 6.808459162712097168e-01 -1.589992791414260864e-01
3.690979629755020142e-02 1.516229063272476196e-01 3.627862930297851562e-01 4.020430743694305420e-01 -3.597810268402099609e-01 -3.528865575790405273e-01 3.544583171606063843e-02 -6.535807847976684570e-01
-3.098498582839965820e-01 -2.738422155380249023e-01 -6.322565674781799316e-02 4.403436183929443359e-01 3.843483924865722656e-01 -2.168343514204025269e-01 2.775300443172454834e-01 -5.994496345520019531e-01
2.247327566146850586e-01 -4.124364256858825684e-02 2.933121621608734131e-01 2.889983057975769043e-01 2.879689335823059082e-01 -7.565129995346069336e-01 1.744745075702667236e-01 -3.042413592338562012e-01
1.304875016212463379e-01 1.143504008650779724e-01 -9.349279105663299561e-02 5.707502365112304688e-01 2.137849032878875732e-01 -1.642059683799743652e-01 -1.153793931007385254e-01 -7.412288784980773926e-01
6.715672612190246582e-01 -5.363085269927978516e-01 -5.166653171181678772e-02 3.031481504440307617e-01 -3.730334639549255371e-01 -6.083685904741287231e-02 -4.111069254577159882e-03 -1.546941846609115601e-01
9.564263373613357544e-02 -2.260006368160247803e-01 3.003357648849487305e-01 3.359181880950927734e-01 6.926674842834472656e-01 -1.346876025199890137e-01 4.006803333759307861e-01 -2.797500193119049072e-01
-2.411235868930816650e-01 -9.951297938823699951e-02 1.531524583697319031e-02 9.063718318939208984e-01 2.172519862651824951e-01 -1.264378428459167480e-01 -2.158689498901367188e-01 2.068081311881542206e-02
-3.358122333884239197e-02 -6.709713339805603027e-01 1.451600193977355957e-01 2.177700549364089966e-01 -7.960380613803863525e-02 -2.056722193956375122e-01 -4.713127315044403076e-01 -4.576038122177124023e-01
2.006429247558116913e-02 5.227300897240638733e-02 3.803230226039886475e-01 4.713436961174011230e-01 -5.255741477012634277e-01 -5.346193313598632812e-01 2.448512613773345947e-01 -8.975686132907867432e-02
3.494407534599304199e-01 -5.140931010246276855e-01 4.256607219576835632e-02 1.797883808612823486e-01 -8.325617015361785889e-02 2.661923170089721680e-01 5.321523547172546387e-01 -4.674266576766967773e-01
5.588082671165466309e-01 -5.295621156692504883e-01 -7.996629923582077026e-02 4.798176288604736328e-01 4.057320207357406616e-02 2.551425397396087646e-01 -1.501288115978240967e-01 -2.852988839149475098e-01
1.445499211549758911e-01 -1.712039262056350708e-01 -6.607224047183990479e-02 1.778025329113006592e-01 3.588283061981201172e-01 -5.418216586112976074e-01 6.863094568252563477e-01 -1.430597305297851562e-01
8.015204071998596191e-01 -2.148559093475341797e-01 -1.866799592971801758e-01 4.153345823287963867e-01 -1.088592708110809326e-01 -8.700317889451980591e-02 5.334755778312683105e-02 -2.859790027141571045e-01
-4.757627472281455994e-02 -5.670623779296875000e-01 -2.488026320934295654e-01 5.849746465682983398e-01 1.443856954574584961e-01 1.312750130891799927e-01 -6.140117347240447998e-02 -4.798209071159362793e-01
-3.227912187576293945e-01 -3.818689379841089249e-03 -5.044452100992202759e-02 9.156939387321472168e-01 4.117562994360923767e-02 -2.123453319072723389e-01 7.700229436159133911e-02 -4.512159526348114014e-02
1.120896637439727783e-01 -4.215499758720397949e-01 -2.359322458505630493e-01 2.690391838550567627e-01 4.305354356765747070e-01 -5.162559151649475098e-01 -1.927203685045242310e-01 -4.389343857765197754e-01
1.275621913373470306e-02 -5.800831913948059082e-01 1.812259554862976074e-01 2.032762616872787476e-01 -5.278506875038146973e-01 1.087122336030006409e-01 1.301265954971313477e-01 -5.308474898338317871e-01
3.629964590072631836e-01 -4.036802649497985840e-01 -9.865563362836837769e-03 3.059008419513702393e-01 4.366300404071807861e-01 -2.051666527986526489e-01 -3.475587666034698486e-01 -5.080027580261230469e-01
-2.119011133909225464e-01 -5.641630291938781738e-01 -3.171399533748626709e-01 6.337222456932067871e-01 2.573403529822826385e-02 1.497849673032760620e-01 2.136641442775726318e-01 -2.566831111907958984e-01
2.549136243760585785e-02 1.573245972394943237e-02 -1.793116778135299683e-01 7.093039155006408691e-01 -9.346011281013488770e-02 -2.187769114971160889e-01 6.379389762878417969e-01 -1.654224842786788940e-02
1.393476426601409912e-01 -6.320468783378601074e-01 7.982701994478702545e-03 2.072580903768539429e-01 1.651761084794998169e-01 -4.700712561607360840e-01 3.616622984409332275e-01 -3.987852036952972412e-01
-2.806923389434814453e-01 -7.574957609176635742e-02 -1.428942233324050903e-01 4.193145930767059326e-01 -5.085874795913696289e-01 -4.709126055240631104e-01 4.145463407039642334e-01 -2.587696015834808350e-01
3.934464156627655029e-01 -4.546141922473907471e-01 -1.386071145534515381e-01 5.307506322860717773e-01 -4.302334189414978027e-01 2.027600705623626709e-01 3.335491120815277100e-01 1.226083841174840927e-02
7.465661168098449707e-01 -2.360850423574447632e-01 -4.592639952898025513e-02 2.842566072940826416e-01 -4.202929735183715820e-01 -3.167283236980438232e-01 -2.877269405871629715e-03 -1.643788516521453857e-01
-1.397110968828201294e-01 -3.194278851151466370e-02 -2.996997162699699402e-02 4.722482860088348389e-01 -3.304998874664306641e-01 -6.818293929100036621e-01 4.256641864776611328e-01 -1.524016540497541428e-02
2.154285907745361328e-01 1.121767312288284302e-01 -3.800464421510696411e-02 4.247756600379943848e-01 -1.493410021066665649e-01 -4.478374868631362915e-02 3.083790093660354614e-02 -8.566615581512451172e-01
4.966477751731872559e-01 -1.416096091270446777e-01 5.770115256309509277e-01 2.024257481098175049e-01 -1.406332254409790039e-01 -5.274035334587097168e-01 -6.795290112495422363e-02 -2.383682578802108765e-01
4.651048406958580017e-02 1.385191862937062979e-04 2.677086889743804932e-01 3.704268634319305420e-01 -2.390844225883483887e-01 -7.445365786552429199e-01 -4.705533012747764587e-02 -4.186198115348815918e-01
4.249001741409301758e-01 -7.255398035049438477e-01 -2.990188449621200562e-02 2.157441079616546631e-01 3.897818922996520996e-01 -8.850153535604476929e-02 -1.183502823114395142e-01 -2.680351734161376953e-01
-2.044548392295837402e-01 -7.646327465772628784e-02 6.640722751617431641e-01 6.037443280220031738e-01 -1.816473752260208130e-01 -1.565684229135513306e-01 2.987337708473205566e-01 1.005972921848297119e-02
1.342345476150512695e-01 2.903089821338653564e-01 1.721202954649925232e-02 8.137029409408569336e-01 -1.019062772393226624e-01 -7.082757353782653809e-02 6.173902377486228943e-02 -4.648439884185791016e-01
-2.374274134635925293e-01 -2.432721555233001709e-01 7.230579853057861328e-01 4.241380393505096436e-01 -1.884438544511795044e-01 -2.548254430294036865e-01 2.791489660739898682e-01 -5.805111676454544067e-02
-1.359887123107910156e-01 2.802397648338228464e-04 -1.025661826133728027e-01 3.949218690395355225e-01 -4.780152440071105957e-01 -6.489233374595642090e-01 3.106181621551513672e-01 -2.625643610954284668e-01
1.178372055292129517e-01 -1.911649852991104126e-01 7.646462321281433105e-01 5.638816952705383301e-01 2.031016200780868530e-01 -2.524694986641407013e-02 7.013437896966934204e-02 -1.083278190344572067e-02
6.130094528198242188e-01 -1.972961053252220154e-02 3.325328975915908813e-02 5.352521538734436035e-01 7.382537424564361572e-02 1.245707720518112183e-01 5.419571399688720703e-01 -1.467783600091934204e-01
7.249940931797027588e-02 -1.324339359998703003e-01 3.982156515121459961e-01 2.474096864461898804e-01 -2.447550445795059204e-01 -7.683271169662475586e-01 1.261452138423919678e-01 -3.021153509616851807e-01
5.105054974555969238e-01 1.410714238882064819e-01 -6.501895189285278320e-02 7.744227647781372070e-01 1.887313276529312134e-01 -1.307565271854400635e-01 2.309739440679550171e-01 9.725798666477203369e-02
6.703473925590515137e-01 6.106597557663917542e-02 -1.174701228737831116e-01 6.646252274513244629e-01 2.012871950864791870e-01 -2.150964289903640747e-01 6.436591595411300659e-02 2.129195630550384521e-02
2.437946349382400513e-01 -8.142932504415512085e-02 4.350817203521728516e-01 3.117246627807617188e-01 5.053730010986328125e-01 -5.589879155158996582e-01 1.813929677009582520e-01 -2.160843610763549805e-01
4.764058291912078857e-01 -2.214033603668212891e-01 -2.217391729354858398e-01 6.746457219123840332e-01 2.616502642631530762e-01 -2.636161744594573975e-01 -1.414239853620529175e-01 2.484913915395736694e-01
2.427146881818771362e-01 -7.675575464963912964e-02 3.880865275859832764e-01 2.221985608339309692e-01 -3.043365478515625000e-01 -6.563908457756042480e-01 -8.790513128042221069e-02 -4.516831040382385254e-01
4.733507037162780762e-01 -6.682878732681274414e-01 -6.186746433377265930e-02 3.665086030960083008e-01 -1.831040531396865845e-01 -2.115628272294998169e-01 -3.175328075885772705e-01 -1.098246201872825623e-01
-2.487760782241821289e-01 6.116362288594245911e-02 -1.740320771932601929e-01 8.098194003105163574e-01 2.587280869483947754e-01 -3.238622248172760010e-01 2.469280511140823364e-01 -1.243968456983566284e-01
1.234893873333930969e-01 -8.098781108856201172e-01 3.110011816024780273e-01 2.475967407226562500e-01 -3.912526667118072510e-01 -6.969211250543594360e-02 1.036178767681121826e-01 4.636281356215476990e-02
-1.039584130048751831e-01 -3.095045983791351318e-01 -3.765592873096466064e-01 7.269482016563415527e-01 9.644803404808044434e-02 1.418409645557403564e-01 3.510566353797912598e-01 -2.654941678047180176e-01
1.454130858182907104e-01 -8.342745304107666016e-01 -4.278968274593353271e-02 3.314654231071472168e-01 1.611815690994262695e-01 9.446786344051361084e-02 9.482119232416152954e-02 -3.567153811454772949e-01
-1.224835216999053955e-01 -7.361526489257812500e-01 -1.413308978080749512e-01 3.498913943767547607e-01 3.539879620075225830e-01 -2.366705536842346191e-01 -2.406151443719863892e-01 -2.479161769151687622e-01
-3.952860236167907715e-01 -4.597919881343841553e-01 -2.691429853439331055e-01 6.159244179725646973e-01 1.795327514410018921e-01 -1.932738572359085083e-01 3.200576305389404297e-01 -9.228078275918960571e-02
3.390205800533294678e-01 -3.744526207447052002e-01 1.248031631112098694e-01 7.268504500389099121e-01 -3.339504897594451904e-01 2.018922120332717896e-01 -1.003867685794830322e-01 1.964742392301559448e-01
2.753547728061676025e-01 -2.992157042026519775e-01 3.563799262046813965e-01 4.242917299270629883e-01 2.798294425010681152e-01 1.320690065622329712e-01 6.294442415237426758e-01 1.888727098703384399e-01
7.270190715789794922e-01 -4.745494425296783447e-01 8.782171458005905151e-02 4.417452216148376465e-01 1.402437593787908554e-02 1.719846725463867188e-01 -9.641308337450027466e-02 -6.575598567724227905e-02
3.341213762760162354e-01 -5.776982903480529785e-01 9.197512269020080566e-02 4.461933970451354980e-01 2.120067328214645386e-01 4.289149641990661621e-01 2.443971484899520874e-01 -2.417329996824264526e-01
1.675032079219818115e-01 -5.302382707595825195e-01 -1.267497986555099487e-01 1.672528535127639771e-01 -5.537751913070678711e-01 -2.493289113044738770e-01 5.064368247985839844e-01 -1.464270353317260742e-01
5.412479862570762634e-02 -3.729789555072784424e-01 -1.888404488563537598e-01 4.259461760520935059e-01 3.737705945968627930e-01 -6.688183546066284180e-01 -1.528989523649215698e-02 2.315383553504943848e-01
2.009760737419128418e-01 -6.911309957504272461e-01 2.700128965079784393e-02 3.340539336204528809e-01 -5.242484807968139648e-01 -2.739653885364532471e-01 5.321738123893737793e-02 1.299998015165328979e-01
-3.510870411992073059e-02 -4.123914539813995361e-01 -2.177803069353103638e-01 7.369773089885711670e-02 2.996563911437988281e-01 -5.736247301101684570e-01 2.028193622827529907e-01 -5.620196461677551270e-01
4.576953351497650146e-01 -4.120900928974151611e-01 -3.474605977535247803e-01 6.769687533378601074e-01 1.690584979951381683e-02 5.977364256978034973e-03 -1.999734193086624146e-01 -3.701554611325263977e-02
3.140228390693664551e-01 -4.735718071460723877e-01 1.193767264485359192e-01 6.460886597633361816e-01 -4.107856750488281250e-01 2.154056876897811890e-01 3.009659610688686371e-02 1.714283376932144165e-01
-8.002889901399612427e-02 -5.519767478108406067e-02 4.704433679580688477e-01 4.196704924106597900e-01 -5.725741982460021973e-01 -4.403240382671356201e-01 3.443222865462303162e-02 -2.649457454681396484e-01
2.524516545236110687e-02 -1.291046142578125000e-01 6.656827330589294434e-01 5.599450469017028809e-01 3.932016491889953613e-01 -2.467298805713653564e-01 3.871984407305717468e-02 -9.508064389228820801e-02
-2.052448838949203491e-01 -1.280013620853424072e-01 2.184811532497406006e-01 7.391418218612670898e-01 3.815511763095855713e-01 -2.323267757892608643e-01 -2.431121468544006348e-01 -2.979346811771392822e-01
2.990312278270721436e-01 -2.713793516159057617e-01 -1.327366451732814312e-03 8.234410881996154785e-01 -2.414386719465255737e-01 2.892692089080810547e-01 -3.134132176637649536e-02 1.261943578720092773e-01
-1.153918821364641190e-02 -5.527806654572486877e-02 -4.159609377384185791e-01 8.171672224998474121e-01 1.487687323242425919e-02 1.743860915303230286e-02 3.759597241878509521e-01 -1.189716830849647522e-01
1.597929745912551880e-01 -2.757376730442047119e-01 -7.870555669069290161e-02 2.081514149904251099e-01 4.238197505474090576e-01 -4.223621189594268799e-01 6.717808842658996582e-01 -1.990249454975128174e-01
-2.620341479778289795e-01 -3.401923477649688721e-01 -3.406731784343719482e-02 3.975444436073303223e-01 3.912188410758972168e-01 -1.024221703410148621e-01 1.513305306434631348e-01 -6.855375766754150391e-01
1.745318993926048279e-02 -6.180370450019836426e-01 -4.242491722106933594e-02 1.883707940578460693e-01 5.750229209661483765e-02 -4.622053205966949463e-01 5.949919819831848145e-01 9.739806503057479858e-02
-2.479820996522903442e-01 -2.634965479373931885e-01 -2.159470319747924805e-01 4.978654682636260986e-01 3.210041522979736328e-01 -3.779152333736419678e-01 -3.211570531129837036e-02 -5.724300742149353027e-01
2.813868522644042969e-01 -4.003785252571105957e-01 -2.724837958812713623e-01 6.084524989128112793e-01 -5.021488666534423828e-01 1.532106399536132812e-01 1.586624830961227417e-01 -1.235147267580032349e-01
-2.590253017842769623e-02 -5.642490386962890625e-01 -1.463729143142700195e-01 7.505567669868469238e-01 -2.504768967628479004e-01 6.234228983521461487e-02 1.577364839613437653e-02 1.712236404418945312e-01
-1.985528618097305298e-01 -5.740807056427001953e-01 -3.140197396278381348e-01 3.189896047115325928e-01 3.605792820453643799e-01 -3.739100098609924316e-01 -1.207027584314346313e-01 -3.824267089366912842e-01
6.598941683769226074e-01 -3.972999155521392822e-01 -2.649979293346405029e-01 4.779702723026275635e-01 -2.564939260482788086e-01 -1.244174614548683167e-01 1.277279853820800781e-01 -1.021262928843498230e-01
6.304724216461181641e-01 -4.951311647891998291e-01 2.241662703454494476e-02 4.642139673233032227e-01 -2.783783972263336182e-01 -1.370535939931869507e-01 -4.511321708559989929e-02 2.074585556983947754e-01
5.318067669868469238e-01 -4.632858633995056152e-01 -2.410451173782348633e-01 6.068639755249023438e-01 -2.628663778305053711e-01 -1.868538185954093933e-02 -8.044875413179397583e-02 1.553668268024921417e-02
-5.110617727041244507e-02 3.301579058170318604e-01 3.530577942728996277e-02 7.939657568931579590e-01 -2.118214368820190430e-01 -1.889284402132034302e-01 2.650917470455169678e-01 -3.254530727863311768e-01
3.212859332561492920e-01 -6.546701788902282715e-01 -2.300614118576049805e-01 4.881932139396667480e-01 -3.136504888534545898e-01 9.092938899993896484e-02 2.238178104162216187e-01 -1.420648396015167236e-01
5.227145552635192871e-01 -3.383696973323822021e-01 -3.104345798492431641e-01 3.333446383476257324e-01 -4.335766285657882690e-02 -2.168201804161071777e-01 5.888426899909973145e-01 -9.571104496717453003e-02
2.998977005481719971e-01 3.061214685440063477e-01 1.046632882207632065e-03 7.210246920585632324e-01 -2.740305960178375244e-01 -1.208133250474929810e-01 -2.831225283443927765e-02 -4.538536667823791504e-01
2.401916384696960449e-01 -6.443256735801696777e-01 -2.144587226212024689e-03 1.411143988370895386e-01 -5.602543950080871582e-01 -3.708952367305755615e-01 1.421532183885574341e-01 -1.886229515075683594e-01
2.900556921958923340e-01 -2.913128435611724854e-01 -1.767638772726058960e-01 2.067834287881851196e-01 5.017364397644996643e-02 -2.744830846786499023e-01 8.240833282470703125e-01 5.289138294756412506e-03
-7.715801149606704712e-02 -6.477609872817993164e-01 9.099327027797698975e-02 4.516554772853851318e-01 -2.849010564386844635e-02 3.108665049076080322e-01 4.100836813449859619e-01 -3.107435107231140137e-01
5.453302264213562012e-01 -3.574447929859161377e-01 -3.830929696559906006e-01 6.307830810546875000e-01 5.215467140078544617e-02 -2.210495620965957642e-02 -5.723705887794494629e-02 -1.539996564388275146e-01
-1.517221182584762573e-01 -7.253472506999969482e-02 6.774178743362426758e-01 4.244612455368041992e-01 -2.315732538700103760e-01 -2.287485003471374512e-01 2.737244069576263428e-01 -3.895893096923828125e-01
2.717754989862442017e-02 4.474382475018501282e-02 3.926241099834442139e-01 3.973105251789093018e-01 -5.692949891090393066e-01 -4.713194966316223145e-01 3.383534252643585205e-01 -1.566147506237030029e-01
2.472842484712600708e-01 -1.332087069749832153e-01 3.933386206626892090e-01 2.212662398815155029e-01 1.503268182277679443e-01 -7.452874779701232910e-01 -7.647083140909671783e-03 -3.732583820819854736e-01
4.087207317352294922e-01 -4.449272751808166504e-01 1.344455182552337646e-01 3.337761461734771729e-01 -2.240320891141891479e-01 3.886999487876892090e-01 4.847312867641448975e-01 -2.631776630878448486e-01
2.754625678062438965e-01 -4.322718381881713867e-01 9.661167114973068237e-02 6.686198115348815918e-01 -4.244160056114196777e-01 6.067789345979690552e-02 1.074216514825820923e-01 2.924467027187347412e-01
7.147601842880249023e-01 -4.742707014083862305e-01 -1.872341781854629517e-01 3.660291433334350586e-01 -8.852564543485641479e-02 -2.748664617538452148e-01 -1.084090322256088257e-01 3.222190076485276222e-03
-2.454934082925319672e-02 -2.676428258419036865e-01 -1.085466742515563965e-01 4.377827048301696777e-01 5.890956521034240723e-01 -3.789910376071929932e-01 -1.379307061433792114e-01 -4.632880687713623047e-01
-1.056651920080184937e-01 -4.484184384346008301e-01 -4.575390815734863281e-01 4.806988239288330078e-01 8.056002110242843628e-02 -2.440654486417770386e-01 -2.729951441287994385e-01 -4.547067880630493164e-01
-1.908017843961715698e-01 -1.702510751783847809e-02 3.739146888256072998e-01 4.456702768802642822e-01 -5.925352573394775391e-01 -3.651144504547119141e-01 1.873587667942047119e-01 -3.245927691459655762e-01
-2.778756618499755859e-02 -2.679255902767181396e-01 3.649818301200866699e-01 4.543227255344390869e-01 -4.174876958131790161e-03 -8.032525330781936646e-02 -4.532413482666015625e-01 -6.131275892257690430e-01
-2.329960279166698456e-02 -5.313790440559387207e-01 8.619006723165512085e-02 3.682667016983032227e-01 2.348997443914413452e-01 -6.633190810680389404e-02 -4.122163355350494385e-01 -5.869790911674499512e-01
1.154567301273345947e-01 -5.312494635581970215e-01 1.351399570703506470e-01 4.872094690799713135e-01 1.044266074895858765e-01 4.354681074619293213e-01 4.501468241214752197e-01 -2.136313319206237793e-01
-2.949778437614440918e-01 -2.270556092262268066e-01 -5.022025480866432190e-02 4.924490153789520264e-01 -5.119566619396209717e-02 -3.669126927852630615e-01 6.226125955581665039e-01 -3.025119602680206299e-01
1.916537177748978138e-03 5.486230365931987762e-03 5.542020797729492188e-01 4.353306889533996582e-01 2.967248260974884033e-01 -5.080469846725463867e-01 1.405484229326248169e-01 -3.706782162189483643e-01
4.850158393383026123e-01 -2.608399689197540283e-01 -2.092293649911880493e-01 2.954836189746856689e-01 4.611140489578247070e-01 -6.107565388083457947e-02 -4.075128119438886642e-03 -5.909835696220397949e-01
-1.899151504039764404e-01 -8.763099312782287598e-01 -3.529328107833862305e-02 1.486624032258987427e-01 -6.915145367383956909e-02 -2.575544118881225586e-01 8.925005793571472168e-02 -3.059166967868804932e-01
6.969408988952636719e-01 -5.140779018402099609e-01 -5.980441719293594360e-02 4.507823586463928223e-01 -7.271425426006317139e-02 -3.606647253036499023e-03 -1.864795684814453125e-01 -5.604412406682968140e-02
2.530884146690368652e-01 -5.137068629264831543e-01 -2.159164398908615112e-01 5.622116327285766602e-01 -3.182888627052307129e-01 2.169158607721328735e-01 3.987025916576385498e-01 -4.500659927725791931e-02
-2.355676330626010895e-02 -2.380781024694442749e-01 -4.699657559394836426e-01 5.016878247261047363e-01 3.241980671882629395e-01 -4.037734866142272949e-01 1.221933215856552124e-01 -4.325934052467346191e-01
-9.020484238862991333e-02 4.513746872544288635e-02 1.294918805360794067e-01 5.457857847213745117e-01 -4.874256849288940430e-01 -3.769865930080413818e-01 5.418674349784851074e-01 -4.303994402289390564e-02
1.362534314393997192e-01 -5.047749876976013184e-01 -2.768149077892303467e-01 3.861038982868194580e-01 4.483745396137237549e-01 2.116416767239570618e-02 -6.699228286743164062e-02 -5.431011915206909180e-01
-2.863625586032867432e-01 -2.439412102103233337e-02 -1.078285742551088333e-02 9.244879484176635742e-01 -6.438467651605606079e-03 -1.749749332666397095e-01 -1.784352362155914307e-01 -1.050884183496236801e-02
3.356460928916931152e-01 -1.911704689264297485e-01 -1.558870673179626465e-01 4.977409243583679199e-01 1.662116795778274536e-01 -6.485325694084167480e-01 1.132416725158691406e-02 3.611090183258056641e-01
2.628414034843444824e-01 -6.023973822593688965e-01 -6.984090805053710938e-02 1.284796446561813354e-01 -3.241138756275177002e-01 -2.398410439491271973e-01 6.172628998756408691e-01 -5.531713739037513733e-02
6.075283885002136230e-02 -5.554457902908325195e-01 1.215111091732978821e-01 3.596599400043487549e-01 3.577243983745574951e-01 3.184136450290679932e-01 9.208749979734420776e-02 -5.530232191085815430e-01
-1.860107928514480591e-01 -4.833416044712066650e-01 -9.334362298250198364e-02 4.073298573493957520e-01 -1.784707903861999512e-01 -6.824438571929931641e-01 4.546016082167625427e-02 -2.397958636283874512e-01
1.936230510473251343e-01 -5.088607668876647949e-01 2.099854350090026855e-01 2.252309620380401611e-01 2.871432304382324219e-01 3.486222624778747559e-01 4.735880494117736816e-01 -4.248221218585968018e-01
5.517050027847290039e-01 -6.451625823974609375e-01 9.748956561088562012e-02 4.499702155590057373e-01 -1.469922661781311035e-01 1.096641793847084045e-01 1.535786688327789307e-01 1.009460911154747009e-01
4.806377887725830078e-01 -4.660236239433288574e-01 4.108174443244934082e-01 3.842103779315948486e-01 -3.738886415958404541e-01 2.953688800334930420e-01 8.940576761960983276e-02 -1.979503221809864044e-02
5.785632133483886719e-01 -1.119295880198478699e-01 -2.471649497747421265e-01 5.553483366966247559e-01 -4.577527642250061035e-01 -2.659725844860076904e-01 -1.146460697054862976e-02 -5.313785374164581299e-02
1.188560500741004944e-01 5.550849810242652893e-02 5.120714902877807617e-01 4.067143201828002930e-01 -1.609502285718917847e-01 -5.770541429519653320e-01 -6.184196099638938904e-02 -4.386769533157348633e-01
-1.886686310172080994e-03 -6.029902100563049316e-01 -4.389565810561180115e-02 4.614280164241790771e-01 1.115451008081436157e-01 2.833171188831329346e-01 -7.259985804557800293e-02 -5.688365697860717773e-01
4.588645100593566895e-01 8.366774767637252808e-02 -9.689348936080932617e-02 8.396500945091247559e-01 -3.582668676972389221e-02 -1.069829985499382019e-01 1.186259388923645020e-01 2.030800879001617432e-01
1.334561556577682495e-01 -7.189246416091918945e-01 -2.540605962276458740e-01 1.824278235435485840e-01 -1.661232411861419678e-01 -4.080203175544738770e-01 4.053682088851928711e-01 -9.544075280427932739e-02
-2.156822085380554199e-01 9.311962127685546875e-02 5.247259140014648438e-01 6.154051423072814941e-01 -1.386195719242095947e-01 -1.959476917982101440e-01 1.838138550519943237e-01 -4.464869499206542969e-01
2.214960940182209015e-02 -2.750545144081115723e-01 -1.052262485027313232e-01 3.747140765190124512e-01 5.229198932647705078e-01 -1.803701817989349365e-01 -1.663760393857955933e-01 -6.623531579971313477e-01
-5.539389699697494507e-02 -3.338102623820304871e-02 -1.818234175443649292e-01 3.788782060146331787e-01 -2.174103260040283203e-01 -7.885146141052246094e-01 3.605020642280578613e-01 -1.422126740217208862e-01
6.156836152076721191e-01 1.156231090426445007e-01 -5.367276817560195923e-02 7.499099969863891602e-01 -1.156219914555549622e-01 -1.393351554870605469e-01 5.247222259640693665e-02 8.236077427864074707e-02
3.190294802188873291e-01 -5.129082202911376953e-01 -1.167433410882949829e-01 6.333608627319335938e-01 -3.452434539794921875e-01 -4.419746622443199158e-02 2.294926941394805908e-01 2.157707363367080688e-01
1.062485501170158386e-01 -5.309880152344703674e-02 -3.729888051748275757e-02 3.694228231906890869e-01 -2.470164000988006592e-01 -8.331934809684753418e-01 2.834768891334533691e-01 -1.115331500768661499e-01
1.742297708988189697e-01 -7.711392641067504883e-01 1.168255042284727097e-02 -1.229760888963937759e-02 -3.309890627861022949e-01 -2.082727700471878052e-01 3.310429155826568604e-01 -3.349323272705078125e-01
3.665665388107299805e-01 8.603227138519287109e-02 -5.334100569598376751e-04 4.509659409523010254e-01 8.466234803199768066e-02 -5.793296918272972107e-02 -1.260094195604324341e-01 -7.927513122558593750e-01
-4.027393460273742676e-01 -3.425359725952148438e-01 -4.160685464739799500e-03 7.246450185775756836e-01 -3.440050780773162842e-02 -1.281246691942214966e-01 -3.160461485385894775e-01 -2.790302038192749023e-01
-2.429818809032440186e-01 -2.645122408866882324e-01 -1.636282503604888916e-01 3.064891695976257324e-01 3.582589626312255859e-01 -4.624138772487640381e-01 2.038536667823791504e-01 -6.054344177246093750e-01
-1.253575980663299561e-01 -8.873169869184494019e-02 -2.021855264902114868e-01 4.874862134456634521e-01 1.264458447694778442e-01 -6.057179570198059082e-01 5.472438335418701172e-01 -1.246260479092597961e-01
4.339034855365753174e-01 -7.122466713190078735e-02 -3.842069506645202637e-01 7.018629908561706543e-01 -3.815495967864990234e-01 -1.196433529257774353e-01 7.260601222515106201e-02 3.552256152033805847e-02
-2.718293368816375732e-01 8.057591505348682404e-03 5.144608207046985626e-03 8.058922886848449707e-01 2.282659709453582764e-01 -4.668312668800354004e-01 -7.931574434041976929e-02 -1.507292035967111588e-02
6.197191476821899414e-01 -2.570970952510833740e-01 2.762073874473571777e-01 4.525183141231536865e-01 -2.419124394655227661e-01 3.094023168087005615e-01 2.839407026767730713e-01 -1.841523647308349609e-01
3.870558440685272217e-01 -3.853962123394012451e-01 -3.470838963985443115e-01 2.702589631080627441e-01 1.281242221593856812e-01 -6.776403188705444336e-01 1.625106036663055420e-01 7.828342914581298828e-02
3.051501512527465820e-01 -2.662399709224700928e-01 -2.552929520606994629e-01 3.109222650527954102e-01 1.111780554056167603e-01 -2.416218966245651245e-01 7.767202854156494141e-01 1.079102512449026108e-02
3.195293545722961426e-01 6.421248428523540497e-03 3.354618251323699951e-01 3.069013357162475586e-01 2.962472736835479736e-01 -6.776465773582458496e-01 1.752736270427703857e-01 -3.368213772773742676e-01
-3.254825472831726074e-01 -5.644590258598327637e-01 7.251214119605720043e-04 2.198020368814468384e-01 -4.533755779266357422e-02 -4.349630177021026611e-01 5.173001289367675781e-01 -2.613158822059631348e-01
1.833510398864746094e-01 -4.292320907115936279e-01 -3.544980585575103760e-01 3.225292861461639404e-01 4.554708003997802734e-01 -3.237871229648590088e-01 -6.183007359504699707e-02 -4.861412942409515381e-01
8.505415320396423340e-01 -3.165771663188934326e-01 -9.851340949535369873e-02 1.975510120391845703e-01 -2.696875110268592834e-02 -1.169309988617897034e-01 3.145404532551765442e-02 -3.350181877613067627e-01
2.110246121883392334e-01 5.397177860140800476e-02 5.373055934906005859e-01 5.379769802093505859e-01 4.472694098949432373e-01 -2.440881580114364624e-01 1.710330601781606674e-03 -3.388321697711944580e-01
-9.092126786708831787e-02 -2.268938422203063965e-01 1.238513514399528503e-01 7.412482500076293945e-01 7.375289499759674072e-02 2.197578549385070801e-01 4.814410209655761719e-01 2.999098896980285645e-01
4.448905289173126221e-01 -4.579126834869384766e-01 -3.906993078999221325e-04 6.804681420326232910e-01 5.507337674498558044e-02 3.498085737228393555e-01 -5.891675502061843872e-02 2.193212695419788361e-02
5.140317678451538086e-01 -4.824579954147338867e-01 7.776631414890289307e-02 5.758996605873107910e-01 -3.574813306331634521e-01 1.327968090772628784e-01 -1.076793074607849121e-01 9.096617251634597778e-02
-2.337493449449539185e-01 -9.377919137477874756e-02 6.436741352081298828e-01 5.430775880813598633e-01 -5.493865162134170532e-02 -1.901309937238693237e-01 3.790861070156097412e-01 -2.108137160539627075e-01
4.465877413749694824e-01 1.161976680159568787e-01 8.024648576974868774e-02 7.298364043235778809e-01 6.905205547809600830e-02 -2.344989478588104248e-01 2.308314293622970581e-01 3.673085868358612061e-01
3.899940475821495056e-02 -3.947878181934356689e-01 -3.673833608627319336e-02 8.188477754592895508e-01 8.436796814203262329e-02 -6.055005639791488647e-02 2.167711108922958374e-01 3.361341059207916260e-01
-1.266840845346450806e-01 -3.407504558563232422e-01 -2.938576042652130127e-01 6.530879735946655273e-01 -2.197345644235610962e-01 2.532829642295837402e-01 6.227201968431472778e-02 -4.885190129280090332e-01
-3.179440274834632874e-02 -2.648225128650665283e-01 6.732900738716125488e-01 2.930624186992645264e-01 -6.190497800707817078e-02 -3.208803832530975342e-01 3.798895701766014099e-02 -5.304841995239257812e-01
6.974108219146728516e-01 -1.799715012311935425e-01 1.185748353600502014e-01 6.257829070091247559e-01 -9.097215533256530762e-02 1.674142181873321533e-01 1.540669053792953491e-01 1.245962902903556824e-01
2.803548574447631836e-01 -3.424331247806549072e-01 1.122875511646270752e-01 7.569418549537658691e-01 -2.044083029031753540e-01 3.710805997252464294e-02 1.156363859772682190e-01 4.025414884090423584e-01
-2.760518491268157959e-01 -3.639346063137054443e-01 -1.510191708803176880e-01 6.673474907875061035e-01 3.469965606927871704e-02 2.837388813495635986e-01 1.952690482139587402e-01 -4.509386718273162842e-01
-2.188251353800296783e-02 1.840607970952987671e-01 8.320248126983642578e-02 6.069654226303100586e-01 -3.273901045322418213e-01 -5.178686976432800293e-01 4.519706070423126221e-01 -1.032640859484672546e-01
3.173936903476715088e-01 2.838527858257293701e-01 3.895421326160430908e-01 6.270043253898620605e-01 -1.136727407574653625e-01 -4.061625897884368896e-01 3.088171482086181641e-01 2.352758310735225677e-02
7.153674364089965820e-01 -3.631698191165924072e-01 7.936090975999832153e-02 4.500437080860137939e-01 -1.179975718259811401e-01 1.790691763162612915e-01 3.178489506244659424e-01 -2.241385355591773987e-02
4.121887385845184326e-01 3.226498514413833618e-02 2.399424612522125244e-01 3.117134571075439453e-01 2.195067405700683594e-01 -7.203349471092224121e-01 3.175723552703857422e-02 -3.259564340114593506e-01
6.228483915328979492e-01 -3.896124362945556641e-01 -2.533307969570159912e-01 4.465781450271606445e-01 -9.304244071245193481e-02 -2.715524435043334961e-01 -2.442655861377716064e-01 -2.336457669734954834e-01
5.375915169715881348e-01 -3.848056197166442871e-01 6.461106240749359131e-02 4.919294118881225586e-01 -1.636947095394134521e-01 2.284002006053924561e-01 4.854318499565124512e-01 4.630549252033233643e-02
-1.845570057630538940e-01 1.451048702001571655e-01 -1.910072863101959229e-01 9.302083253860473633e-01 -1.456013182178139687e-03 -1.098247393965721130e-01 9.273654967546463013e-02 -1.498278379440307617e-01
2.734599113464355469e-01 -3.027294278144836426e-01 3.882662057876586914e-01 -5.320580210536718369e-03 3.668419420719146729e-01 -4.414012730121612549e-01 5.229073762893676758e-01 -2.827636599540710449e-01
-3.219445422291755676e-02 -5.086851119995117188e-01 -2.959918379783630371e-01 3.398526906967163086e-01 -4.727963209152221680e-01 -2.580437660217285156e-01 1.969752609729766846e-01 -4.562562108039855957e-01
-1.399575024843215942e-01 -1.408695131540298462e-01 -3.170470595359802246e-01 8.946277499198913574e-01 1.425507664680480957e-01 -1.165320277214050293e-01 1.489364057779312134e-01 6.006059795618057251e-02
-2.272776067256927490e-01 -3.416422605514526367e-01 -4.323005974292755127e-01 4.443660974502563477e-01 -3.304240107536315918e-01 -3.812855780124664307e-01 -8.210680633783340454e-02 -4.312542676925659180e-01
1.953953206539154053e-01 -6.849907040596008301e-01 -1.424456983804702759e-01 3.357035219669342041e-01 5.344565510749816895e-01 -1.511834263801574707e-01 -1.211945116519927979e-01 -1.908730119466781616e-01
4.266609847545623779e-01 -3.407207429409027100e-01 -1.579717844724655151e-01 5.554332137107849121e-01 -3.929585516452789307e-01 -2.969688475131988525e-01 3.582317009568214417e-02 3.528717756271362305e-01
1.934421509504318237e-01 -4.606044888496398926e-01 -2.318496406078338623e-01 7.166770100593566895e-01 -2.458090484142303467e-01 2.552959918975830078e-01 2.369443625211715698e-01 3.609429299831390381e-02
5.468258857727050781e-01 1.817439123988151550e-02 -3.303044736385345459e-01 6.414431333541870117e-01 8.811287581920623779e-02 -3.874696791172027588e-01 1.963803730905056000e-02 -1.477110236883163452e-01
5.338777899742126465e-01 4.344022646546363831e-02 -1.865062266588211060e-01 5.892297625541687012e-01 3.956590294837951660e-01 -3.932759761810302734e-01 1.096264645457267761e-01 -8.877661079168319702e-02
4.856602251529693604e-01 9.506271779537200928e-02 1.153657659888267517e-01 7.814614176750183105e-01 1.563123315572738647e-01 1.615623831748962402e-01 -1.320048421621322632e-01 -2.512860000133514404e-01
1.464941948652267456e-01 -1.078592538833618164e-01 -5.397066473960876465e-01 5.594491362571716309e-01 -9.766541421413421631e-02 -2.356667444109916687e-02 3.451963067054748535e-01 -4.830992221832275391e-01
3.777731657028198242e-01 2.163072526454925537e-01 -1.449663788080215454e-01 8.730928897857666016e-01 -1.132710278034210205e-02 -2.711178176105022430e-02 1.620012819766998291e-01 9.191329590976238251e-03
-1.149556711316108704e-01 -3.915840387344360352e-01 -1.394810825586318970e-01 3.811733424663543701e-01 6.403210163116455078e-01 -4.089316725730895996e-01 4.172503948211669922e-03 -3.024001419544219971e-01
8.527342975139617920e-02 -3.548399806022644043e-01 1.962342299520969391e-02 6.895448565483093262e-01 1.920498162508010864e-01 -3.743207082152366638e-02 -5.437514185905456543e-01 -2.387674599885940552e-01
4.541896283626556396e-03 -6.403275579214096069e-02 3.665826916694641113e-01 3.387826979160308838e-01 -6.801998019218444824e-01 -4.633644819259643555e-01 2.301466166973114014e-01 -1.279715299606323242e-01
-2.861487269401550293e-01 -7.972024381160736084e-02 1.647013984620571136e-02 8.711745738983154297e-01 1.973367482423782349e-01 -2.471874654293060303e-01 -2.257425636053085327e-01 -3.929368034005165100e-02
1.198555976152420044e-01 -3.464990481734275818e-02 6.713104844093322754e-01 4.267369806766510010e-01 2.589377462863922119e-01 -4.133225679397583008e-01 2.629341185092926025e-01 -2.113129049539566040e-01
-4.529484808444976807e-01 -4.661559164524078369e-01 -1.604204326868057251e-01 6.579409241676330566e-01 -8.469744026660919189e-02 3.268058970570564270e-02 8.642825484275817871e-02 -3.212535679340362549e-01
5.519818663597106934e-01 7.561385631561279297e-02 1.262664496898651123e-01 6.982755064964294434e-01 3.636388480663299561e-01 3.161865100264549255e-02 2.272076606750488281e-01 3.479155525565147400e-02
1.469531655311584473e-01 1.422994732856750488e-01 2.566208131611347198e-02 7.430176734924316406e-01 8.214503526687622070e-03 1.195490732789039612e-01 -1.799356937408447266e-02 -6.250908970832824707e-01
-1.797121465206146240e-01 -5.522021651268005371e-01 6.241550436243414879e-04 5.588999390602111816e-01 3.205706775188446045e-01 2.815005779266357422e-01 2.614378035068511963e-01 -3.163050115108489990e-01
7.653754949569702148e-02 -6.719996333122253418e-01 1.262006461620330811e-01 5.279132127761840820e-01 1.802594661712646484e-01 3.905096650123596191e-02 -4.372929930686950684e-01 -1.506520807743072510e-01
2.740113735198974609e-01 -9.575090557336807251e-02 8.994311094284057617e-02 5.198335647583007812e-01 2.990212738513946533e-01 4.561938345432281494e-02 7.237251400947570801e-01 1.488618403673171997e-01
-8.518978953361511230e-02 -4.765410423278808594e-01 -1.838239431381225586e-01 6.250627040863037109e-01 -3.546033501625061035e-01 7.625837624073028564e-02 2.173401862382888794e-01 -4.029404819011688232e-01
3.289532065391540527e-01 -2.027448862791061401e-01 -1.569958776235580444e-01 3.558800518512725830e-01 1.424636840820312500e-01 -1.010368093848228455e-01 8.177134394645690918e-01 1.505067292600870132e-02
-4.937903583049774170e-01 -2.695913314819335938e-01 4.250833690166473389e-01 5.115772485733032227e-01 2.548628151416778564e-01 -1.190051957964897156e-01 2.606517374515533447e-01 -3.066395223140716553e-01
6.530589461326599121e-01 -3.060170710086822510e-01 -4.076214134693145752e-01 5.145151019096374512e-01 8.796802163124084473e-02 -1.494313031435012817e-01 7.971066981554031372e-02 -1.120920702815055847e-01
1.440980583429336548e-01 -2.233235090970993042e-01 6.719584465026855469e-01 5.638053417205810547e-01 2.516576647758483887e-01 -2.907945215702056885e-01 -5.629044026136398315e-02 -9.431878477334976196e-02
2.497786432504653931e-01 -1.839696466922760010e-01 -8.678033947944641113e-03 8.802266120910644531e-01 1.550938934087753296e-01 9.971829503774642944e-02 -2.886302955448627472e-02 3.066934943199157715e-01
6.719070076942443848e-01 1.378814782947301865e-02 2.518907189369201660e-02 5.458511710166931152e-01 1.416637748479843140e-01 -2.488166391849517822e-01 3.448585271835327148e-01 2.210363745689392090e-01
-1.434832215309143066e-01 -3.034006953239440918e-01 6.729074716567993164e-01 4.172243177890777588e-01 1.876960098743438721e-01 4.881464689970016479e-02 -1.030811145901679993e-01 -4.606969356536865234e-01
1.976785212755203247e-01 -5.107995271682739258e-01 3.837405443191528320e-01 2.607592344284057617e-01 -2.074724733829498291e-01 3.841740787029266357e-01 4.797620475292205811e-01 -2.528809905052185059e-01
-1.886719614267349243e-01 -2.866676151752471924e-01 4.335160553455352783e-01 5.799695253372192383e-01 3.100387156009674072e-01 -4.126428067684173584e-01 -2.485640943050384521e-01 -1.724570244550704956e-01
1.909670978784561157e-01 -2.568322978913784027e-02 5.767554640769958496e-01 2.954522669315338135e-01 -4.536883533000946045e-01 -3.061665594577789307e-01 -1.065363287925720215e-01 -4.816763103008270264e-01
-2.842234969139099121e-01 -3.665844798088073730e-01 -4.757446348667144775e-01 6.037945151329040527e-01 1.801785081624984741e-01 -2.060241103172302246e-01 5.384813249111175537e-02 -3.407672345638275146e-01
6.555601954460144043e-01 -1.766985356807708740e-01 4.116372764110565186e-02 6.560787558555603027e-01 -1.404124498367309570e-01 8.386866748332977295e-02 1.112494319677352905e-01 2.603049278259277344e-01
4.871438741683959961e-01 1.988023966550827026e-01 -6.116783246397972107e-02 7.848095893859863281e-01 1.847595423460006714e-01 -1.841222867369651794e-02 9.068572521209716797e-02 -2.465805113315582275e-01
5.607243776321411133e-01 -3.081899881362915039e-02 -3.001710586249828339e-02 4.763197004795074463e-01 1.045543625950813293e-01 6.763016432523727417e-02 6.386296153068542480e-01 -1.830401271581649780e-01
6.471413373947143555e-01 -3.922698497772216797e-01 2.652727365493774414e-01 2.504352927207946777e-01 -2.367809712886810303e-01 2.759229838848114014e-01 3.603824377059936523e-01 -1.793620735406875610e-01
6.555333733558654785e-01 2.662323415279388428e-01 1.018112003803253174e-01 6.019340157508850098e-01 -5.093812197446823120e-02 -9.450593590736389160e-02 2.810848057270050049e-01 -1.901883780956268311e-01
7.269507050514221191e-01 -3.443440794944763184e-01 -9.516220539808273315e-02 4.336310923099517822e-01 1.594040542840957642e-01 1.167581081390380859e-01 2.784296274185180664e-01 -1.982744783163070679e-01
-8.599801920354366302e-03 -1.364622116088867188e-01 -4.593693614006042480e-01 5.751687288284301758e-01 -2.889880537986755371e-01 1.030583959072828293e-02 4.197546541690826416e-01 -4.238521456718444824e-01
-3.252305686473846436e-01 -5.627858042716979980e-01 -1.050858497619628906e-01 4.283135831356048584e-01 -4.202748239040374756e-01 -2.644531726837158203e-01 3.652590811252593994e-01 -5.496501550078392029e-02
4.122475162148475647e-02 -1.634619832038879395e-01 9.643879532814025879e-02 2.194292396306991577e-01 7.092850655317306519e-02 -7.220727205276489258e-01 6.203294992446899414e-01 -5.387387052178382874e-02
7.713983058929443359e-01 2.969197696074843407e-03 -1.414426416158676147e-01 4.400649964809417725e-01 -1.798969656229019165e-01 -2.952049672603607178e-01 -3.440464287996292114e-02 -2.656692266464233398e-01
4.530961439013481140e-02 -7.669677138328552246e-01 -2.171119209378957748e-03 4.801788330078125000e-01 2.142481654882431030e-01 1.942910104990005493e-01 -1.045935675501823425e-01 -2.907578945159912109e-01
3.781537413597106934e-01 -4.401007294654846191e-01 -7.234572619199752808e-02 3.606666997075080872e-02 1.466097831726074219e-01 -5.147126913070678711e-01 6.085069775581359863e-01 -8.487383835017681122e-03
5.940266847610473633e-01 -5.688327550888061523e-01 -2.645996166393160820e-03 4.842231273651123047e-01 -2.048301845788955688e-01 1.744739264249801636e-01 -9.426368027925491333e-02 -8.832045644521713257e-02
6.452305316925048828e-01 -2.075694352388381958e-01 2.503203786909580231e-02 5.037289261817932129e-01 -1.791480332612991333e-01 1.684687435626983643e-01 1.689523905515670776e-01 -4.440746903419494629e-01
1.889599412679672241e-01 1.404793560504913330e-01 2.333981543779373169e-01 3.960087895393371582e-01 1.230884864926338196e-01 -7.181047797203063965e-01 4.154316186904907227e-01 -1.727812141180038452e-01
-2.387125343084335327e-01 -5.235089063644409180e-01 -3.734674453735351562e-01 6.196972727775573730e-01 -7.179849781095981598e-03 -8.712410181760787964e-02 3.708907961845397949e-01 1.581179164350032806e-02
3.706401884555816650e-01 -2.850348353385925293e-01 -3.687073290348052979e-01 5.151995420455932617e-01 -5.240820050239562988e-01 -2.891201376914978027e-01 -7.232866436243057251e-02 -1.285350918769836426e-01
1.175118610262870789e-01 -6.853447556495666504e-01 3.446013629436492920e-01 4.759696125984191895e-01 1.303060166537761688e-02 2.169582247734069824e-02 2.630084455013275146e-01 3.184061050415039062e-01
-1.533495336771011353e-01 -4.763004779815673828e-01 -3.678157925605773926e-01 3.125140070915222168e-01 1.398811042308807373e-01 -5.286890864372253418e-01 -1.971592754125595093e-01 -4.227501749992370605e-01
-2.461488693952560425e-01 -1.898303478956222534e-01 -1.029025912284851074e-01 4.217891395092010498e-01 -5.644600391387939453e-01 -5.534313321113586426e-01 2.734068632125854492e-01 -1.233996823430061340e-01
5.073680877685546875e-01 -3.784538209438323975e-01 -3.490005433559417725e-02 1.507548242807388306e-01 -7.089606672525405884e-02 -2.895347177982330322e-01 6.944797039031982422e-01 6.516539305448532104e-02
-3.969333469867706299e-01 -1.111867651343345642e-01 -1.478595193475484848e-02 8.591593503952026367e-01 9.906247258186340332e-03 -2.758377492427825928e-01 -2.701090089976787567e-02 1.216301620006561279e-01
5.203359574079513550e-02 -4.805390536785125732e-01 -1.418939083814620972e-01 1.653978824615478516e-01 4.113624095916748047e-01 -6.817731857299804688e-01 1.986928731203079224e-01 -2.130066007375717163e-01
4.142224192619323730e-01 -2.588500082492828369e-01 -2.143170684576034546e-01 6.505213379859924316e-01 -3.773516416549682617e-01 -2.899722158908843994e-01 -3.272855281829833984e-02 2.544745802879333496e-01
5.584269165992736816e-01 -4.702841863036155701e-02 -3.221725821495056152e-01 7.177940607070922852e-01 8.306913077831268311e-03 -5.604129657149314880e-02 2.521507740020751953e-01 1.160504948347806931e-02
6.716846227645874023e-01 -3.890497842803597450e-03 -2.742377854883670807e-02 5.667536854743957520e-01 3.379598259925842285e-01 6.106176879256963730e-03 3.244187235832214355e-01 -8.579788357019424438e-02
-1.026036292314529419e-01 -4.650572538375854492e-01 -3.014694452285766602e-01 3.758581876754760742e-01 4.136306345462799072e-01 -4.366575479507446289e-01 -9.912744164466857910e-02 -4.116487801074981689e-01
1.550986617803573608e-01 1.154037043452262878e-01 6.567833572626113892e-02 5.200516581535339355e-01 -3.195374086499214172e-02 -2.160500735044479370e-01 7.953028678894042969e-01 -8.748662471771240234e-02
3.196808099746704102e-01 -4.057095944881439209e-02 1.828405112028121948e-01 6.376234889030456543e-01 4.370925575494766235e-02 4.433217346668243408e-01 4.475195109844207764e-01 -2.396777272224426270e-01
-7.623018324375152588e-02 -7.833210229873657227e-01 -2.958030700683593750e-01 4.598737955093383789e-01 -7.207483053207397461e-02 -1.066282317042350769e-01 -1.017567440867424011e-01 -2.338698804378509521e-01
-1.401390284299850464e-01 -2.500346899032592773e-01 -3.848587870597839355e-01 2.645381391048431396e-01 -7.565551996231079102e-02 -7.620961070060729980e-01 1.458439826965332031e-01 -3.032529056072235107e-01
-2.573221921920776367e-01 -2.308229058980941772e-01 -1.808125525712966919e-01 8.149369359016418457e-01 3.854900300502777100e-01 -3.025373630225658417e-02 1.303774714469909668e-01 -1.310520619153976440e-01
1.831581443548202515e-01 -5.456117987632751465e-01 1.781802326440811157e-01 5.647255778312683105e-01 -4.908143281936645508e-01 1.622492969036102295e-01 5.230680108070373535e-02 -2.194040119647979736e-01
4.769076406955718994e-01 -6.036027669906616211e-01 6.509353965520858765e-02 2.890024483203887939e-01 2.634009718894958496e-01 2.071540206670761108e-01 -2.112371623516082764e-01 -4.044123291969299316e-01
-2.638004720211029053e-01 -1.992715746164321899e-01 -6.918868422508239746e-02 3.629912436008453369e-01 -4.464240074157714844e-01 -6.915473341941833496e-01 2.403673678636550903e-01 -1.372653990983963013e-01
3.811645209789276123e-01 -2.644012868404388428e-01 -1.401374042034149170e-01 8.010756969451904297e-01 -2.904663681983947754e-01 6.355484016239643097e-03 7.489135861396789551e-02 1.828246712684631348e-01
3.506492078304290771e-02 -3.373776972293853760e-01 8.574729412794113159e-02 6.164179444313049316e-01 3.544028997421264648e-01 -1.394948810338973999e-01 -2.085441164672374725e-02 -5.934036374092102051e-01
5.129921436309814453e-01 1.904897987842559814e-01 -7.518713176250457764e-02 4.317385256290435791e-01 -2.120172083377838135e-01 -1.256197541952133179e-01 7.518247514963150024e-02 -6.649191975593566895e-01
-1.335128094069659710e-03 3.783398121595382690e-02 2.632450163364410400e-01 5.419653058052062988e-01 -4.627899229526519775e-01 -5.502231717109680176e-01 2.889038026332855225e-01 -1.875020861625671387e-01
2.856078445911407471e-01 -7.066193502396345139e-03 6.620115637779235840e-01 4.153548479080200195e-01 -4.281422868371009827e-02 -4.937764406204223633e-01 -1.521207988262176514e-01 -1.970030516386032104e-01
1.276264339685440063e-01 -2.526595257222652435e-02 3.277160823345184326e-01 2.309847921133041382e-01 -5.160568952560424805e-01 -3.186090290546417236e-01 2.509539425373077393e-01 -6.257132291793823242e-01
9.189551323652267456e-02 -4.533948302268981934e-01 -3.810987472534179688e-01 6.361379623413085938e-01 2.744139432907104492e-01 2.105052769184112549e-01 2.318308502435684204e-01 -2.504386007785797119e-01
5.370023250579833984e-01 -1.325255483388900757e-01 -1.115834265947341919e-01 3.808179199695587158e-01 -1.541278064250946045e-01 -2.104328423738479614e-01 6.785326600074768066e-01 9.026900678873062134e-02
6.095930933952331543e-01 -7.489904761314392090e-02 -1.252035200595855713e-01 7.263253331184387207e-01 -4.721930623054504395e-02 -1.421257108449935913e-01 2.179929167032241821e-01 -9.803986549377441406e-02
1.491355448961257935e-01 -5.226991176605224609e-01 4.572429656982421875e-01 2.402822673320770264e-01 -5.193083882331848145e-01 1.540890187025070190e-01 3.419711887836456299e-01 -1.654348373413085938e-01
2.159467935562133789e-01 -2.158648706972599030e-02 2.616825886070728302e-02 7.725375890731811523e-01 2.862661778926849365e-01 1.580589450895786285e-02 5.196267366409301758e-01 -5.649651587009429932e-02
3.090894222259521484e-01 -3.107951581478118896e-01 -1.584931015968322754e-01 3.570187091827392578e-01 6.429324150085449219e-01 -3.344788849353790283e-01 -3.384286304935812950e-03 -3.606076240539550781e-01
6.831065416336059570e-01 -1.837923079729080200e-01 2.252469304949045181e-03 4.494220912456512451e-01 -4.569199383258819580e-01 8.477126061916351318e-02 1.878752373158931732e-02 -2.851063907146453857e-01
2.682719826698303223e-01 1.852547377347946167e-01 9.956465661525726318e-02 7.863122820854187012e-01 1.331982314586639404e-01 1.097830459475517273e-01 -1.388961970806121826e-01 -4.652144610881805420e-01
6.128771230578422546e-02 -6.688039302825927734e-01 1.990738958120346069e-01 2.146896272897720337e-01 -6.000563502311706543e-01 -3.168233633041381836e-01 -4.015504568815231323e-02 -3.414478898048400879e-02
4.139173924922943115e-01 -3.039566576480865479e-01 -1.021760925650596619e-01 2.094092071056365967e-01 1.864068061113357544e-01 -1.388685554265975952e-01 -9.299126267433166504e-02 -7.869632244110107422e-01
1.685069799423217773e-01 -1.722277849912643433e-01 -1.424432098865509033e-01 5.130701065063476562e-01 2.274698466062545776e-01 -7.385773062705993652e-01 -2.523799054324626923e-02 2.460406273603439331e-01
1.077127158641815186e-01 1.943013370037078857e-01 1.345877498388290405e-01 8.169570565223693848e-01 -9.859544038772583008e-02 2.127714082598686218e-02 -1.691981106996536255e-01 -4.757209718227386475e-01
3.413137495517730713e-01 -2.143991589546203613e-01 1.578403562307357788e-01 6.921270489692687988e-01 -4.123078584671020508e-01 -2.542934417724609375e-01 -1.269775182008743286e-01 2.877471148967742920e-01
2.955066263675689697e-01 1.584896743297576904e-01 4.427795112133026123e-02 4.733685255050659180e-01 9.321363270282745361e-02 -7.494745850563049316e-01 2.885325551033020020e-01 -8.869349956512451172e-02
2.227318733930587769e-01 -6.411285400390625000e-01 -1.764269196428358555e-03 5.978627204895019531e-01 -5.536382272839546204e-02 3.512606918811798096e-01 1.136313471943140030e-02 -2.352092415094375610e-01
-3.722293376922607422e-01 -5.871537923812866211e-01 -1.670446097850799561e-01 2.469201236963272095e-01 5.300855264067649841e-02 -5.700665712356567383e-01 1.031025797128677368e-01 -2.990089654922485352e-01
1.426838040351867676e-01 1.666910499334335327e-01 3.672180324792861938e-02 7.098954916000366211e-01 7.768232375383377075e-02 -2.255059219896793365e-02 1.024348288774490356e-01 -6.553770899772644043e-01
-1.157484576106071472e-01 -5.699442625045776367e-01 -1.515165567398071289e-01 7.064322233200073242e-01 3.011037409305572510e-01 1.499509513378143311e-01 1.627423167228698730e-01 -1.132519729435443878e-02
-2.132621966302394867e-02 -7.474733591079711914e-01 6.250857561826705933e-02 5.019090175628662109e-01 -2.245558500289916992e-01 -2.151553183794021606e-01 1.262546479701995850e-01 2.689821422100067139e-01
-1.996112428605556488e-02 1.777526736259460449e-02 1.465301960706710815e-01 7.752643227577209473e-01 -1.183192655444145203e-01 -1.248091086745262146e-01 5.688841342926025391e-01 1.535376608371734619e-01
1.335511505603790283e-01 -9.027298092842102051e-01 2.054556310176849365e-01 5.535817518830299377e-02 6.092647463083267212e-02 -5.748889595270156860e-02 7.162424176931381226e-02 -3.313901722431182861e-01
-3.763954043388366699e-01 -5.732366070151329041e-02 2.364866286516189575e-01 6.458076238632202148e-01 1.061993688344955444e-01 -4.661805331707000732e-01 2.094787359237670898e-01 -3.310035169124603271e-01
5.841740369796752930e-01 -2.278249152004718781e-02 -7.838267832994461060e-03 6.780569553375244141e-01 3.630759119987487793e-01 -1.589115243405103683e-03 2.086859047412872314e-01 -1.517316997051239014e-01
6.036210060119628906e-01 -4.984470903873443604e-01 -1.260503381490707397e-01 5.174263119697570801e-01 1.046133935451507568e-01 2.300637774169445038e-02 2.095580399036407471e-01 -2.195119112730026245e-01
-2.340968847274780273e-01 -3.932712972164154053e-01 1.407758593559265137e-01 3.310698270797729492e-01 -3.786582946777343750e-01 -6.083219647407531738e-01 -1.615623831748962402e-01 -3.486704528331756592e-01
3.498315215110778809e-01 -2.485689222812652588e-01 2.914102673530578613e-01 5.609087944030761719e-01 -3.410538136959075928e-01 -9.249648451805114746e-02 5.397604703903198242e-01 -8.838516660034656525e-03
4.213228225708007812e-01 -1.407070457935333252e-01 -1.708363890647888184e-01 4.331509172916412354e-01 3.486904501914978027e-01 -9.609503298997879028e-02 4.947549402713775635e-01 -4.585650265216827393e-01
1.423919051885604858e-01 -1.395304054021835327e-01 6.730951368808746338e-02 6.472635269165039062e-01 -1.796978116035461426e-01 2.351031601428985596e-01 7.387592643499374390e-02 -6.661477684974670410e-01
5.681554079055786133e-01 -2.175595760345458984e-01 -1.433766335248947144e-01 6.452425122261047363e-01 1.797334104776382446e-01 4.981639608740806580e-02 3.433324396610260010e-01 -2.007725387811660767e-01
-3.619258105754852295e-02 -4.398477375507354736e-01 6.248433515429496765e-02 4.928265213966369629e-01 1.995978653430938721e-01 -5.845342874526977539e-01 4.177443683147430420e-01 -4.910916835069656372e-02
2.589022181928157806e-02 -1.261599957942962646e-01 -2.581448853015899658e-01 2.779357433319091797e-01 -3.529653549194335938e-01 -7.828938364982604980e-01 2.618409693241119385e-01 -1.829167306423187256e-01
-1.089928001165390015e-01 -4.728308618068695068e-01 3.964776918292045593e-02 5.477227568626403809e-01 1.223724707961082458e-01 -5.790790170431137085e-02 -1.716109812259674072e-01 -6.443607211112976074e-01
6.924326419830322266e-01 7.368913292884826660e-02 -4.574287682771682739e-02 5.127581357955932617e-01 3.213540613651275635e-01 -1.803609579801559448e-01 3.026345074176788330e-01 -1.506910324096679688e-01
6.431344151496887207e-01 -3.497263193130493164e-01 -2.669540643692016602e-01 4.524665176868438721e-01 1.668220460414886475e-01 -2.153210639953613281e-01 3.318416774272918701e-01 -6.137862801551818848e-02
2.847011387348175049e-02 -4.394772052764892578e-01 2.196985334157943726e-01 3.484673500061035156e-01 -6.655272841453552246e-01 -2.979848682880401611e-01 2.328812843188643456e-03 -3.234584033489227295e-01
3.252238929271697998e-01 -3.418287336826324463e-01 -2.044445425271987915e-01 8.129864335060119629e-01 -1.259549707174301147e-01 4.942592605948448181e-02 -1.401709914207458496e-01 1.915274411439895630e-01
-3.266524896025657654e-02 -2.336818128824234009e-01 4.927721619606018066e-01 2.629337608814239502e-01 1.537450999021530151e-01 -5.251504182815551758e-01 -2.586829066276550293e-01 -5.157808661460876465e-01
6.617840528488159180e-01 -2.602632157504558563e-02 -2.142658680677413940e-01 6.874625086784362793e-01 -9.629017114639282227e-02 -1.281288713216781616e-01 -1.055545061826705933e-01 -7.758600264787673950e-02
3.613533079624176025e-01 -1.364816166460514069e-02 5.903676897287368774e-02 7.657877206802368164e-01 3.375765085220336914e-01 9.448947012424468994e-02 3.883714079856872559e-01 7.485182583332061768e-02
5.870919823646545410e-01 -1.933698542416095734e-02 -3.045028820633888245e-02 6.966372728347778320e-01 -3.172465786337852478e-02 -2.619015574455261230e-01 3.094907104969024658e-01 -5.774929374456405640e-02
1.134302318096160889e-01 -3.331285417079925537e-01 1.300647482275962830e-02 4.037742614746093750e-01 -2.688123285770416260e-01 -2.023249398916959763e-03 5.639900565147399902e-01 -5.679852366447448730e-01
4.465656578540802002e-01 -5.890560150146484375e-01 7.818660140037536621e-02 6.343615800142288208e-02 -3.770308494567871094e-01 -9.488248825073242188e-02 4.201745986938476562e-01 -3.402250111103057861e-01
1.909320652484893799e-01 -4.294691607356071472e-03 -2.262870669364929199e-01 4.086316823959350586e-01 -1.758392304182052612e-01 -2.904301285743713379e-01 6.887211799621582031e-01 -3.946324884891510010e-01
-1.890058219432830811e-01 -9.712978452444076538e-02 -5.133108049631118774e-02 6.636041998863220215e-01 2.222343720495700836e-02 -3.933807834982872009e-02 5.335258841514587402e-01 -4.744956195354461670e-01
7.322123646736145020e-02 -4.001916572451591492e-02 -1.220049485564231873e-01 8.564671874046325684e-01 -1.479568183422088623e-01 -3.189435005187988281e-01 3.261983692646026611e-01 1.208082139492034912e-01
-1.457312405109405518e-01 -4.051274657249450684e-01 5.803225040435791016e-01 2.930560708045959473e-01 4.743928462266921997e-02 -2.049520611763000488e-01 4.413845539093017578e-01 -3.910270333290100098e-01
-6.882200390100479126e-02 -2.605984807014465332e-01 2.742016613483428955e-01 2.414467632770538330e-01 -3.728641867637634277e-01 -7.745943069458007812e-01 -3.850720077753067017e-02 -2.310020029544830322e-01
9.147422015666961670e-02 -8.059443235397338867e-01 -2.056266069412231445e-01 3.435281813144683838e-01 -1.070375293493270874e-01 -2.610992193222045898e-01 -2.195671051740646362e-01 -2.322772592306137085e-01
2.681176960468292236e-01 -1.999527066946029663e-01 -7.847016304731369019e-02 1.817150264978408813e-01 1.768299490213394165e-01 -4.992001056671142578e-01 6.616403460502624512e-01 -3.615470528602600098e-01
-1.745974123477935791e-01 -4.922585189342498779e-01 -3.102032542228698730e-01 6.416927576065063477e-01 3.852269798517227173e-02 -2.747761309146881104e-01 3.727859258651733398e-01 -5.697628483176231384e-02
-7.119534164667129517e-02 -6.933134794235229492e-02 -2.689837813377380371e-01 8.328838348388671875e-01 -1.534275114536285400e-01 -2.816743850708007812e-01 7.327868044376373291e-02 -3.403327465057373047e-01
5.674042701721191406e-01 -7.759050000458955765e-03 1.119034886360168457e-01 6.066997051239013672e-01 -2.155772745609283447e-01 -2.867193520069122314e-01 1.454017907381057739e-01 -3.841381072998046875e-01
3.495366275310516357e-01 -5.109174847602844238e-01 3.316726684570312500e-01 2.648343741893768311e-01 4.690462723374366760e-02 3.555896878242492676e-01 1.702328771352767944e-01 -5.282238125801086426e-01
-4.109155237674713135e-01 -3.663462698459625244e-01 4.483241736888885498e-01 3.074366450309753418e-01 2.300342768430709839e-01 -1.705686450004577637e-01 2.175715267658233643e-01 -5.216131210327148438e-01
4.287393987178802490e-01 -4.087920486927032471e-01 3.193113207817077637e-01 6.769868731498718262e-01 -7.535516470670700073e-02 1.713771820068359375e-01 -1.676462441682815552e-01 -1.601459234952926636e-01
-3.069008588790893555e-01 -5.243189930915832520e-01 2.063746942440047860e-04 2.997416853904724121e-01 -1.343225091695785522e-01 -4.869299829006195068e-01 3.664266467094421387e-01 -3.894156217575073242e-01
2.671454250812530518e-01 -4.707622528076171875e-01 -2.872625291347503662e-01 4.814958870410919189e-01 -2.867199778556823730e-01 -5.077938437461853027e-01 2.206938266754150391e-01 6.236667558550834656e-02
1.565533876419067383e-01 7.836683839559555054e-02 8.512029051780700684e-02 3.508735597133636475e-01 -3.477118611335754395e-01 -6.356611847877502441e-01 5.508045554161071777e-01 -1.031388044357299805e-01
2.162925004959106445e-01 1.969449967145919800e-01 1.204728186130523682e-01 6.650497913360595703e-01 -1.975760906934738159e-01 -5.184556245803833008e-01 3.379117548465728760e-01 -1.887017637491226196e-01
