# Supplementary material for: Where is your field going? A machine learning approach to study the relative motion of the domains of physics
Source: PLoS One. 2020 Jun 18;15(6):e0233997. doi: 10.1371/journal.pone.0233997 (PMC7302634; doi:10.1371/journal.pone.0233997)
Supplement: S14 Data — (ZIP) [file pone.0233997.s014.zip › 13/Pacs4Run_13_VS_500_embeddings1988-1992ED8.txt]

-1.078583523631095886e-01 5.157561898231506348e-01 -2.890568673610687256e-01 -1.270294934511184692e-01 -1.679266244173049927e-01 4.121470749378204346e-01 2.053191512823104858e-01 6.184265613555908203e-01
-5.691325664520263672e-02 -3.813482820987701416e-01 -2.074122875928878784e-01 -4.282967150211334229e-01 -3.347396254539489746e-01 4.007013440132141113e-01 3.692954480648040771e-01 4.646344482898712158e-01
1.315351575613021851e-01 -2.678730487823486328e-01 -6.890726089477539062e-02 -4.705893695354461670e-01 -2.195382723584771156e-03 1.817536801099777222e-01 8.008014559745788574e-01 1.020677685737609863e-01
-5.059654824435710907e-03 2.197062969207763672e-01 -4.454741179943084717e-01 -9.869715198874473572e-03 -1.063550189137458801e-01 -3.219746351242065430e-01 5.940237641334533691e-01 5.341495275497436523e-01
-3.624506294727325439e-01 -1.234629154205322266e-01 -2.830820381641387939e-01 -7.796797156333923340e-02 2.368008643388748169e-01 -1.953954845666885376e-01 7.001663446426391602e-01 4.274168610572814941e-01
9.205547720193862915e-02 1.582964658737182617e-01 1.733075827360153198e-02 -4.752661883831024170e-01 -2.012441605329513550e-01 1.983687654137611389e-02 1.307414323091506958e-01 8.260167241096496582e-01
3.378581255674362183e-02 -4.344018697738647461e-01 -4.870362579822540283e-01 -1.089605614542961121e-01 -1.782197058200836182e-01 4.785899221897125244e-01 1.710327863693237305e-01 5.205903053283691406e-01
-6.602459549903869629e-01 -2.010175026953220367e-03 9.794604778289794922e-02 6.206906959414482117e-02 1.225164830684661865e-01 5.431076288223266602e-01 6.307335570454597473e-03 4.905195534229278564e-01
7.213275134563446045e-02 3.015449643135070801e-01 1.519315689802169800e-01 -4.470218420028686523e-01 -1.916110068559646606e-01 -1.331662088632583618e-01 6.255956292152404785e-01 4.849102497100830078e-01
-3.915814161300659180e-01 1.909356266260147095e-01 -2.306274026632308960e-01 -2.249873429536819458e-02 -5.243210792541503906e-01 6.877945736050605774e-03 4.674258828163146973e-01 5.128989815711975098e-01
-7.275179624557495117e-01 1.087931320071220398e-01 -2.119350582361221313e-01 -2.610291242599487305e-01 -2.552967369556427002e-01 2.246734499931335449e-01 4.796465039253234863e-01 -1.066062413156032562e-02
-1.438561528921127319e-01 -3.774605095386505127e-01 -2.256867140531539917e-01 -5.793793201446533203e-01 -3.135513886809349060e-02 6.442506611347198486e-02 3.911209702491760254e-01 5.404669642448425293e-01
-2.070171833038330078e-01 3.613342642784118652e-01 -3.360635936260223389e-01 -1.159736812114715576e-01 -3.338714241981506348e-01 -2.304646223783493042e-01 5.951230525970458984e-01 4.259544909000396729e-01
-5.673050507903099060e-02 -2.278042286634445190e-01 -4.143297970294952393e-01 -4.597122669219970703e-01 3.467606008052825928e-01 -1.786071509122848511e-01 5.249160528182983398e-01 3.663356602191925049e-01
-2.714241147041320801e-01 -4.390639960765838623e-01 -1.066473200917243958e-01 -1.617319434881210327e-01 1.956572234630584717e-01 2.000315040349960327e-01 2.408986389636993408e-01 7.481273412704467773e-01
1.050101742148399353e-01 -1.704210788011550903e-01 2.144487798213958740e-01 -4.139976501464843750e-01 -3.596448525786399841e-02 1.263621002435684204e-01 6.525776982307434082e-01 5.472007989883422852e-01
-1.208117976784706116e-01 -1.454874128103256226e-01 -1.425476223230361938e-01 -6.173439025878906250e-01 2.139657139778137207e-01 -1.490162312984466553e-01 6.642544269561767578e-01 2.314813137054443359e-01
-3.597338199615478516e-01 2.008212208747863770e-01 5.893336981534957886e-02 -6.217859387397766113e-01 -2.127901166677474976e-01 6.135093569755554199e-01 7.894978672266006470e-02 1.107477992773056030e-01
-1.013051643967628479e-01 -4.123129546642303467e-01 -4.219815731048583984e-01 -6.288531422615051270e-02 -1.360251102596521378e-03 5.237516388297080994e-02 5.273545980453491211e-01 5.973815321922302246e-01
-3.017762601375579834e-01 -3.662866353988647461e-01 -1.733638346195220947e-01 1.217499747872352600e-01 -7.687363028526306152e-02 2.645500898361206055e-01 3.955323398113250732e-01 7.053685784339904785e-01
-2.592291235923767090e-01 -3.190554678440093994e-01 -2.362913787364959717e-01 -5.239875912666320801e-01 -1.401980966329574585e-01 3.926730528473854065e-02 4.270384311676025391e-01 5.450210571289062500e-01
-1.204639822244644165e-01 -4.148524999618530273e-01 1.545744687318801880e-01 -4.102270007133483887e-01 3.598383069038391113e-02 3.297137618064880371e-01 4.770452678203582764e-01 5.325675010681152344e-01
-3.948004543781280518e-01 -6.402750313282012939e-02 2.206835299730300903e-01 -2.770759463310241699e-01 -3.273625671863555908e-01 6.243729591369628906e-01 2.345059067010879517e-01 4.031871259212493896e-01
1.065633520483970642e-01 -2.837587594985961914e-01 -5.552316308021545410e-01 -4.268122911453247070e-01 -1.017938926815986633e-01 8.311688154935836792e-02 8.046756684780120850e-02 6.276375055313110352e-01
-1.350047439336776733e-01 -2.745378315448760986e-01 1.189241111278533936e-01 -3.157473504543304443e-01 -6.392125040292739868e-02 3.779226839542388916e-01 2.210075557231903076e-01 7.725330591201782227e-01
-6.893588900566101074e-01 3.297067880630493164e-01 -5.591816455125808716e-02 1.564416103065013885e-02 -3.184039890766143799e-01 1.597420722246170044e-01 4.026080965995788574e-01 3.517303466796875000e-01
3.221231102943420410e-01 -1.639223545789718628e-01 -4.926581084728240967e-01 1.047548800706863403e-01 -1.260267291218042374e-02 1.746371686458587646e-01 7.172915339469909668e-01 2.655493915081024170e-01
1.744287610054016113e-01 -2.832178771495819092e-01 1.869234442710876465e-01 -2.641234099864959717e-01 1.125279515981674194e-01 2.282974123954772949e-01 5.334427952766418457e-01 6.597857475280761719e-01
7.229369878768920898e-02 1.330602318048477173e-01 -1.273526996374130249e-01 -3.418763875961303711e-01 -1.896798163652420044e-01 -1.481321752071380615e-01 3.878636658191680908e-01 7.972518801689147949e-01
3.027038872241973877e-01 -1.548534333705902100e-01 -5.657285824418067932e-02 -3.474873602390289307e-01 2.448104768991470337e-01 1.426898837089538574e-01 2.810575664043426514e-01 7.753431797027587891e-01
-3.121852874755859375e-01 -3.096018433570861816e-01 -5.239268541336059570e-01 -5.700592994689941406e-01 -4.418465867638587952e-02 -5.863346904516220093e-02 2.932631373405456543e-01 3.403332829475402832e-01
2.283628135919570923e-01 1.824511773884296417e-02 -8.499467745423316956e-03 -4.394013881683349609e-01 -3.535553514957427979e-01 1.786282360553741455e-01 2.934409976005554199e-01 7.150906920433044434e-01
-4.224241077899932861e-01 2.698399126529693604e-02 -5.497387647628784180e-01 -4.512256756424903870e-02 4.966572225093841553e-01 2.534166276454925537e-01 4.496895968914031982e-01 5.892134085297584534e-02
-5.242478251457214355e-01 -1.263016164302825928e-01 -4.350097477436065674e-01 -6.055282354354858398e-01 4.522631317377090454e-02 1.636338531970977783e-01 -8.608108013868331909e-02 3.421737253665924072e-01
2.182088792324066162e-01 -2.159442603588104248e-01 -4.529552906751632690e-02 -5.914451554417610168e-02 2.015077918767929077e-01 2.617366015911102295e-01 8.663683533668518066e-01 2.012403905391693115e-01
4.056217521429061890e-02 4.659798443317413330e-01 2.696099132299423218e-02 -5.389289855957031250e-01 1.637389659881591797e-01 4.432562887668609619e-01 4.912774264812469482e-01 -1.593928039073944092e-01
1.712170988321304321e-02 -2.625733315944671631e-01 -6.767479777336120605e-01 -2.124672085046768188e-01 4.559710156172513962e-03 2.060052752494812012e-02 6.295958757400512695e-01 1.754881143569946289e-01
-1.926897615194320679e-01 5.544087886810302734e-01 -9.063050895929336548e-02 -4.890478849411010742e-01 2.537946701049804688e-01 5.076147913932800293e-01 2.782295048236846924e-01 -9.286352246999740601e-02
-6.199848055839538574e-01 7.913225889205932617e-02 -5.956835746765136719e-01 -3.275939449667930603e-02 2.887938916683197021e-01 1.194322556257247925e-01 3.850614726543426514e-01 8.664055168628692627e-02
4.885378479957580566e-02 -1.714063286781311035e-01 -5.546007752418518066e-01 -2.226253300905227661e-01 -6.352684646844863892e-02 5.417414009571075439e-02 7.695972323417663574e-01 1.088057458400726318e-01
-6.046312451362609863e-01 -1.201029717922210693e-01 -4.973862767219543457e-01 -1.007348150014877319e-01 -1.534298956394195557e-01 -5.760618671774864197e-02 5.467823743820190430e-01 1.913784295320510864e-01
-1.484450995922088623e-01 -3.786421418190002441e-01 -3.029456138610839844e-01 -6.372576355934143066e-01 2.965096943080425262e-02 2.093629539012908936e-02 3.719513118267059326e-01 4.439094364643096924e-01
-5.614564418792724609e-01 1.000752821564674377e-01 -3.123545646667480469e-01 1.357731223106384277e-01 3.277491927146911621e-01 8.834141492843627930e-02 6.591831445693969727e-01 9.489889442920684814e-02
-1.081772446632385254e-01 8.098340034484863281e-01 -7.950998842716217041e-02 -2.612581849098205566e-01 3.438870012760162354e-01 2.010810524225234985e-01 2.529156506061553955e-01 1.876980513334274292e-01
-2.271565794944763184e-01 -4.503393173217773438e-01 -3.098501563072204590e-01 4.402063414454460144e-02 -1.063953340053558350e-01 2.673381567001342773e-01 5.187320709228515625e-01 5.438538193702697754e-01
2.759068310260772705e-01 -3.316413462162017822e-01 -3.595658838748931885e-01 -6.428254246711730957e-01 1.200771480798721313e-01 2.201089859008789062e-01 1.320019811391830444e-01 4.371339678764343262e-01
-2.951434850692749023e-01 3.128486275672912598e-01 -4.180033504962921143e-01 -2.494672685861587524e-01 -1.968328058719635010e-01 -3.266439735889434814e-01 6.098164916038513184e-01 2.464542090892791748e-01
-1.254100501537322998e-01 -2.057708054780960083e-02 -4.467631876468658447e-01 -3.300332129001617432e-01 1.535248160362243652e-01 -2.518160641193389893e-01 6.678521037101745605e-01 3.772558271884918213e-01
3.224629759788513184e-01 -1.157876849174499512e-01 -3.565666973590850830e-01 -3.344657719135284424e-01 -2.735289931297302246e-01 2.013142853975296021e-01 2.115757018327713013e-01 6.953371167182922363e-01
-1.870591342449188232e-01 2.061978727579116821e-01 -3.121861517429351807e-01 -6.442032456398010254e-01 3.840744495391845703e-03 3.754839003086090088e-01 -2.678925991058349609e-01 4.441440701484680176e-01
-1.632619500160217285e-01 -4.286171495914459229e-01 1.430590152740478516e-01 -2.959550619125366211e-01 6.137549504637718201e-02 5.397695302963256836e-01 3.279358744621276855e-01 5.281264781951904297e-01
1.760968714952468872e-01 -1.500389873981475830e-01 -3.987834155559539795e-01 -4.768093526363372803e-01 -1.462933570146560669e-01 3.038559854030609131e-01 -1.491446048021316528e-01 6.512514352798461914e-01
-2.953007519245147705e-01 2.937134206295013428e-01 -3.595892190933227539e-01 7.331541925668716431e-02 5.649699568748474121e-01 5.507999062538146973e-01 1.767058670520782471e-01 1.950742304325103760e-01
-5.558165162801742554e-02 6.574050784111022949e-01 -7.978209853172302246e-02 -4.104093611240386963e-01 5.142719745635986328e-01 1.824513524770736694e-01 2.455639839172363281e-01 1.785003244876861572e-01
-2.203488945960998535e-01 3.106965422630310059e-01 -5.968899130821228027e-01 1.721753478050231934e-01 4.795021116733551025e-01 3.715029358863830566e-01 1.104794591665267944e-01 2.980763912200927734e-01
-1.773081570863723755e-01 -3.948332071304321289e-01 -3.289447724819183350e-01 9.259215556085109711e-03 -2.420957535505294800e-01 3.940104246139526367e-01 4.221872687339782715e-01 5.588213801383972168e-01
-9.130614995956420898e-02 -3.858183026313781738e-01 1.222740709781646729e-01 -2.455906718969345093e-01 1.301395446062088013e-01 4.749307930469512939e-01 2.774396240711212158e-01 6.693829298019409180e-01
-1.802167594432830811e-01 3.340040445327758789e-01 -7.285342216491699219e-01 -1.325135231018066406e-01 4.750060737133026123e-01 1.931736245751380920e-02 2.196349948644638062e-01 1.827511638402938843e-01
-2.141810059547424316e-01 -3.698293268680572510e-01 -3.970070183277130127e-01 -3.067601621150970459e-01 -7.099571079015731812e-02 1.483571156859397888e-02 5.659644603729248047e-01 4.899592995643615723e-01
6.513696163892745972e-03 1.950231790542602539e-01 -2.032753229141235352e-01 -5.057952404022216797e-01 -4.651865661144256592e-01 7.164981216192245483e-02 9.592016786336898804e-02 6.588178277015686035e-01
-9.553864598274230957e-02 -4.663298130035400391e-01 -2.640543580055236816e-01 -7.830619812011718750e-03 -5.112547893077135086e-03 2.980357110500335693e-01 4.055714607238769531e-01 6.710315346717834473e-01
4.512733221054077148e-02 -1.071821525692939758e-01 -3.164294660091400146e-01 1.921459883451461792e-01 -3.001348376274108887e-01 1.943752318620681763e-01 7.578880786895751953e-01 3.836286067962646484e-01
-5.331007242202758789e-01 3.366850912570953369e-01 -2.022854536771774292e-01 1.605640798807144165e-01 -3.124697804450988770e-01 -2.672594506293535233e-03 4.157743155956268311e-01 5.150084495544433594e-01
-3.035479784011840820e-02 2.464052587747573853e-01 -6.261647939682006836e-01 2.655870616436004639e-01 1.213270500302314758e-01 3.626890778541564941e-01 5.702062249183654785e-01 6.591987609863281250e-02
-3.382647037506103516e-01 2.843999862670898438e-01 -4.943135082721710205e-01 -2.161639183759689331e-01 6.398892402648925781e-01 3.916277363896369934e-02 2.715425491333007812e-01 1.699808686971664429e-01
3.788280785083770752e-01 5.879550799727439880e-02 -1.799027901142835617e-03 -6.147540211677551270e-01 -2.788359671831130981e-02 4.419276118278503418e-02 3.311915695667266846e-01 6.022360324859619141e-01
-1.399448513984680176e-01 2.899067401885986328e-01 -4.519278407096862793e-01 -1.805085986852645874e-01 -4.513978660106658936e-01 5.567066073417663574e-01 -3.972549736499786377e-02 3.798513710498809814e-01
-2.063972353935241699e-01 -3.712167441844940186e-01 -2.621591985225677490e-01 -4.800617694854736328e-01 2.517052888870239258e-01 -9.687334299087524414e-03 5.876370072364807129e-01 3.341330885887145996e-01
1.413902789354324341e-01 3.864704966545104980e-01 -1.016400158405303955e-01 -4.816929996013641357e-01 -3.564595878124237061e-01 -4.630538448691368103e-02 2.236730158329010010e-01 6.395725607872009277e-01
-1.862448751926422119e-01 -5.025125145912170410e-01 -1.347548812627792358e-01 -4.926698803901672363e-01 2.961616218090057373e-01 2.024244666099548340e-01 3.160876333713531494e-01 4.725597798824310303e-01
-3.854383230209350586e-01 4.330638349056243896e-01 -3.802673220634460449e-01 -2.617841586470603943e-02 -2.791937887668609619e-01 -2.168936282396316528e-01 4.419693946838378906e-01 4.452812969684600830e-01
3.444367274641990662e-02 4.991086721420288086e-01 -4.967358410358428955e-01 -5.797303915023803711e-01 3.104499876499176025e-01 1.151361241936683655e-01 2.392048239707946777e-01 3.998770378530025482e-03
1.358760446310043335e-01 -2.507899515330791473e-02 -2.406993657350540161e-01 2.531387098133563995e-02 9.982080012559890747e-02 -3.585904464125633240e-02 2.229372709989547729e-01 9.281060099601745605e-01
-4.665548205375671387e-01 5.308277159929275513e-02 -1.953725665807723999e-01 -5.204635262489318848e-01 -1.441708207130432129e-01 6.325547099113464355e-01 -9.269063174724578857e-02 2.023707479238510132e-01
2.991901244968175888e-03 3.602737486362457275e-01 -2.507404685020446777e-01 -5.564190074801445007e-02 -5.386009216308593750e-01 6.417067050933837891e-01 2.288881540298461914e-01 2.235146313905715942e-01
2.351621985435485840e-01 5.195875167846679688e-01 2.417249083518981934e-01 -1.227518841624259949e-01 6.146255508065223694e-02 -1.129000354558229446e-02 3.553439378738403320e-01 6.863338947296142578e-01
-1.022799387574195862e-01 6.544481515884399414e-01 5.252401530742645264e-02 -1.327403485774993896e-01 -4.629175066947937012e-01 1.928050369024276733e-01 3.927590250968933105e-01 3.676027059555053711e-01
-1.264311224222183228e-01 -3.996349275112152100e-01 -3.875143229961395264e-01 -5.470235943794250488e-01 1.186369881033897400e-01 8.325893431901931763e-02 5.597785711288452148e-01 2.013602703809738159e-01
-7.485375553369522095e-02 -3.520901501178741455e-01 2.198841571807861328e-01 -1.402685344219207764e-01 3.417693376541137695e-01 4.368186593055725098e-01 3.011205196380615234e-01 6.357003450393676758e-01
-1.000726819038391113e-01 5.736453533172607422e-01 -4.010395333170890808e-02 -4.902862012386322021e-01 1.193250417709350586e-01 5.764620304107666016e-01 2.596246004104614258e-01 -7.053879648447036743e-02
1.421407461166381836e-01 5.605595111846923828e-01 -2.703162729740142822e-01 -1.547216475009918213e-01 -3.808028995990753174e-01 -6.445512175559997559e-02 3.945000171661376953e-01 5.135795474052429199e-01
-3.822339773178100586e-01 1.182613447308540344e-01 -3.990401625633239746e-01 -4.309547543525695801e-01 6.570330262184143066e-02 3.473547101020812988e-01 -3.255182802677154541e-01 5.138307213783264160e-01
2.697388231754302979e-01 -1.128312870860099792e-01 -4.401321336627006531e-02 -3.495875597000122070e-01 2.536256015300750732e-01 2.602283656597137451e-01 -3.312623500823974609e-02 8.106907010078430176e-01
6.770589947700500488e-02 -3.821791708469390869e-01 -2.766721546649932861e-01 -2.921233177185058594e-01 -2.547607719898223877e-01 4.363554716110229492e-01 3.061887621879577637e-01 5.817308425903320312e-01
-2.138680405914783478e-02 4.321170449256896973e-01 -2.402772158384323120e-01 -3.373821079730987549e-01 5.915211886167526245e-02 -3.236620724201202393e-01 1.576677262783050537e-01 7.128411531448364258e-01
1.889941692352294922e-01 9.412103891372680664e-02 3.366227447986602783e-02 -6.203700304031372070e-01 3.121564351022243500e-02 -1.104523539543151855e-01 3.418887257575988770e-01 6.628485918045043945e-01
3.013491332530975342e-01 -1.049455180764198303e-01 -4.292652308940887451e-01 -1.487876623868942261e-01 2.441350966691970825e-01 -1.419429630041122437e-01 5.525892972946166992e-01 5.537728071212768555e-01
9.487570077180862427e-02 2.480560094118118286e-01 -4.938525855541229248e-01 -4.359824210405349731e-02 6.325412988662719727e-01 2.561447620391845703e-01 4.566347002983093262e-01 9.716983884572982788e-02
-4.260213375091552734e-01 1.817276179790496826e-01 -3.249984681606292725e-01 2.278621941804885864e-01 -2.866376638412475586e-01 2.788387238979339600e-02 2.688324451446533203e-01 6.875508427619934082e-01
9.004745632410049438e-02 1.462859213352203369e-01 1.778255850076675415e-01 -1.711003035306930542e-01 -4.868117719888687134e-02 -5.844442918896675110e-02 5.949324965476989746e-01 7.415283918380737305e-01
-3.570253252983093262e-01 -1.148521155118942261e-02 -1.142773032188415527e-01 -6.902987957000732422e-01 -7.155720144510269165e-02 -5.916207656264305115e-02 8.863210678100585938e-03 6.116617321968078613e-01
-2.806965112686157227e-01 -4.725127946585416794e-03 1.448614522814750671e-02 -1.488925218582153320e-01 -3.313584625720977783e-01 8.329483866691589355e-01 2.161040157079696655e-01 2.202401608228683472e-01
-2.253483831882476807e-01 1.929142773151397705e-01 -3.629533052444458008e-01 -5.080487728118896484e-01 5.878634452819824219e-01 6.466748565435409546e-02 4.150659739971160889e-01 -1.042732037603855133e-02
-2.924733757972717285e-01 -4.292358458042144775e-01 -2.951545827090740204e-02 -1.937733292579650879e-01 4.690554738044738770e-02 2.383318692445755005e-01 4.896771013736724854e-01 6.269057393074035645e-01
-1.208081394433975220e-01 -3.954695165157318115e-01 1.315373331308364868e-01 -1.568183898925781250e-01 -6.501904129981994629e-02 5.637599825859069824e-01 4.219486415386199951e-01 5.357440710067749023e-01
-4.006119072437286377e-01 1.834174990653991699e-02 -3.315943181514739990e-01 -4.478390514850616455e-01 1.218944974243640900e-02 6.943288445472717285e-01 -1.282674074172973633e-01 1.731051802635192871e-01
7.699689827859401703e-03 5.696612000465393066e-01 1.679469794034957886e-01 -1.031887605786323547e-01 -2.932918071746826172e-02 -1.130557358264923096e-01 2.840330004692077637e-01 7.363805770874023438e-01
-7.852242887020111084e-02 -3.787269592285156250e-01 -1.125018596649169922e-01 -2.476074099540710449e-01 4.585621058940887451e-01 1.106827631592750549e-01 2.724669277667999268e-01 6.925793290138244629e-01
1.256394851952791214e-02 5.976266860961914062e-01 9.841521270573139191e-03 2.539688348770141602e-01 -2.825044393539428711e-01 3.240028917789459229e-01 4.547879099845886230e-01 4.318201541900634766e-01
1.364748328924179077e-01 -3.965694829821586609e-02 -3.772075176239013672e-01 6.183005124330520630e-02 -3.053857386112213135e-01 1.984893679618835449e-01 8.005084395408630371e-01 2.453999519348144531e-01
-3.907186985015869141e-01 1.225450187921524048e-01 -1.072579696774482727e-01 -9.680180810391902924e-03 7.264024019241333008e-01 2.349568009376525879e-01 4.128094315528869629e-01 2.597057819366455078e-01
8.405444771051406860e-02 4.704751968383789062e-01 -2.714580893516540527e-01 -3.912899196147918701e-01 7.901670038700103760e-02 5.749366283416748047e-01 4.213965833187103271e-01 -1.744134724140167236e-01
-1.330280005931854248e-01 -1.592769324779510498e-01 -1.644145548343658447e-01 -5.684153437614440918e-01 1.914290189743041992e-01 -1.813337504863739014e-01 4.991141259670257568e-01 5.368092656135559082e-01
1.479008197784423828e-01 1.916003823280334473e-01 -4.656963795423507690e-02 -2.903341650962829590e-01 -1.083154603838920593e-01 -1.944625079631805420e-01 5.456029176712036133e-01 7.125458121299743652e-01
-2.822338640689849854e-01 3.763107061386108398e-01 -7.738522440195083618e-02 -4.600751698017120361e-01 6.032100915908813477e-01 2.385127842426300049e-01 3.734455108642578125e-01 2.940353937447071075e-02
-2.794601321220397949e-01 2.324693500995635986e-01 -1.406654268503189087e-01 -1.854638308286666870e-01 -2.485844194889068604e-01 -1.016095578670501709e-01 6.519084423780441284e-02 8.586664199829101562e-01
3.344960808753967285e-01 -4.943285137414932251e-02 6.579349189996719360e-02 -4.338410496711730957e-01 -1.637677699327468872e-01 1.272162348031997681e-01 4.517868459224700928e-01 6.678374409675598145e-01
-7.053998112678527832e-02 3.243426382541656494e-01 -5.010118484497070312e-01 3.622594848275184631e-02 4.446241557598114014e-01 6.052554845809936523e-01 -6.359016150236129761e-02 2.634998857975006104e-01
-1.309969276189804077e-01 3.931220173835754395e-01 2.459124848246574402e-02 1.304667294025421143e-01 -4.644689261913299561e-01 3.695034384727478027e-01 5.280227065086364746e-01 4.237882196903228760e-01
3.594158589839935303e-01 3.929675370454788208e-02 -4.199985563755035400e-01 -4.310907721519470215e-01 -3.193562626838684082e-01 1.061108931899070740e-01 1.814155727624893188e-01 6.007315516471862793e-01
2.092587202787399292e-01 -6.004591472446918488e-03 1.117488443851470947e-01 -3.962979018688201904e-01 1.595723628997802734e-01 -6.757717579603195190e-02 4.111405611038208008e-01 7.665301561355590820e-01
-1.711841523647308350e-01 5.667577385902404785e-01 -1.305983401834964752e-02 -3.494009077548980713e-01 6.036658883094787598e-01 3.126590251922607422e-01 2.320536077022552490e-01 1.058912128210067749e-01
1.693103462457656860e-01 -4.201690852642059326e-02 1.890465468168258667e-01 -5.405761003494262695e-01 1.969654262065887451e-01 -7.937749475240707397e-02 5.059042572975158691e-01 5.835856795310974121e-01
-3.913698717951774597e-02 4.003912806510925293e-01 -4.116828739643096924e-01 2.393386662006378174e-01 1.747666150331497192e-01 5.041911602020263672e-01 5.715211033821105957e-01 9.899855358526110649e-04
-2.588518857955932617e-01 1.310287564992904663e-01 -3.411258459091186523e-01 -1.238633766770362854e-01 7.283263802528381348e-01 3.664311766624450684e-01 3.299803435802459717e-01 1.024706289172172546e-01
-7.989699840545654297e-01 4.459375515580177307e-03 -2.647262513637542725e-01 -4.510481655597686768e-01 9.307082742452621460e-02 5.035273730754852295e-02 8.443786948919296265e-02 2.641500234603881836e-01
-2.908511757850646973e-01 3.571447134017944336e-01 -5.110329985618591309e-01 1.873533278703689575e-01 -1.100487858057022095e-01 5.296069383621215820e-01 4.445191323757171631e-01 3.749340400099754333e-02
2.183938957750797272e-02 3.375424742698669434e-01 -1.936611682176589966e-01 -5.945562571287155151e-02 -2.468064129352569580e-01 7.723228931427001953e-01 -9.096399694681167603e-02 4.229400157928466797e-01
-1.183389797806739807e-01 3.171500861644744873e-01 -3.996101915836334229e-01 -3.901638090610504150e-01 -3.436695635318756104e-01 -2.102671861648559570e-01 6.314129233360290527e-01 1.117683276534080505e-01
-4.561835229396820068e-01 3.129644095897674561e-01 -5.305132865905761719e-01 1.244596317410469055e-01 1.595131456851959229e-01 2.530757188796997070e-01 5.537278652191162109e-01 3.014600463211536407e-02
-1.536429822444915771e-01 1.932829916477203369e-01 -4.072040319442749023e-01 -3.561674058437347412e-01 2.233081012964248657e-01 2.902035117149353027e-01 -4.048467576503753662e-01 5.902370214462280273e-01
6.571398675441741943e-02 -1.156052798032760620e-01 -1.941581368446350098e-01 -6.498429775238037109e-01 3.119989335536956787e-01 -1.080360561609268188e-01 6.130369901657104492e-01 1.936342567205429077e-01
2.507841885089874268e-01 2.065970599651336670e-01 -1.790598183870315552e-01 -4.352189898490905762e-01 1.833049952983856201e-01 -3.116667568683624268e-01 4.007955789566040039e-01 6.177159547805786133e-01
-4.226472973823547363e-01 2.088411897420883179e-01 2.599938213825225830e-01 -6.447917819023132324e-01 -5.588059499859809875e-02 4.047989249229431152e-01 -4.159179702401161194e-02 3.545231819152832031e-01
2.855714559555053711e-01 -2.428778707981109619e-01 -2.572322487831115723e-01 -9.366830438375473022e-02 -1.572061032056808472e-01 3.384072482585906982e-01 7.627729177474975586e-01 2.519152760505676270e-01
-4.998994171619415283e-01 -8.478385955095291138e-02 -5.497180819511413574e-01 -2.827011048793792725e-01 2.501682937145233154e-01 5.115501284599304199e-01 1.780156493186950684e-01 -6.960790604352951050e-02
1.306764036417007446e-01 -1.925191879272460938e-01 -1.612662822008132935e-01 -4.822914600372314453e-01 4.694156050682067871e-01 -1.372125595808029175e-01 4.087979793548583984e-01 5.300511717796325684e-01
-4.547343254089355469e-01 2.180690020322799683e-01 -6.493104100227355957e-01 2.871010303497314453e-01 2.240665815770626068e-02 3.139425814151763916e-01 2.736638188362121582e-01 2.601493895053863525e-01
-1.575650721788406372e-01 2.364320009946823120e-01 -2.845990061759948730e-01 -6.532469987869262695e-01 5.562745928764343262e-01 2.722287774085998535e-01 1.658014059066772461e-01 2.247261628508567810e-02
-6.690506935119628906e-01 -7.002436369657516479e-02 -3.159037828445434570e-01 -6.155841946601867676e-01 2.497464604675769806e-02 9.336248040199279785e-02 1.198435276746749878e-01 2.121933996677398682e-01
-1.073356419801712036e-01 4.061353504657745361e-01 -3.042798638343811035e-01 -6.570104360580444336e-01 4.920809566974639893e-01 1.440865844488143921e-01 1.841815263032913208e-01 4.956722259521484375e-02
2.106386981904506683e-02 4.455587863922119141e-01 1.311722993850708008e-01 -2.123838514089584351e-01 4.771478176116943359e-01 6.092895865440368652e-01 3.695540428161621094e-01 5.697814375162124634e-02
-6.232978105545043945e-01 1.634190231561660767e-01 -3.874166905879974365e-01 1.655014604330062866e-02 -7.236228138208389282e-02 2.858215868473052979e-01 5.880391597747802734e-01 -4.132894054055213928e-02
-6.750268936157226562e-01 1.359765529632568359e-01 -1.807649880647659302e-01 -5.342892408370971680e-01 3.161276131868362427e-02 2.833671271800994873e-01 -9.444487839937210083e-02 3.427710831165313721e-01
-5.709027051925659180e-01 -8.513121865689754486e-03 -2.870365977287292480e-01 -6.110098958015441895e-01 1.418761163949966431e-01 4.402429461479187012e-01 4.955747723579406738e-02 4.331105947494506836e-02
-3.689824640750885010e-01 -4.586927890777587891e-01 -2.204022258520126343e-01 -3.655609190464019775e-01 5.498621985316276550e-02 1.499636620283126831e-01 2.877565026283264160e-01 6.024321317672729492e-01
-1.202357485890388489e-01 4.978751838207244873e-01 4.609498381614685059e-02 -4.824654757976531982e-01 -2.617306075990200043e-02 -2.736404538154602051e-01 2.931844890117645264e-01 5.841615200042724609e-01
-1.938447207212448120e-01 5.032454133033752441e-01 2.718531154096126556e-02 -4.777354001998901367e-01 6.071503162384033203e-01 1.679289489984512329e-01 2.513925433158874512e-01 1.420151293277740479e-01
-2.999264299869537354e-01 -6.019768118858337402e-02 -5.335627794265747070e-01 -6.334144473075866699e-01 3.203129172325134277e-01 3.080624639987945557e-01 -7.515159249305725098e-02 1.317822933197021484e-01
-1.374587137252092361e-02 3.533636331558227539e-01 -2.229120135307312012e-01 -3.347821831703186035e-01 -4.793825149536132812e-01 6.480728387832641602e-01 2.287446521222591400e-02 2.506934702396392822e-01
9.893819689750671387e-02 4.415606558322906494e-01 -2.893302440643310547e-01 -5.057369470596313477e-01 3.369258642196655273e-01 4.458006918430328369e-01 3.689349293708801270e-01 -8.592639118432998657e-02
-3.133700489997863770e-01 1.633109599351882935e-01 3.023242950439453125e-01 -6.727113127708435059e-01 7.979323714971542358e-02 2.106596827507019043e-01 -2.201369218528270721e-02 5.291116833686828613e-01
1.178103461861610413e-01 -5.689133331179618835e-02 3.739364445209503174e-01 -1.922413855791091919e-01 1.148721575736999512e-01 9.882307052612304688e-02 6.527688503265380859e-01 5.975198745727539062e-01
-2.271097600460052490e-01 2.201415151357650757e-01 -2.610902190208435059e-01 -2.797003090381622314e-01 7.374842762947082520e-01 2.153039723634719849e-01 3.946470916271209717e-01 8.702497184276580811e-02
1.799466460943222046e-01 1.256756298243999481e-02 1.977321654558181763e-01 -3.698631823062896729e-01 2.318890951573848724e-02 7.053027395159006119e-03 4.815898239612579346e-01 7.476952075958251953e-01
7.170118391513824463e-02 4.972595274448394775e-01 -2.401074916124343872e-01 -4.144333004951477051e-01 -7.930167019367218018e-02 5.385317206382751465e-01 4.341025352478027344e-01 -1.828528493642807007e-01
-5.988554358482360840e-01 2.205981314182281494e-01 -3.252803683280944824e-01 -1.762920171022415161e-01 -2.853363454341888428e-01 -1.571159064769744873e-01 4.930017888545989990e-01 3.266027569770812988e-01
1.849753782153129578e-02 -1.890658140182495117e-01 -3.236557841300964355e-01 -4.127139747142791748e-01 -4.417679607868194580e-01 3.337731361389160156e-01 1.864079684019088745e-01 5.895036458969116211e-01
3.669769316911697388e-02 1.878523528575897217e-01 -1.950734853744506836e-01 -2.146304696798324585e-01 7.526535391807556152e-01 2.493059635162353516e-01 4.886416196823120117e-01 1.087809130549430847e-01
-6.642643809318542480e-01 5.398058891296386719e-02 -2.803409099578857422e-01 -3.744942247867584229e-01 -9.529320150613784790e-02 5.178485512733459473e-01 -2.488878741860389709e-02 2.431762665510177612e-01
-6.304981708526611328e-01 3.444273769855499268e-01 -1.555020958185195923e-01 6.107069179415702820e-02 -3.976081907749176025e-01 3.088425397872924805e-01 3.689849376678466797e-01 2.574982643127441406e-01
-4.833991527557373047e-01 1.448010206222534180e-01 2.440376579761505127e-01 -3.964217305183410645e-01 -6.870897859334945679e-02 -1.341858357191085815e-01 3.213216364383697510e-01 6.345700025558471680e-01
-6.504300236701965332e-02 5.360167622566223145e-01 -5.925708413124084473e-01 8.903446793556213379e-02 1.461996734142303467e-01 5.254026651382446289e-01 2.164098620414733887e-01 7.164248079061508179e-02
-3.494544653221964836e-03 -3.334791064262390137e-01 2.053247094154357910e-01 -5.526074767112731934e-01 2.034748047590255737e-01 2.875827848911285400e-01 4.342820942401885986e-01 4.780581593513488770e-01
-2.724681049585342407e-02 3.023870587348937988e-01 -4.612954333424568176e-02 -1.453941464424133301e-01 -3.506213724613189697e-01 -5.688191577792167664e-02 3.594307303428649902e-01 7.932156920433044434e-01
5.749063193798065186e-02 -2.311781346797943115e-01 -7.826136797666549683e-02 -2.775714397430419922e-01 2.233536392450332642e-01 -1.180029958486557007e-01 6.963477134704589844e-01 5.580044984817504883e-01
6.119790021330118179e-03 7.118310034275054932e-02 2.870817184448242188e-01 -9.349694103002548218e-02 1.596720665693283081e-01 -6.538724154233932495e-02 7.446421980857849121e-01 5.652215480804443359e-01
-2.057305574417114258e-01 -7.363585755228996277e-03 -3.969826698303222656e-01 -4.414987936615943909e-02 7.116810679435729980e-01 2.238192707300186157e-01 4.193159937858581543e-01 2.562521696090698242e-01
-2.723322808742523193e-01 1.673422306776046753e-01 1.264377087354660034e-01 -2.543511986732482910e-01 -2.765454053878784180e-01 8.261671066284179688e-01 1.602882742881774902e-01 1.800800263881683350e-01
-1.312113367021083832e-02 5.462252497673034668e-01 -2.664996683597564697e-01 -2.905848808586597443e-02 -2.689872980117797852e-01 6.419847607612609863e-01 -8.911100775003433228e-02 3.703512847423553467e-01
3.112597763538360596e-01 -1.033196747303009033e-01 1.024051755666732788e-01 -2.830258905887603760e-01 6.425504386425018311e-02 1.113939359784126282e-01 5.064631700515747070e-01 7.271930575370788574e-01
-4.235541820526123047e-01 4.854221642017364502e-01 -2.617644369602203369e-01 -4.856651425361633301e-01 1.464380472898483276e-01 1.278087347745895386e-01 -2.499603182077407837e-01 4.246369600296020508e-01
-6.045975685119628906e-01 2.865566313266754150e-01 5.265688989311456680e-03 -9.808263927698135376e-02 -1.482264548540115356e-01 -1.679972708225250244e-01 6.073547601699829102e-01 3.516040742397308350e-01
-3.286441564559936523e-01 -5.266816541552543640e-02 -2.045633643865585327e-01 -4.542924463748931885e-01 2.525017559528350830e-01 -3.063550889492034912e-01 5.199502706527709961e-01 4.615545272827148438e-01
-2.024614512920379639e-01 5.102124810218811035e-01 -4.561210870742797852e-01 -2.792832255363464355e-01 2.782329022884368896e-01 1.582442522048950195e-01 5.409066677093505859e-01 -1.327102184295654297e-01
-1.760044991970062256e-01 4.952512681484222412e-02 -3.749249875545501709e-01 1.007608603686094284e-02 7.140322923660278320e-01 3.367968499660491943e-01 3.832619786262512207e-01 2.360835224390029907e-01
9.727098047733306885e-02 5.935525298118591309e-01 -2.735908925533294678e-01 -5.756345987319946289e-01 2.539089620113372803e-01 3.034428656101226807e-01 2.746013700962066650e-01 8.551642298698425293e-03
-1.202743574976921082e-01 5.576002001762390137e-01 3.981632366776466370e-02 -4.217137992382049561e-01 6.002058386802673340e-01 2.417785674333572388e-01 1.996026039123535156e-01 1.914244890213012695e-01
-1.557209342718124390e-01 3.119059503078460693e-01 -3.849151432514190674e-01 -3.222129642963409424e-01 -3.704801499843597412e-01 6.593543291091918945e-01 -5.481757968664169312e-02 2.268835604190826416e-01
-2.260190695524215698e-01 5.102766156196594238e-01 -4.639308452606201172e-01 6.431575864553451538e-02 -1.857393383979797363e-01 4.477476328611373901e-02 -9.360301494598388672e-02 6.510756015777587891e-01
-2.149555534124374390e-01 2.537642121315002441e-01 1.112255156040191650e-01 -2.534495294094085693e-01 -8.614416420459747314e-02 -2.047596573829650879e-01 4.670617282390594482e-01 7.384416460990905762e-01
-6.963171064853668213e-02 7.479493618011474609e-01 -2.129611074924468994e-01 -3.773056268692016602e-01 2.819738388061523438e-01 3.762923777103424072e-01 7.716681063175201416e-02 1.447463035583496094e-01
8.879089355468750000e-02 5.575985908508300781e-01 -3.596173822879791260e-01 -4.008426666259765625e-01 2.184156030416488647e-01 4.380635917186737061e-01 3.741451501846313477e-01 -1.077541485428810120e-01
-8.657433092594146729e-02 7.400717139244079590e-01 -4.506314694881439209e-01 -3.480361402034759521e-01 1.184377074241638184e-01 1.027584150433540344e-01 3.032892942428588867e-01 6.348063796758651733e-02
6.623025238513946533e-02 4.993053376674652100e-01 -3.305554986000061035e-01 -4.954838156700134277e-01 3.015548586845397949e-01 4.660878181457519531e-01 2.842239141464233398e-01 -5.079604685306549072e-02
-4.371770918369293213e-01 8.584132790565490723e-02 -1.513552814722061157e-01 -5.948225855827331543e-01 1.849436610937118530e-01 6.241413950920104980e-01 -4.265868570655584335e-03 3.178790956735610962e-02
-1.263994276523590088e-01 -6.054126471281051636e-02 3.594943881034851074e-01 3.974137827754020691e-02 7.216590642929077148e-02 4.231531322002410889e-01 4.222004711627960205e-01 6.978699564933776855e-01
-6.928015947341918945e-01 1.234118789434432983e-01 1.169831231236457825e-01 -5.294908881187438965e-01 5.972708389163017273e-02 8.508700877428054810e-02 6.433883309364318848e-02 4.424967169761657715e-01
-2.564328908920288086e-01 1.521274596452713013e-01 -6.082642674446105957e-01 2.535553276538848877e-01 3.750785291194915771e-01 3.979896306991577148e-01 3.786896765232086182e-01 1.853060126304626465e-01
-2.105146795511245728e-01 2.844332158565521240e-01 -2.293165326118469238e-01 -1.727875918149948120e-01 7.688900232315063477e-01 2.618652582168579102e-01 3.059242665767669678e-01 1.974448114633560181e-01
-3.794669508934020996e-01 1.713543087244033813e-01 9.242935478687286377e-02 -7.628138661384582520e-01 9.886052459478378296e-02 9.579015523195266724e-02 -2.444088459014892578e-02 4.654758870601654053e-01
-2.499700337648391724e-01 3.214425444602966309e-01 -2.078060209751129150e-01 -6.146168112754821777e-01 1.566176414489746094e-01 3.963411152362823486e-01 -2.335795015096664429e-01 4.208061695098876953e-01
-5.519539713859558105e-01 4.025076329708099365e-01 -2.862262427806854248e-01 4.734130948781967163e-02 -1.262344866991043091e-01 -1.863307058811187744e-01 4.834746420383453369e-01 4.059133827686309814e-01
-4.010288715362548828e-01 2.108037322759628296e-01 3.226690292358398438e-01 -6.603894829750061035e-01 5.818561837077140808e-02 2.382789701223373413e-01 -1.394494622945785522e-02 4.406260251998901367e-01
-1.663498431444168091e-01 2.102954685688018799e-01 -4.216681122779846191e-01 4.046859964728355408e-02 5.539322495460510254e-01 6.236590147018432617e-01 1.371857970952987671e-01 1.845275163650512695e-01
1.960736513137817383e-02 4.592228233814239502e-01 -2.232696264982223511e-01 -5.629636049270629883e-01 1.411368399858474731e-01 5.063968896865844727e-01 3.541698455810546875e-01 -1.419826149940490723e-01
-3.075886964797973633e-01 2.755439877510070801e-01 4.517812728881835938e-01 -2.186939567327499390e-01 1.380268782377243042e-01 -1.216834709048271179e-01 3.927992284297943115e-01 6.240045428276062012e-01
2.521408349275588989e-02 5.614879131317138672e-01 -2.096220403909683228e-01 -3.115549311041831970e-02 -3.864180445671081543e-01 -3.666100651025772095e-02 3.697098195552825928e-01 5.931570529937744141e-01
5.110055953264236450e-02 5.014239549636840820e-01 -3.075711131095886230e-01 -4.085813462734222412e-01 1.147322878241539001e-01 5.630608797073364258e-01 3.650611042976379395e-01 -1.447525471448898315e-01
1.075044050812721252e-01 1.977430880069732666e-01 3.540436029434204102e-01 -1.948677152395248413e-01 -5.926674697548151016e-03 7.975891232490539551e-02 3.775457441806793213e-01 7.981746196746826172e-01
3.575113415718078613e-01 3.981734216213226318e-01 -6.049893498420715332e-01 -2.835038006305694580e-01 -8.972264826297760010e-02 -2.295609414577484131e-01 2.354796975851058960e-01 3.886618912220001221e-01
-7.989478707313537598e-01 1.996844261884689331e-01 -2.087112702429294586e-02 1.427421695552766323e-03 -1.540760844945907593e-01 1.606448143720626831e-01 4.230107069015502930e-01 3.047728836536407471e-01
1.718086153268814087e-01 4.234996065497398376e-02 5.340609233826398849e-03 -2.426626086235046387e-01 -2.848089039325714111e-01 1.227878257632255554e-01 2.342659980058670044e-01 8.710345029830932617e-01
-2.810377441346645355e-02 5.047556161880493164e-01 -1.199436038732528687e-01 -7.350528240203857422e-01 3.666991889476776123e-01 9.889391809701919556e-02 1.320168972015380859e-01 1.675293147563934326e-01
-3.169279098510742188e-01 1.909139454364776611e-01 -1.677855998277664185e-01 -6.540198922157287598e-01 4.133664071559906006e-01 2.889416217803955078e-01 3.675387799739837646e-01 -1.333065181970596313e-01
-4.516249299049377441e-01 1.381370574235916138e-01 -4.380475878715515137e-01 -2.024840712547302246e-01 5.845820903778076172e-01 2.346396446228027344e-01 3.763197362422943115e-01 7.522782683372497559e-02
-2.949362695217132568e-01 1.965218782424926758e-01 -2.345453947782516479e-01 -6.758926510810852051e-01 -1.081138104200363159e-01 -1.570020988583564758e-02 -1.366062313318252563e-01 5.761536359786987305e-01
-7.014046907424926758e-01 2.336170673370361328e-01 -3.381883502006530762e-01 -2.027813941240310669e-01 -3.761467337608337402e-01 4.982184991240501404e-02 3.516219556331634521e-01 1.742307096719741821e-01
-5.382819175720214844e-01 5.861673131585121155e-02 -2.837801352143287659e-02 -4.018194973468780518e-01 5.917662009596824646e-02 7.014398574829101562e-01 -3.516842797398567200e-02 2.186229228973388672e-01
1.329596936702728271e-01 2.884466052055358887e-01 -4.312790334224700928e-01 8.057245612144470215e-02 3.793113529682159424e-01 7.136031985282897949e-01 9.953315556049346924e-02 2.088378369808197021e-01
-3.733294457197189331e-02 1.124347969889640808e-01 -3.565478324890136719e-01 3.081127628684043884e-02 7.457280158996582031e-01 1.892606914043426514e-01 4.294824004173278809e-01 2.854893505573272705e-01
-5.922929644584655762e-01 1.441631317138671875e-01 -5.348038673400878906e-01 1.208248510956764221e-01 -1.265511065721511841e-01 5.397520959377288818e-02 5.343567728996276855e-01 1.527309417724609375e-01
-2.393225878477096558e-01 2.118162512779235840e-01 -1.194835156202316284e-01 -6.516687870025634766e-01 4.916830956935882568e-01 3.668820261955261230e-01 2.813759744167327881e-01 -5.816163122653961182e-02
-4.961860179901123047e-01 -8.349611610174179077e-02 -6.137902736663818359e-01 -2.777255475521087646e-01 9.304600954055786133e-02 1.669153869152069092e-01 4.487580060958862305e-01 2.346397638320922852e-01
1.034934297204017639e-01 1.429437249898910522e-01 1.056445837020874023e-01 -6.594976782798767090e-01 2.185438871383666992e-01 -2.043153792619705200e-01 4.061112105846405029e-01 5.180015563964843750e-01
-7.335273921489715576e-02 -3.773470818996429443e-01 -8.997445553541183472e-02 1.151005029678344727e-01 -5.310451611876487732e-02 4.281213283538818359e-01 2.997017502784729004e-01 7.449535727500915527e-01
8.256477862596511841e-02 -2.392954230308532715e-01 -4.452598690986633301e-01 -2.348325848579406738e-01 -9.182262420654296875e-02 8.322749286890029907e-02 7.950113415718078613e-01 1.873947381973266602e-01
6.071282923221588135e-02 2.414261698722839355e-01 -9.087065607309341431e-02 -4.529847204685211182e-01 -1.142414063215255737e-01 -2.415047436952590942e-01 2.798811197280883789e-01 7.581989765167236328e-01
8.912938833236694336e-02 9.541985392570495605e-02 -2.594597935676574707e-01 -6.707959342747926712e-03 -2.471492290496826172e-01 8.869575262069702148e-01 5.487477034330368042e-02 2.545564770698547363e-01
-2.096010595560073853e-01 2.843225300312042236e-01 -5.474213361740112305e-01 -3.080160021781921387e-01 -3.120030164718627930e-01 4.269640445709228516e-01 -2.055354863405227661e-01 3.984910845756530762e-01
8.101008087396621704e-02 -3.392944633960723877e-01 -2.364332228899002075e-01 -2.055636346340179443e-01 7.645685225725173950e-02 1.205812245607376099e-01 8.046618700027465820e-01 3.351019620895385742e-01
2.260075509548187256e-01 2.527167797088623047e-01 -2.140460610389709473e-01 -5.508930087089538574e-01 1.136256288737058640e-02 -2.879105508327484131e-01 4.915716052055358887e-01 4.594472646713256836e-01
-1.780419982969760895e-02 2.005294263362884521e-01 -5.455529689788818359e-02 -2.790801525115966797e-01 1.004105955362319946e-01 -2.634746730327606201e-01 3.763356506824493408e-01 8.108509182929992676e-01
1.706261560320854187e-02 3.724349439144134521e-01 -2.883355319499969482e-01 4.420178011059761047e-02 7.262734174728393555e-01 9.522753208875656128e-02 3.144262433052062988e-01 3.748395442962646484e-01
-2.985296845436096191e-01 -5.141586437821388245e-02 3.419886827468872070e-01 -1.789477467536926270e-01 -1.235729735344648361e-02 7.704982161521911621e-01 3.304544091224670410e-01 2.371448278427124023e-01
3.331167250871658325e-02 2.700737118721008301e-01 -6.750938296318054199e-01 -3.561227917671203613e-01 -2.360249459743499756e-01 -2.657688260078430176e-01 4.022970497608184814e-01 2.349291741847991943e-01
-2.507418692111968994e-01 -2.340045720338821411e-01 -3.531068861484527588e-01 3.225055336952209473e-01 -1.517039984464645386e-01 1.685893386602401733e-01 4.198383688926696777e-01 6.526678800582885742e-01
-7.042043805122375488e-01 4.840185344219207764e-01 -3.226636722683906555e-02 -3.608699142932891846e-01 1.399487555027008057e-01 2.353611141443252563e-01 1.852457672357559204e-01 1.710485219955444336e-01
4.013454020023345947e-01 -8.372911810874938965e-02 -8.662001788616180420e-02 -5.589730739593505859e-01 2.248887270689010620e-01 -3.771415352821350098e-02 4.767186045646667480e-01 4.823893308639526367e-01
-8.059002757072448730e-01 1.400726735591888428e-01 -7.765448838472366333e-02 -1.126847639679908752e-01 -2.348593808710575104e-02 1.529587209224700928e-01 5.337865352630615234e-01 5.744814500212669373e-02
-5.861642584204673767e-02 -2.062108367681503296e-02 1.144984140992164612e-01 9.417600184679031372e-02 3.187170997262001038e-02 -3.729989752173423767e-02 6.008299589157104492e-01 7.815089821815490723e-01
-1.024569664150476456e-02 3.986363112926483154e-01 -3.151440024375915527e-01 -4.577370360493659973e-02 -1.025333255529403687e-01 -2.110774368047714233e-01 2.502217590808868408e-01 7.886035442352294922e-01
-3.237718045711517334e-01 1.359563022851943970e-01 -4.080169200897216797e-01 3.798847198486328125e-01 4.763924330472946167e-02 6.600775718688964844e-01 2.830587029457092285e-01 2.186397016048431396e-01
-5.417836830019950867e-02 -4.159359633922576904e-01 1.181160211563110352e-01 -2.268123030662536621e-01 5.463762879371643066e-01 3.920771181583404541e-01 2.672651708126068115e-01 4.847521483898162842e-01
-1.107167527079582214e-01 -2.159051150083541870e-01 4.695574939250946045e-02 -4.884474873542785645e-01 -7.724502682685852051e-02 5.140947103500366211e-01 4.729723930358886719e-02 6.540980339050292969e-01
-2.245130836963653564e-01 3.823767602443695068e-01 -1.690143495798110962e-01 -3.067432940006256104e-01 -8.901853114366531372e-03 -4.106745421886444092e-01 3.315893113613128662e-01 6.340665817260742188e-01
-5.827813595533370972e-02 5.333076119422912598e-01 -4.122716188430786133e-01 3.210729062557220459e-01 2.854292690753936768e-01 4.766301810741424561e-01 2.364583313465118408e-01 2.730793952941894531e-01
-2.406353205442428589e-01 -1.019239425659179688e-01 1.888279616832733154e-01 1.763146966695785522e-01 -1.080195158720016479e-01 6.596654653549194336e-01 4.976141452789306641e-01 4.129364788532257080e-01
1.724968664348125458e-02 4.148549586534500122e-02 -1.673666685819625854e-01 -5.368354916572570801e-01 -4.169533848762512207e-01 9.743306040763854980e-02 1.340492218732833862e-01 6.931557655334472656e-01
-1.344848517328500748e-02 3.857637047767639160e-01 -3.677040636539459229e-01 -3.175419941544532776e-02 -3.930402696132659912e-01 6.615624427795410156e-01 3.141563385725021362e-02 3.487956523895263672e-01
2.752269804477691650e-01 -2.326757311820983887e-01 -2.603698670864105225e-01 -6.495576500892639160e-01 2.991251349449157715e-01 2.676333785057067871e-01 -7.148382067680358887e-02 4.627969861030578613e-01
-2.598984241485595703e-01 -2.467242926359176636e-01 3.080042302608489990e-01 -3.212015628814697266e-01 -1.062249690294265747e-01 5.291882753372192383e-01 3.678755760192871094e-01 4.968766272068023682e-01
2.826854884624481201e-01 5.876613259315490723e-01 -3.085884153842926025e-01 -2.255708277225494385e-01 9.716931730508804321e-02 4.719953536987304688e-01 4.370000064373016357e-01 -7.378064095973968506e-02
-1.354916095733642578e-01 2.000080049037933350e-01 -6.372170448303222656e-01 -7.760562002658843994e-02 -3.734269738197326660e-01 4.227670729160308838e-01 -1.423280090093612671e-01 4.371884465217590332e-01
-5.624203085899353027e-01 5.495972931385040283e-02 -9.127710014581680298e-02 2.519399523735046387e-01 -2.452602237462997437e-02 4.556667804718017578e-01 5.912630558013916016e-01 2.259024679660797119e-01
3.260436356067657471e-01 5.648764371871948242e-01 -1.975227743387222290e-01 -2.742619216442108154e-01 -3.374688327312469482e-01 -4.185996577143669128e-02 4.165403246879577637e-01 4.138019084930419922e-01
-4.486396312713623047e-01 -1.554816961288452148e-03 3.533795708790421486e-03 -6.519022583961486816e-01 -8.551689982414245605e-02 8.370071649551391602e-02 -2.355767413973808289e-02 5.990468263626098633e-01
9.765374660491943359e-02 6.734380722045898438e-01 -1.329201161861419678e-01 1.440284401178359985e-02 -3.642616868019104004e-01 1.180381104350090027e-01 3.002759516239166260e-01 5.313044786453247070e-01
2.240192145109176636e-01 -1.356592178344726562e-01 -2.506887316703796387e-01 -2.488509565591812134e-01 -8.118379861116409302e-02 8.761413097381591797e-01 1.175687685608863831e-01 1.363948881626129150e-01
-4.268617331981658936e-01 4.095498621463775635e-01 1.146056577563285828e-01 2.110837996006011963e-01 -2.726102173328399658e-01 1.759933233261108398e-01 5.000122785568237305e-01 4.868930578231811523e-01
-1.118700280785560608e-01 2.077696323394775391e-01 -2.253300100564956665e-01 -5.963793992996215820e-01 -8.774621784687042236e-02 2.854835428297519684e-02 -2.382803261280059814e-01 6.874467134475708008e-01
-1.905106753110885620e-02 1.537054963409900665e-02 -1.749241650104522705e-01 3.032912313938140869e-02 -4.686369597911834717e-01 4.146874845027923584e-01 7.586624622344970703e-01 2.697519026696681976e-02
-3.432138562202453613e-01 -3.384445309638977051e-01 -3.646111488342285156e-01 3.463685140013694763e-02 -1.323914825916290283e-01 2.171859741210937500e-01 2.916302978992462158e-01 6.955379843711853027e-01
-3.128903508186340332e-01 4.915070161223411560e-02 -5.676557123661041260e-02 -1.843609213829040527e-01 -2.676075994968414307e-01 8.575643301010131836e-01 2.256339639425277710e-01 6.731594353914260864e-02
1.671188622713088989e-01 1.678384989500045776e-01 -6.802558153867721558e-02 -9.395263344049453735e-02 -3.284778296947479248e-01 1.681439392268657684e-02 4.143410921096801758e-01 8.065903782844543457e-01
-7.169897854328155518e-02 6.935903429985046387e-01 8.350747637450695038e-03 6.185611337423324585e-02 -3.611342310905456543e-01 2.755875587463378906e-01 3.323429226875305176e-01 4.394057989120483398e-01
-4.960476458072662354e-01 2.339003980159759521e-01 -4.368488788604736328e-01 -4.017186462879180908e-01 4.963722229003906250e-01 1.949792057275772095e-01 2.501763105392456055e-01 4.688607994467020035e-03
-2.537953853607177734e-01 4.065636545419692993e-02 1.292018890380859375e-01 -3.604650497436523438e-02 -3.659619390964508057e-01 6.543397903442382812e-01 3.057535290718078613e-01 5.102631449699401855e-01
-3.548338413238525391e-01 2.520592808723449707e-01 -3.496569395065307617e-01 3.956855535507202148e-01 4.929848760366439819e-02 5.382646322250366211e-01 4.560188353061676025e-01 1.778192371129989624e-01
-3.328094482421875000e-01 -2.136877179145812988e-01 4.645647108554840088e-02 -3.198905587196350098e-01 -1.531437486410140991e-01 6.701483726501464844e-01 3.900843262672424316e-01 3.381857872009277344e-01
2.548104897141456604e-02 5.843065977096557617e-01 -4.342312514781951904e-01 -5.893411636352539062e-01 2.920764386653900146e-01 1.163322106003761292e-01 1.117187663912773132e-01 1.036035120487213135e-01
-1.071810722351074219e-01 2.763825058937072754e-01 -5.435535907745361328e-01 1.208142787218093872e-01 5.638070106506347656e-01 4.074441194534301758e-01 2.725776731967926025e-01 2.095010876655578613e-01
4.304451122879981995e-02 2.006331682205200195e-01 -4.136760234832763672e-01 1.370048820972442627e-01 6.509097218513488770e-01 3.923578262329101562e-01 2.860037982463836670e-01 3.294982016086578369e-01
3.188108205795288086e-01 6.412581801414489746e-01 -4.031338095664978027e-01 -2.745458781719207764e-01 2.446265891194343567e-02 4.280526936054229736e-01 2.497599273920059204e-01 5.520731210708618164e-02
-1.993899494409561157e-01 2.083590477705001831e-01 -1.901974976062774658e-01 1.701586097478866577e-01 6.067010760307312012e-01 6.209500432014465332e-01 2.127217501401901245e-01 2.297508865594863892e-01
1.519856005907058716e-01 -2.959170639514923096e-01 -3.948979973793029785e-01 -5.065465718507766724e-02 4.035555124282836914e-01 -2.692238055169582367e-02 5.574327111244201660e-01 5.064682960510253906e-01
1.357981711626052856e-01 -1.968905031681060791e-01 -3.633052408695220947e-01 -6.699486970901489258e-01 -8.335711807012557983e-02 2.090352922677993774e-01 -4.763180762529373169e-02 5.559298992156982422e-01
-4.043852910399436951e-02 -6.696879863739013672e-02 -1.025829613208770752e-01 -6.326063722372055054e-02 2.280141599476337433e-02 9.429383873939514160e-01 5.340259149670600891e-02 2.947036027908325195e-01
-6.801245212554931641e-01 1.254744976758956909e-01 -2.335293591022491455e-01 -6.219622492790222168e-01 -7.162224035710096359e-03 9.709358215332031250e-02 3.546389564871788025e-02 2.637757062911987305e-01
-3.660665750503540039e-01 2.613670378923416138e-02 1.428148336708545685e-02 -6.826906204223632812e-01 -2.161995917558670044e-01 2.660932838916778564e-01 -8.702317625284194946e-02 5.233745574951171875e-01
-5.641504526138305664e-01 2.565582692623138428e-01 1.046907380223274231e-01 -7.219863124191761017e-03 3.047413378953933716e-02 -1.538171619176864624e-01 4.034400582313537598e-01 6.461793184280395508e-01
2.545173764228820801e-01 -4.745303839445114136e-02 2.483668774366378784e-01 -3.396212309598922729e-02 8.195561170578002930e-02 1.490726172924041748e-01 6.515969038009643555e-01 6.454547047615051270e-01
-2.299330532550811768e-01 -4.092799872159957886e-02 -3.641334772109985352e-01 3.277617096900939941e-01 1.543970257043838501e-01 6.865356564521789551e-01 4.416975378990173340e-01 1.231598034501075745e-01
2.586194872856140137e-01 4.428202509880065918e-01 -3.402152955532073975e-01 2.131586372852325439e-01 4.385307729244232178e-01 4.979864656925201416e-01 1.765622198581695557e-01 3.230623900890350342e-01
2.948326058685779572e-02 1.275944411754608154e-01 2.336672544479370117e-01 -2.725803554058074951e-01 -5.224480479955673218e-02 -7.108931243419647217e-02 5.531622767448425293e-01 7.349683046340942383e-01
-3.873249515891075134e-02 5.838903784751892090e-01 -2.953601777553558350e-01 3.650143444538116455e-01 2.702622413635253906e-01 4.468872845172882080e-01 2.960921227931976318e-01 2.769085466861724854e-01
-2.176562249660491943e-01 -1.188252046704292297e-01 -1.411012709140777588e-01 -4.511627554893493652e-01 3.735668957233428955e-01 -2.153814733028411865e-01 6.291514039039611816e-01 3.650700151920318604e-01
8.332753181457519531e-02 -2.947054207324981689e-01 -1.942466497421264648e-01 -2.718580327928066254e-02 -3.247558474540710449e-01 4.517872929573059082e-01 3.587198853492736816e-01 6.553443670272827148e-01
-5.922104418277740479e-02 2.962741851806640625e-01 2.359467446804046631e-01 -3.049698472023010254e-01 -2.490539252758026123e-01 6.035020202398300171e-02 1.397826671600341797e-01 8.214790821075439453e-01
-1.170446053147315979e-01 4.399121701717376709e-01 -4.901796281337738037e-01 3.728445172309875488e-01 -3.759632818400859833e-04 4.749764502048492432e-01 3.382003903388977051e-01 2.711208462715148926e-01
4.266339242458343506e-01 1.902716159820556641e-01 3.055490255355834961e-01 1.765535771846771240e-02 1.342583000659942627e-01 1.725484877824783325e-01 5.485662817955017090e-01 5.825676321983337402e-01
2.861386835575103760e-01 2.462835423648357391e-02 7.788390666246414185e-02 -1.406530737876892090e-01 -2.484247833490371704e-01 2.113373279571533203e-01 5.038536787033081055e-01 7.289869189262390137e-01
1.028023511171340942e-01 -4.962787777185440063e-02 -5.347727537155151367e-01 -4.656352102756500244e-01 1.677160263061523438e-01 6.551348567008972168e-01 -1.215688437223434448e-01 1.098254024982452393e-01
3.914896771311759949e-02 -4.394716024398803711e-02 1.923228651285171509e-01 1.141630187630653381e-01 5.905774235725402832e-02 1.281724274158477783e-01 5.481129884719848633e-01 7.913095951080322266e-01
9.667859971523284912e-02 1.086702495813369751e-01 1.147198006510734558e-01 -5.633515715599060059e-01 7.393249124288558960e-02 -1.502785533666610718e-01 2.380806207656860352e-01 7.507239580154418945e-01
-1.281143426895141602e-01 3.050613999366760254e-01 7.363350689411163330e-02 -2.121361941099166870e-01 -8.152541518211364746e-02 -2.336118370294570923e-01 5.039126873016357422e-01 7.245354652404785156e-01
3.108148872852325439e-01 2.853651940822601318e-01 7.593413442373275757e-02 -2.097807824611663818e-01 -2.994987964630126953e-01 1.716668456792831421e-01 2.656044960021972656e-01 7.631986141204833984e-01
-4.801462590694427490e-02 2.778676450252532959e-01 -1.685218811035156250e-01 -3.836337924003601074e-01 -1.228827461600303650e-01 -3.082859516143798828e-01 3.365979492664337158e-01 7.221295237541198730e-01
1.218771636486053467e-01 -9.346518665552139282e-02 1.647355221211910248e-02 -3.477934300899505615e-01 2.348920851945877075e-01 -1.797053366899490356e-01 6.347644329071044922e-01 6.039736866950988770e-01
-3.013836033642292023e-02 6.316099762916564941e-01 -3.707498311996459961e-01 -7.284983247518539429e-02 4.941198229789733887e-01 -6.106770783662796021e-02 3.840906322002410889e-01 2.489750683307647705e-01
-7.254212498664855957e-01 1.708267778158187866e-01 -3.377652466297149658e-01 -2.399930953979492188e-01 -2.428382486104965210e-01 -6.006305571645498276e-03 4.521023035049438477e-01 9.745402634143829346e-02
-5.668716877698898315e-02 4.247395098209381104e-01 -6.653508543968200684e-01 -4.155251681804656982e-01 -1.208656877279281616e-01 -1.530269682407379150e-01 -1.599639467895030975e-02 4.034207761287689209e-01
-7.974758744239807129e-01 1.250936090946197510e-01 4.593941196799278259e-02 -5.158900842070579529e-02 -5.952586606144905090e-02 -3.188845934346318245e-03 5.335665345191955566e-01 2.352978587150573730e-01
-2.675104439258575439e-01 1.467461436986923218e-01 -2.938636541366577148e-01 -1.533030867576599121e-01 7.214053273200988770e-01 2.869843840599060059e-01 4.237214326858520508e-01 1.213286370038986206e-01
4.652437288314104080e-03 -2.751285433769226074e-01 -2.662506401538848877e-01 -3.585212826728820801e-01 -3.844385743141174316e-01 3.608197271823883057e-01 2.592544853687286377e-01 6.161645650863647461e-01
-9.846323728561401367e-02 3.050144612789154053e-01 -4.525470733642578125e-01 7.746559381484985352e-02 -2.660423219203948975e-01 7.607142925262451172e-01 1.074723005294799805e-01 1.595508307218551636e-01
6.504519283771514893e-02 -2.562457695603370667e-02 3.495124280452728271e-01 -2.142898589372634888e-01 -5.440112948417663574e-02 1.655722111463546753e-01 6.519943475723266602e-01 6.095598340034484863e-01
-1.540522426366806030e-01 -1.772199273109436035e-01 1.123312190175056458e-01 -1.854179948568344116e-01 1.927895657718181610e-02 1.562710665166378021e-02 4.658904671669006348e-01 8.247382044792175293e-01
-3.744437694549560547e-01 -1.254236251115798950e-01 2.928608953952789307e-01 -1.028228849172592163e-01 -1.852336227893829346e-01 6.532226204872131348e-01 3.317240774631500244e-01 4.203195571899414062e-01
-2.275076508522033691e-01 1.747374236583709717e-01 4.054062068462371826e-01 -2.893778495490550995e-02 -2.348547130823135376e-01 6.240339279174804688e-01 5.071848034858703613e-01 2.251755148172378540e-01
-3.812018334865570068e-01 -1.344322320073843002e-02 8.380474895238876343e-02 -5.773997306823730469e-01 1.563449203968048096e-01 6.553217768669128418e-01 -4.373309388756752014e-02 2.414289861917495728e-01
3.309741243720054626e-02 3.732330501079559326e-01 -4.216122329235076904e-01 1.163662690669298172e-02 5.364141464233398438e-01 5.843347907066345215e-01 1.651956290006637573e-01 1.588473021984100342e-01
7.193519920110702515e-02 2.143885940313339233e-01 1.765780299901962280e-01 -3.787653148174285889e-01 -5.719462782144546509e-02 -1.730359345674514771e-01 6.483741998672485352e-01 5.662314295768737793e-01
-3.061237633228302002e-01 3.453534245491027832e-01 3.823394700884819031e-02 -2.480527162551879883e-01 -1.106173172593116760e-01 1.416590362787246704e-01 -2.121430635452270508e-01 8.041885495185852051e-01
2.816177904605865479e-01 1.276743113994598389e-01 3.599123656749725342e-01 -2.418147958815097809e-02 -4.703413695096969604e-02 2.767720222473144531e-01 5.965422391891479492e-01 5.827446579933166504e-01
-4.857507050037384033e-01 -9.339237958192825317e-02 -8.678074181079864502e-02 -1.035199537873268127e-01 1.282289624214172363e-01 7.676113247871398926e-01 2.598673105239868164e-01 2.527370452880859375e-01
-1.401254385709762573e-01 -3.843503072857856750e-02 -1.249891296029090881e-01 -4.098352789878845215e-01 -2.165564298629760742e-01 4.128728210926055908e-01 -2.371894270181655884e-01 7.222748398780822754e-01
2.586387991905212402e-01 8.708192408084869385e-02 -1.113367676734924316e-01 -2.838774919509887695e-01 -2.461918890476226807e-01 -2.419759333133697510e-02 5.312428474426269531e-01 6.993750929832458496e-01
-3.365660011768341064e-01 8.117884397506713867e-02 -9.222877770662307739e-02 -6.370486617088317871e-01 5.709336698055267334e-02 6.274386048316955566e-01 -1.200508624315261841e-01 2.333349883556365967e-01
-1.981544792652130127e-01 -6.900413334369659424e-02 -2.043340951204299927e-01 -2.369899749755859375e-01 3.652011454105377197e-01 -2.591398358345031738e-01 5.958601236343383789e-01 5.499835014343261719e-01
-7.114279270172119141e-02 -1.516023278236389160e-01 7.027339935302734375e-02 -7.250804919749498367e-04 -1.314383298158645630e-01 1.991791576147079468e-01 5.784261822700500488e-01 7.586115002632141113e-01
2.064450383186340332e-01 6.179465055465698242e-01 -1.422445774078369141e-01 -2.151042968034744263e-01 2.302666455507278442e-01 5.999427437782287598e-01 2.986065745353698730e-01 8.306226879358291626e-02
8.725746721029281616e-02 4.708783924579620361e-01 -3.389817178249359131e-01 5.914655700325965881e-02 -4.284380078315734863e-01 6.157697439193725586e-01 2.444890439510345459e-01 1.724719703197479248e-01
-2.492793798446655273e-01 -5.198494791984558105e-01 -3.910159468650817871e-01 -4.702216684818267822e-01 1.192296147346496582e-01 2.131635993719100952e-01 3.249105811119079590e-01 3.583197295665740967e-01
5.869927629828453064e-02 -2.853518724441528320e-01 -1.820471696555614471e-02 -2.759317159652709961e-01 -1.430917344987392426e-02 5.405707359313964844e-01 -1.818671450018882751e-02 7.388551235198974609e-01
1.590311378240585327e-01 3.490065932273864746e-01 1.826916933059692383e-01 4.399766772985458374e-02 -1.963062137365341187e-01 6.278971582651138306e-02 6.306548118591308594e-01 6.143184304237365723e-01
-4.383740127086639404e-01 -2.389733791351318359e-01 -5.733452439308166504e-01 -1.323280632495880127e-01 -2.341301590204238892e-01 5.774152278900146484e-02 5.230613946914672852e-01 2.697044312953948975e-01
-2.185032069683074951e-01 6.366006284952163696e-02 2.420637011528015137e-01 -5.439893603324890137e-01 5.697311833500862122e-02 3.068998754024505615e-01 -1.326279491186141968e-01 6.918532848358154297e-01
-1.357150226831436157e-01 -2.614139914512634277e-01 -4.149553477764129639e-01 2.042934298515319824e-01 -3.739825189113616943e-01 4.516661465167999268e-01 2.930943965911865234e-01 5.191828012466430664e-01
2.236809432506561279e-01 5.006234645843505859e-01 -3.934101164340972900e-01 2.511925697326660156e-01 2.272999137639999390e-01 5.758739709854125977e-01 1.445320844650268555e-01 2.780077457427978516e-01
-1.587783247232437134e-01 -2.209356576204299927e-01 -2.166599929332733154e-01 3.237622976303100586e-01 -4.705011844635009766e-02 1.205163896083831787e-01 5.173397064208984375e-01 6.998822093009948730e-01
1.254993081092834473e-01 6.382416933774948120e-02 -3.011544346809387207e-01 -1.003771126270294189e-01 -2.853453159332275391e-01 8.542910814285278320e-01 2.584655880928039551e-01 3.697443753480911255e-02
-1.023337841033935547e-01 -2.783984243869781494e-01 -2.425856590270996094e-01 -2.570152282714843750e-01 -2.697932124137878418e-01 4.988741278648376465e-01 -1.692598871886730194e-02 6.820317506790161133e-01
3.667066097259521484e-01 6.906465440988540649e-02 1.630408912897109985e-01 2.122814208269119263e-02 1.571564376354217529e-01 1.103416159749031067e-01 7.277981042861938477e-01 5.168752670288085938e-01
1.687447130680084229e-01 5.683552026748657227e-01 -1.652657389640808105e-01 7.761752605438232422e-02 5.997391790151596069e-02 -1.557750403881072998e-01 3.208636939525604248e-01 6.959483027458190918e-01
-2.569495737552642822e-01 3.436084985733032227e-01 -2.884497940540313721e-01 -5.604102611541748047e-01 7.970532029867172241e-02 2.694745957851409912e-01 -3.077792227268218994e-01 4.949238002300262451e-01
-2.211775258183479309e-02 4.798707365989685059e-01 -4.597238302230834961e-01 -5.958826541900634766e-01 3.034223914146423340e-01 3.070731759071350098e-01 1.278936266899108887e-01 9.848029352724552155e-03
-5.065771341323852539e-01 2.849120497703552246e-01 3.806457519531250000e-01 -5.082553625106811523e-01 2.812077850103378296e-02 3.431946933269500732e-01 2.172641456127166748e-02 3.740918040275573730e-01
-4.269858002662658691e-01 5.908312276005744934e-02 -4.767109453678131104e-02 -6.225503087043762207e-01 3.525861203670501709e-01 1.168623864650726318e-01 4.024268984794616699e-01 3.527461886405944824e-01
-9.393455088138580322e-02 6.674460172653198242e-01 -3.157367110252380371e-01 -1.401688158512115479e-01 1.074483245611190796e-01 6.254025697708129883e-01 1.136302724480628967e-01 1.037772074341773987e-01
2.152779251337051392e-01 -1.283515393733978271e-01 -3.693189024925231934e-01 -5.718904137611389160e-01 1.378723070956766605e-03 3.889782726764678955e-01 -2.352891415357589722e-01 5.167778134346008301e-01
2.322926372289657593e-01 -1.152123585343360901e-01 -3.527949005365371704e-02 1.339297890663146973e-01 1.582548618316650391e-01 4.445219784975051880e-02 6.556739211082458496e-01 6.757630705833435059e-01
2.118742018938064575e-01 6.554598808288574219e-01 -6.753630191087722778e-02 8.139581233263015747e-02 -3.438374996185302734e-01 2.051564902067184448e-01 4.427123367786407471e-01 3.974764645099639893e-01
-3.205874562263488770e-01 -1.268903315067291260e-01 -1.668826639652252197e-01 -3.565269410610198975e-01 1.466298103332519531e-01 -2.192991077899932861e-01 6.940352320671081543e-01 4.181913137435913086e-01
-1.767491698265075684e-01 2.515874207019805908e-01 -2.726711928844451904e-01 -4.979686141014099121e-01 5.021010041236877441e-01 4.126131832599639893e-01 3.849083781242370605e-01 -1.123906895518302917e-01
9.012946486473083496e-02 7.766557335853576660e-01 1.006725579500198364e-01 -2.903284691274166107e-02 -1.399541199207305908e-01 7.598718255758285522e-02 2.654811143875122070e-01 5.309079289436340332e-01
1.250405758619308472e-01 1.734190583229064941e-01 -1.204363107681274414e-01 1.508654803037643433e-01 -2.347846627235412598e-01 4.924954555463045835e-05 6.214376091957092285e-01 6.897222995758056641e-01
-1.222952529788017273e-01 2.425560206174850464e-01 -7.044398188591003418e-01 -1.872592419385910034e-01 -2.489175200462341309e-01 2.881319522857666016e-01 -2.153735458850860596e-01 4.511578083038330078e-01
-3.897174298763275146e-01 1.331411600112915039e-01 -5.302516818046569824e-01 2.835433185100555420e-01 2.441497445106506348e-01 3.667106926441192627e-01 4.966787993907928467e-01 1.674944460391998291e-01
-1.673837006092071533e-01 -4.824908971786499023e-01 -5.460309609770774841e-02 -1.920723170042037964e-01 -7.374353706836700439e-02 5.013816356658935547e-01 4.483863711357116699e-01 4.913653135299682617e-01
-2.833463847637176514e-01 2.168200761079788208e-01 -3.088290989398956299e-01 -1.602657288312911987e-01 7.185286283493041992e-01 2.338479906320571899e-01 4.019299745559692383e-01 1.383015513420104980e-01
-4.083919823169708252e-01 -2.866470813751220703e-01 -4.641538858413696289e-01 2.726676501333713531e-02 -2.089633643627166748e-01 6.044228076934814453e-01 3.402013182640075684e-01 1.006859317421913147e-01
-2.550648152828216553e-02 1.055695936083793640e-01 -1.053353026509284973e-02 -1.097739711403846741e-01 -5.416695773601531982e-02 -1.195889711380004883e-01 5.956261157989501953e-01 7.771984338760375977e-01
9.597075730562210083e-02 5.261082649230957031e-01 -6.063516139984130859e-01 -3.199345767498016357e-01 -1.016028076410293579e-01 -2.995428442955017090e-01 2.506230771541595459e-01 2.848123311996459961e-01
6.198447197675704956e-02 -8.916255086660385132e-02 2.620707266032695770e-03 1.509946584701538086e-01 -3.560026586055755615e-01 6.501087546348571777e-01 6.189948320388793945e-01 1.812949627637863159e-01
8.575686812400817871e-02 6.868293881416320801e-02 -2.030518203973770142e-01 -5.941144376993179321e-02 -1.514743119478225708e-01 9.326129555702209473e-01 5.256278440356254578e-02 2.183910012245178223e-01
-3.948947042226791382e-02 -1.314630061388015747e-01 4.486776590347290039e-01 -1.301946640014648438e-01 2.544100880622863770e-01 6.058735847473144531e-01 2.350333184003829956e-01 5.252122282981872559e-01
4.683792218565940857e-02 4.386520385742187500e-01 -3.785310983657836914e-01 -1.256134212017059326e-01 5.897796750068664551e-01 -1.624520495533943176e-02 5.362210273742675781e-01 1.033888161182403564e-01
-2.003774791955947876e-01 2.969925105571746826e-01 -6.970571279525756836e-01 1.595309972763061523e-01 -7.650361955165863037e-02 4.723795056343078613e-01 3.552846312522888184e-01 7.129681110382080078e-02
-3.687896430492401123e-01 2.421465367078781128e-01 -7.249498367309570312e-02 -5.318934917449951172e-01 -2.025566250085830688e-01 8.373489230871200562e-02 -1.332670897245407104e-01 6.718574166297912598e-01
-6.355394124984741211e-01 2.262006998062133789e-01 2.874541655182838440e-02 4.813005030155181885e-02 -2.326150536537170410e-01 2.507402189075946808e-02 6.421660780906677246e-01 2.732475996017456055e-01
-1.576376333832740784e-02 -2.441067397594451904e-01 1.015213206410408020e-01 -1.794704049825668335e-01 -1.922489888966083527e-02 7.926378250122070312e-01 8.239181339740753174e-02 5.120688080787658691e-01
1.592316925525665283e-01 -6.783810257911682129e-02 -1.126148924231529236e-02 -6.339096426963806152e-01 3.412764985114336014e-03 7.402388453483581543e-01 1.147600263357162476e-01 8.330705761909484863e-02
-1.593459546566009521e-01 1.974111050367355347e-01 -3.104645311832427979e-01 -5.112113952636718750e-01 2.779984101653099060e-02 4.520809948444366455e-01 -3.491256833076477051e-01 5.008727908134460449e-01
2.458434104919433594e-01 1.997322142124176025e-01 -4.379809200763702393e-01 -3.110657632350921631e-01 2.049653530120849609e-01 5.753378868103027344e-01 -2.854618728160858154e-01 3.956839144229888916e-01
3.480005562305450439e-01 3.801043331623077393e-02 -1.310318242758512497e-02 -2.513706088066101074e-01 -1.413025707006454468e-01 6.308045238256454468e-02 6.076123118400573730e-01 6.488094329833984375e-01
2.708686888217926025e-01 6.509447693824768066e-01 -1.766107529401779175e-01 -3.878737390041351318e-01 6.584201753139495850e-02 4.490677416324615479e-01 3.392926156520843506e-01 -1.213319227099418640e-02
-8.600085228681564331e-02 5.033455789089202881e-02 -4.843272864818572998e-01 -1.143332123756408691e-01 7.078288495540618896e-02 8.449231982231140137e-01 -4.484350234270095825e-02 1.466592848300933838e-01
-6.993302702903747559e-01 6.452943384647369385e-02 -1.002159491181373596e-01 1.491664499044418335e-01 2.358782663941383362e-02 5.921152234077453613e-01 3.239508867263793945e-01 1.355671882629394531e-01
2.099173367023468018e-01 -1.189126744866371155e-01 -3.917485475540161133e-01 -1.710125505924224854e-01 -1.144213718362152576e-03 8.580932021141052246e-01 2.763039059937000275e-02 1.483023166656494141e-01
-3.197447359561920166e-01 2.439166456460952759e-01 -1.874222904443740845e-01 -6.221551299095153809e-01 3.590011596679687500e-01 3.654649257659912109e-01 3.684139549732208252e-01 -1.337478607892990112e-01
-2.820933163166046143e-01 -3.423274159431457520e-01 -2.453094869852066040e-01 -4.901558160781860352e-01 4.502373933792114258e-02 -6.138549000024795532e-02 5.458922386169433594e-01 4.461079537868499756e-01
1.343194991350173950e-01 6.869986653327941895e-02 -3.572460636496543884e-02 2.856770753860473633e-01 -2.846832871437072754e-01 2.277208715677261353e-01 6.461527347564697266e-01 5.864607095718383789e-01
6.879203766584396362e-02 6.879923343658447266e-01 -1.135828346014022827e-01 -1.581282913684844971e-01 -3.070823252201080322e-01 3.378743529319763184e-01 6.973349303007125854e-02 5.202953219413757324e-01
-6.396120190620422363e-01 1.925187408924102783e-01 -3.486790955066680908e-01 -1.221055462956428528e-01 3.314581811428070068e-01 2.365687787532806396e-01 5.007594823837280273e-01 -2.750834822654724121e-02
2.696920633316040039e-01 8.195793628692626953e-02 -3.721116781234741211e-01 -3.401486873626708984e-01 3.428186178207397461e-01 7.106363773345947266e-01 5.431657284498214722e-02 2.022425830364227295e-01
-3.431332409381866455e-01 -1.440839618444442749e-01 -2.611026167869567871e-01 -4.643451869487762451e-01 2.676133811473846436e-01 -1.627749204635620117e-01 5.667524933815002441e-01 3.979787528514862061e-01
-1.418759208172559738e-02 1.578914523124694824e-01 -1.421138346195220947e-01 2.457561045885086060e-01 -2.038981914520263672e-01 9.258913248777389526e-02 5.052207708358764648e-01 7.673860192298889160e-01
-4.498868286609649658e-01 1.128341853618621826e-01 -4.969532787799835205e-01 1.899971067905426025e-01 1.319919377565383911e-01 3.824951052665710449e-01 5.799906849861145020e-01 4.117145389318466187e-02
-1.535973101854324341e-01 -3.887140750885009766e-01 -3.192457556724548340e-01 8.975388854742050171e-02 -2.495947927236557007e-01 4.819751977920532227e-01 3.871029913425445557e-01 5.204701423645019531e-01
-1.798637211322784424e-01 4.812550842761993408e-01 -4.606857001781463623e-01 -5.793836116790771484e-01 3.648527264595031738e-01 2.154824286699295044e-01 -2.122418582439422607e-02 9.014017134904861450e-02
-4.117036983370780945e-02 7.208912968635559082e-01 -3.243213295936584473e-01 -1.086728572845458984e-01 -1.930284351110458374e-01 -1.045267432928085327e-01 8.259293437004089355e-02 5.537322163581848145e-01
1.219765543937683105e-01 1.271344870328903198e-01 3.030390143394470215e-01 -1.472660154104232788e-01 -5.381030961871147156e-02 4.049593210220336914e-02 6.178421974182128906e-01 6.849629282951354980e-01
3.174959421157836914e-01 1.127737015485763550e-01 -1.056486219167709351e-01 -4.627042114734649658e-01 -4.713161289691925049e-01 5.133864879608154297e-01 1.042340770363807678e-01 4.057736098766326904e-01
-2.297245860099792480e-01 2.838037014007568359e-01 -6.510208845138549805e-01 -3.004675507545471191e-01 -2.380157262086868286e-01 -2.948589026927947998e-01 2.371370047330856323e-01 3.908272683620452881e-01
-3.893319964408874512e-01 2.849670350551605225e-01 1.594107449054718018e-01 3.028310835361480713e-01 -1.533989161252975464e-01 1.946434527635574341e-01 5.158526301383972168e-01 5.679567456245422363e-01
-1.725556701421737671e-01 -1.053492873907089233e-01 2.443927824497222900e-01 -2.753005921840667725e-01 -1.395826935768127441e-01 1.038066670298576355e-01 5.962632894515991211e-01 6.616788506507873535e-01
1.609327644109725952e-02 1.521199196577072144e-01 2.757086455821990967e-01 -1.309865415096282959e-01 -2.182812839746475220e-01 7.786130309104919434e-01 4.265878498554229736e-01 2.180959731340408325e-01
2.299679070711135864e-01 -7.188411802053451538e-02 -4.038829207420349121e-01 -1.820631623268127441e-01 3.573756664991378784e-02 8.376734256744384766e-01 -7.066890131682157516e-03 2.065312117338180542e-01
4.276544153690338135e-01 2.230895012617111206e-01 4.803596809506416321e-02 5.567173659801483154e-02 -6.758435070514678955e-02 1.407348662614822388e-01 7.582186460494995117e-01 4.033192098140716553e-01
-4.547633528709411621e-01 6.504953373223543167e-03 2.113901525735855103e-01 -4.028019309043884277e-01 4.553098976612091064e-01 1.114488914608955383e-01 -1.017520576715469360e-01 5.967673659324645996e-01
-1.844441890716552734e-01 3.981429934501647949e-01 -1.054523438215255737e-01 -1.991302371025085449e-01 -1.955493092536926270e-01 -2.314735352993011475e-01 3.706560432910919189e-01 7.262810468673706055e-01
-2.599371373653411865e-01 7.916860282421112061e-03 -1.230908930301666260e-01 1.616006344556808472e-01 -3.549216091632843018e-01 7.147132158279418945e-01 4.258441329002380371e-01 2.701417207717895508e-01
2.775786221027374268e-01 5.253428220748901367e-01 3.534683585166931152e-02 -2.491753846406936646e-01 1.623010449111461639e-02 -2.112176120281219482e-01 6.015359163284301758e-01 4.206013083457946777e-01
-4.789507687091827393e-01 7.808706164360046387e-02 2.403725832700729370e-01 -5.331745147705078125e-01 -8.466885238885879517e-02 4.309892058372497559e-01 -9.571292437613010406e-03 4.790014624595642090e-01
-6.055188551545143127e-02 3.009313344955444336e-01 2.288615554571151733e-01 -5.271000266075134277e-01 -1.856989115476608276e-01 -4.680563881993293762e-02 3.628593087196350098e-01 6.381378173828125000e-01
1.867860108613967896e-01 7.269939184188842773e-01 -1.552853137254714966e-01 1.033445894718170166e-01 -2.953710258007049561e-01 1.608104258775711060e-01 4.645895957946777344e-01 2.699066400527954102e-01
5.240890383720397949e-01 -1.407474428415298462e-01 -3.155212998390197754e-01 -3.495113849639892578e-01 -1.423236280679702759e-01 4.435195028781890869e-01 1.315119564533233643e-01 4.995477199554443359e-01
-1.097820978611707687e-02 6.967531889677047729e-02 -1.501430720090866089e-01 6.349166482686996460e-02 -3.006979525089263916e-01 8.673796057701110840e-01 7.327791303396224976e-02 3.468634486198425293e-01
1.631548404693603516e-01 6.169757246971130371e-01 2.270130962133407593e-01 -1.069118157029151917e-01 -1.302413195371627808e-01 2.472007088363170624e-02 5.110031962394714355e-01 5.010570287704467773e-01
1.549123376607894897e-01 2.658471763134002686e-01 2.971015125513076782e-02 -2.371492385864257812e-01 1.367668956518173218e-01 1.820024400949478149e-01 7.337063550949096680e-01 5.079862475395202637e-01
-3.719581663608551025e-01 2.742196433246135712e-02 1.590480208396911621e-01 -7.394553422927856445e-01 1.187765970826148987e-02 1.258945614099502563e-01 1.892340369522571564e-02 5.219731926918029785e-01
-3.634970486164093018e-01 1.780093312263488770e-01 1.559852249920368195e-02 3.664353191852569580e-01 -3.244662880897521973e-01 3.364459872245788574e-01 6.346816420555114746e-01 2.834946811199188232e-01
-5.619899183511734009e-02 6.045285463333129883e-01 -5.803091526031494141e-01 5.590138956904411316e-03 1.050397604703903198e-01 4.457482323050498962e-02 5.304966568946838379e-01 1.225033123046159744e-02
6.860527396202087402e-02 8.000094094313681126e-04 -3.440285623073577881e-01 -4.431473314762115479e-01 -3.784285485744476318e-01 1.795259267091751099e-01 -1.880484260618686676e-02 7.104689478874206543e-01
-6.010571718215942383e-01 -1.017886400222778320e-01 3.097773157060146332e-02 -3.504941165447235107e-01 3.229525685310363770e-01 1.669118553400039673e-02 1.453729569911956787e-01 6.155105233192443848e-01
-2.265446484088897705e-01 3.819352388381958008e-01 -1.418838091194629669e-02 -4.487909078598022461e-01 3.955582901835441589e-02 7.650918960571289062e-01 1.048379987478256226e-01 5.716026201844215393e-02
-4.914876222610473633e-01 2.575523555278778076e-01 3.289658427238464355e-01 -5.174075439572334290e-02 -1.335166692733764648e-01 3.863280713558197021e-01 7.756475359201431274e-02 6.388417482376098633e-01
6.656611710786819458e-02 4.699099957942962646e-01 9.743191301822662354e-02 -1.092389151453971863e-01 -5.454033613204956055e-01 3.739775121212005615e-01 5.454730391502380371e-01 1.358770579099655151e-01
-5.164950713515281677e-02 7.552040219306945801e-01 -2.380036562681198120e-01 -1.531159877777099609e-01 -2.428566366434097290e-01 1.233119741082191467e-01 4.456090182065963745e-02 5.203250646591186523e-01
1.922163814306259155e-01 3.650349974632263184e-01 -4.286646246910095215e-01 4.510947465896606445e-01 1.859960407018661499e-01 4.525470733642578125e-01 2.910293936729431152e-01 3.441964089870452881e-01
-1.783160418272018433e-01 3.078889846801757812e-01 -3.343224823474884033e-01 -5.251843929290771484e-01 4.969742298126220703e-01 3.461583852767944336e-01 3.375157415866851807e-01 -7.135673612356185913e-02
-9.201678633689880371e-02 4.439301788806915283e-01 -6.435311585664749146e-02 -5.288634300231933594e-01 2.017701119184494019e-01 1.220247223973274231e-01 6.533591747283935547e-01 -1.677543669939041138e-01
1.058647707104682922e-01 3.709761798381805420e-01 2.210102975368499756e-01 -1.121505498886108398e-01 -3.584160804748535156e-01 3.470235466957092285e-01 5.873684287071228027e-01 4.425570070743560791e-01
-3.191798180341720581e-02 3.062069118022918701e-01 -6.316142389550805092e-04 2.276670653373003006e-03 -5.058335661888122559e-01 1.855603456497192383e-01 4.326197504997253418e-01 6.540281176567077637e-01
-2.262699976563453674e-02 -4.479605257511138916e-01 -1.288536339998245239e-01 -1.720195412635803223e-01 -1.928013116121292114e-01 6.249148845672607422e-01 3.972208797931671143e-01 4.088401198387145996e-01
-8.833581209182739258e-02 -2.828562557697296143e-01 -1.608696132898330688e-01 5.748506262898445129e-02 4.103574901819229126e-02 4.002277851104736328e-01 4.244689643383026123e-01 7.355035543441772461e-01
-6.442493945360183716e-02 7.972211241722106934e-01 -5.533661693334579468e-02 6.270627677440643311e-02 -1.442807465791702271e-01 2.066050767898559570e-01 9.005309641361236572e-02 5.307368040084838867e-01
-3.703036159276962280e-02 4.666370451450347900e-01 2.007272653281688690e-02 -1.662662476301193237e-01 -5.453870892524719238e-01 4.234715104103088379e-01 7.738993316888809204e-02 5.196794271469116211e-01
-1.074599176645278931e-01 4.892120659351348877e-01 -1.303327083587646484e-01 2.602612413465976715e-02 -3.556917607784271240e-01 7.743951678276062012e-02 3.234311938285827637e-01 7.030923366546630859e-01
-1.096213087439537048e-01 -2.553816437721252441e-01 1.782441437244415283e-01 -5.755005478858947754e-01 5.503267422318458557e-02 6.046062707901000977e-01 1.695473492145538330e-01 4.030731618404388428e-01
-9.415052086114883423e-02 9.026617556810379028e-02 -3.479606211185455322e-01 -2.639706060290336609e-02 -1.697166562080383301e-01 8.851320147514343262e-01 3.279313072562217712e-02 2.188069373369216919e-01
1.813449151813983917e-02 2.911597192287445068e-01 -3.353785872459411621e-01 -6.691507250070571899e-02 -4.389351308345794678e-01 6.851781606674194336e-01 -1.807461376301944256e-03 3.685166835784912109e-01
2.931247651576995850e-02 4.473654031753540039e-01 3.531818091869354248e-01 -4.446198046207427979e-02 -1.314137428998947144e-01 4.366570338606834412e-02 6.152117252349853516e-01 5.240505337715148926e-01
-2.033350020647048950e-01 7.077959179878234863e-01 1.770416051149368286e-01 -8.272276073694229126e-02 -3.227465748786926270e-01 2.555093765258789062e-01 3.904087841510772705e-01 3.124478161334991455e-01
-2.745385766029357910e-01 -3.920061290264129639e-01 -3.059072420001029968e-02 -3.407365977764129639e-01 -9.533892571926116943e-02 5.426121354103088379e-01 5.492618083953857422e-01 2.207183390855789185e-01
1.872097700834274292e-01 4.345743060111999512e-01 2.341732680797576904e-01 -2.065236568450927734e-01 1.641979068517684937e-01 -1.059898361563682556e-01 5.830577015876770020e-01 5.481399893760681152e-01
-3.415242731571197510e-01 6.249056756496429443e-02 -2.405810058116912842e-01 -1.669425964355468750e-01 6.688362956047058105e-01 1.292706727981567383e-01 5.660768747329711914e-01 9.597342461347579956e-02
1.034651622176170349e-01 -2.687209844589233398e-01 -3.197982311248779297e-01 -1.708932369947433472e-01 -1.546357478946447372e-02 8.682013154029846191e-01 1.738881319761276245e-01 3.685944899916648865e-02
-1.627976149320602417e-01 6.814051866531372070e-01 -9.904749691486358643e-02 1.439890414476394653e-01 -2.212676703929901123e-01 6.107636168599128723e-02 5.045557618141174316e-01 4.139739573001861572e-01
-8.927685022354125977e-02 -3.690361678600311279e-01 -1.084786802530288696e-01 1.810302026569843292e-02 -4.444611817598342896e-02 2.548457682132720947e-01 7.122716903686523438e-01 5.191278457641601562e-01
1.039412766695022583e-01 -3.772545978426933289e-02 -4.875931739807128906e-01 -4.688031077384948730e-01 4.021928012371063232e-01 5.695190429687500000e-01 -9.390760958194732666e-02 1.879361867904663086e-01
-8.302002400159835815e-02 5.658359527587890625e-01 -5.321996286511421204e-02 -2.082761377096176147e-01 -3.972274959087371826e-01 5.313873291015625000e-01 -6.509930640459060669e-02 4.269962906837463379e-01
1.692174226045608521e-01 -7.887071697041392326e-04 -7.635968178510665894e-02 -4.203647077083587646e-01 5.914443358778953552e-02 -1.960843950510025024e-01 5.103672742843627930e-01 6.974279880523681641e-01
-2.826006710529327393e-01 1.876590028405189514e-02 -5.947310924530029297e-01 -6.607045978307723999e-02 3.274680376052856445e-01 1.358511298894882202e-01 6.520349979400634766e-01 -1.042774468660354614e-01
-4.862170517444610596e-01 -8.319109678268432617e-02 2.039588689804077148e-01 -6.629706174135208130e-02 -2.360398471355438232e-01 6.406576037406921387e-01 3.238079845905303955e-01 3.737234175205230713e-01
-2.106491178274154663e-01 5.807768106460571289e-01 -2.948960363864898682e-01 -2.583579123020172119e-01 -2.257158607244491577e-01 -2.332145273685455322e-01 1.614551991224288940e-01 5.772420763969421387e-01
-1.258476525545120239e-01 -3.920722603797912598e-01 -2.892959117889404297e-01 -4.058131873607635498e-01 4.720317199826240540e-02 2.963705658912658691e-01 7.012707591056823730e-01 1.486098673194646835e-02
1.736405789852142334e-01 1.999174207448959351e-01 -1.541607677936553955e-01 -7.652539610862731934e-01 3.806753158569335938e-01 3.961056470870971680e-01 1.113544702529907227e-01 7.930764555931091309e-02
-6.743962764739990234e-01 1.564076729118824005e-02 -6.043541058897972107e-02 4.104233160614967346e-02 -3.921721279621124268e-01 1.271928548812866211e-01 4.564687311649322510e-01 4.015812277793884277e-01
1.449940446764230728e-02 -3.284959197044372559e-01 -6.720817834138870239e-02 -2.846303880214691162e-01 -2.953212559223175049e-01 4.004220962524414062e-01 3.348940312862396240e-01 6.683130860328674316e-01
-1.191919818520545959e-01 -1.270264834165573120e-01 1.508017033338546753e-01 -2.565623223781585693e-01 1.493289470672607422e-01 -3.363043768331408501e-03 6.379409432411193848e-01 6.721704006195068359e-01
-2.091337591409683228e-01 5.222196578979492188e-01 1.053753588348627090e-02 1.385049074888229370e-01 -1.302939560264348984e-02 1.790221035480499268e-01 2.659117579460144043e-01 7.492178678512573242e-01
-3.760015070438385010e-01 4.397909343242645264e-01 -1.271639466285705566e-01 3.136314153671264648e-01 -2.593475282192230225e-01 3.987014293670654297e-01 5.482080578804016113e-01 1.546460241079330444e-01
-1.949226707220077515e-01 -3.931730091571807861e-01 -1.782478541135787964e-01 -2.421072125434875488e-01 8.246084302663803101e-02 5.266163945198059082e-01 6.250331401824951172e-01 2.055265158414840698e-01
-4.001106023788452148e-01 3.600828945636749268e-01 -9.097353368997573853e-02 -3.513485789299011230e-01 -3.208795487880706787e-01 7.103234529495239258e-02 -1.060223504900932312e-01 6.777017712593078613e-01
2.156162559986114502e-01 4.295652210712432861e-01 -3.925209641456604004e-01 1.722796559333801270e-01 5.158349871635437012e-01 4.249336421489715576e-01 1.693652570247650146e-01 3.314988613128662109e-01
2.600494921207427979e-01 6.482744812965393066e-01 6.825793534517288208e-02 -6.767480168491601944e-03 -1.767597347497940063e-01 4.503801837563514709e-02 4.162209331989288330e-01 5.485410690307617188e-01
-1.466009914875030518e-01 5.249494314193725586e-01 7.327409088611602783e-02 -7.113318890333175659e-02 -4.753476679325103760e-01 1.700537204742431641e-01 5.142909288406372070e-01 4.160989224910736084e-01
1.039829198271036148e-02 3.563198149204254150e-01 3.790707290172576904e-01 4.715644940733909607e-02 1.939199119806289673e-01 1.783058047294616699e-01 5.320904254913330078e-01 6.119570732116699219e-01
-2.930546700954437256e-01 5.420044660568237305e-01 -3.907125592231750488e-01 -7.533039152622222900e-02 -3.630886971950531006e-01 1.951392143964767456e-01 -3.262283280491828918e-02 5.394834280014038086e-01
-5.239728689193725586e-01 6.949343532323837280e-02 -6.233381032943725586e-01 -4.917657375335693359e-01 -1.317898422712460160e-04 3.262764960527420044e-02 1.522407233715057373e-01 2.568997442722320557e-01
-2.105898857116699219e-01 1.352683901786804199e-01 -1.393658667802810669e-01 2.870415151119232178e-01 -5.093058347702026367e-01 4.377909600734710693e-01 4.531107246875762939e-01 4.232918322086334229e-01
-2.119816392660140991e-01 -3.259591162204742432e-01 9.905149042606353760e-02 -6.112301945686340332e-01 2.140441983938217163e-01 1.722824275493621826e-01 1.955860853195190430e-01 5.930015444755554199e-01
-2.199385613203048706e-01 2.055447250604629517e-01 -2.482907176017761230e-01 -6.525974273681640625e-01 4.698851406574249268e-01 4.170120656490325928e-01 1.520815193653106689e-01 6.345873326063156128e-02
1.005735471844673157e-01 3.200023472309112549e-01 -4.307360947132110596e-02 -2.281829714775085449e-02 2.638227306306362152e-02 -2.216285020112991333e-01 6.508501768112182617e-01 6.416277289390563965e-01
-7.241436839103698730e-01 -5.149845406413078308e-02 -3.911150991916656494e-01 -3.113512396812438965e-01 -3.143139183521270752e-02 -7.837645709514617920e-02 3.134994208812713623e-01 3.429875373840332031e-01
2.462148666381835938e-01 -1.063847020268440247e-01 -1.228115111589431763e-01 -1.564594060182571411e-01 -6.563948094844818115e-02 1.521546095609664917e-01 9.115531444549560547e-01 1.735213249921798706e-01
-2.895550131797790527e-01 2.776946723461151123e-01 -3.246412873268127441e-01 -1.530154943466186523e-01 -3.687352314591407776e-02 1.633332222700119019e-01 -2.840775847434997559e-01 7.755644917488098145e-01
-1.180395856499671936e-01 -1.561940014362335205e-01 -1.623455137014389038e-01 -7.603125274181365967e-02 -2.168152481317520142e-02 9.306227564811706543e-01 2.027327120304107666e-01 1.479992866516113281e-01
-4.757895171642303467e-01 1.101431846618652344e-01 3.731591999530792236e-01 5.301603302359580994e-02 1.323644220829010010e-01 4.448437988758087158e-01 1.013519391417503357e-01 6.274994611740112305e-01
-3.686495423316955566e-01 1.860391534864902496e-02 6.690791249275207520e-02 -1.605975776910781860e-01 -1.343392431735992432e-01 8.460416793823242188e-01 1.175249889492988586e-01 2.929807603359222412e-01
-5.961856245994567871e-01 3.239791691303253174e-01 6.190578266978263855e-02 1.193140596151351929e-01 9.875506162643432617e-02 -1.043559610843658447e-01 4.103786051273345947e-01 5.766097903251647949e-01
2.609285116195678711e-01 -3.544299304485321045e-02 -1.485662907361984253e-01 -1.966086626052856445e-01 -2.019746005535125732e-01 2.719805836677551270e-01 5.319438409060239792e-03 8.689866065979003906e-01
-1.183214560151100159e-01 9.477290511131286621e-02 -2.953536510467529297e-01 4.524304270744323730e-01 2.367900758981704712e-01 6.017247438430786133e-01 1.662411391735076904e-01 4.891959726810455322e-01
-5.527846217155456543e-01 5.011128261685371399e-02 -5.861622691154479980e-01 2.073026448488235474e-01 1.410801559686660767e-01 2.234736233949661255e-01 4.487105906009674072e-01 1.848571598529815674e-01
1.490157246589660645e-01 3.411558270454406738e-01 -5.838694572448730469e-01 3.183915615081787109e-01 5.198834463953971863e-02 4.807443320751190186e-01 2.677863240242004395e-01 3.370501399040222168e-01
2.029849886894226074e-01 1.996392309665679932e-01 -9.766189754009246826e-02 6.011892482638359070e-02 2.484682016074657440e-02 -1.223194450139999390e-01 4.414282441139221191e-01 8.338770866394042969e-01
-1.217980980873107910e-01 -1.709900423884391785e-02 -6.100850552320480347e-02 1.498531401157379150e-01 -3.944852575659751892e-02 -6.535962969064712524e-02 5.727772116661071777e-01 7.904384732246398926e-01
2.212649881839752197e-01 -4.105079174041748047e-02 1.061919145286083221e-02 -6.176405027508735657e-02 2.315092682838439941e-01 4.179174825549125671e-02 8.342519402503967285e-01 4.405786395072937012e-01
1.703873127698898315e-01 3.081788718700408936e-01 7.355180382728576660e-02 -3.261604905128479004e-01 1.535605490207672119e-01 -2.164558023214340210e-01 6.895945072174072266e-01 4.671496748924255371e-01
-5.831304937601089478e-02 7.863077521324157715e-02 -1.531919986009597778e-01 -1.178958863019943237e-01 2.272802144289016724e-01 9.047229886054992676e-01 3.293015062808990479e-02 2.859812676906585693e-01
6.108050420880317688e-02 2.916244864463806152e-01 -5.614608526229858398e-01 -1.381225883960723877e-01 6.514967083930969238e-01 2.667934596538543701e-01 1.154925003647804260e-01 2.606584131717681885e-01
-5.621921420097351074e-01 1.700947731733322144e-01 -4.763698577880859375e-01 1.837877184152603149e-01 1.119066867977380753e-02 5.398740172386169434e-01 1.587988883256912231e-01 2.783796787261962891e-01
3.840855555608868599e-03 3.766576647758483887e-01 -4.451461732387542725e-01 -2.934809774160385132e-02 -4.577871263027191162e-01 6.305313110351562500e-01 1.175609007477760315e-01 1.952904015779495239e-01
2.490083873271942139e-01 -2.559295892715454102e-01 2.382580786943435669e-01 -1.410089135169982910e-01 1.404832601547241211e-01 4.586025178432464600e-01 3.889883756637573242e-01 6.438018679618835449e-01
-2.250716388225555420e-01 8.963413536548614502e-02 -3.837032914161682129e-01 4.556781053543090820e-01 1.346627920866012573e-01 5.673081874847412109e-01 1.546235680580139160e-01 4.717593193054199219e-01
-1.656810492277145386e-01 -3.740877509117126465e-01 -2.464409917593002319e-02 -4.644394218921661377e-01 -2.515136003494262695e-01 3.315400183200836182e-01 4.665894508361816406e-01 4.747770726680755615e-01
-1.531906723976135254e-01 2.313326746225357056e-01 -2.928482294082641602e-01 -3.396993502974510193e-02 3.939861059188842773e-01 5.779328346252441406e-01 5.879477858543395996e-01 3.449152782559394836e-02
5.720390006899833679e-02 1.843524128198623657e-01 -4.238528609275817871e-01 -6.644278764724731445e-02 -1.200063899159431458e-01 8.422093987464904785e-01 1.010841354727745056e-01 2.115181237459182739e-01
-1.953445076942443848e-01 4.879339635372161865e-01 -6.147532910108566284e-02 1.996676810085773468e-02 -3.192304670810699463e-01 -2.863859012722969055e-02 3.620055019855499268e-01 6.969983577728271484e-01
-1.035980060696601868e-01 -1.391224116086959839e-01 -2.329026162624359131e-01 -5.168254971504211426e-01 5.447104573249816895e-01 -2.222368419170379639e-01 2.705552279949188232e-01 4.788125455379486084e-01
-3.532557189464569092e-02 -1.148478537797927856e-01 -1.763184368610382080e-01 1.259972602128982544e-01 -2.624859213829040527e-01 4.615682065486907959e-01 8.547533303499221802e-02 8.058216571807861328e-01
-1.431936174631118774e-01 6.005766987800598145e-01 -5.588187575340270996e-01 -3.608548343181610107e-01 -1.138273477554321289e-01 -1.711212396621704102e-01 4.782700538635253906e-02 3.630179464817047119e-01
2.021673135459423065e-02 -1.996293962001800537e-01 8.109277486801147461e-02 -4.110568165779113770e-01 -3.894100189208984375e-01 5.426239371299743652e-01 3.901591598987579346e-01 4.311503469944000244e-01
1.406793445348739624e-01 5.158011317253112793e-01 2.644989192485809326e-01 -4.008800163865089417e-02 -9.653896093368530273e-02 1.472598612308502197e-01 6.123869419097900391e-01 4.863836765289306641e-01
-1.246491968631744385e-01 3.188804090023040771e-01 3.077239990234375000e-01 1.633608946576714516e-03 -8.437015116214752197e-02 2.809472680091857910e-01 4.749096333980560303e-01 6.902842521667480469e-01
-1.484056655317544937e-02 -4.344225302338600159e-02 -2.309215664863586426e-01 3.020822107791900635e-01 -3.097158074378967285e-01 6.837378144264221191e-01 2.737570703029632568e-01 4.636268019676208496e-01
-6.689332127571105957e-01 -1.521578878164291382e-01 4.600236937403678894e-02 -4.837253391742706299e-01 1.578115522861480713e-01 1.900290697813034058e-01 2.066455036401748657e-01 4.353758692741394043e-01
-4.702129662036895752e-01 -1.704612374305725098e-02 -5.803227424621582031e-01 -4.608721733093261719e-01 -2.052028477191925049e-01 -8.567439392209053040e-03 1.234823744744062424e-02 4.325476288795471191e-01
-4.317894279956817627e-01 6.028728485107421875e-01 -7.144859433174133301e-02 -1.406259834766387939e-01 -3.948841392993927002e-01 2.917028665542602539e-01 3.423565626144409180e-01 2.588234841823577881e-01
-3.463445603847503662e-01 5.110086798667907715e-01 -3.987371027469635010e-01 1.257629245519638062e-01 -3.190458714962005615e-01 3.553720712661743164e-01 4.533665478229522705e-01 1.024076789617538452e-01
-4.498801007866859436e-02 6.185314655303955078e-01 2.565280497074127197e-01 5.704934243112802505e-03 -2.581509947776794434e-01 3.330397307872772217e-01 2.858484089374542236e-01 5.387846827507019043e-01
-3.876927196979522705e-01 5.352930426597595215e-01 1.977218389511108398e-01 -2.978851832449436188e-02 -2.133850455284118652e-01 1.165438964962959290e-01 4.862433075904846191e-01 4.771020114421844482e-01
-5.254102945327758789e-01 2.094893306493759155e-01 -4.355978369712829590e-01 4.576611518859863281e-02 4.159287512302398682e-01 3.091135323047637939e-01 4.616519510746002197e-01 8.091747015714645386e-02
-5.827374011278152466e-02 -5.288198590278625488e-01 -3.896610438823699951e-01 -2.489560097455978394e-01 1.777737140655517578e-01 3.353026509284973145e-01 4.909797310829162598e-01 3.435785770416259766e-01
-6.310257911682128906e-01 4.362760186195373535e-01 -1.392094194889068604e-01 -1.967189759016036987e-01 -3.205447793006896973e-01 1.657180786132812500e-01 3.786109685897827148e-01 2.825498878955841064e-01
-3.305890262126922607e-01 1.605751365423202515e-01 -7.656233012676239014e-02 -9.529194980859756470e-02 -3.348330557346343994e-01 4.449689686298370361e-01 7.334712743759155273e-01 4.351250827312469482e-02
2.584224939346313477e-01 3.856440484523773193e-01 -3.675946593284606934e-01 -2.389955222606658936e-01 -1.532683521509170532e-01 7.393523454666137695e-01 1.302928179502487183e-01 7.171116024255752563e-02
2.848553657531738281e-01 2.648833990097045898e-01 3.458203673362731934e-01 9.491663426160812378e-02 -3.351817652583122253e-02 3.563094139099121094e-01 4.683619737625122070e-01 6.104509234428405762e-01
3.512663021683692932e-02 -5.451520904898643494e-03 -1.750706881284713745e-01 1.129080280661582947e-01 4.246842861175537109e-01 7.185650467872619629e-01 2.988209128379821777e-01 4.115243256092071533e-01
-1.652587801218032837e-01 4.259294867515563965e-01 -5.012988448143005371e-01 9.539819322526454926e-03 -3.508898019790649414e-01 5.454226732254028320e-01 4.539648815989494324e-02 3.423623442649841309e-01
-1.766680330038070679e-01 -8.832208067178726196e-02 -4.502436816692352295e-01 1.767218858003616333e-01 -8.968792855739593506e-02 4.855142533779144287e-01 6.179805994033813477e-01 3.183856308460235596e-01
1.568129360675811768e-01 5.380919575691223145e-01 3.206234052777290344e-02 -6.127699613571166992e-01 1.884159296751022339e-01 4.177552163600921631e-01 2.685065865516662598e-01 1.650324761867523193e-01
-8.232711255550384521e-02 3.287732303142547607e-01 -6.407789587974548340e-01 -3.245499134063720703e-01 -4.754415154457092285e-01 1.747988313436508179e-01 1.275148391723632812e-01 3.103881776332855225e-01
-1.692026108503341675e-01 5.895703434944152832e-01 4.138289391994476318e-02 2.323208749294281006e-02 -2.860158085823059082e-01 3.164935708045959473e-01 3.680749833583831787e-01 5.514277219772338867e-01
-4.602360129356384277e-01 4.486952722072601318e-01 -2.711969316005706787e-01 -1.438209563493728638e-01 -2.823112607002258301e-01 2.397809177637100220e-01 3.394112884998321533e-01 4.901311099529266357e-01
-3.876865208148956299e-01 2.383341193199157715e-01 -6.720292568206787109e-01 2.578163444995880127e-01 9.338100999593734741e-02 3.755414485931396484e-01 2.837315201759338379e-01 2.110652029514312744e-01
-6.428071856498718262e-01 2.728138566017150879e-01 -2.320206612348556519e-01 -2.954172492027282715e-01 1.632766127586364746e-01 4.038417339324951172e-01 1.191715821623802185e-01 4.090443253517150879e-01
-3.696326017379760742e-01 3.898906707763671875e-01 1.525082886219024658e-01 -2.880562841892242432e-01 -7.908032834529876709e-02 2.111910879611968994e-01 6.249337196350097656e-01 4.046284556388854980e-01
-2.487157583236694336e-01 2.716034054756164551e-01 -4.801394939422607422e-01 3.814005255699157715e-01 1.739170700311660767e-01 2.261172682046890259e-01 6.045185923576354980e-01 2.038452923297882080e-01
-9.382835030555725098e-02 -5.727551132440567017e-02 4.917959123849868774e-02 -4.440634977072477341e-03 4.685177505016326904e-01 1.401676237583160400e-01 7.264022827148437500e-01 4.676124751567840576e-01
9.799973666667938232e-02 1.773272305727005005e-01 -2.996172904968261719e-01 -2.861846387386322021e-01 6.857544183731079102e-01 5.186461210250854492e-01 1.871493756771087646e-01 1.140227243304252625e-01
-3.087444901466369629e-01 2.543338239192962646e-01 -4.095277488231658936e-01 -4.956761896610260010e-01 5.181680917739868164e-01 2.110699377954006195e-02 3.968207538127899170e-01 1.314649358391761780e-02
-3.286018371582031250e-01 1.877699792385101318e-02 1.100256387144327164e-02 -2.853764891624450684e-01 1.438315063714981079e-01 7.852894067764282227e-01 1.434435993432998657e-01 3.900826871395111084e-01
-3.217070698738098145e-01 3.219842910766601562e-01 2.994538098573684692e-02 -2.354187220335006714e-01 -6.344432383775711060e-02 2.020981460809707642e-01 8.261564373970031738e-01 9.543984383344650269e-02
-5.007336735725402832e-01 1.953969895839691162e-01 2.066509276628494263e-01 -8.162204921245574951e-02 2.183854132890701294e-01 3.858969807624816895e-01 5.631937384605407715e-01 3.846078515052795410e-01
-1.209587678313255310e-01 5.902776122093200684e-01 -8.291606605052947998e-02 2.490305006504058838e-01 4.850803315639495850e-02 2.989873886108398438e-01 3.880140185356140137e-01 5.707439184188842773e-01
-3.991445899009704590e-01 -3.983026742935180664e-02 -7.332074642181396484e-02 -3.310646712779998779e-01 -8.377992361783981323e-02 -1.697249263525009155e-01 7.469360232353210449e-01 3.610794544219970703e-01
-3.080864846706390381e-01 3.243160545825958252e-01 -1.484297364950180054e-01 2.257152348756790161e-01 -1.655368655920028687e-01 2.666214667260646820e-02 6.487153768539428711e-01 5.272362232208251953e-01
