# Supplementary material for: Where is your field going? A machine learning approach to study the relative motion of the domains of physics
Source: PLoS One. 2020 Jun 18;15(6):e0233997. doi: 10.1371/journal.pone.0233997 (PMC7302634; doi:10.1371/journal.pone.0233997)
Supplement: S14 Data — (ZIP) [file pone.0233997.s014.zip › 13/Pacs4Run_13_VS_500_embeddings1989-1993ED8.txt]

-8.203546404838562012e-01 1.427471488714218140e-01 5.486923083662986755e-02 -2.517175674438476562e-01 6.054195761680603027e-02 3.677541613578796387e-01 -3.124345839023590088e-01 -6.119997426867485046e-02
-2.093791514635086060e-01 1.723193675279617310e-01 -2.762444317340850830e-01 1.058238968253135681e-01 -5.137521773576736450e-02 8.362219333648681641e-01 -3.692415058612823486e-01 -2.665969543159008026e-02
-3.562541902065277100e-01 1.832296699285507202e-01 3.958014249801635742e-01 -3.497691750526428223e-01 4.233144819736480713e-01 5.772272944450378418e-01 1.542026251554489136e-01 -1.560379117727279663e-01
-1.282484978437423706e-01 -1.723075658082962036e-01 -2.655083686113357544e-02 -5.659710243344306946e-02 -9.201923012733459473e-02 9.121252894401550293e-01 1.919197887182235718e-01 -2.695941030979156494e-01
-1.082089170813560486e-01 3.145317435264587402e-01 2.946166098117828369e-01 -3.413564860820770264e-01 -1.203886643052101135e-01 7.506743073463439941e-01 1.749960780143737793e-01 -2.782236933708190918e-01
-1.873688250780105591e-01 2.099451124668121338e-01 -2.249850928783416748e-01 -3.910343050956726074e-01 3.366759717464447021e-01 6.820442676544189453e-01 1.475055702030658722e-02 3.722056746482849121e-01
1.147180516272783279e-02 -3.464084565639495850e-01 3.653648793697357178e-01 -3.003357946872711182e-01 -1.089489310979843140e-01 2.240289449691772461e-01 -7.636553645133972168e-01 1.046331226825714111e-01
-3.324978351593017578e-01 -1.081844908185303211e-03 8.129358291625976562e-02 -4.089891612529754639e-01 3.947813212871551514e-01 6.535077691078186035e-01 3.639942407608032227e-01 1.211795303970575333e-02
-5.448825359344482422e-01 4.065741002559661865e-01 4.440234601497650146e-01 -1.525402814149856567e-01 3.036840558052062988e-01 4.083860218524932861e-01 -2.310536950826644897e-01 7.061310112476348877e-02
-2.034593522548675537e-01 2.775651514530181885e-01 1.431269198656082153e-01 5.845793522894382477e-03 -1.705666482448577881e-01 8.259133696556091309e-01 -2.846310734748840332e-01 2.623004913330078125e-01
-3.384210765361785889e-01 4.623681902885437012e-01 3.113820254802703857e-01 -2.701385617256164551e-01 -1.929859071969985962e-01 3.182559609413146973e-01 -5.865603685379028320e-01 -1.384551525115966797e-01
-5.212237834930419922e-01 2.127936631441116333e-01 4.141230583190917969e-01 -1.983640938997268677e-01 4.833711385726928711e-01 3.833164870738983154e-01 6.347825378179550171e-02 -2.959557473659515381e-01
1.147087886929512024e-01 -1.650160849094390869e-01 3.356003463268280029e-01 -3.594703376293182373e-01 6.185831129550933838e-02 8.245498538017272949e-01 -7.643887307494878769e-03 -1.843851655721664429e-01
1.754669845104217529e-01 -1.657908558845520020e-01 2.741055190563201904e-01 -4.438210129737854004e-01 -3.774781152606010437e-02 7.926053404808044434e-01 4.061489552259445190e-02 -1.957455724477767944e-01
8.529152721166610718e-02 3.521421179175376892e-02 -3.477147221565246582e-02 -2.139178812503814697e-01 2.801043093204498291e-01 8.307240605354309082e-01 -3.498261868953704834e-01 -2.314651012420654297e-01
-3.185355365276336670e-01 3.055425882339477539e-01 -1.714548915624618530e-01 -3.653456568717956543e-01 -1.678423956036567688e-02 2.128069996833801270e-01 -7.724682092666625977e-01 5.374717060476541519e-03
-1.258675456047058105e-01 -3.101043701171875000e-01 -1.093799173831939697e-01 -4.396494477987289429e-02 2.211092859506607056e-01 8.992370963096618652e-01 -8.608034998178482056e-02 9.575603902339935303e-02
4.770155996084213257e-02 -1.791617125272750854e-01 1.488313376903533936e-01 -3.260678425431251526e-02 2.679410278797149658e-01 7.812501192092895508e-01 -5.021830797195434570e-01 -8.988734334707260132e-02
-1.318950653076171875e-01 2.278157696127891541e-02 3.037923872470855713e-01 1.640320941805839539e-02 1.619207412004470825e-01 8.806076049804687500e-01 -2.790240049362182617e-01 -9.991723299026489258e-02
-2.442204803228378296e-01 3.361499309539794922e-02 2.545394897460937500e-01 1.624632775783538818e-01 1.603046953678131104e-01 7.329467535018920898e-01 -5.301827192306518555e-01 6.355662643909454346e-02
-2.293917685747146606e-01 -1.684212125837802887e-02 7.949533872306346893e-03 -1.689461767673492432e-01 -1.201682612299919128e-01 4.597347974777221680e-01 -7.560986876487731934e-01 3.478619754314422607e-01
3.165465965867042542e-02 1.388041079044342041e-01 -3.416383871808648109e-03 -1.723212003707885742e-01 1.782119274139404297e-01 8.543123006820678711e-01 -3.613917529582977295e-01 -2.404420375823974609e-01
-3.580859005451202393e-01 1.202566772699356079e-01 6.623874902725219727e-01 -2.665282189846038818e-01 1.223078742623329163e-01 2.705709040164947510e-01 -5.088977813720703125e-01 1.933068223297595978e-02
9.960050135850906372e-02 -1.183705180883407593e-01 7.514396309852600098e-02 -2.394052743911743164e-01 3.173051774501800537e-02 8.833114504814147949e-01 -2.920638620853424072e-01 2.157767862081527710e-01
-3.827954828739166260e-01 -3.532268702983856201e-01 4.149809777736663818e-01 1.648702621459960938e-01 4.804720729589462280e-02 7.186530828475952148e-01 8.629464358091354370e-02 -5.558228120207786560e-02
-9.864041209220886230e-02 3.286891281604766846e-01 -1.693835854530334473e-01 -1.621764451265335083e-01 2.018156796693801880e-01 8.406028747558593750e-01 -2.554420232772827148e-01 -1.210297346115112305e-01
-7.053223252296447754e-02 -4.165789783000946045e-01 2.708300389349460602e-02 -1.690184697508811951e-02 1.980090737342834473e-01 8.330204486846923828e-01 -1.194531470537185669e-01 2.703111469745635986e-01
4.054009041283279657e-04 1.294085681438446045e-01 9.249626845121383667e-02 -2.176022976636886597e-01 3.193250000476837158e-01 6.675109863281250000e-01 -3.308327198028564453e-01 -5.199589729309082031e-01
-3.192934989929199219e-01 2.719537913799285889e-01 -3.470655381679534912e-01 -1.937458068132400513e-01 2.475580573081970215e-01 7.244222164154052734e-01 3.880338370800018311e-02 2.802187204360961914e-01
-2.438198179006576538e-01 1.623944379389286041e-02 -7.584454864263534546e-02 -2.796849906444549561e-01 6.557442545890808105e-01 6.490936875343322754e-01 -6.242751260288059711e-04 -7.062994688749313354e-02
-5.232412368059158325e-02 -2.428916841745376587e-02 -1.656875014305114746e-02 -1.877192109823226929e-01 3.362039104104042053e-02 7.640104293823242188e-01 -3.440316915512084961e-01 5.078968405723571777e-01
-2.567982971668243408e-01 -1.547924429178237915e-01 2.906364798545837402e-01 7.139208167791366577e-02 1.241802200675010681e-01 7.518890500068664551e-01 -4.414015635848045349e-02 -4.876692295074462891e-01
-3.345724940299987793e-02 5.741079896688461304e-02 -1.539889872074127197e-01 -2.740919589996337891e-01 2.433808892965316772e-01 4.127681851387023926e-01 -5.704690217971801758e-01 -5.845501422882080078e-01
-5.815688967704772949e-01 -3.973891586065292358e-02 2.836855500936508179e-02 -2.682115137577056885e-01 -3.254796266555786133e-01 2.670627832412719727e-01 -1.373416036367416382e-01 -6.255671977996826172e-01
-1.977321356534957886e-01 6.742359697818756104e-02 3.609951138496398926e-01 1.193401366472244263e-01 6.416499149054288864e-03 7.829825878143310547e-01 -4.395590424537658691e-01 -7.403668016195297241e-02
-3.456563949584960938e-01 2.649516761302947998e-01 -2.033535540103912354e-01 -7.518149614334106445e-01 -3.284652233123779297e-01 2.886995077133178711e-01 -1.113878041505813599e-01 9.996844455599784851e-03
-2.036288976669311523e-01 4.045987129211425781e-01 4.357001483440399170e-01 -1.677990853786468506e-01 -8.442230522632598877e-02 5.595480203628540039e-01 -2.926113307476043701e-01 -4.135231375694274902e-01
-4.351262450218200684e-01 2.152602374553680420e-01 -1.089282184839248657e-01 -7.265187501907348633e-01 -3.239283263683319092e-01 1.428536921739578247e-01 -2.806584537029266357e-01 -1.432737708091735840e-01
-4.562779963016510010e-01 6.716217100620269775e-02 4.358425438404083252e-01 -2.989087402820587158e-01 -2.094743996858596802e-01 2.201022654771804810e-01 -2.344978153705596924e-01 -6.005671024322509766e-01
-5.174114704132080078e-01 -4.425168931484222412e-01 3.027883470058441162e-01 -2.672272324562072754e-01 -4.585452675819396973e-01 3.196582794189453125e-01 6.950231641530990601e-02 -2.368488311767578125e-01
4.209363833069801331e-02 3.514580801129341125e-02 -1.229238361120223999e-01 -1.432287245988845825e-01 2.850830852985382080e-01 8.011751174926757812e-01 -3.338474035263061523e-01 -3.560335636138916016e-01
-4.312528967857360840e-01 2.047020494937896729e-01 -3.492867648601531982e-01 3.958996385335922241e-02 3.657145202159881592e-01 7.123795151710510254e-01 -6.710343062877655029e-02 5.305632576346397400e-02
-7.572162151336669922e-02 -3.752385079860687256e-02 4.972458481788635254e-01 -3.644379675388336182e-01 -3.049171902239322662e-02 7.364924550056457520e-01 1.892654448747634888e-01 -1.833507269620895386e-01
-1.304720938205718994e-01 -3.048312067985534668e-01 -1.799926757812500000e-01 -4.710408393293619156e-03 5.429234504699707031e-01 7.066063284873962402e-01 -2.486860603094100952e-01 -4.162152856588363647e-02
-1.451164931058883667e-01 -3.706980124115943909e-02 3.592527508735656738e-01 -1.723524369299411774e-02 -6.233324110507965088e-02 8.024043440818786621e-01 -1.119703724980354309e-01 -4.335111677646636963e-01
-2.615942656993865967e-01 1.687860637903213501e-01 1.828052699565887451e-01 1.613414734601974487e-01 -5.574916675686836243e-02 8.285027146339416504e-01 -3.866643607616424561e-01 6.780070066452026367e-02
-5.904839634895324707e-01 -3.055340945720672607e-01 -1.000917032361030579e-01 -3.008462488651275635e-02 -4.557536244392395020e-01 2.993687987327575684e-01 -3.020717799663543701e-01 -3.980874717235565186e-01
-5.251700282096862793e-01 2.936503291130065918e-01 2.415669411420822144e-01 -2.728971540927886963e-01 -8.843241631984710693e-02 2.679138481616973877e-01 -6.340340524911880493e-02 -6.492457389831542969e-01
-3.222078979015350342e-01 -3.127123415470123291e-01 -9.331803768873214722e-03 1.243475526571273804e-01 8.469435386359691620e-03 8.310746550559997559e-01 1.617882549762725830e-01 -2.567322850227355957e-01
-4.915154352784156799e-02 -3.138862550258636475e-01 -9.092752635478973389e-02 5.532513372600078583e-03 4.412020370364189148e-02 7.468417286872863770e-01 -5.181577801704406738e-01 2.501088082790374756e-01
-6.576405372470617294e-03 -1.159036457538604736e-01 -3.501394093036651611e-01 -1.126063689589500427e-01 3.341972827911376953e-01 7.564149498939514160e-01 -2.188329100608825684e-01 -3.456965684890747070e-01
-3.372737765312194824e-01 1.260591000318527222e-01 6.104341149330139160e-01 -3.538182675838470459e-01 2.304755002260208130e-01 4.352907240390777588e-01 1.401972770690917969e-01 -3.320933878421783447e-01
9.320336394011974335e-03 -5.318408086895942688e-02 -1.097302809357643127e-01 -1.948404014110565186e-01 -3.072101250290870667e-02 7.510300278663635254e-01 -5.231760740280151367e-01 3.292082548141479492e-01
-1.964426636695861816e-01 3.191730752587318420e-02 -4.903276860713958740e-01 -6.002665162086486816e-01 1.882789433002471924e-01 2.047206908464431763e-01 -5.082054138183593750e-01 -1.549783796072006226e-01
-8.902658224105834961e-01 1.061259210109710693e-01 1.359987556934356689e-01 -1.566284745931625366e-01 -1.844421774148941040e-01 7.683262974023818970e-02 -2.090967595577239990e-01 -2.636139690876007080e-01
-7.251926064491271973e-01 -4.092771708965301514e-01 -1.665151864290237427e-02 -1.488586962223052979e-01 -1.425042748451232910e-01 1.397187858819961548e-01 -1.764668971300125122e-01 -4.617167711257934570e-01
-1.476927399635314941e-01 2.551192939281463623e-01 -5.081169605255126953e-01 -2.924740910530090332e-01 2.934291064739227295e-01 5.931683182716369629e-01 -3.499701619148254395e-01 9.459745138883590698e-02
-2.194681763648986816e-02 -1.719190180301666260e-02 1.863230168819427490e-01 -1.761552318930625916e-02 1.543983668088912964e-01 8.476428985595703125e-01 -3.167994618415832520e-01 -3.485641181468963623e-01
-5.457936525344848633e-01 -1.720004230737686157e-01 2.494962513446807861e-02 -8.013759255409240723e-01 -6.102910265326499939e-02 -9.818270802497863770e-02 -1.197235509753227234e-01 -4.473448544740676880e-02
-3.236938714981079102e-01 5.421603322029113770e-01 -2.212067395448684692e-01 -4.263922572135925293e-01 2.539068460464477539e-01 5.321153998374938965e-01 -3.135225176811218262e-02 1.481323838233947754e-01
-4.128853678703308105e-01 -3.438471853733062744e-01 -7.712379842996597290e-02 -8.194690346717834473e-01 -1.418827474117279053e-01 4.505888000130653381e-02 -4.772724211215972900e-02 -9.684231877326965332e-02
-5.708651542663574219e-01 -5.810571089386940002e-02 3.386798501014709473e-01 3.513138294219970703e-01 2.328311800956726074e-01 5.195888280868530273e-01 -1.718163490295410156e-01 -2.809047996997833252e-01
-4.572402834892272949e-01 2.944519817829132080e-01 5.804413557052612305e-01 -3.099662065505981445e-01 3.183629810810089111e-01 2.534905374050140381e-01 -3.248297274112701416e-01 -1.055760588496923447e-02
-2.391746789216995239e-01 -7.368240505456924438e-02 -3.184391558170318604e-01 -2.189183980226516724e-01 4.040508866310119629e-01 7.754011154174804688e-01 1.467348039150238037e-01 4.474991187453269958e-02
-1.660072952508926392e-01 -7.398580759763717651e-02 2.281900644302368164e-01 1.065401732921600342e-01 1.481273770332336426e-01 8.236519694328308105e-01 -4.267365932464599609e-01 1.452500820159912109e-01
-3.939355611801147461e-01 -3.232583999633789062e-01 1.321896314620971680e-01 -4.653244316577911377e-01 -4.172956645488739014e-01 3.116207718849182129e-01 7.161211222410202026e-02 -4.795273244380950928e-01
-3.431661128997802734e-01 3.046965003013610840e-01 -2.002184242010116577e-01 -5.433102250099182129e-01 4.130687117576599121e-01 4.861139953136444092e-01 1.333955973386764526e-01 1.714538186788558960e-01
-5.178269743919372559e-01 2.859703451395034790e-02 -2.095266133546829224e-01 -1.621093750000000000e-01 4.937458038330078125e-01 1.031496375799179077e-01 -6.346090435981750488e-01 -6.085357069969177246e-02
-1.015517860651016235e-01 -4.633331596851348877e-01 4.972651973366737366e-02 5.381636321544647217e-02 -8.161433786153793335e-02 7.920651435852050781e-01 3.541836515069007874e-02 -3.665489256381988525e-01
1.086301058530807495e-01 -8.944635838270187378e-02 4.189237952232360840e-02 -1.956154555082321167e-01 -8.699469268321990967e-02 8.154774904251098633e-01 -2.387399673461914062e-01 -4.589226841926574707e-01
2.008802145719528198e-01 -3.215033710002899170e-01 9.037510305643081665e-02 -1.650840640068054199e-01 9.764479845762252808e-02 7.472312450408935547e-01 -4.755651950836181641e-01 -1.637402921915054321e-01
1.217804923653602600e-01 -1.058783233165740967e-01 1.158846542239189148e-01 -2.111458629369735718e-01 1.361623685806989670e-02 8.671911954879760742e-01 -1.491926759481430054e-01 -3.761422634124755859e-01
-7.911151051521301270e-01 3.398433700203895569e-02 2.027776688337326050e-01 -2.366484403610229492e-01 2.473164647817611694e-01 1.534592062234878540e-01 2.332780137658119202e-02 4.365791380405426025e-01
-5.280652046203613281e-01 2.110308408737182617e-01 4.722621440887451172e-01 -3.179584443569183350e-01 4.540717303752899170e-01 2.114883065223693848e-01 -1.691594719886779785e-01 -2.701126039028167725e-01
-6.396136879920959473e-01 2.442488223314285278e-01 -6.221923045814037323e-03 -4.465946257114410400e-01 4.724476337432861328e-01 2.635844647884368896e-01 1.879452466964721680e-01 -6.119240075349807739e-02
-1.813903450965881348e-01 -2.442052960395812988e-01 9.974675625562667847e-02 -6.004397273063659668e-01 4.002150893211364746e-01 3.540686666965484619e-01 1.455697119235992432e-01 4.798508584499359131e-01
-6.811062097549438477e-01 -3.087638020515441895e-01 1.168772429227828979e-01 9.713506698608398438e-02 3.706563115119934082e-01 9.981205314397811890e-02 -5.186547040939331055e-01 -3.622868284583091736e-02
-2.714405059814453125e-01 -2.729856371879577637e-01 1.190078109502792358e-01 -6.953396201133728027e-01 -4.863979220390319824e-01 2.697704434394836426e-01 -4.115187004208564758e-02 2.075727730989456177e-01
-2.874626517295837402e-01 -1.755940467119216919e-01 1.784700006246566772e-01 -8.282171934843063354e-02 6.400668025016784668e-01 6.009925603866577148e-01 -2.466862350702285767e-01 1.268438398838043213e-01
-1.915168017148971558e-01 -1.122270971536636353e-01 1.329334825277328491e-01 -6.277060508728027344e-01 6.580046415328979492e-01 2.993411123752593994e-01 1.983271446079015732e-03 -1.283009052276611328e-01
-7.028277516365051270e-01 -3.003881573677062988e-01 -3.488630428910255432e-02 -3.951660692691802979e-01 -3.691577911376953125e-01 2.388113290071487427e-01 1.945352703332901001e-01 -1.651500910520553589e-01
7.048741728067398071e-02 2.445995360612869263e-01 -8.618701249361038208e-02 -5.516695976257324219e-01 3.987159729003906250e-01 5.477859973907470703e-01 -3.464184701442718506e-01 -2.106782346963882446e-01
2.991942502558231354e-02 -3.473947942256927490e-01 -3.104201890528202057e-02 -9.103170782327651978e-02 2.806048095226287842e-01 6.958187222480773926e-01 -5.338838696479797363e-01 1.457276791334152222e-01
-2.703351676464080811e-01 1.211010944098234177e-02 -2.327186465263366699e-01 -3.159268498420715332e-01 8.360655605792999268e-02 1.804831624031066895e-01 -8.284756541252136230e-01 -2.164912372827529907e-01
-1.316453665494918823e-01 -1.517013758420944214e-01 -3.031346797943115234e-01 -5.165649056434631348e-01 3.480229675769805908e-01 1.755928993225097656e-01 -6.294440627098083496e-01 -2.297250628471374512e-01
-7.452695071697235107e-02 -7.832683622837066650e-02 -1.601019315421581268e-02 -5.217622965574264526e-02 -9.907119721174240112e-02 7.179855108261108398e-01 -5.494129061698913574e-01 3.976922929286956787e-01
-4.485606849193572998e-01 2.398848682641983032e-01 -2.024614512920379639e-01 -7.296697497367858887e-01 -2.693392336368560791e-01 1.161912456154823303e-01 -2.859724760055541992e-01 -3.947741817682981491e-03
4.148495942354202271e-02 1.196936666965484619e-01 1.751962900161743164e-01 -4.288640320301055908e-01 -1.195599883794784546e-01 8.512874841690063477e-01 1.556004285812377930e-01 7.834487408399581909e-02
-4.292173385620117188e-01 1.516406387090682983e-01 5.215379595756530762e-01 4.610692616552114487e-03 4.514071643352508545e-01 4.136742353439331055e-01 -3.680201470851898193e-01 -1.020832881331443787e-01
-5.045154690742492676e-02 -3.297931849956512451e-01 2.777209877967834473e-01 -1.084020435810089111e-01 3.832545578479766846e-01 7.770718932151794434e-01 -8.640527725219726562e-02 -2.040113061666488647e-01
-1.029561758041381836e-01 -2.272152751684188843e-01 -4.213649928569793701e-01 -1.826142072677612305e-01 5.323299765586853027e-01 5.742047429084777832e-01 -3.298153579235076904e-01 7.079823315143585205e-02
-3.918342888355255127e-01 -3.947628140449523926e-01 -1.568911783397197723e-02 -3.097530603408813477e-01 -1.521245837211608887e-01 3.754955530166625977e-01 7.740515470504760742e-02 -6.513866782188415527e-01
-3.220439255237579346e-01 -2.310281097888946533e-01 1.754819005727767944e-01 -1.296353489160537720e-01 4.638001918792724609e-01 7.242654561996459961e-01 6.824073195457458496e-02 2.258022725582122803e-01
-4.035616293549537659e-02 -1.040951535105705261e-01 1.201821640133857727e-01 2.607554011046886444e-02 1.031875684857368469e-01 9.000997543334960938e-01 -3.888564705848693848e-01 -1.937532611191272736e-02
-6.998785734176635742e-01 -9.516655653715133667e-02 3.967524468898773193e-01 3.542275354266166687e-02 2.572209239006042480e-01 3.623094558715820312e-01 -2.669330537319183350e-01 2.715917229652404785e-01
-2.424265295267105103e-01 3.371638357639312744e-01 1.336782872676849365e-01 -4.524268507957458496e-01 5.459914207458496094e-01 4.382100403308868408e-01 -2.575396895408630371e-01 2.202924191951751709e-01
-2.828981280326843262e-01 -8.426538109779357910e-02 2.298524081707000732e-01 -6.067225933074951172e-01 4.718547463417053223e-01 3.546820282936096191e-01 7.867740839719772339e-02 3.705229461193084717e-01
-3.539820313453674316e-01 -1.642042770981788635e-02 8.906880975700914860e-04 -9.340240061283111572e-02 4.627590253949165344e-02 3.180448412895202637e-01 -8.077834248542785645e-01 3.315033316612243652e-01
-5.383492112159729004e-01 -1.199133172631263733e-01 3.863918781280517578e-01 2.297564893960952759e-01 7.462581992149353027e-02 6.593884825706481934e-01 7.446151226758956909e-02 -2.186494171619415283e-01
-7.401440739631652832e-01 2.371253818273544312e-01 2.676070332527160645e-01 -1.566428318619728088e-02 -3.988941311836242676e-01 2.979549169540405273e-01 -2.728247642517089844e-01 -4.209958389401435852e-02
-4.199480116367340088e-01 2.386969625949859619e-01 -4.626798629760742188e-01 -5.328777804970741272e-02 3.955050110816955566e-01 6.241463422775268555e-01 -4.363621026277542114e-02 -4.322216659784317017e-02
-2.103393524885177612e-01 -1.655527204275131226e-01 -2.879925668239593506e-01 -3.029566705226898193e-01 1.017640009522438049e-01 2.018842399120330811e-01 -7.702388167381286621e-01 -3.305242657661437988e-01
-3.643119335174560547e-01 -8.297189325094223022e-02 5.395613238215446472e-02 -2.504042983055114746e-01 6.687576174736022949e-01 5.689848065376281738e-01 1.343701481819152832e-01 -7.578388601541519165e-02
-8.385577201843261719e-01 2.105985134840011597e-01 1.535789072513580322e-01 -2.641480267047882080e-01 -1.804845631122589111e-01 5.693954974412918091e-02 -2.467336952686309814e-01 -2.498283237218856812e-01
3.245224431157112122e-02 -3.065113425254821777e-01 -8.307193964719772339e-02 -3.378091454505920410e-01 4.250907003879547119e-01 7.743678689002990723e-01 4.057079181075096130e-02 -4.458929970860481262e-02
-7.189416289329528809e-01 -8.401958644390106201e-02 5.220139026641845703e-01 -1.725351437926292419e-02 -3.000586628913879395e-01 2.638224065303802490e-01 -1.884589195251464844e-01 -9.007364511489868164e-02
1.613791435956954956e-01 -3.640050590038299561e-01 2.252048701047897339e-01 -1.970355063676834106e-01 2.835678160190582275e-01 6.971456408500671387e-01 -4.285764992237091064e-01 -4.261598736047744751e-02
-1.248653382062911987e-01 -2.392653971910476685e-01 5.039460211992263794e-02 -5.284287929534912109e-01 -5.830079913139343262e-01 4.475704729557037354e-01 -4.650932177901268005e-02 -3.209414482116699219e-01
-4.896884560585021973e-01 -2.090495079755783081e-01 -2.107742726802825928e-01 -3.693697154521942139e-01 -3.385529816150665283e-01 3.376553654670715332e-01 3.709952905774116516e-02 -5.528456568717956543e-01
-7.741888761520385742e-01 -5.302350595593452454e-02 -3.581096529960632324e-01 -2.306353598833084106e-01 -1.927818208932876587e-01 1.307674944400787354e-01 -1.803711652755737305e-01 -3.599808812141418457e-01
-1.939924508333206177e-01 -1.241791024804115295e-01 5.644972249865531921e-02 -8.192155361175537109e-01 -3.107941448688507080e-01 2.719873487949371338e-01 -1.003603078424930573e-02 -3.193353116512298584e-01
-1.996112614870071411e-01 -3.340660035610198975e-02 -2.263808399438858032e-01 -1.969236284494400024e-01 3.013119697570800781e-01 8.254298567771911621e-01 1.076207160949707031e-01 2.920727729797363281e-01
-4.856650531291961670e-01 7.357004284858703613e-02 -2.254739552736282349e-01 -5.753867030143737793e-01 -4.378309845924377441e-01 2.005850374698638916e-01 -3.606390357017517090e-01 1.217275410890579224e-01
-2.148936092853546143e-01 1.577101349830627441e-01 -1.293724030256271362e-01 8.423868566751480103e-02 -6.572829931974411011e-02 8.944684863090515137e-01 -2.676872014999389648e-01 1.704833358526229858e-01
-1.304843127727508545e-01 -3.034973144531250000e-01 -2.826344035565853119e-02 -2.598015666007995605e-01 6.030889749526977539e-01 6.715361475944519043e-01 -2.464274875819683075e-02 8.534091711044311523e-02
-1.017318069934844971e-01 -1.461828202009201050e-01 -1.908559203147888184e-01 -3.501642346382141113e-01 5.653971433639526367e-01 6.874802112579345703e-01 7.891145348548889160e-02 -1.034903898835182190e-01
1.117166280746459961e-01 -1.398887038230895996e-01 8.791070431470870972e-02 -5.007715821266174316e-01 9.181140922009944916e-03 7.580211162567138672e-01 2.103022783994674683e-01 -3.009034097194671631e-01
-3.732175529003143311e-01 -3.669169172644615173e-02 -6.939521059393882751e-03 -1.431098729372024536e-01 -2.975569069385528564e-01 2.424866706132888794e-01 -5.508669018745422363e-01 -6.229282021522521973e-01
2.139523066580295563e-02 -4.134167730808258057e-02 -3.495120629668235779e-02 -2.625989615917205811e-01 5.476327985525131226e-02 7.399802207946777344e-01 -3.919881284236907959e-01 4.726825654506683350e-01
-4.121596366167068481e-02 2.644782662391662598e-01 1.304501593112945557e-01 -4.650529325008392334e-01 6.230818107724189758e-02 3.123959302902221680e-01 -5.457602739334106445e-01 -5.438135266304016113e-01
-3.685749173164367676e-01 -2.784392833709716797e-01 -2.520359158515930176e-01 -7.682079076766967773e-01 -1.954835355281829834e-01 1.050600111484527588e-01 -4.691012948751449585e-02 -2.854933440685272217e-01
-5.478547215461730957e-01 -3.414065837860107422e-01 -2.146614044904708862e-01 -3.070727586746215820e-01 3.215876519680023193e-01 -4.141322802752256393e-03 -5.273945927619934082e-01 2.476746588945388794e-01
-3.550583124160766602e-01 2.093336284160614014e-01 2.908793985843658447e-01 -4.488081336021423340e-01 1.879652440547943115e-01 4.832883179187774658e-01 2.359215617179870605e-01 -4.685254693031311035e-01
-1.148291155695915222e-01 -2.657380402088165283e-01 4.265728592872619629e-02 -4.565699696540832520e-01 5.018146634101867676e-01 5.877949595451354980e-01 2.224901765584945679e-01 -2.431029677391052246e-01
-1.232692673802375793e-01 -1.041036695241928101e-01 -3.805139362812042236e-01 -6.880875229835510254e-01 3.548564612865447998e-01 1.710771620273590088e-01 -4.476023614406585693e-01 1.316361501812934875e-02
-2.043268680572509766e-01 -5.707325339317321777e-01 4.185966402292251587e-02 1.602976769208908081e-01 -6.352496892213821411e-02 6.979661583900451660e-01 -2.321860194206237793e-02 -3.366539776325225830e-01
2.137077599763870239e-02 1.700825691223144531e-01 -1.330852657556533813e-01 -6.608662605285644531e-01 -4.294219240546226501e-02 3.240047693252563477e-01 -6.349147558212280273e-01 7.886303216218948364e-02
-7.299813628196716309e-01 2.773104608058929443e-01 2.471678107976913452e-01 -1.008967310190200806e-01 -2.955367267131805420e-01 3.115926682949066162e-01 -1.083737611770629883e-01 -3.503960371017456055e-01
-6.519965529441833496e-01 -2.777237892150878906e-01 4.699138402938842773e-01 -2.849453389644622803e-01 4.119820892810821533e-01 2.846912480890750885e-02 -1.172711625695228577e-01 1.070740818977355957e-01
-2.072862088680267334e-01 -3.324974700808525085e-02 8.464888483285903931e-02 -6.650109291076660156e-01 5.861103534698486328e-01 3.617863953113555908e-01 1.356925517320632935e-01 -1.170241162180900574e-01
-3.877308368682861328e-01 -3.227280974388122559e-01 -2.687142416834831238e-02 -4.919212460517883301e-01 -3.898415565490722656e-01 3.473521769046783447e-01 7.631393522024154663e-02 -4.736551046371459961e-01
5.143421731190755963e-05 5.548399314284324646e-02 -5.426961183547973633e-02 -5.375610589981079102e-01 1.103283017873764038e-01 2.417210936546325684e-01 -7.115285396575927734e-01 -3.579527437686920166e-01
-2.919524013996124268e-01 4.193723499774932861e-01 4.435796141624450684e-01 -3.321257233619689941e-01 2.617432773113250732e-01 4.164592325687408447e-01 -1.869411766529083252e-01 -3.936055302619934082e-01
-2.072963714599609375e-01 2.108826637268066406e-01 -1.612471491098403931e-01 -3.699150383472442627e-01 -4.763339087367057800e-02 2.430480122566223145e-01 -6.583534479141235352e-01 -5.049241185188293457e-01
-5.985051989555358887e-01 7.329569756984710693e-02 -4.708086848258972168e-01 -5.520931482315063477e-01 -1.982588022947311401e-01 9.590047597885131836e-02 -1.531922668218612671e-01 -1.948855817317962646e-01
1.338327825069427490e-01 -1.541113555431365967e-01 8.481677621603012085e-02 -3.962168693542480469e-01 2.890643775463104248e-01 8.362764120101928711e-01 -5.470610782504081726e-02 -9.081660956144332886e-02
-1.525459885597229004e-01 2.279300540685653687e-01 -3.958178684115409851e-02 -3.431164622306823730e-01 1.881290227174758911e-01 2.878333330154418945e-01 -5.727732181549072266e-01 -5.993098616600036621e-01
-4.536210894584655762e-01 4.682770073413848877e-01 2.840494215488433838e-01 -1.276306658983230591e-01 -3.306838870048522949e-01 3.208868801593780518e-01 -3.297103643417358398e-01 -3.961588740348815918e-01
-1.802330166101455688e-01 -3.702647387981414795e-01 -8.409778028726577759e-02 -7.285055518150329590e-01 -4.473272860050201416e-01 2.493165582418441772e-01 -1.676582694053649902e-01 -4.751382768154144287e-02
-4.533115923404693604e-01 -1.044444814324378967e-01 -2.372263558208942413e-02 2.602284550666809082e-01 3.153540939092636108e-02 8.361420035362243652e-01 6.834436953067779541e-02 -1.025641113519668579e-01
-4.555723443627357483e-02 -3.629867434501647949e-01 -9.368719160556793213e-02 -6.505699157714843750e-01 -5.006854534149169922e-01 3.690356910228729248e-01 -1.695906370878219604e-01 -1.360604465007781982e-01
-1.359063684940338135e-01 -5.412826538085937500e-01 -1.757487468421459198e-02 -1.427675932645797729e-01 2.570587992668151855e-01 7.289810180664062500e-01 4.258910194039344788e-02 2.618104219436645508e-01
-2.438335567712783813e-01 2.206086367368698120e-01 6.838075518608093262e-01 -5.120559930801391602e-01 3.655830025672912598e-02 3.564274609088897705e-01 -6.851013749837875366e-02 1.703301072120666504e-01
-4.855621457099914551e-01 -3.573368191719055176e-01 -2.145647108554840088e-01 -5.480104088783264160e-01 -2.584196329116821289e-01 2.692660391330718994e-01 2.481572180986404419e-01 -2.988638579845428467e-01
1.576668024063110352e-01 7.230906933546066284e-02 -1.728055775165557861e-01 -7.160536646842956543e-01 1.492747664451599121e-01 4.497287571430206299e-01 -4.432538449764251709e-01 7.940491288900375366e-02
-2.060286998748779297e-01 1.579444110393524170e-01 -4.510434269905090332e-01 -3.990664482116699219e-01 -3.259458020329475403e-02 2.626403272151947021e-01 -3.144224286079406738e-01 -6.332516670227050781e-01
-3.009080588817596436e-01 -3.341736793518066406e-01 -9.070539474487304688e-02 -8.195669054985046387e-01 -1.618505269289016724e-01 1.004367098212242126e-01 -7.341470569372177124e-02 -2.760292291641235352e-01
-4.840925633907318115e-01 3.724722191691398621e-02 5.355610251426696777e-01 -2.693022191524505615e-01 1.652351319789886475e-01 9.787258505821228027e-02 -6.028078794479370117e-01 -6.825623661279678345e-02
-4.818717539310455322e-01 1.334318667650222778e-01 -1.891530007123947144e-01 -5.932885408401489258e-01 -4.101394414901733398e-01 1.724117845296859741e-01 -3.715448081493377686e-01 1.619867980480194092e-01
4.415268544107675552e-03 2.269312441349029541e-01 2.379598021507263184e-01 -7.060175538063049316e-01 2.729335129261016846e-01 5.192565917968750000e-01 -6.008172035217285156e-02 2.136990427970886230e-01
-4.112654328346252441e-01 -1.873835772275924683e-01 -2.647546827793121338e-01 -5.948728322982788086e-01 -4.983954131603240967e-01 2.314594537019729614e-01 -2.496736645698547363e-01 8.643613010644912720e-02
-4.081125855445861816e-01 -7.780913263559341431e-02 1.717672497034072876e-02 -1.473536789417266846e-01 -2.838569693267345428e-02 1.986823827028274536e-01 -8.104804158210754395e-01 3.289722204208374023e-01
-8.865095376968383789e-01 1.072483323514461517e-02 -6.523589044809341431e-02 -2.700656950473785400e-01 -3.155955076217651367e-01 7.307520508766174316e-02 -1.717801392078399658e-01 -4.843191057443618774e-02
-5.905507802963256836e-01 -1.921114623546600342e-01 -1.743267178535461426e-01 -2.322368919849395752e-01 -3.097284138202667236e-01 4.012106359004974365e-01 1.203918382525444031e-01 -5.085502266883850098e-01
-6.058054566383361816e-01 -1.479798555374145508e-01 -2.694003880023956299e-01 -9.302153438329696655e-02 3.943625390529632568e-01 1.140324547886848450e-01 -5.996778011322021484e-01 -4.163435846567153931e-02
1.380937546491622925e-02 9.653506428003311157e-02 5.801438540220260620e-02 -7.071296870708465576e-02 2.137137204408645630e-01 8.014193177223205566e-01 -5.357032418251037598e-01 -8.485196530818939209e-02
3.472563996911048889e-02 9.096919745206832886e-02 4.614168405532836914e-01 -4.629333615303039551e-01 -4.625771567225456238e-02 7.442557811737060547e-01 5.752860754728317261e-02 6.276962906122207642e-02
-1.919322609901428223e-01 -1.900618970394134521e-01 1.269371658563613892e-01 -1.152402237057685852e-01 4.217879772186279297e-01 8.025965690612792969e-01 2.311204746365547180e-02 2.739427983760833740e-01
-1.633115708827972412e-01 6.671874970197677612e-02 7.184640970081090927e-03 -4.056148529052734375e-01 -4.552828148007392883e-03 1.990603357553482056e-01 -8.348941206932067871e-01 -2.600170969963073730e-01
-9.659264236688613892e-02 -3.508306443691253662e-01 3.276807367801666260e-01 -3.492571115493774414e-01 2.388010174036026001e-01 6.804549694061279297e-01 1.648481041193008423e-01 3.016829788684844971e-01
-6.452800631523132324e-01 1.362287718802690506e-02 9.827988594770431519e-02 -1.524214744567871094e-01 6.563851833343505859e-01 3.295888304710388184e-01 4.869809001684188843e-02 9.324613958597183228e-02
-8.082742691040039062e-01 -1.516400426626205444e-01 6.057775020599365234e-02 -7.750394195318222046e-02 -2.656780779361724854e-01 2.096199393272399902e-01 -1.920792907476425171e-01 -4.032388627529144287e-01
-3.257036805152893066e-01 4.191112220287322998e-01 -3.435249924659729004e-01 7.283002603799104691e-03 4.828203469514846802e-02 7.079284191131591797e-01 -3.070524632930755615e-01 4.924883693456649780e-02
-1.515999585390090942e-01 -3.186778724193572998e-01 -2.622533738613128662e-01 2.355137467384338379e-02 5.370945334434509277e-01 6.340271830558776855e-01 -3.031832873821258545e-01 -1.541081517934799194e-01
-5.450778603553771973e-01 -1.406203955411911011e-01 -1.303931772708892822e-01 -2.420863956212997437e-01 -3.011190593242645264e-01 4.837740361690521240e-01 2.343322932720184326e-01 -4.773744344711303711e-01
-1.948910951614379883e-01 1.049338467419147491e-02 2.092707008123397827e-01 -6.241766810417175293e-01 4.332962930202484131e-01 5.179214477539062500e-01 1.496665924787521362e-01 2.238929569721221924e-01
-4.789035394787788391e-02 -3.340882062911987305e-01 2.354846149682998657e-01 -1.572708636522293091e-01 2.894727885723114014e-01 8.405203819274902344e-01 7.857919484376907349e-02 -9.726591408252716064e-02
-4.324814081192016602e-01 -1.329390555620193481e-01 3.723194599151611328e-01 -6.758819818496704102e-01 -3.504470586776733398e-01 6.794466823339462280e-02 -1.311281770467758179e-01 2.349990606307983398e-01
-6.568680405616760254e-01 -2.930193543434143066e-01 -1.232477575540542603e-01 -2.997244298458099365e-01 3.639336228370666504e-01 -8.584982156753540039e-02 -4.811874926090240479e-01 7.924661040306091309e-02
-1.960663050413131714e-01 1.065866425633430481e-01 -1.810311675071716309e-01 -7.390598654747009277e-01 2.320201545953750610e-01 5.568286404013633728e-02 -5.134636163711547852e-01 -2.250261753797531128e-01
-4.742269814014434814e-01 1.019747480750083923e-01 2.271882593631744385e-01 -6.449300646781921387e-01 -4.669108986854553223e-01 2.368211001157760620e-01 5.389909073710441589e-02 -1.420053541660308838e-01
1.590375602245330811e-01 -3.509330451488494873e-01 -1.669952124357223511e-01 -2.430254667997360229e-01 1.332561224699020386e-01 8.000297546386718750e-01 -3.255217075347900391e-01 2.889918349683284760e-02
-5.282626152038574219e-01 -1.473192721605300903e-01 -2.429734021425247192e-01 -1.954246759414672852e-01 3.819812834262847900e-01 5.782471597194671631e-02 -6.659228801727294922e-01 -9.644692391157150269e-02
-3.675059974193572998e-01 -1.068843454122543335e-01 3.145857751369476318e-01 -4.951650202274322510e-01 6.075080633163452148e-01 1.413716189563274384e-02 -3.686918914318084717e-01 -6.451942771673202515e-02
-2.818723022937774658e-01 1.318052411079406738e-01 -3.208870589733123779e-01 -4.680557250976562500e-01 -1.729136556386947632e-01 1.434597522020339966e-01 -6.228413581848144531e-01 -3.777820169925689697e-01
-3.972459435462951660e-01 -3.003115952014923096e-01 -1.681394875049591064e-01 -8.121473193168640137e-01 -1.264648586511611938e-01 4.724081605672836304e-02 -6.119385361671447754e-02 -2.053891271352767944e-01
-3.359320163726806641e-01 1.312215477228164673e-01 -2.323036491870880127e-01 -1.612492352724075317e-01 4.342256784439086914e-01 6.548867225646972656e-01 -1.210815683007240295e-01 3.973351716995239258e-01
-6.100769042968750000e-01 -2.885423302650451660e-01 2.675980925559997559e-01 -6.496691703796386719e-01 -1.423259377479553223e-01 -8.948466740548610687e-03 9.573083370923995972e-02 -1.461833715438842773e-01
-3.457760214805603027e-01 -4.080720618367195129e-02 -8.858395367860794067e-02 -7.940735220909118652e-01 -4.013408720493316650e-01 2.461659014225006104e-01 -5.406188592314720154e-02 1.256141811609268188e-01
-4.541199207305908203e-01 -4.526948332786560059e-01 -1.744424551725387573e-02 -5.062977075576782227e-01 -2.540788948535919189e-01 2.174910008907318115e-01 2.298181690275669098e-02 -4.688434302806854248e-01
-7.022777199745178223e-01 1.551872938871383667e-01 1.625201553106307983e-01 -3.723992109298706055e-01 4.903137981891632080e-01 2.514072060585021973e-01 1.058323681354522705e-01 5.305966362357139587e-02
1.666750758886337280e-01 8.847825229167938232e-02 -1.583461463451385498e-01 -7.464755177497863770e-01 2.549988925457000732e-01 3.609534204006195068e-01 -3.916594982147216797e-01 -1.827102452516555786e-01
-3.853224217891693115e-01 -2.174329161643981934e-01 1.581824272871017456e-01 -9.580034762620925903e-02 1.571599841117858887e-01 3.817990720272064209e-01 -6.583237051963806152e-01 4.076646566390991211e-01
-4.312266409397125244e-01 -1.445700377225875854e-01 -2.014385312795639038e-01 -6.101443767547607422e-01 -4.820519387722015381e-01 1.575980633497238159e-01 -3.302423655986785889e-01 1.183985099196434021e-01
-3.284431099891662598e-01 4.815385211259126663e-03 -1.813231557607650757e-01 -7.033714056015014648e-01 -4.315288662910461426e-01 2.130398601293563843e-01 -3.451515138149261475e-01 1.173019334673881531e-01
-8.950345963239669800e-02 9.290523827075958252e-02 -2.403184175491333008e-01 -5.875366926193237305e-01 5.069310069084167480e-01 3.185096979141235352e-01 -3.745099902153015137e-01 -2.858676016330718994e-01
-4.145196080207824707e-01 2.209698855876922607e-01 6.666674017906188965e-01 -4.692769646644592285e-01 1.476881653070449829e-01 2.311362028121948242e-01 -1.472618728876113892e-01 -1.332578659057617188e-01
-2.590290904045104980e-01 1.348884999752044678e-01 2.510677091777324677e-02 -5.139179229736328125e-01 5.870670676231384277e-01 5.421444177627563477e-01 8.148877322673797607e-02 6.898125261068344116e-02
1.510419249534606934e-01 2.091246545314788818e-01 1.026214435696601868e-01 -6.457172036170959473e-01 8.330386132001876831e-02 3.875861763954162598e-01 -5.763205885887145996e-01 -1.290874183177947998e-01
-4.871467351913452148e-01 2.393214851617813110e-01 -1.199850533157587051e-02 -2.018115967512130737e-01 -1.145030409097671509e-01 3.624007701873779297e-01 -3.156446516513824463e-01 -6.484324336051940918e-01
-7.610847055912017822e-02 -3.476064205169677734e-01 -4.575346410274505615e-02 -3.221839666366577148e-01 5.449877381324768066e-01 6.801826357841491699e-01 -1.954735070466995239e-02 8.625202625989913940e-02
-4.503376781940460205e-01 4.277109503746032715e-01 4.054884612560272217e-01 -2.488441914319992065e-01 9.874704480171203613e-02 2.393219769001007080e-01 -4.564197361469268799e-01 -3.355145454406738281e-01
-2.367348074913024902e-01 -4.359494894742965698e-02 -4.126483500003814697e-01 -6.798844337463378906e-01 2.059143036603927612e-01 1.068774238228797913e-01 -4.992249310016632080e-01 -8.053398132324218750e-02
-6.202608942985534668e-01 -3.101069033145904541e-01 -2.584553062915802002e-01 -2.665589153766632080e-01 -2.529171109199523926e-01 1.167800948023796082e-01 -2.926542758941650391e-01 -4.669113755226135254e-01
-4.849088788032531738e-01 -1.980331242084503174e-01 -1.546703130006790161e-01 -7.869141697883605957e-01 -1.627579182386398315e-01 -7.664653472602367401e-03 -2.365127801895141602e-01 1.491395873017609119e-03
-3.190889954566955566e-01 3.406450450420379639e-01 5.599937438964843750e-01 -3.812483549118041992e-01 7.555369287729263306e-02 2.472686618566513062e-01 -4.819431006908416748e-01 -1.551795750856399536e-01
-1.473430916666984558e-02 -3.630044162273406982e-01 -4.417170584201812744e-02 -4.902941584587097168e-01 5.344443321228027344e-01 5.398997068405151367e-01 1.014157533645629883e-01 -1.956111192703247070e-01
-2.225461900234222412e-01 -5.063500721007585526e-03 -2.331936210393905640e-01 -4.542320370674133301e-01 -1.526445597410202026e-01 1.696290820837020874e-01 -7.956845760345458984e-01 -6.747725605964660645e-02
-6.811376661062240601e-02 5.755173787474632263e-02 2.968952357769012451e-01 -7.022294402122497559e-01 1.864857822656631470e-01 3.902451097965240479e-01 6.553123146295547485e-02 4.684151411056518555e-01
-5.181607976555824280e-02 -1.948479712009429932e-01 1.454129815101623535e-01 -4.893714189529418945e-01 2.603970170021057129e-01 5.665044188499450684e-01 5.686681345105171204e-02 5.538523793220520020e-01
-4.816280901432037354e-01 4.325496032834053040e-02 -2.468890547752380371e-01 -5.798113346099853516e-01 -4.524058997631072998e-01 1.503617465496063232e-01 -3.650110065937042236e-01 9.227868914604187012e-02
9.526319801807403564e-02 1.017987728118896484e-01 -1.468821913003921509e-01 -6.857879757881164551e-01 1.172921806573867798e-01 4.259238243103027344e-01 -5.299190878868103027e-01 1.126921847462654114e-01
-2.765947878360748291e-01 2.174802422523498535e-01 -1.194766759872436523e-01 -5.531650781631469727e-01 2.912718951702117920e-01 4.352668225765228271e-01 3.473447263240814209e-01 -4.012312591075897217e-01
-6.494453549385070801e-01 -5.352041125297546387e-01 6.365243345499038696e-02 -3.176305890083312988e-01 -1.948591172695159912e-01 2.234049737453460693e-01 2.034188061952590942e-01 -2.399531900882720947e-01
-3.783387839794158936e-01 -1.958616524934768677e-01 4.774969443678855896e-02 -4.198877513408660889e-01 -4.480393230915069580e-01 3.601579666137695312e-01 -7.731544226408004761e-02 -5.508916974067687988e-01
-3.218647837638854980e-01 -2.807363308966159821e-02 8.526667952537536621e-02 2.169200330972671509e-01 9.810124337673187256e-02 7.645271420478820801e-01 -3.852041661739349365e-01 3.142966628074645996e-01
-4.580531418323516846e-01 -2.237293124198913574e-01 6.246024966239929199e-01 -1.248506009578704834e-01 3.018203973770141602e-01 3.350186944007873535e-01 -2.539824545383453369e-01 2.580241560935974121e-01
-3.866876661777496338e-01 -1.960608512163162231e-01 -3.064416944980621338e-01 -6.031780242919921875e-01 -4.498758912086486816e-01 1.738301366567611694e-01 -3.233615756034851074e-01 1.308998614549636841e-01
-1.828898489475250244e-01 -2.532851099967956543e-01 -3.336950540542602539e-01 -8.538050055503845215e-01 -6.873995065689086914e-02 1.678235530853271484e-01 -1.520196795463562012e-01 -7.786286622285842896e-02
-2.626670300960540771e-01 -7.078121602535247803e-02 1.183776184916496277e-01 -3.132800161838531494e-01 7.075387835502624512e-01 5.303630828857421875e-01 -5.508717149496078491e-02 -1.700227856636047363e-01
-8.263317346572875977e-01 9.613413363695144653e-03 -4.757096469402313232e-01 -1.823123395442962646e-01 -5.955977737903594971e-02 7.588531076908111572e-02 -1.541432291269302368e-01 -1.564605832099914551e-01
-2.320073395967483521e-01 -4.023987948894500732e-01 3.567093014717102051e-01 -2.032553553581237793e-01 2.091611772775650024e-01 4.510419666767120361e-01 -3.980088233947753906e-01 4.583614766597747803e-01
-5.811079144477844238e-01 2.054862827062606812e-01 5.560570359230041504e-01 -3.731211274862289429e-02 -8.704427629709243774e-03 2.749117314815521240e-01 -2.840352058410644531e-01 -3.913682699203491211e-01
-2.720304429531097412e-01 -1.472271978855133057e-01 2.500448822975158691e-01 8.418575674295425415e-02 8.148380368947982788e-02 7.942730188369750977e-01 3.254124894738197327e-02 -4.428836405277252197e-01
-5.590935945510864258e-01 -4.509411156177520752e-01 -1.757775694131851196e-01 -1.138150468468666077e-01 1.757189184427261353e-01 4.145691916346549988e-02 -5.758006572723388672e-01 2.758126854896545410e-01
-1.036199107766151428e-01 -1.573389917612075806e-01 -2.207553833723068237e-01 -6.889503598213195801e-01 -4.761591851711273193e-01 3.294492065906524658e-01 -2.297217994928359985e-01 -2.304025739431381226e-01
-7.166244387626647949e-01 -2.258135005831718445e-02 2.783414907753467560e-02 2.120919972658157349e-01 -4.140283167362213135e-01 2.807428538799285889e-01 -4.349817931652069092e-01 -2.714436501264572144e-02
-2.448312193155288696e-01 1.289015114307403564e-01 5.495278239250183105e-01 7.235977053642272949e-02 7.771849632263183594e-02 6.907476782798767090e-01 -2.986499965190887451e-01 2.094299644231796265e-01
3.105986164882779121e-03 -2.797990143299102783e-01 4.695553798228502274e-03 -5.275753736495971680e-01 3.915379345417022705e-01 5.694690942764282227e-01 1.784559339284896851e-01 -3.659255504608154297e-01
-5.994762778282165527e-01 1.128873303532600403e-01 -1.668920964002609253e-01 -5.006425380706787109e-01 3.496856689453125000e-01 3.182035684585571289e-01 3.288850784301757812e-01 1.330035626888275146e-01
-4.675679504871368408e-01 7.333466783165931702e-03 -3.432098403573036194e-02 -1.749617308378219604e-01 -1.609756350517272949e-01 1.606899946928024292e-01 -8.184298872947692871e-01 1.672567874193191528e-01
-8.912539482116699219e-01 -1.018968746066093445e-01 2.357998117804527283e-02 -8.124365657567977905e-02 -3.441530466079711914e-01 1.770181357860565186e-01 -8.553930371999740601e-02 1.761623471975326538e-01
-7.928343415260314941e-01 -1.053344756364822388e-01 3.239658176898956299e-01 -5.771815311163663864e-03 -3.263488113880157471e-01 1.723007559776306152e-01 -3.155164718627929688e-01 1.399621516466140747e-01
-7.851231694221496582e-01 1.062249857932329178e-02 2.624998390674591064e-01 1.266507506370544434e-01 -2.979665994644165039e-01 2.586421370506286621e-01 -3.618098497390747070e-01 -1.092524081468582153e-01
-1.058387756347656250e-01 -1.660537868738174438e-01 -3.128184080123901367e-01 -2.340455949306488037e-01 4.800010025501251221e-01 7.367050647735595703e-01 5.470342934131622314e-02 -1.801772266626358032e-01
-1.092951968312263489e-01 -3.728986531496047974e-02 -3.364409804344177246e-01 -2.436549216508865356e-01 2.481005787849426270e-01 6.255041956901550293e-01 -5.417292714118957520e-01 2.604298889636993408e-01
-2.646067142486572266e-01 -1.410956978797912598e-01 1.061521992087364197e-01 -5.820826888084411621e-01 -3.831519186496734619e-01 2.831024229526519775e-01 -2.232552319765090942e-01 -5.321573615074157715e-01
-3.033472001552581787e-01 4.129704535007476807e-01 3.889319002628326416e-01 -3.096645176410675049e-01 -1.560401618480682373e-01 2.658196687698364258e-01 -5.615891814231872559e-01 -2.826389074325561523e-01
-2.346227169036865234e-01 4.167653620243072510e-02 -1.259766966104507446e-01 -1.533101350069046021e-01 -3.060243427753448486e-01 5.927257537841796875e-01 -6.750013828277587891e-01 5.691738426685333252e-02
-1.377897709608078003e-01 -2.862784564495086670e-01 2.485667355358600616e-02 -2.087019830942153931e-01 5.663298368453979492e-01 7.170386910438537598e-01 -3.251453861594200134e-02 1.376706957817077637e-01
-3.731324970722198486e-01 2.087175473570823669e-02 2.429382205009460449e-01 -3.808096647262573242e-01 6.338555216789245605e-01 3.404836952686309814e-01 8.975590765476226807e-02 -3.613079190254211426e-01
1.600415855646133423e-01 -5.337073206901550293e-01 4.456243664026260376e-02 -1.673312932252883911e-01 2.767857015132904053e-01 5.594220757484436035e-01 -5.161439180374145508e-01 -5.991479009389877319e-02
-2.492270916700363159e-01 4.403094947338104248e-01 -2.123458981513977051e-01 -3.506923615932464600e-01 3.081475496292114258e-01 6.154868006706237793e-01 -1.167614758014678955e-01 2.975322306156158447e-01
-3.897241652011871338e-01 -4.106734991073608398e-01 -3.173926100134849548e-02 3.519235253334045410e-01 9.486413002014160156e-02 6.548489332199096680e-01 -1.375554651021957397e-01 -3.128210902214050293e-01
-4.535101950168609619e-01 -1.759072989225387573e-01 -1.898690015077590942e-01 -3.404705524444580078e-01 5.012680292129516602e-01 1.496651303023099899e-02 -5.788418054580688477e-01 -1.576805263757705688e-01
-6.381545066833496094e-01 -4.194584786891937256e-01 5.662601441144943237e-02 -2.399585396051406860e-01 -2.731538414955139160e-01 3.348116278648376465e-01 1.940195411443710327e-01 -3.628657758235931396e-01
-3.514176309108734131e-01 -5.957222077995538712e-03 2.855147123336791992e-01 -4.719561934471130371e-01 6.199361085891723633e-01 4.123053550720214844e-01 -1.275762021541595459e-01 4.020893201231956482e-02
-8.570360392332077026e-02 -1.035030111670494080e-01 -2.478178404271602631e-02 -1.052253097295761108e-01 -1.768941581249237061e-01 6.697705388069152832e-01 -4.958508908748626709e-01 4.944728314876556396e-01
-4.772673547267913818e-01 -3.323011398315429688e-01 5.356239080429077148e-01 -5.510419234633445740e-02 -1.926427483558654785e-01 2.386783212423324585e-01 -5.265995860099792480e-01 -2.182999812066555023e-02
-6.826621890068054199e-01 -1.426385436207056046e-02 2.310512959957122803e-01 3.729472160339355469e-01 -4.818995296955108643e-02 5.765061974525451660e-01 -9.597050957381725311e-03 -8.075121045112609863e-02
-7.287335395812988281e-01 -8.503072708845138550e-02 3.801120221614837646e-01 -3.468257188796997070e-01 2.664437890052795410e-01 5.662298575043678284e-02 -1.452742367982864380e-01 3.188119232654571533e-01
-1.379115730524063110e-01 -1.909504830837249756e-01 6.688205152750015259e-02 6.263011693954467773e-02 7.094224542379379272e-02 8.565015792846679688e-01 -4.462313652038574219e-02 -4.421579539775848389e-01
-5.384221076965332031e-01 -8.434320241212844849e-02 -1.339243501424789429e-01 -1.980760991573333740e-01 5.802382826805114746e-01 5.721257999539375305e-02 -5.523626208305358887e-01 -2.763401716947555542e-02
-6.482728719711303711e-01 -3.082679808139801025e-01 -1.544662564992904663e-01 -1.521943211555480957e-01 4.144079685211181641e-01 -7.068121805787086487e-03 -5.128768682479858398e-01 5.351286008954048157e-02
-2.121724635362625122e-01 2.532480359077453613e-01 -3.573277294635772705e-01 -5.213842391967773438e-01 5.140050649642944336e-01 3.161154985427856445e-01 -3.556652963161468506e-01 -2.637026086449623108e-02
-6.330421566963195801e-01 2.242111414670944214e-02 -1.737601906061172485e-01 -5.522974133491516113e-01 -3.612588047981262207e-01 8.878295868635177612e-02 -2.729046940803527832e-01 2.250836640596389771e-01
-3.399170935153961182e-02 8.977635949850082397e-02 -2.390760630369186401e-01 -1.301797330379486084e-01 7.946549355983734131e-02 8.984157443046569824e-01 -2.545800805091857910e-01 1.959690451622009277e-01
-7.672606110572814941e-01 -7.571908831596374512e-02 1.196349486708641052e-01 -3.522154986858367920e-01 5.037441253662109375e-01 2.902030199766159058e-02 5.094005912542343140e-02 1.000718474388122559e-01
-1.962249279022216797e-01 2.666316926479339600e-01 4.132729470729827881e-01 -5.807765126228332520e-01 6.260038167238235474e-02 4.276114106178283691e-01 -1.332198455929756165e-02 4.419951140880584717e-01
-5.476797819137573242e-01 -1.837488263845443726e-02 3.769624978303909302e-02 -9.500902146100997925e-02 6.179559230804443359e-01 5.211185812950134277e-01 -2.441113116219639778e-03 1.892654746770858765e-01
-1.007510349154472351e-01 -3.253751397132873535e-01 1.928145140409469604e-01 2.373911626636981964e-02 4.106221199035644531e-01 7.547621726989746094e-01 -1.751831322908401489e-01 -2.779814302921295166e-01
-2.451322376728057861e-01 -5.171589851379394531e-01 1.478637009859085083e-01 -3.393022809177637100e-03 3.022663891315460205e-01 6.943379044532775879e-01 5.618868023157119751e-02 2.719453871250152588e-01
-3.941592276096343994e-01 6.914100050926208496e-02 -6.471215933561325073e-02 -1.418033838272094727e-01 2.265839576721191406e-01 7.501799464225769043e-01 1.787925958633422852e-01 4.116857647895812988e-01
-2.105364948511123657e-01 -3.950010985136032104e-02 4.286858141422271729e-01 -6.428814530372619629e-01 -1.065861284732818604e-01 5.147871002554893494e-02 -5.745056271553039551e-01 -1.139236465096473694e-01
-2.535859942436218262e-01 -1.876292079687118530e-01 8.168811351060867310e-02 -2.038818895816802979e-01 -2.619784772396087646e-01 4.122309088706970215e-01 -6.947017908096313477e-01 3.620370924472808838e-01
-2.013455629348754883e-01 -1.347988992929458618e-01 8.139149099588394165e-02 -3.458293676376342773e-01 4.129287898540496826e-01 7.321702241897583008e-01 1.616635769605636597e-01 2.869636118412017822e-01
-7.449593544006347656e-01 -4.459490180015563965e-01 -1.702414453029632568e-01 -1.992547065019607544e-01 -2.050740122795104980e-01 2.151051908731460571e-01 3.170590847730636597e-02 -2.969002127647399902e-01
2.243441063910722733e-03 -3.239080309867858887e-01 -4.286797046661376953e-01 -2.112344056367874146e-01 4.487715661525726318e-01 4.755404591560363770e-01 -3.668756484985351562e-01 -3.233571946620941162e-01
-5.341442823410034180e-01 -2.608878016471862793e-01 9.696787595748901367e-02 -5.814537405967712402e-01 -2.858373224735260010e-01 2.832202315330505371e-01 3.590868413448333740e-01 -9.097334742546081543e-02
-1.614565253257751465e-01 1.886816322803497314e-01 5.728102847933769226e-02 -5.051883459091186523e-01 2.125725597143173218e-01 5.157555937767028809e-01 2.247418165206909180e-01 -5.640344619750976562e-01
-5.051002502441406250e-01 -1.196693852543830872e-01 3.338275849819183350e-01 -1.565765589475631714e-01 3.292290270328521729e-01 5.318564772605895996e-01 1.652424782514572144e-01 4.195566475391387939e-01
-4.461777955293655396e-02 1.686671823263168335e-01 -4.884608685970306396e-01 -3.312723338603973389e-01 3.211951553821563721e-01 6.262534856796264648e-01 -3.425635993480682373e-01 -9.228040277957916260e-02
-1.714185178279876709e-01 -2.096472084522247314e-01 3.991775214672088623e-01 -2.166247963905334473e-01 3.010279238224029541e-01 7.092851400375366211e-01 5.825818702578544617e-02 3.511374294757843018e-01
-6.361433267593383789e-01 6.309686601161956787e-02 -1.500750333070755005e-01 -5.309979915618896484e-01 -3.454045653343200684e-01 1.855939626693725586e-01 -2.579613588750362396e-02 3.639289736747741699e-01
-3.795812278985977173e-02 -2.262501120567321777e-01 -1.177828013896942139e-01 -2.618243992328643799e-01 3.822937011718750000e-01 8.270138502120971680e-01 1.187836304306983948e-01 -1.439969241619110107e-01
-8.934629149734973907e-03 -5.369112268090248108e-02 -7.966830581426620483e-02 -6.780850887298583984e-01 -5.041304230690002441e-01 3.873845636844635010e-01 -2.030521333217620850e-01 -2.923125326633453369e-01
-4.863340780138969421e-02 3.567236363887786865e-01 -3.254560381174087524e-02 -5.781822204589843750e-01 2.413415163755416870e-02 2.884552478790283203e-01 -5.296051502227783203e-01 -4.132294058799743652e-01
6.915828585624694824e-02 1.604799926280975342e-01 -2.138062715530395508e-01 -5.086332559585571289e-01 3.102981746196746826e-01 4.684869050979614258e-01 -5.832545757293701172e-01 -9.534955024719238281e-02
1.116496995091438293e-01 2.618272900581359863e-01 -2.619681060314178467e-01 -5.893393158912658691e-01 -8.814561180770397186e-03 5.334832072257995605e-01 -4.611351490020751953e-01 -7.553312182426452637e-02
-4.469678401947021484e-01 -3.379697501659393311e-01 1.398624181747436523e-01 3.547533750534057617e-01 -2.846061252057552338e-02 6.809011697769165039e-01 -8.402397483587265015e-02 -2.628466784954071045e-01
-5.963748693466186523e-01 -5.785927772521972656e-01 -1.388300508260726929e-01 -7.840911857783794403e-03 8.946634083986282349e-02 1.144533604383468628e-01 -5.171951055526733398e-01 4.046530649065971375e-02
-1.990144103765487671e-01 -5.899157524108886719e-01 3.327306360006332397e-02 1.283288598060607910e-01 -1.231984049081802368e-02 6.774297356605529785e-01 -3.283961117267608643e-02 -3.669825494289398193e-01
-7.074355483055114746e-01 -1.078181490302085876e-01 -3.371128141880035400e-01 -1.385583877563476562e-01 -2.879219651222229004e-01 2.653138339519500732e-01 -5.595580488443374634e-02 -4.456962645053863525e-01
-5.403008460998535156e-01 -4.917971491813659668e-01 -1.220447421073913574e-01 -3.501714020967483521e-02 4.673787578940391541e-02 1.349863708019256592e-01 -6.472190022468566895e-01 1.038810089230537415e-01
-4.682944118976593018e-01 -2.182672619819641113e-01 -1.701379865407943726e-01 -4.159024059772491455e-01 -3.023125231266021729e-01 3.513890504837036133e-01 6.685815006494522095e-02 -5.583914518356323242e-01
-2.894248962402343750e-01 -4.623759090900421143e-01 2.680082917213439941e-01 5.673478823155164719e-03 -1.858158558607101440e-01 4.999433159828186035e-01 -5.488569736480712891e-01 2.118165940046310425e-01
-4.732269048690795898e-01 -3.145542144775390625e-01 2.696527913212776184e-02 -4.524873197078704834e-01 -2.597278654575347900e-01 3.253627717494964600e-01 1.572926938533782959e-01 -5.230484008789062500e-01
-2.236471474170684814e-01 1.177665516734123230e-01 3.817772269248962402e-01 5.190448090434074402e-02 1.327329427003860474e-01 7.737671732902526855e-01 -4.074665904045104980e-01 7.281807065010070801e-02
-1.520940959453582764e-01 -3.471047580242156982e-01 2.688061632215976715e-02 -7.852472066879272461e-01 -3.486789762973785400e-01 2.000931054353713989e-01 -1.158000603318214417e-01 2.530334293842315674e-01
-7.629562020301818848e-01 -3.189187943935394287e-01 -3.354481887072324753e-03 -1.155194565653800964e-01 -2.040803134441375732e-01 1.769874542951583862e-01 -1.906692683696746826e-01 -4.398913979530334473e-01
-7.166467905044555664e-01 -1.484408676624298096e-01 4.845732152462005615e-01 -2.497161030769348145e-01 3.888166844844818115e-01 5.409477651119232178e-02 -1.006833389401435852e-01 5.451143160462379456e-02
-4.596059024333953857e-01 -2.613205648958683014e-02 1.204335391521453857e-01 -1.324335038661956787e-01 -6.176864355802536011e-02 2.497194707393646240e-01 -5.241481065750122070e-01 6.443060636520385742e-01
-9.186586737632751465e-02 -2.800698280334472656e-01 9.818332642316818237e-02 -2.188545763492584229e-01 4.497775137424468994e-01 7.992954254150390625e-01 1.055516377091407776e-01 -5.718446522951126099e-02
-4.077697992324829102e-01 1.832981407642364502e-01 2.914137542247772217e-01 2.559464275836944580e-01 3.544575348496437073e-02 6.004080176353454590e-01 -5.186421275138854980e-01 1.376927047967910767e-01
-8.960546851158142090e-01 -1.138448119163513184e-01 1.473807264119386673e-02 -1.311654299497604370e-01 -3.341063261032104492e-01 1.400796473026275635e-01 -1.769860386848449707e-01 6.426957249641418457e-02
-2.383058518171310425e-01 7.137719541788101196e-02 -1.265275776386260986e-01 -5.702351331710815430e-01 3.557750582695007324e-01 4.130834639072418213e-01 -2.500075474381446838e-02 5.468999147415161133e-01
-8.157740831375122070e-01 -3.888639211654663086e-01 -1.630592644214630127e-01 -2.025628983974456787e-01 -2.942309677600860596e-01 1.300236433744430542e-01 -9.695713967084884644e-02 5.290402472019195557e-02
-1.393339335918426514e-01 -1.842876896262168884e-02 -3.631739318370819092e-01 -5.472289323806762695e-01 -4.530375450849533081e-02 2.273520082235336304e-01 -7.014014124870300293e-01 -5.644657835364341736e-02
-4.465899467468261719e-01 -4.900549948215484619e-01 -5.031011104583740234e-01 -3.214032948017120361e-02 -2.442872792016714811e-04 2.276840955018997192e-01 -5.007957220077514648e-01 6.019471585750579834e-02
-2.064446210861206055e-01 4.174666106700897217e-01 5.887424349784851074e-01 -4.330394566059112549e-01 -2.502541542053222656e-01 3.463746309280395508e-01 -2.473090738058090210e-01 7.209065556526184082e-02
1.847433149814605713e-01 -1.799866557121276855e-01 4.454290270805358887e-01 -4.408012628555297852e-01 -1.506670266389846802e-01 7.187182903289794922e-01 -1.645398885011672974e-02 3.513675928115844727e-02
-3.971465677022933960e-02 -7.411223649978637695e-02 -8.571396768093109131e-02 -6.669787168502807617e-01 -5.125717520713806152e-01 3.450181186199188232e-01 -2.684482932090759277e-01 -2.947725951671600342e-01
-2.712632119655609131e-01 5.115166679024696350e-02 -4.467109590768814087e-02 -2.601277232170104980e-01 4.285961985588073730e-01 7.855678200721740723e-01 2.263281047344207764e-01 4.584640264511108398e-02
-3.140518665313720703e-01 1.817350536584854126e-01 3.534709811210632324e-01 -4.124651253223419189e-01 5.070255398750305176e-01 5.531913638114929199e-01 7.907463610172271729e-02 -6.265958398580551147e-02
-1.054682806134223938e-01 -8.801759779453277588e-02 -2.778725922107696533e-01 -6.480431556701660156e-02 1.867600977420806885e-01 7.111077308654785156e-01 -5.109740495681762695e-01 3.131587803363800049e-01
-5.379903912544250488e-01 -3.182497024536132812e-01 1.735384911298751831e-01 6.035640835762023926e-02 -4.878623783588409424e-01 2.195779681205749512e-01 -5.315142869949340820e-01 -8.242100477218627930e-02
7.178500294685363770e-02 1.729926466941833496e-02 -2.567266821861267090e-01 -3.917489051818847656e-01 3.813641965389251709e-01 7.777321338653564453e-01 -1.290372908115386963e-01 -9.063890576362609863e-02
-4.775113165378570557e-01 -3.931981921195983887e-01 3.440840169787406921e-02 -2.367115393280982971e-02 2.655718922615051270e-01 5.966795086860656738e-01 1.323842406272888184e-01 4.141898453235626221e-01
-4.660395979881286621e-01 3.171442747116088867e-01 3.670287132263183594e-01 -2.209347188472747803e-01 1.941636353731155396e-01 1.685115993022918701e-01 -5.121187567710876465e-01 -4.127264022827148438e-01
-7.168650031089782715e-01 -1.931734383106231689e-01 -3.267479836940765381e-01 -2.755234837532043457e-01 -3.820171952247619629e-01 2.170752882957458496e-01 -2.423746511340141296e-02 -2.691929340362548828e-01
-1.970237940549850464e-01 -2.013087272644042969e-01 2.368050217628479004e-01 -1.390057355165481567e-01 2.907691895961761475e-01 8.257243037223815918e-01 -2.552989125251770020e-01 1.170996725559234619e-01
-4.801539480686187744e-01 -2.134647220373153687e-02 4.277986586093902588e-01 -1.419255435466766357e-01 4.020980298519134521e-01 5.906084775924682617e-01 8.876550942659378052e-02 2.178564220666885376e-01
-2.152888923883438110e-01 -5.095465183258056641e-01 -4.425082504749298096e-01 -5.278399586677551270e-01 -2.174516767263412476e-02 1.415692865848541260e-01 -3.980608284473419189e-01 -2.015371918678283691e-01
-1.640382260084152222e-01 -9.573222696781158447e-02 1.366806961596012115e-02 -6.820947527885437012e-01 4.155033826828002930e-01 1.647485047578811646e-01 -7.853894680738449097e-02 -5.408633947372436523e-01
-7.091948390007019043e-01 -3.740849494934082031e-01 2.479130476713180542e-01 -2.664128541946411133e-01 4.397495090961456299e-01 8.192959427833557129e-02 9.532465040683746338e-02 1.244484633207321167e-01
-1.776727139949798584e-01 1.773359030485153198e-01 -5.633460283279418945e-01 -2.323186397552490234e-01 2.949581444263458252e-01 4.990648925304412842e-01 -4.741158485412597656e-01 6.929618120193481445e-02
-4.289647936820983887e-01 1.015601307153701782e-01 1.943037956953048706e-01 -3.716409504413604736e-01 5.826264023780822754e-01 5.218511223793029785e-01 1.231712847948074341e-01 -5.339040607213973999e-02
-3.465164303779602051e-01 2.137096822261810303e-01 -6.598347425460815430e-02 1.241427361965179443e-01 -2.269484102725982666e-02 8.297061324119567871e-01 -2.099065929651260376e-01 2.854843735694885254e-01
-9.167882800102233887e-02 -3.047623336315155029e-01 -6.620111316442489624e-02 -2.213660776615142822e-01 1.777409762144088745e-01 4.917415678501129150e-01 -4.610644280910491943e-01 5.994558930397033691e-01
-4.067721068859100342e-01 1.204588338732719421e-01 -2.070953547954559326e-01 -3.525322675704956055e-01 4.511270523071289062e-01 5.556056499481201172e-01 8.786402642726898193e-02 3.645890951156616211e-01
-2.382088899612426758e-01 2.823907136917114258e-01 -1.406908035278320312e-01 1.464427768951281905e-04 -5.075718834996223450e-02 8.447958230972290039e-01 -2.467286288738250732e-01 2.580441534519195557e-01
-2.889294922351837158e-01 -4.924138486385345459e-01 7.280264794826507568e-02 -1.072327047586441040e-01 2.479061335325241089e-01 6.529932022094726562e-01 9.421015530824661255e-02 4.006447196006774902e-01
-3.804011046886444092e-01 -2.254522144794464111e-01 2.024857848882675171e-01 -2.982354760169982910e-01 4.808242022991180420e-01 5.580146312713623047e-01 3.585329651832580566e-01 -5.833784118294715881e-02
-3.042466938495635986e-01 -5.913230180740356445e-01 3.449854627251625061e-02 -2.940251529216766357e-01 1.261544995941221714e-03 1.051893085241317749e-01 -6.048837304115295410e-01 3.052528202533721924e-01
-1.325625479221343994e-01 -1.922758817672729492e-01 3.596151769161224365e-01 -2.612120211124420166e-01 2.312207669019699097e-01 7.187026143074035645e-01 2.424942515790462494e-02 4.210911691188812256e-01
-2.347699254751205444e-01 3.907745778560638428e-01 3.561341762542724609e-01 -3.569472208619117737e-02 -1.229933425784111023e-01 6.742082238197326660e-01 -2.789162397384643555e-01 -3.414590358734130859e-01
-2.698819041252136230e-01 -4.605488777160644531e-01 1.677540987730026245e-01 -1.027929186820983887e-01 3.104290068149566650e-01 6.511051654815673828e-01 9.606167674064636230e-02 3.831693530082702637e-01
-2.302105426788330078e-01 -6.791620701551437378e-02 4.510545730590820312e-02 -2.068352550268173218e-01 -3.527256250381469727e-01 3.484546840190887451e-01 -7.942444086074829102e-01 -1.446203440427780151e-01
-8.843758106231689453e-01 -1.133470460772514343e-01 -1.721300780773162842e-01 3.164331242442131042e-02 2.386291474103927612e-01 4.886363819241523743e-02 -3.392198085784912109e-01 3.195443423464894295e-04
-1.034508645534515381e-01 -4.519377648830413818e-02 -3.648725450038909912e-01 -3.484399616718292236e-01 -4.230635985732078552e-02 3.252529799938201904e-01 -7.906339168548583984e-01 5.644104443490505219e-03
-7.858570814132690430e-01 -1.961089223623275757e-01 3.242594003677368164e-02 9.350904263556003571e-03 2.945750765502452850e-02 -1.175139215774834156e-03 -5.828945040702819824e-01 -4.685755819082260132e-02
-4.181989431381225586e-01 -3.098898530006408691e-01 1.775031387805938721e-01 2.112816721200942993e-01 3.636350110173225403e-02 4.792292118072509766e-01 -6.097049713134765625e-01 -2.240701764822006226e-01
-7.520422935485839844e-01 6.615595519542694092e-02 -2.211531400680541992e-01 -4.801458418369293213e-01 -2.290859520435333252e-01 -1.295860111713409424e-02 -3.128683865070343018e-01 -8.487387560307979584e-03
-1.048252806067466736e-01 -1.692702621221542358e-01 3.259567320346832275e-01 -2.609589695930480957e-01 3.598129153251647949e-01 7.776794433593750000e-01 -1.612207740545272827e-01 1.605278998613357544e-01
7.457069586962461472e-03 1.721871793270111084e-01 9.135232120752334595e-02 -6.783062219619750977e-01 -8.876180648803710938e-02 2.521590292453765869e-01 -6.400929093360900879e-01 1.437693536281585693e-01
-8.437178730964660645e-01 -2.659166157245635986e-01 -1.136350184679031372e-01 -5.963292717933654785e-02 -3.291110396385192871e-01 1.370968371629714966e-01 -2.238678783178329468e-01 1.540553867816925049e-01
-3.401376008987426758e-01 -3.993746042251586914e-01 2.176977097988128662e-01 7.550894469022750854e-02 5.146143436431884766e-01 6.377028822898864746e-01 -1.345015829429030418e-03 1.474536769092082977e-02
-2.418969422578811646e-01 2.966018915176391602e-01 -3.897188603878021240e-02 -5.894987583160400391e-01 3.905213773250579834e-01 2.663688063621520996e-01 -3.760434389114379883e-01 3.736543357372283936e-01
-9.647225588560104370e-02 2.272074818611145020e-01 -3.673081398010253906e-01 -4.185186624526977539e-01 2.933567166328430176e-01 5.060759186744689941e-01 -4.355521798133850098e-01 3.116408288478851318e-01
-2.170971184968948364e-01 -3.627343773841857910e-01 3.529908359050750732e-01 -5.769079923629760742e-01 5.599061250686645508e-01 1.658146977424621582e-01 -5.914443172514438629e-03 1.511383801698684692e-01
-6.274215579032897949e-01 1.598014384508132935e-01 -3.140090703964233398e-01 -5.786016583442687988e-01 -2.712336182594299316e-01 1.307034790515899658e-01 -1.927337795495986938e-01 1.400955915451049805e-01
-4.945911467075347900e-01 -2.660074234008789062e-01 2.303723543882369995e-01 -5.729531645774841309e-01 4.800329506397247314e-01 4.697564989328384399e-02 4.279455915093421936e-02 2.623036503791809082e-01
-5.009443163871765137e-01 -6.063442230224609375e-01 -1.196577921509742737e-01 -3.043422698974609375e-01 -2.340693399310112000e-02 -2.249777689576148987e-02 -5.101984143257141113e-01 -1.144679486751556396e-01
-7.545503377914428711e-01 -3.191259130835533142e-02 1.915348023176193237e-01 7.182811200618743896e-02 -3.083376288414001465e-01 2.872666120529174805e-01 -2.665003240108489990e-01 -3.730602562427520752e-01
-3.235818585380911827e-03 -3.520014509558677673e-02 2.361044436693191528e-01 -3.676812350749969482e-01 2.465883791446685791e-01 8.055414557456970215e-01 -2.450246512889862061e-01 1.951300054788589478e-01
1.424490958452224731e-01 3.856135532259941101e-02 4.093674570322036743e-02 -2.183997631072998047e-01 8.568610250949859619e-02 8.150237202644348145e-01 -4.635694921016693115e-01 -2.057778388261795044e-01
1.503390371799468994e-01 1.735289581120014191e-02 -2.087706923484802246e-01 -5.723614096641540527e-01 1.838884353637695312e-01 4.904774129390716553e-01 -5.595386028289794922e-01 1.358228176832199097e-01
-3.990042507648468018e-01 1.380706578493118286e-01 1.954369992017745972e-01 -3.600620329380035400e-01 -3.981769382953643799e-01 2.533084452152252197e-01 -2.712081074714660645e-01 -5.980201363563537598e-01
4.103199020028114319e-02 -1.008942797780036926e-01 5.668796300888061523e-01 -3.632479608058929443e-01 -1.143888458609580994e-01 7.113786935806274414e-01 1.649734564125537872e-02 1.241706684231758118e-01
-5.316922664642333984e-01 -6.200375556945800781e-01 -1.869348138570785522e-01 -6.414397060871124268e-02 1.233180314302444458e-01 6.304369866847991943e-02 -5.169752240180969238e-01 -8.574681729078292847e-02
-1.951402574777603149e-01 -1.048063337802886963e-01 1.941172033548355103e-01 -1.998588442802429199e-01 -2.654164731502532959e-01 3.845897316932678223e-01 -6.060161590576171875e-01 5.363769531250000000e-01
6.593196094036102295e-02 -2.056743055582046509e-01 1.613144576549530029e-01 -6.493164598941802979e-02 -8.011496067047119141e-02 7.460331916809082031e-01 -2.992210090160369873e-01 -5.201879143714904785e-01
2.497338131070137024e-02 -3.752677440643310547e-01 -8.974048495292663574e-02 -4.588511884212493896e-01 3.603379130363464355e-01 3.763933479785919189e-01 -2.481308430433273315e-01 -5.539569258689880371e-01
-5.820045471191406250e-01 1.490958482027053833e-01 -2.539916336536407471e-01 -6.470391750335693359e-01 -2.742938697338104248e-01 9.965997189283370972e-02 -1.985751241445541382e-01 1.768283396959304810e-01
-1.477078050374984741e-01 5.733340047299861908e-03 -1.708522588014602661e-01 -7.345747947692871094e-01 2.908794283866882324e-01 8.713731914758682251e-02 -5.445209741592407227e-01 -1.437089294195175171e-01
-3.079300224781036377e-01 -3.585261106491088867e-01 -1.335329841822385788e-02 -3.596887290477752686e-01 6.248023509979248047e-01 2.595118992030620575e-02 -4.935149848461151123e-01 -1.116942167282104492e-01
-2.929371297359466553e-01 3.170582279562950134e-02 4.483418762683868408e-01 1.179207786917686462e-01 6.722684949636459351e-02 7.368776202201843262e-01 -2.496454864740371704e-01 2.973818182945251465e-01
-3.425993621349334717e-01 -4.645265638828277588e-01 2.003822773694992065e-01 -4.266376793384552002e-02 3.766230046749114990e-01 6.220141649246215820e-01 2.526001036167144775e-01 1.797611564397811890e-01
-6.778629422187805176e-01 -1.205142140388488770e-01 -9.482077509164810181e-02 -4.717775285243988037e-01 3.756335377693176270e-01 2.159447036683559418e-02 -1.923839002847671509e-01 3.403455615043640137e-01
1.462539434432983398e-01 -1.786826252937316895e-01 4.798918664455413818e-01 -5.015277862548828125e-01 2.595939636230468750e-01 5.980159044265747070e-01 -1.965912729501724243e-01 -3.458318486809730530e-02
-5.083330273628234863e-01 -2.307387888431549072e-01 3.419224917888641357e-01 3.348171114921569824e-01 -7.885739952325820923e-02 5.137667655944824219e-01 -3.959494829177856445e-01 1.799802780151367188e-01
-3.006341457366943359e-01 -7.553951442241668701e-02 -1.778097450733184814e-01 -6.910737156867980957e-01 -4.668231308460235596e-01 3.346127867698669434e-01 -1.607325114309787750e-02 -2.540980875492095947e-01
-7.724806666374206543e-02 3.317430019378662109e-01 -1.263674497604370117e-01 -6.872320771217346191e-01 3.274716436862945557e-01 3.510921299457550049e-01 -4.022208154201507568e-01 5.863138660788536072e-02
-3.776760101318359375e-01 1.447166949510574341e-01 -1.412374228239059448e-01 2.577657699584960938e-01 -3.337022960186004639e-01 4.513083398342132568e-01 -5.842627286911010742e-01 -3.059858977794647217e-01
-2.408190071582794189e-01 1.706236004829406738e-01 -3.243372440338134766e-01 6.535509973764419556e-02 7.494471967220306396e-02 6.916553974151611328e-01 -5.447034239768981934e-01 1.507386118173599243e-01
-2.112754881381988525e-01 -2.363364696502685547e-01 1.502822935581207275e-01 -2.361143231391906738e-01 4.970644712448120117e-01 7.493075132369995117e-01 4.717430844902992249e-02 1.020435094833374023e-01
-3.978686928749084473e-01 4.227125048637390137e-01 5.417038798332214355e-01 -3.418102562427520752e-01 -1.331125795841217041e-01 3.953135311603546143e-01 -1.644504070281982422e-01 2.273795753717422485e-01
-4.762498438358306885e-01 3.731250180862843990e-04 6.148504614830017090e-01 -1.733275651931762695e-01 1.956652253866195679e-01 3.693589270114898682e-01 -1.568005830049514771e-01 4.071919322013854980e-01
-2.586274445056915283e-01 9.430364705622196198e-03 8.054538071155548096e-02 -6.889387965202331543e-01 3.584122061729431152e-01 1.943839341402053833e-01 1.972974538803100586e-01 -4.967173635959625244e-01
-2.294577211141586304e-01 -1.725665926933288574e-01 -1.618579775094985962e-01 -2.776210904121398926e-01 6.530729532241821289e-01 6.201779246330261230e-01 9.696039371192455292e-03 5.549201369285583496e-02
-8.090425133705139160e-01 -6.029638648033142090e-02 3.878505825996398926e-01 -2.581888996064662933e-02 -2.558694481849670410e-01 1.886786371469497681e-01 -2.573871016502380371e-01 -1.529801189899444580e-01
-4.073205590248107910e-01 -9.503396600484848022e-02 4.210201799869537354e-01 -1.117929518222808838e-01 -3.232118487358093262e-01 1.795562505722045898e-01 -6.829012036323547363e-01 -1.795614063739776611e-01
-3.259524703025817871e-01 1.944241821765899658e-01 -6.561319231986999512e-01 -2.299347817897796631e-01 -2.015640586614608765e-02 5.847314000129699707e-01 1.519114244729280472e-02 1.732840538024902344e-01
-2.316923737525939941e-01 -3.619402945041656494e-01 -5.879543423652648926e-01 -1.458045691251754761e-01 1.499650478363037109e-01 3.820245862007141113e-01 -5.278635025024414062e-01 -3.600651770830154419e-02
-8.755584061145782471e-02 -6.919546425342559814e-02 -8.909708261489868164e-02 1.393250077962875366e-01 -3.570387884974479675e-02 8.820575475692749023e-01 -4.217897355556488037e-01 5.467480048537254333e-02
-2.189460992813110352e-01 7.226973306387662888e-03 -4.199509322643280029e-01 -6.500703096389770508e-01 2.807526588439941406e-01 9.164218604564666748e-02 -5.154988169670104980e-01 1.004651188850402832e-02
-2.324790805578231812e-01 -8.032386749982833862e-02 2.678568959236145020e-01 -3.464240431785583496e-01 5.335284471511840820e-01 6.750749349594116211e-01 6.688984110951423645e-03 8.556265383958816528e-02
-3.966761827468872070e-01 -1.911368370056152344e-01 -4.579401016235351562e-02 -6.788574457168579102e-01 -4.915557503700256348e-01 2.064479738473892212e-01 -1.564473360776901245e-01 -1.855975687503814697e-01
-5.247633457183837891e-01 -1.014526039361953735e-01 -5.661051273345947266e-01 -1.995832771062850952e-01 -3.094106316566467285e-01 4.465306997299194336e-01 -2.426355034112930298e-01 5.066344514489173889e-03
2.254720330238342285e-01 -1.489931792020797729e-01 4.585435390472412109e-01 -5.083386898040771484e-01 1.496163010597229004e-01 6.112264990806579590e-01 -2.494304627180099487e-01 9.715771302580833435e-03
1.467435061931610107e-02 -4.351087659597396851e-02 -1.225151587277650833e-03 -2.546702921390533447e-01 4.654614329338073730e-01 8.211496472358703613e-01 -1.520665436983108521e-01 -1.377237588167190552e-01
-3.112761378288269043e-01 -3.608458861708641052e-02 2.269346117973327637e-01 -1.437938958406448364e-01 -1.920068711042404175e-01 4.187704324722290039e-01 -5.466762781143188477e-01 5.643923878669738770e-01
-6.957831382751464844e-01 7.317609339952468872e-02 2.152085155248641968e-01 9.061045199632644653e-02 -2.803023457527160645e-01 2.604480087757110596e-01 -4.207842648029327393e-01 -3.640662133693695068e-01
-6.016585230827331543e-01 -8.311936259269714355e-02 4.267074763774871826e-01 1.077009886503219604e-01 2.784863114356994629e-01 5.631000399589538574e-01 -1.719161868095397949e-02 2.061255127191543579e-01
-4.397546052932739258e-01 5.585656315088272095e-02 -4.213318824768066406e-01 1.958285421133041382e-01 1.693651974201202393e-01 7.408996820449829102e-01 -9.676672518253326416e-02 -2.541131898760795593e-02
-2.771891653537750244e-01 -3.971512913703918457e-01 -1.520160436630249023e-01 -8.866893500089645386e-02 5.448377132415771484e-02 2.736297845840454102e-01 -7.856026887893676758e-01 -1.986266523599624634e-01
-3.106507360935211182e-01 -1.196398064494132996e-01 -9.243920445442199707e-02 -6.243647336959838867e-01 -5.770040154457092285e-01 2.929979562759399414e-01 -2.343890964984893799e-01 1.307144463062286377e-01
1.420822292566299438e-01 1.189338415861129761e-01 -1.825663894414901733e-01 -6.091460585594177246e-01 1.649155765771865845e-01 4.921833276748657227e-01 -5.348020792007446289e-01 -7.630927860736846924e-02
-1.385866999626159668e-01 -2.346781641244888306e-01 -1.011583507061004639e-01 -5.109583213925361633e-02 -5.544990301132202148e-02 5.644677281379699707e-01 -6.411670446395874023e-01 4.243611097335815430e-01
1.825170964002609253e-01 9.331006556749343872e-02 2.470067888498306274e-01 -4.250766634941101074e-01 -1.253128647804260254e-01 8.287572860717773438e-01 -1.156017184257507324e-01 -1.930078864097595215e-02
-3.753688931465148926e-01 2.566065788269042969e-01 1.758490949869155884e-01 2.095323801040649414e-01 8.077791333198547363e-02 6.226395964622497559e-01 -5.668008923530578613e-01 5.437020957469940186e-02
-3.702597022056579590e-01 -4.256794154644012451e-01 -2.293661236763000488e-02 -8.153454214334487915e-02 4.705909192562103271e-01 5.744231939315795898e-01 1.307384520769119263e-01 3.256079256534576416e-01
-2.927416563034057617e-01 2.319404035806655884e-01 1.294173449277877808e-01 -4.907599389553070068e-01 3.986050486564636230e-01 4.471556842327117920e-01 1.383788436651229858e-01 -4.742668569087982178e-01
-5.438351631164550781e-01 -3.967455327510833740e-01 1.910023689270019531e-01 -3.396600112318992615e-02 2.175237238407135010e-01 5.803236961364746094e-01 3.128441572189331055e-01 1.650362759828567505e-01
-5.356820821762084961e-01 -1.432684063911437988e-01 -6.842677015811204910e-03 -1.005013063549995422e-01 1.170415151864290237e-02 4.378476738929748535e-01 -5.751433968544006348e-01 3.996673524379730225e-01
-8.856256008148193359e-01 -1.275467425584793091e-01 1.196007803082466125e-02 -7.056155055761337280e-02 3.933158516883850098e-01 1.372208744287490845e-01 7.019628584384918213e-02 1.257881522178649902e-01
9.620226919651031494e-02 1.997190713882446289e-02 -1.402385234832763672e-01 -5.837091207504272461e-01 -4.425920918583869934e-02 3.352945446968078613e-01 -7.163589000701904297e-01 4.911043494939804077e-02
-2.432936578989028931e-01 1.065770685672760010e-01 4.820874705910682678e-02 -4.739347100257873535e-01 6.277493834495544434e-01 5.499249696731567383e-01 -2.928680740296840668e-02 -7.188000530004501343e-02
-4.234893620014190674e-01 -1.341352760791778564e-01 5.007044672966003418e-01 -1.404303759336471558e-01 3.997306823730468750e-01 5.791870951652526855e-01 -7.150256633758544922e-02 1.785605847835540771e-01
-5.138049125671386719e-01 -4.870715439319610596e-01 -1.956239528954029083e-02 -1.061610653996467590e-01 6.400061398744583130e-02 3.778360411524772644e-02 -6.644973158836364746e-01 2.000809013843536377e-01
-5.834431648254394531e-01 -2.234252393245697021e-01 2.721824944019317627e-01 -5.125327110290527344e-01 4.946301281452178955e-01 -7.500051707029342651e-02 -1.134759783744812012e-01 9.869850426912307739e-02
-8.172392845153808594e-01 -2.422652393579483032e-01 1.305931955575942993e-01 4.040838405489921570e-02 -3.477016389369964600e-01 1.842784881591796875e-01 -2.156208753585815430e-01 2.310688942670822144e-01
3.084077239036560059e-01 -2.922676205635070801e-01 7.350099086761474609e-02 -5.977767109870910645e-01 1.686127483844757080e-01 3.825228810310363770e-01 -5.309969782829284668e-01 3.634563880041241646e-03
-5.892581939697265625e-01 -5.945219993591308594e-01 -2.508897483348846436e-01 -2.308768928050994873e-01 -3.120540082454681396e-02 6.929968949407339096e-03 -3.959920406341552734e-01 -1.588619500398635864e-01
-3.902412652969360352e-01 4.199522547423839569e-03 -3.119704723358154297e-01 -6.064670085906982422e-01 -2.380596101284027100e-01 9.630106389522552490e-02 -5.444294810295104980e-01 -1.421849727630615234e-01
-4.549154639244079590e-01 -3.915763273835182190e-02 1.591401696205139160e-01 -6.659250855445861816e-01 5.434284806251525879e-01 1.018157135695219040e-02 -3.028503246605396271e-02 -1.624852716922760010e-01
6.495281308889389038e-02 -2.738046348094940186e-01 -2.580957412719726562e-01 -3.326733410358428955e-01 7.402999699115753174e-02 5.040082335472106934e-01 -6.956594586372375488e-01 8.969318121671676636e-03
-4.291574358940124512e-01 -5.032461881637573242e-01 3.288241028785705566e-01 -6.580299139022827148e-02 2.781616151332855225e-01 5.640277266502380371e-01 -1.830247491598129272e-01 1.453021764755249023e-01
-2.758240103721618652e-01 -2.308069765567779541e-01 1.767856329679489136e-01 -5.250142216682434082e-01 3.713319599628448486e-01 4.565831720829010010e-01 4.650317132472991943e-01 -3.385519981384277344e-02
-3.218423128128051758e-01 -2.631683349609375000e-01 -6.242728829383850098e-01 -4.615496098995208740e-01 1.438975483179092407e-01 1.528637558221817017e-01 -4.039589762687683105e-01 1.309911757707595825e-01
1.231034472584724426e-01 -3.908017873764038086e-01 2.261637002229690552e-01 -3.969876766204833984e-01 3.024146556854248047e-01 3.157302141189575195e-01 -6.273908615112304688e-01 -1.964964121580123901e-01
-5.019407272338867188e-01 9.308590553700923920e-03 8.348830975592136383e-03 -6.711974143981933594e-01 5.121217370033264160e-01 -2.890723384916782379e-02 -1.849140077829360962e-01 9.778740815818309784e-03
-4.506537616252899170e-01 -5.986527800559997559e-01 -4.378060400485992432e-01 -1.772723495960235596e-01 2.637093514204025269e-02 1.426028460264205933e-01 -4.363220632076263428e-01 6.339346617460250854e-02
-5.575726628303527832e-01 -3.850521892309188843e-02 3.284717202186584473e-01 -2.912290096282958984e-01 6.165594458580017090e-01 2.674840092658996582e-01 -2.001529484987258911e-01 5.628122761845588684e-02
-3.018938004970550537e-01 3.668563961982727051e-01 -4.060357511043548584e-01 -1.010885015130043030e-01 1.487243622541427612e-01 6.746506690979003906e-01 -3.034967184066772461e-01 1.726553291082382202e-01
-6.129904985427856445e-01 -3.521727323532104492e-01 2.387489974498748779e-01 -4.759062826633453369e-02 2.876597046852111816e-01 4.362239837646484375e-01 -1.582733690738677979e-01 3.779697716236114502e-01
-7.559623122215270996e-01 -1.278916001319885254e-01 3.436853587627410889e-01 -2.938607037067413330e-01 2.746475934982299805e-01 2.646035142242908478e-02 -1.966826021671295166e-01 3.047550618648529053e-01
-4.166275858879089355e-01 -5.075120925903320312e-01 -2.513622343540191650e-01 -1.210093721747398376e-01 -1.068401783704757690e-01 2.037286758422851562e-01 -6.300029754638671875e-01 2.029843330383300781e-01
-1.170491334050893784e-02 9.825391322374343872e-02 1.493454575538635254e-01 -3.506678640842437744e-01 -2.191680110991001129e-02 8.611962199211120605e-01 -1.245278343558311462e-01 2.954498827457427979e-01
-1.677405983209609985e-01 -3.715019300580024719e-02 1.231203451752662659e-01 -6.516889482736587524e-02 -2.605122327804565430e-01 7.134821414947509766e-01 -6.116076111793518066e-01 -9.496159851551055908e-03
-7.775284647941589355e-01 -1.808545291423797607e-01 2.493194341659545898e-01 -3.441473841667175293e-01 3.842449188232421875e-01 2.585393935441970825e-02 1.750822216272354126e-01 -5.636459216475486755e-02
-5.120363235473632812e-01 -2.287027686834335327e-01 2.062882184982299805e-01 -5.394551157951354980e-01 4.289983510971069336e-01 2.581630945205688477e-01 2.999896705150604248e-01 1.061403229832649231e-01
-7.745594978332519531e-01 -2.140917778015136719e-01 2.843706607818603516e-01 -1.951094567775726318e-01 3.408066034317016602e-01 9.653216600418090820e-02 -1.673851348459720612e-02 3.309684693813323975e-01
-9.253580123186111450e-02 -2.657006382942199707e-01 1.943200379610061646e-01 -5.184949636459350586e-01 2.026730477809906006e-01 2.564281225204467773e-01 -6.090862154960632324e-01 3.693578541278839111e-01
-4.471218883991241455e-01 -1.863743364810943604e-01 -1.725191995501518250e-02 -4.362261891365051270e-01 -3.108605146408081055e-01 4.247420728206634521e-01 2.861830294132232666e-01 -4.645589590072631836e-01
-7.308689951896667480e-01 1.019034311175346375e-01 1.706222295761108398e-01 -1.171410903334617615e-01 4.632701873779296875e-01 4.065679609775543213e-01 8.582978695631027222e-02 1.591502875089645386e-01
-2.442594170570373535e-01 1.315596103668212891e-01 1.055364310741424561e-01 1.189783066511154175e-01 -2.909957170486450195e-01 7.720024585723876953e-01 -3.731911182403564453e-01 2.789225578308105469e-01
-7.264277338981628418e-01 -8.536078035831451416e-03 2.189769595861434937e-02 -1.522851139307022095e-01 5.946846008300781250e-01 9.528337419033050537e-02 -2.622062563896179199e-01 1.306859552860260010e-01
-4.102638065814971924e-01 -5.804595947265625000e-01 -3.907667398452758789e-01 -2.237501293420791626e-01 -3.754872456192970276e-02 1.609956324100494385e-01 -5.008707046508789062e-01 1.174154281616210938e-01
-3.036292791366577148e-01 1.285176724195480347e-01 3.984011411666870117e-01 -5.491087436676025391e-01 4.967556297779083252e-01 4.202173352241516113e-01 8.061264455318450928e-02 -3.466214984655380249e-02
-7.653256654739379883e-01 8.259054273366928101e-03 3.716504871845245361e-01 -4.714139997959136963e-01 -2.294345498085021973e-01 2.998409233987331390e-02 1.771911233663558960e-02 -4.655165321310050786e-05
-2.007125169038772583e-01 -2.346541583538055420e-01 -1.440342664718627930e-01 -8.270986080169677734e-01 -3.317099213600158691e-01 2.231597602367401123e-01 -1.878420710563659668e-01 -6.853791326284408569e-02
-6.558042168617248535e-01 -4.202086851000785828e-02 5.630908012390136719e-01 -4.072207212448120117e-01 2.131133824586868286e-01 1.703407764434814453e-01 9.962303936481475830e-02 2.995147556066513062e-02
-2.065518498420715332e-01 4.786071777343750000e-01 4.472893774509429932e-01 -3.373254835605621338e-01 8.076685667037963867e-02 4.394667148590087891e-01 -4.074606001377105713e-01 -2.207650542259216309e-01
-5.641676783561706543e-01 8.540783077478408813e-02 6.082099080085754395e-01 8.052702248096466064e-02 1.867210865020751953e-01 2.798369824886322021e-01 -4.290107786655426025e-01 2.815285325050354004e-02
-7.739214897155761719e-01 -3.114953935146331787e-01 2.440260648727416992e-01 -3.220709860324859619e-01 3.530083000659942627e-01 -2.500665374100208282e-02 1.435765647329390049e-03 1.244815215468406677e-01
-8.311063051223754883e-01 -1.588339209556579590e-01 -8.663904666900634766e-02 -5.861380696296691895e-02 -3.423136770725250244e-01 1.651529818773269653e-01 -3.554624915122985840e-01 -4.779468104243278503e-02
-3.692965507507324219e-01 9.027186036109924316e-02 -1.303163617849349976e-01 -7.455508708953857422e-01 -4.113598167896270752e-01 2.395930290222167969e-01 -1.319344639778137207e-01 -1.965048164129257202e-01
-2.079979330301284790e-01 -3.408672213554382324e-01 -4.586070030927658081e-02 1.451315581798553467e-01 2.300149202346801758e-01 6.601016521453857422e-01 -5.666180253028869629e-01 -8.765336871147155762e-02
-8.630361557006835938e-01 -1.222227141261100769e-01 1.972260177135467529e-01 -2.035490721464157104e-01 -3.337893187999725342e-01 9.744116663932800293e-02 -1.884051561355590820e-01 5.910318717360496521e-02
-4.003484547138214111e-01 6.601515412330627441e-02 3.020700812339782715e-01 -4.202324748039245605e-01 1.660581976175308228e-01 4.580143392086029053e-01 2.803090214729309082e-01 -5.015931725502014160e-01
-2.370388209819793701e-01 -7.630219310522079468e-02 -3.433985710144042969e-01 1.619146913290023804e-01 -3.612436354160308838e-02 8.173065185546875000e-01 -2.741590142250061035e-01 2.222465872764587402e-01
-3.380541801452636719e-01 -2.810543775558471680e-01 7.597026228904724121e-02 -5.096073150634765625e-01 4.514125883579254150e-01 5.159349441528320312e-01 2.630564570426940918e-01 4.578093066811561584e-02
-7.634633779525756836e-01 1.412531454116106033e-02 5.034389495849609375e-01 -4.477827996015548706e-02 -2.599567733705043793e-02 8.888026326894760132e-02 -3.808619081974029541e-01 8.852595090866088867e-02
-3.876141607761383057e-01 -7.841892540454864502e-02 -4.411951601505279541e-01 -5.833213925361633301e-01 -4.388121068477630615e-01 2.775414586067199707e-01 -1.892745643854141235e-01 -5.725951865315437317e-02
-2.736508548259735107e-01 -1.001480147242546082e-01 2.783665060997009277e-01 9.590439498424530029e-02 1.571608185768127441e-01 8.605700731277465820e-01 -2.507445514202117920e-01 -1.571555063128471375e-02
-3.719371259212493896e-01 1.330003514885902405e-02 1.350885927677154541e-01 -5.029528737068176270e-01 6.866106390953063965e-01 8.770453929901123047e-02 -1.323426663875579834e-01 -3.059977889060974121e-01
-3.550097048282623291e-01 5.472153425216674805e-01 -2.511224709451198578e-03 -5.029488801956176758e-01 3.182721734046936035e-01 2.237584143877029419e-01 -3.554666042327880859e-01 2.093757987022399902e-01
-5.944082513451576233e-02 9.693791158497333527e-03 9.336582571268081665e-02 -1.053971201181411743e-01 -1.166426762938499451e-01 7.905593514442443848e-01 -1.586145013570785522e-01 -5.592843294143676758e-01
1.246051043272018433e-01 -2.278033196926116943e-01 4.330164194107055664e-01 -3.765606284141540527e-01 -4.122703075408935547e-01 5.939539074897766113e-01 -1.989634335041046143e-01 2.023456096649169922e-01
-7.230963706970214844e-01 -8.934472501277923584e-02 -1.427589952945709229e-01 -1.107173189520835876e-01 3.934664130210876465e-01 4.852150008082389832e-02 -5.200780034065246582e-01 9.412321448326110840e-02
-2.191893905401229858e-01 -5.473821759223937988e-01 -3.731324970722198486e-01 -5.799304842948913574e-01 -1.327443569898605347e-01 1.975848823785781860e-01 -3.087836802005767822e-01 -1.573954820632934570e-01
-3.616578578948974609e-01 -3.915967792272567749e-02 4.090202450752258301e-01 -2.013443559408187866e-01 5.868261456489562988e-01 5.326979756355285645e-01 -7.725257426500320435e-02 1.604150682687759399e-01
-6.168272495269775391e-01 -4.426358640193939209e-01 -3.621690273284912109e-01 -6.176547706127166748e-02 5.573911592364311218e-02 9.548588842153549194e-02 -5.184875130653381348e-01 -8.696264773607254028e-02
-7.157796621322631836e-01 2.740075588226318359e-01 3.222409784793853760e-01 -2.011307924985885620e-01 2.860824167728424072e-01 3.422820568084716797e-01 1.650224328041076660e-01 2.050707191228866577e-01
-6.075142621994018555e-01 -1.460598409175872803e-01 -1.111749187111854553e-01 -2.694879472255706787e-01 4.362656772136688232e-01 -2.032647095620632172e-02 -5.598291754722595215e-01 1.430373489856719971e-01
-6.210319399833679199e-01 -2.223523706197738647e-01 1.982028335332870483e-01 -2.973608672618865967e-01 4.101022481918334961e-01 3.875826597213745117e-01 2.943288981914520264e-01 1.792689412832260132e-01
-1.059093251824378967e-01 -1.677629500627517700e-01 1.040195077657699585e-01 -2.163033783435821533e-01 2.775845229625701904e-01 8.984767794609069824e-01 -1.872078888118267059e-02 -1.355267018079757690e-01
-5.534349679946899414e-01 -2.502000927925109863e-01 4.737939238548278809e-01 -2.978543639183044434e-01 4.955728948116302490e-01 2.150121927261352539e-01 -1.173362210392951965e-01 1.110013276338577271e-01
-1.186755672097206116e-01 -1.127242762595415115e-02 3.152625635266304016e-02 -3.166978657245635986e-01 5.706147551536560059e-01 7.458857297897338867e-01 -2.670363895595073700e-02 -4.286807030439376831e-02
-2.474654614925384521e-01 -2.613953649997711182e-01 5.083199217915534973e-02 -4.428345561027526855e-01 4.749331772327423096e-01 6.284514069557189941e-01 1.930848956108093262e-01 -1.181213781237602234e-01
-5.055981874465942383e-01 -1.347812563180923462e-01 9.586733579635620117e-02 -4.318617880344390869e-01 4.938825964927673340e-01 4.955473244190216064e-01 1.954653263092041016e-01 -5.305965244770050049e-02
-2.426345497369766235e-01 -7.337730377912521362e-02 3.321310281753540039e-01 -1.759552061557769775e-01 -5.479742884635925293e-01 5.265347957611083984e-01 -1.770933419466018677e-01 -4.308087825775146484e-01
-6.065486073493957520e-01 -1.476638913154602051e-01 3.040266335010528564e-01 1.016057804226875305e-01 -1.869938373565673828e-01 3.034929037094116211e-01 -5.770942568778991699e-01 2.177745401859283447e-01
-3.722538352012634277e-01 2.921572327613830566e-01 6.825523972511291504e-01 -4.476677179336547852e-01 -3.862148150801658630e-02 2.507473826408386230e-01 -2.042629867792129517e-01 6.080918014049530029e-02
-7.569482326507568359e-01 -2.685860395431518555e-01 2.998532056808471680e-01 -1.176221743226051331e-01 4.825884401798248291e-01 1.345298886299133301e-01 -4.631057847291231155e-03 1.152139157056808472e-02
2.009773403406143188e-01 -2.555691897869110107e-01 -6.410356611013412476e-02 -2.733514904975891113e-01 9.984276443719863892e-02 8.520128130912780762e-01 -2.794722914695739746e-01 -3.824971243739128113e-02
-3.140964508056640625e-01 -2.378201186656951904e-01 -5.840025097131729126e-02 -6.273639202117919922e-01 -4.400927424430847168e-01 1.499619185924530029e-01 -4.534306228160858154e-01 1.613056361675262451e-01
-3.355354964733123779e-01 3.759855031967163086e-01 -5.426829308271408081e-02 -6.336203813552856445e-01 3.277037739753723145e-01 2.082341611385345459e-01 -3.273188471794128418e-01 2.893824875354766846e-01
-6.092080473899841309e-01 -6.594585627317428589e-02 3.325122222304344177e-02 -4.921101927757263184e-01 4.981171190738677979e-01 2.448003739118576050e-01 2.493976950645446777e-01 1.048405915498733521e-01
-4.397920966148376465e-01 -2.699482142925262451e-01 -1.630554497241973877e-01 -1.578403860330581665e-01 -1.465854346752166748e-01 1.811943799257278442e-01 -7.790700197219848633e-01 1.447106450796127319e-01
-1.898823380470275879e-01 -2.598685324192047119e-01 8.731602132320404053e-02 -3.428341150283813477e-01 1.675313413143157959e-01 3.375607132911682129e-01 -6.163579225540161133e-01 4.993422329425811768e-01
-6.878056526184082031e-01 2.144290357828140259e-01 2.670967876911163330e-01 -4.050899147987365723e-01 3.929885327816009521e-01 2.943967878818511963e-01 -5.856034904718399048e-02 3.108712844550609589e-02
-2.626181542873382568e-01 1.814273446798324585e-01 -1.102666854858398438e-01 -1.474707424640655518e-01 3.729752600193023682e-01 6.783108711242675781e-01 -2.214149981737136841e-01 4.647244215011596680e-01
-4.499012827873229980e-01 -2.240743041038513184e-01 2.293502986431121826e-01 -4.034769833087921143e-01 5.993605852127075195e-01 -1.053010579198598862e-02 -3.924627602100372314e-01 -1.364303827285766602e-01
-4.765211641788482666e-01 8.469659835100173950e-02 4.754621684551239014e-01 -2.097334712743759155e-01 -2.760529816150665283e-01 3.055872917175292969e-01 -2.082756012678146362e-01 -5.317276716232299805e-01
-3.022593557834625244e-01 -2.314072996377944946e-01 1.827327013015747070e-01 3.762809932231903076e-02 7.561635226011276245e-02 8.083443045616149902e-01 2.712225019931793213e-01 -2.959441244602203369e-01
-6.192028895020484924e-02 -2.846704125404357910e-01 2.604819536209106445e-01 -5.737648010253906250e-01 2.403167933225631714e-01 5.393282771110534668e-01 2.916215360164642334e-01 -2.905194759368896484e-01
-7.925274372100830078e-01 3.094018250703811646e-02 2.253296375274658203e-01 -2.074501812458038330e-01 3.578127920627593994e-01 2.356917262077331543e-01 -6.865443289279937744e-02 2.980599403381347656e-01
-7.506976723670959473e-01 -1.888427324593067169e-02 2.115440368652343750e-01 1.409892141819000244e-01 2.391283661127090454e-01 2.915731370449066162e-01 -4.439575970172882080e-01 1.793650686740875244e-01
-5.027413964271545410e-01 -4.005576968193054199e-01 1.568106859922409058e-01 -2.519416809082031250e-01 5.184705853462219238e-01 4.276168942451477051e-01 2.109032869338989258e-01 -5.091601237654685974e-02
-2.081369310617446899e-01 -4.025800898671150208e-02 2.089772820472717285e-01 -7.797973155975341797e-01 3.654541075229644775e-01 1.407441962510347366e-02 -9.193255007266998291e-02 -4.013682305812835693e-01
-8.482735604047775269e-02 -4.581555724143981934e-01 5.012448504567146301e-02 -3.039976581931114197e-02 2.291025072336196899e-01 8.172607421875000000e-01 -1.975318193435668945e-01 1.415598988533020020e-01
-3.768146038055419922e-01 1.054612025618553162e-01 6.574003100395202637e-01 -4.114800989627838135e-01 -4.580744728446006775e-02 2.968970239162445068e-01 -1.337912827730178833e-01 3.704745471477508545e-01
-7.185029983520507812e-02 1.538249780423939228e-03 5.768870934844017029e-02 -7.168281674385070801e-01 4.598338603973388672e-01 5.076139569282531738e-01 4.639366641640663147e-02 7.995735108852386475e-02
-2.703283429145812988e-01 4.874303191900253296e-02 -1.916142702102661133e-01 2.165753543376922607e-01 1.201429441571235657e-01 6.803848147392272949e-01 -5.972162485122680664e-01 8.307111263275146484e-02
-3.431580662727355957e-01 1.096105128526687622e-01 2.851361334323883057e-01 -8.233822137117385864e-02 1.130995340645313263e-02 8.726512789726257324e-01 1.408425569534301758e-01 -2.571206539869308472e-02
-7.405701875686645508e-01 -2.807225286960601807e-01 1.379419565200805664e-01 -3.423476591706275940e-02 -3.941929340362548828e-01 1.442575454711914062e-01 -4.194491505622863770e-01 2.036757953464984894e-02
-4.074811339378356934e-01 -1.180690377950668335e-01 -5.617019720375537872e-03 -6.837322711944580078e-01 -4.236151874065399170e-01 1.951922774314880371e-01 -1.403574496507644653e-01 3.394809961318969727e-01
-2.073282003402709961e-01 -4.432641342282295227e-02 9.688419848680496216e-02 -7.863789796829223633e-01 -3.516237139701843262e-01 2.642264664173126221e-01 -7.817709445953369141e-02 -3.573586046695709229e-01
-5.360713601112365723e-01 1.271983832120895386e-01 -6.324740499258041382e-02 -7.262997031211853027e-01 -3.144514858722686768e-01 1.632354408502578735e-01 -2.786461636424064636e-02 1.965568512678146362e-01
-2.629179954528808594e-01 -4.850212633609771729e-01 3.329933583736419678e-01 -2.409688681364059448e-01 -4.957868158817291260e-02 3.175361752510070801e-01 -6.321496367454528809e-01 -1.541999280452728271e-01
-9.852547943592071533e-02 -1.453556269407272339e-01 2.718451321125030518e-01 -2.267968356609344482e-01 4.582435265183448792e-02 8.927739262580871582e-01 -1.436715126037597656e-01 1.550524979829788208e-01
-5.285647511482238770e-01 -2.007375359535217285e-01 1.714062690734863281e-01 3.523647412657737732e-02 -5.627116560935974121e-01 3.049012720584869385e-01 -4.868544340133666992e-01 -5.536752566695213318e-02
-3.104906678199768066e-01 -1.459685713052749634e-01 5.576675534248352051e-01 -3.220709562301635742e-01 3.458992540836334229e-01 3.443223536014556885e-01 -3.564360439777374268e-01 3.198672235012054443e-01
-7.682247757911682129e-01 -3.483507633209228516e-01 1.151656508445739746e-01 1.694948375225067139e-01 -2.245508581399917603e-01 2.797156274318695068e-01 -3.353240489959716797e-01 -7.337938994169235229e-02
-2.976269125938415527e-01 9.067623317241668701e-02 6.716033220291137695e-01 -2.911958098411560059e-01 -7.229474931955337524e-02 2.553234696388244629e-01 -5.435788631439208984e-01 3.815374150872230530e-02
-1.330266147851943970e-02 -3.463902771472930908e-01 -3.065633215010166168e-02 -1.174027994275093079e-01 2.525228261947631836e-01 8.607465028762817383e-01 -2.402800470590591431e-01 -5.221994966268539429e-02
-1.244160383939743042e-01 -4.069125056266784668e-01 -3.892483711242675781e-01 -4.582044780254364014e-01 -2.467804253101348877e-01 2.665733993053436279e-01 -5.563399195671081543e-01 -1.264948248863220215e-01
-4.389583170413970947e-01 -4.037270247936248779e-01 1.023921817541122437e-01 -5.469970107078552246e-01 -4.633898138999938965e-01 1.547781378030776978e-01 -1.795715540647506714e-01 -2.523843944072723389e-01
-4.716200232505798340e-01 5.388751029968261719e-01 4.579307734966278076e-01 -3.044824600219726562e-01 8.800312876701354980e-02 3.958685398101806641e-01 -1.395606845617294312e-01 -2.906158193945884705e-02
-5.162436962127685547e-01 -7.931981235742568970e-03 -3.304385244846343994e-01 -6.698792576789855957e-01 -2.085360735654830933e-01 1.829896122217178345e-01 -4.078548029065132141e-02 3.112325966358184814e-01
4.416660591959953308e-02 -7.635083794593811035e-02 2.237752079963684082e-02 -6.265703439712524414e-01 1.595328450202941895e-01 3.659497201442718506e-01 -4.175437986850738525e-01 -5.151855349540710449e-01
-8.052401542663574219e-01 2.550644800066947937e-02 1.680184751749038696e-01 -1.265407949686050415e-01 3.043649196624755859e-01 1.931011229753494263e-01 -1.640279442071914673e-01 3.871223926544189453e-01
-5.833281874656677246e-01 -2.406238466501235962e-01 5.321511626243591309e-01 -4.221443831920623779e-01 3.093881011009216309e-01 1.505310181528329849e-02 -1.228133812546730042e-01 -1.714851409196853638e-01
-2.433863729238510132e-01 -1.553265005350112915e-01 4.226331412792205811e-01 -3.166510164737701416e-02 2.208361327648162842e-01 7.894051074981689453e-01 -1.560061722993850708e-01 2.018623948097229004e-01
-6.084249019622802734e-01 -3.690610826015472412e-01 3.131610453128814697e-01 1.758564412593841553e-01 2.297880351543426514e-01 5.111482739448547363e-01 -1.219279319047927856e-01 1.888814717531204224e-01
1.603848189115524292e-01 2.223116531968116760e-02 -5.122597143054008484e-02 -6.244406700134277344e-01 -1.457985937595367432e-01 6.842910647392272949e-01 6.347535643726587296e-03 -3.027879297733306885e-01
-7.065104246139526367e-01 -1.269862353801727295e-01 -1.404318213462829590e-01 1.980128698050975800e-02 4.531402289867401123e-01 1.741149872541427612e-01 -4.412531554698944092e-01 -1.850619018077850342e-01
-7.226695418357849121e-01 -1.510320901870727539e-01 4.833354428410530090e-02 -1.619136631488800049e-01 5.156045556068420410e-01 2.806904911994934082e-01 1.803337931632995605e-01 -2.218798398971557617e-01
