# Supplementary material for: Where is your field going? A machine learning approach to study the relative motion of the domains of physics
Source: PLoS One. 2020 Jun 18;15(6):e0233997. doi: 10.1371/journal.pone.0233997 (PMC7302634; doi:10.1371/journal.pone.0233997)
Supplement: S14 Data — (ZIP) [file pone.0233997.s014.zip › 13/Pacs4Run_13_VS_500_embeddings1990-1994ED8.txt]

1.509546302258968353e-02 3.432812988758087158e-01 3.691882193088531494e-01 -3.516499698162078857e-01 4.499337971210479736e-01 -5.455313920974731445e-01 -3.475936055183410645e-01 -3.325941786170005798e-02
3.565065264701843262e-01 6.543385386466979980e-01 -2.893594503402709961e-01 -2.322583347558975220e-01 5.377950072288513184e-01 1.080933734774589539e-01 6.568128615617752075e-02 4.300568252801895142e-02
-3.664418458938598633e-01 5.560181736946105957e-01 3.868554830551147461e-01 -4.084309339523315430e-01 2.181745916604995728e-01 2.145047336816787720e-01 -3.818077445030212402e-01 -2.649167366325855255e-02
-3.042539656162261963e-01 5.158162713050842285e-01 -2.377766072750091553e-01 2.152417004108428955e-01 2.003215253353118896e-01 -6.616836786270141602e-01 -2.203132808208465576e-01 1.095657050609588623e-01
1.106581017374992371e-01 6.454212665557861328e-01 4.899259656667709351e-02 1.254448387771844864e-02 2.743674814701080322e-01 1.991718560457229614e-01 -4.584996998310089111e-01 -4.934163093566894531e-01
-1.204673573374748230e-01 4.230164587497711182e-01 1.952169835567474365e-01 -4.492055177688598633e-01 3.779073357582092285e-01 4.065513908863067627e-01 -2.826656103134155273e-01 4.226719737052917480e-01
1.609146296977996826e-01 4.540526568889617920e-01 3.106330335140228271e-01 -1.041264012455940247e-01 6.620033383369445801e-01 4.275968968868255615e-01 1.964844912290573120e-01 3.022827021777629852e-02
-4.811778366565704346e-01 2.804701626300811768e-01 -3.764084577560424805e-01 -1.988416761159896851e-01 5.104205608367919922e-01 -1.322931945323944092e-01 -2.911790311336517334e-01 3.817946910858154297e-01
-3.703567087650299072e-01 5.080457329750061035e-01 -7.466923911124467850e-03 -5.751066207885742188e-01 1.897666752338409424e-01 -3.300409764051437378e-02 -4.684097468852996826e-01 -1.319607645273208618e-01
-1.994450241327285767e-01 5.407059788703918457e-01 -4.215731024742126465e-01 -6.863766163587570190e-02 6.485074162483215332e-01 1.620572656393051147e-01 6.357826292514801025e-03 -1.963647007942199707e-01
7.487238198518753052e-02 7.206851840019226074e-01 5.623396039009094238e-01 -2.110683470964431763e-01 3.556426987051963806e-02 -3.345039673149585724e-03 -3.332583904266357422e-01 -4.352271929383277893e-02
2.842381037771701813e-02 7.610715031623840332e-01 3.237506747245788574e-01 -3.589913547039031982e-01 2.812219262123107910e-01 3.633221983909606934e-02 1.370126754045486450e-01 2.951184511184692383e-01
1.590059846639633179e-01 7.153638005256652832e-01 3.364591300487518311e-01 -3.271565735340118408e-01 2.722379565238952637e-01 5.194481089711189270e-02 1.204906925559043884e-01 3.891091346740722656e-01
-4.352443814277648926e-01 4.164578020572662354e-01 3.619956970214843750e-01 -5.085791349411010742e-01 2.251946479082107544e-01 1.346302032470703125e-01 -4.215046465396881104e-01 -3.045411407947540283e-02
1.395383030176162720e-01 2.618447840213775635e-01 -4.513431489467620850e-01 1.072254329919815063e-01 5.334038734436035156e-01 -1.972489655017852783e-01 -4.650670588016510010e-01 3.962881267070770264e-01
-6.812194734811782837e-02 8.807401061058044434e-01 5.691067501902580261e-02 1.387999057769775391e-01 2.625929713249206543e-01 1.296562552452087402e-01 -1.298131644725799561e-01 3.074650764465332031e-01
-5.429061651229858398e-01 2.900536060333251953e-01 -3.269534707069396973e-01 -4.066050946712493896e-01 3.983696699142456055e-01 -2.264795899391174316e-01 -3.623714745044708252e-01 -8.712578564882278442e-02
-1.554099619388580322e-01 8.697524070739746094e-01 1.522273123264312744e-01 4.004814475774765015e-02 3.281232118606567383e-01 -8.441165089607238770e-02 7.591349631547927856e-02 -2.721186280250549316e-01
-3.351239860057830811e-01 3.350657820701599121e-01 2.532365918159484863e-01 -1.562214940786361694e-01 6.591114997863769531e-01 3.802625536918640137e-01 7.484015077352523804e-02 -3.197816014289855957e-01
-4.790340736508369446e-02 8.219991326332092285e-01 -1.032748147845268250e-01 1.883333772420883179e-01 5.039644241333007812e-01 6.653467193245887756e-03 1.446823328733444214e-01 3.049495629966259003e-02
1.002833917737007141e-01 6.865852475166320801e-01 -3.915999531745910645e-01 -3.885668143630027771e-02 2.268578112125396729e-01 -3.823134005069732666e-01 -3.854904174804687500e-01 1.321082860231399536e-01
-1.911243647336959839e-01 7.464973330497741699e-01 -2.340136840939521790e-02 -3.543948233127593994e-01 4.807883799076080322e-01 1.768584847450256348e-01 7.977683842182159424e-02 1.061559766530990601e-01
-1.681802123785018921e-01 8.550270199775695801e-01 -5.295198783278465271e-02 1.331838220357894897e-02 3.951202034950256348e-01 2.091137021780014038e-01 -5.845107883214950562e-02 1.854667216539382935e-01
-1.982207596302032471e-01 6.837048530578613281e-01 -2.948629558086395264e-01 -3.723769783973693848e-01 4.503749907016754150e-01 -1.615358740091323853e-01 1.953053623437881470e-01 -2.391418814659118652e-02
1.485338807106018066e-01 9.365782737731933594e-01 -5.840420350432395935e-02 -3.548039868474006653e-02 1.928035020828247070e-01 -1.372525095939636230e-01 -6.249856203794479370e-02 1.901877224445343018e-01
8.656414598226547241e-02 7.504284977912902832e-01 -1.770084947347640991e-01 -1.053408458828926086e-01 4.242316484451293945e-01 3.656480908393859863e-01 -2.677873075008392334e-01 3.941968828439712524e-02
2.891098260879516602e-01 6.573881506919860840e-01 5.342013388872146606e-02 -1.360853016376495361e-01 3.463495075702667236e-01 2.768989801406860352e-01 -3.519493639469146729e-01 -3.773380815982818604e-01
-3.409005105495452881e-01 6.468113660812377930e-01 1.374787539243698120e-01 1.864602714776992798e-01 4.036360383033752441e-01 2.523356080055236816e-01 -8.555388450622558594e-02 4.217099845409393311e-01
-3.640632033348083496e-01 4.836871325969696045e-01 2.988202273845672607e-01 -1.663382947444915771e-01 6.094542145729064941e-01 2.902921438217163086e-01 2.036290466785430908e-01 1.391905546188354492e-01
-1.820839792490005493e-01 8.611396551132202148e-01 1.432598978281021118e-01 1.456664651632308960e-01 3.448602855205535889e-01 -1.333220675587654114e-02 8.389718085527420044e-02 -2.395761013031005859e-01
-2.111582756042480469e-01 -6.119733676314353943e-02 1.729471534490585327e-01 -2.031649053096771240e-01 7.652189135551452637e-01 -1.438993364572525024e-01 -1.435112208127975464e-01 5.036049485206604004e-01
-5.950174853205680847e-02 7.062047123908996582e-01 3.286557197570800781e-01 2.888450585305690765e-02 2.372722327709197998e-01 2.720603942871093750e-01 -4.073678553104400635e-01 -3.043390810489654541e-01
-1.576862931251525879e-01 -1.684093177318572998e-01 4.519486427307128906e-01 -7.633854448795318604e-02 7.515185475349426270e-01 9.683208167552947998e-02 -3.585425615310668945e-01 1.843342483043670654e-01
6.811611354351043701e-02 4.053439795970916748e-01 3.591611981391906738e-01 2.767044864594936371e-02 6.967117190361022949e-01 2.366867810487747192e-01 3.996705114841461182e-01 1.138825435191392899e-02
-1.641871929168701172e-01 5.565286278724670410e-01 2.364377677440643311e-02 3.490076959133148193e-01 2.753424048423767090e-01 9.102423489093780518e-02 -4.766190648078918457e-01 4.792580604553222656e-01
1.144494488835334778e-01 8.571933954954147339e-02 3.812402486801147461e-01 5.179374814033508301e-01 6.875309348106384277e-01 -1.966286301612854004e-01 -2.233262211084365845e-01 6.865750998258590698e-02
-3.139900565147399902e-01 6.676400899887084961e-01 -2.790338397026062012e-01 -2.323163747787475586e-01 5.404021739959716797e-01 3.967742249369621277e-02 1.734031289815902710e-01 -1.259623467922210693e-02
2.121004164218902588e-01 4.972990974783897400e-02 2.756455913186073303e-02 2.386208772659301758e-01 7.674642801284790039e-01 -5.119661688804626465e-01 -1.960019469261169434e-01 -7.288953661918640137e-02
-4.836342632770538330e-01 1.048501767218112946e-02 1.120997667312622070e-01 -2.520558834075927734e-01 6.471499800682067871e-01 4.323957860469818115e-02 -2.433839142322540283e-01 4.582368433475494385e-01
-6.028779745101928711e-01 4.117895960807800293e-01 -6.557954847812652588e-02 -2.347622960805892944e-01 4.612337052822113037e-01 2.595338523387908936e-01 -1.888408660888671875e-01 3.029820322990417480e-01
-4.154378175735473633e-01 1.662013866007328033e-02 9.549304842948913574e-02 -5.388265252113342285e-01 5.431020259857177734e-01 4.627044498920440674e-02 -2.337187379598617554e-01 4.194722473621368408e-01
2.476389706134796143e-01 6.541707515716552734e-01 -3.011207096278667450e-02 -2.455152869224548340e-01 3.859593272209167480e-01 3.117037415504455566e-01 -2.945402264595031738e-01 -3.415745794773101807e-01
-8.459998667240142822e-02 6.702920198440551758e-01 -2.646849155426025391e-01 -4.460078477859497070e-01 4.915359914302825928e-01 -1.714742742478847504e-02 1.801909953355789185e-01 -1.413970440626144409e-02
-1.268597543239593506e-01 7.917086482048034668e-01 6.418643891811370850e-02 1.741371601819992065e-01 3.708582520484924316e-01 2.730684578418731689e-01 -1.395413875579833984e-01 3.018053472042083740e-01
-3.985076844692230225e-01 5.297529045492410660e-03 3.358093798160552979e-01 -3.886318802833557129e-01 5.105561017990112305e-01 -5.509629249572753906e-01 -9.235794097185134888e-02 -6.784702092409133911e-02
-1.505739837884902954e-01 5.586938261985778809e-01 5.312813520431518555e-01 -4.284214973449707031e-01 2.827225625514984131e-01 1.179283931851387024e-01 -3.775262832641601562e-02 3.226752579212188721e-01
8.836966007947921753e-02 8.507556915283203125e-01 -1.890986859798431396e-01 1.610782146453857422e-01 3.851601779460906982e-01 -2.333396375179290771e-01 6.210694462060928345e-02 -6.929780822247266769e-03
9.558138251304626465e-02 1.450809277594089508e-02 4.749346971511840820e-01 -2.609749436378479004e-01 6.578887104988098145e-01 -2.445280104875564575e-01 8.540564775466918945e-02 4.439337849617004395e-01
1.203328892588615417e-01 9.061025381088256836e-01 -2.134003639221191406e-01 -8.805307745933532715e-02 2.405385076999664307e-01 -2.190240174531936646e-01 -6.103137880563735962e-02 -4.062118753790855408e-02
1.736306697130203247e-01 8.342846035957336426e-01 -2.828694283962249756e-01 8.231866359710693359e-02 3.374289274215698242e-01 -2.348102927207946777e-01 -3.408329188823699951e-02 1.299007534980773926e-01
1.298436075448989868e-01 7.785294055938720703e-01 1.344063133001327515e-01 2.170586436986923218e-01 4.183285534381866455e-01 3.220250010490417480e-01 -1.528807729482650757e-01 9.890259057283401489e-02
-2.138954401016235352e-01 7.885689139366149902e-01 4.739431291818618774e-02 -3.522862121462821960e-02 4.518445432186126709e-01 1.621204316616058350e-01 1.152462512254714966e-01 2.918772101402282715e-01
-4.897728264331817627e-01 4.692094922065734863e-01 4.151004850864410400e-01 -4.566303491592407227e-01 1.998143047094345093e-01 1.051515266299247742e-01 -2.913976609706878662e-01 1.524800360202789307e-01
-2.209100574254989624e-01 4.030606150627136230e-01 9.724529087543487549e-02 -5.763661265373229980e-01 5.513029098510742188e-01 1.128146350383758545e-01 2.265809923410415649e-01 -2.812211513519287109e-01
2.294078916311264038e-01 5.276666879653930664e-01 -3.030087649822235107e-01 7.599613815546035767e-02 4.754754900932312012e-01 3.341121375560760498e-01 -4.676640331745147705e-01 -1.221994459629058838e-01
-3.175168996676802635e-03 4.275534451007843018e-01 3.556698560714721680e-01 -1.667914986610412598e-01 6.600309014320373535e-01 4.837736859917640686e-02 4.634962081909179688e-01 -1.002888381481170654e-01
1.347620338201522827e-01 2.428035289049148560e-01 -2.104806154966354370e-01 3.078280985355377197e-01 5.156461000442504883e-01 1.463367491960525513e-01 -7.034497261047363281e-01 -4.097138345241546631e-02
-9.398076683282852173e-03 -1.352851688861846924e-01 5.992568135261535645e-01 -2.906304001808166504e-01 5.666820406913757324e-01 -1.755457818508148193e-01 -3.342011272907257080e-01 2.727628350257873535e-01
-6.021202802658081055e-01 3.545903563499450684e-01 1.079037599265575409e-02 -4.704133570194244385e-01 2.711328864097595215e-01 -4.351698979735374451e-02 -4.352173209190368652e-01 -1.596586853265762329e-01
1.785053461790084839e-01 5.823752284049987793e-01 -4.672804102301597595e-02 -1.744156330823898315e-01 2.633081078529357910e-01 3.294819593429565430e-01 -6.354879140853881836e-01 -1.209814399480819702e-01
9.333228319883346558e-02 -5.060247331857681274e-02 1.104286536574363708e-01 -1.748056034557521343e-03 8.080008029937744141e-01 -3.110452592372894287e-01 -1.405206471681594849e-01 -4.551599621772766113e-01
1.006569489836692810e-01 9.025602340698242188e-01 -2.256888002157211304e-01 6.514422595500946045e-02 2.498926371335983276e-01 -1.998838931322097778e-01 -1.279436796903610229e-01 -3.611827641725540161e-02
-3.566446602344512939e-01 5.028724074363708496e-01 2.389417141675949097e-01 -1.378143876791000366e-01 5.824571847915649414e-01 3.346265256404876709e-01 1.191221922636032104e-01 2.800299227237701416e-01
4.700804501771926880e-02 -1.064441446214914322e-02 3.138996958732604980e-01 1.435919851064682007e-01 8.986243009567260742e-01 -1.901140809059143066e-01 1.026789918541908264e-01 -1.559279710054397583e-01
3.180072009563446045e-01 7.613809704780578613e-01 3.417236804962158203e-01 -1.908186078071594238e-02 2.022034525871276855e-01 2.220378816127777100e-01 -3.101324141025543213e-01 -1.251485943794250488e-01
-5.963750928640365601e-02 6.438841223716735840e-01 2.008607983589172363e-01 1.045184023678302765e-02 5.165419578552246094e-01 2.117528617382049561e-01 1.532924622297286987e-01 4.541463851928710938e-01
9.992715716361999512e-02 5.056681036949157715e-01 3.570956289768218994e-01 -3.920397162437438965e-01 5.455363392829895020e-01 2.275532931089401245e-01 2.424450665712356567e-01 -2.119715958833694458e-01
2.456454373896121979e-02 8.068370819091796875e-01 -3.650979697704315186e-01 5.833465605974197388e-02 4.129990935325622559e-01 -1.943814456462860107e-01 1.454096753150224686e-02 -5.610070750117301941e-02
4.182259738445281982e-02 7.902458906173706055e-01 1.907716542482376099e-01 1.667988598346710205e-01 4.658065438270568848e-01 2.049499005079269409e-01 1.482502836734056473e-02 -2.243805080652236938e-01
-9.710484743118286133e-02 7.383316159248352051e-01 -1.863333284854888916e-01 -1.279149055480957031e-01 5.527306199073791504e-01 -6.148192659020423889e-02 2.910171449184417725e-01 -1.929865032434463501e-02
1.598387062549591064e-01 2.377182990312576294e-01 1.471373438835144043e-01 -7.005935311317443848e-01 2.174330949783325195e-01 -2.080490440130233765e-01 -4.523855745792388916e-01 -3.320343196392059326e-01
3.448033034801483154e-01 2.676534056663513184e-01 -4.760995972901582718e-03 -2.452148646116256714e-01 1.959346532821655273e-01 -1.742804795503616333e-01 -7.805541157722473145e-01 2.670029401779174805e-01
9.123301506042480469e-02 7.810644507408142090e-01 4.990717861801385880e-03 7.874947786331176758e-02 4.199047088623046875e-01 -6.786686182022094727e-02 2.340663820505142212e-01 3.737320899963378906e-01
-2.474542334675788879e-02 -1.780280023813247681e-01 1.700016260147094727e-01 -4.155711233615875244e-01 7.627412080764770508e-01 -3.660076260566711426e-01 -1.835621148347854614e-01 -1.290847063064575195e-01
1.613914370536804199e-01 3.026905357837677002e-01 4.557051137089729309e-02 -3.255206048488616943e-01 1.349250972270965576e-01 -6.131606101989746094e-01 -6.009483337402343750e-01 1.377716213464736938e-01
1.421398073434829712e-01 4.741487801074981689e-01 3.476505279541015625e-01 -3.116351962089538574e-01 1.613690853118896484e-01 7.180114835500717163e-02 -6.291875839233398438e-01 -3.315558731555938721e-01
2.376712411642074585e-01 5.184333324432373047e-01 3.145497143268585205e-01 -1.771626174449920654e-01 1.989972889423370361e-01 2.136638462543487549e-01 -6.124573349952697754e-01 -2.899229228496551514e-01
-2.469346374273300171e-01 -3.294516354799270630e-02 1.714908331632614136e-01 3.070824444293975830e-01 8.361600041389465332e-01 -1.223847791552543640e-01 -2.515260875225067139e-01 -1.918910443782806396e-01
3.121746778488159180e-01 7.022682428359985352e-01 1.567388474941253662e-01 -4.626682102680206299e-01 2.062485665082931519e-01 1.051744744181632996e-01 -1.059120446443557739e-01 3.254532217979431152e-01
1.334823295474052429e-02 6.719266176223754883e-01 1.479250788688659668e-01 -8.604732155799865723e-02 4.911188483238220215e-01 2.704773545265197754e-01 1.164376214146614075e-01 4.371923208236694336e-01
1.151747554540634155e-01 -6.251890212297439575e-02 6.213453039526939392e-02 -4.152963161468505859e-01 8.243527412414550781e-01 2.003595046699047089e-02 -1.048882007598876953e-01 3.399030268192291260e-01
5.640585720539093018e-02 6.647061705589294434e-01 4.081856012344360352e-01 -8.343037962913513184e-02 -7.798429578542709351e-02 -3.616101741790771484e-01 -4.125927984714508057e-01 -2.726384699344635010e-01
-2.701505422592163086e-01 5.581250786781311035e-01 2.646355517208576202e-02 3.493765294551849365e-01 3.466567099094390869e-01 3.058929145336151123e-01 -5.136472582817077637e-01 1.231903657317161560e-01
-1.190025061368942261e-01 -1.693413406610488892e-01 2.540260851383209229e-01 -1.140138059854507446e-01 8.454343080520629883e-01 4.050265997648239136e-02 -2.810346782207489014e-01 2.902645766735076904e-01
-5.648788809776306152e-01 3.081068694591522217e-01 2.107070684432983398e-01 -3.978665471076965332e-01 2.140295505523681641e-01 -1.166604645550251007e-02 -5.805817246437072754e-01 1.633194088935852051e-02
-1.152736768126487732e-01 5.648442506790161133e-01 5.195001363754272461e-01 3.908437862992286682e-02 4.580797627568244934e-02 3.789975494146347046e-02 -6.265461444854736328e-01 -1.264700200408697128e-02
-3.400855362415313721e-01 4.812432229518890381e-01 1.666357554495334625e-02 -1.143711805343627930e-01 2.781423330307006836e-01 2.089701443910598755e-01 -5.985283255577087402e-01 -4.001506268978118896e-01
-5.169474482536315918e-01 2.601649761199951172e-01 3.578933775424957275e-01 -6.344659626483917236e-02 4.317781031131744385e-01 -5.398420691490173340e-01 1.239907518029212952e-01 1.993265300989151001e-01
-1.210713386535644531e-01 6.985133886337280273e-01 4.815914630889892578e-01 -1.118991300463676453e-01 3.777207434177398682e-01 3.239624202251434326e-01 -5.148113146424293518e-02 5.190426111221313477e-02
1.210197731852531433e-01 3.373257517814636230e-01 -1.761030256748199463e-01 2.601530849933624268e-01 3.460803925991058350e-01 -2.617248892784118652e-01 -6.181999444961547852e-01 4.499234259128570557e-01
-1.895018965005874634e-01 4.630506634712219238e-01 -6.850745528936386108e-02 -4.470770359039306641e-01 2.246207594871520996e-01 -5.230115056037902832e-01 -2.745197713375091553e-01 -3.817664384841918945e-01
2.510445117950439453e-01 7.280997186899185181e-02 2.071239799261093140e-01 3.962032794952392578e-01 6.479642391204833984e-01 -4.350101947784423828e-01 -3.491967022418975830e-01 -2.771551907062530518e-02
-2.365845814347267151e-02 7.876246571540832520e-01 3.953343033790588379e-01 -2.084349095821380615e-01 1.951902657747268677e-01 -4.124457016587257385e-02 -5.908796191215515137e-02 -3.688652515411376953e-01
-1.471239179372787476e-01 5.815951824188232422e-01 4.863949716091156006e-01 -2.002757936716079712e-01 -2.128386683762073517e-02 -2.456395328044891357e-01 -4.942944347858428955e-01 -2.414381504058837891e-01
-1.433465778827667236e-01 6.896811723709106445e-01 2.721928060054779053e-01 4.229839518666267395e-02 3.734869360923767090e-01 1.415255367755889893e-01 -1.642678081989288330e-01 -4.913325309753417969e-01
-2.801513373851776123e-01 7.609106898307800293e-01 -7.740176469087600708e-02 2.236261963844299316e-01 5.120773315429687500e-01 6.124516949057579041e-02 1.423106491565704346e-01 -1.743367500603199005e-02
9.042489528656005859e-02 2.147864401340484619e-01 -1.839193999767303467e-01 2.686386108398437500e-01 5.108843445777893066e-01 -7.598066329956054688e-02 -7.358586192131042480e-01 1.772944033145904541e-01
3.441586494445800781e-01 5.327377915382385254e-01 6.684704124927520752e-02 3.070047497749328613e-01 5.823764801025390625e-01 1.568869054317474365e-01 -1.338884979486465454e-01 -3.425240814685821533e-01
-5.107264593243598938e-02 7.619612216949462891e-01 -1.159301921725273132e-01 3.603260219097137451e-01 4.613887369632720947e-01 -2.020456343889236450e-01 1.246510669589042664e-01 -6.551450490951538086e-02
-5.249044299125671387e-01 3.821645081043243408e-01 -7.509050518274307251e-02 -5.109289884567260742e-01 3.876871168613433838e-01 6.200652197003364563e-02 -3.271017670631408691e-01 -2.249379605054855347e-01
-2.218861132860183716e-01 3.369593620300292969e-01 1.777358800172805786e-01 -4.543222188949584961e-01 6.557888388633728027e-01 2.838642597198486328e-01 1.616141200065612793e-01 -2.499389201402664185e-01
6.592468172311782837e-02 7.948400974273681641e-01 2.324107885360717773e-01 1.910493522882461548e-01 4.233069717884063721e-01 1.662569046020507812e-01 -3.976360708475112915e-02 -2.548674046993255615e-01
6.923863291740417480e-02 -1.040523648262023926e-01 1.352824121713638306e-01 -2.142896950244903564e-01 8.159144520759582520e-01 -2.507097423076629639e-01 -1.402482092380523682e-01 4.146279990673065186e-01
4.146273434162139893e-01 5.735569000244140625e-01 -4.087873175740242004e-02 -2.571302056312561035e-01 3.287999927997589111e-01 3.348049223423004150e-01 -4.194605350494384766e-01 -1.875594258308410645e-01
2.010547965764999390e-01 4.686704874038696289e-01 -4.102254509925842285e-01 -1.357560753822326660e-01 2.521660625934600830e-01 -4.004826545715332031e-01 -5.085737705230712891e-01 2.656857669353485107e-01
-4.065490365028381348e-01 -1.343624759465456009e-02 2.329206615686416626e-01 -2.410461753606796265e-01 5.686007738113403320e-01 -6.215969920158386230e-01 -8.108395338058471680e-02 7.692839205265045166e-02
1.686159968376159668e-01 3.385486900806427002e-01 -3.715704428032040596e-03 3.263180255889892578e-01 3.051478862762451172e-01 -3.216685652732849121e-01 -6.147502064704895020e-01 4.194667935371398926e-01
-6.576064229011535645e-01 1.588744819164276123e-01 4.001585841178894043e-01 6.754652131348848343e-04 4.584852159023284912e-01 -3.095488548278808594e-01 -1.298155337572097778e-01 2.435242086648941040e-01
1.945658624172210693e-01 -6.566594541072845459e-02 5.625767111778259277e-01 -1.218141838908195496e-01 4.339053034782409668e-01 -4.000873267650604248e-01 -3.792685866355895996e-01 3.664869666099548340e-01
2.876899018883705139e-02 8.565913438796997070e-01 4.389750659465789795e-01 1.726600676774978638e-01 1.700421869754791260e-01 4.094241932034492493e-02 -1.072022840380668640e-01 -2.881152927875518799e-02
-5.124089494347572327e-02 1.948418654501438141e-02 2.375957220792770386e-01 2.534346282482147217e-01 9.074153304100036621e-01 -1.658912450075149536e-01 7.503926008939743042e-02 1.405720561742782593e-01
-6.129793077707290649e-02 -1.021678447723388672e-01 -7.388631999492645264e-02 7.597513496875762939e-03 9.432174563407897949e-01 -1.686773300170898438e-01 -1.862077713012695312e-01 1.658402383327484131e-01
3.037066757678985596e-01 8.340242505073547363e-01 2.206763178110122681e-01 -1.272174268960952759e-01 2.255065888166427612e-01 8.976262807846069336e-02 -9.717539697885513306e-02 -2.809447348117828369e-01
-1.420955955982208252e-01 6.130490899085998535e-01 5.540274381637573242e-01 -4.293997585773468018e-02 2.003346532583236694e-01 2.085810452699661255e-01 -3.305691480636596680e-01 -3.198022842407226562e-01
-6.001840233802795410e-01 4.344495236873626709e-01 1.035237684845924377e-01 -2.919787168502807617e-01 2.699015438556671143e-01 7.592765241861343384e-02 -4.273200035095214844e-01 3.063490390777587891e-01
-9.349723905324935913e-02 6.477574706077575684e-01 6.052780151367187500e-01 3.718246892094612122e-02 1.946547776460647583e-01 2.285857647657394409e-01 -3.326709568500518799e-01 -5.579173937439918518e-02
2.701807394623756409e-02 7.868806719779968262e-01 2.071655392646789551e-01 1.960853189229965210e-01 4.381443560123443604e-01 2.138066478073596954e-02 2.377742081880569458e-01 2.230641543865203857e-01
1.991519033908843994e-01 6.259564757347106934e-01 5.325614809989929199e-01 -2.035983204841613770e-01 3.274309337139129639e-01 1.598296612501144409e-01 8.740619570016860962e-02 3.210087120532989502e-01
-1.600034385919570923e-01 5.368379876017570496e-02 4.069216176867485046e-02 -5.408927798271179199e-02 5.547066926956176758e-01 -3.404156863689422607e-02 -4.089661240577697754e-01 7.005882263183593750e-01
-5.562612041831016541e-02 5.898624062538146973e-01 5.105296373367309570e-01 7.349835243076086044e-03 -7.008532062172889709e-03 -6.353428959846496582e-02 -6.193978190422058105e-01 2.311087585985660553e-02
5.173577070236206055e-01 1.645646095275878906e-01 -1.707684695720672607e-01 -2.248242199420928955e-01 3.513519763946533203e-01 -3.277074396610260010e-01 -6.255733966827392578e-01 5.804631486535072327e-02
1.257988717406988144e-02 9.847928583621978760e-02 2.507405579090118408e-01 3.753449320793151855e-01 5.820171833038330078e-01 -6.207334399223327637e-01 -2.488685697317123413e-01 -1.998331397771835327e-02
2.455027252435684204e-01 -5.854091793298721313e-02 1.223212108016014099e-01 1.406093984842300415e-01 9.314418435096740723e-01 -1.412071734666824341e-01 -3.248161077499389648e-02 1.139721870422363281e-01
1.057543009519577026e-01 -1.146784797310829163e-01 1.156916469335556030e-01 -8.190734684467315674e-02 8.798649311065673828e-01 -8.186040073633193970e-02 -2.657574713230133057e-01 3.226158618927001953e-01
-8.582953363656997681e-02 4.656907320022583008e-01 -3.961633741855621338e-01 3.407486975193023682e-01 4.289274215698242188e-01 -1.436640024185180664e-01 -5.451533198356628418e-01 -3.000318072736263275e-02
-3.801827505230903625e-02 7.924073934555053711e-01 4.713537991046905518e-01 1.597348451614379883e-01 1.866185665130615234e-01 7.185731083154678345e-02 -1.675926893949508667e-01 -2.342607527971267700e-01
1.708181351423263550e-01 2.203778028488159180e-01 -9.881663322448730469e-02 3.200742006301879883e-01 5.043132305145263672e-01 1.043632999062538147e-01 -7.193527221679687500e-01 -1.653808355331420898e-01
-2.060482501983642578e-01 3.209480345249176025e-01 5.257911086082458496e-01 -3.781654834747314453e-01 3.341451883316040039e-01 3.369495570659637451e-01 -4.178606569766998291e-01 1.878181993961334229e-01
1.018708795309066772e-01 -1.776833087205886841e-01 -8.828244358301162720e-02 -2.356316149234771729e-01 8.711391091346740723e-01 -2.342628836631774902e-01 -2.843711078166961670e-01 1.028148271143436432e-02
-2.815446071326732635e-02 8.350807428359985352e-01 4.237169921398162842e-01 7.563021034002304077e-02 1.746141016483306885e-01 -2.255789563059806824e-02 -1.859462410211563110e-01 -2.258685082197189331e-01
-5.063886046409606934e-01 3.717452585697174072e-01 -4.840384423732757568e-02 2.621905207633972168e-01 3.717323541641235352e-01 8.524820208549499512e-02 -4.429850280284881592e-01 4.388636350631713867e-01
-1.465508639812469482e-01 4.017840921878814697e-01 -7.449681311845779419e-02 3.901725709438323975e-01 3.431740403175354004e-01 -5.926937982439994812e-02 -6.521506905555725098e-01 3.357470929622650146e-01
-6.224610209465026855e-01 5.759031772613525391e-01 8.795151859521865845e-02 -3.320787549018859863e-01 6.461127102375030518e-02 -2.886698842048645020e-01 -2.742567956447601318e-01 -1.200353167951107025e-02
-4.702633246779441833e-02 3.088470995426177979e-01 -1.030972078442573547e-01 2.829256355762481689e-01 4.784668982028961182e-01 5.629290360957384109e-03 -3.872874975204467773e-01 6.578540802001953125e-01
-1.191161498427391052e-01 -2.071998119354248047e-01 1.641292572021484375e-01 -2.269970029592514038e-01 8.325792551040649414e-01 3.889256715774536133e-02 -2.846125960350036621e-01 -2.978396713733673096e-01
-4.501733779907226562e-01 2.567500472068786621e-01 -2.462978661060333252e-01 -5.575501322746276855e-01 3.100810348987579346e-01 -3.810845911502838135e-01 -3.436797559261322021e-01 -2.017100714147090912e-02
-1.641359180212020874e-01 -2.882292307913303375e-02 -1.081641688942909241e-01 2.745571136474609375e-01 9.126108884811401367e-01 -1.642823219299316406e-01 -1.428977847099304199e-01 6.985981762409210205e-02
-4.414248168468475342e-01 3.973098695278167725e-01 -6.849670782685279846e-03 2.608967721462249756e-01 3.338396847248077393e-01 5.567108094692230225e-02 -5.004965066909790039e-01 4.627417922019958496e-01
1.672272682189941406e-01 3.836702108383178711e-01 -4.745829701423645020e-01 -1.320134252309799194e-01 3.681803345680236816e-01 -5.094032287597656250e-01 -4.294665157794952393e-01 5.182368308305740356e-02
1.963070780038833618e-02 6.793889403343200684e-01 2.735790610313415527e-01 -5.698972344398498535e-01 1.506023555994033813e-01 5.111853033304214478e-02 -9.922348707914352417e-02 3.213682472705841064e-01
2.322291731834411621e-01 3.736649453639984131e-02 3.808593153953552246e-01 2.198778092861175537e-01 6.752536296844482422e-01 -4.665252864360809326e-01 -9.078590571880340576e-02 2.634732127189636230e-01
1.772001534700393677e-01 8.061595559120178223e-01 4.260882437229156494e-01 -5.231916159391403198e-02 2.559551894664764404e-01 1.586851477622985840e-01 -1.202759053558111191e-02 2.087573707103729248e-01
9.699257463216781616e-02 -1.065466776490211487e-01 1.465780474245548248e-02 -3.894536495208740234e-01 7.627710700035095215e-01 -2.362142205238342285e-01 -2.827277779579162598e-01 3.313598334789276123e-01
-8.295392245054244995e-02 7.577056884765625000e-01 3.495590686798095703e-01 1.828842610120773315e-02 2.446364462375640869e-01 -2.851271033287048340e-01 1.700060516595840454e-01 -3.555672764778137207e-01
-5.477293133735656738e-01 2.321209758520126343e-01 -3.172965720295906067e-02 -2.790592014789581299e-01 3.850701749324798584e-01 -2.357952147722244263e-01 -1.343599259853363037e-01 5.876229405403137207e-01
-1.094774827361106873e-01 7.725915405899286270e-03 2.340005710721015930e-02 2.329778969287872314e-01 9.289041161537170410e-01 -2.492834627628326416e-01 -4.846508055925369263e-02 -7.599198073148727417e-02
-4.218462854623794556e-03 8.660310506820678711e-02 1.328151077032089233e-01 2.855322360992431641e-01 5.871088504791259766e-01 1.915941536426544189e-01 -5.393213629722595215e-01 4.701499342918395996e-01
-1.211270019412040710e-01 -9.851627051830291748e-03 4.829860627651214600e-01 -1.082603260874748230e-02 4.540916383266448975e-01 -6.300197839736938477e-01 -3.811514675617218018e-01 5.863314494490623474e-02
-1.459869295358657837e-01 1.467431243509054184e-02 2.553909420967102051e-01 3.285846114158630371e-01 7.298411726951599121e-01 -4.998990893363952637e-01 -1.426774263381958008e-01 -4.853756353259086609e-02
-1.556806117296218872e-01 -1.728322729468345642e-02 4.794962406158447266e-01 -4.128195941448211670e-01 5.443876385688781738e-01 -4.292722642421722412e-01 -8.817826956510543823e-02 2.944831550121307373e-01
-2.964285314083099365e-01 7.726298570632934570e-01 1.134483441710472107e-01 -3.029216639697551727e-02 1.742561720311641693e-02 -3.262189030647277832e-02 -5.411958694458007812e-01 8.440451323986053467e-02
-2.643997073173522949e-01 -1.342295110225677490e-01 3.391925990581512451e-01 1.975100040435791016e-01 8.305547833442687988e-01 -5.774945020675659180e-02 -2.536654770374298096e-01 2.260504290461540222e-02
-5.083456635475158691e-01 1.352244615554809570e-01 2.796313166618347168e-01 -3.331590294837951660e-01 5.019705891609191895e-01 -3.497888147830963135e-01 -1.058719828724861145e-01 3.854539096355438232e-01
2.731740474700927734e-01 7.307991981506347656e-01 -2.743235230445861816e-01 -1.910162717103958130e-01 4.929239451885223389e-01 1.502496749162673950e-01 -2.631358616054058075e-02 -1.154402568936347961e-01
6.338994018733501434e-03 7.245278954505920410e-01 -2.243891805410385132e-01 -1.454178392887115479e-01 1.188835427165031433e-01 -5.555752515792846680e-01 -2.619752883911132812e-01 1.099738627672195435e-01
-1.002575531601905823e-01 1.944534480571746826e-01 1.399223655462265015e-01 -3.815510272979736328e-01 2.165891826152801514e-01 -4.650115072727203369e-01 -5.254876017570495605e-01 -4.976876378059387207e-01
1.363841146230697632e-01 -1.283463835716247559e-01 -1.007200218737125397e-02 -3.754820525646209717e-01 7.507013082504272461e-01 -1.553228050470352173e-01 -3.914054930210113525e-01 2.880321443080902100e-01
-1.544109173119068146e-02 7.139260172843933105e-01 4.634172022342681885e-01 1.852389276027679443e-01 2.124823331832885742e-01 2.580899596214294434e-01 -3.361854255199432373e-01 -1.273674070835113525e-01
1.042979657649993896e-01 -3.335748612880706787e-02 1.632580906152725220e-01 1.388687044382095337e-01 9.667226672172546387e-01 -5.700033530592918396e-02 3.481741622090339661e-02 -5.529541522264480591e-02
-2.045496851205825806e-01 -1.275559067726135254e-01 8.804070949554443359e-02 8.064859360456466675e-02 7.124558091163635254e-01 -2.518847584724426270e-01 -4.021140038967132568e-01 -4.414732754230499268e-01
1.293867975473403931e-01 7.728997468948364258e-01 3.268635272979736328e-01 -3.190287053585052490e-01 1.949310004711151123e-01 -7.024738937616348267e-02 4.377306904643774033e-03 -3.664886653423309326e-01
2.513486659154295921e-03 1.291339397430419922e-01 2.130283415317535400e-01 4.156178236007690430e-01 5.474381446838378906e-01 -5.965872406959533691e-01 -3.256545066833496094e-01 -5.952573567628860474e-02
4.171209633350372314e-01 3.079655468463897705e-01 6.033403426408767700e-02 -1.464800387620925903e-01 1.257184296846389771e-01 -3.571552336215972900e-01 -7.288105487823486328e-01 1.775975376367568970e-01
-1.944084018468856812e-01 2.896251082420349121e-01 -1.810401082038879395e-01 2.573565840721130371e-01 3.934915661811828613e-01 -2.931063473224639893e-01 -6.150389909744262695e-01 4.003685712814331055e-01
-1.177579984068870544e-01 3.958266377449035645e-01 2.976427674293518066e-01 -2.465758323669433594e-01 6.645887494087219238e-01 1.202143132686614990e-01 3.610475659370422363e-01 -3.059059381484985352e-01
-8.182922005653381348e-02 8.380555510520935059e-01 4.324601292610168457e-01 -1.145550161600112915e-01 -4.369626194238662720e-02 -2.922969758510589600e-01 -5.860877037048339844e-02 -6.345031782984733582e-03
1.289997100830078125e-01 4.521237611770629883e-01 1.301703900098800659e-01 -3.788805305957794189e-01 6.100090742111206055e-01 3.565598726272583008e-01 8.848951756954193115e-02 -3.337242901325225830e-01
-9.608516842126846313e-02 5.850442647933959961e-01 -1.230801939964294434e-01 5.232458114624023438e-01 3.375729024410247803e-01 -5.333787575364112854e-02 -4.890420138835906982e-01 -5.994370207190513611e-02
-1.344758719205856323e-01 8.006266355514526367e-01 -2.126786261796951294e-01 6.217185035347938538e-02 4.710498154163360596e-01 1.149746775627136230e-01 1.970913726836442947e-03 2.381277084350585938e-01
8.999785780906677246e-02 7.708284258842468262e-01 4.160563945770263672e-01 1.706991642713546753e-01 2.319876402616500854e-01 2.756763100624084473e-01 -2.562259733676910400e-01 -3.940608818084001541e-03
5.200512409210205078e-01 1.274498999118804932e-01 9.340938180685043335e-02 -2.856549322605133057e-01 2.701411247253417969e-01 -3.465837836265563965e-01 -6.548226475715637207e-01 3.301784396171569824e-02
-1.635425239801406860e-01 3.536990880966186523e-01 3.392941057682037354e-01 -1.146377250552177429e-01 2.805137932300567627e-01 1.480402946472167969e-01 -4.996847808361053467e-01 -6.079471707344055176e-01
-1.119415536522865295e-01 7.832859754562377930e-01 3.700856864452362061e-01 -2.351001650094985962e-01 -2.719832211732864380e-02 -9.511414915323257446e-02 -4.117102622985839844e-01 -4.903887584805488586e-02
-1.256838887929916382e-01 9.257225692272186279e-02 -2.841261029243469238e-01 1.866162121295928955e-01 6.411830782890319824e-01 1.580335348844528198e-01 -6.510417461395263672e-01 -1.162143889814615250e-02
2.398459017276763916e-01 7.002627849578857422e-01 -4.577954113483428955e-02 -1.358559727668762207e-01 2.783073782920837402e-01 9.359402954578399658e-02 -3.183988034725189209e-01 -4.939237833023071289e-01
3.116247355937957764e-01 5.835249423980712891e-01 -2.837342023849487305e-01 -2.821384966373443604e-01 4.911276102066040039e-01 2.945533096790313721e-01 -2.150140702724456787e-01 -1.675781607627868652e-01
2.349288612604141235e-01 7.615098953247070312e-01 -2.796146273612976074e-01 -8.193016797304153442e-02 4.868888556957244873e-01 1.489155888557434082e-01 -7.659367471933364868e-02 -1.221105083823204041e-01
1.851748079061508179e-01 1.870798170566558838e-01 -6.153820082545280457e-02 3.400366306304931641e-01 5.229685902595520020e-01 -3.046296238899230957e-01 -3.900341689586639404e-01 5.411815643310546875e-01
-3.680485785007476807e-01 7.230085879564285278e-02 1.339956521987915039e-01 -2.851347625255584717e-01 5.828898549079895020e-01 -6.752603501081466675e-02 -5.572223663330078125e-01 3.244055509567260742e-01
-1.958526521921157837e-01 7.804934382438659668e-01 4.569301903247833252e-01 9.286880493164062500e-03 3.313462734222412109e-01 1.590895503759384155e-01 8.571745455265045166e-02 -3.395415842533111572e-02
1.150385811924934387e-01 -1.512552648782730103e-01 2.210762500762939453e-01 -2.529082000255584717e-01 9.023772478103637695e-01 -7.136234641075134277e-02 -6.975037604570388794e-02 1.637322902679443359e-01
-6.263116002082824707e-02 3.177875876426696777e-01 4.387811720371246338e-01 -5.512319207191467285e-01 1.957808434963226318e-01 -6.422091275453567505e-03 -5.004994869232177734e-01 -3.314086496829986572e-01
-1.123684346675872803e-01 7.314460873603820801e-01 3.772738873958587646e-01 -1.723058521747589111e-01 8.286991715431213379e-02 9.611745178699493408e-02 -4.867925941944122314e-01 -1.651121824979782104e-01
6.873404607176780701e-03 -5.853340774774551392e-02 5.132858157157897949e-01 -4.006938934326171875e-01 6.293116211891174316e-01 -2.849678397178649902e-01 -9.390931576490402222e-02 2.940239012241363525e-01
-2.944783866405487061e-01 5.047898888587951660e-01 1.458952873945236206e-01 1.057335734367370605e-02 6.061515212059020996e-01 2.082518190145492554e-01 2.459548115730285645e-01 4.071734547615051270e-01
3.843106925487518311e-01 1.837143599987030029e-01 -6.765679270029067993e-02 -1.269308328628540039e-01 2.917877137660980225e-01 -2.212367504835128784e-01 -7.362024188041687012e-01 3.489779233932495117e-01
-1.594729274511337280e-01 2.743723690509796143e-01 1.585977822542190552e-01 -2.178822457790374756e-01 7.816486358642578125e-01 2.437777966260910034e-01 2.895334959030151367e-01 -2.691291570663452148e-01
1.052750833332538605e-02 -4.167807474732398987e-02 1.938907653093338013e-01 2.882666587829589844e-01 8.517107367515563965e-01 -2.590951919555664062e-01 -2.267047464847564697e-01 -1.830958724021911621e-01
-1.198693271726369858e-02 1.491277068853378296e-01 1.620461493730545044e-01 4.592509269714355469e-01 6.305792331695556641e-01 -5.426853299140930176e-01 -1.837243884801864624e-01 -1.206433176994323730e-01
-1.208041459321975708e-01 3.671547174453735352e-01 5.030412673950195312e-01 7.727129757404327393e-02 6.613677740097045898e-01 2.383254319429397583e-01 2.924203872680664062e-01 -1.089334636926651001e-01
-4.431972205638885498e-01 2.745907902717590332e-01 4.101730883121490479e-01 -3.546743094921112061e-02 2.242661714553833008e-01 -7.080312967300415039e-01 -7.306984812021255493e-02 4.163479804992675781e-02
-5.168115720152854919e-02 1.955935060977935791e-01 -1.618807762861251831e-02 -5.269128084182739258e-01 2.946805953979492188e-01 -3.360376656055450439e-01 -5.369135737419128418e-01 -4.394756853580474854e-01
-2.210772037506103516e-01 1.524319350719451904e-01 1.766425967216491699e-01 -2.942319810390472412e-01 2.508579194545745850e-01 -3.635286912322044373e-02 -8.492534756660461426e-01 -1.569448113441467285e-01
-2.008338570594787598e-01 2.737962007522583008e-01 3.928428515791893005e-02 3.090305626392364502e-01 4.368253350257873535e-01 3.095686137676239014e-01 -7.078191041946411133e-01 1.161899068392813206e-03
-8.520432561635971069e-02 7.297576069831848145e-01 5.997972562909126282e-02 3.681310415267944336e-01 3.441349864006042480e-01 2.790890634059906006e-01 -3.531493842601776123e-01 6.483539938926696777e-03
-6.655190587043762207e-01 3.377703428268432617e-01 -5.095496773719787598e-02 -2.693558633327484131e-01 3.189465701580047607e-01 -8.332111686468124390e-02 -4.034063816070556641e-01 3.105486333370208740e-01
-1.581002958118915558e-02 -1.139889806509017944e-01 1.101748049259185791e-01 -1.912477761507034302e-01 8.439987897872924805e-01 5.302555486559867859e-02 -2.521801590919494629e-01 3.991264104843139648e-01
3.072403669357299805e-01 -7.943470031023025513e-02 7.098054978996515274e-03 1.421294659376144409e-01 9.278233647346496582e-01 -5.693731456995010376e-02 -1.119389235973358154e-01 -4.913099855184555054e-02
1.518310308456420898e-01 -9.889476001262664795e-02 3.055498898029327393e-01 -3.038603961467742920e-01 6.380144357681274414e-01 -4.932694137096405029e-01 -1.958971321582794189e-01 3.045037388801574707e-01
-8.979698270559310913e-02 -2.143697440624237061e-01 3.730078414082527161e-02 -1.809301227331161499e-01 8.659170866012573242e-01 -3.665918484330177307e-02 -3.798665702342987061e-01 -1.280623674392700195e-01
-4.377817213535308838e-01 4.594872295856475830e-01 -2.236068695783615112e-01 4.024715721607208252e-01 4.513290822505950928e-01 6.689184159040451050e-02 -4.186864793300628662e-01 4.200655966997146606e-02
1.088419035077095032e-01 9.067606329917907715e-01 1.078628674149513245e-01 2.396993786096572876e-01 2.779882252216339111e-01 -6.743178516626358032e-02 -7.202358916401863098e-03 1.223607510328292847e-01
1.658862084150314331e-01 -1.720261424779891968e-01 2.129122912883758545e-01 -4.272646903991699219e-01 8.001400828361511230e-01 -6.067215651273727417e-02 -2.480354011058807373e-01 -9.785281866788864136e-02
2.862103655934333801e-02 9.581956267356872559e-02 3.220029771327972412e-01 2.621398568153381348e-01 7.798221111297607422e-01 -4.155808985233306885e-01 8.110679686069488525e-02 -1.737467497587203979e-01
-4.612231254577636719e-01 2.492161542177200317e-01 4.027164876461029053e-01 -1.415204256772994995e-01 3.630619943141937256e-01 -5.895817279815673828e-01 6.776328664273023605e-03 2.519705891609191895e-01
-4.517242014408111572e-01 4.645262658596038818e-01 2.461507357656955719e-02 -3.136359155178070068e-01 2.383043467998504639e-01 -4.144912660121917725e-01 -1.003742143511772156e-01 -4.924634695053100586e-01
5.691472440958023071e-03 2.997215092182159424e-01 -2.463301420211791992e-01 3.134352862834930420e-01 4.217327833175659180e-01 -4.293666481971740723e-01 -5.547103881835937500e-01 2.851254642009735107e-01
-1.084227636456489563e-01 6.389466673135757446e-02 2.637517452239990234e-01 3.333651125431060791e-01 6.702575087547302246e-01 -5.845213532447814941e-01 -9.333682805299758911e-02 -6.198946759104728699e-02
1.266940087080001831e-01 8.196457624435424805e-01 3.364060223102569580e-01 -2.399053126573562622e-01 -4.180546849966049194e-02 -2.558715641498565674e-01 -2.016250640153884888e-01 -1.831263005733489990e-01
-6.678285002708435059e-01 2.476394027471542358e-01 -1.994564235210418701e-01 -2.706331014633178711e-01 4.261664152145385742e-01 -9.785818308591842651e-02 -4.048960506916046143e-01 1.565881520509719849e-01
1.388470083475112915e-01 1.403225362300872803e-01 -1.527728587388992310e-01 2.970179021358489990e-01 5.904192924499511719e-01 5.778659135103225708e-02 -6.995103955268859863e-01 9.068053960800170898e-02
-6.763362288475036621e-01 4.097272455692291260e-01 1.027004793286323547e-01 -3.362113535404205322e-01 1.706159114837646484e-01 -1.657299250364303589e-01 -4.358492791652679443e-01 -6.757762283086776733e-02
-9.945536404848098755e-02 5.653806924819946289e-01 -7.575753610581159592e-03 4.743301868438720703e-01 3.227408230304718018e-01 1.298573911190032959e-01 -5.633631944656372070e-01 8.369065821170806885e-02
2.309703268110752106e-02 5.956491455435752869e-02 2.626572549343109131e-01 3.642586469650268555e-01 5.524261593818664551e-01 -6.214709281921386719e-01 -3.206788599491119385e-01 -3.087210701778531075e-03
-8.618143945932388306e-02 1.646185964345932007e-01 7.204571962356567383e-01 -1.186187863349914551e-01 3.354957997798919678e-01 -5.598915219306945801e-01 -2.958093537017703056e-03 7.937083393335342407e-02
1.437966674566268921e-01 -4.157516360282897949e-02 3.688857257366180420e-01 -1.485073566436767578e-01 4.238134622573852539e-01 -7.028962969779968262e-01 -3.542753159999847412e-01 1.423762440681457520e-01
-1.162614300847053528e-01 1.532307267189025879e-01 -1.651164889335632324e-01 -5.466274619102478027e-01 6.923773288726806641e-01 1.484456658363342285e-01 8.092511445283889771e-02 -3.591203689575195312e-01
-1.186480447649955750e-01 6.811696290969848633e-01 5.657473206520080566e-01 2.992004752159118652e-01 6.839967519044876099e-02 4.029056429862976074e-02 -2.921745777130126953e-01 1.437765061855316162e-01
2.507395148277282715e-01 4.647974669933319092e-01 4.268654286861419678e-01 -3.632996082305908203e-01 8.193088322877883911e-02 -5.685962270945310593e-03 -5.874251723289489746e-01 -2.346893846988677979e-01
2.633287608623504639e-01 7.306160926818847656e-01 1.719077676534652710e-01 -3.227618634700775146e-01 2.094669491052627563e-01 2.887844108045101166e-02 -1.835193336009979248e-01 -4.298152327537536621e-01
-3.379841446876525879e-01 7.568853497505187988e-01 1.928057819604873657e-01 -3.824876993894577026e-02 -4.290011525154113770e-02 -2.780540287494659424e-01 -4.403041601181030273e-01 -3.509836271405220032e-02
-1.019457951188087463e-01 5.724536180496215820e-01 -2.354458719491958618e-01 4.508225023746490479e-01 3.861662149429321289e-01 -6.851118803024291992e-02 -4.827455878257751465e-01 -1.279318481683731079e-01
4.694584906101226807e-01 2.235442101955413818e-01 -1.375232785940170288e-01 -3.404034972190856934e-01 2.854514718055725098e-01 -4.804468452930450439e-01 -4.717029035091400146e-01 2.450187206268310547e-01
-6.949683427810668945e-01 2.541305720806121826e-01 7.454229891300201416e-02 -4.022044241428375244e-01 3.309497237205505371e-01 -2.413065284490585327e-01 -2.155700623989105225e-01 2.662418484687805176e-01
-3.734329044818878174e-01 5.355378985404968262e-01 -2.172571569681167603e-01 -5.062832236289978027e-01 4.322630763053894043e-01 -6.392440199851989746e-02 1.410712301731109619e-01 -2.436900436878204346e-01
1.992828100919723511e-01 6.482150554656982422e-01 -1.929559260606765747e-01 1.368280202150344849e-01 3.646127879619598389e-01 -4.733138084411621094e-01 -2.742062211036682129e-01 2.280176728963851929e-01
-3.260494172573089600e-01 -4.176300391554832458e-02 -2.350644581019878387e-02 4.635916650295257568e-02 8.571953177452087402e-01 3.924592956900596619e-02 -2.217373102903366089e-01 3.221093416213989258e-01
-3.025662600994110107e-01 6.831197142601013184e-01 4.608129560947418213e-01 8.915507048368453979e-02 1.840365827083587646e-01 2.302679419517517090e-01 -3.593076169490814209e-01 -7.422379404306411743e-02
-2.506855726242065430e-01 4.484547674655914307e-01 3.672655820846557617e-01 -1.857232153415679932e-01 6.260628700256347656e-01 3.700301647186279297e-01 1.806482523679733276e-01 7.181186228990554810e-02
-4.163597896695137024e-02 -6.149651482701301575e-02 2.006498277187347412e-01 -6.434173136949539185e-02 8.410041332244873047e-01 -9.327829815447330475e-03 -5.989746004343032837e-02 4.890007972717285156e-01
2.505414783954620361e-01 2.465351372957229614e-01 5.418586730957031250e-01 -2.711159884929656982e-01 2.571240663528442383e-01 3.752667307853698730e-01 -5.498889088630676270e-01 -4.370744340121746063e-03
6.481368839740753174e-02 7.080760002136230469e-01 -3.143403828144073486e-01 -1.826146841049194336e-01 5.090074539184570312e-01 -1.241344213485717773e-01 2.122695893049240112e-01 -2.066720128059387207e-01
2.675377428531646729e-01 1.695348620414733887e-01 -2.208691686391830444e-01 -4.962767660617828369e-01 3.549861013889312744e-01 -5.472023487091064453e-01 -2.648155689239501953e-01 3.302040100097656250e-01
5.250626429915428162e-02 5.061188340187072754e-01 7.329948544502258301e-01 -2.398865856230258942e-02 2.735280096530914307e-01 2.700482904911041260e-01 -2.117400318384170532e-01 1.032109633088111877e-01
-1.122712492942810059e-01 5.166024342179298401e-02 -7.899431139230728149e-02 2.932630479335784912e-01 8.517950177192687988e-01 -3.588049411773681641e-01 1.354414131492376328e-02 1.949458122253417969e-01
-1.219434440135955811e-01 5.849371850490570068e-02 2.621358633041381836e-01 3.635192215442657471e-01 7.089766263961791992e-01 -5.114472508430480957e-01 -1.033103987574577332e-01 -7.712189108133316040e-02
2.133531570434570312e-01 6.790150403976440430e-01 -7.320149242877960205e-02 -3.160758316516876221e-02 2.975418567657470703e-01 2.777295112609863281e-01 -4.961618781089782715e-01 -2.742630541324615479e-01
-4.515284001827239990e-01 6.245526075363159180e-01 1.228031963109970093e-01 -2.240741103887557983e-01 5.055605992674827576e-02 -2.260429114103317261e-01 -5.039262175559997559e-01 -1.821354180574417114e-01
-2.822946310043334961e-01 2.086264938116073608e-01 1.129247695207595825e-01 -1.043813824653625488e-01 4.037385582923889160e-01 -8.125903010368347168e-01 1.127859130501747131e-01 1.308005750179290771e-01
2.679664492607116699e-01 3.286146819591522217e-01 -1.345384716987609863e-01 -3.826933205127716064e-01 2.409360408782958984e-01 -4.424490630626678467e-01 -3.263688385486602783e-01 5.434369444847106934e-01
1.410610079765319824e-01 1.906814277172088623e-01 -5.170120000839233398e-01 -1.557102948427200317e-01 4.901911616325378418e-01 -3.706754446029663086e-01 -4.894595444202423096e-01 1.869145184755325317e-01
2.650599777698516846e-01 7.706189751625061035e-01 -3.157753348350524902e-01 1.176989674568176270e-01 3.481189012527465820e-01 -3.052508458495140076e-02 -3.151765167713165283e-01 -2.945358864963054657e-02
-4.330191016197204590e-01 5.188943743705749512e-01 5.052487850189208984e-01 -4.725248739123344421e-02 1.711691915988922119e-01 1.663205474615097046e-01 -4.779967069625854492e-01 1.708365045487880707e-02
3.750728666782379150e-01 1.555916815996170044e-01 -2.570143714547157288e-02 -4.342422485351562500e-01 2.861277759075164795e-01 -2.487482428550720215e-01 -6.768128871917724609e-01 2.099148482084274292e-01
-3.178661465644836426e-01 4.415145814418792725e-01 7.326789200305938721e-02 -4.607548415660858154e-01 1.137544065713882446e-01 -5.290307402610778809e-01 -1.531805694103240967e-01 4.124136269092559814e-01
7.615941762924194336e-02 1.461683511734008789e-01 7.492981106042861938e-02 3.700895607471466064e-01 9.088916182518005371e-01 -1.960807107388973236e-02 1.321674510836601257e-02 -6.008897349238395691e-02
2.173645645380020142e-01 6.954675316810607910e-01 1.477230936288833618e-01 2.477898895740509033e-01 4.575161933898925781e-01 -1.773776412010192871e-01 3.057634830474853516e-01 2.271133959293365479e-01
1.934726089239120483e-01 -1.607188135385513306e-01 9.853887557983398438e-02 -5.355570912361145020e-01 7.296807169914245605e-01 -1.224012449383735657e-01 -2.762900292873382568e-01 1.282740384340286255e-01
-1.397659182548522949e-01 5.274751782417297363e-01 4.637819230556488037e-01 -1.602366268634796143e-01 1.934507340192794800e-01 7.321017235517501831e-02 -5.832166075706481934e-01 -2.802523076534271240e-01
-6.488450765609741211e-01 3.137305378913879395e-01 -2.586883604526519775e-01 -7.476937770843505859e-02 4.242894351482391357e-01 -1.900451034307479858e-01 -3.191745281219482422e-01 3.000865280628204346e-01
1.947322040796279907e-01 8.299562335014343262e-02 -1.337532252073287964e-01 -2.121604830026626587e-01 3.361425995826721191e-01 -3.395286947488784790e-02 -8.612448573112487793e-01 1.907923966646194458e-01
-1.898892372846603394e-01 9.347012639045715332e-01 1.833812147378921509e-01 -3.052043356001377106e-02 9.310350567102432251e-02 -1.772570312023162842e-01 -1.194228380918502808e-01 3.695122897624969482e-02
-2.344951033592224121e-02 6.002700328826904297e-01 2.362930923700332642e-01 -4.958498775959014893e-01 1.152492389082908630e-01 -2.878589034080505371e-01 -9.676301479339599609e-02 -4.815770089626312256e-01
-3.480499237775802612e-02 3.339396119117736816e-01 -1.238908022642135620e-01 1.510856896638870239e-01 4.624978601932525635e-01 3.838076591491699219e-01 -6.659287810325622559e-01 -2.107689529657363892e-01
-1.883811652660369873e-01 8.106869459152221680e-02 -7.414875179529190063e-02 3.429690301418304443e-01 8.231820464134216309e-01 -3.138690292835235596e-01 -2.973473630845546722e-02 2.403912395238876343e-01
8.255477249622344971e-02 6.358907818794250488e-01 -9.262213855981826782e-02 2.207645773887634277e-01 4.715225398540496826e-01 3.873107135295867920e-01 -3.702716231346130371e-01 -1.485514640808105469e-01
1.985952258110046387e-01 7.780073881149291992e-01 -3.433374166488647461e-01 -6.153275072574615479e-02 2.923386991024017334e-01 -3.409590423107147217e-01 -3.544849902391433716e-02 1.750030070543289185e-01
-1.645855978131294250e-02 2.438330203294754028e-01 3.830153495073318481e-02 -6.161730885505676270e-01 1.933811753988265991e-01 -4.534635841846466064e-01 -4.825386404991149902e-01 -2.885637879371643066e-01
-2.675022371113300323e-02 6.002458333969116211e-01 2.389210164546966553e-01 -2.420778572559356689e-01 2.483063489198684692e-01 1.689289510250091553e-01 -3.507456481456756592e-01 -5.568562150001525879e-01
2.299720644950866699e-01 9.601708501577377319e-02 -6.160593405365943909e-02 -3.140548765659332275e-01 2.849481999874114990e-01 -4.440620541572570801e-02 -8.348672986030578613e-01 2.351529300212860107e-01
-9.470993280410766602e-02 5.860446095466613770e-01 2.518415153026580811e-01 -8.742689341306686401e-02 6.328439712524414062e-01 2.756403684616088867e-01 3.044318258762359619e-01 8.582740277051925659e-02
4.196399450302124023e-02 7.080559432506561279e-02 2.955586910247802734e-01 3.133037686347961426e-01 5.166888833045959473e-01 -5.824050307273864746e-01 -3.501724600791931152e-01 -2.809408605098724365e-01
-6.583688259124755859e-01 1.135604009032249451e-01 2.526758313179016113e-01 -1.590105146169662476e-01 5.766862034797668457e-01 -3.422734737396240234e-01 2.788142859935760498e-02 -1.184469982981681824e-01
-9.479200094938278198e-02 5.368813872337341309e-01 4.394516646862030029e-01 3.628252074122428894e-02 5.704063177108764648e-01 3.612250983715057373e-01 2.271429300308227539e-01 2.996486984193325043e-02
-2.337672188878059387e-02 -5.468406900763511658e-02 9.178953617811203003e-02 -2.760106027126312256e-01 8.594170212745666504e-01 -2.512993216514587402e-01 9.193442761898040771e-02 3.188340663909912109e-01
1.407528221607208252e-01 -1.448793262243270874e-01 3.477752804756164551e-01 -4.784464240074157715e-01 6.359321475028991699e-01 -3.814291656017303467e-01 -2.426835894584655762e-01 2.338394895195960999e-02
-9.247034043073654175e-02 6.076273918151855469e-01 -7.399247586727142334e-02 -3.962551653385162354e-01 1.008405014872550964e-01 -4.797122478485107422e-01 -1.265128552913665771e-01 4.510509371757507324e-01
1.520802974700927734e-01 4.672761857509613037e-01 -4.728253781795501709e-01 -2.156512737274169922e-01 3.086283206939697266e-01 -5.423766970634460449e-01 -2.831674814224243164e-01 -1.372862756252288818e-01
-3.300465941429138184e-01 7.199665307998657227e-01 3.474520742893218994e-01 1.040197908878326416e-01 2.839559316635131836e-01 -1.159674674272537231e-01 1.398316770792007446e-01 -3.571304082870483398e-01
-3.017455041408538818e-01 4.095811247825622559e-01 -1.283974107354879379e-02 3.729389011859893799e-01 3.365403711795806885e-01 5.610111728310585022e-02 -5.293967723846435547e-01 4.530747234821319580e-01
5.037726461887359619e-02 2.494554221630096436e-01 3.183538019657135010e-01 -3.559923470020294189e-01 1.466108858585357666e-01 -2.182894051074981689e-01 -6.819014549255371094e-01 -4.159563481807708740e-01
-4.800789356231689453e-01 7.119707018136978149e-02 -3.553061187267303467e-01 4.311532899737358093e-02 6.553891301155090332e-01 -1.707182526588439941e-01 -4.194743633270263672e-01 -4.141533374786376953e-02
-4.892702400684356689e-01 3.976449370384216309e-01 -1.856422871351242065e-01 -3.166409134864807129e-01 2.772268354892730713e-01 -2.778595685958862305e-01 -5.119380950927734375e-01 2.272166758775711060e-01
2.073349952697753906e-01 2.918511033058166504e-01 -2.309419959783554077e-01 3.403880298137664795e-01 4.986655414104461670e-01 -1.481674313545227051e-01 -6.278041005134582520e-01 1.946224719285964966e-01
-4.250046014785766602e-01 7.427217960357666016e-01 3.005748987197875977e-01 1.746386438608169556e-01 1.452780812978744507e-01 -4.213928431272506714e-02 -2.534480094909667969e-01 -2.444877326488494873e-01
3.012682497501373291e-01 7.933928966522216797e-01 -1.164917573332786560e-01 1.246696114540100098e-01 1.512708067893981934e-01 -4.316394925117492676e-01 -1.910319924354553223e-01 -7.045251876115798950e-02
1.055968701839447021e-01 -5.773923546075820923e-02 3.411147892475128174e-01 -2.359551638364791870e-01 5.917487144470214844e-01 -5.344585776329040527e-01 -2.164041697978973389e-01 3.617153465747833252e-01
-1.950550079345703125e-01 4.946142733097076416e-01 -4.622980058193206787e-01 -3.610433340072631836e-01 5.692510008811950684e-01 -1.721237413585186005e-02 5.263555049896240234e-02 -2.147673517465591431e-01
-1.179975420236587524e-01 8.649335503578186035e-01 2.296051681041717529e-01 8.261762559413909912e-02 2.959349453449249268e-01 2.407516688108444214e-01 -1.778333187103271484e-01 -3.547984361648559570e-02
-3.454824909567832947e-02 5.099822878837585449e-01 -2.621354162693023682e-01 4.813408255577087402e-01 5.082007646560668945e-01 1.350291818380355835e-01 -4.019623398780822754e-01 -1.568427868187427521e-02
3.825638294219970703e-01 5.543269515037536621e-01 2.858878374099731445e-01 3.534088730812072754e-01 4.269109070301055908e-01 2.965180873870849609e-01 -2.400525063276290894e-01 1.092511191964149475e-01
-1.695013195276260376e-01 7.536989450454711914e-01 9.611646644771099091e-03 -1.860689967870712280e-01 9.736402332782745361e-02 -5.660422444343566895e-01 -1.226884275674819946e-01 -1.534838825464248657e-01
-2.504626810550689697e-01 6.606707721948623657e-02 1.373736709356307983e-01 3.340573906898498535e-01 8.208800554275512695e-01 -2.116850018501281738e-01 1.854139938950538635e-02 -2.888582944869995117e-01
9.569910913705825806e-02 -6.846813112497329712e-02 5.537623167037963867e-01 -2.726893723011016846e-01 5.950962901115417480e-01 -4.580313563346862793e-01 -5.003339424729347229e-02 -1.967384815216064453e-01
7.163456082344055176e-02 -3.503106161952018738e-02 5.142509937286376953e-01 2.720438241958618164e-01 5.177015066146850586e-01 -2.376807183027267456e-01 -4.892811775207519531e-01 -3.021199405193328857e-01
-1.674567312002182007e-01 7.726504206657409668e-01 -2.953488230705261230e-01 -2.763372659683227539e-01 4.152789711952209473e-01 -1.716769114136695862e-02 3.399785980582237244e-02 1.935698240995407104e-01
6.424387544393539429e-02 -1.583019345998764038e-01 3.743602707982063293e-02 -2.265729308128356934e-01 9.141033291816711426e-01 -2.705831825733184814e-02 -1.671911925077438354e-01 2.319626063108444214e-01
2.318453639745712280e-01 1.978597044944763184e-01 -2.064976692199707031e-01 -4.884942471981048584e-01 3.775204718112945557e-01 -5.495390295982360840e-01 -2.459699958562850952e-01 3.475851714611053467e-01
2.160603255033493042e-01 6.963624358177185059e-01 -3.388419449329376221e-01 2.262243628501892090e-02 4.283351898193359375e-01 -1.299082189798355103e-01 -1.339116990566253662e-01 -3.671405613422393799e-01
-3.070132434368133545e-01 2.123621292412281036e-02 4.732357859611511230e-01 -3.486087322235107422e-01 6.270583868026733398e-01 -3.679717779159545898e-01 7.874174416065216064e-02 1.581324785947799683e-01
-2.587597370147705078e-01 5.536392927169799805e-01 -9.360205382108688354e-02 4.019229710102081299e-01 3.554491400718688965e-01 1.821825951337814331e-01 -5.394666194915771484e-01 7.526479661464691162e-02
-7.358487695455551147e-02 8.137627840042114258e-01 4.287164509296417236e-01 9.435553848743438721e-02 2.508805394172668457e-01 2.100117504596710205e-01 -1.599021703004837036e-01 -8.402355760335922241e-02
8.736106008291244507e-02 -9.500606358051300049e-02 3.405183553695678711e-01 -1.177179887890815735e-01 6.594932079315185547e-01 -5.197283625602722168e-01 -2.455898523330688477e-01 2.969315350055694580e-01
-6.447407882660627365e-03 6.282081604003906250e-01 3.267874717712402344e-01 -5.916928648948669434e-01 1.839257478713989258e-01 -7.603467255830764771e-02 -1.279437839984893799e-01 -3.040442168712615967e-01
-2.864644397050142288e-03 6.858587861061096191e-01 8.367609977722167969e-02 -6.992620229721069336e-02 5.898538231849670410e-02 -6.281055510044097900e-02 -6.306360363960266113e-01 -3.355175256729125977e-01
5.218696966767311096e-02 6.848524212837219238e-01 4.175671041011810303e-01 -2.224283367395401001e-01 2.422093152999877930e-01 3.172945976257324219e-01 -2.943086922168731689e-01 -2.417815029621124268e-01
1.254394352436065674e-01 3.969004377722740173e-02 -3.075931668281555176e-01 -4.043530225753784180e-01 5.303338170051574707e-01 -4.826931655406951904e-01 -3.957629799842834473e-01 2.317323535680770874e-01
-5.056151002645492554e-02 8.375059962272644043e-01 3.070898652076721191e-01 -3.195384740829467773e-01 -2.849580487236380577e-03 -3.120845854282379150e-01 -1.167172100394964218e-02 -4.557509347796440125e-02
1.477905064821243286e-01 -1.692694127559661865e-01 4.524618089199066162e-01 -4.783582985401153564e-01 6.292649507522583008e-01 -2.074556052684783936e-01 -2.439353018999099731e-01 1.320638805627822876e-01
2.206515669822692871e-01 6.622937917709350586e-01 -3.710175156593322754e-01 -2.293993383646011353e-01 5.221116542816162109e-01 1.664060950279235840e-01 -1.151685491204261780e-01 -9.405454993247985840e-02
8.637916296720504761e-02 6.853930354118347168e-01 5.138438940048217773e-01 7.598607242107391357e-02 3.522834181785583496e-01 3.522201478481292725e-01 -5.143522471189498901e-02 -4.644616320729255676e-02
-5.940369367599487305e-01 -3.168327966704964638e-03 4.289304316043853760e-01 -2.390082776546478271e-01 6.275348067283630371e-01 -2.693175338208675385e-02 -9.108299016952514648e-02 5.641333386301994324e-02
-5.131984502077102661e-02 2.582817673683166504e-01 4.486002027988433838e-01 -2.501491606235504150e-01 3.930702209472656250e-01 5.318178534507751465e-01 -4.557617902755737305e-01 1.476035118103027344e-01
1.261341571807861328e-01 3.414985537528991699e-02 4.308537542819976807e-01 4.057368040084838867e-01 6.455104351043701172e-01 -3.699407577514648438e-01 -2.679072022438049316e-01 -8.574759960174560547e-02
-3.832309246063232422e-01 1.057021170854568481e-01 6.495665907859802246e-01 -3.132057189941406250e-01 3.679199814796447754e-01 -2.934293448925018311e-01 -1.874501109123229980e-01 2.555842101573944092e-01
-6.562111377716064453e-01 4.430740475654602051e-01 -2.712970376014709473e-01 -2.078038901090621948e-01 1.892669498920440674e-01 -3.172244429588317871e-01 -3.133851885795593262e-01 1.470525711774826050e-01
-4.827823042869567871e-01 6.558452844619750977e-01 2.442023307085037231e-01 2.441052794456481934e-01 2.136507183313369751e-01 -2.585653662681579590e-01 7.404463365674018860e-03 -3.240500986576080322e-01
-6.799075007438659668e-02 3.871692717075347900e-01 -1.444978713989257812e-01 5.025096982717514038e-02 3.009656369686126709e-01 -9.977503120899200439e-02 -6.934369206428527832e-01 -4.905937910079956055e-01
1.925311237573623657e-01 2.865968942642211914e-01 2.786477208137512207e-01 -3.977977335453033447e-01 1.570956110954284668e-01 -3.884458541870117188e-01 -4.974039793014526367e-01 -4.710907936096191406e-01
2.355045229196548462e-01 6.547902822494506836e-01 3.634354770183563232e-01 -5.496972203254699707e-01 2.002030909061431885e-01 -1.641236059367656708e-02 1.069473996758460999e-01 1.724718064069747925e-01
3.558968901634216309e-01 1.500461101531982422e-01 3.438720107078552246e-01 -4.116497337818145752e-01 1.232615038752555847e-01 -5.277269482612609863e-01 -4.961558580398559570e-01 1.525136083364486694e-01
-7.603263854980468750e-02 -9.849837422370910645e-02 4.622498154640197754e-01 -4.597749412059783936e-01 6.067177057266235352e-01 -2.978021800518035889e-01 -2.484689950942993164e-01 2.022863328456878662e-01
-8.697078377008438110e-02 6.246114969253540039e-01 4.917600750923156738e-01 -2.465548515319824219e-01 5.452717840671539307e-02 1.631906330585479736e-01 -5.155346989631652832e-01 -6.556716561317443848e-02
4.552072659134864807e-02 6.195976138114929199e-01 3.555274009704589844e-01 -2.204544544219970703e-01 1.823632717132568359e-01 -3.582704067230224609e-01 3.147252276539802551e-02 -5.257586836814880371e-01
3.210878372192382812e-01 6.331561207771301270e-01 3.506930172443389893e-01 -4.288401305675506592e-01 2.015946507453918457e-01 -9.829649329185485840e-02 1.542550176382064819e-01 3.391596078872680664e-01
-1.476449370384216309e-01 4.906382560729980469e-01 5.119892954826354980e-01 -1.109527871012687683e-01 -4.374677687883377075e-02 -3.516014516353607178e-01 -5.381048321723937988e-01 -2.189462929964065552e-01
-1.479714959859848022e-01 9.896682202816009521e-02 -2.527216076850891113e-02 3.365211188793182373e-01 8.254389166831970215e-01 -2.652160227298736572e-01 -2.123349811881780624e-03 3.205174505710601807e-01
-2.121746093034744263e-01 3.943150341510772705e-01 -4.114050567150115967e-01 3.052362799644470215e-01 4.755584299564361572e-01 -2.655741572380065918e-01 -4.902074337005615234e-01 -9.251894429326057434e-03
-5.868095755577087402e-01 6.041197776794433594e-01 -1.182340532541275024e-01 -8.249882608652114868e-02 4.053323268890380859e-01 1.186356469988822937e-01 -9.172706305980682373e-02 2.883155047893524170e-01
-4.123635590076446533e-02 9.004396796226501465e-01 7.593500614166259766e-02 -1.501301825046539307e-01 2.470219694077968597e-02 -2.792201936244964600e-01 -1.595733612775802612e-01 2.348723262548446655e-01
2.486823946237564087e-01 3.943871557712554932e-01 -3.785100877285003662e-01 6.099460646510124207e-02 6.180228590965270996e-01 3.439331650733947754e-01 -3.588415086269378662e-01 -8.133992552757263184e-02
2.025669254362583160e-02 5.829891562461853027e-01 5.084988474845886230e-01 -2.830952107906341553e-01 3.144336640834808350e-01 -5.650908872485160828e-02 2.231529355049133301e-01 -4.112668335437774658e-01
8.866953104734420776e-02 1.515262275934219360e-01 4.768487811088562012e-01 1.089516468346118927e-02 2.673597335815429688e-01 2.580630481243133545e-01 -7.320026755332946777e-01 2.603234648704528809e-01
-3.977086395025253296e-02 6.322371363639831543e-01 -3.268164694309234619e-01 -7.088924944400787354e-02 2.185010462999343872e-01 -5.726167559623718262e-01 -2.755008041858673096e-01 1.879542469978332520e-01
-2.771955430507659912e-01 6.726192831993103027e-01 4.606958031654357910e-01 -3.234308958053588867e-01 5.186969414353370667e-02 -8.795376867055892944e-02 -3.734417855739593506e-01 -6.334529817104339600e-02
-5.999280810356140137e-01 1.551376879215240479e-01 4.551746249198913574e-01 -1.305582970380783081e-01 4.629497826099395752e-01 -4.044835567474365234e-01 -1.059767454862594604e-01 5.127021670341491699e-02
-9.271197021007537842e-02 6.308687925338745117e-01 -2.224711775779724121e-01 4.416240155696868896e-01 3.287872374057769775e-01 -1.135708466172218323e-01 -4.385831952095031738e-01 -1.884922832250595093e-01
-9.696789830923080444e-02 6.738122105598449707e-01 -3.292049765586853027e-01 -1.750912517309188843e-01 1.314782202243804932e-01 -5.517995357513427734e-01 -2.752397060394287109e-01 3.952348604798316956e-03
1.741340905427932739e-01 5.780574083328247070e-01 -2.747501134872436523e-01 -1.940550953149795532e-01 6.165040135383605957e-01 1.966821700334548950e-01 8.897761255502700806e-02 -3.093606233596801758e-01
-2.334918826818466187e-03 6.943491101264953613e-01 7.618320640176534653e-03 -2.223389744758605957e-01 4.513210803270339966e-02 -5.499337911605834961e-01 1.378261670470237732e-02 4.046322107315063477e-01
2.326811701059341431e-01 4.738252162933349609e-01 -1.442153602838516235e-01 1.086842715740203857e-01 2.636381387710571289e-01 -5.551446080207824707e-01 -2.464324384927749634e-01 5.003190040588378906e-01
2.099223136901855469e-01 4.119212180376052856e-02 4.225239455699920654e-01 2.964881062507629395e-01 5.320714712142944336e-01 -5.029077529907226562e-01 -3.794609308242797852e-01 -8.830189704895019531e-02
2.661095559597015381e-01 4.301550388336181641e-01 3.528217673301696777e-01 1.902362257242202759e-01 4.571422338485717773e-01 6.190789118409156799e-02 -4.443818926811218262e-01 4.161640405654907227e-01
-1.666121780872344971e-01 4.326555132865905762e-01 -1.250168830156326294e-01 1.349591463804244995e-01 3.941121101379394531e-01 -7.150444984436035156e-01 -1.686114668846130371e-01 2.369885295629501343e-01
6.287483125925064087e-02 2.662745676934719086e-02 3.776998519897460938e-01 2.311986386775970459e-01 5.187845826148986816e-01 -6.134973168373107910e-01 -3.886855840682983398e-01 5.133058875799179077e-02
2.803389430046081543e-01 7.033871412277221680e-01 1.699823588132858276e-01 -2.738204598426818848e-01 3.928471356630325317e-02 -4.619125649333000183e-02 -4.815829992294311523e-01 -2.952726185321807861e-01
1.285002231597900391e-01 5.162298083305358887e-01 -3.856419622898101807e-01 1.864767819643020630e-01 4.486784636974334717e-01 8.099777996540069580e-02 -4.653739929199218750e-01 -3.302352130413055420e-01
2.705741226673126221e-01 8.337357640266418457e-02 -2.057168036699295044e-01 -4.707092642784118652e-01 5.423191189765930176e-01 -4.740820229053497314e-01 -2.191683650016784668e-01 2.984182536602020264e-01
3.925895318388938904e-02 1.291275620460510254e-01 2.844131588935852051e-01 -3.475558459758758545e-01 1.619220823049545288e-01 -5.246155858039855957e-01 -5.387750864028930664e-01 4.340279102325439453e-01
-6.586571335792541504e-01 1.393691003322601318e-01 3.203628063201904297e-01 -1.008692458271980286e-01 4.816113710403442383e-01 -2.759248018264770508e-01 -1.304740458726882935e-01 3.298978209495544434e-01
-3.272169083356857300e-02 7.093901038169860840e-01 3.853359818458557129e-01 -2.178647816181182861e-01 1.715027093887329102e-01 -2.706191539764404297e-01 8.602935075759887695e-02 -4.355424344539642334e-01
-1.249155625700950623e-01 3.839766979217529297e-01 4.343854486942291260e-01 -2.740743458271026611e-01 -5.124152172356843948e-03 -4.116067886352539062e-01 -5.782794952392578125e-01 -2.632429301738739014e-01
3.080913722515106201e-01 1.908088289201259613e-02 -1.570841521024703979e-01 8.224496990442276001e-02 7.304865121841430664e-01 -3.523477911949157715e-01 -3.203637003898620605e-01 3.359814286231994629e-01
-5.475929006934165955e-02 -8.761946856975555420e-02 1.362501382827758789e-01 5.595175549387931824e-02 8.649001717567443848e-01 -4.399802088737487793e-01 -1.609410047531127930e-01 9.626635350286960602e-03
1.368789672851562500e-01 1.422743350267410278e-01 2.338116914033889771e-01 -2.170442342758178711e-01 3.271637856960296631e-01 -3.097726702690124512e-01 -6.633750200271606445e-01 -4.649564027786254883e-01
-9.600803256034851074e-02 8.306304216384887695e-01 -1.403906289488077164e-02 1.145263165235519409e-01 4.136025607585906982e-01 2.566790878772735596e-01 -1.212000250816345215e-01 1.894237101078033447e-01
-2.018566280603408813e-01 3.401109874248504639e-01 -3.868207633495330811e-01 -5.766317844390869141e-01 5.969985723495483398e-01 4.158829152584075928e-02 -4.522053897380828857e-02 -3.552706167101860046e-02
-8.258070447482168674e-04 1.882995814085006714e-01 -1.093272864818572998e-01 -7.005311250686645508e-01 3.018334805965423584e-01 -3.719518184661865234e-01 -3.974582254886627197e-01 -2.728035449981689453e-01
1.854216307401657104e-01 1.278557777404785156e-01 1.632253453135490417e-02 -2.218071669340133667e-01 2.971710264682769775e-01 5.770525336265563965e-02 -8.712993264198303223e-01 2.213683873414993286e-01
-6.217107176780700684e-01 4.492916166782379150e-01 3.017492406070232391e-02 -4.730197489261627197e-01 2.232907563447952271e-01 -3.196165263652801514e-01 -1.353596001863479614e-01 -1.289141923189163208e-01
-3.590759336948394775e-01 4.683937728404998779e-01 7.014667987823486328e-02 -5.225571990013122559e-01 1.492921859025955200e-01 -4.402380585670471191e-01 -5.294744670391082764e-02 -3.934260904788970947e-01
-6.178014446049928665e-03 8.724638819694519043e-02 5.751742124557495117e-01 -3.376386761665344238e-01 4.581337571144104004e-01 -5.589611530303955078e-01 1.127014309167861938e-01 1.117980405688285828e-01
8.641222119331359863e-02 -1.297606229782104492e-01 3.757805824279785156e-01 -5.482680797576904297e-01 6.774652004241943359e-01 -1.465643942356109619e-01 -1.840533912181854248e-01 1.398940235376358032e-01
-2.873026728630065918e-01 6.079327464103698730e-01 6.336694359779357910e-01 -5.910628661513328552e-02 1.476696133613586426e-01 1.195152178406715393e-01 -2.476492524147033691e-01 -2.131293863058090210e-01
-3.148090466856956482e-02 8.353142738342285156e-01 3.315661549568176270e-01 -1.541420072317123413e-01 2.640166580677032471e-01 7.193014770746231079e-02 -8.636242151260375977e-02 -2.919348776340484619e-01
-1.893953084945678711e-01 3.767460882663726807e-01 -8.578900247812271118e-02 -4.076907038688659668e-02 4.746101796627044678e-01 -4.555645287036895752e-01 1.561730206012725830e-01 5.966457724571228027e-01
6.867153644561767578e-01 5.339568853378295898e-01 -4.857132956385612488e-02 -6.566341221332550049e-02 2.644428610801696777e-01 6.250287592411041260e-02 -3.867118656635284424e-01 -1.151448935270309448e-01
-1.484403461217880249e-01 7.602807879447937012e-01 3.259377181529998779e-01 -3.941707909107208252e-01 2.612487077713012695e-01 -2.227950282394886017e-02 6.483405828475952148e-03 2.637107968330383301e-01
-2.097691297531127930e-01 1.410343050956726074e-01 -1.230753958225250244e-01 2.665619850158691406e-01 4.815111160278320312e-01 1.332735419273376465e-01 -7.746649980545043945e-01 -1.352395024150609970e-02
1.995559334754943848e-01 3.161501884460449219e-01 -3.240518867969512939e-01 3.402845263481140137e-01 4.803481996059417725e-01 -3.178777396678924561e-01 -5.256169438362121582e-01 1.771144568920135498e-01
-2.320912629365921021e-01 -1.078756153583526611e-01 -1.557867880910634995e-02 -2.805793881416320801e-01 8.724405169486999512e-01 1.711849682033061981e-02 -1.660094559192657471e-01 2.579233646392822266e-01
9.282682090997695923e-02 6.987641006708145142e-02 6.235647797584533691e-01 -2.086227387189865112e-01 2.720479071140289307e-01 3.604110181331634521e-01 -5.644764900207519531e-01 1.777757704257965088e-01
-4.477703273296356201e-01 4.966798052191734314e-02 -1.099102199077606201e-01 -2.510485351085662842e-01 7.141400575637817383e-01 -1.368073821067810059e-01 -1.065659373998641968e-01 4.264509677886962891e-01
-2.574351429939270020e-01 4.494583606719970703e-01 -2.309205681085586548e-01 1.940962970256805420e-01 3.361212015151977539e-01 1.158074885606765747e-01 -6.835926175117492676e-01 -2.168618738651275635e-01
1.146967783570289612e-01 2.896517217159271240e-01 7.070343010127544403e-03 -4.429090917110443115e-01 3.038842082023620605e-01 -2.570991218090057373e-01 -4.691167473793029785e-01 -5.728979110717773438e-01
8.352892100811004639e-02 1.354648917913436890e-01 6.219673156738281250e-01 -1.578781306743621826e-01 3.476828336715698242e-01 -6.541591882705688477e-01 1.023516152054071426e-02 -1.182833760976791382e-01
-5.458130240440368652e-01 2.236147373914718628e-01 4.882035851478576660e-01 -6.114286929368972778e-02 3.185523152351379395e-01 -5.462692379951477051e-01 -2.837969735264778137e-02 -9.650150686502456665e-02
-1.886593177914619446e-02 -2.764615602791309357e-02 1.927147507667541504e-01 3.102757334709167480e-01 8.481623530387878418e-01 -2.876446247100830078e-01 -1.156465411186218262e-01 2.235550582408905029e-01
1.630559936165809631e-02 7.132069766521453857e-02 -2.315412759780883789e-01 1.838798820972442627e-01 5.888755321502685547e-01 1.482500135898590088e-01 -7.332361340522766113e-01 2.892423234879970551e-02
2.595334351062774658e-01 6.581354141235351562e-01 -4.477353990077972412e-01 8.313558250665664673e-02 3.733497560024261475e-01 -3.042176961898803711e-01 -2.212812751531600952e-01 -1.059140264987945557e-01
-3.832527399063110352e-01 6.868060231208801270e-01 -9.860303252935409546e-02 -4.002737402915954590e-01 3.437250852584838867e-01 -1.459126472473144531e-01 2.132994830608367920e-01 -1.629080325365066528e-01
-9.592101722955703735e-02 8.750010132789611816e-01 2.473146170377731323e-01 -1.820453703403472900e-01 -1.779432059265673161e-03 -3.571798801422119141e-01 -4.060097970068454742e-03 -5.718719214200973511e-02
5.729136466979980469e-01 2.207944542169570923e-01 -2.409282028675079346e-01 -3.255000114440917969e-01 4.132516384124755859e-01 -2.972369492053985596e-01 -3.384319245815277100e-01 2.921648025512695312e-01
-9.246300160884857178e-02 9.197714328765869141e-01 2.450903654098510742e-01 -8.022107928991317749e-02 7.838126271963119507e-02 -2.255743294954299927e-01 3.470097482204437256e-02 1.439957022666931152e-01
-1.077988818287849426e-01 5.946871638298034668e-01 5.623889565467834473e-01 1.097831525839865208e-03 2.403518259525299072e-01 -1.845689862966537476e-02 -3.362624719738960266e-02 -5.091205239295959473e-01
-2.880533933639526367e-01 8.079864382743835449e-01 2.680421769618988037e-01 1.748045533895492554e-02 8.140804618597030640e-02 -4.738618060946464539e-02 -3.988040983676910400e-01 -1.552848070859909058e-01
-4.449021816253662109e-01 2.284176796674728394e-01 -1.318223029375076294e-01 -7.286413013935089111e-02 4.372147321701049805e-01 -6.361421942710876465e-01 -2.212217599153518677e-01 2.871036231517791748e-01
4.567851722240447998e-01 2.700362801551818848e-01 1.000311300158500671e-01 1.251298338174819946e-01 7.616038322448730469e-01 -3.300463259220123291e-01 -2.534175477921962738e-02 -5.613258108496665955e-02
-3.076990544795989990e-01 6.054087877273559570e-01 8.688822388648986816e-03 -4.171967208385467529e-01 3.696381747722625732e-01 -1.722418935969471931e-03 -4.268655553460121155e-02 -4.756211340427398682e-01
-2.753664553165435791e-01 2.082974612712860107e-01 2.176269143819808960e-02 -1.215328127145767212e-01 4.465350210666656494e-01 -7.859862446784973145e-01 5.116035044193267822e-02 2.139077633619308472e-01
-1.520390063524246216e-01 6.485193967819213867e-01 -7.698284834623336792e-02 4.878334701061248779e-01 3.084748685359954834e-01 7.671669870615005493e-02 -4.519237875938415527e-01 8.438926935195922852e-02
4.212056994438171387e-01 4.024579524993896484e-01 -1.728793978691101074e-01 -2.872101068496704102e-01 2.279698252677917480e-01 -5.146078467369079590e-01 -2.876726686954498291e-01 3.856025636196136475e-01
5.988551378250122070e-01 5.691543221473693848e-01 7.586020976305007935e-02 1.299247592687606812e-01 1.797519475221633911e-01 -2.695264518260955811e-01 -3.510531187057495117e-01 2.580836415290832520e-01
-9.065877646207809448e-02 1.617813408374786377e-01 5.334896445274353027e-01 -3.567921519279479980e-01 2.441297620534896851e-01 -6.195919513702392578e-01 -1.570422500371932983e-01 2.924723625183105469e-01
1.250983923673629761e-01 6.532074213027954102e-01 -3.964612483978271484e-01 -1.248185187578201294e-01 1.910085827112197876e-01 -5.229257345199584961e-01 -2.495387643575668335e-01 1.127126514911651611e-01
4.553232192993164062e-01 4.463162720203399658e-01 -1.002417430281639099e-01 -1.523236483335494995e-01 5.934417843818664551e-01 3.797166347503662109e-01 -1.845433264970779419e-01 -1.726773083209991455e-01
1.053298264741897583e-02 8.926671147346496582e-01 2.830779850482940674e-01 -5.558846518397331238e-02 3.347197175025939941e-02 -3.341524004936218262e-01 4.478382691740989685e-02 7.090615481138229370e-02
2.659216225147247314e-01 4.314929842948913574e-01 -4.576450884342193604e-01 -1.333365440368652344e-01 6.696906089782714844e-01 1.371913701295852661e-01 -4.428816493600606918e-03 -2.203525155782699585e-01
1.564973592758178711e-01 3.628522455692291260e-01 1.865055859088897705e-01 -5.691784620285034180e-01 7.189388573169708252e-02 -4.769034385681152344e-01 -4.740944802761077881e-01 -1.665152907371520996e-01
3.628948703408241272e-02 5.968472957611083984e-01 -4.559399783611297607e-01 -4.180875420570373535e-01 4.725921452045440674e-01 -2.194106392562389374e-02 -5.697533953934907913e-03 1.895276308059692383e-01
1.381997913122177124e-01 5.434129834175109863e-01 4.653409719467163086e-01 -3.517683148384094238e-01 2.164071202278137207e-01 -2.557032108306884766e-01 1.328128427267074585e-01 -4.641813635826110840e-01
2.348273396492004395e-01 6.715299487113952637e-01 -2.517773807048797607e-01 -1.980814486742019653e-01 1.827675700187683105e-01 -5.180666446685791016e-01 -2.902595102787017822e-01 -7.230553030967712402e-02
1.287915110588073730e-01 7.331234216690063477e-01 -3.982055783271789551e-01 -1.502013504505157471e-01 4.467187523841857910e-01 -2.032490521669387817e-01 6.481839716434478760e-02 -1.405180841684341431e-01
1.499585062265396118e-01 2.628639638423919678e-01 -9.651883738115429878e-04 -2.805168628692626953e-01 2.187907844781875610e-01 -2.139261364936828613e-01 -7.955146431922912598e-01 -3.213208019733428955e-01
1.345366239547729492e-01 7.260508537292480469e-01 -1.710620820522308350e-01 1.096860319375991821e-01 5.929061174392700195e-01 6.412459909915924072e-02 2.377157211303710938e-01 3.603250905871391296e-02
-9.804866462945938110e-02 5.071362257003784180e-01 -3.233802616596221924e-01 4.593850076198577881e-01 4.044418632984161377e-01 -1.717593222856521606e-01 -4.720955789089202881e-01 -4.051183164119720459e-02
-1.587755084037780762e-01 1.069079339504241943e-01 6.485830545425415039e-01 -2.227481156587600708e-01 3.557999134063720703e-01 -5.862857103347778320e-01 -1.232393383979797363e-01 8.701621741056442261e-02
-2.492205649614334106e-01 7.329184412956237793e-01 3.505709767341613770e-01 9.318299591541290283e-02 1.742592751979827881e-01 -1.984200626611709595e-01 -8.237370848655700684e-02 -4.388785660266876221e-01
1.835679709911346436e-01 4.597533643245697021e-01 -3.207680583000183105e-01 -7.244092226028442383e-02 5.077942013740539551e-01 2.503106892108917236e-01 -3.472171723842620850e-01 -4.535632729530334473e-01
2.204055190086364746e-01 7.619321346282958984e-01 3.046038746833801270e-01 -2.601326704025268555e-01 2.352973073720932007e-01 -4.256505891680717468e-02 1.365389376878738403e-01 3.668906986713409424e-01
-6.015060469508171082e-02 4.706273674964904785e-01 4.186943471431732178e-01 -4.460183084011077881e-01 1.862719357013702393e-01 -1.277581453323364258e-01 -3.464581966400146484e-01 -4.791678488254547119e-01
-4.051852971315383911e-02 5.295945405960083008e-01 3.981329798698425293e-01 -3.110620379447937012e-01 -3.517598146572709084e-03 -4.377155005931854248e-01 -3.849334120750427246e-01 -3.504816591739654541e-01
-2.747424840927124023e-01 2.927296459674835205e-01 4.667284190654754639e-01 -7.012940943241119385e-02 2.838726937770843506e-01 -7.054966688156127930e-01 1.173300594091415405e-01 -1.549091488122940063e-01
3.166426122188568115e-01 8.264134526252746582e-01 -1.759498268365859985e-01 -1.266032606363296509e-01 3.281148076057434082e-01 -2.045099884271621704e-01 -7.973688188940286636e-04 -1.425035148859024048e-01
3.138783872127532959e-01 4.168270230293273926e-01 9.456589818000793457e-02 -4.544842839241027832e-01 3.575317561626434326e-01 -3.608218133449554443e-01 -9.661795943975448608e-02 -4.948539435863494873e-01
-1.617471128702163696e-02 1.326305568218231201e-01 2.122786939144134521e-01 -3.750063180923461914e-01 2.157236188650131226e-01 -4.186705052852630615e-01 -6.267639398574829102e-01 -4.263812005519866943e-01
1.443735808134078979e-01 1.045725569128990173e-01 1.608093827962875366e-01 -5.497713685035705566e-01 2.799334228038787842e-01 -3.617367446422576904e-01 -5.219442248344421387e-01 -3.980838060379028320e-01
-1.620062440633773804e-01 2.792365252971649170e-01 -4.910621345043182373e-01 8.391926437616348267e-02 4.873307943344116211e-01 -3.864319324493408203e-01 -5.038266181945800781e-01 8.327277004718780518e-02
3.252121210098266602e-01 7.363234758377075195e-01 8.682526648044586182e-02 -1.850328296422958374e-01 3.554523885250091553e-01 1.379516720771789551e-01 -3.395301057025790215e-03 4.060792326927185059e-01
-1.190606057643890381e-01 5.287176966667175293e-01 4.366618990898132324e-01 -5.154747366905212402e-01 1.824662983417510986e-01 -1.742879301309585571e-01 -1.586249917745590210e-01 -4.013253748416900635e-01
-5.485454797744750977e-01 5.936662480235099792e-02 2.083046138286590576e-01 -2.480004131793975830e-01 6.246178746223449707e-01 -4.259524345397949219e-01 3.893300518393516541e-02 1.325884014368057251e-01
-2.167166322469711304e-01 2.262420356273651123e-01 6.696634888648986816e-01 -6.185804307460784912e-02 3.221553266048431396e-01 3.647284507751464844e-01 -4.510354101657867432e-01 9.658730775117874146e-02
2.329101711511611938e-01 2.686472535133361816e-01 -2.360167354345321655e-01 -3.878958821296691895e-01 2.767621874809265137e-01 -5.010868906974792480e-01 -4.349391460418701172e-01 3.880164921283721924e-01
-3.020703494548797607e-01 1.640691012144088745e-01 -3.675561845302581787e-01 -6.583240032196044922e-01 4.319939613342285156e-01 -1.555571556091308594e-01 -2.751818597316741943e-01 -1.637220680713653564e-01
-4.216707870364189148e-02 2.368552833795547485e-01 4.893693625926971436e-01 -2.926297783851623535e-01 9.597346931695938110e-02 -1.405284404754638672e-01 -7.654904127120971680e-01 -4.552068933844566345e-02
-1.958477795124053955e-01 -4.243591800332069397e-02 5.466430261731147766e-02 3.086471557617187500e-01 7.651110887527465820e-01 -3.946412801742553711e-01 -3.470548391342163086e-01 2.806365024298429489e-03
1.673867851495742798e-01 6.957990527153015137e-01 3.512313663959503174e-01 -2.733490765094757080e-01 -8.593436330556869507e-02 -3.111495077610015869e-01 -3.779076635837554932e-01 -2.067591696977615356e-01
3.750207722187042236e-01 2.440969049930572510e-01 -1.139230951666831970e-01 -3.627520501613616943e-01 3.822511434555053711e-01 -4.909891486167907715e-01 -1.594688743352890015e-01 4.925364255905151367e-01
-1.474270820617675781e-01 7.497214674949645996e-01 3.354731500148773193e-01 -3.190137073397636414e-02 6.759221106767654419e-02 6.153659150004386902e-02 -5.351332426071166992e-01 -8.888198435306549072e-02
-1.429519951343536377e-01 4.137209653854370117e-01 2.842651307582855225e-01 -4.980350434780120850e-01 1.253765523433685303e-01 -1.078386828303337097e-01 -6.602103114128112793e-01 -1.277811825275421143e-01
1.286428719758987427e-01 6.486597657203674316e-01 -6.957872956991195679e-02 -1.584787219762802124e-01 1.216600164771080017e-01 -2.607742547988891602e-01 -1.056746467947959900e-01 6.623921394348144531e-01
-1.159985512495040894e-01 2.437247335910797119e-01 5.086538791656494141e-01 -4.931723475456237793e-01 4.421858489513397217e-01 3.135599493980407715e-01 -3.452678322792053223e-01 1.101677492260932922e-01
9.316541999578475952e-02 6.638524532318115234e-01 1.760078370571136475e-01 3.496459424495697021e-01 2.810070812702178955e-01 -1.957164853811264038e-01 -2.821477055549621582e-01 4.477854967117309570e-01
8.823592215776443481e-02 7.987843453884124756e-02 2.154823541641235352e-01 -1.897572129964828491e-01 2.953464984893798828e-01 1.215491220355033875e-01 -8.460781574249267578e-01 -2.924745976924896240e-01
-2.024600505828857422e-01 5.847851634025573730e-01 -2.517726086080074310e-02 6.026591062545776367e-01 3.217861950397491455e-01 -2.209657579660415649e-01 -3.157342970371246338e-01 3.382520005106925964e-02
1.010206639766693115e-01 5.504887104034423828e-01 5.018104910850524902e-01 -4.045398235321044922e-01 -5.366593226790428162e-02 -3.291461169719696045e-01 -3.840760886669158936e-01 -1.120672374963760376e-01
-3.530928492546081543e-01 6.650403738021850586e-01 3.369012176990509033e-01 -2.295444905757904053e-01 -4.580549150705337524e-02 -2.417495250701904297e-01 -4.538250267505645752e-01 -1.885231956839561462e-02
1.682720333337783813e-02 5.892900228500366211e-01 6.703670024871826172e-01 -2.136664092540740967e-01 -4.581083729863166809e-02 -1.502761095762252808e-01 -3.630879223346710205e-01 2.990918792784214020e-02
4.895956218242645264e-01 3.129764795303344727e-01 -2.126771062612533569e-01 -2.536637187004089355e-01 3.810118436813354492e-01 -4.723280668258666992e-01 -2.046413868665695190e-01 3.776545226573944092e-01
3.134044408798217773e-01 2.072110176086425781e-01 -3.978780005127191544e-03 2.689473628997802734e-01 4.825864434242248535e-01 -6.016067862510681152e-01 -4.140825867652893066e-01 1.421549320220947266e-01
-7.203868627548217773e-01 4.594986438751220703e-01 -1.728382408618927002e-01 -2.074614912271499634e-01 3.000130057334899902e-01 -1.186869218945503235e-01 -2.553107738494873047e-01 1.664703041315078735e-01
3.037913143634796143e-01 6.674267053604125977e-01 -2.172810286283493042e-01 2.604175508022308350e-01 2.954793274402618408e-01 -2.278765141963958740e-01 -4.200963079929351807e-01 1.775036603212356567e-01
1.132189109921455383e-01 3.048419058322906494e-01 1.902758479118347168e-01 -6.239975094795227051e-01 8.362291008234024048e-02 -4.541243910789489746e-01 -4.255242943763732910e-01 -2.727316617965698242e-01
2.486795336008071899e-01 2.062033414840698242e-01 -1.012444868683815002e-01 -4.240047633647918701e-01 3.656019270420074463e-01 -5.115879774093627930e-01 -2.096081972122192383e-01 5.160286426544189453e-01
1.149765476584434509e-01 1.578903757035732269e-02 1.839451789855957031e-01 3.817550539970397949e-01 7.784554362297058105e-01 -2.978318929672241211e-01 -1.785729378461837769e-01 2.835021913051605225e-01
-2.947049438953399658e-01 4.429469108581542969e-01 -1.223206967115402222e-01 -9.427476674318313599e-02 3.746612071990966797e-01 -6.213854551315307617e-01 -2.961502410471439362e-02 -4.070983827114105225e-01
8.793440461158752441e-02 6.355954408645629883e-01 -2.108374834060668945e-01 3.045944124460220337e-02 7.585423439741134644e-02 -4.903120398521423340e-01 -5.330535173416137695e-01 1.122501045465469360e-01
8.212138712406158447e-02 6.119441390037536621e-01 6.635227799415588379e-01 -2.079509049654006958e-01 8.492735773324966431e-02 -1.712613701820373535e-01 -2.934126555919647217e-01 -1.124285012483596802e-01
-5.256189107894897461e-01 1.719494462013244629e-01 -6.754036876372992992e-04 -3.918841183185577393e-01 3.715520501136779785e-01 -5.539932847023010254e-01 -1.708140671253204346e-01 -2.577746212482452393e-01
1.882289946079254150e-01 1.161454319953918457e-01 2.071578204631805420e-01 3.209114670753479004e-01 7.284095883369445801e-01 -5.102846026420593262e-01 -5.076114460825920105e-02 1.078613847494125366e-01
-1.942259371280670166e-01 -3.698871703818440437e-03 3.312457799911499023e-01 2.898062169551849365e-01 7.519527077674865723e-01 -3.044952452182769775e-01 -1.515695601701736450e-01 -2.956815659999847412e-01
3.643266260623931885e-01 2.796081006526947021e-01 1.184234842658042908e-01 -1.664595454931259155e-01 1.449252963066101074e-01 -1.896144002676010132e-01 -8.263295292854309082e-01 8.703489601612091064e-02
-3.291804790496826172e-01 2.346874773502349854e-01 2.743254601955413818e-01 -5.336932539939880371e-01 2.766627073287963867e-01 -2.446295768022537231e-01 -4.640259444713592529e-01 -3.532323539257049561e-01
4.845958575606346130e-02 1.449663639068603516e-01 2.767353057861328125e-01 -5.486847758293151855e-01 2.038877606391906738e-01 -3.922782242298126221e-01 -5.366156101226806641e-01 -3.399856984615325928e-01
2.456001937389373779e-02 9.206938147544860840e-01 2.017443478107452393e-01 -7.510910928249359131e-02 2.139467746019363403e-02 -2.884663641452789307e-01 -6.866122782230377197e-02 1.303561478853225708e-01
4.361473023891448975e-01 5.801477432250976562e-01 -2.005888894200325012e-02 -5.231428742408752441e-01 2.435014843940734863e-01 -1.044371873140335083e-01 2.201740443706512451e-02 3.583828806877136230e-01
-4.692673683166503906e-01 -1.331749558448791504e-01 3.776912987232208252e-01 -1.274341344833374023e-01 6.800339221954345703e-01 -1.289921253919601440e-01 -3.198650777339935303e-01 -1.475254148244857788e-01
3.321909606456756592e-01 4.559091031551361084e-01 1.371574550867080688e-01 -4.270006716251373291e-01 4.697918295860290527e-01 1.598538309335708618e-01 8.082858473062515259e-02 4.773507118225097656e-01
4.407882690429687500e-02 -1.391835659742355347e-01 -7.960316538810729980e-02 -3.221561312675476074e-01 8.530218005180358887e-01 -1.109429225325584412e-01 -2.361850440502166748e-01 2.698633372783660889e-01
1.422251611948013306e-01 2.585972249507904053e-01 5.248657464981079102e-01 -2.547971010208129883e-01 3.567491471767425537e-01 4.168254137039184570e-01 -3.823845088481903076e-01 3.539248704910278320e-01
-3.281963169574737549e-01 3.005584478378295898e-01 -1.708693355321884155e-01 5.141218658536672592e-03 3.022987842559814453e-01 -8.101252466440200806e-02 -7.174960374832153320e-01 -3.999760150909423828e-01
-3.341246843338012695e-01 3.112591505050659180e-01 2.688679695129394531e-01 -5.842929482460021973e-01 2.493889629840850830e-01 7.659859955310821533e-02 -4.666924178600311279e-01 -3.031932115554809570e-01
-1.937314718961715698e-01 -1.926729083061218262e-02 2.461761832237243652e-01 4.452212154865264893e-01 8.047869205474853516e-01 -5.982167087495326996e-03 -2.334286570549011230e-01 -3.264134377241134644e-02
-1.344659328460693359e-01 7.161185741424560547e-01 -1.183204427361488342e-01 -1.504678875207901001e-01 3.151705563068389893e-01 1.488543301820755005e-01 -2.876112759113311768e-01 -4.777473509311676025e-01
1.305958628654479980e-01 4.922332167625427246e-01 6.182619929313659668e-01 -5.067538619041442871e-01 2.552933096885681152e-01 1.230452507734298706e-01 -1.022135093808174133e-01 1.041227355599403381e-01
-4.721010848879814148e-02 4.364772140979766846e-01 5.228775739669799805e-01 -2.885336279869079590e-01 1.278474032878875732e-01 -2.294803410768508911e-01 -4.375107288360595703e-01 -4.361015856266021729e-01
-1.708751171827316284e-01 4.461018145084381104e-01 -1.130595356225967407e-01 -1.270821541547775269e-01 2.486233264207839966e-01 -8.252358436584472656e-01 1.696493360213935375e-03 -5.652617197483778000e-03
-6.720847487449645996e-01 3.617149889469146729e-01 -1.622245758771896362e-01 -3.847777247428894043e-01 2.995971441268920898e-01 -1.947353184223175049e-01 -3.396855890750885010e-01 -5.201190710067749023e-03
3.637962043285369873e-01 1.288660168647766113e-01 -1.395195443183183670e-02 2.806376218795776367e-01 6.373154520988464355e-01 -7.318720966577529907e-02 -5.997507572174072266e-01 -2.941846475005149841e-02
-3.952369689941406250e-01 7.315308451652526855e-01 3.073599636554718018e-01 -2.149862498044967651e-01 9.258624911308288574e-02 -3.175735101103782654e-02 -3.039208948612213135e-01 -2.569287121295928955e-01
-1.381103694438934326e-01 2.835881710052490234e-01 3.959556221961975098e-01 -2.941016256809234619e-01 6.489823460578918457e-01 4.446053802967071533e-01 8.206958323717117310e-02 -1.778744906187057495e-01
1.284966170787811279e-01 7.500307559967041016e-01 -3.817862868309020996e-01 -2.177627533674240112e-01 4.533737897872924805e-01 6.051814556121826172e-02 -8.380117267370223999e-02 -1.073700264096260071e-01
-5.663909316062927246e-01 6.217323616147041321e-02 -3.418510034680366516e-02 -1.885660439729690552e-01 7.274624705314636230e-01 2.240104787051677704e-02 -6.479957699775695801e-02 3.235857486724853516e-01
-8.268194645643234253e-02 6.140149831771850586e-01 -1.801356673240661621e-01 -4.477043747901916504e-01 4.256024658679962158e-01 -3.359252512454986572e-01 2.564631700515747070e-01 -1.533130705356597900e-01
-3.366500735282897949e-01 2.806063294410705566e-01 1.378446966409683228e-01 -4.166463017463684082e-01 2.955669462680816650e-01 -3.243707418441772461e-01 -3.865765631198883057e-01 -5.227944254875183105e-01
7.806970924139022827e-02 9.066650271415710449e-01 2.875053882598876953e-01 -8.100403100252151489e-02 1.287673860788345337e-01 -2.470735013484954834e-01 3.754748404026031494e-02 6.005408242344856262e-02
3.562061116099357605e-02 8.910567760467529297e-01 3.473557531833648682e-01 -1.688633859157562256e-01 1.473252326250076294e-01 1.162264645099639893e-01 -1.386898308992385864e-01 3.361856564879417419e-02
2.006466388702392578e-01 2.686148695647716522e-02 5.524574518203735352e-01 -1.687669456005096436e-01 2.486836910247802734e-01 7.648773491382598877e-02 -7.111248970031738281e-01 2.278928905725479126e-01
1.576652824878692627e-01 2.149597108364105225e-01 -4.878380894660949707e-01 -2.861710488796234131e-01 7.024832963943481445e-01 -1.846403479576110840e-01 -1.945694684982299805e-01 2.088585942983627319e-01
-3.196120262145996094e-01 3.086915314197540283e-01 3.509063422679901123e-01 1.321544051170349121e-01 4.295040071010589600e-01 -6.890394687652587891e-01 4.000043496489524841e-02 3.329454734921455383e-02
5.931433662772178650e-02 8.497089147567749023e-01 3.084101974964141846e-01 -9.307935833930969238e-02 1.648598313331604004e-01 -3.025638461112976074e-01 1.767314970493316650e-01 1.440079808235168457e-01
-1.438388526439666748e-01 5.962587594985961914e-01 3.807745575904846191e-01 -4.198895990848541260e-01 -2.387787448242306709e-03 -2.449248582124710083e-01 -4.877482354640960693e-01 -6.780221313238143921e-02
-1.715036183595657349e-01 7.951203733682632446e-02 7.201951146125793457e-01 -3.750202357769012451e-01 3.730909228324890137e-01 -3.337985873222351074e-01 -1.397750824689865112e-01 1.865145564079284668e-01
-9.499224275350570679e-02 1.618410050868988037e-01 1.933455765247344971e-01 -2.273468524217605591e-01 1.778002828359603882e-01 -2.109986841678619385e-01 -8.918145298957824707e-01 -6.517913937568664551e-02
1.695961803197860718e-01 6.865754723548889160e-01 1.304963380098342896e-01 5.506313219666481018e-02 6.782882213592529297e-01 -1.528244558721780777e-02 1.342634856700897217e-01 -3.814428672194480896e-02
-5.995896458625793457e-01 9.716624766588211060e-02 1.334084123373031616e-01 -2.821119129657745361e-01 2.847695350646972656e-01 -2.997590005397796631e-01 -5.692665576934814453e-01 1.966027170419692993e-01
-1.085677221417427063e-01 7.616196870803833008e-01 1.921331733465194702e-01 3.971618413925170898e-01 4.030085802078247070e-01 8.272243291139602661e-02 -9.105941653251647949e-02 -1.895918548107147217e-01
-1.190237700939178467e-01 6.434539556503295898e-01 1.925562918186187744e-01 -3.172110319137573242e-01 8.291759341955184937e-02 -6.011950969696044922e-01 1.143317762762308121e-02 -2.562381923198699951e-01
-1.874373853206634521e-02 1.442013401538133621e-02 8.770367503166198730e-02 2.733159363269805908e-01 6.837617158889770508e-01 -5.657084584236145020e-01 -3.499408364295959473e-01 -8.385953307151794434e-02
5.556946396827697754e-01 3.607363700866699219e-01 -5.612834542989730835e-02 -3.769827485084533691e-01 2.309231460094451904e-01 -3.190506100654602051e-01 -2.366561442613601685e-01 4.524173736572265625e-01
-1.780517250299453735e-01 6.127206087112426758e-01 3.612214922904968262e-01 -3.718376457691192627e-01 -4.563983064144849777e-03 -3.450023233890533447e-01 -4.199537932872772217e-01 -1.694639772176742554e-01
8.652099221944808960e-02 6.312455981969833374e-02 3.687632083892822266e-01 3.333142399787902832e-01 6.199061870574951172e-01 -2.779080271720886230e-01 -3.214644491672515869e-01 -4.202247560024261475e-01
1.121294423937797546e-01 4.950448572635650635e-01 4.397057890892028809e-01 -3.289875984191894531e-01 -1.989906840026378632e-02 -2.530860900878906250e-01 -5.660258531570434570e-01 -2.365369498729705811e-01
-3.981008827686309814e-01 4.651552736759185791e-01 -1.145050451159477234e-01 1.634349301457405090e-02 5.620694756507873535e-01 -4.054832458496093750e-01 -2.455622106790542603e-01 2.666986882686614990e-01
-1.824744492769241333e-01 4.599436819553375244e-01 4.022406339645385742e-01 -4.828864037990570068e-01 1.275854855775833130e-01 -2.513609528541564941e-01 -5.221136212348937988e-01 -9.008264541625976562e-02
-1.415819078683853149e-01 3.454346358776092529e-01 1.241109706461429596e-02 -6.665471196174621582e-01 1.656900197267532349e-01 -4.153038859367370605e-01 -4.048680961132049561e-01 -2.287828624248504639e-01
2.015881985425949097e-01 5.802177786827087402e-01 -3.966050744056701660e-01 -2.315980046987533569e-01 5.714724063873291016e-01 -1.838999800384044647e-02 1.192146837711334229e-01 2.657918632030487061e-01
1.082229241728782654e-02 1.925547719001770020e-01 -1.617209799587726593e-02 -6.947571635246276855e-01 3.020058572292327881e-01 -3.586317300796508789e-01 -3.977723419666290283e-01 -3.190759420394897461e-01
-4.667160809040069580e-01 1.361952275037765503e-01 1.906889677047729492e-01 -1.658051311969757080e-01 6.688095927238464355e-01 -3.214035928249359131e-01 -6.805779784917831421e-02 3.801773190498352051e-01
-1.109576448798179626e-01 4.714501798152923584e-01 4.157249629497528076e-01 -7.795344293117523193e-02 2.972417697310447693e-02 -5.120251327753067017e-03 -7.448158860206604004e-01 1.756667047739028931e-01
-5.496767163276672363e-02 9.923783689737319946e-02 5.233937874436378479e-02 -4.158789515495300293e-01 3.610143363475799561e-01 -3.265946805477142334e-01 -5.340522527694702148e-01 -5.377996563911437988e-01
-1.088769659399986267e-01 1.577082276344299316e-01 -7.385830581188201904e-02 -4.011743068695068359e-01 3.561561703681945801e-01 -4.084195494651794434e-01 -6.165586113929748535e-01 -3.508274555206298828e-01
9.255558997392654419e-02 2.569757401943206787e-01 -2.196835428476333618e-01 -7.684372663497924805e-01 4.177120625972747803e-01 -8.311857283115386963e-02 -2.414956837892532349e-01 2.166285663843154907e-01
-3.684007823467254639e-01 5.971236824989318848e-01 5.190927982330322266e-01 -3.684560582041740417e-02 1.751245260238647461e-01 -1.882386505603790283e-01 -1.529140919446945190e-01 -3.839583396911621094e-01
-8.449597656726837158e-02 -4.134325683116912842e-02 -4.496962577104568481e-02 2.667249441146850586e-01 9.408096075057983398e-01 -9.723841398954391479e-02 -1.529703736305236816e-01 -2.929908689111471176e-03
-2.480110973119735718e-01 2.753829061985015869e-01 -1.886824965476989746e-01 -2.361761406064033508e-02 3.050142228603363037e-01 5.818282440304756165e-02 -7.963986992835998535e-01 -3.095574080944061279e-01
-3.814146518707275391e-01 4.839177429676055908e-01 6.541670560836791992e-01 1.719630807638168335e-01 1.338534802198410034e-01 -4.280588030815124512e-02 -3.225358128547668457e-01 -1.976413577795028687e-01
3.726144433021545410e-01 7.771809101104736328e-01 3.604742586612701416e-01 -1.311210691928863525e-01 2.827332019805908203e-01 -1.529149562120437622e-01 6.057948991656303406e-02 5.498117208480834961e-02
-2.181893587112426758e-02 6.934753060340881348e-01 -1.676620393991470337e-01 -1.790233254432678223e-01 1.497321128845214844e-01 -5.915972590446472168e-01 -2.623299956321716309e-01 1.312702149152755737e-01
-1.735728830099105835e-01 5.284283757209777832e-01 9.309297800064086914e-02 -2.229011505842208862e-01 2.907964214682579041e-02 -3.324427604675292969e-01 -6.786901950836181641e-01 -2.455616742372512817e-01
