# Supplementary material for: Where is your field going? A machine learning approach to study the relative motion of the domains of physics
Source: PLoS One. 2020 Jun 18;15(6):e0233997. doi: 10.1371/journal.pone.0233997 (PMC7302634; doi:10.1371/journal.pone.0233997)
Supplement: S14 Data — (ZIP) [file pone.0233997.s014.zip › 13/Pacs4Run_13_VS_500_embeddings1991-1995ED8.txt]

1.771292388439178467e-01 -3.319604992866516113e-01 2.525511980056762695e-01 -7.657399773597717285e-01 -3.057536110281944275e-02 2.868427932262420654e-01 5.625482648611068726e-02 -3.491553962230682373e-01
-8.240496367216110229e-02 8.207733929157257080e-02 4.700109362602233887e-02 -8.381046652793884277e-01 1.777320802211761475e-01 2.809455990791320801e-01 7.182583212852478027e-02 4.076347947120666504e-01
-2.466759532690048218e-01 -2.800176143646240234e-01 2.831751406192779541e-01 -4.308275878429412842e-01 5.389869809150695801e-01 3.819097280502319336e-01 -3.969051837921142578e-01 -3.232325613498687744e-02
2.469857782125473022e-01 -3.095477819442749023e-01 -2.719715237617492676e-01 -8.113737702369689941e-01 -2.803264856338500977e-01 4.128088057041168213e-02 1.029607430100440979e-01 1.414016485214233398e-01
8.565330505371093750e-02 1.829109340906143188e-01 -1.384893655776977539e-01 -6.141823530197143555e-01 2.063225954771041870e-01 6.346856951713562012e-01 -1.660080044530332088e-03 -3.426517546176910400e-01
-6.128192543983459473e-01 -1.429875642061233521e-01 2.373161353170871735e-02 -4.590069651603698730e-01 5.353899002075195312e-01 3.205954730510711670e-01 2.212012000381946564e-02 5.332530289888381958e-02
-2.216619998216629028e-01 -5.934600234031677246e-01 7.448629289865493774e-02 -6.632362604141235352e-01 -1.733561605215072632e-01 -1.459093540906906128e-01 -1.189439073204994202e-01 2.962282598018646240e-01
9.411479532718658447e-02 -2.667029500007629395e-01 2.793929576873779297e-01 -7.684624195098876953e-01 2.573854625225067139e-01 6.336824153549969196e-04 -4.273497164249420166e-01 -5.041500180959701538e-02
-3.249782323837280273e-01 4.530232399702072144e-02 -2.728114724159240723e-01 -8.373712301254272461e-01 -1.451935172080993652e-01 2.990258932113647461e-01 1.990996487438678741e-02 -7.633008062839508057e-02
-2.008094824850559235e-02 -3.621519729495048523e-02 5.632323622703552246e-01 -2.528658211231231689e-01 4.779684841632843018e-01 5.962436199188232422e-01 -9.977463632822036743e-02 -1.523092687129974365e-01
-5.599935054779052734e-01 -4.387432709336280823e-02 4.906506240367889404e-01 -3.601870834827423096e-01 2.235205024480819702e-01 2.962193787097930908e-01 1.901577860116958618e-01 3.743558228015899658e-01
-4.125379025936126709e-01 3.734637424349784851e-02 5.245472192764282227e-01 -4.707401990890502930e-01 3.060799539089202881e-01 3.713941276073455811e-01 2.520912326872348785e-02 3.153057694435119629e-01
3.127600550651550293e-01 -5.195992588996887207e-01 2.994097769260406494e-01 -4.030409455299377441e-01 -3.699369132518768311e-01 2.882260382175445557e-01 1.430588215589523315e-01 3.737864494323730469e-01
-2.306384891271591187e-01 -3.083970844745635986e-01 1.904060840606689453e-01 -5.739377737045288086e-01 5.497824549674987793e-01 1.157384738326072693e-01 -3.766710162162780762e-01 -1.688221395015716553e-01
6.013790611177682877e-03 -3.555313050746917725e-01 -2.024047635495662689e-02 -7.890787720680236816e-01 -2.524343729019165039e-01 3.188192844390869141e-02 -4.132139980792999268e-01 -1.225599721074104309e-01
-5.733538866043090820e-01 3.303889185190200806e-02 2.719402909278869629e-01 -4.552160501480102539e-01 -4.834790527820587158e-02 5.786790847778320312e-01 -1.666404753923416138e-01 -1.549987643957138062e-01
-3.601369559764862061e-01 -3.929798677563667297e-02 1.410980820655822754e-01 -4.754599332809448242e-01 -3.562976792454719543e-02 7.105369567871093750e-01 1.048439815640449524e-01 3.250565826892852783e-01
-6.053621172904968262e-01 1.278159320354461670e-01 1.881210952997207642e-01 -5.037724971771240234e-01 1.109117567539215088e-01 1.166927665472030640e-01 9.218566119670867920e-02 -5.418548583984375000e-01
-6.045363545417785645e-01 -5.260237678885459900e-02 2.268049418926239014e-01 -3.367819190025329590e-01 -1.355907320976257324e-01 6.331619620323181152e-01 -9.445618093013763428e-02 -1.967367231845855713e-01
2.461726814508438110e-01 -1.541965734213590622e-02 3.000063896179199219e-01 -7.458226680755615234e-01 -1.999480277299880981e-01 4.368153959512710571e-02 3.235773444175720215e-01 3.825130760669708252e-01
-5.512011647224426270e-01 5.501937493681907654e-02 1.196746453642845154e-01 -7.648629546165466309e-01 -5.634053051471710205e-02 2.657529711723327637e-01 -1.670210808515548706e-02 1.404816061258316040e-01
-1.563878655433654785e-01 1.915037781000137329e-01 4.892688989639282227e-01 -5.685001015663146973e-01 -1.693643033504486084e-01 5.831313729286193848e-01 -7.195468991994857788e-02 4.887467622756958008e-02
-2.718419730663299561e-01 4.952950030565261841e-02 1.885149180889129639e-01 -6.571314930915832520e-01 -2.719988524913787842e-01 5.675721764564514160e-01 -6.861332058906555176e-02 2.354991734027862549e-01
-4.401240348815917969e-01 -2.385419793426990509e-02 -3.310346743091940880e-03 -6.272625327110290527e-01 8.971280418336391449e-03 6.067612767219543457e-01 -5.574132129549980164e-02 2.022515237331390381e-01
-8.270777463912963867e-01 -1.573153734207153320e-01 2.063808292150497437e-01 -3.893549442291259766e-01 -9.265438467264175415e-02 2.847246229648590088e-01 3.580524027347564697e-02 -7.790374755859375000e-02
1.186423748731613159e-02 2.881835699081420898e-01 2.181792259216308594e-02 -6.206953525543212891e-01 3.669513463973999023e-01 5.726548433303833008e-01 1.839932799339294434e-01 -1.860926598310470581e-01
-3.294195830821990967e-01 1.392351686954498291e-01 7.186495512723922729e-02 -8.962250947952270508e-01 -1.978071630001068115e-01 1.300139427185058594e-01 1.971405930817127228e-02 8.539513498544692993e-02
-3.323878347873687744e-01 -6.248367428779602051e-01 -6.903213262557983398e-02 -3.790942728519439697e-01 3.861415386199951172e-01 6.578525528311729431e-03 4.478383660316467285e-01 -3.019369952380657196e-02
1.560022830963134766e-01 -7.296661734580993652e-01 1.898939460515975952e-01 -3.560746610164642334e-01 4.590618610382080078e-01 -6.646319292485713959e-03 2.637213468551635742e-01 -8.416541852056980133e-03
-7.606025040149688721e-02 1.856167465448379517e-01 4.353651106357574463e-01 -6.229720711708068848e-01 -5.237462744116783142e-02 4.134039878845214844e-01 1.827952861785888672e-01 4.184068143367767334e-01
-5.109663009643554688e-01 -2.352574616670608521e-01 7.834874838590621948e-02 -4.264318943023681641e-01 -6.138431653380393982e-02 6.403647661209106445e-01 -6.379478424787521362e-02 2.787110507488250732e-01
-3.201808929443359375e-01 1.052025258541107178e-01 -9.310379624366760254e-02 -5.297973752021789551e-01 2.367131263017654419e-01 4.969228506088256836e-01 4.853559732437133789e-01 2.419241219758987427e-01
-2.525489032268524170e-01 3.050933778285980225e-01 5.559045076370239258e-01 -4.678464829921722412e-01 -1.066236719489097595e-01 5.372135043144226074e-01 1.225699335336685181e-01 1.538118068128824234e-02
-3.917636573314666748e-01 -5.856274962425231934e-01 -8.306882530450820923e-02 -5.030933022499084473e-01 3.979192376136779785e-01 -1.710078269243240356e-01 2.236947268247604370e-01 7.704295963048934937e-02
-6.093658208847045898e-01 1.090232506394386292e-01 5.254276990890502930e-01 -4.273851513862609863e-01 -2.044601291418075562e-01 2.989038527011871338e-01 1.196554154157638550e-01 -1.122061237692832947e-01
-3.107474148273468018e-01 -6.556231379508972168e-01 4.609356522560119629e-01 -3.698989748954772949e-02 -2.249726057052612305e-01 2.970275580883026123e-01 3.476510643959045410e-01 8.067912422120571136e-03
-5.199418663978576660e-01 -4.230798780918121338e-01 -6.451547145843505859e-02 -5.334830284118652344e-01 3.831866979598999023e-01 -2.204225212335586548e-01 2.544326484203338623e-01 -4.175637289881706238e-02
-4.765375554561614990e-01 1.876802765764296055e-03 1.805076561868190765e-02 -8.339186906814575195e-01 -1.016948148608207703e-01 1.833137422800064087e-01 -1.034586355090141296e-01 1.500423550605773926e-01
-2.898678779602050781e-01 -4.468467235565185547e-01 -7.328305393457412720e-02 -5.162719488143920898e-01 9.708159416913986206e-02 -1.415822207927703857e-01 2.271755635738372803e-01 -6.027590036392211914e-01
-4.529955983161926270e-01 -4.431931376457214355e-01 4.786356985569000244e-01 -2.175032794475555420e-01 -2.502427697181701660e-01 8.047657320275902748e-04 4.838348031044006348e-01 -1.589239239692687988e-01
-3.485126048326492310e-02 3.273590654134750366e-02 2.517972290515899658e-01 -4.457477033138275146e-01 3.541742265224456787e-01 7.369497418403625488e-01 -2.145538479089736938e-01 -1.450971961021423340e-01
-5.874280333518981934e-01 -4.842139482498168945e-01 -6.027668714523315430e-02 -5.496222376823425293e-01 1.309645622968673706e-01 1.022699922323226929e-01 -1.380582004785537720e-01 2.609142363071441650e-01
2.526677958667278290e-02 3.277225792407989502e-01 2.113775759935379028e-01 -7.155351638793945312e-01 -1.997274160385131836e-01 2.919974029064178467e-01 4.195224940776824951e-01 1.847594976425170898e-01
-2.967382967472076416e-01 -5.104279518127441406e-02 9.530085325241088867e-02 -4.919691681861877441e-01 1.209355145692825317e-01 7.684454917907714844e-01 -5.986999720335006714e-02 2.225013077259063721e-01
2.666075341403484344e-02 3.392126262187957764e-01 2.763242274522781372e-02 -6.881185173988342285e-01 3.559589982032775879e-01 4.331755042076110840e-01 2.443714886903762817e-01 -1.894417852163314819e-01
-5.604058504104614258e-01 -1.485287994146347046e-01 4.803204834461212158e-01 -3.824265301227569580e-01 3.931857049465179443e-01 3.288106322288513184e-01 -1.010401621460914612e-01 1.183473989367485046e-01
-3.468142449855804443e-01 1.889724731445312500e-01 5.499750375747680664e-03 -9.061190485954284668e-01 -4.567801207304000854e-02 1.105829328298568726e-01 8.865856379270553589e-02 2.742252126336097717e-02
-4.853975027799606323e-02 2.685444653034210205e-01 3.152897655963897705e-01 -6.266524791717529297e-01 -2.723449766635894775e-01 3.937982916831970215e-01 3.594507575035095215e-01 2.738121449947357178e-01
2.492534369230270386e-02 -7.277252674102783203e-01 -9.830277413129806519e-02 -2.696933746337890625e-01 2.318084090948104858e-01 1.806119084358215332e-01 5.004626512527465820e-01 -2.248956114053726196e-01
-5.749169588088989258e-01 -7.840593159198760986e-02 1.292294710874557495e-01 -6.163437962532043457e-01 -5.659732967615127563e-02 4.335160851478576660e-01 -9.726225584745407104e-02 2.571838200092315674e-01
-1.651533506810665131e-02 1.650424897670745850e-01 2.968848645687103271e-01 -6.721389293670654297e-01 -1.832239329814910889e-01 3.554873168468475342e-01 2.978335022926330566e-01 4.288701117038726807e-01
-5.770429968833923340e-01 1.086000353097915649e-01 2.352384626865386963e-01 -6.630597114562988281e-01 3.884975239634513855e-02 -2.131342887878417969e-01 4.806544631719589233e-02 -3.331610858440399170e-01
-1.321544796228408813e-01 -4.890087246894836426e-01 -1.385640352964401245e-01 -3.498635292053222656e-01 -1.375752091407775879e-01 5.905680656433105469e-01 2.964772284030914307e-01 3.823674917221069336e-01
-2.452851980924606323e-01 -3.830904066562652588e-01 2.768602073192596436e-01 -4.347665905952453613e-01 5.858030915260314941e-01 1.889345198869705200e-01 -3.754060268402099609e-01 8.724814653396606445e-02
-2.120766192674636841e-01 1.744673401117324829e-01 1.722337305545806885e-01 -3.514851331710815430e-01 1.023726984858512878e-01 6.797215342521667480e-01 4.996198713779449463e-01 2.219390571117401123e-01
-2.574315667152404785e-01 -5.424939990043640137e-01 -3.246013075113296509e-02 -1.751981079578399658e-01 4.297433495521545410e-01 2.418348491191864014e-01 4.945396780967712402e-01 -3.463355898857116699e-01
2.562703751027584076e-02 -4.528597295284271240e-01 1.001110821962356567e-01 -6.552152633666992188e-01 6.193751096725463867e-02 1.399891525506973267e-01 -5.608874559402465820e-01 -1.300156265497207642e-01
1.038406193256378174e-01 1.289278864860534668e-01 -1.891281753778457642e-01 -4.407218396663665771e-01 1.107414588332176208e-01 6.171054840087890625e-01 5.893638730049133301e-01 4.644072800874710083e-02
4.658817648887634277e-01 -3.714670538902282715e-01 5.287585780024528503e-03 -4.052437245845794678e-01 7.636618334800004959e-03 4.822449684143066406e-01 4.462941586971282959e-01 2.211762070655822754e-01
1.936452090740203857e-01 4.459547251462936401e-02 -1.744804233312606812e-01 -6.404157280921936035e-01 4.551201462745666504e-01 5.409164428710937500e-01 1.143366396427154541e-01 -8.449356257915496826e-02
2.119295001029968262e-01 -3.868071138858795166e-01 2.336973845958709717e-01 -4.754279255867004395e-01 3.783028721809387207e-01 -2.249385565519332886e-01 4.768561720848083496e-01 -3.220522701740264893e-01
-2.246183343231678009e-02 2.131107151508331299e-01 3.522571325302124023e-01 -3.465478718280792236e-01 4.262544214725494385e-01 6.905187964439392090e-01 2.091305702924728394e-01 -8.748791366815567017e-02
-3.133511841297149658e-01 -4.777822196483612061e-01 6.602591872215270996e-01 -1.169127970933914185e-01 6.837515532970428467e-02 -3.490810468792915344e-02 2.067299783229827881e-01 -4.186801612377166748e-01
2.573006600141525269e-02 1.432187557220458984e-01 3.252833485603332520e-01 -7.958711981773376465e-01 -1.977491080760955811e-01 2.660257220268249512e-01 1.126373261213302612e-01 3.421178460121154785e-01
-1.549154967069625854e-01 -3.876639902591705322e-01 1.481980979442596436e-01 -4.177302122116088867e-01 5.720035433769226074e-01 2.089750207960605621e-02 5.418854951858520508e-01 8.939822018146514893e-02
4.451317247003316879e-03 2.288761585950851440e-01 2.671561241149902344e-01 -5.008270144462585449e-01 3.070704406127333641e-03 7.865269184112548828e-01 6.644545495510101318e-02 -4.844434186816215515e-02
-2.299318313598632812e-01 -5.446225404739379883e-01 5.962835550308227539e-01 -5.225598812103271484e-03 1.958286911249160767e-01 2.637034654617309570e-01 4.034566283226013184e-01 -1.557900160551071167e-01
2.726557850837707520e-01 -3.245309591293334961e-01 6.775403767824172974e-02 -4.136680364608764648e-01 -5.685868859291076660e-01 4.281461834907531738e-01 3.436448425054550171e-02 -3.699264824390411377e-01
-3.233274519443511963e-01 1.559984683990478516e-01 3.425931930541992188e-01 -6.099231243133544922e-01 4.620964527130126953e-01 3.243483901023864746e-01 1.101643964648246765e-01 2.255580872297286987e-01
3.110245466232299805e-01 -7.611778378486633301e-02 5.318177342414855957e-01 -6.107019782066345215e-01 1.983034312725067139e-01 -1.589443832635879517e-01 -1.512313485145568848e-01 -3.927139937877655029e-01
2.795912325382232666e-01 -1.367151141166687012e-01 3.973682522773742676e-01 -4.930009245872497559e-01 -5.382385849952697754e-01 1.704527884721755981e-01 3.445092216134071350e-02 -4.269011616706848145e-01
-5.838385820388793945e-01 -1.232006326317787170e-01 1.844610273838043213e-01 -4.671600162982940674e-01 -1.492495299316942692e-03 5.206106901168823242e-01 8.977243304252624512e-02 3.355490565299987793e-01
1.670594662427902222e-01 -1.224385295063257217e-02 9.297907352447509766e-02 -4.507263004779815674e-01 6.047408580780029297e-01 5.062433481216430664e-01 1.581552997231483459e-02 -3.713462054729461670e-01
-2.198151797056198120e-01 -6.854443550109863281e-01 -2.729966938495635986e-01 -4.669406116008758545e-01 -7.911670207977294922e-02 1.759414821863174438e-01 4.606962576508522034e-02 -3.872329592704772949e-01
-3.758122026920318604e-01 4.616611450910568237e-02 3.290421068668365479e-01 -5.117112398147583008e-01 -7.520330697298049927e-02 4.987596273422241211e-01 1.604961156845092773e-01 4.542475640773773193e-01
1.660628169775009155e-01 -6.699767112731933594e-01 6.105849742889404297e-01 -1.675939559936523438e-01 1.884122937917709351e-02 3.258491680026054382e-02 3.474827408790588379e-01 -2.216997183859348297e-02
2.930037379264831543e-01 -2.062346935272216797e-01 -4.635466262698173523e-02 -6.950440406799316406e-01 2.785027027130126953e-01 3.974197208881378174e-01 -3.673699200153350830e-01 -1.261519342660903931e-01
3.111879825592041016e-01 -1.133446395397186279e-01 2.226655334234237671e-01 -5.073371529579162598e-01 5.778332352638244629e-01 2.879508137702941895e-01 -6.959153711795806885e-02 -4.021121561527252197e-01
-2.270093709230422974e-01 9.266465157270431519e-02 1.106401756405830383e-01 -8.335793614387512207e-01 -1.468637138605117798e-01 4.043412804603576660e-01 -1.806775778532028198e-01 1.227968484163284302e-01
3.924092277884483337e-02 -2.715341150760650635e-01 3.215320706367492676e-01 -1.760735064744949341e-01 3.036087155342102051e-01 7.528285980224609375e-01 -2.919994890689849854e-01 -2.148297578096389771e-01
3.382061375305056572e-03 3.514319658279418945e-01 2.362454682588577271e-01 -7.081484794616699219e-01 -1.870611011981964111e-01 3.904698193073272705e-01 3.436578810214996338e-01 1.167842075228691101e-01
3.365692496299743652e-01 -5.674814805388450623e-03 7.058798074722290039e-01 -3.514820039272308350e-01 3.681926429271697998e-01 3.221513032913208008e-01 -1.590679287910461426e-01 1.526397373527288437e-02
2.849982380867004395e-01 -1.851664930582046509e-01 5.197788476943969727e-01 -3.486072123050689697e-01 4.082942008972167969e-01 4.228360056877136230e-01 -3.170483410358428955e-01 -2.162829786539077759e-01
1.857526949606835842e-03 -3.004906475543975830e-01 -7.054021209478378296e-02 -4.088355898857116699e-01 1.108975857496261597e-01 7.921449542045593262e-01 4.222429171204566956e-02 3.098464012145996094e-01
-4.624536037445068359e-01 7.371591776609420776e-02 5.469233989715576172e-01 -3.293174505233764648e-01 2.017091363668441772e-01 5.651851296424865723e-01 -2.799085155129432678e-02 -1.105586662888526917e-01
-6.219402551651000977e-01 -3.816804662346839905e-02 2.733883261680603027e-01 -4.520107805728912354e-01 6.238485127687454224e-02 4.916980564594268799e-01 1.081501394510269165e-01 2.744510173797607422e-01
1.411727070808410645e-01 -1.606315001845359802e-02 4.134104549884796143e-01 -7.993474006652832031e-01 -1.493544280529022217e-01 -6.992626190185546875e-02 -2.570297718048095703e-01 -2.769244313240051270e-01
3.008870966732501984e-02 -5.201735496520996094e-01 2.403430491685867310e-01 -4.945900142192840576e-01 1.379344016313552856e-01 2.287786900997161865e-01 -5.747918486595153809e-01 -1.561369597911834717e-01
-2.930503189563751221e-01 -4.846193790435791016e-01 5.263963937759399414e-01 -1.522869020700454712e-01 -4.185267388820648193e-01 1.904912590980529785e-01 4.031566679477691650e-01 -7.067070156335830688e-02
-7.538875937461853027e-02 1.594751775264739990e-01 5.431746840476989746e-01 -5.053254365921020508e-01 1.506605744361877441e-01 5.179459452629089355e-01 -2.255543768405914307e-01 -2.768577039241790771e-01
-1.661547571420669556e-01 -6.486737728118896484e-01 2.588339149951934814e-01 -2.876267731189727783e-01 4.638510644435882568e-01 2.120733447372913361e-02 4.277621805667877197e-01 5.747001990675926208e-02
1.708322614431381226e-01 -4.503265321254730225e-01 6.273557990789413452e-02 -4.232045114040374756e-01 -5.439671277999877930e-01 4.103507995605468750e-01 2.847976684570312500e-01 1.989645212888717651e-01
-9.077643603086471558e-02 -4.630214571952819824e-01 9.033131599426269531e-02 -4.205842912197113037e-01 3.272690773010253906e-01 -2.778262645006179810e-02 6.960193514823913574e-01 3.486487257760018110e-04
-3.930522799491882324e-01 -6.717955470085144043e-01 -3.072406947612762451e-01 -4.129317104816436768e-01 7.439181953668594360e-02 2.302487194538116455e-01 4.415166005492210388e-02 -2.622850239276885986e-01
-3.367005586624145508e-01 6.794635206460952759e-02 2.144541442394256592e-01 -6.286533474922180176e-01 -2.743011415004730225e-01 5.570917725563049316e-01 2.582832798361778259e-02 2.335828691720962524e-01
-9.629850834608078003e-02 -2.846718132495880127e-01 1.181771680712699890e-01 -6.252789497375488281e-01 -6.744313240051269531e-02 2.555716037750244141e-01 -5.980764031410217285e-01 -2.778277397155761719e-01
-2.505002319812774658e-01 -5.899750590324401855e-01 2.953409850597381592e-01 -4.499784111976623535e-01 3.612162470817565918e-01 6.652800738811492920e-02 -3.990116417407989502e-01 7.320270687341690063e-02
-4.186587929725646973e-01 -6.004455089569091797e-01 -4.869711399078369141e-02 -4.067234992980957031e-01 -4.122082889080047607e-02 -9.009776264429092407e-02 1.688869595527648926e-01 -5.079910755157470703e-01
4.072383046150207520e-02 6.318588554859161377e-02 1.578031480312347412e-01 -5.910362005233764648e-01 -3.903868794441223145e-02 6.683655977249145508e-01 -2.998923063278198242e-01 -2.862717807292938232e-01
-2.478514909744262695e-01 -4.973308742046356201e-01 -7.083462923765182495e-02 -6.559251248836517334e-02 1.011245772242546082e-01 4.131537377834320068e-01 5.950114727020263672e-01 -3.833414912223815918e-01
3.027990758419036865e-01 -4.226367175579071045e-01 -1.568953543901443481e-01 -4.040661156177520752e-01 -1.838173419237136841e-01 5.998262763023376465e-01 3.530108630657196045e-01 1.536501646041870117e-01
6.767618656158447266e-02 2.704147100448608398e-01 -1.688993419520556927e-03 -5.775907635688781738e-01 4.889144301414489746e-01 4.338259100914001465e-01 4.016831517219543457e-01 9.498481638729572296e-03
2.147558629512786865e-01 1.800533682107925415e-01 2.012412399053573608e-01 -3.733636736869812012e-01 -1.559936851263046265e-01 7.900798320770263672e-01 2.945977449417114258e-01 -7.882895320653915405e-02
6.026515364646911621e-02 1.116831079125404358e-01 4.121798574924468994e-01 -4.685690999031066895e-01 1.133720278739929199e-01 7.064101099967956543e-01 -2.449616789817810059e-01 -1.502363383769989014e-01
-8.302800655364990234e-01 -1.936991363763809204e-01 1.820128113031387329e-01 -4.370186030864715576e-01 2.631954476237297058e-02 2.109790742397308350e-01 -4.434673115611076355e-02 4.277953878045082092e-02
-5.699184164404869080e-02 9.747848659753799438e-02 4.556455612182617188e-01 -4.959226250648498535e-01 -3.786767721176147461e-01 5.226501822471618652e-01 1.616500020027160645e-01 3.016747236251831055e-01
-1.111950874328613281e-01 -4.504328370094299316e-01 4.784393310546875000e-01 -3.547673523426055908e-01 2.387861758470535278e-01 -1.776602715253829956e-01 5.495731234550476074e-01 1.984169483184814453e-01
-1.483142822980880737e-01 -7.805905342102050781e-01 -1.154840737581253052e-01 -4.200628399848937988e-01 7.906858623027801514e-02 7.005070149898529053e-02 2.704069912433624268e-01 3.075922131538391113e-01
-6.294389963150024414e-01 5.121051892638206482e-02 2.533195316791534424e-01 -6.067646145820617676e-01 -8.847569674253463745e-02 5.797413736581802368e-02 -7.554090023040771484e-02 -3.898136317729949951e-01
3.087081201374530792e-02 -3.775292336940765381e-01 -8.547760546207427979e-02 -3.591037690639495850e-01 -5.197748541831970215e-01 4.451257288455963135e-01 4.820819497108459473e-01 1.398239731788635254e-01
-1.068501472473144531e-01 -4.261164367198944092e-01 3.125468790531158447e-01 -3.251264095306396484e-01 3.518917560577392578e-01 -1.368184760212898254e-02 6.919021606445312500e-01 2.952125295996665955e-02
-5.546413064002990723e-01 1.392118334770202637e-01 6.620286703109741211e-01 -4.458439052104949951e-01 -1.076620668172836304e-01 6.242736056447029114e-02 2.576482482254505157e-02 -1.406489014625549316e-01
3.178819715976715088e-01 -2.105690985918045044e-01 3.204813301563262939e-01 -6.733722686767578125e-01 -4.780306518077850342e-01 6.791059672832489014e-02 1.867570728063583374e-01 1.745562702417373657e-01
-1.163582596927881241e-02 -5.560863018035888672e-01 -1.345127671957015991e-01 -3.802469670772552490e-01 3.426764011383056641e-01 1.538044959306716919e-01 5.072961449623107910e-01 -3.598873019218444824e-01
-6.900206208229064941e-02 1.145197004079818726e-01 5.267122983932495117e-01 -3.388618826866149902e-01 8.609692752361297607e-02 7.598775625228881836e-01 -5.879036337137222290e-02 3.984966129064559937e-02
-3.207966387271881104e-01 -1.759748719632625580e-02 4.842191338539123535e-01 -1.109853833913803101e-01 3.792443275451660156e-01 6.631519794464111328e-01 3.235139697790145874e-02 -2.556374371051788330e-01
-1.100757941603660583e-01 -5.685899257659912109e-01 5.368918180465698242e-01 -2.319181561470031738e-01 4.547127485275268555e-01 -1.099328547716140747e-01 1.811836361885070801e-01 -2.662209570407867432e-01
-9.135560691356658936e-02 2.294935435056686401e-01 4.138243198394775391e-01 -4.675320684909820557e-01 -1.519341766834259033e-01 7.215784788131713867e-01 4.470317065715789795e-02 5.824216455221176147e-02
-7.337229251861572266e-01 -2.047327309846878052e-01 5.652334075421094894e-04 -4.484170675277709961e-01 2.570806816220283508e-02 4.292354583740234375e-01 8.136650919914245605e-02 1.647194176912307739e-01
-1.156449168920516968e-01 -5.482310652732849121e-01 2.113403975963592529e-01 -3.519663810729980469e-01 4.909949898719787598e-01 -6.148723419755697250e-03 5.061008930206298828e-01 1.423798501491546631e-01
-9.885999560356140137e-02 8.180848322808742523e-03 3.146649003028869629e-01 -3.402737677097320557e-01 3.177703917026519775e-01 7.050511837005615234e-01 -2.366005629301071167e-01 -3.482881486415863037e-01
-4.229649156332015991e-02 3.607931733131408691e-01 3.228086829185485840e-01 -5.822805762290954590e-01 2.713576257228851318e-01 5.679214000701904297e-01 1.645263731479644775e-01 -3.930364921689033508e-02
1.408703476190567017e-01 -3.074701726436614990e-01 4.205660223960876465e-01 -1.689209640026092529e-01 4.594597816467285156e-01 6.433115005493164062e-01 -2.137621194124221802e-01 -9.777614474296569824e-02
-1.466655731201171875e-01 -6.442693471908569336e-01 -1.727665960788726807e-01 -3.779785335063934326e-01 -1.935789287090301514e-01 5.212293267250061035e-01 -1.166238337755203247e-01 2.606461644172668457e-01
1.186244562268257141e-01 -2.088040560483932495e-01 3.918009996414184570e-01 -3.731901347637176514e-01 3.782049715518951416e-01 -1.234949454665184021e-01 6.834867596626281738e-01 -1.552622318267822266e-01
-3.213060200214385986e-01 -5.841567516326904297e-01 4.982198178768157959e-01 -1.655701994895935059e-01 1.028548479080200195e-01 5.404731258749961853e-02 4.815688729286193848e-01 1.856832653284072876e-01
-4.579117894172668457e-01 -3.152548894286155701e-02 5.091946721076965332e-01 -2.952330112457275391e-01 3.445988893508911133e-01 4.707901775836944580e-01 1.883690506219863892e-01 2.588559687137603760e-01
4.457655847072601318e-01 -2.233746051788330078e-01 -1.234576478600502014e-02 -5.493009686470031738e-01 -4.108260273933410645e-01 2.719511687755584717e-01 1.849274933338165283e-01 -4.154265820980072021e-01
1.345018744468688965e-01 -4.269058406352996826e-01 3.231832683086395264e-01 -5.574491620063781738e-01 2.848889529705047607e-01 8.369360119104385376e-02 -5.245303511619567871e-01 1.454828083515167236e-01
-2.049787640571594238e-01 -6.043352484703063965e-01 3.801051080226898193e-01 -3.017766177654266357e-01 -4.130078554153442383e-01 -1.555572170764207840e-02 4.024141728878021240e-01 -1.563942581415176392e-01
3.480411171913146973e-01 -3.875135183334350586e-01 5.809369310736656189e-02 -5.321856141090393066e-01 7.357893139123916626e-02 3.221899271011352539e-01 1.869234740734100342e-01 5.458421707153320312e-01
-2.944431900978088379e-01 7.851482927799224854e-02 5.346176028251647949e-01 -3.792334198951721191e-01 -1.948392987251281738e-01 5.130046010017395020e-01 1.696163564920425415e-01 3.841860592365264893e-01
3.752727508544921875e-01 -3.293414413928985596e-01 -3.118813633918762207e-01 -4.198316931724548340e-01 8.915350772440433502e-03 6.205572485923767090e-01 2.917902469635009766e-01 -8.284761756658554077e-02
1.982459723949432373e-01 6.784348189830780029e-02 4.100883305072784424e-01 -8.397130370140075684e-01 -2.686682939529418945e-01 4.197551868855953217e-03 1.323860697448253632e-02 1.021269708871841431e-01
-5.844432115554809570e-01 -2.536911666393280029e-01 2.708922326564788818e-01 -3.895042538642883301e-01 3.186381459236145020e-01 1.836052834987640381e-01 -2.082186341285705566e-01 -4.363193213939666748e-01
-3.628683984279632568e-01 -6.879904307425022125e-03 3.955486714839935303e-01 -5.883832573890686035e-01 5.321375131607055664e-01 1.925799846649169922e-01 -1.240684390068054199e-01 1.731331348419189453e-01
-1.406377702951431274e-01 -2.950925529003143311e-01 8.708521723747253418e-02 -5.068374276161193848e-01 4.142072498798370361e-01 -7.499022036790847778e-02 6.684677600860595703e-01 -6.806685030460357666e-02
-1.359655410051345825e-01 -5.927739739418029785e-01 3.904674649238586426e-01 -5.764053668826818466e-03 1.907611936330795288e-01 2.917355597019195557e-01 5.967056751251220703e-01 -8.792861364781856537e-03
-1.330776065587997437e-01 -7.446698546409606934e-01 1.085033565759658813e-01 -2.280378937721252441e-01 -4.625819995999336243e-02 1.005378589034080505e-01 2.466898262500762939e-01 -5.393322706222534180e-01
-2.138841450214385986e-01 -5.525815486907958984e-01 -1.231185644865036011e-01 -2.306310236454010010e-01 -3.841514587402343750e-01 5.311096906661987305e-01 3.341253399848937988e-01 1.981633901596069336e-01
-5.164669752120971680e-01 2.317502051591873169e-01 2.717783451080322266e-01 -5.684998631477355957e-01 1.324602775275707245e-02 2.635965347290039062e-01 2.195826172828674316e-02 -4.608225524425506592e-01
-2.469422966241836548e-01 8.184989541769027710e-02 2.630873620510101318e-01 -2.938859462738037109e-01 2.707166969776153564e-01 8.373231887817382812e-01 1.966538466513156891e-02 -4.418337345123291016e-02
-9.563250094652175903e-02 -3.408625721931457520e-01 1.223451569676399231e-01 -5.099759101867675781e-01 3.939818143844604492e-01 -8.207222819328308105e-02 6.609100699424743652e-01 -2.939186617732048035e-02
-1.758875101804733276e-01 -6.185425519943237305e-01 -1.622837483882904053e-01 -3.530369997024536133e-01 2.740483582019805908e-01 1.006794795393943787e-01 4.368334710597991943e-01 -3.992936909198760986e-01
6.626709550619125366e-02 -5.298932194709777832e-01 -2.654089927673339844e-01 -4.396679103374481201e-01 -3.451017439365386963e-01 5.101372003555297852e-01 1.603630483150482178e-01 2.145241647958755493e-01
-3.161584958434104919e-02 -4.554340839385986328e-01 1.310531049966812134e-01 -6.867692470550537109e-01 -3.668086826801300049e-01 -1.116999685764312744e-01 -3.544803559780120850e-01 -1.734116822481155396e-01
-2.182065136730670929e-02 -7.001240253448486328e-01 6.184678673744201660e-01 -2.573010623455047607e-01 1.878958381712436676e-02 -1.853712499141693115e-01 -3.495812183246016502e-03 -1.609847694635391235e-01
-2.741624601185321808e-02 -6.574134826660156250e-01 5.071967840194702148e-01 -1.667166054248809814e-01 -1.828123778104782104e-01 5.466640368103981018e-02 4.688038527965545654e-01 -1.607076227664947510e-01
-2.246765345335006714e-01 -7.554170489311218262e-01 4.530870318412780762e-01 -2.165019959211349487e-01 2.528281509876251221e-01 -1.284902691841125488e-01 2.103149294853210449e-01 -4.516977071762084961e-02
2.462450787425041199e-02 -4.809916019439697266e-01 5.091782212257385254e-01 -3.709364235401153564e-01 3.683074414730072021e-01 -2.029291093349456787e-01 4.155785441398620605e-01 -1.471337527036666870e-01
3.237407803535461426e-01 -2.723633944988250732e-01 3.313679397106170654e-01 -6.648311614990234375e-01 -4.992100298404693604e-01 4.566106572747230530e-02 8.410669118165969849e-02 1.040929481387138367e-01
-1.758286058902740479e-01 2.807811796665191650e-01 1.117831282317638397e-02 -8.133159875869750977e-01 9.328808635473251343e-02 3.761160671710968018e-01 2.324329167604446411e-01 1.563564687967300415e-01
2.058579027652740479e-01 -2.880219817161560059e-01 2.975690662860870361e-01 -4.657721817493438721e-01 2.990668416023254395e-01 5.103784203529357910e-01 -4.266884028911590576e-01 1.928333789110183716e-01
-6.598170846700668335e-02 -1.793507300317287445e-02 1.645070910453796387e-01 -4.340783655643463135e-01 7.704456150531768799e-02 8.272621631622314453e-01 7.916983217000961304e-02 2.885685861110687256e-01
-4.898387193679809570e-01 -6.343576908111572266e-01 -1.719479560852050781e-01 -5.503537654876708984e-01 6.056462228298187256e-02 -9.681031852960586548e-02 -4.184975475072860718e-02 1.019869074225425720e-01
-2.695222198963165283e-01 1.500161737203598022e-01 6.187131404876708984e-01 -2.267425507307052612e-01 1.166232675313949585e-01 5.857435464859008789e-01 2.398685663938522339e-01 2.374895513057708740e-01
-6.054049134254455566e-01 6.479881703853607178e-02 1.486413478851318359e-01 -6.068617105484008789e-01 -2.443684041500091553e-01 2.241191565990447998e-01 -4.116021562367677689e-03 -3.590937554836273193e-01
-3.323651850223541260e-01 -6.190384030342102051e-01 1.559439897537231445e-01 -8.931125700473785400e-02 -1.677997261285781860e-01 2.947557568550109863e-01 5.816918015480041504e-01 -1.436201930046081543e-01
-2.172084897756576538e-01 -5.638292431831359863e-01 4.144938886165618896e-01 -2.865368723869323730e-01 -4.933305382728576660e-01 -9.578553028404712677e-03 3.575580716133117676e-01 -9.845776110887527466e-02
-6.350536346435546875e-01 1.079200655221939087e-01 3.668579161167144775e-01 -3.248883783817291260e-01 -1.740108057856559753e-02 4.723603129386901855e-01 2.012691944837570190e-01 -2.845814526081085205e-01
3.056428432464599609e-01 -2.180953919887542725e-01 3.245616257190704346e-01 -6.501966118812561035e-01 1.544964462518692017e-01 -1.629836857318878174e-01 -1.940521299839019775e-01 -4.927797317504882812e-01
4.561736583709716797e-01 -2.267151176929473877e-01 3.888087868690490723e-01 -3.424282670021057129e-01 -4.674332141876220703e-01 3.512611687183380127e-01 2.021161466836929321e-01 -2.989104092121124268e-01
-2.163166552782058716e-01 -5.183589458465576172e-01 -3.268652856349945068e-01 -5.886336565017700195e-01 -3.252219781279563904e-02 8.036495000123977661e-02 7.401274889707565308e-02 -4.671045541763305664e-01
-7.967633008956909180e-02 2.847587168216705322e-01 5.541396737098693848e-01 -5.802486538887023926e-01 1.919245421886444092e-01 4.732334613800048828e-01 -8.576826006174087524e-02 -2.576310001313686371e-02
-2.471718750894069672e-02 1.204287633299827576e-01 6.699243783950805664e-01 -4.288207888603210449e-01 -1.866977214813232422e-01 5.174570083618164062e-01 -2.196816951036453247e-01 -3.636039420962333679e-02
1.254656612873077393e-01 -4.490123391151428223e-01 5.647855401039123535e-01 -2.130573987960815430e-01 4.018840193748474121e-02 5.920309573411941528e-02 6.189739704132080078e-01 1.732663959264755249e-01
1.082129105925559998e-01 -5.203060507774353027e-01 6.322928667068481445e-01 -1.457539051771163940e-01 2.694212272763252258e-02 8.028156310319900513e-02 5.361620783805847168e-01 4.350296407938003540e-02
-2.496887594461441040e-01 -4.709943532943725586e-01 5.898080468177795410e-01 -2.453499473631381989e-02 2.223951071500778198e-01 2.143431305885314941e-01 5.211707353591918945e-01 1.796832494437694550e-02
-1.850156038999557495e-01 -6.149979233741760254e-01 -1.822413951158523560e-01 -3.746686279773712158e-01 -2.445130199193954468e-01 5.117880105972290039e-01 -3.118968755006790161e-02 3.021124899387359619e-01
-7.419428974390029907e-02 -6.000946164131164551e-01 -3.285559266805648804e-02 -2.150467336177825928e-01 -2.963529899716377258e-02 4.696629643440246582e-01 5.778966546058654785e-01 1.778508424758911133e-01
3.734376979991793633e-03 1.022337079048156738e-01 7.195648550987243652e-01 -3.880208134651184082e-01 2.932416498661041260e-01 4.640876054763793945e-01 -1.125979572534561157e-01 8.458288758993148804e-02
1.281646788120269775e-01 -6.253095269203186035e-01 -9.832626581192016602e-02 -4.575221836566925049e-01 -4.424714446067810059e-01 3.000066876411437988e-01 1.855678707361221313e-01 2.309697717428207397e-01
1.460372209548950195e-01 -1.642018705606460571e-01 4.961154162883758545e-01 -3.969749510288238525e-01 4.476025700569152832e-01 4.860600531101226807e-01 -3.337150812149047852e-01 -4.801733884960412979e-03
3.771718740463256836e-01 -2.734866738319396973e-01 2.537799775600433350e-01 -3.381346166133880615e-01 -2.391643449664115906e-02 6.137148141860961914e-01 1.032371371984481812e-01 4.651143848896026611e-01
-7.712856680154800415e-02 9.264229983091354370e-02 4.159710705280303955e-01 -3.430109322071075439e-01 7.579772174358367920e-02 8.168630599975585938e-01 -1.349522471427917480e-01 -5.964430049061775208e-02
-4.136414453387260437e-02 -5.332942008972167969e-01 2.257487773895263672e-01 -2.842203676700592041e-01 4.694302678108215332e-01 9.501237422227859497e-02 5.826338529586791992e-01 -1.152742579579353333e-01
-2.213174998760223389e-01 -6.199821829795837402e-01 -3.250833749771118164e-01 -4.123162925243377686e-01 2.705371007323265076e-02 2.970726191997528076e-01 1.101869717240333557e-01 -4.356966316699981689e-01
1.010342761874198914e-01 -1.515495330095291138e-01 2.650515139102935791e-01 -5.459927916526794434e-01 3.847616016864776611e-01 2.068997323513031006e-01 -2.972278892993927002e-01 -5.650407075881958008e-01
-2.206403315067291260e-01 -5.890793204307556152e-01 -2.181831747293472290e-01 -3.032630085945129395e-01 -1.333867013454437256e-01 3.378873765468597412e-01 7.128834724426269531e-02 -5.724412798881530762e-01
2.873492240905761719e-01 -3.044204711914062500e-01 1.292199194431304932e-01 -4.262897670269012451e-01 -4.570006728172302246e-01 2.967562377452850342e-01 7.760945707559585571e-02 -5.686833262443542480e-01
-2.636412084102630615e-01 5.317544937133789062e-02 6.381628662347793579e-02 -7.123287320137023926e-01 -1.849163770675659180e-01 5.372418165206909180e-01 8.631560020148754120e-03 3.054236471652984619e-01
-9.518616646528244019e-02 -6.521493792533874512e-01 -4.985833168029785156e-02 -5.922828316688537598e-01 4.025620520114898682e-01 8.194875903427600861e-03 1.870694607496261597e-01 1.234406456351280212e-01
3.704138472676277161e-02 -7.282664626836776733e-02 3.566585183143615723e-01 -4.309229552745819092e-01 5.134987831115722656e-01 5.408989191055297852e-01 -2.958379089832305908e-01 -1.914463490247726440e-01
2.343789190053939819e-01 2.418165355920791626e-01 2.994384430348873138e-02 -7.487677335739135742e-01 1.856632828712463379e-01 5.013034343719482422e-01 -5.571653321385383606e-02 -1.901614218950271606e-01
-2.944169342517852783e-01 -7.182950377464294434e-01 -1.156000271439552307e-01 -4.721386134624481201e-01 2.447392940521240234e-01 -2.789922058582305908e-02 1.210516914725303650e-01 -2.928541898727416992e-01
7.326029986143112183e-02 -5.262320637702941895e-01 -1.116473749279975891e-01 -3.782767951488494873e-01 1.817496269941329956e-01 1.637468934059143066e-01 6.492533087730407715e-01 -2.842155694961547852e-01
-4.696879163384437561e-02 -6.564322113990783691e-01 5.985032320022583008e-01 -1.113052591681480408e-01 -1.040384694933891296e-01 9.860377013683319092e-02 3.839361369609832764e-01 -1.683515906333923340e-01
-2.122578322887420654e-01 -5.945100188255310059e-01 -2.413601614534854889e-02 -6.746734976768493652e-01 -4.932628478854894638e-03 3.460894897580146790e-02 -3.801156282424926758e-01 5.247691180557012558e-03
5.186884999275207520e-01 -5.993621349334716797e-01 7.620059698820114136e-02 -3.119266331195831299e-01 7.001630961894989014e-02 4.503378272056579590e-01 1.900709569454193115e-01 1.574455499649047852e-01
1.313140392303466797e-01 2.773121185600757599e-02 8.508988469839096069e-02 -5.353402495384216309e-01 2.462016493082046509e-01 5.525020956993103027e-01 -2.826201617717742920e-01 -4.923517405986785889e-01
3.044843077659606934e-01 -4.214390516281127930e-01 -6.911350041627883911e-02 -3.077270090579986572e-01 5.489202216267585754e-02 7.805175781250000000e-01 1.067109256982803345e-01 8.122760802507400513e-02
3.143057525157928467e-01 -4.077107012271881104e-01 1.521771997213363647e-01 -3.450993001461029053e-01 -5.748873949050903320e-01 3.969680964946746826e-01 1.299250572919845581e-01 -2.962643504142761230e-01
5.284800380468368530e-02 -1.303599774837493896e-01 3.763163685798645020e-01 -6.207822561264038086e-01 -2.620144784450531006e-01 1.682884544134140015e-01 -4.769265353679656982e-01 -3.588834702968597412e-01
-2.172593176364898682e-01 -5.444249510765075684e-01 5.417580008506774902e-01 -2.523133456707000732e-01 -3.710815012454986572e-01 -1.044329721480607986e-03 3.948959410190582275e-01 -7.477083802223205566e-02
-8.969277888536453247e-02 1.850496232509613037e-01 -2.700136005878448486e-01 -7.840799689292907715e-01 2.596724927425384521e-01 3.510744571685791016e-01 2.793020904064178467e-01 3.647186234593391418e-02
-1.466306447982788086e-01 -5.299717783927917480e-01 5.110909938812255859e-01 -6.190775893628597260e-03 1.598688960075378418e-01 2.886138856410980225e-01 5.673459768295288086e-01 7.509827613830566406e-02
1.755959391593933105e-01 -3.868634402751922607e-01 3.308107852935791016e-01 -3.838192820549011230e-01 5.268456339836120605e-01 -9.323462843894958496e-02 4.362611472606658936e-01 -2.935420572757720947e-01
1.244597211480140686e-01 -1.026457399129867554e-01 1.114946827292442322e-01 -6.535319685935974121e-01 -3.980503380298614502e-01 -1.440732926130294800e-01 4.132845997810363770e-01 -4.294568598270416260e-01
-4.774174392223358154e-01 5.899719148874282837e-02 4.981755912303924561e-01 -3.257744014263153076e-01 1.595813930034637451e-01 6.185271739959716797e-01 -7.099362462759017944e-02 3.466732800006866455e-02
1.015708744525909424e-01 -6.595982313156127930e-01 -3.528137877583503723e-02 -1.973634511232376099e-01 5.298947170376777649e-02 3.712914586067199707e-01 1.556154489517211914e-01 -5.912151336669921875e-01
2.308952212333679199e-01 -4.520867764949798584e-01 2.560456395149230957e-01 -3.220280110836029053e-01 -1.888221204280853271e-01 4.238221049308776855e-01 -3.748207688331604004e-01 -4.661265611648559570e-01
1.837586164474487305e-01 1.584936529397964478e-01 7.560845017433166504e-01 -4.018579721450805664e-01 3.003626167774200439e-01 3.237379789352416992e-01 -1.109361723065376282e-01 2.506478317081928253e-02
-2.848759293556213379e-01 -6.913450956344604492e-01 -1.849031150341033936e-01 -3.613712489604949951e-01 3.494888246059417725e-01 1.535058319568634033e-01 6.196318939328193665e-02 -3.557577431201934814e-01
3.855210542678833008e-01 -2.278155535459518433e-01 4.432381689548492432e-01 -5.942860841751098633e-01 1.755252182483673096e-01 -1.147002428770065308e-01 -2.032082229852676392e-01 -4.056828618049621582e-01
-1.518727689981460571e-01 7.086434960365295410e-02 2.521442770957946777e-01 -2.913281023502349854e-01 2.825872004032135010e-01 8.440785408020019531e-01 -7.866971194744110107e-02 -1.579592525959014893e-01
3.239750266075134277e-01 -3.248465061187744141e-02 8.820725977420806885e-02 -7.026787996292114258e-01 -2.805612385272979736e-01 -9.429707378149032593e-02 4.767031967639923096e-01 -2.785580158233642578e-01
5.517322104424238205e-03 -6.649510860443115234e-01 4.711555242538452148e-01 -1.724046170711517334e-01 -2.549943923950195312e-01 7.725536078214645386e-02 4.265480935573577881e-01 -2.305749356746673584e-01
-5.467988848686218262e-01 2.368419319391250610e-01 4.729479551315307617e-01 -5.791028141975402832e-01 -3.545552119612693787e-02 -2.868769504129886627e-02 2.192116901278495789e-02 -2.886456549167633057e-01
-9.998703002929687500e-02 -1.032820940017700195e-01 1.193463355302810669e-01 -8.877349495887756348e-01 -4.058621525764465332e-01 -2.336441166698932648e-02 -7.194815576076507568e-02 -8.106827735900878906e-02
-1.379713118076324463e-01 -5.657957196235656738e-01 4.487693011760711670e-01 -2.198794335126876831e-01 -1.618449948728084564e-02 9.174179285764694214e-02 5.729647874832153320e-01 2.722705006599426270e-01
-5.795383825898170471e-02 3.595864400267601013e-02 4.991221725940704346e-01 -5.115398764610290527e-01 8.488073199987411499e-02 6.265760064125061035e-01 -2.511413991451263428e-01 1.472343653440475464e-01
-1.644266396760940552e-01 2.683956623077392578e-01 1.700071804225444794e-02 -8.572460412979125977e-01 5.099382251501083374e-02 3.649227023124694824e-01 1.319111138582229614e-01 1.122430860996246338e-01
2.498917877674102783e-01 -2.719428837299346924e-01 2.913064658641815186e-01 -6.666262745857238770e-01 3.466910719871520996e-01 1.480794697999954224e-01 -4.292729794979095459e-01 8.918327093124389648e-02
-8.516267687082290649e-02 -7.503975033760070801e-01 1.930938661098480225e-01 -3.265367746353149414e-01 2.271017879247665405e-01 9.074275149032473564e-04 3.577857315540313721e-01 3.258110284805297852e-01
-1.403252780437469482e-02 -4.288052022457122803e-01 4.310472682118415833e-02 -2.619905471801757812e-01 4.943811595439910889e-01 1.825279444456100464e-01 5.726889371871948242e-01 -3.738052546977996826e-01
1.626430004835128784e-01 -5.379585623741149902e-01 8.968748152256011963e-02 -4.737638235092163086e-01 -4.448564350605010986e-01 2.005318850278854370e-01 3.583215177059173584e-01 2.918001413345336914e-01
-5.244337320327758789e-01 -5.324138998985290527e-01 -1.499248743057250977e-01 -3.900203406810760498e-01 2.907389998435974121e-01 8.663905411958694458e-02 1.616339683532714844e-01 -3.856815993785858154e-01
-1.617765575647354126e-01 -6.064867377281188965e-01 6.220629215240478516e-01 2.521813102066516876e-02 -3.712860122323036194e-02 2.572886347770690918e-01 3.549690842628479004e-01 -1.575589179992675781e-01
2.831502854824066162e-01 -7.887141779065132141e-03 4.502994716167449951e-01 -3.873615264892578125e-01 5.971409082412719727e-01 2.814053893089294434e-01 9.902603924274444580e-03 -3.620511293411254883e-01
-1.112201213836669922e-01 -5.290843844413757324e-01 -1.374003384262323380e-02 -2.671328485012054443e-01 -4.423620998859405518e-01 3.731355071067810059e-01 5.120425224304199219e-01 1.976086646318435669e-01
4.742234945297241211e-02 3.997138142585754395e-01 3.718386888504028320e-01 -6.680949926376342773e-01 2.698212563991546631e-01 3.745076954364776611e-01 4.538914933800697327e-02 -1.955636292695999146e-01
-8.130335807800292969e-02 -4.553650617599487305e-01 4.209679737687110901e-02 -2.258326411247253418e-01 -7.622279971837997437e-02 1.322396248579025269e-01 6.478962302207946777e-01 -5.386956930160522461e-01
-2.197729200124740601e-01 -5.793786644935607910e-01 9.607764333486557007e-02 -6.918560862541198730e-01 4.418204352259635925e-02 -1.011750847101211548e-01 -3.058527708053588867e-01 1.496335417032241821e-01
2.352775633335113525e-01 -9.124431014060974121e-02 1.953056454658508301e-01 -6.077288985252380371e-01 -5.107967257499694824e-01 2.930043265223503113e-03 3.716155588626861572e-01 -3.603056371212005615e-01
2.989966869354248047e-01 -2.671769857406616211e-01 4.804407358169555664e-01 -4.622820317745208740e-01 2.708103060722351074e-01 3.462094366550445557e-01 -3.853853344917297363e-01 2.301485091447830200e-01
-1.196491532027721405e-02 -4.864024221897125244e-01 2.993106842041015625e-01 -5.496560335159301758e-01 1.602646410465240479e-01 1.422153562307357788e-01 -5.691471695899963379e-01 4.150231927633285522e-02
-7.814474403858184814e-02 1.607816815376281738e-01 4.519035220146179199e-01 -4.502873122692108154e-01 -9.449046105146408081e-02 5.591540932655334473e-01 2.699689567089080811e-01 4.081693589687347412e-01
-3.945161402225494385e-01 3.309138119220733643e-02 2.174646705389022827e-01 -6.791513562202453613e-01 -4.270420372486114502e-01 -1.337415128946304321e-01 -6.483982503414154053e-02 -3.609274029731750488e-01
-2.080542445182800293e-01 -6.124424338340759277e-01 3.407838940620422363e-01 -2.516565918922424316e-01 -3.868986070156097412e-01 2.659101039171218872e-03 4.519501924514770508e-01 -2.195597738027572632e-01
2.162666320800781250e-01 -2.403678447008132935e-01 1.613398343324661255e-01 -7.047982811927795410e-01 -3.423400521278381348e-01 2.230759263038635254e-01 4.265105724334716797e-01 1.543051749467849731e-01
3.183731809258460999e-02 -5.500049591064453125e-01 4.931825026869773865e-02 -7.548254728317260742e-01 -7.772447168827056885e-02 -4.459207877516746521e-02 -3.408203125000000000e-01 9.954181499779224396e-03
2.047200947999954224e-01 9.247033298015594482e-02 -1.149870455265045166e-01 -6.917200684547424316e-01 3.333585560321807861e-01 5.875933766365051270e-01 3.388474136590957642e-02 -1.726631075143814087e-02
3.817153275012969971e-01 -3.020713925361633301e-01 1.997149884700775146e-01 -4.088760614395141602e-01 -4.300363361835479736e-02 5.823761224746704102e-01 4.742704704403877258e-02 4.612157344818115234e-01
4.457450211048126221e-01 -5.556318163871765137e-01 1.030524894595146179e-01 -2.766703665256500244e-01 1.839085947722196579e-03 4.274159371852874756e-01 4.388605058193206787e-01 1.735861301422119141e-01
3.098284304141998291e-01 -2.345737069845199585e-01 1.176989227533340454e-01 -4.504321515560150146e-01 -4.499784409999847412e-01 2.943600118160247803e-01 1.120413020253181458e-01 -5.749415159225463867e-01
-2.855397462844848633e-01 -4.941384792327880859e-01 -2.695231139659881592e-01 -4.054177105426788330e-01 -2.821013331413269043e-01 2.270374745130538940e-01 2.585327923297882080e-01 -4.892049133777618408e-01
-2.063396424055099487e-01 -3.943339362740516663e-02 1.580289304256439209e-01 -5.142726302146911621e-01 1.620821207761764526e-01 7.397347092628479004e-01 -3.046963512897491455e-01 1.007710117846727371e-02
7.903739064931869507e-02 -1.489757150411605835e-01 3.245405256748199463e-01 -4.355191290378570557e-01 1.801213026046752930e-01 5.965299010276794434e-01 -3.945794105529785156e-01 -3.641036450862884521e-01
1.976305246353149414e-01 -4.802018105983734131e-01 -3.860242664813995361e-03 -5.153337121009826660e-01 8.996779099106788635e-03 4.307505786418914795e-01 -5.946567282080650330e-02 5.249776840209960938e-01
1.368420571088790894e-01 -4.429761469364166260e-01 1.506567299365997314e-01 -4.763366281986236572e-01 5.075889229774475098e-01 -1.187209263443946838e-01 4.808117449283599854e-01 -1.803636997938156128e-01
7.506598532199859619e-02 2.065896689891815186e-01 6.227720975875854492e-01 -5.945678353309631348e-01 2.204519957304000854e-01 1.282957941293716431e-01 -2.821227908134460449e-01 -2.562768161296844482e-01
2.556228041648864746e-01 -4.350778460502624512e-01 1.379909515380859375e-01 -2.806773483753204346e-01 7.256989926099777222e-02 6.776168942451477051e-01 7.808554917573928833e-02 4.207309484481811523e-01
-3.277810811996459961e-01 2.520293556153774261e-02 8.539661765098571777e-02 -8.836117982864379883e-01 9.089834988117218018e-02 6.458427757024765015e-02 -2.979153394699096680e-01 -5.172064900398254395e-02
-1.328292191028594971e-01 -2.012187391519546509e-01 2.776995301246643066e-01 -3.258618712425231934e-01 2.668229341506958008e-01 7.370759248733520508e-01 -3.693806827068328857e-01 -8.744744211435317993e-02
-1.422716975212097168e-01 -1.800388097763061523e-01 3.617706894874572754e-01 -5.826896801590919495e-02 1.250136047601699829e-01 8.614944815635681152e-01 -1.716650426387786865e-01 -1.606283187866210938e-01
-3.627749085426330566e-01 -6.119140982627868652e-01 1.516945362091064453e-01 -2.798105776309967041e-01 3.464271426200866699e-01 3.796202316880226135e-02 4.852243661880493164e-01 1.890893429517745972e-01
-2.966736555099487305e-01 -5.425209999084472656e-01 -1.930636912584304810e-01 -6.714291572570800781e-01 2.338377684354782104e-01 -1.262234002351760864e-01 -1.997484713792800903e-01 -1.380333453416824341e-01
7.486759871244430542e-02 -3.141117691993713379e-01 2.160855233669281006e-01 -6.412445306777954102e-01 -5.832537412643432617e-01 -1.041159629821777344e-01 2.758844792842864990e-01 1.034594252705574036e-01
-1.139275580644607544e-01 7.962110638618469238e-02 5.929095149040222168e-01 -3.812920749187469482e-01 -2.219697833061218262e-01 5.325964689254760742e-01 1.171720698475837708e-01 3.702657818794250488e-01
-1.022689864039421082e-01 -3.395252227783203125e-01 6.004156470298767090e-01 -1.889108866453170776e-01 -2.672327682375907898e-02 7.314626872539520264e-02 6.640059351921081543e-01 1.763771176338195801e-01
-2.097880840301513672e-01 -3.258717060089111328e-01 8.144475519657135010e-02 -3.750871121883392334e-01 3.556626439094543457e-01 4.984435811638832092e-02 7.571408748626708984e-01 1.517305430024862289e-02
-1.957953572273254395e-01 -5.363428592681884766e-01 9.611573815345764160e-02 -5.012364387512207031e-01 4.621926248073577881e-01 -1.256680488586425781e-01 4.149857759475708008e-01 1.090710014104843140e-01
-4.066808819770812988e-01 -7.175388932228088379e-01 -2.035750597715377808e-01 -4.721092879772186279e-01 6.599323451519012451e-02 6.419866532087326050e-02 -5.007878877222537994e-03 -2.166029810905456543e-01
7.664469629526138306e-02 -3.770480453968048096e-01 3.493098542094230652e-02 -3.965023159980773926e-01 4.250177145004272461e-01 4.109808057546615601e-02 5.751146674156188965e-01 -4.247822761535644531e-01
6.536100991070270538e-03 -4.514689147472381592e-01 2.521063946187496185e-02 -3.674602210521697998e-01 5.193013548851013184e-01 5.172972753643989563e-02 5.218174457550048828e-01 -3.403339684009552002e-01
-1.708489060401916504e-01 2.470730543136596680e-01 2.532683610916137695e-01 -8.423148393630981445e-01 -2.428406774997711182e-01 2.602919638156890869e-01 -8.043126203119754791e-03 9.663583338260650635e-02
3.553397059440612793e-01 -1.687768250703811646e-01 6.078670024871826172e-01 -6.137600541114807129e-01 -2.692411541938781738e-01 -6.457960605621337891e-02 -7.222956418991088867e-02 1.310188621282577515e-01
5.159351825714111328e-01 -4.112868010997772217e-01 5.902289226651191711e-02 -3.630980253219604492e-01 -3.196270465850830078e-01 4.595843851566314697e-01 1.387961357831954956e-01 -3.109451830387115479e-01
4.545295536518096924e-01 -2.852219939231872559e-01 -1.501259952783584595e-01 -4.624732434749603271e-01 2.849585711956024170e-01 6.141161322593688965e-01 8.454052358865737915e-02 1.007219329476356506e-01
3.505149781703948975e-01 2.287851721048355103e-01 4.625358283519744873e-01 -6.170327663421630859e-01 -1.265972703695297241e-01 2.782044410705566406e-01 2.749840319156646729e-01 2.471579760313034058e-01
2.371095120906829834e-02 1.648037582635879517e-01 3.172335922718048096e-01 -6.681611537933349609e-01 -2.372705936431884766e-01 1.852392554283142090e-01 4.258168339729309082e-01 3.914974629878997803e-01
-2.012626528739929199e-01 -2.884899079799652100e-01 2.161933034658432007e-01 -2.460296452045440674e-01 2.456627041101455688e-01 7.089841365814208984e-01 -3.871316313743591309e-01 -2.368904501199722290e-01
-1.493811458349227905e-01 4.918450862169265747e-02 2.178186476230621338e-01 -3.021756708621978760e-01 5.633981823921203613e-01 4.676952958106994629e-01 2.399938106536865234e-01 -4.927044212818145752e-01
-6.143264174461364746e-01 3.944324329495429993e-02 4.226559698581695557e-01 -2.937256991863250732e-01 -7.841506600379943848e-02 5.871590375900268555e-01 6.863307952880859375e-02 -2.278899028897285461e-02
-2.301763892173767090e-01 -3.473060727119445801e-01 5.273707583546638489e-02 -7.890720367431640625e-01 -1.334578543901443481e-01 -3.723329603672027588e-01 2.614953182637691498e-02 -2.094150930643081665e-01
3.163691163063049316e-01 -1.157267764210700989e-01 3.442218303680419922e-01 -4.887771606445312500e-01 2.288864254951477051e-01 9.848912805318832397e-02 -9.606480598449707031e-02 -6.766158342361450195e-01
-2.182164043188095093e-01 -6.235892772674560547e-01 -1.983459293842315674e-01 -4.232172369956970215e-01 2.623811960220336914e-01 1.184407994151115417e-01 3.094406127929687500e-01 -4.079685807228088379e-01
5.991871282458305359e-02 7.660242915153503418e-02 -8.693546801805496216e-02 -4.181200265884399414e-01 9.526185691356658936e-02 7.367472052574157715e-01 4.786478579044342041e-01 1.648772060871124268e-01
1.276045739650726318e-01 2.150761038064956665e-01 2.466941177845001221e-01 -6.771783232688903809e-01 3.486588597297668457e-01 4.101953208446502686e-01 -1.741451025009155273e-01 -3.128596842288970947e-01
-3.789174556732177734e-01 -5.109493136405944824e-01 4.354213476181030273e-01 -3.098691403865814209e-01 -3.171939849853515625e-01 -1.966109871864318848e-01 2.368861585855484009e-01 -3.381696045398712158e-01
4.457294344902038574e-01 -3.700258731842041016e-01 2.349397689104080200e-01 -3.610698282718658447e-01 -4.241094589233398438e-01 3.898240625858306885e-01 -7.784952875226736069e-03 -3.833352923393249512e-01
2.671277225017547607e-01 -2.521237134933471680e-01 4.951967597007751465e-01 -5.508161783218383789e-01 1.896065659821033478e-02 -1.464633494615554810e-01 -2.249693572521209717e-01 -4.939997792243957520e-01
-6.992317438125610352e-01 -1.928649842739105225e-02 3.333337306976318359e-01 -3.514441847801208496e-01 -1.618104279041290283e-01 4.990884065628051758e-01 2.169063687324523926e-02 -1.833688840270042419e-02
-3.090711236000061035e-01 -1.064792647957801819e-01 5.675594210624694824e-01 -2.598519623279571533e-01 2.161231487989425659e-01 6.604421138763427734e-01 -1.412986963987350464e-01 -2.514663524925708771e-02
1.239933222532272339e-01 1.233428418636322021e-01 1.074820309877395630e-01 -6.705528497695922852e-01 -1.216209977865219116e-01 5.125865936279296875e-01 3.435500562191009521e-01 3.356420695781707764e-01
-8.448747545480728149e-02 -6.013093590736389160e-01 5.081052184104919434e-01 -2.031152248382568359e-01 -2.649444639682769775e-01 5.728757381439208984e-02 4.870044887065887451e-01 -1.456411182880401611e-01
-8.850353956222534180e-02 -5.777711868286132812e-01 -5.963519215583801270e-02 -2.694728672504425049e-01 1.274375617504119873e-01 1.864258050918579102e-01 6.812236309051513672e-01 -2.590659558773040771e-01
-1.542986482381820679e-01 -6.293752193450927734e-01 -3.570487722754478455e-02 -6.319204568862915039e-01 -2.632257156074047089e-02 -4.760349635034799576e-03 -1.527246534824371338e-01 3.942593336105346680e-01
-6.992884874343872070e-01 -2.945238724350929260e-02 4.936491250991821289e-01 -3.517989218235015869e-01 -9.025713801383972168e-02 3.296428918838500977e-01 -4.199535772204399109e-02 -1.552477478981018066e-01
8.801288902759552002e-02 -1.758290380239486694e-01 3.905615210533142090e-02 -6.645705699920654297e-01 -4.136149585247039795e-01 -1.779752522706985474e-01 3.350903093814849854e-01 -4.506887793540954590e-01
2.220793366432189941e-01 3.011348843574523926e-01 2.221661210060119629e-01 -7.464969158172607422e-01 -1.953526884317398071e-01 3.924069702625274658e-01 2.406643927097320557e-01 5.759960040450096130e-02
-1.736413091421127319e-01 1.627326011657714844e-01 6.741040945053100586e-01 -4.224551022052764893e-01 -2.304501384496688843e-01 4.600945413112640381e-01 -1.408673673868179321e-01 -1.607617586851119995e-01
6.237562894821166992e-01 -3.753611743450164795e-01 1.724214404821395874e-01 -5.752250552177429199e-01 1.143531352281570435e-01 2.033544331789016724e-01 -2.253697067499160767e-01 -6.479065120220184326e-02
6.651940196752548218e-02 -3.728851377964019775e-01 6.552082300186157227e-01 4.506884142756462097e-02 -7.007095217704772949e-02 3.983408808708190918e-01 5.077181458473205566e-01 6.196490675210952759e-02
-2.418424189090728760e-01 1.209081932902336121e-01 -1.157569438219070435e-01 -9.387308955192565918e-01 -1.613168269395828247e-01 4.335761477705091238e-04 2.809484431054443121e-04 -7.908525317907333374e-02
-4.679669141769409180e-01 -5.610802173614501953e-01 -1.768356710672378540e-01 -3.581109642982482910e-01 -2.960940077900886536e-02 1.470417082309722900e-01 4.457364231348037720e-02 -5.312219262123107910e-01
-5.145374312996864319e-02 -6.742749214172363281e-01 4.280462488532066345e-02 -1.940809935331344604e-01 1.185678914189338684e-01 1.534466296434402466e-01 5.772318243980407715e-01 -3.638754189014434814e-01
-3.168153464794158936e-01 -5.371951460838317871e-01 -1.132237985730171204e-01 -3.332426846027374268e-01 -2.313080132007598877e-01 2.685397565364837646e-01 -2.197360992431640625e-02 -6.008988022804260254e-01
2.623772025108337402e-01 -7.183311581611633301e-01 5.221785977482795715e-02 -5.920153856277465820e-01 -2.995605394244194031e-02 -5.794375389814376831e-02 -4.522020742297172546e-02 2.359025031328201294e-01
2.079789489507675171e-01 -3.201227486133575439e-01 -2.512710392475128174e-01 -5.596309900283813477e-01 3.803243488073348999e-02 5.232994556427001953e-01 1.032892763614654541e-01 4.381606876850128174e-01
-6.153335422277450562e-02 -1.532807499170303345e-01 3.616956174373626709e-01 -3.609789609909057617e-01 1.245590485632419586e-02 7.023248076438903809e-01 -4.612865149974822998e-01 -7.340659946203231812e-02
8.860655128955841064e-02 -6.309046745300292969e-01 -1.023478284478187561e-01 -2.466946691274642944e-01 5.664988234639167786e-02 2.654397487640380859e-01 3.726024925708770752e-01 -5.570231676101684570e-01
-8.515305817127227783e-02 -6.499933600425720215e-01 -3.729328513145446777e-02 -2.478083670139312744e-01 -1.619426906108856201e-01 5.491601824760437012e-01 6.927251070737838745e-02 4.181589782238006592e-01
1.476236283779144287e-01 -1.821452677249908447e-01 2.300748042762279510e-02 -6.617849469184875488e-01 -2.507695257663726807e-01 -1.722233295440673828e-01 4.382854700088500977e-01 -4.710640907287597656e-01
1.417689174413681030e-01 -5.169039368629455566e-01 2.065151482820510864e-01 -1.024037152528762817e-01 1.651123762130737305e-01 1.672541946172714233e-01 4.754997491836547852e-01 -6.150127649307250977e-01
1.908563077449798584e-01 -1.696052104234695435e-01 4.549788534641265869e-01 -6.884536147117614746e-01 4.221179336309432983e-02 -3.383073508739471436e-01 -1.372770965099334717e-01 -3.446086645126342773e-01
-2.039652466773986816e-01 -6.344127058982849121e-01 4.344727396965026855e-01 -2.226764410734176636e-01 5.341268610209226608e-03 3.852329030632972717e-02 5.568435192108154297e-01 -7.733195275068283081e-02
-4.649250581860542297e-02 1.303472071886062622e-01 4.190222322940826416e-01 -6.380345225334167480e-01 3.923081755638122559e-01 1.774003952741622925e-01 -2.855691909790039062e-01 -3.622900545597076416e-01
4.287359714508056641e-01 -5.244560837745666504e-01 2.146096080541610718e-01 -3.193388283252716064e-01 -2.006935030221939087e-01 3.679175376892089844e-01 3.561900258064270020e-01 3.009721338748931885e-01
-2.452597767114639282e-01 1.621265858411788940e-01 4.828449189662933350e-01 -3.309307992458343506e-01 1.632995605468750000e-01 7.331541180610656738e-01 -2.650809288024902344e-02 -7.761336117982864380e-02
-2.012986689805984497e-01 -5.772874355316162109e-01 6.460852026939392090e-01 -1.512345075607299805e-01 -2.908295094966888428e-01 3.557668626308441162e-02 4.788477905094623566e-03 -3.163066208362579346e-01
4.307371079921722412e-01 -2.431040629744529724e-02 3.312028944492340088e-01 -6.751638650894165039e-01 2.443238645792007446e-01 -8.477354049682617188e-02 -1.208004355430603027e-01 -4.084844887256622314e-01
1.107446029782295227e-01 -4.322430491447448730e-01 8.120657801628112793e-01 -1.025169193744659424e-01 -6.241668760776519775e-02 9.656270593404769897e-02 3.329929113388061523e-01 -8.268478512763977051e-02
1.792458444833755493e-01 -3.141032457351684570e-01 7.461320608854293823e-02 -6.714186072349548340e-01 -3.469838201999664307e-01 -2.364319264888763428e-01 3.386111557483673096e-01 -3.491195738315582275e-01
-3.516707122325897217e-01 -5.495292544364929199e-01 5.440126061439514160e-01 -1.509021371603012085e-01 -3.852061927318572998e-01 1.247575059533119202e-01 1.908839046955108643e-01 -2.350300401449203491e-01
3.809250891208648682e-01 -2.815019153058528900e-02 2.580135762691497803e-01 -8.518805503845214844e-01 -1.147440075874328613e-01 -1.016648560762405396e-01 7.115507125854492188e-02 1.823930740356445312e-01
4.264048039913177490e-01 2.895570173859596252e-02 1.515200585126876831e-01 -6.141542792320251465e-01 2.631360590457916260e-01 5.349295139312744141e-01 -1.590673774480819702e-01 -1.910604536533355713e-01
-1.391272842884063721e-01 -4.551271200180053711e-01 2.332276850938796997e-01 -3.764277994632720947e-01 4.921040832996368408e-01 -8.426173776388168335e-02 5.705507993698120117e-01 5.114008858799934387e-02
-3.100003004074096680e-01 8.940409868955612183e-02 6.709874868392944336e-01 -5.212440490722656250e-01 3.324586749076843262e-01 1.312523782253265381e-01 -1.206624954938888550e-01 1.779652982950210571e-01
2.898547053337097168e-01 4.537987709045410156e-02 4.408161342144012451e-01 -6.410139799118041992e-01 1.446538716554641724e-01 -1.870586723089218140e-01 -3.100183233618736267e-02 -5.018269419670104980e-01
5.606221407651901245e-02 -5.832765102386474609e-01 8.356112241744995117e-02 -6.415126323699951172e-01 -1.052107382565736771e-02 -6.525568664073944092e-02 -3.252189159393310547e-01 3.577543795108795166e-01
-8.774549514055252075e-02 1.598951816558837891e-01 -2.191023826599121094e-01 -8.660103678703308105e-01 6.907096505165100098e-02 2.745739221572875977e-01 2.652475535869598389e-01 1.350425034761428833e-01
2.273821830749511719e-01 -1.811514049768447876e-01 1.188140362501144409e-01 -6.120249629020690918e-01 -5.434080362319946289e-01 2.311035096645355225e-01 4.195160269737243652e-01 4.577658325433731079e-02
-4.395614191889762878e-02 -7.665976285934448242e-01 2.711048126220703125e-01 -9.295063465833663940e-02 -2.259600311517715454e-01 2.252642065286636353e-01 2.687286436557769775e-01 -3.927358090877532959e-01
-8.148615807294845581e-02 2.710634842514991760e-02 1.467133313417434692e-01 -1.422674804925918579e-01 5.717422068119049072e-02 8.289421796798706055e-01 4.770604968070983887e-01 1.812725812196731567e-01
1.545058637857437134e-01 -4.486447572708129883e-01 -1.272066682577133179e-02 -4.154113233089447021e-01 -3.559123724699020386e-02 7.054859399795532227e-01 -3.878951072692871094e-02 3.188039064407348633e-01
2.096846550703048706e-01 -2.842172086238861084e-01 5.619007349014282227e-01 -1.972280293703079224e-01 1.866663098335266113e-01 4.925834536552429199e-01 -3.484703600406646729e-01 -3.488656282424926758e-01
8.456753939390182495e-02 1.671730130910873413e-01 7.000366449356079102e-01 -4.526630640029907227e-01 1.097099259495735168e-01 4.593944847583770752e-01 -4.373868927359580994e-02 2.120229899883270264e-01
5.754794180393218994e-02 -1.728687584400177002e-01 3.501155674457550049e-01 -3.265355229377746582e-01 -3.590559661388397217e-01 9.003882110118865967e-02 1.128940060734748840e-01 -7.666974663734436035e-01
-3.778668344020843506e-01 1.129373610019683838e-01 5.953476428985595703e-01 -4.974384903907775879e-01 3.572953939437866211e-01 1.680627614259719849e-01 1.557408422231674194e-01 2.498350292444229126e-01
-2.285315841436386108e-01 -5.314860343933105469e-01 -1.432173997163772583e-01 -3.483035564422607422e-01 -3.053991496562957764e-01 5.100145339965820312e-01 2.510648667812347412e-01 3.271886408329010010e-01
8.516190201044082642e-02 -5.123390555381774902e-01 -1.764527335762977600e-02 -6.977961063385009766e-01 -2.271641641855239868e-01 2.695460990071296692e-02 1.881817281246185303e-01 3.940596282482147217e-01
-3.366096615791320801e-01 2.059973031282424927e-02 2.333077192306518555e-01 -8.270353674888610840e-01 1.895611360669136047e-02 1.956711858510971069e-01 -2.283888012170791626e-01 2.388339042663574219e-01
-2.044070363044738770e-01 2.610011994838714600e-01 7.507279515266418457e-01 -3.861322999000549316e-01 2.382211014628410339e-02 3.547587394714355469e-01 -7.710252702236175537e-02 -2.122252583503723145e-01
-2.804028615355491638e-02 -2.714587450027465820e-01 2.587013542652130127e-01 -2.594902813434600830e-01 5.905808806419372559e-01 5.795382857322692871e-01 -2.620433568954467773e-01 -1.947951614856719971e-01
-1.071738731116056442e-02 -3.240086883306503296e-02 4.515933990478515625e-01 -4.278738498687744141e-01 -3.683291971683502197e-01 5.493407845497131348e-01 -3.763653934001922607e-01 -1.809144616127014160e-01
1.911066174507141113e-01 6.454230099916458130e-02 -1.386646628379821777e-01 -4.918711781501770020e-01 1.411142945289611816e-01 5.441924929618835449e-01 5.713860988616943359e-01 2.358101606369018555e-01
-1.629783213138580322e-01 2.148413956165313721e-01 2.638022899627685547e-01 -5.104451179504394531e-01 4.690865576267242432e-01 5.584974288940429688e-01 -6.274122744798660278e-02 -2.474620044231414795e-01
4.383758604526519775e-01 -5.260642170906066895e-01 1.233565360307693481e-01 -4.389600455760955811e-01 8.818686008453369141e-03 3.414508700370788574e-01 2.472048066556453705e-02 4.537650048732757568e-01
1.358951777219772339e-01 2.701466083526611328e-01 7.284711599349975586e-01 -5.027266144752502441e-01 9.010747075080871582e-03 1.628674715757369995e-01 -7.937164604663848877e-02 -3.037139177322387695e-01
-6.579679250717163086e-02 -2.134929597377777100e-01 4.503138065338134766e-01 -4.214924871921539307e-01 4.886834025382995605e-01 3.948223888874053955e-01 -3.932300508022308350e-01 -1.425728797912597656e-01
4.448780119419097900e-01 -8.192977309226989746e-02 2.216194421052932739e-01 -5.631185173988342285e-01 4.067771881818771362e-02 2.492608577013015747e-01 -5.584671720862388611e-02 -6.018712520599365234e-01
8.910244703292846680e-02 -5.168462544679641724e-02 5.439750552177429199e-01 -6.532741785049438477e-01 3.543919697403907776e-02 6.624089181423187256e-02 -4.604983627796173096e-01 -2.213841676712036133e-01
-9.835384786128997803e-02 -5.920310020446777344e-01 -5.693958327174186707e-02 -3.807021975517272949e-01 3.541108667850494385e-01 6.572841107845306396e-02 4.798480570316314697e-01 -3.628783524036407471e-01
3.048186898231506348e-01 2.388590574264526367e-01 3.417704701423645020e-01 -6.719178557395935059e-01 3.803574740886688232e-01 3.332292437553405762e-01 2.875064313411712646e-02 -1.587803959846496582e-01
2.590402960777282715e-01 -2.577848136425018311e-01 5.877123475074768066e-01 -2.680304050445556641e-01 1.717024296522140503e-01 2.928245663642883301e-01 -3.262339532375335693e-01 -4.770142138004302979e-01
-1.879057817859575152e-04 3.273293673992156982e-01 6.406735777854919434e-01 -5.336176156997680664e-01 -1.779664773494005203e-03 3.992279767990112305e-01 -2.566780149936676025e-02 -1.939080357551574707e-01
3.669954836368560791e-01 -1.941861212253570557e-02 -2.201875150203704834e-01 -6.644079089164733887e-01 1.464282572269439697e-01 5.381903052330017090e-01 1.914034336805343628e-01 1.652014255523681641e-01
-4.339762926101684570e-01 -4.160104393959045410e-01 -3.024601936340332031e-01 -5.814160108566284180e-01 -2.528853416442871094e-01 1.869634836912155151e-01 3.272254168987274170e-01 5.558987706899642944e-02
3.170098662376403809e-01 -8.173494040966033936e-02 6.777449846267700195e-01 -3.520886600017547607e-01 3.115395009517669678e-01 3.086666762828826904e-01 -1.773032546043395996e-01 -2.928330898284912109e-01
-6.541562676429748535e-01 -2.702967822551727295e-01 -6.271465867757797241e-02 -5.725396871566772461e-01 1.332133542746305466e-02 3.567884862422943115e-01 -1.972734779119491577e-01 -2.986586280167102814e-02
-1.552663445472717285e-01 -2.387516200542449951e-02 3.317857086658477783e-01 -7.087130546569824219e-01 1.614154130220413208e-02 5.293868184089660645e-01 -3.860925883054733276e-02 2.845433950424194336e-01
1.706888526678085327e-01 -5.438347458839416504e-01 1.378333419561386108e-01 -4.041158556938171387e-01 -3.270185589790344238e-01 1.095502357929944992e-02 1.417170464992523193e-01 -6.046954393386840820e-01
-1.082294732332229614e-01 1.823782771825790405e-01 6.814175844192504883e-01 -4.759005308151245117e-01 1.339624673128128052e-01 4.782891571521759033e-01 -1.309255063533782959e-01 -1.911543309688568115e-02
-3.177127242088317871e-01 -6.162210702896118164e-01 4.655834734439849854e-01 -2.524858713150024414e-01 -2.051311917603015900e-02 -8.111646771430969238e-02 4.692921042442321777e-01 1.075980216264724731e-01
2.266897857189178467e-01 2.874005138874053955e-01 -1.463521718978881836e-01 -6.634144783020019531e-01 1.615563035011291504e-01 4.315969049930572510e-01 4.187414348125457764e-01 -1.294379085302352905e-01
2.343877451494336128e-03 -4.270600080490112305e-01 -1.186794713139533997e-01 -1.253727078437805176e-01 -2.311131730675697327e-02 5.004437565803527832e-01 4.235319197177886963e-01 -5.978742837905883789e-01
-2.621517479419708252e-01 -3.729753494262695312e-01 -4.876259248703718185e-03 -4.314329624176025391e-01 8.619469404220581055e-02 5.902180671691894531e-01 3.191694319248199463e-01 -3.851646482944488525e-01
-2.237784266471862793e-01 2.511630952358245850e-02 2.216683179140090942e-01 -7.188287973403930664e-01 -5.524969100952148438e-01 -1.564412266016006470e-01 1.414625719189643860e-02 -2.313314527273178101e-01
-1.105437800288200378e-01 -2.722299396991729736e-01 2.195647731423377991e-02 -2.067150920629501343e-01 -5.023045465350151062e-02 5.352807641029357910e-01 7.122131586074829102e-01 -2.723264098167419434e-01
-1.284386813640594482e-01 -3.607309460639953613e-01 -1.076700091361999512e-01 -7.513949275016784668e-01 -4.707550704479217529e-01 6.974197179079055786e-02 2.206428349018096924e-01 -4.507844150066375732e-02
4.942620694637298584e-01 -5.345683693885803223e-01 1.172749400138854980e-01 -2.558760046958923340e-01 -1.051831319928169250e-01 4.584269821643829346e-01 3.893307745456695557e-01 1.338599026203155518e-01
-3.018504679203033447e-01 -8.185285329818725586e-02 6.584245562553405762e-01 -4.927379488945007324e-01 2.023520916700363159e-01 2.206770777702331543e-01 -1.832846105098724365e-01 3.203667104244232178e-01
-1.273760497570037842e-01 -5.077825188636779785e-01 3.798909783363342285e-01 -2.894229590892791748e-01 -4.371771123260259628e-03 5.767923593521118164e-01 2.522096931934356689e-01 3.186396658420562744e-01
4.434708952903747559e-01 -3.487929701805114746e-01 1.303189694881439209e-01 -3.006714284420013428e-01 -2.854250371456146240e-01 5.746312141418457031e-01 -3.283741697669029236e-02 -4.019252359867095947e-01
-4.408090412616729736e-01 -2.215335220098495483e-01 3.573914766311645508e-01 -1.162834838032722473e-01 2.633981108665466309e-01 3.208023607730865479e-01 -3.877092897891998291e-02 -6.645027995109558105e-01
3.978773951530456543e-01 -1.772939264774322510e-01 2.286017537117004395e-01 -4.738525450229644775e-01 -1.727286130189895630e-01 5.753862857818603516e-01 5.534607544541358948e-02 4.117007255554199219e-01
-1.555154025554656982e-01 2.694162130355834961e-01 -5.588419269770383835e-03 -8.854117393493652344e-01 1.186265517026185989e-02 3.387851715087890625e-01 5.905377492308616638e-02 -2.900248020887374878e-02
-6.822132319211959839e-02 2.487098276615142822e-01 4.838970303535461426e-01 -6.255156397819519043e-01 2.386294454336166382e-01 4.762511551380157471e-01 -1.524008214473724365e-01 -3.283056989312171936e-02
-3.689931333065032959e-01 -5.671620965003967285e-01 3.514007329940795898e-01 -1.824022680521011353e-01 -4.226346611976623535e-01 1.332009583711624146e-01 3.482555747032165527e-01 -2.603340446949005127e-01
-2.143132835626602173e-01 7.073161005973815918e-02 1.197504922747612000e-01 -8.200398683547973633e-01 6.146741658449172974e-02 3.073532879352569580e-01 -4.017918109893798828e-01 -5.080035328865051270e-02
3.590994179248809814e-01 -9.155968576669692993e-02 6.513884067535400391e-01 -3.537556529045104980e-01 2.148133367300033569e-01 3.144548833370208740e-01 -2.397955209016799927e-01 -3.326950371265411377e-01
-2.024605870246887207e-01 2.452685497701168060e-02 3.786682784557342529e-01 -2.999690175056457520e-01 2.929427027702331543e-01 6.573192477226257324e-01 -2.800420522689819336e-01 -3.587894439697265625e-01
5.756903290748596191e-01 -2.084643244743347168e-01 9.725429117679595947e-02 -6.194056272506713867e-01 8.942335098981857300e-02 2.046015113592147827e-01 -1.052689105272293091e-01 -4.135962724685668945e-01
-3.229985833168029785e-01 1.819609701633453369e-01 4.063646793365478516e-01 -3.028850257396697998e-01 7.376746088266372681e-02 7.685822844505310059e-01 8.509096503257751465e-02 -4.785307496786117554e-02
4.400725364685058594e-01 -6.143755316734313965e-01 -1.716290861368179321e-01 -3.860084414482116699e-01 2.629938907921314240e-02 4.535844326019287109e-01 1.592559814453125000e-01 1.364801079034805298e-01
1.862451136112213135e-01 1.463700830936431885e-01 3.442385792732238770e-01 -3.248796761035919189e-01 -3.471630215644836426e-01 5.223239660263061523e-01 5.709934830665588379e-01 2.153298072516918182e-02
-1.499495804309844971e-01 -5.046288967132568359e-01 -1.972742192447185516e-02 -2.505942583084106445e-01 -5.184310078620910645e-01 4.751287996768951416e-01 3.568350970745086670e-01 1.944963485002517700e-01
4.185307919979095459e-01 -4.364535510540008545e-01 -1.702717542648315430e-01 -6.032850742340087891e-01 1.252309530973434448e-01 4.055170118808746338e-01 -9.902376681566238403e-02 2.268532812595367432e-01
-6.583646535873413086e-01 -2.598488926887512207e-01 1.043142974376678467e-01 -2.940606176853179932e-01 1.697230637073516846e-01 4.982887804508209229e-01 -1.016674861311912537e-01 -3.380050659179687500e-01
1.896191537380218506e-01 1.369083225727081299e-01 1.928723305463790894e-01 -7.256362438201904297e-01 -3.072223365306854248e-01 2.834608256816864014e-01 3.652331531047821045e-01 2.709656357765197754e-01
2.480213493108749390e-01 -1.992955654859542847e-01 2.996725440025329590e-01 -5.781556367874145508e-01 9.428626298904418945e-02 -1.036007180809974670e-01 -4.507860168814659119e-02 -6.730855107307434082e-01
2.642101347446441650e-01 -4.353985488414764404e-01 1.471093744039535522e-01 -4.221972525119781494e-01 -4.570288956165313721e-01 3.385393917560577393e-01 3.438602089881896973e-01 3.146511018276214600e-01
-2.346529513597488403e-01 -6.538285017013549805e-01 -8.941525965929031372e-02 -6.473785042762756348e-01 -1.293023377656936646e-01 -1.976234465837478638e-01 1.327783465385437012e-01 -1.301843523979187012e-01
1.200573369860649109e-01 3.125491365790367126e-02 4.834957122802734375e-01 -7.968644499778747559e-01 -1.937663108110427856e-01 9.578392654657363892e-02 -2.627405822277069092e-01 -9.786461479961872101e-03
1.104002818465232849e-01 -1.847016960382461548e-01 2.289316505193710327e-01 -2.711580395698547363e-01 -2.004119008779525757e-01 1.603523194789886475e-01 8.721132278442382812e-01 3.607281297445297241e-02
-1.535062491893768311e-01 -3.332868516445159912e-01 -9.334830194711685181e-02 -7.785810232162475586e-01 1.308061480522155762e-01 4.301861394196748734e-03 -4.436286091804504395e-01 -1.910980045795440674e-01
1.871210187673568726e-01 -2.522335350513458252e-01 2.042577043175697327e-02 -4.867334961891174316e-01 -8.713173121213912964e-02 7.228420972824096680e-01 -5.734822899103164673e-02 3.614631295204162598e-01
-4.117789492011070251e-02 2.227682471275329590e-01 4.685563445091247559e-01 -7.265398502349853516e-01 -8.411255478858947754e-02 1.227707341313362122e-01 -2.570817768573760986e-01 -3.362064361572265625e-01
-2.814990878105163574e-01 2.161768265068531036e-02 7.583045400679111481e-03 -9.071668982505798340e-01 -1.564747691154479980e-01 1.278380453586578369e-01 -1.243225857615470886e-01 2.024811655282974243e-01
-3.906038105487823486e-01 -5.857563614845275879e-01 -5.998212844133377075e-02 -5.446287393569946289e-01 2.696369588375091553e-01 -2.069824188947677612e-01 2.120326310396194458e-01 2.087970227003097534e-01
-1.608854718506336212e-02 -3.386741131544113159e-02 2.508176565170288086e-01 -9.245452880859375000e-01 -2.508477270603179932e-01 -6.704549491405487061e-02 9.748303145170211792e-02 6.307153403759002686e-02
-4.783117026090621948e-02 -6.864066123962402344e-01 1.057001128792762756e-01 -1.990261673927307129e-01 1.359414607286453247e-01 1.621822118759155273e-01 1.297949701547622681e-01 -6.435403227806091309e-01
-3.401390016078948975e-01 1.280275639146566391e-02 -7.105541229248046875e-02 -6.695523858070373535e-01 -9.036653675138950348e-03 6.139326095581054688e-01 7.628167420625686646e-02 2.190398871898651123e-01
2.321508973836898804e-01 -1.509323483332991600e-03 4.114955663681030273e-01 -5.160504579544067383e-01 1.615129597485065460e-02 -4.591823741793632507e-02 7.760069333016872406e-03 -7.127675414085388184e-01
3.740451931953430176e-01 1.394814997911453247e-01 4.974398910999298096e-01 -7.239613533020019531e-01 -8.734538406133651733e-02 -5.853665526956319809e-03 2.137043625116348267e-01 1.254411041736602783e-01
1.988580636680126190e-02 2.711142599582672119e-01 6.822840571403503418e-01 -3.079890310764312744e-01 -3.908444195985794067e-02 4.877192676067352295e-01 2.328893542289733887e-02 -3.546727299690246582e-01
1.428411751985549927e-01 -1.480078101158142090e-01 5.166646242141723633e-01 -3.776968717575073242e-01 1.636686027050018311e-01 5.766011476516723633e-01 -4.291427135467529297e-01 6.835961341857910156e-02
2.679233551025390625e-01 1.885642856359481812e-01 3.418532013893127441e-01 -7.389125823974609375e-01 1.029476150870323181e-01 3.313711881637573242e-01 1.551674604415893555e-01 2.921014726161956787e-01
-1.979510933160781860e-01 -5.578798055648803711e-01 -3.909066617488861084e-01 -4.649122953414916992e-01 -1.725239902734756470e-01 1.942514628171920776e-01 2.582702338695526123e-01 -3.826648294925689697e-01
-4.626384973526000977e-01 -1.136478334665298462e-01 1.345183849334716797e-01 -5.439481735229492188e-01 2.126136124134063721e-01 9.092453867197036743e-02 -1.637053042650222778e-01 -6.154702305793762207e-01
-4.742708406411111355e-04 1.120927184820175171e-01 2.574805617332458496e-01 -5.930416584014892578e-01 2.734860777854919434e-01 2.757462263107299805e-01 -1.993001252412796021e-01 -6.155397891998291016e-01
3.647779524326324463e-01 -3.413166701793670654e-01 -8.209168910980224609e-02 -5.794301033020019531e-01 -3.189599886536598206e-02 4.097245633602142334e-01 1.702384650707244873e-01 4.583548009395599365e-01
3.291802853345870972e-02 3.985861241817474365e-01 5.688206553459167480e-01 -5.383270382881164551e-01 -2.425017207860946655e-02 1.538544446229934692e-01 7.792384922504425049e-02 -4.431268572807312012e-01
1.496137380599975586e-01 -2.670013606548309326e-01 4.441497623920440674e-01 -5.903576016426086426e-01 3.755702450871467590e-02 6.585042923688888550e-02 -3.737127184867858887e-01 -4.638178944587707520e-01
1.736290194094181061e-02 -6.120635867118835449e-01 6.791540384292602539e-01 -8.406174182891845703e-02 -4.736215993762016296e-02 8.988132327795028687e-02 2.298580557107925415e-01 -3.059464991092681885e-01
1.438312511891126633e-02 1.874316632747650146e-01 1.524551510810852051e-01 -9.020767211914062500e-01 -2.383918464183807373e-01 1.076089292764663696e-01 1.533693820238113403e-01 1.890633404254913330e-01
-3.800089657306671143e-01 -4.829772114753723145e-01 9.837986528873443604e-02 -2.509479224681854248e-01 2.266233563423156738e-01 6.194201707839965820e-01 -2.945640981197357178e-01 -1.669285446405410767e-01
3.030619323253631592e-01 -4.506492912769317627e-01 1.523253768682479858e-01 -3.506245911121368408e-01 -8.789099752902984619e-02 6.236814260482788086e-01 -1.207463350147008896e-02 4.025902450084686279e-01
1.880910545587539673e-01 -8.105620741844177246e-02 1.216338798403739929e-01 -8.500547409057617188e-01 -3.569729626178741455e-01 9.387821890413761139e-03 2.215886414051055908e-01 2.098681181669235229e-01
-2.316626012325286865e-01 -5.037108063697814941e-01 4.949296116828918457e-01 -2.426942586898803711e-01 -9.429419413208961487e-03 1.959855854511260986e-02 5.452796816825866699e-01 3.015778064727783203e-01
-1.713801473379135132e-01 -5.753521323204040527e-01 6.552552338689565659e-03 -5.340955257415771484e-01 -4.597601294517517090e-01 -8.597122132778167725e-02 -2.459825426340103149e-01 -2.738975882530212402e-01
1.665003784000873566e-02 -6.850312352180480957e-01 -8.100610226392745972e-02 -2.192110717296600342e-01 1.448625028133392334e-01 2.988625764846801758e-01 1.724537461996078491e-01 -5.794783234596252441e-01
4.102538153529167175e-02 9.390868246555328369e-02 4.833714962005615234e-01 -4.040281772613525391e-01 -1.838378012180328369e-01 6.553487777709960938e-01 -2.674018442630767822e-01 -2.404769957065582275e-01
-2.960450947284698486e-03 2.815578877925872803e-01 -3.141571581363677979e-02 -8.660480976104736328e-01 1.416323482990264893e-01 3.208955526351928711e-01 1.898473501205444336e-01 1.030271947383880615e-01
-2.649075388908386230e-01 5.104070156812667847e-02 6.281422376632690430e-01 -4.737774431705474854e-01 2.856051921844482422e-01 2.206762135028839111e-01 1.715471968054771423e-02 4.214601814746856689e-01
-2.453954517841339111e-02 1.642163842916488647e-01 4.870274066925048828e-01 -5.678268074989318848e-01 -7.127794437110424042e-03 6.392927765846252441e-01 -2.836523018777370453e-02 5.707148835062980652e-02
1.709281355142593384e-01 -8.639144152402877808e-02 -4.236619919538497925e-02 -6.252639889717102051e-01 -3.236993253231048584e-01 -1.348922401666641235e-02 5.182013511657714844e-01 -4.439305663108825684e-01
1.471693962812423706e-01 1.630735695362091064e-01 -3.279547095298767090e-01 -7.154914140701293945e-01 2.122241109609603882e-01 4.589340686798095703e-01 2.463662624359130859e-01 -1.261349320411682129e-01
-1.169350594282150269e-01 -4.546726047992706299e-01 -2.873947918415069580e-01 -2.304709553718566895e-01 -5.722779780626296997e-02 4.619098007678985596e-01 4.146682620048522949e-01 -5.052731633186340332e-01
-2.990346252918243408e-01 1.230483427643775940e-01 2.274988293647766113e-01 -6.042762398719787598e-01 -3.993840813636779785e-01 5.126099586486816406e-01 1.082941144704818726e-01 2.110162824392318726e-01
-3.383337855339050293e-01 2.538043074309825897e-02 2.974469661712646484e-01 -5.531436800956726074e-01 3.364034295082092285e-01 5.069141387939453125e-01 -9.510427713394165039e-03 3.467326760292053223e-01
-1.435032188892364502e-01 2.877715229988098145e-01 -6.087596341967582703e-02 -6.110491752624511719e-01 1.280309818685054779e-02 6.171256303787231445e-01 2.652066946029663086e-01 -2.610841691493988037e-01
1.168802902102470398e-01 -1.254505664110183716e-01 5.124427378177642822e-03 -6.025500297546386719e-01 -3.706951737403869629e-01 -8.066780865192413330e-02 5.013875961303710938e-01 -4.606479704380035400e-01
-1.709076911211013794e-01 -4.721872806549072266e-01 -2.014379501342773438e-01 -2.632155120372772217e-01 -2.186307162046432495e-01 4.002327024936676025e-01 1.095426082611083984e-01 -6.465175151824951172e-01
2.645389437675476074e-01 -1.406260281801223755e-01 -4.689892753958702087e-02 -7.284461259841918945e-01 -4.292669296264648438e-01 -5.025355890393257141e-02 2.378969192504882812e-01 -3.660871088504791260e-01
3.241274654865264893e-01 -3.674620985984802246e-01 6.435073614120483398e-01 -2.254854887723922729e-01 2.852468192577362061e-01 3.185096085071563721e-01 -3.341283798217773438e-01 -2.262010239064693451e-02
7.781501114368438721e-02 -4.051398634910583496e-01 3.753097951412200928e-01 -6.383433938026428223e-01 -3.353858590126037598e-01 -1.730758547782897949e-01 -3.390555083751678467e-01 -1.551422327756881714e-01
-1.129616424441337585e-02 -1.804631054401397705e-01 3.085033893585205078e-01 -4.164270162582397461e-01 5.871266499161720276e-02 3.252684473991394043e-01 -3.706191182136535645e-01 -6.723944544792175293e-01
3.602460324764251709e-01 -1.984190642833709717e-01 4.721844196319580078e-01 -4.735523462295532227e-01 1.375193297863006592e-01 3.286387026309967041e-02 -1.959804594516754150e-01 -5.703006982803344727e-01
2.874789834022521973e-01 -3.315855860710144043e-01 3.465986251831054688e-01 -2.385369092226028442e-01 1.014532987028360367e-02 4.540613293647766113e-01 -2.917838096618652344e-01 -5.822060704231262207e-01
-1.469561755657196045e-01 2.191417962312698364e-01 6.805936694145202637e-01 -5.173360705375671387e-01 5.811705812811851501e-02 4.282932281494140625e-01 -3.399724140763282776e-02 1.075546517968177795e-01
7.560922950506210327e-02 -7.592087388038635254e-01 -1.226376220583915710e-01 -2.892173528671264648e-01 1.383325085043907166e-02 2.433842420578002930e-01 1.430873125791549683e-01 -4.891804754734039307e-01
2.893548011779785156e-01 -3.178427219390869141e-01 3.824329078197479248e-01 -3.890728056430816650e-01 3.251441717147827148e-01 1.029536277055740356e-01 -1.488797664642333984e-01 -6.157385110855102539e-01
3.050392270088195801e-01 -3.023529946804046631e-01 6.096951961517333984e-01 -1.978731304407119751e-01 2.979553043842315674e-01 3.773662447929382324e-01 -2.025601118803024292e-01 -3.639210462570190430e-01
-2.373030334711074829e-01 -6.269679069519042969e-01 -2.463483214378356934e-01 -5.805981755256652832e-01 4.241479560732841492e-02 -7.948561012744903564e-02 2.137618362903594971e-01 -3.146514296531677246e-01
-1.111228484660387039e-02 -1.866481751203536987e-01 6.647913455963134766e-01 -1.723879575729370117e-01 4.712175726890563965e-01 3.969223499298095703e-01 -1.655827909708023071e-01 -2.938759922981262207e-01
1.696435064077377319e-01 4.992553591728210449e-02 6.525518298149108887e-01 -6.569921970367431641e-01 -1.413145363330841064e-01 7.176730036735534668e-02 -7.982359081506729126e-02 -2.824421525001525879e-01
8.993366360664367676e-02 -4.197717458009719849e-02 6.983090043067932129e-01 -2.839004695415496826e-01 8.376264572143554688e-02 5.624546408653259277e-01 -1.701972335577011108e-01 -2.637733817100524902e-01
5.624583959579467773e-01 -3.063174486160278320e-01 3.134880959987640381e-01 -4.381108582019805908e-01 1.775225251913070679e-01 2.958198487758636475e-01 -9.060090780258178711e-02 -4.151652753353118896e-01
1.450129002332687378e-01 -5.139106884598731995e-02 2.102185487747192383e-01 -6.083695292472839355e-01 -5.039820075035095215e-01 -7.057646661996841431e-02 4.180588126182556152e-01 -3.581518530845642090e-01
1.460057497024536133e-01 3.023310303688049316e-01 5.756803154945373535e-01 -6.853796839714050293e-01 -1.532924175262451172e-01 -1.863949000835418701e-02 7.473495602607727051e-02 -2.381047904491424561e-01
-6.926363706588745117e-02 1.309017390012741089e-01 -2.037609070539474487e-01 -8.177172541618347168e-01 -2.808721549808979034e-02 2.924239337444305420e-01 3.625046014785766602e-01 2.240029275417327881e-01
-1.444631535559892654e-02 -3.558497130870819092e-01 3.203378915786743164e-01 -5.274732112884521484e-01 1.623879820108413696e-01 -5.437317769974470139e-03 -3.999111354351043701e-01 -5.531635284423828125e-01
-7.261939346790313721e-03 -1.430751979351043701e-01 6.781681180000305176e-01 -1.536820530891418457e-01 4.804397821426391602e-01 4.125744104385375977e-01 -1.795042455196380615e-01 -2.503689825534820557e-01
-1.559036970138549805e-01 -1.163475494831800461e-02 2.779311537742614746e-01 -5.449239015579223633e-01 1.502029597759246826e-01 4.162743985652923584e-01 -3.878098130226135254e-01 -5.051031708717346191e-01
-1.221466884016990662e-01 -5.080930590629577637e-01 -1.279521882534027100e-01 -6.889280676841735840e-01 9.820248186588287354e-02 1.228338256478309631e-01 -4.270860254764556885e-01 1.696869879961013794e-01
1.613973975181579590e-01 6.936080288141965866e-03 6.442848592996597290e-02 -7.895334959030151367e-01 -3.282251358032226562e-01 -7.712733745574951172e-02 3.981895744800567627e-01 -2.723110318183898926e-01
2.237178087234497070e-01 -2.841934561729431152e-01 4.686695933341979980e-01 -4.420740902423858643e-01 4.430337250232696533e-01 2.816015183925628662e-01 -4.157813489437103271e-01 7.517533749341964722e-02
1.478794515132904053e-01 -2.136566862463951111e-02 1.404596865177154541e-01 -7.125835418701171875e-01 -3.469110727310180664e-01 -1.401804536581039429e-01 4.970206320285797119e-01 -2.512837946414947510e-01
6.604224443435668945e-02 -1.141142249107360840e-01 2.895812690258026123e-01 -4.807824492454528809e-01 4.304224550724029541e-01 6.049215793609619141e-01 -2.963380515575408936e-01 -1.691077649593353271e-01
-2.396015524864196777e-01 -5.962032675743103027e-01 6.705735921859741211e-01 -1.602481156587600708e-01 -1.661286056041717529e-01 8.053439669311046600e-03 -4.876371473073959351e-02 -2.859067320823669434e-01
-3.616976439952850342e-01 -5.616976618766784668e-01 5.933625102043151855e-01 -1.456526219844818115e-01 -2.185025364160537720e-01 9.037473797798156738e-02 1.371794641017913818e-01 -3.250349462032318115e-01
-3.304574489593505859e-01 -1.808361113071441650e-01 3.298533558845520020e-01 -6.316753029823303223e-01 -4.291515350341796875e-01 1.862750053405761719e-01 6.185058504343032837e-02 3.571895956993103027e-01
-4.241331219673156738e-01 -3.702308833599090576e-01 3.573499917984008789e-01 -1.288194805383682251e-01 -3.815666437149047852e-01 2.816068232059478760e-01 5.472828149795532227e-01 -1.197195127606391907e-01
-1.225510518997907639e-02 -4.459101855754852295e-01 2.238233834505081177e-01 -6.166312098503112793e-01 1.146007608622312546e-02 1.523014307022094727e-01 -5.886729955673217773e-01 -2.863739803433418274e-02
1.293977499008178711e-01 -5.078445076942443848e-01 -8.463405817747116089e-02 -7.621560692787170410e-01 9.996042400598526001e-02 -6.720183789730072021e-02 -2.863443195819854736e-01 2.020004242658615112e-01
2.486216574907302856e-01 -3.021827712655067444e-02 2.370969951152801514e-01 -8.399917483329772949e-01 -1.346121877431869507e-01 -1.523990463465452194e-02 1.448263376951217651e-01 3.689792752265930176e-01
5.552248284220695496e-02 -3.011906445026397705e-01 4.341982305049896240e-01 -2.933694124221801758e-01 -6.568966805934906006e-02 5.732325315475463867e-01 6.615073233842849731e-02 5.425137877464294434e-01
-4.262807667255401611e-01 -6.549947261810302734e-01 4.253463745117187500e-01 -2.321130335330963135e-01 -1.840554475784301758e-01 -6.214272603392601013e-02 3.351105451583862305e-01 6.658341735601425171e-02
-5.860783904790878296e-02 2.803327143192291260e-01 5.728229284286499023e-01 -5.481067895889282227e-01 1.105534434318542480e-01 4.852261245250701904e-01 8.014754205942153931e-02 1.879935264587402344e-01
1.658127456903457642e-01 -1.786471456289291382e-01 2.465177625417709351e-01 -6.866104602813720703e-01 4.316523969173431396e-01 3.844898194074630737e-02 -3.923786878585815430e-01 -2.581145167350769043e-01
4.855908453464508057e-01 -2.132264822721481323e-01 2.864762544631958008e-01 -4.584968686103820801e-01 -3.632161319255828857e-01 3.365544080734252930e-01 6.441403180360794067e-02 -4.208375215530395508e-01
2.054338306188583374e-01 -3.434793055057525635e-01 3.305784761905670166e-01 -3.003807663917541504e-01 4.303110018372535706e-02 5.084894895553588867e-01 1.118058934807777405e-01 6.061307191848754883e-01
-1.741217821836471558e-01 -4.636011123657226562e-01 1.800524890422821045e-01 -2.834570109844207764e-01 -4.549775421619415283e-01 3.189113140106201172e-01 5.737066864967346191e-01 -6.434608995914459229e-02
-6.097337603569030762e-02 -7.181851863861083984e-01 2.612935602664947510e-01 -2.570855915546417236e-01 1.876381188631057739e-01 -6.085252761840820312e-02 -1.792015857063233852e-03 -5.542658567428588867e-01
8.929831534624099731e-02 -4.982320964336395264e-01 6.328404545783996582e-01 -1.934434026479721069e-01 6.812163442373275757e-02 -1.151857618242502213e-02 5.446571707725524902e-01 -6.677272170782089233e-02
-3.671795129776000977e-01 1.836522668600082397e-01 2.826143205165863037e-01 -7.945033907890319824e-01 6.009314209222793579e-02 -1.967456191778182983e-01 2.278448641300201416e-01 1.615901887416839600e-01
1.532320231199264526e-01 -2.682362198829650879e-01 4.362962245941162109e-01 -5.717158913612365723e-01 2.431028336286544800e-01 2.581940405070781708e-02 -3.981044590473175049e-01 -4.112212359905242920e-01
3.125446438789367676e-01 -1.454312801361083984e-01 5.867704749107360840e-01 -4.757730364799499512e-01 7.276193797588348389e-02 1.230579102411866188e-03 -2.277005761861801147e-01 -5.033513307571411133e-01
2.092205584049224854e-01 2.235324531793594360e-01 4.533587023615837097e-02 -7.878741025924682617e-01 2.208911180496215820e-01 4.272910356521606445e-01 -1.128281876444816589e-01 -1.983891576528549194e-01
-5.358318686485290527e-01 -2.456151694059371948e-01 1.580963283777236938e-01 -2.343933880329132080e-01 2.580830752849578857e-01 4.780513644218444824e-01 1.071070358157157898e-01 -5.157623887062072754e-01
4.824450910091400146e-01 -4.070924818515777588e-01 -2.570383623242378235e-02 -6.377038955688476562e-01 3.095096647739410400e-01 1.837319731712341309e-01 -2.521385550498962402e-01 3.267928957939147949e-02
2.087168693542480469e-01 1.550194174051284790e-01 2.641534209251403809e-01 -6.876842379570007324e-01 3.451530039310455322e-01 4.874179065227508545e-01 5.544587969779968262e-02 1.730276793241500854e-01
-5.948331952095031738e-01 -1.803446114063262939e-01 3.448590934276580811e-01 -6.083701848983764648e-01 -1.174920126795768738e-01 1.922399550676345825e-01 -1.515107452869415283e-01 2.255905568599700928e-01
6.182553991675376892e-02 -6.964952349662780762e-01 -2.139111794531345367e-02 -4.251666963100433350e-01 -2.837682962417602539e-01 2.315059006214141846e-01 -3.968649804592132568e-01 -1.955158710479736328e-01
-4.998135939240455627e-02 8.797129243612289429e-02 5.356572866439819336e-01 -1.601899117231369019e-01 -8.343405276536941528e-02 8.011817932128906250e-01 1.481309235095977783e-01 -7.985854893922805786e-02
-4.407237768173217773e-01 9.813269227743148804e-02 6.837930679321289062e-01 -4.007149636745452881e-01 3.053422868251800537e-01 2.486525923013687134e-01 -1.116412505507469177e-01 -2.147813327610492706e-02
5.033187568187713623e-02 -8.786702156066894531e-02 1.663278788328170776e-01 -6.611847877502441406e-01 -3.583501875400543213e-01 3.666938245296478271e-01 3.384711146354675293e-01 3.840234577655792236e-01
1.873876154422760010e-01 -2.959377765655517578e-01 3.843504190444946289e-01 -4.778782725334167480e-01 8.941994607448577881e-02 -5.824553966522216797e-02 -2.271120846271514893e-01 -6.620010137557983398e-01
3.264521658420562744e-01 -2.890229821205139160e-01 4.911866784095764160e-01 -5.861927866935729980e-01 3.437277376651763916e-01 -6.948640942573547363e-02 -3.189542889595031738e-01 1.730257831513881683e-02
4.816760420799255371e-01 -3.201891779899597168e-01 9.698041528463363647e-02 -6.454644203186035156e-01 -3.929580450057983398e-01 2.818831503391265869e-01 4.965251684188842773e-02 -5.566059052944183350e-02
6.344395875930786133e-02 -1.948682814836502075e-01 5.958738923072814941e-01 -3.028573095798492432e-01 2.778416574001312256e-01 5.036486983299255371e-01 -3.914996683597564697e-01 -1.645692437887191772e-01
-4.171782135963439941e-01 -2.769515812397003174e-01 2.615808248519897461e-01 -3.770719170570373535e-01 1.887684166431427002e-01 -9.970302134752273560e-02 -7.095965743064880371e-02 -6.986006498336791992e-01
-5.134947896003723145e-01 -2.333994954824447632e-03 5.380334258079528809e-01 -4.687469899654388428e-01 -3.030321560800075531e-02 9.864109754562377930e-02 -2.339296191930770874e-01 -4.021722376346588135e-01
-2.099828571081161499e-01 -3.093936443328857422e-01 2.419579774141311646e-01 -4.197271764278411865e-01 5.012038350105285645e-01 -7.827806472778320312e-02 6.054441332817077637e-01 3.965799137949943542e-02
3.090907037258148193e-01 -3.053365051746368408e-01 2.960609793663024902e-01 -4.596432447433471680e-01 -1.889936327934265137e-01 3.044750094413757324e-01 -2.957209348678588867e-01 -5.444575548171997070e-01
-5.723837390542030334e-02 -2.218963578343391418e-02 2.336699068546295166e-01 -5.860566496849060059e-01 1.104282885789871216e-01 6.528460383415222168e-01 -3.734567761421203613e-01 -1.424618214368820190e-01
3.987022042274475098e-01 -2.653054296970367432e-01 4.749763309955596924e-01 -6.361207962036132812e-01 3.570365533232688904e-02 -1.037103459239006042e-01 -2.487929910421371460e-01 -2.578154802322387695e-01
4.938815832138061523e-01 -4.496247470378875732e-01 7.376024033874273300e-03 -4.629073441028594971e-01 -9.324115514755249023e-02 4.727191329002380371e-01 2.560936212539672852e-01 2.045475691556930542e-01
4.988179355859756470e-02 1.830694973468780518e-01 6.351805925369262695e-01 -6.087688803672790527e-01 -3.436973094940185547e-01 1.640111580491065979e-02 -1.036202311515808105e-01 -2.465959638357162476e-01
-2.976170042529702187e-03 -5.785253047943115234e-01 5.771554708480834961e-01 -2.866634726524353027e-01 -1.943016350269317627e-01 -1.241718083620071411e-01 3.864484131336212158e-01 -2.179476171731948853e-01
-1.334406882524490356e-01 -4.068865180015563965e-01 5.472117662429809570e-02 -7.150552272796630859e-01 -4.402781128883361816e-01 2.517176568508148193e-01 -1.374211460351943970e-01 -1.620106250047683716e-01
-1.796844452619552612e-01 -4.766803383827209473e-01 -5.674796551465988159e-02 -1.901882290840148926e-01 3.524657711386680603e-02 3.061301112174987793e-01 3.162966668605804443e-01 -7.114041447639465332e-01
2.829068899154663086e-02 -7.466975599527359009e-02 3.814717531204223633e-01 -5.022227764129638672e-01 4.357458353042602539e-01 2.473239451646804810e-01 -2.041217237710952759e-01 -5.506055951118469238e-01
-2.679701708257198334e-02 -2.833764255046844482e-01 -2.946957349777221680e-01 -8.084840178489685059e-01 -1.981888115406036377e-01 1.755618453025817871e-01 1.219548657536506653e-01 -3.058003485202789307e-01
-2.765163183212280273e-01 1.107889264822006226e-01 2.436926513910293579e-01 -8.486617207527160645e-01 -2.497931756079196930e-02 2.289166748523712158e-01 -1.579904407262802124e-01 2.316543906927108765e-01
4.284620583057403564e-01 -4.436410591006278992e-02 3.788515031337738037e-01 -7.248598933219909668e-01 -2.977167963981628418e-01 5.655166134238243103e-02 1.273060292005538940e-01 1.935497373342514038e-01
-3.155399858951568604e-01 -5.573021173477172852e-01 4.527817666530609131e-01 -1.328057348728179932e-01 2.049421072006225586e-01 1.272031217813491821e-01 4.863143861293792725e-01 2.692887187004089355e-01
-1.731497049331665039e-01 -3.890956640243530273e-01 2.815851569175720215e-01 -1.253965124487876892e-02 -3.174461051821708679e-02 5.502793192863464355e-01 9.498741477727890015e-02 -6.529461741447448730e-01
2.163514792919158936e-01 -7.305912673473358154e-02 6.476077437400817871e-01 -4.654004871845245361e-01 2.107279002666473389e-01 3.577744662761688232e-01 -2.656103968620300293e-01 -2.624943554401397705e-01
-5.939483642578125000e-01 -5.321501493453979492e-01 -3.390720114111900330e-02 -5.106938481330871582e-01 1.371906101703643799e-01 -1.103559210896492004e-01 1.499928236007690430e-01 2.204222977161407471e-01
3.710474073886871338e-01 3.770047053694725037e-02 4.528365135192871094e-01 -3.780089318752288818e-01 -4.282430112361907959e-01 3.060104846954345703e-01 2.472968846559524536e-01 -4.180437624454498291e-01
-2.699551880359649658e-01 2.240984141826629639e-01 6.751320958137512207e-01 -5.797349214553833008e-01 1.748285740613937378e-01 1.805862635374069214e-01 -1.385973989963531494e-01 5.121164768934249878e-02
3.224407136440277100e-01 -2.123475223779678345e-01 6.021422147750854492e-01 -5.874987244606018066e-01 7.044099271297454834e-02 -1.529384106397628784e-01 -1.804018467664718628e-01 -2.869036495685577393e-01
8.580140024423599243e-02 6.245533004403114319e-03 3.533338308334350586e-01 -6.056855320930480957e-01 1.647731214761734009e-01 1.914602369070053101e-01 -1.093329712748527527e-01 -6.520263552665710449e-01
2.541007101535797119e-01 -3.388865590095520020e-01 4.993391633033752441e-01 -6.106886267662048340e-01 -5.188378691673278809e-02 -1.642176210880279541e-01 -1.912621855735778809e-01 -3.634117245674133301e-01
-2.173168361186981201e-01 -7.216471433639526367e-02 5.963721871376037598e-01 -3.890478312969207764e-01 9.067402780055999756e-02 3.133938908576965332e-01 -3.038391768932342529e-01 -4.917234480381011963e-01
2.020090371370315552e-01 1.129596680402755737e-01 3.589634299278259277e-01 -5.721295475959777832e-01 -2.682973742485046387e-01 -1.139728873968124390e-01 5.593715310096740723e-01 -3.039336800575256348e-01
2.979567646980285645e-01 -2.022891789674758911e-01 5.846323966979980469e-01 -3.143466711044311523e-01 4.316863715648651123e-01 2.993193268775939941e-01 -2.341924905776977539e-01 -3.144847154617309570e-01
