# Supplementary material for: Where is your field going? A machine learning approach to study the relative motion of the domains of physics
Source: PLoS One. 2020 Jun 18;15(6):e0233997. doi: 10.1371/journal.pone.0233997 (PMC7302634; doi:10.1371/journal.pone.0233997)
Supplement: S14 Data — (ZIP) [file pone.0233997.s014.zip › 13/Pacs4Run_13_VS_500_embeddings1992-1996ED8.txt]

-6.366469264030456543e-01 -2.183060944080352783e-01 2.869654893875122070e-01 -4.264724254608154297e-01 8.686050027608871460e-02 3.408491909503936768e-01 -1.169172972440719604e-01 3.813169598579406738e-01
-2.192291915416717529e-01 -1.511048078536987305e-01 3.921560049057006836e-01 8.062521368265151978e-02 -6.726544499397277832e-01 3.947302326560020447e-02 -4.200085401535034180e-01 3.720078468322753906e-01
-3.728128969669342041e-01 1.610716134309768677e-01 8.904296159744262695e-02 -4.959655404090881348e-01 7.607703655958175659e-02 4.267757833003997803e-01 -6.056779026985168457e-01 1.624349951744079590e-01
-3.106108903884887695e-01 1.630711704492568970e-01 -1.056316588073968887e-02 -1.007147599011659622e-02 -2.205130830407142639e-02 -3.826701343059539795e-01 -3.365944325923919678e-02 8.536159992218017578e-01
-5.921946763992309570e-01 -3.343310952186584473e-01 -1.508203744888305664e-01 4.111677408218383789e-02 -1.750393360853195190e-01 1.368597149848937988e-01 -6.475152969360351562e-01 2.108208984136581421e-01
-2.764224410057067871e-01 2.414470911026000977e-01 1.977683603763580322e-01 -6.553624868392944336e-01 -3.530028164386749268e-01 -2.506903111934661865e-01 -9.270058572292327881e-02 4.479189515113830566e-01
-3.453182578086853027e-01 -9.922842681407928467e-02 -1.198026984930038452e-01 -6.810474991798400879e-01 -7.656904309988021851e-02 3.017900288105010986e-01 -3.809781968593597412e-01 3.881317377090454102e-01
-1.642584800720214844e-01 4.477210342884063721e-01 3.931803703308105469e-01 -1.789778470993041992e-01 1.007031053304672241e-01 2.898113429546356201e-01 -5.691472887992858887e-01 4.097325801849365234e-01
-5.539411902427673340e-01 -8.235684596002101898e-03 1.997528970241546631e-01 -1.023658290505409241e-01 1.900285035371780396e-01 3.040182888507843018e-01 -7.164910435676574707e-01 2.835182473063468933e-02
-4.441442340612411499e-02 8.134121890179812908e-04 1.474569737911224365e-01 -1.083017438650131226e-01 -3.434331417083740234e-01 1.871570944786071777e-01 -4.664157032966613770e-01 7.707375884056091309e-01
-4.252963364124298096e-01 -9.136104583740234375e-02 3.244900405406951904e-01 -2.083882540464401245e-01 -5.828395485877990723e-01 -4.427416622638702393e-01 5.353381857275962830e-02 3.513813018798828125e-01
-2.110267877578735352e-01 1.559133529663085938e-01 6.780411005020141602e-01 -9.142589755356311798e-03 -2.742870151996612549e-01 9.394831955432891846e-02 -6.127371788024902344e-01 1.087607219815254211e-01
-2.574174702167510986e-01 1.752524524927139282e-01 5.456560254096984863e-01 -8.383528888225555420e-02 -2.100349813699722290e-01 1.846045851707458496e-01 -6.961438059806823730e-01 1.882668286561965942e-01
-3.511234521865844727e-01 3.894589096307754517e-02 5.241255834698677063e-02 -7.026876211166381836e-01 1.933132857084274292e-02 4.015051126480102539e-01 -4.146235585212707520e-01 2.125698477029800415e-01
-1.719871312379837036e-01 1.737792044878005981e-01 -1.531411409378051758e-01 -4.000954329967498779e-01 -7.985666394233703613e-02 3.793668746948242188e-02 -9.439388662576675415e-02 8.602129220962524414e-01
-1.997603476047515869e-01 1.757076680660247803e-01 3.724097013473510742e-01 3.290904164314270020e-01 -1.178982928395271301e-01 6.210702061653137207e-01 -2.738726735115051270e-01 4.556299746036529541e-01
-3.443286418914794922e-01 1.980644613504409790e-01 3.445740640163421631e-01 -7.575543969869613647e-02 5.112094283103942871e-01 8.301172405481338501e-02 1.795472204685211182e-01 6.459683775901794434e-01
-3.969373106956481934e-01 3.395821154117584229e-01 6.218784451484680176e-01 -2.240666151046752930e-01 2.611356377601623535e-01 -2.286934852600097656e-01 4.000134766101837158e-02 4.099920988082885742e-01
-3.100942969322204590e-01 -3.253134191036224365e-01 -1.718806661665439606e-02 -4.560030624270439148e-02 -1.553740054368972778e-01 -4.050835967063903809e-01 -3.701375424861907959e-01 6.858587265014648438e-01
-3.522079288959503174e-01 1.445552706718444824e-01 2.335539311170578003e-01 2.036758959293365479e-01 -3.502757847309112549e-01 7.127778530120849609e-01 -1.989932358264923096e-01 2.977890670299530029e-01
-9.020615369081497192e-02 -1.601152718067169189e-01 4.880735576152801514e-01 -1.056953221559524536e-01 -2.602479457855224609e-01 7.166272997856140137e-01 -2.801366150379180908e-01 2.389109134674072266e-01
-1.536707580089569092e-01 2.462382465600967407e-01 3.057280182838439941e-01 -6.460153311491012573e-02 -4.535697400569915771e-01 3.623674809932708740e-01 -4.703709781169891357e-01 5.097299814224243164e-01
-3.642992973327636719e-01 4.908607527613639832e-02 4.262383654713630676e-02 3.540038764476776123e-01 -1.071446835994720459e-01 2.841804921627044678e-01 -5.618923306465148926e-01 5.742642879486083984e-01
-1.556886732578277588e-01 3.520782589912414551e-01 5.147348642349243164e-01 -2.121150679886341095e-02 -3.544192612171173096e-01 5.683320760726928711e-01 -2.013756036758422852e-01 3.118232786655426025e-01
-3.263598382472991943e-01 1.115422546863555908e-01 1.704024374485015869e-01 3.779503405094146729e-01 -5.124090313911437988e-01 1.977775990962982178e-01 -3.491134047508239746e-01 5.344201326370239258e-01
-2.961507141590118408e-01 4.518061876296997070e-01 5.537941455841064453e-01 -4.245791733264923096e-01 2.344859093427658081e-01 -5.131598096340894699e-03 -9.541546553373336792e-02 3.963540792465209961e-01
-4.422619342803955078e-01 -4.114473462104797363e-01 1.268455386161804199e-01 2.434269525110721588e-02 -2.805188596248626709e-01 1.348357051610946655e-01 -7.011765241622924805e-01 1.729544550180435181e-01
-4.860857725143432617e-01 5.782374143600463867e-01 1.302643120288848877e-01 -8.315826952457427979e-02 -4.124627709388732910e-01 1.331437081098556519e-01 -4.094437658786773682e-01 2.235642224550247192e-01
-3.823073804378509521e-01 3.933206498622894287e-01 5.734182596206665039e-01 -5.371297001838684082e-01 1.454665064811706543e-01 -6.601399928331375122e-02 -1.522737443447113037e-01 1.819821745157241821e-01
-8.903848528861999512e-01 -1.065425574779510498e-01 2.332886457443237305e-01 3.196556493639945984e-02 -7.599354535341262817e-02 1.837869733572006226e-01 3.163724839687347412e-01 -2.781822532415390015e-02
-2.269710302352905273e-01 -3.390168398618698120e-02 -6.255438178777694702e-02 2.748511359095573425e-02 -5.724251866340637207e-01 2.752001583576202393e-01 -2.431653439998626709e-01 6.929152011871337891e-01
-4.892078638076782227e-01 2.762391567230224609e-01 1.333864331245422363e-01 2.186422348022460938e-01 -3.639420568943023682e-01 1.142415404319763184e-01 -5.910178422927856445e-01 3.520852923393249512e-01
-4.465441107749938965e-01 3.168469369411468506e-01 1.858447678387165070e-02 8.660843968391418457e-02 -4.724766910076141357e-01 1.508182436227798462e-01 -4.989549815654754639e-01 4.443236589431762695e-01
-2.563348710536956787e-01 8.178176730871200562e-02 3.144088983535766602e-01 2.700220942497253418e-01 -2.517706155776977539e-01 -1.257769316434860229e-01 -6.163202524185180664e-01 5.447754263877868652e-01
-2.872654199600219727e-01 -1.419227570295333862e-01 9.208847582340240479e-02 1.198274344205856323e-01 -2.078076899051666260e-01 -2.087617367506027222e-01 -6.382144689559936523e-01 6.167773008346557617e-01
-1.591930687427520752e-01 -1.209690496325492859e-01 7.755167484283447266e-01 -3.764667510986328125e-01 1.308387666940689087e-01 3.581554293632507324e-01 -5.409919656813144684e-03 2.672958374023437500e-01
-2.909398078918457031e-01 -3.373317047953605652e-02 1.986072957515716553e-01 3.824429512023925781e-01 -1.467798799276351929e-01 3.275871276855468750e-01 -5.892825722694396973e-01 5.023912191390991211e-01
-7.624750137329101562e-01 2.349531054496765137e-01 3.878627121448516846e-01 -1.640426963567733765e-01 -2.117455899715423584e-01 2.442540079355239868e-01 2.723766863346099854e-01 -8.600058406591415405e-02
-4.115331768989562988e-01 3.084226697683334351e-02 2.488017678260803223e-01 -3.362604649737477303e-03 -5.595750808715820312e-01 2.614326775074005127e-02 -6.483576297760009766e-01 1.833040267229080200e-01
-2.261100560426712036e-01 3.386602997779846191e-01 4.256354868412017822e-01 2.389220446348190308e-01 -1.476581245660781860e-01 5.752390623092651367e-01 -3.214707970619201660e-01 3.740157485008239746e-01
-7.039606571197509766e-02 9.504391998052597046e-02 1.715003699064254761e-01 -1.210645288228988647e-01 -5.062530040740966797e-01 2.723916769027709961e-01 -3.272489309310913086e-01 7.101837396621704102e-01
-3.229198753833770752e-01 2.849828600883483887e-01 5.715385079383850098e-01 -1.823243945837020874e-01 -5.746865645051002502e-02 3.153114318847656250e-01 -5.889644622802734375e-01 7.075402140617370605e-02
-2.285306751728057861e-01 5.840027928352355957e-01 1.365509182214736938e-01 -4.964844286441802979e-01 -2.674190700054168701e-01 9.429650008678436279e-02 -2.199275046586990356e-01 4.613011181354522705e-01
-3.833299279212951660e-01 -8.270200341939926147e-02 7.185071706771850586e-01 -1.085073351860046387e-01 2.648783326148986816e-01 -1.436235755681991577e-01 1.887201815843582153e-01 4.379367530345916748e-01
-5.106568932533264160e-01 3.766306638717651367e-01 1.279815882444381714e-01 1.884615570306777954e-01 -3.748385608196258545e-01 1.663589477539062500e-01 -5.386940240859985352e-01 2.951462566852569580e-01
-4.023738205432891846e-01 -3.706770539283752441e-01 9.647656977176666260e-02 -1.063694432377815247e-01 -5.131593346595764160e-01 2.615734040737152100e-01 -5.573880076408386230e-01 1.940023750066757202e-01
-3.324879109859466553e-01 -1.343082487583160400e-01 8.304144442081451416e-02 4.379740655422210693e-01 -2.515362501144409180e-01 -8.046907186508178711e-02 -4.434984326362609863e-01 6.373848319053649902e-01
-1.125375032424926758e-01 -5.884537100791931152e-02 1.969078481197357178e-01 -1.418618857860565186e-01 -5.133063197135925293e-01 2.010802030563354492e-01 -4.550751745700836182e-01 6.434011459350585938e-01
-6.553835272789001465e-01 5.280202720314264297e-03 -9.861604869365692139e-02 9.429295547306537628e-03 -1.122232005000114441e-01 3.209371864795684814e-01 -6.609651446342468262e-01 9.033748507499694824e-02
-4.547855257987976074e-01 -2.405717372894287109e-01 6.072098612785339355e-01 -2.754760384559631348e-01 3.758951127529144287e-01 -2.831317782402038574e-01 -9.449804201722145081e-03 2.629725337028503418e-01
-1.620863080024719238e-01 5.618742667138576508e-03 2.015550285577774048e-01 -2.344332635402679443e-01 -5.015841126441955566e-01 6.739031672477722168e-01 -8.102718740701675415e-03 4.151087403297424316e-01
-3.519386649131774902e-01 1.038705185055732727e-01 -2.027224898338317871e-01 -6.519752740859985352e-01 4.860059823840856552e-03 1.230224892497062683e-01 -2.815928757190704346e-01 5.520228743553161621e-01
-5.841865539550781250e-01 -1.494700163602828979e-01 -6.431921385228633881e-03 3.639197647571563721e-01 -3.256228864192962646e-01 3.534425795078277588e-01 -4.676547348499298096e-01 2.329228967428207397e-01
-3.429007232189178467e-01 3.599181771278381348e-01 1.904088258743286133e-01 5.926830321550369263e-02 -5.162495374679565430e-01 2.593120038509368896e-01 -4.362301528453826904e-01 4.348067641258239746e-01
-2.186128199100494385e-01 -1.278787255287170410e-01 2.294855117797851562e-01 1.606609821319580078e-01 -3.304935395717620850e-01 -2.585563063621520996e-01 -5.458698272705078125e-01 6.191353201866149902e-01
-4.088102877140045166e-01 5.402836203575134277e-02 5.000544786453247070e-01 1.131588816642761230e-01 5.947690606117248535e-01 3.402015864849090576e-01 4.184987396001815796e-02 3.096079826354980469e-01
-3.637542724609375000e-01 2.355054020881652832e-01 2.384535670280456543e-01 -6.708472967147827148e-01 -2.263800241053104401e-02 3.084132075309753418e-01 -4.480128884315490723e-01 9.474766999483108521e-02
-8.231928348541259766e-01 -2.396968603134155273e-01 -1.022495981305837631e-02 -1.064559519290924072e-01 -3.443301320075988770e-01 -3.577660620212554932e-01 -4.039283469319343567e-02 7.259579002857208252e-02
-5.408160090446472168e-01 1.837528944015502930e-01 5.567492246627807617e-01 7.902842946350574493e-03 4.020654559135437012e-01 -1.527245435863733292e-02 1.862454563379287720e-01 4.088318943977355957e-01
-5.141838788986206055e-01 7.140050828456878662e-02 3.252485692501068115e-01 2.792176902294158936e-01 -4.843430221080780029e-01 7.697322219610214233e-02 -5.511251688003540039e-01 5.015605315566062927e-02
-7.736629247665405273e-01 9.730655699968338013e-02 1.166132614016532898e-01 -2.327082008123397827e-01 7.390497624874114990e-02 4.847300648689270020e-01 2.791537642478942871e-01 7.663792371749877930e-02
-5.859305262565612793e-01 -2.718563973903656006e-01 -4.976574704051017761e-02 -2.468400150537490845e-01 -3.100439310073852539e-01 -6.222803890705108643e-02 -6.376106142997741699e-01 1.132519096136093140e-01
-5.075472593307495117e-01 -2.256871610879898071e-01 2.260496765375137329e-01 1.458471417427062988e-01 -1.121008917689323425e-01 2.772548794746398926e-01 -7.270254492759704590e-01 3.299107030034065247e-02
-5.689969062805175781e-01 -1.681737154722213745e-01 -3.300086557865142822e-01 -4.280987381935119629e-01 -1.006664559245109558e-01 1.609383225440979004e-01 -4.663850069046020508e-01 3.197436630725860596e-01
-6.365874409675598145e-01 -1.749237626791000366e-01 -8.946234732866287231e-02 3.238569945096969604e-02 -6.061189174652099609e-01 -1.343103498220443726e-01 -3.788182437419891357e-01 1.618125736713409424e-01
-1.563941836357116699e-01 -1.454626768827438354e-01 6.819666028022766113e-01 -5.626021027565002441e-01 -2.126033753156661987e-01 3.657625243067741394e-02 6.893075257539749146e-02 3.485576808452606201e-01
-1.651812344789505005e-01 -2.034912109375000000e-01 2.400398105382919312e-01 1.375145465135574341e-01 -2.889985442161560059e-01 -1.885355710983276367e-01 -5.398228168487548828e-01 6.665601730346679688e-01
-6.034802198410034180e-01 1.176113188266754150e-01 2.435051202774047852e-01 -1.906502246856689453e-02 8.138417452573776245e-02 3.235388696193695068e-01 5.028515458106994629e-01 4.451524019241333008e-01
-9.680347144603729248e-02 -1.015848666429519653e-01 5.224435329437255859e-01 -3.016365692019462585e-03 -1.109050139784812927e-01 1.676167398691177368e-01 -7.296644449234008789e-01 3.668075799942016602e-01
-4.075284898281097412e-01 -5.706148743629455566e-01 -7.282283157110214233e-02 -5.033111572265625000e-01 1.909120529890060425e-01 1.764788031578063965e-01 -2.224331945180892944e-01 3.641775250434875488e-01
-3.558022975921630859e-01 -5.605819821357727051e-01 -5.443871021270751953e-02 -1.935814768075942993e-01 -3.223836123943328857e-01 1.462014168500900269e-01 1.663970649242401123e-01 6.047488451004028320e-01
-8.456956148147583008e-01 -3.813277930021286011e-02 1.874375790357589722e-01 -1.453562974929809570e-01 1.552540361881256104e-01 1.458039730787277222e-01 3.937616944313049316e-01 1.633170396089553833e-01
-4.403532445430755615e-01 3.376241922378540039e-01 -1.494363229721784592e-02 -6.846764087677001953e-01 -5.157881602644920349e-02 3.235585391521453857e-01 -2.500076591968536377e-01 2.307374328374862671e-01
-4.759172797203063965e-01 -4.088848531246185303e-01 1.265865117311477661e-01 -4.714266061782836914e-01 6.407712399959564209e-02 2.780632078647613525e-01 -5.353648066520690918e-01 -2.873321762308478355e-03
-5.570265650749206543e-01 -1.566299349069595337e-01 -1.456380635499954224e-01 1.851281821727752686e-01 -2.699030935764312744e-02 3.998780846595764160e-01 -5.854666829109191895e-01 3.260421156883239746e-01
-3.748663067817687988e-01 -1.400987058877944946e-01 7.218586206436157227e-01 -1.002845019102096558e-01 3.457872569561004639e-01 -2.008531540632247925e-01 -4.061947576701641083e-03 3.857246637344360352e-01
-6.426762938499450684e-01 -2.442646622657775879e-01 -3.606738448143005371e-01 8.658506907522678375e-03 -2.467817664146423340e-01 1.203956753015518188e-01 2.104216665029525757e-01 5.267520546913146973e-01
-7.692874670028686523e-01 6.515043228864669800e-02 -1.681748330593109131e-01 -1.746475398540496826e-01 2.124271243810653687e-01 3.342685401439666748e-01 -4.339333474636077881e-01 -2.949754009023308754e-03
-5.891237854957580566e-01 -4.056090116500854492e-01 9.748922288417816162e-02 -3.000258803367614746e-01 -9.110709279775619507e-02 1.905535757541656494e-01 -5.860788822174072266e-01 -2.819921821355819702e-02
-5.801885128021240234e-01 -2.460335046052932739e-01 -9.195049107074737549e-02 -1.511211842298507690e-01 3.914619684219360352e-01 2.390706986188888550e-01 -5.465657114982604980e-01 2.498498708009719849e-01
-6.990182399749755859e-01 4.642272889614105225e-01 -3.897088021039962769e-02 5.356741696596145630e-02 -3.811612427234649658e-01 -2.280991673469543457e-01 -1.238471567630767822e-01 2.807619869709014893e-01
-5.840618014335632324e-01 3.084615170955657959e-01 3.861175179481506348e-01 -1.246445402503013611e-01 3.691456317901611328e-01 -1.301784366369247437e-01 2.068353593349456787e-01 4.506712853908538818e-01
-4.761841893196105957e-01 -3.110838532447814941e-01 4.040002450346946716e-02 -3.491382813081145287e-03 4.141157269477844238e-01 6.420456618070602417e-02 -6.634632945060729980e-01 2.429678440093994141e-01
-2.834389507770538330e-01 1.893382072448730469e-01 4.298617541790008545e-01 3.149871528148651123e-01 -4.645960927009582520e-01 5.213462933897972107e-02 -4.715949594974517822e-01 3.985548019409179688e-01
-2.602207660675048828e-01 4.467698633670806885e-01 4.396562278270721436e-01 3.188684955239295959e-02 -4.924041628837585449e-01 2.659273743629455566e-01 -3.496659398078918457e-01 3.208146095275878906e-01
-7.095703482627868652e-01 2.035639621317386627e-02 3.714158535003662109e-01 -2.493941932916641235e-01 -3.425683677196502686e-01 2.117124795913696289e-01 3.627572059631347656e-01 -4.669295623898506165e-02
-1.055142134428024292e-01 -2.927561104297637939e-01 -6.506097316741943359e-02 -2.888975441455841064e-01 1.374439895153045654e-01 1.480273753404617310e-01 -1.797373741865158081e-01 8.616016507148742676e-01
-4.282005429267883301e-01 1.012761890888214111e-01 -1.426442861557006836e-01 -7.079268693923950195e-01 -3.645900264382362366e-02 4.090547859668731689e-01 -1.611656546592712402e-01 3.004165887832641602e-01
-1.491728276014328003e-01 -7.616385817527770996e-02 5.609495043754577637e-01 -4.936650991439819336e-01 4.956400021910667419e-02 -3.231791779398918152e-02 1.572974622249603271e-01 6.207521557807922363e-01
-5.740837454795837402e-01 1.731562018394470215e-01 6.347829699516296387e-01 6.408114451915025711e-03 3.501549065113067627e-01 -1.501953452825546265e-01 8.638216555118560791e-02 2.912477254867553711e-01
-3.027898967266082764e-01 3.916235566139221191e-01 5.349032282829284668e-01 1.157444491982460022e-01 -4.977597594261169434e-01 1.528550684452056885e-01 -3.432664275169372559e-01 2.578176259994506836e-01
-1.294658035039901733e-01 9.363159537315368652e-03 1.442035883665084839e-01 2.049983888864517212e-01 -4.295601844787597656e-01 2.581074833869934082e-01 -3.699900507926940918e-01 7.295875549316406250e-01
-7.094380259513854980e-01 3.148829340934753418e-01 -5.665716715157032013e-03 -9.064232558012008667e-02 -3.719422519207000732e-01 -1.248568445444107056e-01 -4.818317890167236328e-01 5.662317574024200439e-02
-3.232766091823577881e-01 -1.850673407316207886e-01 8.819463849067687988e-02 8.361068367958068848e-02 1.615540534257888794e-01 4.331268966197967529e-01 -6.969455480575561523e-01 3.834598362445831299e-01
-5.685690045356750488e-01 -3.187654912471771240e-01 6.468038558959960938e-01 -1.752158403396606445e-01 7.681100070476531982e-02 -3.008701205253601074e-01 1.675936132669448853e-01 3.938870504498481750e-02
-3.520320057868957520e-01 2.073225528001785278e-01 4.426018595695495605e-01 7.093533128499984741e-02 -1.900557726621627808e-01 5.349676609039306641e-01 -5.401296019554138184e-01 1.345768123865127563e-01
-1.855956017971038818e-01 -2.225045859813690186e-02 6.975131034851074219e-01 -4.207201600074768066e-01 -4.033881798386573792e-02 3.047940135002136230e-01 2.796026468276977539e-01 3.589221835136413574e-01
-3.836583495140075684e-01 7.083234190940856934e-02 -3.584257066249847412e-01 -4.363755881786346436e-01 -9.589561820030212402e-02 4.051945209503173828e-01 -2.040626108646392822e-01 5.602467060089111328e-01
-2.910442352294921875e-01 3.062322139739990234e-01 1.285286843776702881e-01 2.730584740638732910e-01 -2.763207256793975830e-01 2.126504182815551758e-01 -4.353266358375549316e-01 6.475740671157836914e-01
-7.308271527290344238e-01 1.201032102108001709e-01 1.507705003023147583e-01 -3.791426420211791992e-01 3.770110011100769043e-01 1.997265517711639404e-01 2.261144220829010010e-01 2.276628017425537109e-01
-7.149074673652648926e-01 4.686319231986999512e-01 2.135998606681823730e-01 1.025928854942321777e-01 2.456126362085342407e-01 1.012223437428474426e-01 1.919321119785308838e-01 3.251641094684600830e-01
-2.594681084156036377e-01 3.747515082359313965e-01 5.169496536254882812e-01 1.014965474605560303e-01 -2.891539037227630615e-01 2.241096794605255127e-01 -5.325310230255126953e-01 3.118889331817626953e-01
-5.808838605880737305e-01 -7.527143508195877075e-02 1.240431144833564758e-01 -4.319950565695762634e-02 -4.681155383586883545e-01 -4.597448408603668213e-01 1.532100886106491089e-01 4.309112727642059326e-01
-6.356362700462341309e-01 2.153302729129791260e-01 3.232896924018859863e-01 -1.552040725946426392e-01 4.230591058731079102e-01 -9.693697839975357056e-02 1.808879077434539795e-01 4.471005797386169434e-01
-6.932778954505920410e-01 2.518830597400665283e-01 4.343397915363311768e-01 1.406887918710708618e-01 3.905866444110870361e-01 -5.078859254717826843e-02 1.389299035072326660e-01 2.702539861202239990e-01
-6.437047123908996582e-01 5.549312233924865723e-01 -3.562140464782714844e-02 -2.000329941511154175e-01 -3.263952136039733887e-01 -1.882015317678451538e-01 -5.241326242685317993e-02 3.028410375118255615e-01
-8.051130771636962891e-01 -2.167453430593013763e-02 -6.919258087873458862e-02 8.034940809011459351e-03 -4.144328534603118896e-01 -3.202167153358459473e-01 4.852500930428504944e-02 2.642405927181243896e-01
-3.867737650871276855e-01 3.472427427768707275e-01 5.051094889640808105e-01 -2.591427862644195557e-01 -2.047581821680068970e-01 -4.541880190372467041e-01 1.325673758983612061e-01 3.764987289905548096e-01
-5.854851603507995605e-01 -1.610089838504791260e-01 -1.414000242948532104e-01 2.362497150897979736e-01 -2.505078017711639404e-01 4.991183280944824219e-01 -4.060227572917938232e-01 2.806197702884674072e-01
-4.161737859249114990e-01 -4.172097742557525635e-01 2.567267715930938721e-01 -1.029303520917892456e-01 -4.518400132656097412e-01 1.205679550766944885e-01 -5.961031317710876465e-01 4.687426984310150146e-02
-3.926796615123748779e-01 8.620432019233703613e-02 -1.844067722558975220e-01 -6.663741469383239746e-01 1.040243208408355713e-01 4.268202185630798340e-02 -3.776552081108093262e-01 4.528189897537231445e-01
-6.589094400405883789e-01 1.219252720475196838e-01 4.826174080371856689e-01 2.011687308549880981e-01 4.615001976490020752e-01 1.064813509583473206e-01 1.149827390909194946e-01 2.001057416200637817e-01
-5.907728672027587891e-01 1.076959744095802307e-01 5.009229481220245361e-02 1.804170906543731689e-01 -4.479056894779205322e-01 -3.145002722740173340e-01 2.214270085096359253e-01 5.057368278503417969e-01
-6.370201110839843750e-01 -3.069532215595245361e-01 -4.485717043280601501e-03 4.082604050636291504e-01 -4.361457228660583496e-01 2.463532835245132446e-01 -2.652131319046020508e-01 1.097144633531570435e-01
-2.480424344539642334e-01 -3.036901056766510010e-01 -4.465664736926555634e-03 -7.360674440860748291e-02 -7.256942987442016602e-02 -2.189034968614578247e-01 -3.648204505443572998e-01 8.090304732322692871e-01
-5.961531996726989746e-01 1.383704841136932373e-01 2.282556742429733276e-01 3.837370499968528748e-02 3.436473757028579712e-02 4.796363711357116699e-01 -5.826989412307739258e-01 -3.334531560540199280e-02
-8.093028664588928223e-01 6.911636143922805786e-02 -8.014019578695297241e-02 -9.206017106771469116e-02 1.964675337076187134e-01 2.032510191202163696e-01 -4.894557297229766846e-01 -7.666061073541641235e-02
-3.652405440807342529e-01 -4.170927405357360840e-01 -5.535959452390670776e-02 -1.310438662767410278e-01 -2.935414612293243408e-01 -3.841623663902282715e-01 -1.007722765207290649e-01 6.545941233634948730e-01
-5.334760546684265137e-01 1.369840949773788452e-01 4.132864251732826233e-02 3.688089549541473389e-01 8.536576479673385620e-02 3.333463966846466064e-01 -6.098713278770446777e-01 2.618401348590850830e-01
-5.694252252578735352e-01 -4.355230331420898438e-01 -2.177568972110748291e-01 2.004426568746566772e-01 -1.004283204674720764e-01 1.407059282064437866e-02 1.990749835968017578e-01 5.903936624526977539e-01
1.422184985131025314e-02 -9.085988253355026245e-02 7.833703160285949707e-01 -3.371153473854064941e-01 -1.140000000596046448e-01 1.223675459623336792e-01 -3.644912317395210266e-02 4.846936464309692383e-01
-6.034926772117614746e-01 2.871304750442504883e-01 5.525437593460083008e-01 1.020584776997566223e-01 3.714311122894287109e-01 -1.793683916330337524e-01 -1.683942675590515137e-01 1.978422999382019043e-01
-6.059264540672302246e-01 8.708838373422622681e-02 5.697184205055236816e-01 5.893692746758460999e-02 -2.545920908451080322e-01 3.856084942817687988e-01 2.893052697181701660e-01 -2.721570897847414017e-03
-7.470039725303649902e-01 2.824751436710357666e-01 3.029100596904754639e-01 -1.001218408346176147e-01 5.044350773096084595e-02 5.121727287769317627e-02 4.092631936073303223e-01 2.962259948253631592e-01
-7.113739848136901855e-02 -1.993419602513313293e-02 2.941820323467254639e-01 -2.030279338359832764e-01 -2.159974575042724609e-01 7.662165760993957520e-01 -1.712120771408081055e-01 4.513562321662902832e-01
-6.438987255096435547e-01 -2.300687506794929504e-02 1.822575330734252930e-01 -1.479974985122680664e-01 -2.513615489006042480e-01 -5.822164416313171387e-01 -2.813535928726196289e-01 2.200581729412078857e-01
-2.747508287429809570e-01 -5.345751643180847168e-01 -4.390751570463180542e-02 -5.197519659996032715e-01 6.602296978235244751e-02 3.520197272300720215e-01 -8.583856374025344849e-02 4.806521236896514893e-01
-2.127713412046432495e-01 -2.176945507526397705e-01 2.119287699460983276e-01 6.076024100184440613e-02 -5.045993924140930176e-01 1.173814833164215088e-01 -5.799430012702941895e-01 5.039831399917602539e-01
-6.551925539970397949e-01 2.195189446210861206e-01 3.478877246379852295e-01 -1.760242134332656860e-02 4.503626525402069092e-01 2.859545350074768066e-01 1.814112514257431030e-01 2.892954945564270020e-01
-2.818187773227691650e-01 -3.225785493850708008e-01 2.069990336894989014e-01 1.994787454605102539e-01 -1.512871235609054565e-01 2.751256525516510010e-01 -7.226151823997497559e-01 3.363425433635711670e-01
-6.577990651130676270e-01 2.576125562191009521e-01 4.046749174594879150e-01 1.203568000346422195e-02 3.960941731929779053e-01 -3.121478557586669922e-01 -1.741724312305450439e-01 2.288376092910766602e-01
-5.298365950584411621e-01 -7.460508495569229126e-02 2.705166675150394440e-02 4.813428595662117004e-02 1.296813488006591797e-01 4.831847250461578369e-01 -6.578296422958374023e-01 1.662348955869674683e-01
-2.982762157917022705e-01 1.127702668309211731e-01 6.491860151290893555e-01 8.144047111272811890e-02 -1.960059255361557007e-01 2.540478408336639404e-01 -6.042926311492919922e-01 4.594429582357406616e-02
-2.545050680637359619e-01 -6.112050265073776245e-03 4.809832274913787842e-01 2.061281204223632812e-01 -2.819492816925048828e-01 6.890507340431213379e-01 -2.340545803308486938e-01 2.286663949489593506e-01
-4.056284427642822266e-01 1.590083092451095581e-01 2.958168387413024902e-01 -6.472553014755249023e-01 -2.265238016843795776e-01 4.493273198604583740e-01 -2.241248339414596558e-01 1.716342009603977203e-02
-1.367695033550262451e-01 -8.212944120168685913e-02 2.746267318725585938e-01 4.097532853484153748e-02 -2.310815453529357910e-01 7.822549343109130859e-01 -2.172478288412094116e-01 4.300372302532196045e-01
-4.310427010059356689e-01 -5.788364633917808533e-02 1.054798066616058350e-01 5.432411432266235352e-01 -3.654922842979431152e-01 1.964510418474674225e-02 -3.304870724678039551e-01 5.112947821617126465e-01
-6.302205920219421387e-01 1.032445579767227173e-01 7.343423366546630859e-02 1.819877624511718750e-01 -1.167530938982963562e-01 2.947257757186889648e-01 -6.701895594596862793e-01 6.326035410165786743e-02
-3.243716359138488770e-01 -1.776253730058670044e-01 8.124763369560241699e-01 -2.342268228530883789e-01 2.378351390361785889e-01 -1.598319113254547119e-01 -2.163380943238735199e-02 2.562662959098815918e-01
-3.483789861202239990e-01 -2.267369031906127930e-01 6.234891414642333984e-01 -3.779920339584350586e-01 1.700950413942337036e-02 2.286461889743804932e-01 4.128772318363189697e-01 2.693879008293151855e-01
-1.499994546175003052e-01 9.564518928527832031e-02 5.039858818054199219e-01 -2.561165392398834229e-01 -2.388578280806541443e-02 2.061371952295303345e-01 -7.288081645965576172e-01 2.730027437210083008e-01
-8.902586102485656738e-01 -1.867306232452392578e-01 -1.745779067277908325e-01 9.824439138174057007e-02 -2.690042853355407715e-01 -2.258737981319427490e-01 -7.848319411277770996e-02 5.385171249508857727e-02
-1.075067147612571716e-01 -3.928758949041366577e-02 2.353482246398925781e-01 1.436880324035882950e-02 -2.225972712039947510e-01 7.096033096313476562e-01 -2.369225919246673584e-01 5.675252079963684082e-01
-3.114719390869140625e-01 1.633657813072204590e-01 5.124503374099731445e-01 4.365493953227996826e-01 -3.765747547149658203e-01 1.779948621988296509e-01 -4.159031212329864502e-01 2.768574655055999756e-01
-6.196618676185607910e-01 1.214252039790153503e-01 7.069501280784606934e-02 1.729490309953689575e-01 -3.148716688156127930e-01 -8.452205359935760498e-02 -6.651579141616821289e-01 1.328265964984893799e-01
-5.750821828842163086e-01 1.062584668397903442e-01 1.258234828710556030e-01 -4.353989958763122559e-01 -4.024344310164451599e-02 4.862532019615173340e-01 3.965056836605072021e-01 2.393895685672760010e-01
-5.925390720367431641e-01 2.332503646612167358e-01 3.329903781414031982e-01 -3.227874934673309326e-01 5.631626769900321960e-02 3.079156875610351562e-01 4.202426373958587646e-01 3.237745463848114014e-01
-8.509337306022644043e-01 -2.648200280964374542e-02 2.765446007251739502e-01 -2.664806321263313293e-02 1.293135732412338257e-01 -7.827006280422210693e-02 3.864867091178894043e-01 1.606334745883941650e-01
-2.199714183807373047e-01 7.892061769962310791e-02 -1.900643408298492432e-01 -4.754502177238464355e-01 -5.877821147441864014e-02 8.366303145885467529e-02 1.341442763805389404e-01 8.091710209846496582e-01
-4.771929681301116943e-01 2.884385883808135986e-01 4.701854884624481201e-01 -4.984129220247268677e-02 -5.479910373687744141e-01 -3.551060557365417480e-01 4.594627395272254944e-02 1.924215853214263916e-01
-2.712380588054656982e-01 -1.920154541730880737e-01 7.889230549335479736e-02 1.605929136276245117e-01 -2.321329265832901001e-01 -1.389563083648681641e-01 -6.165341734886169434e-01 6.357963681221008301e-01
-6.363611221313476562e-01 1.692629009485244751e-01 -1.694032549858093262e-01 -2.634288370609283447e-01 5.901984870433807373e-02 -1.020670682191848755e-01 -6.376837491989135742e-01 2.185421735048294067e-01
-6.066678762435913086e-01 -2.872670534998178482e-03 4.880229830741882324e-01 -3.000667877495288849e-02 4.518552720546722412e-01 -8.463586866855621338e-02 2.274418473243713379e-01 3.602954745292663574e-01
-2.870278656482696533e-01 -4.852699041366577148e-01 4.525279626250267029e-02 -1.214145421981811523e-01 -2.449040114879608154e-01 -3.862481713294982910e-01 -5.399250239133834839e-02 6.732444167137145996e-01
-6.291460990905761719e-01 4.735145345330238342e-02 4.152104854583740234e-01 1.124302595853805542e-01 -3.876997232437133789e-01 3.913616240024566650e-01 3.318392038345336914e-01 5.745027959346771240e-02
-5.060174465179443359e-01 -4.091233313083648682e-01 -2.337550669908523560e-01 1.498547568917274475e-02 -3.881447911262512207e-01 1.067117676138877869e-01 1.951192617416381836e-01 5.670830011367797852e-01
-6.247205734252929688e-01 2.146824821829795837e-02 3.489292263984680176e-01 3.730984032154083252e-02 -1.498251259326934814e-01 2.882779240608215332e-01 5.356521606445312500e-01 3.060147166252136230e-01
-7.018240690231323242e-01 2.646873891353607178e-01 3.572206571698188782e-02 -1.278127133846282959e-01 -4.437986314296722412e-01 -3.983871340751647949e-01 -3.716837614774703979e-02 2.504405081272125244e-01
-8.134192973375320435e-02 -2.768512368202209473e-01 6.348196864128112793e-01 -4.741398990154266357e-01 4.720998182892799377e-02 -2.858236059546470642e-02 7.882896810770034790e-03 5.346256494522094727e-01
-3.748475313186645508e-01 3.118387795984745026e-02 5.419651269912719727e-01 2.729471921920776367e-01 -1.846497952938079834e-01 2.141347080469131470e-01 -6.306104063987731934e-01 1.125700026750564575e-01
-2.507800459861755371e-01 -2.198397219181060791e-01 1.678947508335113525e-01 1.458666771650314331e-01 7.903467863798141479e-02 4.265676736831665039e-01 -6.949582695960998535e-01 4.100495278835296631e-01
-7.043775320053100586e-01 -5.026628822088241577e-02 6.137782931327819824e-01 -5.767725408077239990e-02 -1.318754106760025024e-01 -4.500447586178779602e-02 3.131362199783325195e-01 -6.167883053421974182e-02
-1.897002160549163818e-01 3.203307688236236572e-01 4.506312906742095947e-01 -6.555678844451904297e-01 -9.224984049797058105e-02 -1.856395453214645386e-01 -1.642844080924987793e-01 3.982494771480560303e-01
-1.214127838611602783e-01 -4.970130920410156250e-01 6.200785636901855469e-01 -4.127531647682189941e-01 -1.186540797352790833e-01 1.173933446407318115e-01 1.014281064271926880e-01 3.810863494873046875e-01
-3.855619132518768311e-01 -5.122167468070983887e-01 -7.734065502882003784e-02 6.790353916585445404e-03 -2.413085401058197021e-01 2.945752143859863281e-01 -5.577327013015747070e-01 3.561997711658477783e-01
-6.316924691200256348e-01 -1.143615809269249439e-03 -4.803158342838287354e-02 -1.439607739448547363e-01 2.974039018154144287e-01 7.489313185214996338e-02 -6.837444901466369629e-01 1.279334276914596558e-01
-7.493966817855834961e-01 9.505622833967208862e-02 4.305875301361083984e-02 1.200375482439994812e-01 -1.984625607728958130e-01 -4.393743276596069336e-01 -4.120458364486694336e-01 1.043397858738899231e-01
-3.344132602214813232e-01 -4.253410547971725464e-02 -2.068214491009712219e-02 4.264541268348693848e-01 2.942338287830352783e-01 3.630904257297515869e-01 -4.168738126754760742e-01 5.584583878517150879e-01
-7.195286750793457031e-01 2.004584670066833496e-01 1.407554000616073608e-01 2.207573950290679932e-01 6.375470757484436035e-02 1.901575028896331787e-01 4.246639311313629150e-01 3.911330997943878174e-01
-6.972312331199645996e-01 2.526631057262420654e-01 5.165470242500305176e-01 -7.007356733083724976e-02 -2.078103125095367432e-01 -3.627686798572540283e-01 2.214824594557285309e-02 -5.497340485453605652e-02
-1.693998277187347412e-01 1.354560162872076035e-02 6.276218295097351074e-01 -5.712628364562988281e-01 2.347690165042877197e-01 2.193035557866096497e-02 -9.707808494567871094e-02 4.311012625694274902e-01
-6.372224688529968262e-01 -1.272848993539810181e-01 3.441976755857467651e-02 -2.503281533718109131e-01 1.469079554080963135e-01 3.285331130027770996e-01 -6.196159124374389648e-01 2.138394303619861603e-02
-5.486001968383789062e-01 2.851414978504180908e-01 4.924239218235015869e-01 -4.614439904689788818e-01 1.540393084287643433e-01 -2.235910147428512573e-01 -5.233750678598880768e-03 2.976100742816925049e-01
-7.429649829864501953e-01 2.468923181295394897e-01 1.327119022607803345e-01 3.075681030750274658e-01 9.188362397253513336e-03 1.002161800861358643e-01 3.569961488246917725e-01 3.704897761344909668e-01
-8.775674700736999512e-01 1.433791965246200562e-01 1.556627452373504639e-01 -7.349362969398498535e-02 1.505420058965682983e-01 -1.663101487793028355e-03 3.599502444267272949e-01 1.656975746154785156e-01
-4.121259450912475586e-01 -4.362518191337585449e-01 1.620023325085639954e-02 -5.288497805595397949e-01 1.051993444561958313e-01 4.930604398250579834e-01 -2.966806590557098389e-01 1.330298334360122681e-01
-6.425985693931579590e-01 5.653672218322753906e-01 3.759240731596946716e-03 -1.371106654405593872e-01 -3.597380816936492920e-01 -1.861746758222579956e-01 -2.598104998469352722e-02 2.895961999893188477e-01
-5.216460227966308594e-01 1.210503578186035156e-01 7.254847884178161621e-02 -3.212896883487701416e-01 -4.342373609542846680e-01 -3.650845289230346680e-01 1.927014589309692383e-01 4.957412779331207275e-01
-2.633385360240936279e-01 4.634137153625488281e-01 4.438952207565307617e-01 -1.376151740550994873e-01 -4.163871407508850098e-01 4.439989924430847168e-01 -2.474083006381988525e-01 2.611424326896667480e-01
-3.297408819198608398e-01 3.468583524227142334e-01 -1.136508770287036896e-02 -7.301887869834899902e-01 -1.346344351768493652e-01 1.469415724277496338e-01 -1.115369647741317749e-01 4.306933581829071045e-01
-2.542800605297088623e-01 -1.428932398557662964e-01 6.152642369270324707e-01 -6.177202463150024414e-01 2.330624908208847046e-01 7.222500443458557129e-02 -2.557845599949359894e-02 3.075806498527526855e-01
-4.670498669147491455e-01 -2.452280819416046143e-01 -2.778367698192596436e-01 1.554275602102279663e-01 -1.941348314285278320e-01 2.647013068199157715e-01 3.052349090576171875e-01 6.476520895957946777e-01
-4.468071162700653076e-01 6.733388453722000122e-02 1.820745319128036499e-01 2.022109478712081909e-01 3.871984183788299561e-01 1.381299495697021484e-01 -6.903428435325622559e-01 2.760676741600036621e-01
-7.086929082870483398e-01 -2.819597162306308746e-02 2.924779355525970459e-01 -6.664965301752090454e-02 3.500804677605628967e-02 3.423798978328704834e-01 4.849530160427093506e-01 2.309649735689163208e-01
-5.441980957984924316e-01 -7.645189762115478516e-02 3.947066962718963623e-01 9.068115614354610443e-03 6.356177330017089844e-01 1.612970978021621704e-01 8.211777545511722565e-03 3.347147107124328613e-01
-4.395089447498321533e-01 -7.973608374595642090e-02 7.811626195907592773e-01 1.092145517468452454e-01 1.965059638023376465e-01 -2.768850624561309814e-01 1.593978703022003174e-02 2.505937516689300537e-01
-3.613881766796112061e-01 -4.015686511993408203e-01 1.300613582134246826e-01 -1.787583231925964355e-01 -8.227684348821640015e-02 -1.582201421260833740e-01 4.314950704574584961e-01 6.642889380455017090e-01
-3.377902209758758545e-01 -5.076602697372436523e-01 6.208063364028930664e-01 -4.801524877548217773e-01 -1.293577253818511963e-02 6.533582508563995361e-02 7.393431663513183594e-02 4.826662689447402954e-02
-7.369663119316101074e-01 3.178566098213195801e-01 2.126262485980987549e-01 4.997335374355316162e-02 -5.998943373560905457e-02 9.939244948327541351e-03 4.304584860801696777e-01 3.451790809631347656e-01
-2.444005310535430908e-01 -8.047358691692352295e-02 -2.674978673458099365e-01 -2.016504853963851929e-01 2.579653859138488770e-01 3.540956079959869385e-01 -1.840719580650329590e-01 7.718561887741088867e-01
-1.766252964735031128e-01 -3.947043046355247498e-02 8.970777690410614014e-02 -1.180930733680725098e-01 4.220964014530181885e-02 -1.278807073831558228e-01 -1.025953590869903564e-01 9.573876857757568359e-01
-8.597770333290100098e-01 7.748037576675415039e-03 -8.118128776550292969e-02 -2.578137516975402832e-01 -3.208586573600769043e-01 -2.872763872146606445e-01 4.176943004131317139e-02 2.102969773113727570e-02
-4.397390484809875488e-01 3.057966530323028564e-01 1.271371636539697647e-02 1.192566752433776855e-01 1.271114796400070190e-01 5.096900463104248047e-02 -6.670570373535156250e-01 4.847823977470397949e-01
-1.655021607875823975e-01 2.457031980156898499e-02 5.164082646369934082e-01 -6.530078053474426270e-01 1.536259520798921585e-02 -5.153059959411621094e-02 7.509252429008483887e-02 5.199791789054870605e-01
-3.259683549404144287e-01 2.901496589183807373e-01 2.864683270454406738e-01 5.552985519170761108e-02 -3.226246237754821777e-01 7.311346530914306641e-01 -1.668339669704437256e-01 2.406905591487884521e-01
-8.569368124008178711e-01 8.461701124906539917e-02 -1.829869300127029419e-02 -1.574716567993164062e-01 -3.624108731746673584e-01 -2.323618084192276001e-01 -2.186225056648254395e-01 1.541857048869132996e-02
-2.905688881874084473e-01 -3.421514034271240234e-01 1.438973695039749146e-01 8.689303696155548096e-02 -7.069202512502670288e-02 -1.860634088516235352e-01 3.072541058063507080e-01 7.976362109184265137e-01
-5.454990267753601074e-01 -2.296183258295059204e-01 5.713880658149719238e-01 -1.092524901032447815e-01 4.695629179477691650e-01 -1.799367368221282959e-01 -6.628181785345077515e-02 2.324347496032714844e-01
-9.244545698165893555e-01 4.280375316739082336e-02 1.559549868106842041e-01 7.023989409208297729e-02 1.479851156473159790e-01 -1.823962293565273285e-02 2.902445197105407715e-01 8.844136446714401245e-02
-5.382196903228759766e-01 -2.476883083581924438e-01 -1.386275291442871094e-01 1.210402473807334900e-01 -4.504053592681884766e-01 4.180824011564254761e-02 3.297713100910186768e-01 5.493084192276000977e-01
-3.331021070480346680e-01 1.677948385477066040e-01 8.849555253982543945e-02 2.494702935218811035e-01 -5.084202885627746582e-01 9.697554260492324829e-02 -4.078371524810791016e-01 5.971551537513732910e-01
-5.254842638969421387e-01 -1.474432051181793213e-01 3.100264817476272583e-02 4.841787517070770264e-01 -3.253696560859680176e-01 3.734827935695648193e-01 -3.327772617340087891e-01 3.326275348663330078e-01
-2.056167870759963989e-01 1.118289232254028320e-01 6.880822181701660156e-01 -6.014259457588195801e-01 6.473097950220108032e-02 -3.618018701672554016e-02 -2.949302643537521362e-02 3.219889998435974121e-01
-4.921226501464843750e-01 -1.035161986947059631e-01 5.586248040199279785e-01 -7.000903040170669556e-02 5.491600036621093750e-01 -1.656427532434463501e-01 -8.517306298017501831e-02 3.063791096210479736e-01
-6.428533196449279785e-01 4.109216332435607910e-01 3.165045082569122314e-01 -2.724196910858154297e-01 1.427803784608840942e-01 -1.644777953624725342e-01 2.371185868978500366e-01 3.739396929740905762e-01
-7.273725867271423340e-01 1.208657622337341309e-01 2.553318142890930176e-01 6.871071457862854004e-02 -3.481635153293609619e-01 3.742740452289581299e-01 3.467707037925720215e-01 6.968685239553451538e-02
-3.735361397266387939e-01 -2.716094255447387695e-01 1.679249405860900879e-01 1.041537374258041382e-01 2.951032519340515137e-01 1.162768229842185974e-01 -7.415770292282104492e-01 3.116242587566375732e-01
-5.192986130714416504e-01 -3.266729712486267090e-01 -2.097071409225463867e-01 -2.537585198879241943e-01 3.051457181572914124e-02 4.713496863842010498e-01 -4.842233955860137939e-01 2.401446849107742310e-01
-3.373345732688903809e-01 -1.782588213682174683e-01 -1.130237430334091187e-02 -4.970623552799224854e-01 3.211154937744140625e-01 -2.647775039076805115e-02 -5.804695487022399902e-01 4.080063998699188232e-01
-2.477923780679702759e-01 1.831590682268142700e-01 -3.828677907586097717e-02 -5.648519992828369141e-01 4.394193645566701889e-03 -3.654615953564643860e-02 -1.669018119573593140e-01 7.451958656311035156e-01
-4.504590928554534912e-01 -4.013852179050445557e-01 -5.742163583636283875e-02 -1.846307367086410522e-01 -9.531205892562866211e-02 3.485796451568603516e-01 -6.378985643386840820e-01 2.471519708633422852e-01
-5.436768531799316406e-01 4.172216728329658508e-02 -1.668751984834671021e-01 -2.840334475040435791e-01 2.983216345310211182e-01 -1.212843656539916992e-01 -6.129904389381408691e-01 3.386583626270294189e-01
-4.238636493682861328e-01 2.539710700511932373e-01 1.119954511523246765e-01 -4.774695932865142822e-01 -2.572352290153503418e-01 -4.106810390949249268e-01 -4.803274571895599365e-02 5.274295806884765625e-01
-4.949067831039428711e-01 3.710286319255828857e-01 4.382126331329345703e-01 -2.821169793605804443e-01 3.507092893123626709e-01 -1.255775243043899536e-01 9.257548302412033081e-02 4.454746246337890625e-01
-5.221474766731262207e-01 -4.760857522487640381e-01 1.401231586933135986e-01 -2.901278734207153320e-01 2.522631287574768066e-01 1.238414123654365540e-01 -5.636306405067443848e-01 -1.558227650821208954e-02
-5.996555089950561523e-01 -1.430466324090957642e-01 -3.717721402645111084e-01 -4.157637655735015869e-01 -1.302273571491241455e-01 4.715567231178283691e-01 -6.044782698154449463e-03 2.636582553386688232e-01
-4.809707701206207275e-01 6.594046205282211304e-02 5.065693855285644531e-01 1.831920258700847626e-02 6.100475192070007324e-01 -1.693718321621417999e-02 -3.992291539907455444e-02 3.651467263698577881e-01
-2.999203205108642578e-01 3.197896480560302734e-01 3.196887969970703125e-01 2.077755630016326904e-01 9.916303306818008423e-02 4.285149872303009033e-01 -6.023973822593688965e-01 3.256836235523223877e-01
-2.956028282642364502e-01 -3.474809825420379639e-01 1.341486126184463501e-01 2.763086855411529541e-01 -1.928526349365711212e-02 -3.365322053432464600e-01 -5.281261801719665527e-01 5.522596836090087891e-01
-5.731672644615173340e-01 -3.972910717129707336e-02 4.161585569381713867e-01 6.391478329896926880e-02 -1.845655292272567749e-01 3.614527881145477295e-01 5.122150182723999023e-01 2.560297548770904541e-01
-1.764205694198608398e-01 -4.241585731506347656e-01 8.752045780420303345e-02 -1.518709808588027954e-01 2.417431175708770752e-01 4.716227054595947266e-01 -5.244414806365966797e-01 4.498155713081359863e-01
-5.376228094100952148e-01 1.704367101192474365e-01 -1.336333751678466797e-01 9.227143228054046631e-02 -2.527531981468200684e-01 3.370400667190551758e-01 -6.026899814605712891e-01 3.388594686985015869e-01
-6.945746541023254395e-01 -9.462972730398178101e-02 -2.573696970939636230e-01 -2.206524908542633057e-01 8.540745824575424194e-02 4.529808759689331055e-01 -3.841284513473510742e-01 1.834222078323364258e-01
-8.356711268424987793e-02 -3.706994056701660156e-01 7.278468012809753418e-01 -1.284869164228439331e-01 -2.774381041526794434e-01 1.970328949391841888e-02 2.189673781394958496e-01 4.289775192737579346e-01
-3.099216222763061523e-01 -4.465055465698242188e-01 2.056155353784561157e-01 5.612786044366657734e-04 -1.104610785841941833e-02 3.250024616718292236e-01 -6.992658972740173340e-01 2.599652707576751709e-01
-7.975097298622131348e-01 -6.557434797286987305e-02 2.084331661462783813e-01 -1.491806656122207642e-01 -1.677190698683261871e-02 2.947190701961517334e-01 4.394579231739044189e-01 1.171113476157188416e-01
-6.117543578147888184e-01 2.026737630367279053e-01 6.161364912986755371e-01 1.226227357983589172e-02 3.160689473152160645e-01 -8.223558962345123291e-02 1.470316052436828613e-01 2.768121361732482910e-01
-3.969537615776062012e-01 -1.539080590009689331e-01 8.788470923900604248e-02 -1.332040727138519287e-01 -6.297227740287780762e-01 8.154134452342987061e-02 -5.440543889999389648e-01 3.067215383052825928e-01
-3.279411196708679199e-01 -5.929809808731079102e-01 7.725426554679870605e-02 -4.822084307670593262e-02 -1.688834577798843384e-01 -1.132000312209129333e-01 2.649406492710113525e-01 6.488494277000427246e-01
-5.650042891502380371e-01 -3.838785588741302490e-01 -2.696339786052703857e-01 4.705986753106117249e-02 -1.931680440902709961e-01 1.783598661422729492e-01 2.573494315147399902e-01 5.684499144554138184e-01
-8.337753415107727051e-01 -2.091173976659774780e-01 1.286163032054901123e-01 -8.815761655569076538e-02 -3.032927215099334717e-01 -3.794024288654327393e-01 2.076989039778709412e-02 2.026542834937572479e-02
-4.899718463420867920e-01 -1.853731721639633179e-01 6.017751097679138184e-01 5.583190917968750000e-02 5.341018438339233398e-01 -1.022384986281394958e-01 -1.402330845594406128e-01 2.119698971509933472e-01
-3.477844893932342529e-01 -6.275537014007568359e-01 -1.021677404642105103e-01 -3.982554376125335693e-01 1.748334616422653198e-01 1.990832537412643433e-01 -2.316182702779769897e-01 4.385530948638916016e-01
-4.210798144340515137e-01 6.204621493816375732e-02 2.680748105049133301e-01 4.556443691253662109e-01 -1.624864637851715088e-01 -1.006485596299171448e-01 -5.689852237701416016e-01 4.231903553009033203e-01
-7.080420851707458496e-01 -4.054921492934226990e-02 9.719805419445037842e-02 2.366961538791656494e-01 -1.457091122865676880e-01 -5.283446907997131348e-01 -3.301246464252471924e-01 1.489902436733245850e-01
-7.487405091524124146e-02 -3.667923212051391602e-01 5.593231916427612305e-01 -4.300875663757324219e-01 -1.470558196306228638e-01 2.765732407569885254e-01 2.219640910625457764e-01 4.633070230484008789e-01
-1.281465739011764526e-01 -1.347645223140716553e-01 5.766403675079345703e-01 -5.579752922058105469e-01 -2.320226654410362244e-02 2.862182855606079102e-01 1.691782176494598389e-01 4.587875604629516602e-01
-4.617949128150939941e-01 -3.228844106197357178e-01 7.914230227470397949e-01 3.437089174985885620e-02 -1.560642849653959274e-02 -1.972183398902416229e-02 2.299797236919403076e-01 3.789914026856422424e-02
4.772970080375671387e-02 -1.595384329557418823e-01 1.602561324834823608e-01 -9.767322987318038940e-02 -2.570975422859191895e-01 6.329460740089416504e-01 -2.698453888297080994e-02 6.852731704711914062e-01
-4.974057972431182861e-01 -5.368254706263542175e-02 2.796205580234527588e-01 -1.453835964202880859e-01 -3.718486130237579346e-01 -5.716329216957092285e-01 1.278196424245834351e-01 4.111061096191406250e-01
-1.955370455980300903e-01 -1.234401389956474304e-01 7.832127213478088379e-01 -2.975545525550842285e-01 2.354163974523544312e-01 -1.159989833831787109e-01 -2.347098663449287415e-02 4.184966385364532471e-01
-4.208582639694213867e-01 -1.885172873735427856e-01 3.668405413627624512e-01 -1.700309850275516510e-02 -3.778080940246582031e-01 -2.891099154949188232e-01 -2.402792572975158691e-01 6.069767475128173828e-01
-3.198567926883697510e-01 2.019632309675216675e-01 -8.859896659851074219e-02 -7.207804322242736816e-01 1.193330585956573486e-01 9.315539896488189697e-02 -3.303839862346649170e-01 4.443606138229370117e-01
-6.433649659156799316e-01 3.658690452575683594e-01 -1.018864661455154419e-01 -6.078717112541198730e-02 1.020586490631103516e-02 3.899601697921752930e-01 -5.041553974151611328e-01 1.783252358436584473e-01
-5.789672732353210449e-01 -3.958849012851715088e-01 -3.440943956375122070e-01 -3.730424344539642334e-01 -8.426414430141448975e-02 -8.042556047439575195e-02 -3.028983175754547119e-01 3.810435235500335693e-01
-6.822182983160018921e-02 2.356487512588500977e-01 3.398380279541015625e-01 -6.343767642974853516e-01 1.065878793597221375e-01 9.575215727090835571e-02 -1.988077461719512939e-01 6.015295386314392090e-01
-6.456349492073059082e-01 6.730294972658157349e-02 5.508432984352111816e-01 5.472681671380996704e-02 -2.304972112178802490e-01 2.977958619594573975e-01 3.547265827655792236e-01 6.752903759479522705e-02
-6.157386898994445801e-01 -7.875271141529083252e-02 -5.927379429340362549e-02 4.164790213108062744e-01 -8.813524991273880005e-02 3.950117826461791992e-01 -5.077344179153442383e-01 1.268827319145202637e-01
-5.482701212167739868e-02 -4.903057217597961426e-01 1.180869340896606445e-01 -1.159757003188133240e-01 1.158458963036537170e-01 -2.747952044010162354e-01 -2.660124599933624268e-01 7.546550631523132324e-01
-2.155227772891521454e-02 -2.231846592621877789e-04 5.677440389990806580e-02 -3.963502943515777588e-01 -2.277680337429046631e-01 3.124647438526153564e-01 -4.314371347427368164e-01 7.096253037452697754e-01
-3.114268779754638672e-01 -2.548606507480144501e-02 4.511430263519287109e-01 5.568315386772155762e-01 -3.759441375732421875e-01 9.600395336747169495e-03 -3.336782753467559814e-01 3.687885701656341553e-01
-5.127736330032348633e-01 3.540611267089843750e-01 5.026178956031799316e-01 -1.064805984497070312e-01 2.233616411685943604e-01 -1.050838530063629150e-01 2.715739011764526367e-01 4.615792632102966309e-01
-3.040484488010406494e-01 2.866463661193847656e-01 -1.508441171608865261e-03 -6.992527842521667480e-01 -1.840913742780685425e-01 2.064053155481815338e-02 -6.844819337129592896e-02 5.453721880912780762e-01
-6.908662915229797363e-01 2.781420052051544189e-01 -1.247068196535110474e-01 2.983766496181488037e-01 1.822587698698043823e-01 2.966131269931793213e-01 -4.444748461246490479e-01 1.483407318592071533e-01
-2.034608572721481323e-01 -5.301110744476318359e-01 -1.789633743464946747e-02 -6.197688579559326172e-01 -1.334093213081359863e-01 1.860923618078231812e-01 -4.428629577159881592e-02 4.886332750320434570e-01
-4.452110230922698975e-01 -2.590231895446777344e-01 4.925613105297088623e-01 -3.613031506538391113e-01 -1.674916893243789673e-01 3.016746938228607178e-01 -3.678512573242187500e-01 -3.273562192916870117e-01
-3.982690870761871338e-01 -2.408877462148666382e-01 1.006100997328758240e-01 -1.108646988868713379e-01 1.494703721255064011e-02 -4.020245745778083801e-02 4.865282177925109863e-01 7.227670550346374512e-01
-6.344805359840393066e-01 3.577685356140136719e-01 -4.208120331168174744e-02 2.190935658290982246e-03 -3.185593187808990479e-01 5.236856266856193542e-02 -5.661966204643249512e-01 2.070254832506179810e-01
-5.712760090827941895e-01 1.056278273463249207e-01 4.529187977313995361e-01 -1.464636474847793579e-01 -3.976517915725708008e-01 -4.804495573043823242e-01 1.736553013324737549e-01 1.295552104711532593e-01
-1.508893370628356934e-01 -1.109318211674690247e-01 2.708063125610351562e-01 1.124609634280204773e-01 -1.906809061765670776e-01 -3.768896460533142090e-01 -5.168448090553283691e-01 6.583383083343505859e-01
-6.993463635444641113e-01 4.682022929191589355e-01 -6.021901592612266541e-02 5.375106260180473328e-02 -4.007201194763183594e-01 -1.448715031147003174e-01 6.464529037475585938e-02 3.153449892997741699e-01
-4.842279553413391113e-01 -2.096526883542537689e-02 8.206499814987182617e-01 3.356992080807685852e-02 1.434297561645507812e-01 -1.610657274723052979e-01 1.079227328300476074e-01 1.798022836446762085e-01
-7.851908206939697266e-01 -6.156462058424949646e-02 -2.027647942304611206e-01 -2.650527954101562500e-01 -4.206529259681701660e-01 -7.601931691169738770e-02 -2.922543287277221680e-01 -1.334942504763603210e-02
-4.035219550132751465e-01 -5.111026167869567871e-01 -1.455483883619308472e-01 -5.282106995582580566e-01 1.459886431694030762e-01 2.104373723268508911e-01 -5.548931658267974854e-02 4.550577998161315918e-01
-2.139337658882141113e-01 -4.636366963386535645e-01 9.707319736480712891e-02 1.617098301649093628e-01 -4.035168290138244629e-01 6.095825508236885071e-02 -3.543335497379302979e-01 6.415653228759765625e-01
-4.244635999202728271e-02 -1.132533885538578033e-02 2.613469064235687256e-01 -3.068984448909759521e-01 1.393598765134811401e-01 -1.804559677839279175e-02 -4.278528690338134766e-02 9.022215008735656738e-01
-6.724184751510620117e-01 -2.447940409183502197e-01 -3.210600316524505615e-01 -1.805547624826431274e-01 -4.047909677028656006e-01 8.017364144325256348e-02 2.192826867103576660e-01 3.658979237079620361e-01
-2.869941890239715576e-01 2.664748430252075195e-01 4.243389070034027100e-01 2.506275773048400879e-01 -1.996963769197463989e-01 5.965341925621032715e-01 -3.893930017948150635e-01 2.374639809131622314e-01
-5.281363725662231445e-01 -5.656169056892395020e-01 -4.339586570858955383e-02 -4.320112168788909912e-01 1.244630366563796997e-01 4.045404493808746338e-01 -1.170784682035446167e-01 1.406461894512176514e-01
-7.676547765731811523e-01 2.745577096939086914e-01 2.189966589212417603e-01 1.828485131263732910e-01 -6.974617391824722290e-02 6.588342040777206421e-02 4.010575115680694580e-01 2.896182537078857422e-01
-3.228405714035034180e-01 -4.516903758049011230e-01 7.839230895042419434e-01 -2.686408460140228271e-01 4.238987341523170471e-02 4.187120869755744934e-02 2.238073572516441345e-02 3.155117481946945190e-02
-6.747208237648010254e-01 6.368429958820343018e-02 4.036971628665924072e-01 9.882611036300659180e-02 -1.819297075271606445e-01 3.206369578838348389e-01 4.428449273109436035e-01 1.895783394575119019e-01
-1.798249483108520508e-01 2.210853248834609985e-01 4.872723668813705444e-02 -5.597085952758789062e-01 -5.517711490392684937e-02 -2.732752561569213867e-01 -1.414806097745895386e-01 7.109115719795227051e-01
-3.973209857940673828e-01 -3.659890294075012207e-01 6.423809379339218140e-02 -2.200116664171218872e-01 -4.790965840220451355e-02 -1.146347224712371826e-01 4.158027172088623047e-01 6.836138963699340820e-01
-2.834630906581878662e-01 -3.824065923690795898e-01 1.810749620199203491e-01 -2.601599395275115967e-01 -2.539730370044708252e-01 -3.856779038906097412e-01 1.522353887557983398e-01 6.606943011283874512e-01
-7.631027102470397949e-01 1.890247315168380737e-01 4.349926710128784180e-01 -6.305873394012451172e-02 3.465098142623901367e-02 7.298476248979568481e-02 3.937595188617706299e-01 1.648482680320739746e-01
-5.115287303924560547e-01 -4.139696061611175537e-01 -5.020947754383087158e-02 -3.669002652168273926e-02 -3.296904265880584717e-01 5.676658451557159424e-02 -6.353223323822021484e-01 2.180537879467010498e-01
-5.241810679435729980e-01 1.117620393633842468e-01 4.212533831596374512e-01 -2.697568014264106750e-02 -1.080683320760726929e-01 3.385982513427734375e-01 -6.223654747009277344e-01 -1.445511281490325928e-01
-4.793961048126220703e-01 -1.769530028104782104e-01 7.226919531822204590e-01 -5.652258545160293579e-02 1.832241863012313843e-01 5.517573095858097076e-03 3.387140631675720215e-01 2.550680339336395264e-01
-1.169948056340217590e-01 -2.424355745315551758e-01 1.464368551969528198e-01 2.731865048408508301e-01 -4.752432405948638916e-01 2.551279067993164062e-01 -2.331842035055160522e-01 6.972383260726928711e-01
-2.525414824485778809e-01 4.259540438652038574e-01 1.609420031309127808e-01 -5.667023658752441406e-01 -1.153440549969673157e-01 -2.219401448965072632e-01 -1.095317080616950989e-01 5.772113800048828125e-01
-6.083999276161193848e-01 -1.213537603616714478e-01 2.019978314638137817e-01 1.500897258520126343e-01 -6.193572282791137695e-01 -1.610364019870758057e-02 -4.092298746109008789e-01 2.146639674901962280e-02
-6.167291998863220215e-01 3.385398387908935547e-01 1.025986298918724060e-01 -1.486680954694747925e-01 -3.458631932735443115e-01 -4.374674856662750244e-01 -2.642558217048645020e-01 3.026168942451477051e-01
-5.898696780204772949e-01 -2.578202486038208008e-01 -3.560948371887207031e-01 -1.747454553842544556e-01 -3.488484919071197510e-01 1.756456643342971802e-01 1.496248841285705566e-01 5.032979846000671387e-01
-6.265169978141784668e-01 3.162275552749633789e-01 -7.027034461498260498e-02 -1.725625246763229370e-01 1.684107929468154907e-01 4.430420100688934326e-01 -4.831431210041046143e-01 1.211822479963302612e-01
-4.402937293052673340e-01 -2.464751601219177246e-01 3.043312393128871918e-02 1.983025521039962769e-01 -4.148471355438232422e-01 -3.022955656051635742e-01 -4.425932168960571289e-01 4.957537949085235596e-01
-6.843730062246322632e-02 -1.739587783813476562e-01 9.914045035839080811e-02 -2.560465037822723389e-01 -5.231080651283264160e-01 1.824593693017959595e-01 -3.089338243007659912e-01 6.980633735656738281e-01
-6.108310222625732422e-01 8.002625778317451477e-03 3.027955293655395508e-01 -1.088635176420211792e-01 -2.930373549461364746e-01 5.807986855506896973e-01 3.151859939098358154e-01 2.729172632098197937e-02
-8.109573721885681152e-01 8.776279538869857788e-02 1.529781222343444824e-01 3.598986193537712097e-02 -3.136461377143859863e-01 -3.690617382526397705e-01 -2.736126184463500977e-01 -2.244497835636138916e-02
-1.250617057085037231e-01 -1.624533236026763916e-01 9.641124308109283447e-02 -1.365242004394531250e-01 1.827128231525421143e-01 -3.561103641986846924e-01 -2.912785112857818604e-01 8.276429176330566406e-01
-5.053322315216064453e-01 3.798837959766387939e-01 -1.284656487405300140e-02 -4.928831458091735840e-01 -1.640073359012603760e-01 -1.577071696519851685e-01 1.450349092483520508e-01 5.333139896392822266e-01
-3.032802343368530273e-01 -5.296778678894042969e-01 -7.838672399520874023e-02 -4.480635821819305420e-01 1.765776574611663818e-01 3.568217456340789795e-01 -1.077905446290969849e-01 5.004367232322692871e-01
-3.964684307575225830e-01 4.529340565204620361e-02 1.426087021827697754e-01 2.552950978279113770e-01 2.894938886165618896e-01 -5.578165873885154724e-02 -6.895406246185302734e-01 4.391625523567199707e-01
-5.208308100700378418e-01 -2.760024964809417725e-01 1.629580743610858917e-02 -4.111705124378204346e-01 -5.562409386038780212e-02 -1.756491810083389282e-01 3.782172501087188721e-01 5.533860921859741211e-01
-3.205597996711730957e-01 3.614141047000885010e-01 3.730281293392181396e-01 2.374078929424285889e-01 -3.344429433345794678e-01 5.485966205596923828e-01 -2.762791216373443604e-01 2.863008677959442139e-01
-4.600354433059692383e-01 9.930898994207382202e-02 1.839807182550430298e-01 1.921110451221466064e-01 7.192463427782058716e-02 5.003755092620849609e-01 -6.375554800033569336e-01 2.138307839632034302e-01
-6.138550639152526855e-01 1.037709787487983704e-01 1.618878245353698730e-01 1.701273396611213684e-02 -3.862187564373016357e-01 -4.666099250316619873e-01 -4.610248804092407227e-01 8.051617443561553955e-02
-4.303084313869476318e-01 -4.044967591762542725e-01 5.683780908584594727e-01 -4.051965102553367615e-02 3.641333878040313721e-01 1.947133243083953857e-01 2.985390126705169678e-01 2.586303651332855225e-01
-6.746329069137573242e-01 -8.412524126470088959e-03 5.308643728494644165e-02 2.485480159521102905e-01 -2.526962943375110626e-02 3.117713630199432373e-01 -6.176143288612365723e-01 -3.029900416731834412e-02
-6.994048357009887695e-01 -1.647136509418487549e-01 2.760651111602783203e-01 -9.978014230728149414e-02 -2.814156413078308105e-01 4.416200816631317139e-01 3.507789671421051025e-01 -1.628845930099487305e-02
-4.720793366432189941e-01 3.316225707530975342e-01 -1.576127856969833374e-01 3.853861242532730103e-02 2.082491219043731689e-01 3.340643644332885742e-01 -5.288655161857604980e-01 4.540649950504302979e-01
-3.932970464229583740e-01 -2.052483558654785156e-01 2.661549150943756104e-01 2.106833606958389282e-01 -2.496063709259033203e-01 -4.456067383289337158e-01 1.184326037764549255e-01 6.427049040794372559e-01
-3.235141932964324951e-01 -4.407287389039993286e-02 -1.629968546330928802e-02 3.381094336509704590e-01 1.229529008269309998e-01 4.607020914554595947e-01 -4.639270305633544922e-01 5.798452496528625488e-01
-2.594221830368041992e-01 -6.610077619552612305e-01 1.472572609782218933e-02 -2.396247535943984985e-01 3.026200830936431885e-01 2.472294569015502930e-01 -1.520331501960754395e-01 5.121685266494750977e-01
-5.856282114982604980e-01 -1.179536208510398865e-01 2.991717457771301270e-01 -1.786306500434875488e-01 -1.089776307344436646e-01 6.397520899772644043e-01 3.154806494712829590e-01 3.204620257019996643e-02
-5.715749859809875488e-01 -3.247461020946502686e-01 -3.386581549420952797e-03 -4.156979173421859741e-02 5.263260006904602051e-01 1.432197839021682739e-01 -4.816317856311798096e-01 1.913175135850906372e-01
-2.045935094356536865e-01 7.747285068035125732e-02 3.287333846092224121e-01 -6.981224566698074341e-02 -3.489242196083068848e-01 7.821078896522521973e-01 -1.743003576993942261e-01 2.745517790317535400e-01
-8.705241084098815918e-01 -3.542226925492286682e-02 1.092556416988372803e-01 6.398898363113403320e-02 -8.353953063488006592e-02 6.977033615112304688e-02 4.285869598388671875e-01 1.713710576295852661e-01
-5.763460397720336914e-01 -4.130904674530029297e-01 -2.153848260641098022e-01 -1.254139989614486694e-01 -9.613535553216934204e-02 1.570212095975875854e-01 -5.811055898666381836e-01 2.519540786743164062e-01
-7.132809758186340332e-01 1.548058092594146729e-01 -2.022897452116012573e-02 1.066851243376731873e-01 -4.110484570264816284e-02 3.972560167312622070e-01 4.092135727405548096e-01 3.584927022457122803e-01
-5.893816351890563965e-01 2.277351915836334229e-01 2.882843911647796631e-01 -5.620096344500780106e-03 -5.298665761947631836e-01 -3.449830412864685059e-01 2.005167007446289062e-01 2.786532342433929443e-01
-2.434331923723220825e-01 2.159432470798492432e-01 3.973794877529144287e-01 3.692792728543281555e-02 -3.808074295520782471e-01 6.805661916732788086e-01 -2.136730104684829712e-01 2.845940887928009033e-01
-3.307699561119079590e-01 -6.235423684120178223e-01 4.637984186410903931e-02 -1.314990669488906860e-01 -1.758498996496200562e-01 3.885298669338226318e-01 3.183695077896118164e-01 4.462121725082397461e-01
-9.887912124395370483e-02 -8.163798600435256958e-02 6.813091039657592773e-01 -6.022844091057777405e-02 -1.727534234523773193e-01 1.703943908214569092e-01 -6.491053104400634766e-01 1.885015964508056641e-01
-1.771830767393112183e-01 -2.953118085861206055e-01 1.909697502851486206e-01 1.221783012151718140e-01 -5.037193298339843750e-01 1.975456476211547852e-01 -5.071061849594116211e-01 5.292315483093261719e-01
-1.249290034174919128e-01 2.778738178312778473e-02 5.258244276046752930e-01 -4.491600021719932556e-02 2.856033854186534882e-02 2.511917352676391602e-01 -7.425330281257629395e-01 2.997392714023590088e-01
-6.214116811752319336e-01 -3.714727163314819336e-01 -1.598515212535858154e-01 -1.154605820775032043e-01 3.960390388965606689e-01 3.080736100673675537e-01 -3.695274293422698975e-01 2.206021696329116821e-01
-3.954602777957916260e-01 -1.575229018926620483e-01 2.536371164023876190e-02 -5.374961718916893005e-02 -6.093125343322753906e-01 -4.175857454538345337e-02 -5.172544121742248535e-01 4.179805517196655273e-01
-6.650707125663757324e-01 2.448265999555587769e-02 -9.952235035598278046e-03 -2.627034783363342285e-01 2.147560417652130127e-01 3.050334453582763672e-01 -5.890323519706726074e-01 4.294983297586441040e-02
-4.254764914512634277e-01 -1.305933147668838501e-01 5.766922831535339355e-01 -3.329167068004608154e-01 -2.784577012062072754e-01 1.914800107479095459e-01 4.535014033317565918e-01 1.965727657079696655e-01
-6.797243356704711914e-01 4.402832388877868652e-01 2.166195958852767944e-01 -9.884154051542282104e-02 -3.978316187858581543e-01 -3.301981687545776367e-01 -8.788082003593444824e-02 1.113903895020484924e-01
-9.734082221984863281e-02 -2.532911598682403564e-01 9.258510172367095947e-02 -1.633379608392715454e-01 -3.168307840824127197e-01 -7.533849775791168213e-02 7.313320785760879517e-02 8.830124735832214355e-01
-5.976136326789855957e-01 -3.012667000293731689e-01 -2.404833883047103882e-01 -2.862593531608581543e-01 3.243499994277954102e-01 4.523662924766540527e-01 -1.682683527469635010e-01 2.723367810249328613e-01
-5.260465145111083984e-01 -6.619834899902343750e-01 -2.129180878400802612e-01 -3.755023702979087830e-02 1.042646542191505432e-01 2.373585253953933716e-01 -3.144939616322517395e-02 4.124435484409332275e-01
-7.050368785858154297e-01 -1.522623747587203979e-01 -2.120342701673507690e-01 -1.470997780561447144e-01 2.968798875808715820e-01 4.881740510463714600e-01 -2.701796591281890869e-01 1.170199438929557800e-01
-1.892333924770355225e-01 -3.574941754341125488e-01 1.993257403373718262e-01 -3.172850310802459717e-01 5.694586411118507385e-02 5.488767027854919434e-01 -5.654366612434387207e-01 2.678821980953216553e-01
-5.856458544731140137e-01 2.686394155025482178e-01 4.835213124752044678e-01 -5.283191800117492676e-02 4.285520315170288086e-01 -2.257666178047657013e-02 1.355947703123092651e-01 3.817265927791595459e-01
-3.193355202674865723e-01 1.765812188386917114e-01 -2.067087590694427490e-01 2.933924794197082520e-01 2.401708662509918213e-01 3.221126198768615723e-01 -2.973421514034271240e-01 6.987025737762451172e-01
-7.334823012351989746e-01 1.439028829336166382e-01 4.470356553792953491e-02 3.692387342453002930e-01 -4.859545826911926270e-01 7.879155874252319336e-02 -2.461448758840560913e-01 -3.586736740544438362e-03
-6.600102186203002930e-01 -3.848199248313903809e-01 -1.430087387561798096e-01 1.612131893634796143e-01 -3.101602792739868164e-01 -2.371807098388671875e-01 -4.093187153339385986e-01 2.233004719018936157e-01
-6.835605502128601074e-01 -1.845574676990509033e-01 1.860938072204589844e-01 -7.206439226865768433e-02 -4.280825555324554443e-01 -4.853360652923583984e-01 6.375613808631896973e-02 1.897064596414566040e-01
-7.766144871711730957e-01 5.784568935632705688e-02 1.060612499713897705e-01 -1.464832387864589691e-02 -1.945278346538543701e-01 -4.876784682273864746e-01 -3.218873739242553711e-01 5.270063877105712891e-02
-2.551676630973815918e-01 -5.540462136268615723e-01 7.309613823890686035e-01 -8.104187250137329102e-02 -3.525568917393684387e-02 1.183914169669151306e-01 1.954468488693237305e-01 1.832786798477172852e-01
-6.542065143585205078e-01 -1.031510308384895325e-01 1.094744876027107239e-01 2.405348569154739380e-01 -9.295970946550369263e-02 -5.210177302360534668e-01 -4.177222251892089844e-01 1.921961009502410889e-01
-2.199739217758178711e-01 7.391148805618286133e-02 6.095108985900878906e-01 -8.476845920085906982e-02 -5.683060884475708008e-01 -2.733242511749267578e-01 1.709132790565490723e-01 3.749265670776367188e-01
-1.236573383212089539e-01 -5.314356088638305664e-01 1.273235976696014404e-01 8.295176178216934204e-02 1.505757719278335571e-01 4.113173782825469971e-01 -3.820303976535797119e-01 5.842865109443664551e-01
-7.316018342971801758e-01 2.498979866504669189e-01 -1.410829573869705200e-01 -5.592816695570945740e-02 -3.547289371490478516e-01 -2.047177404165267944e-01 -4.102675020694732666e-01 2.078846842050552368e-01
-1.715043038129806519e-01 -2.021071612834930420e-01 -5.160607397556304932e-02 -3.906050920486450195e-01 2.467186450958251953e-01 3.912322223186492920e-01 -3.782587647438049316e-01 6.461354494094848633e-01
-2.212582230567932129e-01 5.349022150039672852e-01 1.723600924015045166e-01 -3.982193171977996826e-01 -3.287453353404998779e-01 1.501352936029434204e-01 -3.064920902252197266e-01 5.020819902420043945e-01
-5.459402203559875488e-01 -2.231211662292480469e-01 1.031512618064880371e-01 3.283382207155227661e-02 -7.680897116661071777e-01 -4.473775625228881836e-02 -1.715814173221588135e-01 1.380014419555664062e-01
-3.574597537517547607e-01 -3.215525746345520020e-01 1.037202626466751099e-01 -4.834990501403808594e-01 -1.791932582855224609e-01 1.656225919723510742e-01 4.225212037563323975e-01 5.350066423416137695e-01
-5.663393139839172363e-01 -3.472268879413604736e-01 6.373441815376281738e-01 2.903113663196563721e-01 -6.375890225172042847e-02 -1.858719810843467712e-02 2.117893099784851074e-01 1.376208066940307617e-01
-6.945127248764038086e-01 -3.654021769762039185e-02 2.230020761489868164e-01 -1.089573800563812256e-01 -1.873504742980003357e-02 3.813866972923278809e-01 4.967548549175262451e-01 2.492852509021759033e-01
-2.754196822643280029e-01 -1.648587584495544434e-01 2.067494839429855347e-01 2.428557723760604858e-01 1.227699294686317444e-01 6.745231151580810547e-01 -4.735956192016601562e-01 3.176392316818237305e-01
-6.931163072586059570e-01 -1.155707538127899170e-01 -2.164999544620513916e-01 -3.002183735370635986e-01 4.003183841705322266e-01 1.332783102989196777e-01 -3.775523006916046143e-01 2.206043004989624023e-01
-3.099139630794525146e-01 -5.458350777626037598e-01 4.686847031116485596e-01 -4.996199607849121094e-01 1.671597957611083984e-01 2.112113982439041138e-01 1.164232417941093445e-01 2.249998748302459717e-01
-6.419190764427185059e-01 7.131975144147872925e-03 1.304509341716766357e-01 -1.370349526405334473e-01 -1.313962191343307495e-01 -6.162899136543273926e-01 -2.995302677154541016e-01 2.555316984653472900e-01
-2.933413386344909668e-01 -5.760113596916198730e-01 1.085050180554389954e-01 -5.445235967636108398e-01 9.838626533746719360e-02 3.819313347339630127e-01 -9.694471955299377441e-03 3.438561558723449707e-01
-5.015634894371032715e-01 -5.196769833564758301e-01 -3.054599761962890625e-01 -3.737590909004211426e-01 -6.174707785248756409e-02 2.546631991863250732e-01 -1.108850464224815369e-01 4.054710566997528076e-01
-4.583060145378112793e-01 -4.125074744224548340e-01 4.854112491011619568e-02 -8.662214130163192749e-02 -4.035598784685134888e-02 1.853397041559219360e-01 -7.252880930900573730e-01 2.188863456249237061e-01
-3.632459044456481934e-01 -5.561196804046630859e-01 1.171508207917213440e-01 8.072377741336822510e-02 -1.131931170821189880e-01 -3.111109137535095215e-01 -5.870801210403442383e-01 2.903047204017639160e-01
-3.084968328475952148e-01 -6.717604398727416992e-01 1.100510824471712112e-02 -4.196245670318603516e-01 -2.231449820101261139e-02 3.283995985984802246e-01 -2.633682824671268463e-02 4.102725982666015625e-01
-2.383731603622436523e-01 -2.576768398284912109e-01 1.498308926820755005e-01 2.599146366119384766e-01 1.492520123720169067e-01 3.942446112632751465e-01 -5.825703144073486328e-01 5.193099975585937500e-01
-7.755979299545288086e-01 -1.908944398164749146e-01 5.647602677345275879e-02 -2.295465469360351562e-01 -4.322568476200103760e-01 -3.291433453559875488e-01 8.480156958103179932e-02 6.126299872994422913e-02
-1.914841085672378540e-01 1.612549871206283569e-01 7.036007195711135864e-02 -1.370397061109542847e-01 -4.789701104164123535e-01 2.552513480186462402e-01 -4.340172708034515381e-01 6.562497019767761230e-01
-2.034972459077835083e-01 3.733689785003662109e-01 5.467233657836914062e-01 -1.021442189812660217e-01 -8.670059591531753540e-02 2.447819560766220093e-01 -5.718588829040527344e-01 3.396861553192138672e-01
-2.640344500541687012e-01 -1.265299469232559204e-01 4.593397378921508789e-01 -3.177386522293090820e-02 -3.380825519561767578e-01 -3.047542870044708252e-01 1.455323547124862671e-01 6.884174346923828125e-01
-7.149235606193542480e-01 3.211773633956909180e-01 4.162701964378356934e-01 7.448170334100723267e-03 2.376859541982412338e-03 1.193130314350128174e-01 3.746407330036163330e-01 2.404082119464874268e-01
-3.989230990409851074e-01 3.100097477436065674e-01 1.662531346082687378e-01 8.127239346504211426e-02 -5.889976769685745239e-02 -1.377199739217758179e-01 -6.242991089820861816e-01 5.461900830268859863e-01
-4.056619703769683838e-01 -2.015782287344336510e-03 7.413660287857055664e-01 -2.147561758756637573e-01 3.288399577140808105e-01 -1.430830061435699463e-01 -7.248060405254364014e-02 3.253129720687866211e-01
-7.082704305648803711e-01 9.890882298350334167e-03 -7.717357575893402100e-02 -2.987747192382812500e-01 -2.452888786792755127e-01 -4.225273728370666504e-01 -3.724270761013031006e-01 1.601094752550125122e-01
-4.736821055412292480e-01 8.211576938629150391e-02 2.420244738459587097e-03 -2.009165436029434204e-01 4.498594999313354492e-01 3.258310854434967041e-01 -5.768285989761352539e-01 2.953609526157379150e-01
-3.770017325878143311e-01 -3.742319047451019287e-01 -1.380766779184341431e-01 -5.470448136329650879e-01 -1.751858741044998169e-02 4.737961888313293457e-01 -1.405596882104873657e-01 3.936372995376586914e-01
-4.359184503555297852e-01 -6.762639433145523071e-02 1.961273998022079468e-01 -4.539829120039939880e-02 -5.007734149694442749e-02 5.132066011428833008e-01 -7.003338932991027832e-01 9.229648113250732422e-02
-3.196022510528564453e-01 8.716311305761337280e-02 4.419966787099838257e-02 -7.747186422348022461e-01 1.070068106055259705e-01 1.081533432006835938e-01 -2.645352184772491455e-01 4.415745139122009277e-01
-4.880436062812805176e-01 -5.121920108795166016e-01 2.475116848945617676e-01 3.605109751224517822e-01 -3.971797525882720947e-01 -1.675706207752227783e-01 -1.426009684801101685e-01 3.194929957389831543e-01
-5.383972525596618652e-01 -1.771614551544189453e-01 1.742014437913894653e-01 -5.581888556480407715e-02 -3.495008349418640137e-01 -5.852704048156738281e-01 -1.133772730827331543e-02 4.248052239418029785e-01
-2.791976332664489746e-01 1.908468902111053467e-01 6.630858778953552246e-02 -1.134048652602359653e-04 -4.684040248394012451e-01 1.984647363424301147e-01 -4.978773295879364014e-01 6.120105385780334473e-01
-5.864921584725379944e-02 -2.304883673787117004e-02 1.105115339159965515e-01 -7.446343451738357544e-02 -4.736437797546386719e-01 1.366284042596817017e-01 -2.619383037090301514e-01 8.164888620376586914e-01
-3.828774392604827881e-02 8.269447088241577148e-02 8.625989407300949097e-02 -6.700731068849563599e-02 -1.042812764644622803e-01 3.901330232620239258e-01 -5.106403231620788574e-01 7.456092238426208496e-01
-2.792631685733795166e-01 -3.332123756408691406e-01 7.658816128969192505e-02 1.907307356595993042e-01 -3.268554508686065674e-01 -3.206747174263000488e-01 -3.444930911064147949e-01 6.636229157447814941e-01
-2.766214013099670410e-01 -4.563408792018890381e-01 6.855894923210144043e-01 -3.809382915496826172e-01 1.374852955341339111e-01 1.872133463621139526e-01 1.100675910711288452e-01 1.844474226236343384e-01
-4.921360611915588379e-01 -1.403195858001708984e-01 4.069850444793701172e-01 -4.157721996307373047e-01 -1.850188374519348145e-01 4.484511613845825195e-01 -2.365469485521316528e-01 -3.291112780570983887e-01
-2.098287492990493774e-01 -5.323925614356994629e-01 7.208421826362609863e-01 1.007089158520102501e-03 -1.613748967647552490e-01 -3.845756500959396362e-02 1.793828159570693970e-01 3.053139150142669678e-01
-1.292970478534698486e-01 7.137996144592761993e-03 3.598494827747344971e-01 -3.753724992275238037e-01 2.247945405542850494e-02 -9.491845220327377319e-02 2.364826053380966187e-01 8.046093583106994629e-01
-2.086623013019561768e-01 -3.420669138431549072e-01 8.191362023353576660e-02 6.083224434405565262e-03 -5.506765246391296387e-01 1.807065010070800781e-01 -4.507092833518981934e-01 5.419090986251831055e-01
-7.007749080657958984e-01 2.398086786270141602e-01 4.374418258666992188e-01 -1.213209182024002075e-01 -2.951509952545166016e-01 -2.200321406126022339e-01 -3.167461454868316650e-01 -9.734484553337097168e-02
-7.395359277725219727e-01 -1.849298030138015747e-01 -4.600425362586975098e-01 -1.794701367616653442e-01 -2.374802678823471069e-01 1.257909536361694336e-01 1.042340397834777832e-01 3.032392561435699463e-01
-3.431171476840972900e-01 -1.517064273357391357e-01 1.179169788956642151e-01 9.418307989835739136e-02 4.773851484060287476e-03 4.306341111660003662e-01 -7.133792638778686523e-01 3.769651055335998535e-01
-7.069114446640014648e-01 -1.504686027765274048e-01 1.687972396612167358e-01 1.449612230062484741e-01 -1.872122138738632202e-01 -1.692106872797012329e-01 4.717088639736175537e-01 3.767482340335845947e-01
-7.259091734886169434e-01 -4.231541976332664490e-02 2.345062643289566040e-01 -3.939124047756195068e-01 -4.960982203483581543e-01 2.547430060803890228e-02 -1.157644689083099365e-01 -3.068124689161777496e-02
-6.263757944107055664e-01 8.453115820884704590e-02 -5.418600887060165405e-02 -2.784061133861541748e-01 3.093831837177276611e-01 -1.067577078938484192e-01 -6.342959403991699219e-01 1.030299216508865356e-01
-3.440756797790527344e-01 -2.946406006813049316e-01 -8.656867593526840210e-02 -1.497991234064102173e-01 1.033560838550329208e-02 3.882046937942504883e-01 -6.437949538230895996e-01 4.467475414276123047e-01
-3.017891049385070801e-01 -4.387862980365753174e-02 2.940308153629302979e-01 -5.974543094635009766e-01 -2.557374238967895508e-01 6.047776341438293457e-01 -1.798953860998153687e-01 8.505614474415779114e-03
-3.808761239051818848e-01 2.993233799934387207e-01 -1.221898272633552551e-01 -4.835738837718963623e-01 1.036584749817848206e-01 -2.549247145652770996e-01 -1.135100647807121277e-01 6.541778445243835449e-01
-7.021554112434387207e-01 3.007826805114746094e-01 9.152791649103164673e-02 1.048435121774673462e-01 -2.781740427017211914e-01 -3.309156298637390137e-01 -4.236268401145935059e-01 1.754776388406753540e-01
-1.096483990550041199e-01 -2.346640378236770630e-01 2.233687043190002441e-01 -6.317004561424255371e-01 -2.399595528841018677e-01 6.417977064847946167e-02 1.990851014852523804e-01 6.185762286186218262e-01
-5.368729233741760254e-01 -4.424961805343627930e-01 -1.600162498652935028e-02 -5.544476509094238281e-01 2.379249632358551025e-01 3.662827908992767334e-01 -8.359283953905105591e-02 1.026515439152717590e-01
-7.559520006179809570e-01 -2.514726221561431885e-01 -1.920550018548965454e-01 -1.956732124090194702e-01 3.859054446220397949e-01 2.675315141677856445e-01 -2.552793025970458984e-01 6.679210066795349121e-02
-4.225651025772094727e-01 -2.390927970409393311e-01 1.904250830411911011e-01 1.784173250198364258e-01 -1.468570381402969360e-01 -1.006210818886756897e-01 -6.896353960037231445e-01 4.346151351928710938e-01
-4.651187658309936523e-01 2.983640506863594055e-02 5.679394304752349854e-02 5.200430378317832947e-02 2.570552229881286621e-01 5.120230317115783691e-01 -6.315706372261047363e-01 2.229752689599990845e-01
2.971079200506210327e-03 -6.170398369431495667e-02 1.629356145858764648e-01 -3.453329503536224365e-01 -4.079837501049041748e-01 1.017404198646545410e-01 -2.372100204229354858e-01 7.856909632682800293e-01
-3.670832216739654541e-01 1.782115250825881958e-01 2.955244481563568115e-01 2.018443942070007324e-01 -5.136152505874633789e-01 1.415034830570220947e-01 -5.479878783226013184e-01 3.482817113399505615e-01
-6.820963025093078613e-01 -1.043796613812446594e-01 1.785960048437118530e-03 -2.803716659545898438e-01 3.986088335514068604e-01 2.713957130908966064e-01 -4.595586061477661133e-01 3.872243687510490417e-02
-6.027005910873413086e-01 -1.135766739025712013e-03 2.157945781946182251e-01 1.310256123542785645e-01 -2.047488540410995483e-01 -6.199304461479187012e-01 -3.102661073207855225e-01 2.247548401355743408e-01
-2.012426853179931641e-01 -5.915156602859497070e-01 2.862656116485595703e-01 -7.038380950689315796e-02 -5.227101594209671021e-02 -2.401889562606811523e-01 -4.892048537731170654e-01 4.721909165382385254e-01
-6.086535453796386719e-01 4.401915669441223145e-01 1.832886040210723877e-01 -3.736095428466796875e-01 -9.916270524263381958e-02 2.602821290493011475e-01 -4.301318228244781494e-01 2.153398818336427212e-04
-8.276380598545074463e-02 -5.448004603385925293e-01 6.390831470489501953e-01 -2.287080138921737671e-01 -2.192295789718627930e-01 1.665431559085845947e-01 1.691642850637435913e-01 3.622060120105743408e-01
-4.794568121433258057e-01 -1.745132654905319214e-01 -2.648093998432159424e-01 -2.293475568294525146e-01 1.066367551684379578e-01 6.562280654907226562e-01 -1.754543334245681763e-01 3.796720802783966064e-01
-3.364019989967346191e-01 -3.922517299652099609e-01 7.711412012577056885e-02 -2.717106938362121582e-01 5.404108017683029175e-02 6.773983240127563477e-01 -4.050945639610290527e-01 1.652523130178451538e-01
-1.891983449459075928e-01 -7.616604566574096680e-01 1.083530336618423462e-01 3.959508985280990601e-02 -2.286770753562450409e-02 2.214130461215972900e-01 -1.752507388591766357e-01 5.389894247055053711e-01
-1.220468878746032715e-01 -2.671191096305847168e-01 1.330994367599487305e-01 4.735721275210380554e-02 -3.593719303607940674e-01 -1.356082111597061157e-01 -4.113744795322418213e-01 7.596230506896972656e-01
-5.188591480255126953e-01 1.824006438255310059e-01 -2.319398894906044006e-02 7.807242870330810547e-02 2.977275252342224121e-01 2.273674309253692627e-01 -6.726506352424621582e-01 3.131859898567199707e-01
2.304477803409099579e-02 -3.366510570049285889e-01 2.479512989521026611e-01 -6.600476503372192383e-01 -1.302206218242645264e-01 2.347480058670043945e-01 -3.416505157947540283e-01 4.474405348300933838e-01
-4.419320523738861084e-01 1.884116828441619873e-01 9.099312126636505127e-02 7.776591926813125610e-02 -4.289743900299072266e-01 2.570226602256298065e-02 -6.182686090469360352e-01 4.335138797760009766e-01
-4.996856153011322021e-01 -4.395093619823455811e-01 1.218382120132446289e-01 -1.318981200456619263e-01 -2.255256287753582001e-02 -1.795306205749511719e-01 4.034421145915985107e-01 5.739327669143676758e-01
-1.288504600524902344e-01 -1.762219071388244629e-01 -4.619085416197776794e-02 -6.316268444061279297e-01 -2.241615355014801025e-01 1.288528740406036377e-01 -2.521970964153297246e-05 6.959927678108215332e-01
-3.700420260429382324e-01 -6.541749089956283569e-02 -1.634882986545562744e-01 3.249754011631011963e-01 2.106306105852127075e-01 3.825652599334716797e-01 -3.956012427806854248e-01 6.158166527748107910e-01
-2.148630023002624512e-01 -2.968979775905609131e-01 -1.268907487392425537e-01 -1.459961980581283569e-01 9.705455601215362549e-02 2.929247617721557617e-01 -4.802620708942413330e-01 7.087969183921813965e-01
-2.932189404964447021e-01 4.937334656715393066e-01 5.801830291748046875e-01 -3.207046091556549072e-01 1.208937689661979675e-01 -1.543482095003128052e-01 5.384159740060567856e-03 4.385412931442260742e-01
-7.252749204635620117e-01 -1.183695122599601746e-01 3.064495623111724854e-01 -2.643696665763854980e-01 -3.219235241413116455e-01 2.221640944480895996e-01 3.777245879173278809e-01 -2.224734984338283539e-02
-2.088590860366821289e-01 6.869329512119293213e-02 2.815942168235778809e-01 3.810314238071441650e-01 -4.436255693435668945e-01 2.020479291677474976e-01 -3.788702487945556641e-01 5.882254242897033691e-01
-7.360841035842895508e-01 -2.533900737762451172e-01 -2.891094088554382324e-01 -3.973617553710937500e-01 1.193000227212905884e-01 3.175277709960937500e-01 -8.034287393093109131e-02 1.760161966085433960e-01
-6.386815309524536133e-01 -2.130699530243873596e-02 7.116695493459701538e-02 -2.287357896566390991e-01 -1.177824959158897400e-01 6.480757594108581543e-01 3.028867244720458984e-01 9.290842711925506592e-02
-2.316434979438781738e-01 1.286163479089736938e-01 6.854294538497924805e-01 2.794285304844379425e-02 -3.012775480747222900e-01 7.310129702091217041e-02 -5.703815221786499023e-01 1.943134963512420654e-01
-1.799120903015136719e-01 -6.070712804794311523e-01 1.945772171020507812e-01 2.345536053180694580e-01 1.236478462815284729e-01 4.312423169612884521e-01 -2.869024574756622314e-01 4.718567430973052979e-01
-7.966163158416748047e-01 -5.091468244791030884e-02 -8.008150756359100342e-02 -2.744338214397430420e-01 -3.839414715766906738e-01 -3.359913229942321777e-01 -1.029034405946731567e-01 1.009597927331924438e-01
-2.285696566104888916e-01 -2.588213682174682617e-01 1.405905485153198242e-01 4.167879465967416763e-03 -4.516856074333190918e-01 -3.293541725724935532e-03 -6.223902106285095215e-01 5.192149281501770020e-01
-5.221526622772216797e-01 -4.297678172588348389e-01 1.294322460889816284e-01 -2.286834567785263062e-01 -1.016051992774009705e-01 -1.858144253492355347e-01 4.223846495151519775e-01 5.003482699394226074e-01
-4.258643686771392822e-01 -4.579163193702697754e-01 1.649177372455596924e-01 -1.971624791622161865e-02 -6.271396875381469727e-01 5.939929932355880737e-02 -4.035278558731079102e-01 1.473037600517272949e-01
-1.305582970380783081e-01 -2.511487603187561035e-01 7.233716845512390137e-01 -2.602725327014923096e-01 -1.002565100789070129e-01 -1.663807928562164307e-01 1.811080127954483032e-01 5.082678198814392090e-01
-6.275793910026550293e-01 -6.837870925664901733e-02 1.623120605945587158e-01 -1.246147006750106812e-01 4.469338655471801758e-01 1.710972636938095093e-01 -5.743075609207153320e-01 -2.722127921879291534e-02
-5.358576774597167969e-01 -6.070895493030548096e-02 6.873894482851028442e-02 2.201949059963226318e-01 2.354889661073684692e-01 2.777826189994812012e-01 -6.599515080451965332e-01 2.963207066059112549e-01
-4.738898873329162598e-01 -5.720993280410766602e-01 -7.616244256496429443e-02 -4.097389876842498779e-01 1.494552046060562134e-01 4.221119880676269531e-01 -8.634085953235626221e-02 2.578255236148834229e-01
-3.730295002460479736e-01 -3.070049285888671875e-01 7.525093853473663330e-02 3.743715584278106689e-01 9.749344736337661743e-02 6.031961441040039062e-01 -3.691394031047821045e-01 3.334155380725860596e-01
-1.837161183357238770e-01 -3.322259783744812012e-01 4.049181565642356873e-02 -1.141335517168045044e-01 -2.914926111698150635e-01 4.046219587326049805e-01 -5.304028987884521484e-01 5.578479170799255371e-01
-6.909598708152770996e-01 -5.040514096617698669e-02 5.388665199279785156e-01 1.434688549488782883e-02 -3.010200560092926025e-01 2.103809863328933716e-01 2.689702212810516357e-01 -1.491056680679321289e-01
-3.203175365924835205e-01 1.550353467464447021e-01 5.837977528572082520e-01 1.439776420593261719e-01 -1.785313040018081665e-01 9.309109300374984741e-02 -6.763415932655334473e-01 1.176178306341171265e-01
-3.649917840957641602e-01 -5.406209230422973633e-01 1.418091952800750732e-01 1.306508318521082401e-03 2.460178434848785400e-01 3.238844275474548340e-01 -1.556451171636581421e-01 6.039431691169738770e-01
-5.220225453376770020e-01 1.826366633176803589e-01 2.971583306789398193e-01 -4.583383202552795410e-01 -4.536806643009185791e-01 3.538719713687896729e-01 -2.004969120025634766e-01 -1.565521806478500366e-01
-2.880938053131103516e-01 -3.139964938163757324e-01 1.045015528798103333e-01 -4.009233117103576660e-01 2.157595455646514893e-01 5.630337595939636230e-01 -4.553978443145751953e-01 2.753211855888366699e-01
-4.534639120101928711e-01 -2.538561224937438965e-01 9.322828054428100586e-02 -1.772904098033905029e-01 -2.151045352220535278e-01 -9.957031160593032837e-02 -7.509009242057800293e-01 2.641360759735107422e-01
-4.137721955776214600e-01 -2.779460847377777100e-01 -8.095766603946685791e-02 -5.006840825080871582e-01 2.111976295709609985e-01 3.781354725360870361e-01 -4.514631927013397217e-01 3.207646310329437256e-01
-5.336956381797790527e-01 -2.830093502998352051e-01 6.875089406967163086e-01 1.168557852506637573e-01 5.218242481350898743e-02 1.114093065261840820e-01 3.389083743095397949e-01 1.369562447071075439e-01
-4.528637826442718506e-01 3.640788197517395020e-01 2.364356368780136108e-01 -3.731038272380828857e-01 -3.246946930885314941e-01 5.243509411811828613e-01 -2.909812331199645996e-01 4.703332111239433289e-02
-4.240839183330535889e-01 -3.952880203723907471e-01 -4.076176881790161133e-02 -5.483869314193725586e-01 2.765388786792755127e-01 5.524604022502899170e-02 -4.236926436424255371e-01 3.201082348823547363e-01
-6.832489371299743652e-01 -1.715653538703918457e-01 2.236628532409667969e-01 -5.992430076003074646e-02 -2.792849838733673096e-01 5.200349688529968262e-01 3.182552754878997803e-01 -1.993423700332641602e-02
-1.938816010951995850e-01 3.661029934883117676e-01 -4.967748001217842102e-02 -4.819398522377014160e-01 2.007479406893253326e-02 -9.007906913757324219e-02 -2.927329838275909424e-01 7.067070603370666504e-01
-7.625460028648376465e-01 2.782761454582214355e-01 2.592774629592895508e-01 -8.685911446809768677e-02 1.781345456838607788e-01 2.234698981046676636e-01 3.644145429134368896e-01 2.277023047208786011e-01
-5.366895794868469238e-01 -2.498252242803573608e-01 -2.399899661540985107e-01 -4.449543952941894531e-01 2.251356095075607300e-01 2.891692817211151123e-01 -2.196020781993865967e-01 4.598280489444732666e-01
-8.006971329450607300e-02 7.309874892234802246e-02 7.868055701255798340e-01 -3.200578987598419189e-01 -3.882542252540588379e-02 1.265465933829545975e-02 4.049041494727134705e-02 5.132623314857482910e-01
-6.647655367851257324e-01 -4.244247972965240479e-01 -1.785467416048049927e-01 -4.680834412574768066e-01 -1.397605091333389282e-01 2.915184497833251953e-01 -1.324779540300369263e-01 7.002077251672744751e-02
-1.854837089776992798e-01 3.026518737897276878e-03 5.520033240318298340e-01 -1.128681302070617676e-01 4.829088971018791199e-02 5.635355710983276367e-01 -5.489759445190429688e-01 1.638924777507781982e-01
-4.560245573520660400e-01 -1.681074649095535278e-01 2.177676260471343994e-01 -6.156367063522338867e-01 2.163053452968597412e-01 4.227998852729797363e-01 2.659088969230651855e-01 2.027191370725631714e-01
-3.290397226810455322e-01 -3.232394456863403320e-01 -2.844098582863807678e-02 -5.476413369178771973e-01 1.682593971490859985e-01 4.828807413578033447e-01 -1.048108469694852829e-02 4.742723107337951660e-01
-3.425550758838653564e-01 -5.909871682524681091e-02 1.589737236499786377e-01 2.005214840173721313e-01 2.472650818526744843e-02 1.965918578207492828e-02 -7.595859766006469727e-01 4.855030775070190430e-01
-5.708315372467041016e-01 -1.299298852682113647e-01 1.723774708807468414e-02 -1.617592126131057739e-01 3.079329431056976318e-01 3.238209784030914307e-01 -6.339330673217773438e-01 1.710342019796371460e-01
-6.429105997085571289e-01 -2.398844063282012939e-01 -2.647365815937519073e-02 1.032576039433479309e-01 -6.996432542800903320e-01 9.990254044532775879e-02 -3.221596032381057739e-02 1.312985718250274658e-01
-5.919989943504333496e-01 -4.342491030693054199e-01 -3.072329163551330566e-01 4.998332262039184570e-02 -2.613742351531982422e-01 1.433881074190139771e-01 7.115288823843002319e-02 5.197452306747436523e-01
-3.113765418529510498e-01 -2.854830920696258545e-01 5.293864756822586060e-02 -8.834725618362426758e-02 -9.988892078399658203e-02 -1.670057177543640137e-01 3.288437724113464355e-01 8.154320716857910156e-01
-5.951784253120422363e-01 1.122128143906593323e-01 2.262747436761856079e-01 3.392307758331298828e-01 -2.895645797252655029e-01 4.352654218673706055e-01 -4.319284260272979736e-01 8.383002877235412598e-02
-2.586479187011718750e-01 -6.028479933738708496e-01 6.485700011253356934e-01 -2.406141608953475952e-01 9.596163779497146606e-02 1.868769526481628418e-01 9.951210021972656250e-02 1.926217228174209595e-01
-2.953635752201080322e-01 1.564531624317169189e-01 2.037359625101089478e-01 -5.362634547054767609e-03 -7.993855327367782593e-02 -3.628873825073242188e-01 -4.988805949687957764e-01 6.780755519866943359e-01
-6.880249381065368652e-01 -2.064357101917266846e-01 2.482087612152099609e-01 1.543937344104051590e-02 2.155755907297134399e-01 3.390564322471618652e-01 -5.052974224090576172e-01 -7.350145280361175537e-02
-8.142408132553100586e-01 -1.960744559764862061e-01 6.181668024510145187e-03 -1.825368031859397888e-02 -2.747899591922760010e-01 -4.497207999229431152e-01 -7.169265300035476685e-02 1.236815750598907471e-01
-2.791673243045806885e-01 -1.418564170598983765e-01 3.640025258064270020e-01 -6.974563598632812500e-01 -2.445970773696899414e-01 4.673148393630981445e-01 -4.226655699312686920e-03 6.906764954328536987e-02
-4.282534122467041016e-01 -4.630608558654785156e-01 1.804033219814300537e-01 -9.281107038259506226e-02 -1.879313588142395020e-01 -3.599792122840881348e-01 2.438174933195114136e-01 5.802279114723205566e-01
-4.975568354129791260e-01 -5.315093994140625000e-01 -5.453350022435188293e-02 -4.674632102251052856e-02 -3.310196995735168457e-01 2.892082184553146362e-02 -5.573201775550842285e-01 2.091876119375228882e-01
-2.217991501092910767e-01 4.929273575544357300e-02 8.427833765745162964e-02 -7.528971433639526367e-01 -9.825878590345382690e-02 1.387271285057067871e-01 1.649883836507797241e-01 5.641783475875854492e-01
-6.643419861793518066e-01 7.294066995382308960e-02 2.952065467834472656e-01 1.045731157064437866e-01 7.878971844911575317e-02 4.875168800354003906e-01 3.852298259735107422e-01 2.509268820285797119e-01
-7.326570749282836914e-01 -3.501116111874580383e-02 4.103581309318542480e-01 -5.054555088281631470e-02 -4.231613874435424805e-01 -2.122242003679275513e-01 2.366218715906143188e-01 1.046169772744178772e-01
-3.039626181125640869e-01 -2.716079056262969971e-01 1.542322337627410889e-01 -5.292635411024093628e-02 -5.766865015029907227e-01 4.071308970451354980e-01 -3.954722285270690918e-01 3.905458450317382812e-01
7.804827392101287842e-02 -5.526113137602806091e-02 5.488017797470092773e-01 -2.530383169651031494e-01 -3.004869222640991211e-01 2.237323373556137085e-01 -5.413208007812500000e-01 4.384814500808715820e-01
-3.322701752185821533e-01 -3.484545052051544189e-01 6.350575089454650879e-01 -5.201612114906311035e-01 -8.435679599642753601e-03 -2.638327144086360931e-02 2.144684493541717529e-01 2.180512696504592896e-01
-5.125412940979003906e-01 2.108920365571975708e-01 4.837475121021270752e-01 2.472648918628692627e-01 -3.063992559909820557e-01 -4.275438189506530762e-01 -2.659141123294830322e-01 2.242541164159774780e-01
-3.436255156993865967e-01 -2.281726337969303131e-02 2.173450142145156860e-01 -4.162617325782775879e-01 -2.863943874835968018e-01 7.188527286052703857e-02 -6.770657375454902649e-03 7.573989629745483398e-01
-6.453168988227844238e-01 1.220103278756141663e-01 5.418857932090759277e-02 4.514995217323303223e-01 2.742977626621723175e-02 3.742062747478485107e-01 -4.363949298858642578e-01 1.751233339309692383e-01
-4.418072104454040527e-01 -4.156695008277893066e-01 -1.956773251295089722e-01 -5.249466300010681152e-01 -3.546506166458129883e-02 -8.821215596981346607e-04 -4.392503798007965088e-01 3.520896434783935547e-01
-7.219706177711486816e-01 3.085808129981160164e-03 4.366568922996520996e-01 -8.799475431442260742e-02 -2.207490354776382446e-01 2.548582255840301514e-01 4.028372466564178467e-01 6.614980846643447876e-02
-1.420156210660934448e-01 -6.872320920228958130e-02 3.154196739196777344e-01 -4.075718224048614502e-01 -2.046472281217575073e-01 7.265837788581848145e-01 -2.966281473636627197e-01 2.274019867181777954e-01
-7.205945253372192383e-01 1.548990458250045776e-01 2.847432792186737061e-01 1.197664588689804077e-01 1.190301701426506042e-01 1.653995513916015625e-01 4.297645092010498047e-01 3.675653040409088135e-01
-9.524036198854446411e-02 3.013588488101959229e-01 5.927219390869140625e-01 -3.895277902483940125e-02 -3.285369277000427246e-01 2.359766811132431030e-01 -4.158975183963775635e-01 4.590024352073669434e-01
-4.358370304107666016e-01 -1.089003905653953552e-01 1.009331420063972473e-01 4.513497054576873779e-01 7.629381120204925537e-02 8.952654153108596802e-02 -5.213073492050170898e-01 5.465213656425476074e-01
-2.683689296245574951e-01 -2.779395878314971924e-01 8.702399581670761108e-02 -8.244419842958450317e-02 -6.928019970655441284e-02 -4.370136260986328125e-01 -3.556703627109527588e-01 7.169904708862304688e-01
-6.101525425910949707e-01 2.019304633140563965e-01 3.273472487926483154e-01 4.985709786415100098e-01 -3.431356549263000488e-01 -1.964153051376342773e-01 -1.986058056354522705e-01 1.882642209529876709e-01
-4.556843340396881104e-01 -4.396528005599975586e-01 -7.694040983915328979e-02 -5.834482312202453613e-01 1.798129528760910034e-01 2.281278669834136963e-01 -9.329317510128021240e-02 3.995582759380340576e-01
-6.962333917617797852e-01 3.145281076431274414e-01 4.718464910984039307e-01 -7.567396014928817749e-02 3.709954321384429932e-01 -1.329421252012252808e-01 -1.973593421280384064e-02 1.796241551637649536e-01
-6.249855160713195801e-01 -3.557873666286468506e-01 3.956177085638046265e-02 -1.177777796983718872e-01 -1.909475307911634445e-03 4.191465675830841064e-02 -6.820989251136779785e-01 -1.877213455736637115e-02
-7.008770108222961426e-01 -1.953384429216384888e-01 1.352611035108566284e-01 4.916414245963096619e-02 -3.617931306362152100e-01 -5.155845284461975098e-01 -1.626947149634361267e-02 2.300329357385635376e-01
-5.572468042373657227e-01 7.464972138404846191e-02 -1.444436907768249512e-01 -3.307272121310234070e-02 6.413034163415431976e-03 3.075392246246337891e-01 -6.746160387992858887e-01 3.349884152412414551e-01
-3.803066313266754150e-01 -5.643671154975891113e-01 -8.090694248676300049e-02 -3.544965982437133789e-01 2.522718608379364014e-01 3.419115245342254639e-01 -1.241803541779518127e-01 4.568125605583190918e-01
-6.396068930625915527e-01 -1.266934424638748169e-01 4.581555426120758057e-01 -3.696740418672561646e-02 -5.251630395650863647e-02 3.596770465373992920e-01 4.705732762813568115e-01 1.000693961977958679e-01
-4.019176065921783447e-01 -1.942889243364334106e-01 1.749911010265350342e-01 2.689837217330932617e-01 -4.493957459926605225e-01 -2.858876287937164307e-01 -2.024352401494979858e-01 6.107957959175109863e-01
-4.203667640686035156e-01 -6.316501498222351074e-01 -1.380281746387481689e-01 -3.460219204425811768e-01 1.959539353847503662e-01 2.090620249509811401e-01 -1.623731255531311035e-01 4.207815527915954590e-01
-2.475289553403854370e-01 -2.725895643234252930e-01 1.408626884222030640e-01 -1.285483390092849731e-01 -6.676798462867736816e-01 -4.886854439973831177e-02 -3.657195270061492920e-01 4.961067736148834229e-01
-5.967884063720703125e-01 -2.277186363935470581e-01 -3.034234941005706787e-01 8.418139070272445679e-02 -3.457884788513183594e-01 2.785513699054718018e-01 2.377901375293731689e-01 4.890101552009582520e-01
-4.825833141803741455e-01 -2.041506916284561157e-01 -2.413346320390701294e-01 -5.320072770118713379e-01 -1.621721833944320679e-01 3.659703135490417480e-01 9.854438900947570801e-02 4.628355205059051514e-01
-6.673256158828735352e-01 1.210665479302406311e-01 1.542949974536895752e-01 1.396026462316513062e-01 -1.908621639013290405e-01 2.350817024707794189e-01 -6.361551880836486816e-01 1.839337125420570374e-02
-4.479191303253173828e-01 -5.952770709991455078e-01 -1.363597717136144638e-02 -2.626895159482955933e-02 2.412708550691604614e-01 4.199086427688598633e-01 -2.433546483516693115e-01 3.877901434898376465e-01
-1.371930092573165894e-01 -2.153424024581909180e-01 2.675191499292850494e-02 1.118830516934394836e-01 2.061892449855804443e-01 2.815610766410827637e-01 -2.295458167791366577e-01 8.643440008163452148e-01
-3.810813724994659424e-01 -4.199666082859039307e-01 5.618399009108543396e-02 -1.282935440540313721e-01 -1.690131872892379761e-01 6.380347907543182373e-02 -7.081437110900878906e-01 3.531081676483154297e-01
-4.238123893737792969e-01 -7.404211442917585373e-03 8.014590740203857422e-01 -1.677888631820678711e-01 8.480431139469146729e-02 2.576290369033813477e-01 2.586540579795837402e-01 9.681100398302078247e-02
-3.716035783290863037e-01 -1.013638749718666077e-01 -1.634687483310699463e-01 -3.688539564609527588e-01 1.409906595945358276e-01 5.293489694595336914e-01 -2.154186069965362549e-01 5.851212143898010254e-01
-2.244600951671600342e-01 5.452229976654052734e-01 4.365318119525909424e-01 -3.394472897052764893e-01 1.221200302243232727e-01 3.212776780128479004e-02 -3.251538053154945374e-02 5.740751624107360840e-01
-6.361626088619232178e-02 -4.919182658195495605e-01 4.701221585273742676e-01 -3.030261397361755371e-01 -1.601527482271194458e-01 1.353817991912364960e-03 -2.235962636768817902e-02 6.441887021064758301e-01
-1.178577840328216553e-01 3.499824320897459984e-03 9.505254030227661133e-02 1.676338613033294678e-01 -2.769047617912292480e-01 3.689790368080139160e-01 -3.450556993484497070e-01 7.855418324470520020e-01
-2.403772175312042236e-01 1.773586422204971313e-01 1.755912601947784424e-01 1.564766317605972290e-01 7.175857573747634888e-02 1.636441424489021301e-02 -6.778817772865295410e-01 6.249037384986877441e-01
-5.309466719627380371e-01 -4.079886898398399353e-02 -2.940166927874088287e-02 -2.929650247097015381e-01 2.108701765537261963e-01 6.825615763664245605e-01 -2.583708465099334717e-01 2.294037342071533203e-01
-2.771946787834167480e-01 1.517102271318435669e-01 6.405583024024963379e-01 -1.562998592853546143e-01 -4.072364419698715210e-02 5.060320496559143066e-01 3.554301857948303223e-01 2.852104902267456055e-01
-6.520147919654846191e-01 -2.988202311098575592e-02 4.329775571823120117e-01 -8.493351936340332031e-02 -1.894053220748901367e-01 4.518329501152038574e-01 3.711889684200286865e-01 3.862467035651206970e-02
