# Supplementary material for: Where is your field going? A machine learning approach to study the relative motion of the domains of physics
Source: PLoS One. 2020 Jun 18;15(6):e0233997. doi: 10.1371/journal.pone.0233997 (PMC7302634; doi:10.1371/journal.pone.0233997)
Supplement: S14 Data — (ZIP) [file pone.0233997.s014.zip › 13/Pacs4Run_13_VS_500_embeddings1993-1997ED8.txt]

2.488631457090377808e-01 -1.794990450143814087e-01 -5.145396590232849121e-01 -7.644373923540115356e-02 1.448975503444671631e-01 -5.557650327682495117e-01 -3.232904672622680664e-01 -4.481806457042694092e-01
4.732902646064758301e-01 -9.442105144262313843e-02 -5.183597803115844727e-01 -3.350363969802856445e-01 3.618918359279632568e-01 -1.029045805335044861e-01 4.659161567687988281e-01 -1.658361256122589111e-01
3.556059300899505615e-01 -3.617101609706878662e-01 -1.644887328147888184e-01 -5.471562147140502930e-01 -2.120584398508071899e-01 -2.640089392662048340e-01 -2.364832460880279541e-01 -4.956610202789306641e-01
6.514657735824584961e-01 -2.679310142993927002e-01 -5.108595490455627441e-01 3.605334758758544922e-01 3.104100823402404785e-01 -3.028667718172073364e-02 1.024747788906097412e-01 -7.120876014232635498e-02
8.645281791687011719e-01 1.431642472743988037e-01 -3.687486648559570312e-01 8.599305897951126099e-02 -3.404272347688674927e-02 -1.194342970848083496e-01 -2.611347734928131104e-01 -7.148194313049316406e-02
2.348717451095581055e-01 -5.383447408676147461e-01 -2.502252459526062012e-01 -1.710326224565505981e-01 9.578951448202133179e-02 -1.775430291891098022e-01 3.891728520393371582e-01 -6.090999841690063477e-01
4.892048239707946777e-01 -5.886129736900329590e-01 -1.819691061973571777e-01 -2.856011986732482910e-01 1.713667437434196472e-02 -4.471124708652496338e-01 -2.881877124309539795e-01 -1.275819092988967896e-01
4.899463951587677002e-01 -6.413736194372177124e-02 -3.075883388519287109e-01 -5.725745558738708496e-01 -9.709737449884414673e-02 1.348889172077178955e-01 -8.339402824640274048e-02 -5.466346144676208496e-01
2.494985014200210571e-01 1.990271061658859253e-01 -1.913189142942428589e-01 -5.947523117065429688e-01 1.636006124317646027e-02 -5.743199586868286133e-01 2.990966737270355225e-01 -2.970445752143859863e-01
7.315819859504699707e-01 -2.490949183702468872e-01 -4.067957699298858643e-01 -3.120143413543701172e-01 1.277546733617782593e-01 -2.067619860172271729e-01 2.791098952293395996e-01 -5.412755534052848816e-02
1.482417732477188110e-01 -2.896679341793060303e-01 2.884268462657928467e-01 -3.843394219875335693e-01 2.445871978998184204e-01 -3.515852987766265869e-01 -1.417117267847061157e-01 -6.780065894126892090e-01
6.077957749366760254e-01 1.669117808341979980e-01 -1.374312341213226318e-01 5.284860134124755859e-01 2.032963782548904419e-01 -9.708917886018753052e-02 -6.255188956856727600e-03 -5.037311315536499023e-01
2.454038262367248535e-01 1.928518563508987427e-01 -3.338657915592193604e-01 -7.261286973953247070e-01 2.450923174619674683e-01 2.510511316359043121e-03 5.762884765863418579e-02 -4.477256834506988525e-01
7.761450409889221191e-01 -2.867655754089355469e-01 -3.777489364147186279e-01 4.790303856134414673e-02 -1.539749801158905029e-01 -3.423730432987213135e-01 -1.545697450637817383e-01 -7.453932613134384155e-02
2.732117176055908203e-01 1.116859074681997299e-02 -1.624237895011901855e-01 -7.872759699821472168e-01 2.558055818080902100e-01 -1.399476826190948486e-01 6.868796795606613159e-02 -4.350929856300354004e-01
3.748328983783721924e-01 -4.336828589439392090e-01 -9.806627780199050903e-02 -5.069132447242736816e-01 -1.019116267561912537e-01 -2.550397515296936035e-01 -3.841123878955841064e-01 -4.264597296714782715e-01
1.096246838569641113e-01 3.880853950977325439e-01 -4.641841053962707520e-01 -5.300693511962890625e-01 -3.994861617684364319e-03 -3.740473687648773193e-01 3.119812905788421631e-01 -3.219813406467437744e-01
2.658664882183074951e-01 -1.675913780927658081e-01 -1.859541684389114380e-01 -7.867563515901565552e-02 6.209852695465087891e-01 -3.209064602851867676e-01 -5.909631848335266113e-01 -1.503934413194656372e-01
4.349082410335540771e-01 1.592202633619308472e-01 -5.056685209274291992e-01 -2.154274284839630127e-01 4.624716937541961670e-01 -1.118762046098709106e-01 -5.057386159896850586e-01 -3.501908853650093079e-02
6.376476287841796875e-01 -2.620879746973514557e-02 -2.815354764461517334e-01 3.415787518024444580e-01 3.914116322994232178e-02 -3.353141546249389648e-01 4.123295247554779053e-01 -3.358528017997741699e-01
6.089978218078613281e-01 -1.972307860851287842e-01 -7.147456705570220947e-02 6.313553545624017715e-03 4.661239087581634521e-01 -2.820608019828796387e-01 4.603193402290344238e-01 -2.763140499591827393e-01
6.595817208290100098e-01 2.108941040933132172e-02 -3.047147989273071289e-01 -5.616849064826965332e-01 2.340093068778514862e-02 -2.319445461034774780e-01 2.217006832361221313e-01 -2.294973134994506836e-01
2.529220879077911377e-01 -8.707946538925170898e-02 -4.804670512676239014e-01 -3.697827160358428955e-01 -3.685110211372375488e-01 -4.034425020217895508e-01 3.028309941291809082e-01 -4.130213558673858643e-01
5.031034350395202637e-01 3.030430674552917480e-01 -3.495629429817199707e-01 -5.501075983047485352e-01 -2.426766455173492432e-01 -2.772251963615417480e-01 3.916965052485466003e-02 -3.048923313617706299e-01
5.489069819450378418e-01 8.227974176406860352e-02 -3.811499774456024170e-01 -3.458939790725708008e-01 2.481542676687240601e-01 -9.712278842926025391e-02 -5.923960208892822266e-01 -7.118196040391921997e-02
-1.118004545569419861e-01 4.249706864356994629e-01 -1.120646968483924866e-01 4.816393926739692688e-02 3.232592046260833740e-01 -4.093029201030731201e-01 -2.153490334749221802e-01 -6.882018446922302246e-01
4.949345290660858154e-01 8.298225700855255127e-02 8.304306119680404663e-02 -2.062131613492965698e-01 9.609048068523406982e-02 -5.427982807159423828e-01 4.243726134300231934e-01 -4.634416997432708740e-01
5.200744271278381348e-01 6.155129522085189819e-02 -1.456899568438529968e-02 -3.754576742649078369e-01 5.026265382766723633e-01 -2.946101129055023193e-01 4.049014449119567871e-01 -2.849204540252685547e-01
1.142570748925209045e-01 -1.257129460573196411e-01 -5.613253712654113770e-01 -2.343131601810455322e-01 2.099482566118240356e-01 1.152147725224494934e-01 -5.936790704727172852e-01 -4.374302327632904053e-01
1.071843057870864868e-01 -5.428817272186279297e-01 -2.036487311124801636e-01 -3.722062110900878906e-01 3.481805622577667236e-01 -2.326166182756423950e-01 3.225494325160980225e-01 -4.841511547565460205e-01
5.327394008636474609e-01 2.110312581062316895e-01 -4.295381307601928711e-01 -3.645118772983551025e-01 7.355244457721710205e-02 -1.223040670156478882e-01 -5.706890225410461426e-01 -9.071121364831924438e-02
6.852355599403381348e-01 2.812084555625915527e-01 -1.277989745140075684e-01 -4.276450276374816895e-01 1.299453675746917725e-01 7.829756289720535278e-02 3.928954526782035828e-02 -4.770758152008056641e-01
5.895851850509643555e-01 1.326181553304195404e-02 -1.171122863888740540e-01 -2.165780812501907349e-01 3.116679191589355469e-01 -2.044160515069961548e-01 4.788157939910888672e-01 -4.726571142673492432e-01
1.243026554584503174e-01 5.128517150878906250e-01 -2.009033858776092529e-01 -7.786086201667785645e-02 1.002026423811912537e-01 -1.607326716184616089e-01 -4.533926844596862793e-01 -6.585340499877929688e-01
7.070013880729675293e-01 -1.207053065299987793e-01 -2.237131297588348389e-01 -3.645606338977813721e-01 3.370647430419921875e-01 -3.561289906501770020e-01 2.436648458242416382e-01 5.305024608969688416e-02
4.196349084377288818e-01 4.615946114063262939e-02 2.611578674986958504e-03 -1.906211674213409424e-01 7.945140451192855835e-02 -4.145377576351165771e-01 5.206218957901000977e-01 -5.798546671867370605e-01
7.125899791717529297e-01 3.397933766245841980e-02 -1.527718752622604370e-01 -4.091882705688476562e-01 1.841455101966857910e-01 -6.500225514173507690e-02 2.648377120494842529e-01 -4.381925463676452637e-01
4.184319376945495605e-01 -1.319932490587234497e-01 -3.491674959659576416e-01 -2.989031672477722168e-01 1.885697841644287109e-01 1.402285248041152954e-01 4.454452991485595703e-01 -5.853096842765808105e-01
2.981596291065216064e-01 4.494828358292579651e-02 -8.476861566305160522e-02 -7.725322842597961426e-01 5.005021765828132629e-02 -1.861137002706527710e-01 -1.856835782527923584e-01 -4.831842780113220215e-01
1.423294395208358765e-01 -1.472845226526260376e-01 1.500605046749114990e-01 -4.436080753803253174e-01 5.848972797393798828e-01 -3.705175220966339111e-01 2.724237143993377686e-01 -4.302798509597778320e-01
7.909614443778991699e-01 1.270368993282318115e-01 -3.185243606567382812e-01 -2.613699436187744141e-01 -2.153656482696533203e-01 7.604640722274780273e-02 -1.746803373098373413e-01 -3.252555131912231445e-01
5.347067117691040039e-01 8.831004053354263306e-02 -3.047073446214199066e-02 -4.401304721832275391e-01 3.885445594787597656e-01 -1.260926248505711555e-03 2.594352364540100098e-01 -5.416380763053894043e-01
1.410959362983703613e-01 -5.183518528938293457e-01 -3.937460184097290039e-01 -3.645090460777282715e-01 3.071763217449188232e-01 -1.879469901323318481e-01 3.850634396076202393e-01 -3.815039098262786865e-01
7.315579056739807129e-01 -7.502053678035736084e-02 -3.258909881114959717e-01 -4.142630100250244141e-01 1.681445837020874023e-01 -3.166137635707855225e-01 2.297905236482620239e-01 7.461437489837408066e-03
5.012872815132141113e-01 -8.818815648555755615e-02 1.790196634829044342e-02 -6.230205297470092773e-02 5.921154022216796875e-01 -3.379662632942199707e-01 4.564819037914276123e-01 -2.520598173141479492e-01
5.552993416786193848e-01 1.267193406820297241e-01 -3.825666848570108414e-03 -3.541703224182128906e-01 2.758357822895050049e-01 -8.848399668931961060e-02 3.472288846969604492e-01 -5.879210233688354492e-01
6.771149039268493652e-01 1.846790462732315063e-01 -1.183404624462127686e-01 -5.383074879646301270e-01 1.912872493267059326e-01 -2.429517507553100586e-01 2.010107636451721191e-01 -2.600154280662536621e-01
3.918658494949340820e-01 7.456449419260025024e-02 -6.273038983345031738e-01 -3.946457803249359131e-01 -2.599114775657653809e-01 -3.696449100971221924e-01 2.497359067201614380e-01 -1.583240330219268799e-01
5.672610402107238770e-01 -2.007603496313095093e-01 -5.185612440109252930e-01 -4.083181321620941162e-01 2.063675671815872192e-01 -1.797948330640792847e-01 3.546932041645050049e-01 -3.949041664600372314e-02
5.809846520423889160e-01 -4.193995296955108643e-01 -2.996204793453216553e-01 -1.016474217176437378e-01 -2.970537245273590088e-01 -3.005728125572204590e-01 -3.460881114006042480e-01 -2.968066930770874023e-01
4.737579450011253357e-02 4.655241221189498901e-02 -5.500485897064208984e-01 -3.592972159385681152e-01 5.773888230323791504e-01 -8.798509091138839722e-02 -4.245228767395019531e-01 -2.064013928174972534e-01
6.479302048683166504e-02 -5.998724699020385742e-02 -6.302406787872314453e-01 -1.142518445849418640e-01 6.116999387741088867e-01 -1.838066428899765015e-01 -3.908031284809112549e-01 -1.458009928464889526e-01
5.906490683555603027e-01 3.219313919544219971e-01 -2.557668089866638184e-01 -5.618653893470764160e-01 8.098645508289337158e-02 -5.089903995394706726e-02 1.405246704816818237e-01 -3.707933127880096436e-01
5.997078418731689453e-01 9.260898083448410034e-02 -1.483640372753143311e-01 1.208549924194812775e-02 3.387765884399414062e-01 -2.827441692352294922e-01 5.430185794830322266e-01 -3.464579582214355469e-01
4.245807826519012451e-01 2.117293477058410645e-01 -1.266443729400634766e-01 -1.334693282842636108e-01 6.000901460647583008e-01 -3.346123397350311279e-01 -5.115845799446105957e-01 -8.518506586551666260e-02
2.188791632652282715e-01 8.454782515764236450e-02 -6.648631095886230469e-01 -1.197013482451438904e-01 5.710704326629638672e-01 -2.390152961015701294e-01 -3.243115842342376709e-01 1.202270481735467911e-02
6.333480030298233032e-02 8.018693327903747559e-02 -8.483506739139556885e-02 2.142998278141021729e-01 5.362376570701599121e-02 -2.749769985675811768e-01 -6.050686240196228027e-01 -7.013140916824340820e-01
4.144987463951110840e-02 -3.961283713579177856e-02 -3.842459022998809814e-01 -8.701460808515548706e-02 4.761466979980468750e-01 -6.509836912155151367e-01 -4.369152784347534180e-01 1.030151359736919403e-02
4.497612416744232178e-01 -3.498030006885528564e-01 -4.605427384376525879e-02 -5.856731534004211426e-01 5.958373099565505981e-02 -1.604238003492355347e-01 -4.562030434608459473e-01 -3.046496212482452393e-01
1.484394371509552002e-01 -2.014780789613723755e-01 -4.008240997791290283e-01 3.380120396614074707e-01 6.149129867553710938e-01 1.368178874254226685e-01 1.155504509806632996e-01 -5.022659897804260254e-01
2.229127436876296997e-01 3.287962675094604492e-01 -1.118998378515243530e-01 1.519442498683929443e-01 8.344504982233047485e-02 -6.569795012474060059e-01 -4.927731752395629883e-01 -3.538131713867187500e-01
2.977690100669860840e-01 -2.812450826168060303e-01 1.440545171499252319e-01 -4.082430303096771240e-01 1.547403186559677124e-01 -5.048973560333251953e-01 2.077637910842895508e-01 -5.681450366973876953e-01
2.745513319969177246e-01 -2.465118020772933960e-01 -2.614614963531494141e-01 -7.109025716781616211e-01 2.958387434482574463e-01 -1.329299807548522949e-01 2.127270847558975220e-01 -3.737179040908813477e-01
2.428712993860244751e-01 -6.562427878379821777e-01 -1.787873059511184692e-01 -1.705102473497390747e-01 3.893637955188751221e-01 3.057788684964179993e-02 1.328490525484085083e-01 -5.283297896385192871e-01
5.665733218193054199e-01 -1.132835745811462402e-01 -8.648176491260528564e-02 -2.646609544754028320e-01 -2.194063961505889893e-01 -1.819823980331420898e-01 -5.248842835426330566e-01 -4.815358221530914307e-01
2.181112319231033325e-01 1.586965471506118774e-01 -1.842317283153533936e-01 -4.000790417194366455e-01 2.990857958793640137e-01 -2.540796995162963867e-03 3.876816928386688232e-01 -7.024832367897033691e-01
2.795027494430541992e-01 -3.243453800678253174e-01 6.821060925722122192e-02 -3.632693290710449219e-01 8.862948417663574219e-02 -2.165307253599166870e-01 1.814127713441848755e-01 -7.696813941001892090e-01
6.514395773410797119e-02 -2.331024110317230225e-01 -8.869159221649169922e-02 -3.250415921211242676e-01 2.099824994802474976e-01 -1.977769136428833008e-01 3.506678342819213867e-01 -7.884953618049621582e-01
4.302229583263397217e-01 -6.800572872161865234e-01 -2.873123884201049805e-01 -6.057043001055717468e-02 -3.125659376382827759e-02 -8.017354458570480347e-02 2.444699406623840332e-02 -5.081443190574645996e-01
3.316105902194976807e-01 1.333696395158767700e-01 -3.428540527820587158e-01 3.751899348571896553e-03 5.685301423072814941e-01 -4.934035241603851318e-01 -4.333145916461944580e-01 1.578335464000701904e-02
1.307253390550613403e-01 -5.858247280120849609e-01 -2.265425026416778564e-01 9.107991307973861694e-02 6.770688574761152267e-03 -7.122428417205810547e-01 -1.303371489048004150e-01 -2.361771613359451294e-01
6.009471416473388672e-01 3.307337313890457153e-02 -1.814635246992111206e-01 6.839184463024139404e-02 2.919937372207641602e-01 -3.467335402965545654e-01 5.526803135871887207e-01 -2.987010478973388672e-01
2.657506167888641357e-01 -8.612869679927825928e-02 -8.647229075431823730e-01 -1.909922510385513306e-01 -2.082408778369426727e-02 6.376074254512786865e-02 -2.823747992515563965e-01 -2.313009202480316162e-01
1.265664249658584595e-01 -7.128274440765380859e-02 -4.965319633483886719e-01 4.038313925266265869e-01 -2.314947992563247681e-01 -6.199746131896972656e-01 6.571372598409652710e-02 -3.563696146011352539e-01
8.261799067258834839e-02 5.922713279724121094e-01 -1.292859017848968506e-01 9.582502394914627075e-02 4.677522182464599609e-02 -3.624466657638549805e-01 -4.948582500219345093e-02 -6.931717991828918457e-01
1.881311088800430298e-01 -2.357137799263000488e-01 1.107546389102935791e-01 -2.011366784572601318e-01 -1.048768758773803711e-01 -2.418480664491653442e-01 -9.343753755092620850e-02 -8.821013569831848145e-01
2.220674157142639160e-01 -4.794576466083526611e-01 1.026161015033721924e-01 -3.831612691283226013e-02 -6.379996985197067261e-02 -4.395439028739929199e-01 -1.141716912388801575e-01 -7.060480117797851562e-01
4.921734333038330078e-01 -3.779426813125610352e-01 -1.944807469844818115e-01 -1.813958138227462769e-01 -2.317031770944595337e-01 -4.291174113750457764e-01 -4.634937345981597900e-01 -3.025608956813812256e-01
3.520140647888183594e-01 -3.653850257396697998e-01 -2.586112022399902344e-01 -3.814880177378654480e-02 6.072671413421630859e-01 2.297534644603729248e-01 2.309680879116058350e-01 -4.464733600616455078e-01
9.520778059959411621e-02 2.760207951068878174e-01 -1.532006263732910156e-01 1.972015053033828735e-01 3.661176860332489014e-01 -3.180461525917053223e-01 -5.593652129173278809e-01 -5.516377091407775879e-01
2.023482769727706909e-01 -3.645807802677154541e-01 3.840592503547668457e-02 7.385138422250747681e-02 -1.427711695432662964e-01 -4.347568154335021973e-01 2.075323909521102905e-01 -7.528215050697326660e-01
3.663491830229759216e-02 -6.096583008766174316e-01 -2.622202336788177490e-01 -2.173369079828262329e-01 -7.661345601081848145e-02 -2.829031050205230713e-01 2.365606091916561127e-02 -6.515492200851440430e-01
3.375861048698425293e-02 -1.035817936062812805e-01 -5.535525679588317871e-01 5.059530735015869141e-01 -4.975378140807151794e-02 -3.990693092346191406e-01 8.429703116416931152e-02 -5.068378448486328125e-01
4.125668406486511230e-01 1.725779622793197632e-01 -1.050842925906181335e-01 -4.618314206600189209e-01 4.460304081439971924e-01 -1.624259352684020996e-01 4.139233231544494629e-01 -4.231035411357879639e-01
5.027346611022949219e-01 -3.551110029220581055e-01 -2.916103899478912354e-01 8.443399518728256226e-02 -1.495503038167953491e-01 -6.618806719779968262e-01 1.859018057584762573e-01 -1.843303292989730835e-01
5.982248187065124512e-01 1.408279091119766235e-01 -1.349213570356369019e-01 5.889648199081420898e-02 1.785019338130950928e-01 3.206679224967956543e-01 -1.680971980094909668e-01 -6.615697741508483887e-01
3.440482914447784424e-01 2.718208432197570801e-01 -1.230839341878890991e-01 -6.169795393943786621e-01 7.633934915065765381e-02 -4.315028786659240723e-01 2.711024880409240723e-01 -3.826380968093872070e-01
3.205494284629821777e-01 -3.421262204647064209e-01 1.286789923906326294e-01 -3.709198534488677979e-01 7.618682831525802612e-02 -5.957331657409667969e-01 2.429356873035430908e-01 -4.542442262172698975e-01
1.071587800979614258e-01 6.662990152835845947e-02 -6.439094990491867065e-02 -2.853723764419555664e-01 2.373696118593215942e-01 -4.254871606826782227e-01 -7.214209437370300293e-01 -3.750494122505187988e-01
1.918778568506240845e-02 -5.709784030914306641e-01 -2.505288422107696533e-01 -2.291538566350936890e-01 4.530306160449981689e-02 -1.625773608684539795e-01 1.309711039066314697e-01 -7.160322666168212891e-01
1.840116083621978760e-01 -3.241924047470092773e-01 -7.560178637504577637e-01 -8.359260857105255127e-02 2.011088728904724121e-01 2.027461379766464233e-01 -3.048351407051086426e-01 -3.286534547805786133e-01
3.030267059803009033e-01 1.357876211404800415e-01 -1.318134069442749023e-01 -5.846545100212097168e-01 -6.299573928117752075e-02 -1.938801854848861694e-01 1.605805158615112305e-01 -6.805855035781860352e-01
3.468021452426910400e-01 -1.850045621395111084e-01 -8.151395320892333984e-01 -7.570188492536544800e-02 3.150741383433341980e-02 -9.194075316190719604e-02 -3.965228497982025146e-01 -9.296362847089767456e-02
5.822209119796752930e-01 -3.719931840896606445e-01 -2.521412372589111328e-01 -3.365352749824523926e-01 -2.656770944595336914e-01 -4.560745954513549805e-01 -2.091333568096160889e-01 -1.532435715198516846e-01
5.873904228210449219e-01 -6.745605915784835815e-02 -1.220403239130973816e-01 -4.286965727806091309e-01 3.257596194744110107e-01 -4.521503150463104248e-01 3.534989356994628906e-01 -1.273848265409469604e-01
4.607776403427124023e-01 4.203519821166992188e-01 8.066718280315399170e-02 -6.082722917199134827e-02 4.036007821559906006e-01 -4.419097304344177246e-01 -4.351881742477416992e-01 -2.306827455759048462e-01
2.637863755226135254e-01 2.699441611766815186e-01 -4.357868432998657227e-01 -4.143656417727470398e-02 5.934506654739379883e-01 -4.206348061561584473e-01 -3.697006404399871826e-01 -1.112728752195835114e-02
2.779404819011688232e-01 3.866928219795227051e-01 -1.513017416000366211e-01 -9.077196568250656128e-02 6.311153769493103027e-01 -4.596885144710540771e-01 -3.236962556838989258e-01 -1.663928329944610596e-01
6.753728985786437988e-01 -4.075471162796020508e-01 3.014488145709037781e-02 -9.088079631328582764e-02 -8.472219854593276978e-02 -3.820954263210296631e-01 -3.396112918853759766e-01 -3.163829445838928223e-01
6.696459650993347168e-01 1.747496873140335083e-01 -8.746553957462310791e-02 -2.889272868633270264e-01 2.102378159761428833e-01 -3.257232904434204102e-01 4.313154518604278564e-01 -3.059068024158477783e-01
4.734559655189514160e-01 3.527799248695373535e-01 -1.894660443067550659e-01 -5.615705847740173340e-01 3.100663423538208008e-01 -4.794206842780113220e-02 1.989875584840774536e-01 -4.026058316230773926e-01
-1.202718168497085571e-01 3.310502171516418457e-01 -6.623530387878417969e-01 -6.900583952665328979e-02 5.520546436309814453e-01 -9.406302869319915771e-02 -2.139673829078674316e-01 -2.703200280666351318e-01
4.418427646160125732e-01 -1.000133529305458069e-01 -8.548984676599502563e-02 2.426252886652946472e-02 2.914841771125793457e-01 2.760703563690185547e-01 1.131634116172790527e-01 -7.828737497329711914e-01
4.593720734119415283e-01 2.499317377805709839e-01 -1.392377614974975586e-01 -6.392988562583923340e-01 2.430718988180160522e-01 -7.701294124126434326e-02 1.709432601928710938e-01 -4.518680870532989502e-01
2.273693233728408813e-01 -4.827072322368621826e-01 -3.553194403648376465e-01 1.390003412961959839e-01 -2.341361194849014282e-01 -6.380737423896789551e-01 -1.798596978187561035e-01 -2.746210098266601562e-01
3.514806926250457764e-01 5.887390673160552979e-02 -3.622982800006866455e-01 3.573137819766998291e-01 5.548423528671264648e-01 1.409035325050354004e-01 1.629171147942543030e-02 -5.348763465881347656e-01
1.199377551674842834e-01 2.070920467376708984e-01 -2.267129570245742798e-01 -1.153634265065193176e-01 5.326055288314819336e-01 -6.745560765266418457e-01 -3.674505054950714111e-01 -6.561939418315887451e-02
4.512589573860168457e-01 -2.656762301921844482e-01 -3.663833737373352051e-01 -3.349703252315521240e-01 3.868198096752166748e-01 -2.136687487363815308e-01 4.949794113636016846e-01 -1.976139396429061890e-01
1.540431082248687744e-01 3.950525075197219849e-02 -6.736600399017333984e-01 -3.908161818981170654e-02 2.271674573421478271e-02 -4.152999818325042725e-02 -6.198526620864868164e-01 -3.645636141300201416e-01
3.657879233360290527e-01 3.023754060268402100e-01 -4.998715519905090332e-01 3.924863636493682861e-01 1.993594467639923096e-01 7.175883650779724121e-02 2.132797241210937500e-01 -5.295935869216918945e-01
6.338235139846801758e-01 2.206879705190658569e-01 -4.055688977241516113e-01 5.992659926414489746e-02 3.928018212318420410e-01 1.818570345640182495e-01 -3.874335885047912598e-01 -2.098028063774108887e-01
1.875373423099517822e-01 -2.721194922924041748e-01 4.268448427319526672e-02 -5.025781989097595215e-01 3.484008014202117920e-01 -5.492297410964965820e-01 2.024640142917633057e-01 -4.151459932327270508e-01
1.598512977361679077e-01 -6.341374682961031795e-05 -3.720244020223617554e-02 -4.715545475482940674e-01 -1.064146608114242554e-01 -1.972955316305160522e-01 1.544682681560516357e-01 -8.225507736206054688e-01
6.101695299148559570e-01 -1.609318405389785767e-01 -2.431920468807220459e-01 3.675979673862457275e-01 1.607360392808914185e-01 -4.319725334644317627e-01 3.348258435726165771e-01 -2.880603969097137451e-01
3.165829181671142578e-02 -2.858627140522003174e-01 1.581875979900360107e-01 -2.008286714553833008e-01 6.114714592695236206e-02 -2.645546793937683105e-01 -2.006171941757202148e-01 -8.590398430824279785e-01
1.759192943572998047e-01 2.785392105579376221e-01 -3.473615050315856934e-01 -4.300040900707244873e-01 -1.474465578794479370e-01 -4.594776630401611328e-01 3.591867089271545410e-01 -4.733174443244934082e-01
3.372549712657928467e-01 2.099559828639030457e-02 -5.618367791175842285e-01 -4.604070782661437988e-01 -1.711341738700866699e-01 -4.456586539745330811e-01 3.045726120471954346e-01 -1.937004774808883667e-01
2.879968881607055664e-01 -4.303437843918800354e-02 1.902583092451095581e-01 -1.682020276784896851e-01 4.256042465567588806e-02 -3.675471544265747070e-01 3.263259828090667725e-01 -7.793103456497192383e-01
5.147021412849426270e-01 -7.149592507630586624e-03 -4.565408527851104736e-01 4.220433235168457031e-01 -2.228717878460884094e-02 -3.175739645957946777e-01 3.896113634109497070e-01 -3.087613582611083984e-01
1.761822216212749481e-02 -4.742143452167510986e-01 -3.903819322586059570e-01 -3.019867241382598877e-01 3.781310319900512695e-01 -1.972746476531028748e-02 3.659240007400512695e-01 -5.039284229278564453e-01
3.433003127574920654e-01 -1.506845206022262573e-01 -6.190676987171173096e-02 -1.951264590024948120e-01 3.163173496723175049e-01 1.102100685238838196e-01 3.112364113330841064e-01 -7.800392508506774902e-01
2.840603888034820557e-01 3.170321583747863770e-01 -4.403171241283416748e-01 -2.452161759138107300e-01 5.535426139831542969e-01 -4.374919533729553223e-01 -2.563547790050506592e-01 3.555186837911605835e-02
-1.548764109611511230e-01 4.703713953495025635e-01 -4.788431227207183838e-01 -1.106492504477500916e-01 3.493620455265045166e-02 -4.031312167644500732e-01 -2.876781821250915527e-01 -5.164650082588195801e-01
1.442066580057144165e-01 3.337022790219634771e-04 -4.219186305999755859e-01 -4.983595609664916992e-01 -1.807269454002380371e-01 -5.527838468551635742e-01 3.468227386474609375e-01 -3.070969581604003906e-01
2.452863752841949463e-01 2.897887527942657471e-01 -5.664715170860290527e-01 3.367118537425994873e-01 1.432506740093231201e-01 1.101218312978744507e-01 1.752325743436813354e-01 -5.985300540924072266e-01
1.857493221759796143e-01 9.020701795816421509e-02 -2.000611424446105957e-01 -5.165471881628036499e-02 3.007043004035949707e-01 -6.523935198783874512e-01 -6.112420558929443359e-01 -1.581457108259201050e-01
1.082955822348594666e-01 1.584062278270721436e-01 -1.674622595310211182e-01 -7.233433127403259277e-01 3.045567274093627930e-01 -7.007768005132675171e-02 7.872185111045837402e-02 -5.550203323364257812e-01
-2.768880687654018402e-02 -3.012443184852600098e-01 -5.238294005393981934e-01 5.527015328407287598e-01 2.646294832229614258e-01 -3.661969900131225586e-01 9.430763125419616699e-02 -3.399796187877655029e-01
3.200034499168395996e-01 1.742515265941619873e-01 -7.429856061935424805e-02 -2.195408493280410767e-01 6.004257798194885254e-01 -3.516173958778381348e-01 -5.482716560363769531e-01 -1.696117818355560303e-01
4.920031130313873291e-01 1.103613302111625671e-01 -2.805137634277343750e-01 -2.449708431959152222e-02 2.952741086483001709e-01 4.054522514343261719e-01 7.092171907424926758e-02 -6.402007937431335449e-01
1.768619716167449951e-01 -1.026548594236373901e-01 9.814880788326263428e-02 -3.907832503318786621e-01 2.053570896387100220e-01 -1.491031646728515625e-01 2.600689530372619629e-01 -8.147380948066711426e-01
2.030830681324005127e-01 4.201279878616333008e-01 -2.367583811283111572e-01 1.417151540517807007e-01 2.582341432571411133e-01 -3.753190040588378906e-01 -5.179496407508850098e-01 -4.798865914344787598e-01
5.057485699653625488e-01 -2.151914872229099274e-02 -2.156973630189895630e-01 4.138900637626647949e-01 2.364323586225509644e-01 6.682165712118148804e-02 2.111414223909378052e-01 -6.488288640975952148e-01
-9.110870957374572754e-02 -8.841743320226669312e-02 -1.738606244325637817e-01 -1.273231953382492065e-01 6.207931041717529297e-01 -2.343496829271316528e-01 4.251014292240142822e-01 -5.625190138816833496e-01
3.548351228237152100e-01 -1.345157716423273087e-02 -4.551476836204528809e-01 -5.005111694335937500e-01 -3.102668821811676025e-01 -5.064619779586791992e-01 1.528320163488388062e-01 -2.002829313278198242e-01
3.058527410030364990e-01 -2.270171418786048889e-02 -6.752970814704895020e-01 -3.044320940971374512e-01 1.682614907622337341e-02 -4.658095911145210266e-02 -5.487857460975646973e-01 -2.315489351749420166e-01
3.613103330135345459e-01 2.974976897239685059e-01 -2.868478894233703613e-01 -2.814357876777648926e-01 6.392611861228942871e-01 -3.946798741817474365e-01 -2.335347980260848999e-01 2.228523045778274536e-02
3.036095201969146729e-01 -2.612217962741851807e-01 -2.687019109725952148e-01 -7.743177413940429688e-01 1.103355735540390015e-01 -9.372663497924804688e-02 -5.114313960075378418e-02 -3.797912299633026123e-01
2.050521373748779297e-01 2.260077297687530518e-01 -2.205138951539993286e-01 -8.330281078815460205e-02 -5.015070550143718719e-03 -4.794712364673614502e-01 -6.934695243835449219e-01 -3.748207092285156250e-01
5.602882504463195801e-01 -2.160469815135002136e-02 1.286583691835403442e-01 -3.066399097442626953e-01 3.338037133216857910e-01 8.851190656423568726e-02 1.066787987947463989e-01 -6.666254997253417969e-01
1.811346560716629028e-01 -2.996204495429992676e-01 -1.300249397754669189e-01 -3.636860251426696777e-01 2.331616282463073730e-01 -3.758552670478820801e-01 5.207448005676269531e-01 -5.113096237182617188e-01
1.160675287246704102e-01 -3.126492500305175781e-01 7.576205581426620483e-02 -4.305369853973388672e-01 -1.635843329131603241e-02 -3.845223784446716309e-01 1.044854819774627686e-01 -7.339171767234802246e-01
4.224267601966857910e-01 -2.359570935368537903e-04 -4.830653071403503418e-01 -2.223541140556335449e-01 -4.712306857109069824e-01 -8.780906349420547485e-02 -1.106222271919250488e-01 -5.447533726692199707e-01
2.081244736909866333e-01 2.112693786621093750e-01 -1.112499907612800598e-01 -8.958656340837478638e-02 -1.387233734130859375e-01 -5.981014370918273926e-01 -5.745794177055358887e-01 -4.295766353607177734e-01
1.869948059320449829e-01 -3.050203919410705566e-01 -8.381254076957702637e-01 -8.667451888322830200e-02 1.289707720279693604e-01 -6.324338912963867188e-02 -3.358024060726165771e-01 -1.692111194133758545e-01
6.243361234664916992e-01 1.977161914110183716e-01 -6.009193062782287598e-01 1.476631909608840942e-01 -2.604196071624755859e-01 5.498302727937698364e-02 1.166764297522604465e-03 -3.425805568695068359e-01
3.567673265933990479e-02 -2.887761890888214111e-01 -4.212634265422821045e-01 2.357596755027770996e-01 5.621699094772338867e-01 2.296075075864791870e-01 2.828306891024112701e-02 -5.592276453971862793e-01
3.271632129326462746e-03 1.696746423840522766e-02 -7.619631886482238770e-01 1.121621653437614441e-01 4.696349799633026123e-02 -2.498256862163543701e-01 -4.729009270668029785e-01 -3.439178466796875000e-01
2.819427549839019775e-01 3.158619999885559082e-01 3.665394149720668793e-03 -5.337153673171997070e-01 4.573223292827606201e-01 -3.140006065368652344e-01 3.059515953063964844e-01 -3.667800128459930420e-01
1.869311183691024780e-01 -2.603775262832641602e-01 -6.488928794860839844e-01 -4.065005183219909668e-01 1.105201989412307739e-01 -2.074798047542572021e-01 -4.965132474899291992e-01 -9.574809670448303223e-02
1.271241754293441772e-01 6.571292132139205933e-02 -7.529713511466979980e-01 -2.743548154830932617e-01 4.516576528549194336e-01 -1.326504498720169067e-01 -3.327256441116333008e-01 -7.062523812055587769e-02
1.220858618617057800e-01 -5.748164057731628418e-01 -2.761486768722534180e-01 -2.169911861419677734e-01 2.015873193740844727e-01 -3.061288595199584961e-01 4.354852735996246338e-01 -4.553439915180206299e-01
2.075209654867649078e-02 -2.558500170707702637e-01 -8.748776316642761230e-01 -3.559038043022155762e-02 1.337083638645708561e-03 -5.033483728766441345e-02 -2.672674953937530518e-01 -3.057212829589843750e-01
5.888558030128479004e-01 1.006852984428405762e-01 -3.724838495254516602e-01 -3.413423001766204834e-01 2.693659663200378418e-01 -1.582638770341873169e-01 -5.018123388290405273e-01 -1.960397660732269287e-01
6.986617296934127808e-02 1.464670449495315552e-01 -3.219521343708038330e-01 -9.765954315662384033e-02 6.890916228294372559e-01 -4.061889350414276123e-01 -4.432504475116729736e-01 -1.554602682590484619e-01
4.946837425231933594e-01 4.368903636932373047e-01 -2.102327793836593628e-01 1.144168972969055176e-01 3.794333636760711670e-01 2.454615533351898193e-01 -7.617080956697463989e-02 -5.450711846351623535e-01
4.249696433544158936e-02 4.618163406848907471e-01 -3.648324906826019287e-01 1.961596459150314331e-01 9.035757929086685181e-02 -5.300015807151794434e-01 -3.687357604503631592e-01 -4.339423179626464844e-01
7.459692955017089844e-01 -1.692019104957580566e-01 -1.265933513641357422e-01 1.097373142838478088e-01 -8.007705956697463989e-02 -5.666834115982055664e-01 -2.414837628602981567e-01 -3.123308345675468445e-02
1.218439713120460510e-01 -5.178176164627075195e-01 2.771591767668724060e-02 -4.301493167877197266e-01 4.760966822504997253e-02 -3.658510148525238037e-01 -1.144878044724464417e-01 -6.180624961853027344e-01
6.072478368878364563e-02 3.367244005203247070e-01 -1.802591085433959961e-01 1.432788074016571045e-01 5.489676594734191895e-01 -3.413696885108947754e-01 -4.105883538722991943e-01 -4.933814108371734619e-01
2.487338781356811523e-01 -3.039355874061584473e-01 1.049503460526466370e-01 -4.190936088562011719e-01 1.950563341379165649e-01 -6.394345164299011230e-01 3.150620162487030029e-01 -3.360254168510437012e-01
-1.585684716701507568e-01 4.899850785732269287e-01 -4.650430083274841309e-01 -3.590751811861991882e-02 -4.702462465502321720e-04 -4.090360701084136963e-01 -1.542823463678359985e-01 -5.710539817810058594e-01
4.931844770908355713e-01 -1.330729667097330093e-02 -1.673544645309448242e-01 5.799381136894226074e-01 1.033251136541366577e-01 -4.583883285522460938e-01 1.900165230035781860e-01 -3.679050803184509277e-01
-2.365951538085937500e-01 -7.942949235439300537e-02 -7.520160675048828125e-01 -1.837721765041351318e-01 2.883916720747947693e-02 -4.179536402225494385e-01 -3.346677720546722412e-01 -2.255972027778625488e-01
4.116103053092956543e-01 -3.021429777145385742e-01 5.464635416865348816e-02 -6.084718182682991028e-02 -1.842914074659347534e-01 -7.965484261512756348e-01 6.996585056185722351e-03 -2.531726956367492676e-01
2.114053629338741302e-02 -7.473597675561904907e-02 -5.772523880004882812e-01 4.732502698898315430e-01 -7.717783004045486450e-02 -3.303181529045104980e-01 2.866622209548950195e-01 -4.894278049468994141e-01
4.403619766235351562e-01 1.622165087610483170e-03 -7.385287284851074219e-01 -8.203174918889999390e-02 -9.912025928497314453e-02 -1.128301918506622314e-01 -4.673741459846496582e-01 -1.137131080031394958e-01
1.217855140566825867e-01 1.253730654716491699e-01 -1.314085628837347031e-02 -6.274401545524597168e-01 2.975689470767974854e-01 -2.093070745468139648e-01 2.167776972055435181e-01 -6.294813156127929688e-01
5.876052975654602051e-01 -6.168871000409126282e-02 3.165347278118133545e-01 -1.595488637685775757e-01 1.245752945542335510e-01 -3.498078286647796631e-01 1.021963357925415039e-01 -6.139508485794067383e-01
3.079478144645690918e-01 -3.759987354278564453e-01 2.623599171638488770e-01 -2.569549083709716797e-01 1.025468334555625916e-01 -3.131041824817657471e-01 -1.177020147442817688e-01 -7.117096185684204102e-01
5.672077536582946777e-01 -3.965528011322021484e-01 1.054986342787742615e-01 2.335021272301673889e-02 7.766110450029373169e-02 -1.008001416921615601e-01 -8.464691787958145142e-02 -6.971291303634643555e-01
4.008246958255767822e-02 4.591033980250358582e-02 -4.130548834800720215e-01 -3.871107399463653564e-01 6.374878883361816406e-01 -3.587723076343536377e-01 -3.719985485076904297e-01 -4.822193458676338196e-02
-5.747440457344055176e-02 5.587649345397949219e-01 -4.646567702293395996e-01 5.596125964075326920e-03 3.924894630908966064e-01 -2.014997452497482300e-01 -2.268328666687011719e-01 -4.716330170631408691e-01
1.949087232351303101e-01 6.023629754781723022e-02 2.625079154968261719e-01 -1.872933357954025269e-01 1.404563933610916138e-01 -6.933496594429016113e-01 3.013429641723632812e-01 -5.129558444023132324e-01
3.466112017631530762e-01 -5.272397026419639587e-02 -1.374730933457612991e-02 2.679567039012908936e-01 2.276904284954071045e-01 2.696150168776512146e-02 1.941599845886230469e-01 -8.454720973968505859e-01
-1.644392125308513641e-02 -5.868582725524902344e-01 -2.807509601116180420e-01 -2.764496207237243652e-01 -1.308947950601577759e-01 -5.427474379539489746e-01 -1.735003441572189331e-01 -3.978326320648193359e-01
7.179424762725830078e-01 -1.519190371036529541e-01 -3.002451658248901367e-01 1.479835808277130127e-01 2.857347428798675537e-01 -4.984616041183471680e-01 1.356140822172164917e-01 -3.054853901267051697e-02
4.497041460126638412e-03 3.620157241821289062e-01 -1.644237339496612549e-01 1.452771872282028198e-01 1.806715428829193115e-01 -5.552404522895812988e-01 -4.457222223281860352e-01 -5.302651524543762207e-01
3.947177529335021973e-01 1.757175028324127197e-01 1.792431622743606567e-01 -6.901522725820541382e-02 6.373974084854125977e-01 -3.976627886295318604e-01 3.499090373516082764e-01 -2.993037402629852295e-01
3.921728432178497314e-01 5.311249494552612305e-01 -6.480841338634490967e-02 1.833269000053405762e-01 3.299359679222106934e-01 -3.317996859550476074e-01 -3.430832326412200928e-01 -4.354799389839172363e-01
4.662266373634338379e-01 1.042236238718032837e-01 -3.739646673202514648e-01 2.145611792802810669e-01 3.071688115596771240e-01 3.358185291290283203e-01 1.846631988883018494e-02 -6.151554584503173828e-01
2.253416776657104492e-01 4.305066168308258057e-01 -3.061722964048385620e-02 2.019506692886352539e-01 3.763978481292724609e-01 -5.899337530136108398e-01 -3.109465241432189941e-01 -3.684818148612976074e-01
7.671595811843872070e-01 -2.198385596275329590e-01 -1.855876445770263672e-01 -2.508577704429626465e-01 -6.009000539779663086e-02 -1.960165798664093018e-01 -4.066200852394104004e-01 -2.416434586048126221e-01
2.364335358142852783e-01 3.975932896137237549e-01 3.903903765603899956e-03 8.556222915649414062e-02 5.000019073486328125e-01 -2.723938226699829102e-01 -4.724304974079132080e-01 -4.809279441833496094e-01
-7.503513246774673462e-03 -1.035069227218627930e-01 -1.880979239940643311e-01 -3.492243289947509766e-01 5.498389601707458496e-01 -5.911955833435058594e-01 -4.231558442115783691e-01 -3.155401721596717834e-02
5.641314983367919922e-01 1.435334533452987671e-01 -4.902574717998504639e-01 3.911850154399871826e-01 1.607823371887207031e-01 1.426173299551010132e-01 -9.473907947540283203e-02 -4.610963165760040283e-01
2.799430489540100098e-01 4.301028549671173096e-01 -9.848279505968093872e-02 2.918783724308013916e-01 4.409044384956359863e-01 -5.087792873382568359e-01 -3.175962865352630615e-01 -2.960255146026611328e-01
3.082926571369171143e-01 2.872638702392578125e-01 -2.840942442417144775e-01 3.069223091006278992e-02 6.507277488708496094e-01 1.747957617044448853e-01 -3.035971820354461670e-01 -4.411486983299255371e-01
4.082947373390197754e-01 -1.616115272045135498e-01 3.905178606510162354e-01 -1.817163228988647461e-01 2.101298719644546509e-01 -4.412769973278045654e-01 1.029936075210571289e-01 -6.100528836250305176e-01
3.268896043300628662e-01 -2.256638109683990479e-01 -1.006385311484336853e-01 3.876186013221740723e-01 6.467511057853698730e-01 5.406694859266281128e-02 -2.488324493169784546e-01 -4.457744061946868896e-01
-1.878994144499301910e-02 2.324342541396617889e-02 -3.990385532379150391e-01 -4.304488599300384521e-01 7.202793359756469727e-01 -2.479764223098754883e-01 -2.581163048744201660e-01 -8.757834881544113159e-02
4.479748904705047607e-01 -2.031781077384948730e-01 1.313436329364776611e-01 2.412206083536148071e-01 4.097084403038024902e-01 -4.716764390468597412e-01 3.720360696315765381e-01 -3.922351896762847900e-01
1.275316327810287476e-01 -6.113958954811096191e-01 -2.344765216112136841e-01 -3.218539059162139893e-01 5.593239888548851013e-02 -3.196361362934112549e-01 2.319949269294738770e-01 -5.405963063240051270e-01
1.374720782041549683e-01 -6.406571269035339355e-01 -1.999058872461318970e-01 1.989553719758987427e-01 1.881312765181064606e-02 -6.328364610671997070e-01 -8.161833137273788452e-02 -2.891656458377838135e-01
5.772072672843933105e-01 2.430383116006851196e-01 -1.212562993168830872e-01 3.692456707358360291e-02 2.231903374195098877e-01 3.070414662361145020e-01 -2.077424526214599609e-01 -6.359655261039733887e-01
-1.959317829459905624e-03 -2.714082896709442139e-01 -7.597814798355102539e-01 3.080246746540069580e-01 -7.867787033319473267e-02 -3.325266242027282715e-01 1.630767136812210083e-01 -3.329088389873504639e-01
3.819250762462615967e-01 -1.513614356517791748e-01 -8.513158559799194336e-02 1.703183799982070923e-01 4.406137764453887939e-01 1.733533591032028198e-01 -3.179892525076866150e-02 -7.548272013664245605e-01
4.741743505001068115e-01 -6.350827813148498535e-01 -8.541906625032424927e-02 -9.692875295877456665e-02 -1.128830015659332275e-02 -2.913845181465148926e-01 -1.692906469106674194e-01 -4.913707077503204346e-01
7.814922928810119629e-01 -3.438994288444519043e-01 -2.727465629577636719e-01 4.121590778231620789e-02 -4.544745385646820068e-02 -3.364212810993194580e-01 -2.702154219150543213e-01 -8.156206458806991577e-02
4.226584732532501221e-01 1.411722898483276367e-01 -2.245507091283798218e-01 -2.205394506454467773e-01 5.093385577201843262e-01 -3.111099898815155029e-01 -5.789780020713806152e-01 -1.045891195535659790e-01
8.531576953828334808e-03 -6.986629962921142578e-02 -7.576997280120849609e-01 -3.755406662821769714e-02 -1.500221639871597290e-01 -3.251710534095764160e-02 -4.101312160491943359e-01 -4.772370159626007080e-01
2.009193450212478638e-01 7.812626659870147705e-02 -4.438084959983825684e-01 4.403638839721679688e-01 3.312014639377593994e-01 -6.679601073265075684e-01 8.231505006551742554e-02 7.209836039692163467e-04
7.420368194580078125e-01 1.532976776361465454e-01 -5.409229993820190430e-01 -1.491929590702056885e-01 -6.041721999645233154e-02 -5.698823556303977966e-02 -3.225884437561035156e-01 7.998015731573104858e-03
-9.122856706380844116e-02 4.250419139862060547e-01 -3.619504570960998535e-01 4.473342001438140869e-02 -2.785405702888965607e-02 -4.390564858913421631e-01 -3.060170114040374756e-01 -6.251517534255981445e-01
5.212884545326232910e-01 -4.725985527038574219e-01 2.569745779037475586e-01 1.562076993286609650e-02 1.691880226135253906e-01 -2.772254943847656250e-01 -1.872024238109588623e-01 -5.459904670715332031e-01
5.886961892247200012e-02 1.518317908048629761e-01 -6.541711091995239258e-01 -7.107194513082504272e-03 6.853817105293273926e-01 -1.809475868940353394e-01 -1.941523849964141846e-01 -7.284170389175415039e-02
5.749838948249816895e-01 -1.512098461389541626e-01 1.211296916007995605e-01 -4.294364154338836670e-01 1.818365603685379028e-01 -2.463068813085556030e-01 1.880346089601516724e-01 -5.642272233963012695e-01
1.473013758659362793e-01 -1.585806459188461304e-01 -7.601043581962585449e-01 -8.465342223644256592e-02 -1.119972318410873413e-01 -6.868455559015274048e-02 -4.659304022789001465e-01 -3.658930361270904541e-01
7.088218629360198975e-02 3.612217009067535400e-01 5.122859030961990356e-02 2.379410713911056519e-02 5.769501328468322754e-01 -3.356066048145294189e-01 -3.884004354476928711e-01 -5.147290825843811035e-01
5.236040949821472168e-01 2.806053459644317627e-01 -1.660836488008499146e-01 2.954098954796791077e-02 4.553103744983673096e-01 -1.136322990059852600e-01 -5.856397151947021484e-01 -2.354762703180313110e-01
7.242741435766220093e-02 8.666368201375007629e-03 -5.327756404876708984e-01 5.682593584060668945e-01 5.825787037611007690e-02 -2.412309497594833374e-01 1.134332939982414246e-01 -5.598723888397216797e-01
2.935833632946014404e-01 9.076172113418579102e-02 -5.847677588462829590e-01 3.345324397087097168e-01 3.958924412727355957e-01 -4.908704459667205811e-01 2.212630361318588257e-01 7.116241008043289185e-02
8.549621105194091797e-01 -9.779919683933258057e-02 -1.142471283674240112e-01 2.567285597324371338e-01 8.588554337620735168e-03 -1.528712660074234009e-01 -3.098970055580139160e-01 -2.470494657754898071e-01
-1.067808363586664200e-02 -1.646723300218582153e-01 -5.848335623741149902e-01 4.816610217094421387e-01 -3.112598508596420288e-02 -4.801649749279022217e-01 1.594479568302631378e-02 -4.086074233055114746e-01
4.155312776565551758e-01 2.799605727195739746e-01 -3.604763448238372803e-01 4.822790995240211487e-02 1.904483437538146973e-01 3.589713573455810547e-01 -9.717899374663829803e-03 -6.719087362289428711e-01
2.352255135774612427e-01 -3.286699950695037842e-01 7.242874056100845337e-02 -1.206417754292488098e-01 4.082793742418289185e-02 -4.397600293159484863e-01 3.686020672321319580e-01 -6.970805525779724121e-01
2.254302799701690674e-01 -3.342251777648925781e-01 -2.740217149257659912e-01 -2.217699214816093445e-02 -3.336410522460937500e-01 -5.522187352180480957e-01 -4.020510315895080566e-01 -4.289384782314300537e-01
3.170029520988464355e-01 -4.733041822910308838e-01 -3.726838231086730957e-01 1.527964323759078979e-01 -7.021212577819824219e-02 -6.951221823692321777e-01 -1.585172563791275024e-01 -9.881938603939488530e-05
4.217181503772735596e-01 1.520728766918182373e-01 7.737836241722106934e-02 -9.872076660394668579e-02 4.356944561004638672e-01 -3.411065936088562012e-01 5.256111025810241699e-01 -4.481561481952667236e-01
1.916820108890533447e-01 3.051794469356536865e-01 -4.257094860076904297e-01 -4.864984005689620972e-02 6.029033660888671875e-01 -3.521465063095092773e-01 -4.303892254829406738e-01 -1.174459680914878845e-01
2.561739087104797363e-01 -7.170461416244506836e-01 -2.512074410915374756e-01 2.893981635570526123e-01 1.321809738874435425e-01 -3.970690965652465820e-01 -1.006927788257598877e-01 -2.967973053455352783e-01
1.552687883377075195e-01 -3.959180116653442383e-01 5.730745568871498108e-02 -3.462381958961486816e-01 -5.173954367637634277e-02 -5.526523590087890625e-01 -2.556861639022827148e-01 -5.678894519805908203e-01
7.387992143630981445e-01 -1.714221090078353882e-01 -4.883199930191040039e-01 -2.731058001518249512e-01 2.452846616506576538e-02 -2.671095430850982666e-01 1.667678952217102051e-01 1.094826087355613708e-01
1.240750774741172791e-01 -8.693409711122512817e-02 -7.616410851478576660e-01 -2.770727872848510742e-01 3.525642454624176025e-01 -8.770775049924850464e-02 -4.248973727226257324e-01 -8.746081590652465820e-02
2.141885310411453247e-01 -4.900578260421752930e-01 1.183080300688743591e-01 -2.178770601749420166e-01 1.707529425621032715e-01 -7.621669769287109375e-01 5.531002953648567200e-02 -1.984561234712600708e-01
1.550196409225463867e-01 -2.750011393800377846e-03 -3.750750720500946045e-01 -2.153220921754837036e-01 6.180489063262939453e-01 -5.062906146049499512e-01 -3.815910518169403076e-01 7.064226269721984863e-02
-6.192613765597343445e-02 -5.630086064338684082e-01 -1.475705057382583618e-01 -1.443461887538433075e-02 -4.150193557143211365e-02 -2.829364836215972900e-01 1.126702688634395599e-02 -7.584843635559082031e-01
-9.343226253986358643e-02 4.296611547470092773e-01 -4.115955233573913574e-01 1.002874895930290222e-01 5.854217335581779480e-02 -5.525817275047302246e-01 -3.452946841716766357e-01 -4.463080465793609619e-01
-7.646514475345611572e-02 6.705761700868606567e-02 -9.120930433273315430e-01 -7.461929321289062500e-02 8.956692367792129517e-02 4.353144764900207520e-02 -1.066622585058212280e-01 -3.617743551731109619e-01
4.941891729831695557e-01 -1.803197264671325684e-01 3.842590451240539551e-01 -1.425992846488952637e-01 3.192126452922821045e-01 -4.194837510585784912e-01 1.638101190328598022e-01 -5.005747675895690918e-01
5.413991212844848633e-01 -1.213928610086441040e-01 -4.966359212994575500e-02 4.399872720241546631e-01 7.003858336247503757e-04 -6.196513772010803223e-01 1.744828373193740845e-01 -2.858022153377532959e-01
2.022418081760406494e-01 -6.679287552833557129e-01 -1.247987374663352966e-01 -3.202437758445739746e-01 -1.088458485901355743e-02 -3.337212800979614258e-01 2.862332947552204132e-02 -5.315365195274353027e-01
-1.944872885942459106e-01 -1.824020035564899445e-02 -8.065670132637023926e-01 -2.370546609163284302e-01 3.101418018341064453e-01 -2.693476080894470215e-01 -2.362008690834045410e-01 -1.748423129320144653e-01
-9.932748042047023773e-03 2.914278805255889893e-01 -1.901329457759857178e-01 1.684364825487136841e-01 1.536124050617218018e-01 -3.742904067039489746e-01 -4.922401309013366699e-01 -6.666777729988098145e-01
9.196851402521133423e-02 -5.544025897979736328e-01 -1.048929393291473389e-01 -3.088950216770172119e-01 1.633756607770919800e-01 -4.017987251281738281e-01 3.267779052257537842e-01 -5.318300724029541016e-01
2.980668544769287109e-01 -2.158747613430023193e-02 8.068854920566082001e-03 3.817677795886993408e-01 3.124690651893615723e-01 -5.112503468990325928e-02 2.569948136806488037e-01 -7.736804485321044922e-01
1.390815228223800659e-01 9.906839579343795776e-02 -6.228278875350952148e-01 4.395455121994018555e-01 1.168127730488777161e-01 -5.741478204727172852e-01 1.973407864570617676e-01 -8.656031638383865356e-02
-4.093128070235252380e-02 8.238138258457183838e-02 -4.828617870807647705e-01 -3.793318569660186768e-01 6.444973945617675781e-01 -4.085910618305206299e-01 -1.790196746587753296e-01 -1.086563616991043091e-02
2.397862970829010010e-01 -5.730034038424491882e-02 -1.994334906339645386e-01 5.037386417388916016e-01 5.674539208412170410e-01 1.438116468489170074e-02 -2.043515890836715698e-01 -5.307756662368774414e-01
1.854761987924575806e-01 -2.010669931769371033e-02 -3.998143374919891357e-01 4.032728672027587891e-01 3.496593534946441650e-01 -7.155904769897460938e-01 -6.932898610830307007e-02 5.980053916573524475e-02
4.228829741477966309e-01 1.787375360727310181e-01 1.582381278276443481e-01 -4.870345294475555420e-01 1.554087549448013306e-02 -2.808074355125427246e-01 1.383111625909805298e-01 -6.547951102256774902e-01
1.089161336421966553e-01 -3.770364820957183838e-01 2.035863399505615234e-01 -6.170026212930679321e-02 4.544776678085327148e-02 -7.378532290458679199e-01 -1.017745286226272583e-01 -4.938377141952514648e-01
6.941396594047546387e-01 -4.185152947902679443e-01 -4.608708992600440979e-02 -1.535571515560150146e-01 -1.073851436376571655e-01 -3.222150802612304688e-01 -3.509648740291595459e-01 -2.806790471076965332e-01
-1.440733224153518677e-01 5.017542243003845215e-01 -4.591909050941467285e-01 -6.380372494459152222e-02 1.091661974787712097e-01 -3.863448798656463623e-01 -2.529711723327636719e-01 -5.360823869705200195e-01
4.476972818374633789e-01 -3.419436514377593994e-02 2.181214094161987305e-01 -4.314911961555480957e-01 5.794586241245269775e-02 -1.571275740861892700e-01 -1.563296169042587280e-01 -7.156469821929931641e-01
6.035702228546142578e-01 -4.152919948101043701e-01 -3.987264037132263184e-01 -6.193781271576881409e-02 5.254429206252098083e-02 -3.339299932122230530e-02 -5.260517597198486328e-01 -1.407489329576492310e-01
4.049630761146545410e-01 -1.923386007547378540e-01 -3.917835652828216553e-01 -4.367840290069580078e-02 4.160196781158447266e-01 -4.921924769878387451e-01 4.692925810813903809e-01 -8.970710635185241699e-02
7.025151252746582031e-01 4.781894013285636902e-02 -9.332897514104843140e-02 -3.091080784797668457e-01 3.914858996868133545e-01 -1.975488960742950439e-01 3.683260083198547363e-01 -2.682849466800689697e-01
6.738256812095642090e-01 -3.580558001995086670e-01 -4.539020657539367676e-01 -3.611559569835662842e-01 -1.045687273144721985e-01 -2.386758774518966675e-01 1.154002770781517029e-01 -8.730428293347358704e-03
6.707473993301391602e-01 5.880755931138992310e-02 -1.183187067508697510e-01 1.119745597243309021e-01 3.996527493000030518e-01 -2.759498655796051025e-01 4.658833444118499756e-01 -2.591991126537322998e-01
4.219802320003509521e-01 -2.247766405344009399e-02 -5.187090635299682617e-01 -2.207490205764770508e-01 -1.404720544815063477e-01 -6.179369091987609863e-01 3.181825280189514160e-01 2.862653695046901703e-02
2.125845998525619507e-01 2.724264562129974365e-02 2.645774483680725098e-01 -1.484612822532653809e-01 1.419089455157518387e-02 -2.475816309452056885e-01 1.414625793695449829e-01 -8.834669589996337891e-01
5.931644439697265625e-01 5.723379552364349365e-02 -4.191185235977172852e-01 2.344120591878890991e-01 8.309529721736907959e-02 -1.706591695547103882e-01 3.546277284622192383e-01 -5.024745464324951172e-01
1.449006199836730957e-01 3.030278682708740234e-01 -1.813291162252426147e-01 -6.760913133621215820e-01 7.413800060749053955e-02 -3.204782307147979736e-01 2.153324484825134277e-01 -4.925722479820251465e-01
3.665633499622344971e-01 -4.367007017135620117e-01 -4.405510723590850830e-01 -2.934882938861846924e-01 4.281726479530334473e-01 4.242966696619987488e-02 3.634541630744934082e-01 -2.783380448818206787e-01
5.249950885772705078e-01 2.589379549026489258e-01 -5.180986523628234863e-01 4.381266236305236816e-01 1.927929371595382690e-01 3.855980560183525085e-02 2.994122449308633804e-03 -3.978507518768310547e-01
2.409720122814178467e-01 2.885155081748962402e-01 1.543550658971071243e-02 -2.778060138225555420e-01 6.061016321182250977e-01 -4.052034020423889160e-01 4.066767096519470215e-01 -2.904168069362640381e-01
6.774799525737762451e-02 2.519741654396057129e-01 -6.790055632591247559e-01 -5.307660624384880066e-02 5.389135479927062988e-01 -2.616683542728424072e-01 -3.131893277168273926e-01 -1.052036955952644348e-01
-7.175269722938537598e-02 -5.219809412956237793e-01 -2.828301191329956055e-01 7.745578885078430176e-03 -2.034753710031509399e-01 -6.052125692367553711e-01 -8.343467861413955688e-02 -4.771672785282135010e-01
9.820269048213958740e-02 -5.185914635658264160e-01 -3.331775218248367310e-02 -3.524328172206878662e-01 2.095058560371398926e-01 -5.969995260238647461e-01 1.764524728059768677e-01 -4.057876765727996826e-01
7.576271295547485352e-01 -8.535224199295043945e-02 -9.230991452932357788e-02 -4.698168635368347168e-01 3.532530963420867920e-01 -1.308294385671615601e-01 1.160844266414642334e-01 -1.846276223659515381e-01
1.838080137968063354e-01 -4.986567199230194092e-01 -4.270693957805633545e-01 5.845561251044273376e-02 -2.569538056850433350e-01 -6.038833856582641602e-01 -1.865429729223251343e-01 -2.573949694633483887e-01
1.283742487430572510e-01 -1.302482634782791138e-01 -4.209436476230621338e-01 -1.677515357732772827e-01 3.121167421340942383e-01 1.468964517116546631e-01 4.417679905891418457e-01 -6.686307191848754883e-01
-1.417604535818099976e-01 3.161150813102722168e-01 -7.934391498565673828e-01 -1.522779464721679688e-02 3.391356468200683594e-01 -2.584549188613891602e-01 -1.489586532115936279e-01 -2.149343788623809814e-01
8.308095932006835938e-01 -1.020280644297599792e-01 -1.712047606706619263e-01 -6.831054575741291046e-03 -1.022913083434104919e-01 -1.167502403259277344e-01 -3.842130601406097412e-01 -3.134872615337371826e-01
-1.013146564364433289e-01 2.943493127822875977e-01 -6.635608077049255371e-01 3.789284825325012207e-02 4.334922134876251221e-01 -3.072577118873596191e-01 -3.437868952751159668e-01 -2.466426938772201538e-01
-5.859368294477462769e-02 4.526588320732116699e-01 -4.067153930664062500e-01 1.263848543167114258e-01 1.537519395351409912e-01 -4.594050049781799316e-01 -3.579105436801910400e-01 -4.974773824214935303e-01
3.287940025329589844e-01 -4.321687519550323486e-01 -1.862179487943649292e-02 -6.200447678565979004e-02 5.570188164710998535e-01 1.498001962900161743e-01 -9.846366941928863525e-02 -5.987723469734191895e-01
-1.288721263408660889e-01 -1.996927708387374878e-01 -4.397309422492980957e-01 -3.172571361064910889e-01 -1.662003248929977417e-01 7.763295620679855347e-02 5.944206565618515015e-02 -7.825067043304443359e-01
5.954994559288024902e-01 -3.475913107395172119e-01 -5.533152818679809570e-01 -2.977997362613677979e-01 1.916408687829971313e-01 -1.753507405519485474e-01 2.390762269496917725e-01 7.132019847631454468e-02
5.144342780113220215e-01 -7.284989953041076660e-02 -1.719873547554016113e-01 -2.563045024871826172e-01 4.239647686481475830e-01 -5.395051836967468262e-01 4.031504392623901367e-01 3.789765387773513794e-02
6.027300357818603516e-01 -2.328869402408599854e-01 -5.638045668601989746e-01 2.051717489957809448e-01 1.865722537040710449e-01 -3.631962537765502930e-01 -2.222271263599395752e-01 8.002179861068725586e-02
4.727631211280822754e-01 1.890629976987838745e-01 -2.896142899990081787e-01 4.781155288219451904e-01 4.071119725704193115e-01 -2.577623128890991211e-01 1.968382149934768677e-01 -3.966767489910125732e-01
3.680962622165679932e-01 3.979208469390869141e-01 -4.352842867374420166e-01 2.707694172859191895e-01 1.890406757593154907e-01 1.810237169265747070e-01 -4.212727770209312439e-02 -6.108149886131286621e-01
5.501147359609603882e-02 -4.094364941120147705e-01 1.607105135917663574e-01 -6.339096464216709137e-03 2.532313205301761627e-02 -7.366434335708618164e-01 -1.370270699262619019e-01 -4.913311004638671875e-01
2.702069580554962158e-01 -3.114871680736541748e-03 -3.927736282348632812e-01 4.457788169384002686e-01 2.226644307374954224e-01 -7.234480977058410645e-01 -3.203980624675750732e-02 -2.354007214307785034e-03
6.998906135559082031e-01 -2.226819247007369995e-01 -5.530678853392601013e-02 3.222945630550384521e-01 3.984402120113372803e-01 -4.246348738670349121e-01 1.109563335776329041e-01 -4.745974019169807434e-02
2.772613465785980225e-01 -1.135749462991952896e-02 -7.146395444869995117e-01 -1.961145699024200439e-01 1.744421124458312988e-01 4.218600690364837646e-02 -5.373116135597229004e-01 -2.300285547971725464e-01
3.181924521923065186e-01 5.609378218650817871e-01 -1.244018301367759705e-01 1.960636526346206665e-01 3.184556663036346436e-01 -4.602989852428436279e-01 -2.733064293861389160e-01 -3.770940601825714111e-01
9.141904711723327637e-01 2.136542648077011108e-02 -1.958240717649459839e-01 -6.349086761474609375e-02 9.265964478254318237e-02 -2.311081252992153168e-02 -2.856567800045013428e-01 -1.752180606126785278e-01
7.923223078250885010e-02 -2.031892724335193634e-02 -1.697897017002105713e-01 -5.995178818702697754e-01 3.225488960742950439e-02 -9.548587352037429810e-02 4.401285946369171143e-02 -7.700415849685668945e-01
-1.613703519105911255e-01 3.696270883083343506e-01 -2.184102386236190796e-01 3.367725759744644165e-02 5.313277244567871094e-03 -4.464481472969055176e-01 -1.753417253494262695e-01 -7.472679018974304199e-01
1.384749710559844971e-01 5.032613873481750488e-01 -3.375611603260040283e-01 4.000215232372283936e-02 3.223815560340881348e-01 -2.772110700607299805e-01 -4.885284304618835449e-01 -4.388269484043121338e-01
4.096461236476898193e-01 1.167803420685231686e-03 7.373672723770141602e-02 3.212463557720184326e-01 3.788322210311889648e-01 3.276101872324943542e-02 6.555145978927612305e-02 -7.580687999725341797e-01
1.319421827793121338e-01 -5.383248925209045410e-01 -1.377424597740173340e-01 2.524978518486022949e-01 2.049141097813844681e-03 -7.275379300117492676e-01 5.404997151345014572e-03 -2.841207981109619141e-01
3.774217665195465088e-01 -1.537352800369262695e-01 1.551302671432495117e-01 -3.759951889514923096e-01 -1.058295741677284241e-01 -2.274162471294403076e-01 -2.224845141172409058e-01 -7.456963658332824707e-01
1.635469943284988403e-01 -2.110027521848678589e-01 -4.437475204467773438e-01 6.074036359786987305e-01 9.325935691595077515e-02 -2.456385791301727295e-01 -1.059666424989700317e-01 -5.316151380538940430e-01
1.217361539602279663e-01 -2.437755465507507324e-01 -5.710694193840026855e-01 5.075334310531616211e-01 -7.228841632604598999e-02 -4.197185039520263672e-01 -2.050838991999626160e-02 -4.002916812896728516e-01
5.066051483154296875e-01 3.626390695571899414e-01 -1.813181042671203613e-01 -1.579799503087997437e-01 5.037940144538879395e-01 -1.870373934507369995e-01 -4.830597639083862305e-01 -1.785272210836410522e-01
-1.667508184909820557e-01 2.742398679256439209e-01 -2.818775773048400879e-01 -7.235287688672542572e-03 -1.327328383922576904e-01 -3.997055292129516602e-01 -3.527815341949462891e-01 -7.180821895599365234e-01
3.422080874443054199e-01 1.457463949918746948e-02 -3.859770596027374268e-01 5.091148614883422852e-01 2.132193297147750854e-01 -6.275995373725891113e-01 -1.837752312421798706e-01 -3.725613281130790710e-02
2.753942310810089111e-01 -3.075010143220424652e-03 7.526426762342453003e-02 -3.962184190750122070e-01 1.943399570882320404e-02 -3.260647952556610107e-01 2.807816267013549805e-01 -7.589206695556640625e-01
-3.578937351703643799e-01 2.855322696268558502e-02 -4.990645349025726318e-01 -1.107774451375007629e-01 4.819403290748596191e-01 -2.797394096851348877e-01 -3.922655284404754639e-01 -3.812698423862457275e-01
2.770757973194122314e-01 -1.853248625993728638e-01 -1.066417619585990906e-01 -7.746497392654418945e-01 1.292194724082946777e-01 -2.606964707374572754e-01 8.213210850954055786e-02 -4.313037395477294922e-01
5.995253920555114746e-01 -4.947112873196601868e-02 3.130072057247161865e-01 -1.940285712480545044e-01 -5.584129318594932556e-02 -3.296974599361419678e-01 -3.239803388714790344e-02 -6.242059469223022461e-01
-1.556561887264251709e-01 2.096328884363174438e-01 -8.163995295763015747e-02 2.400718443095684052e-02 3.769071772694587708e-03 -5.653085708618164062e-01 -3.388528823852539062e-01 -7.001246213912963867e-01
1.805234700441360474e-01 -4.271646738052368164e-01 1.619023680686950684e-01 2.860926464200019836e-02 -8.886425639502704144e-04 -5.245946049690246582e-01 -2.223226577043533325e-01 -6.582422852516174316e-01
9.017020463943481445e-02 -4.150474071502685547e-01 -5.663557052612304688e-01 5.226644128561019897e-02 -3.390287160873413086e-01 -5.208613276481628418e-01 -5.031966418027877808e-02 -3.276363611221313477e-01
4.033795893192291260e-01 -1.665068417787551880e-01 -1.957880258560180664e-01 1.471481919288635254e-01 3.304202556610107422e-01 2.934064567089080811e-01 2.509730160236358643e-01 -7.009440660476684570e-01
5.116580724716186523e-01 -2.177789360284805298e-01 -2.133572101593017578e-01 1.175647974014282227e-01 5.421596169471740723e-01 -1.321582198143005371e-01 4.574649035930633545e-01 -3.328039348125457764e-01
3.134942650794982910e-01 4.988475441932678223e-01 -4.944958388805389404e-01 2.830165326595306396e-01 2.936027050018310547e-01 1.010810062289237976e-01 -4.162576049566268921e-02 -4.796826839447021484e-01
1.388181000947952271e-01 -1.247844547033309937e-01 -3.589999675750732422e-01 -7.596181035041809082e-01 2.363755404949188232e-01 -9.943836927413940430e-02 1.818515807390213013e-01 -4.005327522754669189e-01
5.553444474935531616e-02 -3.678405582904815674e-01 -6.828454323112964630e-03 -2.625606209039688110e-02 -2.251094430685043335e-01 -6.934378147125244141e-01 -2.549746930599212646e-01 -5.141312479972839355e-01
2.528554499149322510e-01 -7.029452919960021973e-01 -8.486134558916091919e-02 -5.734599009156227112e-02 2.113774865865707397e-01 -3.658763468265533447e-01 8.510798960924148560e-02 -4.956336617469787598e-01
2.191181033849716187e-01 -5.452664494514465332e-01 -2.402546703815460205e-01 -1.722452640533447266e-01 4.220179617404937744e-01 -1.405807733535766602e-01 4.039766788482666016e-01 -4.541164338588714600e-01
5.624690651893615723e-01 2.316920757293701172e-01 -4.640457630157470703e-01 4.973015785217285156e-01 1.151993945240974426e-01 -3.571241796016693115e-01 8.775022625923156738e-02 -1.370811760425567627e-01
-1.269979625940322876e-01 -1.771714240312576294e-01 -6.424382925033569336e-01 3.230737447738647461e-01 -1.256842017173767090e-01 -5.188466906547546387e-01 -1.320969462394714355e-01 -3.645957112312316895e-01
8.503013849258422852e-01 -3.948049992322921753e-02 -1.952033340930938721e-01 1.953766494989395142e-01 2.164569944143295288e-01 -1.858646869659423828e-01 -3.327893316745758057e-01 -8.369235694408416748e-02
4.254321157932281494e-01 5.927248299121856689e-02 1.316873282194137573e-01 -3.247653245925903320e-01 -4.945898428559303284e-02 -6.639213562011718750e-01 3.061686158180236816e-01 -3.945927619934082031e-01
6.297380328178405762e-01 -7.650338113307952881e-02 -4.266114830970764160e-01 -1.827270537614822388e-02 -3.183803260326385498e-01 1.240690052509307861e-01 1.158480346202850342e-01 -5.339158177375793457e-01
-4.052817821502685547e-03 3.924654722213745117e-01 -6.424131393432617188e-01 7.598332315683364868e-02 3.819821774959564209e-02 -2.025305330753326416e-01 -4.488033056259155273e-01 -4.284672439098358154e-01
6.607635617256164551e-01 -3.947785496711730957e-01 -8.159362711012363434e-03 -3.883105143904685974e-02 6.168761849403381348e-02 -3.430206179618835449e-01 -4.855575859546661377e-01 -2.207541167736053467e-01
2.903633378446102142e-02 3.126847743988037109e-01 -9.770651906728744507e-02 5.994175001978874207e-02 6.907689571380615234e-02 -5.710783600807189941e-01 -4.685808122158050537e-01 -5.811844468116760254e-01
-2.294688820838928223e-01 -1.850659102201461792e-01 -6.976336240768432617e-01 -2.126273214817047119e-01 8.982106298208236694e-02 -2.999573051929473877e-01 -4.331999123096466064e-01 -3.090104758739471436e-01
3.129446208477020264e-01 4.720793664455413818e-01 -1.842532306909561157e-01 -5.541408658027648926e-01 2.814492583274841309e-02 -3.135071098804473877e-01 2.305578291416168213e-01 -4.312188923358917236e-01
4.922882318496704102e-01 2.499115280807018280e-02 -5.756395459175109863e-01 3.312597572803497314e-01 2.752061001956462860e-02 -5.245082974433898926e-01 2.000745385885238647e-01 6.131100933998823166e-03
5.180633068084716797e-01 1.592709422111511230e-01 -2.684510648250579834e-01 -4.238068461418151855e-01 2.749435007572174072e-01 -7.760905474424362183e-02 4.352162778377532959e-01 -4.284094572067260742e-01
1.337972283363342285e-01 4.049518108367919922e-01 -2.042333185672760010e-01 2.678525447845458984e-01 3.252244889736175537e-01 -2.570182681083679199e-01 -4.156521856784820557e-01 -6.000499725341796875e-01
2.087182700634002686e-01 -4.105363786220550537e-01 3.569703921675682068e-02 -2.977413535118103027e-01 -5.664614588022232056e-02 -1.476472914218902588e-01 -2.802006304264068604e-01 -7.710068821907043457e-01
8.419787883758544922e-01 -2.469293177127838135e-01 -1.686429083347320557e-01 1.921251565217971802e-01 1.229984909296035767e-01 -6.059442833065986633e-02 -3.333854973316192627e-01 -1.865449547767639160e-01
1.467153429985046387e-01 3.331541717052459717e-01 -1.010462269186973572e-01 2.776594758033752441e-01 9.925056993961334229e-02 -5.996823310852050781e-01 -4.142870604991912842e-01 -4.889522492885589600e-01
5.295052528381347656e-01 -4.135381877422332764e-01 -3.332089185714721680e-01 -1.516641825437545776e-01 4.729401171207427979e-01 -9.996661916375160217e-03 3.540704250335693359e-01 -2.558163702487945557e-01
2.901382558047771454e-02 1.889978200197219849e-01 -9.022332727909088135e-02 -2.580678462982177734e-01 6.926349401473999023e-01 1.209438070654869080e-01 1.921031475067138672e-01 -5.978502035140991211e-01
6.225886940956115723e-01 -1.062173023819923401e-01 -2.437767386436462402e-02 1.535249501466751099e-01 2.301343977451324463e-01 5.703571438789367676e-02 1.317995190620422363e-01 -7.094722986221313477e-01
6.358246207237243652e-01 7.070432603359222412e-02 3.948993980884552002e-02 2.588525712490081787e-01 3.979362547397613525e-01 4.866350069642066956e-02 1.629391871392726898e-02 -6.009800434112548828e-01
3.609341681003570557e-01 -4.954387247562408447e-02 5.102330818772315979e-02 3.695873320102691650e-01 4.016482532024383545e-01 -1.142881885170936584e-01 3.017878234386444092e-01 -6.801578402519226074e-01
2.116797715425491333e-01 -5.904445648193359375e-01 -3.276763558387756348e-01 -8.686447888612747192e-02 -5.689309164881706238e-02 -6.627094149589538574e-01 -1.963564008474349976e-01 -1.033119931817054749e-01
7.761499285697937012e-02 -2.535707652568817139e-01 6.520886719226837158e-02 -5.416332930326461792e-02 -2.822481989860534668e-01 -5.333667993545532227e-01 -1.804595738649368286e-01 -7.251083254814147949e-01
-3.136705160140991211e-01 9.632969740778207779e-04 -7.563487291336059570e-01 -5.845007300376892090e-02 3.236635327339172363e-01 -7.814185321331024170e-02 -2.075639069080352783e-01 -4.149496257305145264e-01
5.271180272102355957e-01 4.554236680269241333e-02 2.544075548648834229e-01 -1.239629015326499939e-01 -3.271329030394554138e-02 -5.823808908462524414e-01 2.075062096118927002e-01 -5.066418051719665527e-01
-7.470697164535522461e-02 -5.539851188659667969e-01 -4.785840213298797607e-01 1.280848234891891479e-01 1.462885644286870956e-02 -5.920916199684143066e-01 -1.216240152716636658e-01 -2.765718400478363037e-01
-1.482144463807344437e-02 -5.456706881523132324e-01 -3.426093161106109619e-01 2.421457320451736450e-01 6.676387786865234375e-02 -6.330308914184570312e-01 8.716632425785064697e-02 -3.364885151386260986e-01
3.234684467315673828e-01 5.743276327848434448e-02 2.117852307856082916e-02 2.130468040704727173e-01 4.012058973312377930e-01 1.462223827838897705e-01 9.668131917715072632e-02 -8.090352416038513184e-01
4.430029690265655518e-01 4.553236067295074463e-01 -6.633001565933227539e-01 1.413430832326412201e-02 2.678705751895904541e-01 1.334174871444702148e-01 -7.536207884550094604e-02 -2.470376044511795044e-01
6.036422848701477051e-01 -1.130397766828536987e-01 -5.539752840995788574e-01 -2.793021202087402344e-01 -2.537555759772658348e-03 -2.784454524517059326e-01 3.908340632915496826e-01 -8.746448904275894165e-02
2.062391191720962524e-01 6.342037767171859741e-02 -7.526319026947021484e-01 2.325922697782516479e-01 -1.383786648511886597e-01 -4.624662101268768311e-01 -3.095634579658508301e-01 -6.353168189525604248e-02
1.313512325286865234e-01 -6.958386301994323730e-01 -2.982333302497863770e-01 2.946814596652984619e-01 3.202372789382934570e-02 -4.173302650451660156e-01 -1.340993046760559082e-01 -3.600034713745117188e-01
2.222785800695419312e-01 2.678143680095672607e-01 -4.875604510307312012e-01 -5.708600878715515137e-01 -1.514011770486831665e-01 -3.216071724891662598e-01 2.351867258548736572e-01 -3.655202388763427734e-01
2.207316756248474121e-01 -2.433765828609466553e-01 6.596931070089340210e-02 -1.939016580581665039e-02 2.773666009306907654e-02 -8.479592800140380859e-01 2.781644761562347412e-01 -3.002297282218933105e-01
6.983909010887145996e-01 -2.207884639501571655e-01 -1.706426292657852173e-01 -4.579697549343109131e-01 2.796007394790649414e-01 -3.620553910732269287e-01 1.231745555996894836e-01 1.465264894068241119e-02
2.475595623254776001e-01 -4.756242632865905762e-01 -1.376689076423645020e-01 1.330680698156356812e-01 6.126645803451538086e-01 -2.748563885688781738e-02 2.652832865715026855e-01 -4.789023697376251221e-01
4.808733463287353516e-01 -3.805892467498779297e-01 5.351614579558372498e-02 -1.534422487020492554e-01 -1.246212348341941833e-01 -7.310312390327453613e-01 -1.244427040219306946e-01 -1.791119575500488281e-01
2.289412468671798706e-01 -1.296488046646118164e-01 -5.748105049133300781e-01 -3.159190416336059570e-01 -4.568854868412017822e-01 -1.644235849380493164e-01 -1.348426192998886108e-01 -4.965913593769073486e-01
5.171602964401245117e-01 8.113221079111099243e-02 -1.772797107696533203e-01 -6.537403464317321777e-01 -2.056538313627243042e-02 -1.004897579550743103e-01 -7.155627757310867310e-02 -5.015144944190979004e-01
-2.429674118757247925e-01 -1.455942448228597641e-02 -8.522333502769470215e-01 -7.821738719940185547e-02 2.431406527757644653e-01 -9.602862596511840820e-02 -6.459091603755950928e-02 -3.685434758663177490e-01
-1.968763023614883423e-01 -3.093482553958892822e-01 -7.102608084678649902e-01 -2.093166559934616089e-01 1.443899869918823242e-01 -2.568442225456237793e-01 -4.150587320327758789e-01 -2.411811947822570801e-01
8.255586028099060059e-02 -7.704827189445495605e-02 5.385359376668930054e-02 -5.092796683311462402e-01 4.528025165200233459e-02 -7.053782939910888672e-01 2.404439151287078857e-01 -4.093409478664398193e-01
2.720590233802795410e-01 -4.050542116165161133e-01 -3.047963380813598633e-01 2.259051948785781860e-01 1.627205312252044678e-01 -2.741822600364685059e-01 5.417334437370300293e-01 -4.720718264579772949e-01
1.216554194688796997e-01 -3.281318545341491699e-01 2.848010063171386719e-01 -1.622987389564514160e-01 9.350944310426712036e-02 -4.908536076545715332e-01 -2.975727319717407227e-01 -6.571500301361083984e-01
2.680628001689910889e-01 5.373032093048095703e-01 -2.771490812301635742e-01 1.764269173145294189e-01 3.223499059677124023e-01 -3.531497418880462646e-01 -3.975600600242614746e-01 -3.805668652057647705e-01
2.314584702253341675e-01 -2.132508009672164917e-01 -4.536889493465423584e-01 -3.254197165369987488e-02 7.274460792541503906e-01 2.355014234781265259e-01 2.434952259063720703e-01 -2.238971889019012451e-01
-2.712939679622650146e-02 -4.750318527221679688e-01 -3.165211975574493408e-01 -5.965953320264816284e-02 -2.648805379867553711e-01 -5.400831103324890137e-01 -3.225407004356384277e-01 -4.516411125659942627e-01
3.895048797130584717e-02 -4.177022874355316162e-01 6.363967061042785645e-02 5.879912152886390686e-02 -2.615472301840782166e-02 -5.523081421852111816e-01 -3.015286326408386230e-01 -6.479601860046386719e-01
2.498929202556610107e-01 -1.334775537252426147e-01 1.376016288995742798e-01 -2.502756118774414062e-01 1.060773879289627075e-01 -6.991976499557495117e-01 3.671482801437377930e-01 -4.508188068866729736e-01
5.409177541732788086e-01 2.150224000215530396e-01 -1.933538913726806641e-01 1.168725267052650452e-01 3.056319355964660645e-01 3.577680587768554688e-01 -1.096361279487609863e-01 -6.137586236000061035e-01
-2.638374269008636475e-01 2.079633623361587524e-01 -4.229991137981414795e-01 -1.210834607481956482e-01 6.284384727478027344e-01 -2.110721617937088013e-01 -1.207811310887336731e-01 -4.893641471862792969e-01
1.950720101594924927e-01 -1.603237986564636230e-01 -2.485868930816650391e-01 4.362170398235321045e-01 6.008856892585754395e-01 9.998600184917449951e-02 -2.228458821773529053e-01 -5.132656693458557129e-01
6.003133654594421387e-01 -5.558513477444648743e-02 -6.677169352769851685e-02 4.630806744098663330e-01 3.953057527542114258e-01 2.730640023946762085e-02 -1.057477593421936035e-01 -4.994367957115173340e-01
2.976559698581695557e-01 3.991948068141937256e-02 -2.667435407638549805e-01 5.524303913116455078e-01 3.172795474529266357e-01 3.800852596759796143e-02 -4.201490432024002075e-02 -6.554384827613830566e-01
4.982322454452514648e-01 -1.430374681949615479e-01 -2.359257936477661133e-01 2.274028360843658447e-01 3.548503816127777100e-01 -3.743362724781036377e-01 5.370848178863525391e-01 -2.634869217872619629e-01
-7.337436079978942871e-02 -8.444605022668838501e-02 -4.204942882061004639e-01 -2.761514782905578613e-01 -3.672308027744293213e-01 -7.056224346160888672e-02 -8.892674744129180908e-02 -7.659403085708618164e-01
5.229615792632102966e-02 -5.224756002426147461e-01 -1.205550357699394226e-01 -5.031300783157348633e-01 1.799387112259864807e-02 -5.971177220344543457e-01 -4.908445104956626892e-02 -3.119747042655944824e-01
-1.116446554660797119e-01 1.308179199695587158e-01 -3.626503348350524902e-01 1.410263031721115112e-01 2.021728456020355225e-01 -3.215181529521942139e-01 5.325822830200195312e-01 -6.254011988639831543e-01
5.095230937004089355e-01 2.388382256031036377e-01 -6.759518384933471680e-01 2.653197050094604492e-01 4.908695816993713379e-02 -4.051752388477325439e-02 -6.692656129598617554e-02 -3.840660750865936279e-01
-1.968237161636352539e-01 3.260072171688079834e-01 -7.421565651893615723e-01 5.022441223263740540e-02 3.599679172039031982e-01 -2.495581507682800293e-01 -1.549814194440841675e-01 -2.928912937641143799e-01
1.581105589866638184e-01 -5.885582566261291504e-01 -1.122418567538261414e-01 -3.221420347690582275e-01 1.917644441127777100e-01 -3.007079064846038818e-01 2.612659037113189697e-01 -5.628212690353393555e-01
5.572221875190734863e-01 -3.338533639907836914e-01 -9.099392592906951904e-02 3.676891922950744629e-01 3.163121938705444336e-01 6.971714645624160767e-02 -3.758361935615539551e-02 -5.729253888130187988e-01
4.126874506473541260e-01 -4.369275867938995361e-01 2.259757816791534424e-01 -2.112507447600364685e-02 8.624241501092910767e-02 -2.541631162166595459e-01 -2.157319337129592896e-01 -6.846131086349487305e-01
6.567084193229675293e-01 -3.384008072316646576e-03 2.870488166809082031e-01 -2.168215364217758179e-01 3.462293744087219238e-01 -1.812645792961120605e-01 6.214659288525581360e-02 -5.317145586013793945e-01
2.018176615238189697e-01 3.702052533626556396e-01 -3.754163384437561035e-01 4.569796919822692871e-01 4.469343125820159912e-01 -3.625878095626831055e-01 -1.033725589513778687e-01 -3.613084256649017334e-01
2.187392115592956543e-01 -3.166268765926361084e-01 1.412682235240936279e-01 -5.125423073768615723e-01 2.341086119413375854e-01 -5.444099903106689453e-01 1.850837171077728271e-01 -4.287182092666625977e-01
4.988399744033813477e-01 8.390925824642181396e-02 -4.267975389957427979e-01 5.417608022689819336e-01 2.734398841857910156e-01 -3.761260211467742920e-02 1.079802587628364563e-01 -4.249860346317291260e-01
4.960792660713195801e-01 -2.058936506509780884e-01 2.362572848796844482e-01 2.454134263098239899e-02 4.559358656406402588e-01 -4.202076792716979980e-01 2.690197825431823730e-01 -4.452749490737915039e-01
4.355361759662628174e-01 -2.643456161022186279e-01 1.983923166990280151e-01 -3.563892245292663574e-01 -1.074049435555934906e-02 -3.381177484989166260e-01 -2.352833151817321777e-01 -6.358139514923095703e-01
4.702922329306602478e-02 -1.558861583471298218e-01 -3.191473484039306641e-01 2.852175831794738770e-01 5.759202837944030762e-01 -1.478803716599941254e-02 2.270078212022781372e-01 -6.378466486930847168e-01
6.129029393196105957e-01 -4.317102953791618347e-02 -5.668139457702636719e-01 3.085713088512420654e-01 9.723050147294998169e-02 -2.606473863124847412e-01 -3.570815026760101318e-01 -3.307137638330459595e-02
3.324671685695648193e-01 -5.027959346771240234e-01 -3.049297630786895752e-01 -3.853094279766082764e-01 2.785486578941345215e-01 -3.861924707889556885e-01 3.484762310981750488e-01 -2.169022858142852783e-01
4.215702414512634277e-01 -1.072196066379547119e-01 -7.018598318099975586e-01 1.860027462244033813e-01 -2.390449494123458862e-01 -2.140391319990158081e-01 -3.738293051719665527e-01 -2.021744698286056519e-01
1.900899559259414673e-01 -2.699255049228668213e-01 3.970201313495635986e-02 -2.991889119148254395e-01 2.952606081962585449e-01 -3.323194757103919983e-02 2.490763366222381592e-01 -8.059735894203186035e-01
3.741537630558013916e-01 1.043662056326866150e-01 -1.609575003385543823e-01 -1.468989849090576172e-01 5.891906023025512695e-01 -5.043753981590270996e-01 -4.470867216587066650e-01 1.426166202872991562e-02
5.315205454826354980e-01 2.124271541833877563e-01 -1.330611407756805420e-01 -2.432022243738174438e-01 -3.396956622600555420e-01 -1.506544928997755051e-02 -2.065859138965606689e-01 -6.612187623977661133e-01
9.157345443964004517e-02 -1.634251773357391357e-01 -1.583893299102783203e-01 5.001429095864295959e-02 6.520479917526245117e-03 -7.893340587615966797e-01 3.850329816341400146e-01 -4.074025452136993408e-01
7.029379606246948242e-01 -2.321717739105224609e-01 -5.011576041579246521e-02 -4.693768322467803955e-01 1.221742331981658936e-01 -4.439010322093963623e-01 1.193439587950706482e-01 -5.413530394434928894e-02
4.166145324707031250e-01 -3.780066370964050293e-01 -4.759342074394226074e-01 -3.110628128051757812e-01 2.619146704673767090e-01 -2.437654286623001099e-01 4.636920392513275146e-01 -1.312969624996185303e-01
2.570186555385589600e-01 4.083881899714469910e-02 -6.096179485321044922e-01 9.025939553976058960e-02 -2.442601025104522705e-01 1.044080555438995361e-01 7.854636758565902710e-02 -6.897531151771545410e-01
4.011835753917694092e-01 -3.182948827743530273e-01 -2.479538917541503906e-01 2.929639816284179688e-01 1.057637110352516174e-01 -4.029716551303863525e-01 4.780516624450683594e-01 -4.339648187160491943e-01
7.520389556884765625e-02 -3.069290220737457275e-01 -4.030827581882476807e-01 5.085000395774841309e-01 -8.519851416349411011e-02 -2.129751890897750854e-01 -1.470692604780197144e-01 -6.362740397453308105e-01
3.401399254798889160e-01 1.624802798032760620e-01 -1.271912753582000732e-01 1.345590800046920776e-01 2.494769692420959473e-01 2.238021418452262878e-02 -9.113011509180068970e-02 -8.675118088722229004e-01
-1.389219760894775391e-01 -2.113873660564422607e-01 -8.660017848014831543e-01 -3.296649456024169922e-02 2.550541423261165619e-02 4.536893963813781738e-02 -1.296239644289016724e-01 -4.067664444446563721e-01
6.514617800712585449e-02 -5.718875527381896973e-01 -3.206441104412078857e-01 -3.811568394303321838e-02 3.420892059803009033e-01 -2.359839677810668945e-01 3.942056596279144287e-01 -4.861312508583068848e-01
6.311198472976684570e-01 -1.611402779817581177e-01 -3.134196102619171143e-01 6.892830133438110352e-02 -1.983894556760787964e-01 -6.475699543952941895e-01 -4.695988073945045471e-02 1.087578684091567993e-01
1.492844056338071823e-02 -4.149085879325866699e-01 -2.930130064487457275e-01 7.786284387111663818e-02 1.533294767141342163e-01 -8.016040921211242676e-01 2.407685071229934692e-01 -1.079830378293991089e-01
-1.617222428321838379e-01 8.392950892448425293e-02 -8.471819758415222168e-02 5.813689157366752625e-02 -1.030489280819892883e-01 -5.872815847396850586e-01 -3.925367593765258789e-01 -6.683119535446166992e-01
-9.790094196796417236e-02 6.245888471603393555e-01 -4.011391103267669678e-01 -1.397373676300048828e-01 2.716597616672515869e-01 -2.199107557535171509e-01 -3.236814215779304504e-02 -5.446628332138061523e-01
5.331973731517791748e-02 -4.609188139438629150e-01 -1.864382177591323853e-01 -3.781029880046844482e-01 -1.731080114841461182e-01 -6.146625280380249023e-01 4.452775046229362488e-02 -4.441066384315490723e-01
1.510324031114578247e-01 5.284368246793746948e-02 -4.770386219024658203e-01 4.274332523345947266e-01 3.452013134956359863e-01 -6.659756302833557129e-01 2.241182699799537659e-02 3.069016151130199432e-02
5.373502373695373535e-01 -5.347165465354919434e-01 -1.074064746499061584e-01 -2.043362408876419067e-01 3.121411800384521484e-01 -8.898349851369857788e-02 1.635468006134033203e-01 -4.898425936698913574e-01
1.717888116836547852e-01 -4.433718919754028320e-01 -2.091528177261352539e-01 -2.658950686454772949e-01 -2.511106133460998535e-01 -6.276425123214721680e-01 -2.968125641345977783e-01 -3.381947576999664307e-01
2.640830576419830322e-01 -3.593237698078155518e-01 7.663676887750625610e-02 -5.168742537498474121e-01 1.332414150238037109e-01 -2.736383080482482910e-01 1.097878441214561462e-01 -6.507148742675781250e-01
2.148617058992385864e-01 3.575423359870910645e-02 -5.015555024147033691e-01 -2.494239062070846558e-01 -3.650450110435485840e-01 1.441604271531105042e-02 -5.832378566265106201e-02 -7.084621191024780273e-01
3.297185003757476807e-01 -7.229829579591751099e-02 1.738483607769012451e-01 -3.344986736774444580e-01 1.869785785675048828e-01 -5.142796635627746582e-01 3.536076843738555908e-01 -5.652106404304504395e-01
7.149958014488220215e-01 -1.920002102851867676e-01 -1.975557804107666016e-01 -1.745701581239700317e-02 3.640242516994476318e-01 -3.856121599674224854e-01 3.603623211383819580e-01 -3.888987749814987183e-02
5.794270038604736328e-01 -7.180869579315185547e-02 1.121555105783045292e-03 -1.585817486047744751e-01 5.235198736190795898e-01 1.970253139734268188e-01 1.859060823917388916e-01 -5.352618694305419922e-01
1.863029897212982178e-01 -5.802950263023376465e-01 -2.765889465808868408e-01 -1.784934778697788715e-03 -1.826434582471847534e-01 -4.957632124423980713e-01 -3.504663407802581787e-01 -3.873988091945648193e-01
5.330392718315124512e-01 1.737788319587707520e-01 -1.680195182561874390e-01 -2.566197216510772705e-01 2.852599024772644043e-01 -4.198234677314758301e-01 5.211908221244812012e-01 -2.496417462825775146e-01
2.657923996448516846e-01 -5.964703559875488281e-01 -1.606882512569427490e-01 1.941510848701000214e-02 2.763685584068298340e-01 -3.178932964801788330e-01 4.381815493106842041e-01 -4.218305051326751709e-01
7.704304456710815430e-01 -1.362847834825515747e-01 -2.537273168563842773e-01 -1.173614710569381714e-02 -2.091463208198547363e-01 -2.264323458075523376e-02 -4.199494421482086182e-01 -3.205241858959197998e-01
1.765523999929428101e-01 -2.260484397411346436e-01 2.266623228788375854e-01 -2.070447355508804321e-01 -1.228248700499534607e-01 -4.246504902839660645e-01 -1.241821870207786560e-01 -7.827214002609252930e-01
4.979746043682098389e-01 -1.451061517000198364e-01 -2.086200118064880371e-01 3.505619466304779053e-01 4.154832363128662109e-01 7.567589730024337769e-02 2.662451565265655518e-01 -5.615248084068298340e-01
5.770734548568725586e-01 -1.635518521070480347e-01 2.048719972372055054e-01 -2.646322250366210938e-01 3.320692479610443115e-01 -4.874748885631561279e-01 2.871590256690979004e-01 -3.128453493118286133e-01
2.524181902408599854e-01 -6.465023756027221680e-01 -8.603165298700332642e-02 -2.973501086235046387e-01 -2.173509076237678528e-02 -4.478537440299987793e-01 -2.363804280757904053e-01 -4.069153666496276855e-01
1.391663104295730591e-01 -3.785890340805053711e-01 -1.336543411016464233e-01 1.599591076374053955e-01 -1.959650367498397827e-01 -4.497967064380645752e-01 -3.641597032546997070e-01 -6.484759449958801270e-01
4.036414921283721924e-01 1.979400366544723511e-01 -1.186598837375640869e-01 -6.194533705711364746e-01 3.321766853332519531e-01 -6.233589723706245422e-02 3.833593800663948059e-02 -5.332858562469482422e-01
5.652583241462707520e-01 9.493169188499450684e-02 -2.587891556322574615e-02 1.297639459371566772e-01 2.206695675849914551e-01 1.337577104568481445e-01 2.132151871919631958e-01 -7.361493706703186035e-01
3.578023016452789307e-01 -1.996971517801284790e-01 2.639430463314056396e-01 -4.023436307907104492e-01 -3.355926275253295898e-02 -4.315101206302642822e-01 -1.238935906440019608e-02 -6.427063345909118652e-01
2.682403624057769775e-01 -1.650964915752410889e-01 -7.631020992994308472e-02 1.116622313857078552e-01 -4.222797229886054993e-02 -8.791620135307312012e-01 1.787921786308288574e-01 -2.753599286079406738e-01
4.367706179618835449e-01 -3.508132696151733398e-01 -3.697964847087860107e-01 -1.945292949676513672e-01 3.031271994113922119e-01 -1.623114347457885742e-01 5.507910251617431641e-01 -2.999473810195922852e-01
2.783282995223999023e-01 -2.451241016387939453e-01 -6.068189144134521484e-01 -6.335878372192382812e-01 7.876229286193847656e-02 -2.027825824916362762e-02 2.039184272289276123e-01 -2.111569792032241821e-01
2.856110930442810059e-01 1.761115491390228271e-01 -1.555366516113281250e-01 -6.038255095481872559e-01 3.161619603633880615e-01 3.075441904366016388e-02 2.288599163293838501e-01 -5.876504182815551758e-01
4.057572782039642334e-01 -6.281074285507202148e-01 -5.671279504895210266e-02 9.762013703584671021e-02 -8.215204626321792603e-02 -5.025443434715270996e-01 -7.938084006309509277e-02 -4.031066894531250000e-01
4.753009416162967682e-03 -5.253947973251342773e-01 -2.957588136196136475e-01 -1.798470690846443176e-02 -1.771027147769927979e-01 -6.952859163284301758e-01 -1.716462224721908569e-01 -3.031347990036010742e-01
6.191363930702209473e-01 -2.749198973178863525e-01 -7.455082237720489502e-02 -1.512105017900466919e-01 -1.142316535115242004e-01 -6.154913306236267090e-01 2.134190499782562256e-01 -2.743004858493804932e-01
-1.995355337858200073e-01 2.989222407341003418e-01 -2.371298968791961670e-01 9.971005469560623169e-02 -6.401445716619491577e-02 -4.841640293598175049e-01 -1.846161484718322754e-01 -7.294263243675231934e-01
5.341729521751403809e-01 -4.939330518245697021e-01 -5.342319011688232422e-01 -2.272929400205612183e-01 -2.220580130815505981e-01 -1.379845589399337769e-01 -1.836833804845809937e-01 -1.775796264410018921e-01
1.519004106521606445e-01 -1.314333230257034302e-01 -6.679908037185668945e-01 -1.336268782615661621e-01 -5.181756019592285156e-01 -2.030307054519653320e-01 -8.896601945161819458e-02 -4.218307435512542725e-01
-3.460239171981811523e-01 -1.538066118955612183e-01 -6.540616154670715332e-01 -2.175179421901702881e-01 2.550637423992156982e-01 -1.891258358955383301e-01 -3.320683240890502930e-01 -4.128014743328094482e-01
6.585811823606491089e-02 -5.008010864257812500e-01 -6.763355433940887451e-02 -4.257604777812957764e-01 -2.397772669792175293e-02 -6.242804527282714844e-01 -9.987094672396779060e-04 -4.107467532157897949e-01
5.424809455871582031e-01 -8.337161689996719360e-02 3.646418154239654541e-01 -2.424572110176086426e-01 -1.090600807219743729e-02 -4.004688858985900879e-01 -2.058479003608226776e-02 -5.882996916770935059e-01
5.383734405040740967e-02 -1.320515424013137817e-01 -5.089616775512695312e-01 4.718459844589233398e-01 4.866462349891662598e-01 -4.998477101325988770e-01 -6.886966526508331299e-02 -8.104339987039566040e-02
2.033008038997650146e-01 2.462317943572998047e-01 -1.376313716173171997e-01 1.113992109894752502e-01 4.033482074737548828e-01 -2.295635789632797241e-01 -6.403878927230834961e-01 -4.911217987537384033e-01
2.762899994850158691e-01 -6.036968156695365906e-02 -2.698386013507843018e-01 5.509395599365234375e-01 4.994965195655822754e-01 3.523269901052117348e-03 -4.540544003248214722e-02 -5.404638051986694336e-01
1.893837004899978638e-01 5.990582332015037537e-02 -8.706529140472412109e-01 -3.310998901724815369e-02 1.483460962772369385e-01 6.682539731264114380e-02 -3.050583004951477051e-01 -2.861462533473968506e-01
4.592393338680267334e-02 4.994213283061981201e-01 -2.804279327392578125e-01 -6.843755953013896942e-03 -7.393159717321395874e-02 -3.200736641883850098e-01 -2.203922271728515625e-01 -7.164474725723266602e-01
1.605098694562911987e-01 -6.133846044540405273e-01 -2.434443309903144836e-02 -9.619489312171936035e-02 2.803466618061065674e-01 -2.733939588069915771e-01 2.516595125198364258e-01 -6.094905734062194824e-01
2.584476955235004425e-02 -6.253759562969207764e-02 6.974869221448898315e-02 -2.948732078075408936e-01 2.571196109056472778e-02 -6.939814686775207520e-01 3.252075612545013428e-01 -5.617603063583374023e-01
1.853812187910079956e-01 -3.632525205612182617e-01 1.691426187753677368e-01 -3.003240823745727539e-01 1.447525918483734131e-01 -5.997078418731689453e-01 -2.215193808078765869e-01 -5.340449213981628418e-01
1.679324954748153687e-01 3.623118102550506592e-01 -3.760613799095153809e-01 -1.854639351367950439e-01 -8.207309991121292114e-02 -2.492565661668777466e-01 -6.280770897865295410e-01 -4.487361609935760498e-01
1.477485746145248413e-01 -3.912000730633735657e-02 -2.717588841915130615e-01 -6.481606364250183105e-01 -2.090652734041213989e-01 -2.555080056190490723e-01 2.648491226136684418e-02 -6.107215881347656250e-01
4.452693834900856018e-02 -2.784127593040466309e-01 -5.626342296600341797e-01 -1.931706070899963379e-01 4.087910354137420654e-01 -1.016866117715835571e-01 4.563632309436798096e-01 -4.253399372100830078e-01
1.668184697628021240e-01 -4.256927371025085449e-01 -3.632481396198272705e-01 -5.851749330759048462e-02 -2.801091074943542480e-01 -5.365948677062988281e-01 -3.904423713684082031e-01 -3.697881996631622314e-01
3.944398090243339539e-02 4.869257807731628418e-01 -1.887604594230651855e-01 4.564470611512660980e-03 1.727711260318756104e-01 -5.627326369285583496e-01 -3.038074076175689697e-01 -5.356111526489257812e-01
4.089517146348953247e-02 5.629439949989318848e-01 -2.317080646753311157e-01 -7.284062355756759644e-02 3.216258436441421509e-02 -2.769411802291870117e-01 -3.029734194278717041e-01 -6.729810237884521484e-01
2.491422444581985474e-01 6.583768874406814575e-02 -4.887008070945739746e-01 -3.793366551399230957e-01 5.961173772811889648e-01 -4.709959030151367188e-03 -4.143646359443664551e-01 -1.542481631040573120e-01
4.084241986274719238e-01 -1.509139239788055420e-01 -3.208380639553070068e-01 4.024069011211395264e-01 4.949931204319000244e-01 1.542780101299285889e-01 -9.653329104185104370e-02 -5.171148180961608887e-01
5.715010166168212891e-01 -1.855636239051818848e-01 -7.838441431522369385e-02 -2.315329462289810181e-01 2.702756524085998535e-01 -8.869473822414875031e-03 3.370860815048217773e-01 -6.264554262161254883e-01
1.332961488515138626e-02 -1.384474635124206543e-01 -5.817261934280395508e-01 -6.148159131407737732e-02 -1.288129836320877075e-01 -4.987353086471557617e-01 -5.777937173843383789e-01 -1.982275396585464478e-01
3.161380290985107422e-01 -5.488493442535400391e-01 -3.297896683216094971e-01 1.171813309192657471e-01 -1.043271049857139587e-01 -6.499698758125305176e-01 3.135316446423530579e-02 -2.049400359392166138e-01
3.851493895053863525e-01 6.180235743522644043e-02 -2.687658667564392090e-01 5.233347415924072266e-01 3.406806588172912598e-01 3.931207582354545593e-02 9.664051234722137451e-02 -6.121912002563476562e-01
1.088748499751091003e-01 -4.767408370971679688e-01 -3.436614871025085449e-01 1.449712663888931274e-01 -1.499910056591033936e-01 -4.953966438770294189e-01 -1.442836672067642212e-01 -5.770716071128845215e-01
5.732825994491577148e-01 1.851479411125183105e-01 -4.194826781749725342e-01 -2.879297137260437012e-01 3.325085043907165527e-01 1.559356786310672760e-02 -5.083064436912536621e-01 -9.496156126260757446e-02
-2.692241407930850983e-02 3.280441164970397949e-01 -7.588750720024108887e-01 -6.595592200756072998e-02 5.034489557147026062e-02 -4.362053871154785156e-01 -2.962850332260131836e-01 -1.755734086036682129e-01
3.033950030803680420e-01 -4.409099519252777100e-01 -2.729482650756835938e-01 2.525080144405364990e-01 -1.990270018577575684e-01 -6.376230716705322266e-01 -1.192658022046089172e-01 -3.389540016651153564e-01
2.446677982807159424e-01 -9.975457936525344849e-02 -3.944781720638275146e-01 -7.513801455497741699e-01 1.332973837852478027e-01 4.988498240709304810e-02 -1.667955145239830017e-02 -4.352777600288391113e-01
-7.982505857944488525e-02 4.321560561656951904e-01 -4.100309312343597412e-01 9.695662558078765869e-02 1.133115440607070923e-01 -4.285570383071899414e-01 -3.729713857173919678e-01 -5.419734716415405273e-01
3.892485201358795166e-01 -1.324890181422233582e-02 -6.681540608406066895e-01 3.381511270999908447e-01 1.968954205513000488e-01 -4.704170823097229004e-01 7.087748497724533081e-02 1.498350650072097778e-01
7.491527199745178223e-01 8.661819249391555786e-02 9.668323397636413574e-02 1.932296007871627808e-01 4.103823006153106689e-01 -3.939076662063598633e-01 1.459041982889175415e-01 -1.992918401956558228e-01
4.088458046317100525e-02 -2.308085262775421143e-01 1.025275588035583496e-01 -8.345662057399749756e-02 5.315204709768295288e-02 -3.968026340007781982e-01 1.393276639282703400e-02 -8.758467435836791992e-01
4.274974465370178223e-01 -2.420148700475692749e-01 -4.169405698776245117e-01 1.540930569171905518e-01 -4.186037480831146240e-01 -3.272626399993896484e-01 -1.593624502420425415e-01 -5.033529996871948242e-01
5.655034780502319336e-01 2.027789130806922913e-02 -1.684969365596771240e-01 3.680120706558227539e-01 2.911753952503204346e-01 -5.473493933677673340e-01 3.317128121852874756e-01 -1.468419283628463745e-01
-2.028957754373550415e-02 -2.268021851778030396e-01 -2.667368352413177490e-01 -5.056874826550483704e-02 1.781905591487884521e-01 -8.198467493057250977e-01 9.530732780694961548e-02 -4.018199741840362549e-01
5.853429436683654785e-01 -4.358075261116027832e-01 -3.450213074684143066e-01 1.875319927930831909e-01 2.844059169292449951e-01 -4.420922994613647461e-01 4.336886480450630188e-02 -1.871476471424102783e-01
1.225517541170120239e-01 -2.132617831230163574e-01 -4.253083765506744385e-01 -6.043337583541870117e-01 -2.754853367805480957e-01 -4.620729982852935791e-01 8.342146128416061401e-02 -3.114986419677734375e-01
5.066577196121215820e-01 -3.746532797813415527e-01 -4.489696025848388672e-01 2.289873957633972168e-01 -1.526260823011398315e-01 -1.299926638603210449e-01 -4.792327284812927246e-01 -2.811890840530395508e-01
1.325421128422021866e-02 -2.929068207740783691e-01 4.108046367764472961e-02 -1.577920019626617432e-01 4.740002751350402832e-01 -4.034331738948822021e-01 3.972935676574707031e-01 -5.849505662918090820e-01
-1.343734562397003174e-01 3.316540122032165527e-01 -4.549784958362579346e-01 1.478013992309570312e-01 1.664179563522338867e-01 -4.329646229743957520e-01 -4.432781934738159180e-01 -4.810923337936401367e-01
6.566904187202453613e-01 -3.981372416019439697e-01 -4.257843196392059326e-01 1.705226451158523560e-01 -3.974959254264831543e-02 -3.909804522991180420e-01 -2.131371051073074341e-01 -9.812606731429696083e-04
5.344220623373985291e-02 -5.660529732704162598e-01 -2.924083471298217773e-01 1.005827412009239197e-01 -6.835027039051055908e-02 -7.133040428161621094e-01 -1.399102658033370972e-01 -2.192241102457046509e-01
2.481348253786563873e-02 -8.129696547985076904e-02 -5.987994074821472168e-01 4.589867889881134033e-01 -1.042659804224967957e-01 -3.697676062583923340e-01 1.026376634836196899e-01 -5.151810646057128906e-01
3.908540904521942139e-01 1.446584761142730713e-01 -4.903657734394073486e-01 4.460908174514770508e-01 2.743786871433258057e-01 -5.274502635002136230e-01 1.794780939817428589e-01 -3.393457829952239990e-02
2.835979759693145752e-01 3.470351696014404297e-01 -1.173310503363609314e-01 -1.088719964027404785e-01 5.541559457778930664e-01 1.983600109815597534e-02 2.735094428062438965e-01 -6.254832148551940918e-01
4.297353029251098633e-01 -1.297049969434738159e-01 1.449251174926757812e-02 -1.888416707515716553e-01 2.944869101047515869e-01 -5.138569474220275879e-01 5.087553262710571289e-01 -3.911895453929901123e-01
-7.382030785083770752e-02 -2.390834987163543701e-01 -6.727075576782226562e-01 1.071882694959640503e-01 -1.556944549083709717e-01 -2.013606727123260498e-01 -1.284233182668685913e-01 -6.261671781539916992e-01
6.648101657629013062e-02 -1.508872658014297485e-01 -5.435141324996948242e-01 3.905512094497680664e-01 -1.134103685617446899e-01 -4.152145385742187500e-01 2.349559962749481201e-01 -5.332973003387451172e-01
2.017896920442581177e-01 4.786812067031860352e-01 -5.932344198226928711e-01 2.759517431259155273e-01 3.014379143714904785e-01 -4.181050881743431091e-02 4.807117208838462830e-02 -4.551319181919097900e-01
2.366267740726470947e-01 -7.416259497404098511e-02 -1.333509087562561035e-01 -4.205801486968994141e-01 2.580053210258483887e-01 -2.177790403366088867e-01 4.376321434974670410e-01 -6.620582938194274902e-01
-6.198984012007713318e-02 -2.325267195701599121e-01 -2.536363601684570312e-01 -5.246159434318542480e-01 3.459653556346893311e-01 -3.484076261520385742e-01 3.537585735321044922e-01 -4.861176311969757080e-01
3.831631839275360107e-01 -3.588759899139404297e-01 -1.681715250015258789e-01 -3.473594784736633301e-01 -2.638772428035736084e-01 -2.994679212570190430e-01 -3.720350563526153564e-01 -5.270023345947265625e-01
1.848961114883422852e-01 9.969441592693328857e-02 2.168211527168750763e-02 -1.709536015987396240e-01 -1.430871188640594482e-01 -2.093526870012283325e-01 2.829762101173400879e-01 -8.841952085494995117e-01
-3.024538457393646240e-01 -7.569166272878646851e-02 -7.940778732299804688e-01 8.152562379837036133e-02 1.580022275447845459e-01 -4.062644541263580322e-01 2.056139893829822540e-02 -2.741314768791198730e-01
5.218819975852966309e-01 2.662839293479919434e-01 -2.983078956604003906e-01 1.835726499557495117e-01 1.577761918306350708e-01 1.596346646547317505e-01 7.386896014213562012e-02 -6.915289163589477539e-01
4.077662825584411621e-01 -7.417095452547073364e-02 -5.267464518547058105e-01 -2.294188141822814941e-01 5.597173795104026794e-02 -4.083410501480102539e-01 5.275946259498596191e-01 -2.233810722827911377e-01
4.290074110031127930e-01 -2.256843149662017822e-01 -2.577262222766876221e-01 4.708060920238494873e-01 -1.428247615694999695e-02 -6.409426927566528320e-01 9.944031387567520142e-02 -2.367239147424697876e-01
4.703492224216461182e-01 -1.680728495121002197e-01 -1.703120917081832886e-01 1.891739070415496826e-01 9.937959164381027222e-02 -7.708484530448913574e-01 2.396772950887680054e-01 -1.555679440498352051e-01
3.740118741989135742e-01 -2.677806317806243896e-01 -1.171335130929946899e-01 -1.537564396858215332e-01 -3.341269493103027344e-01 -6.757876873016357422e-01 -3.687235340476036072e-02 -4.258617162704467773e-01
5.449198484420776367e-01 -9.949798882007598877e-02 -3.011707067489624023e-01 5.768530964851379395e-01 3.679296076297760010e-01 -1.843553632497787476e-01 7.024209946393966675e-02 -3.088788390159606934e-01
-1.152661517262458801e-01 -9.817491285502910614e-03 -5.233007073402404785e-01 3.792856931686401367e-01 -1.867464333772659302e-01 -3.443155884742736816e-01 -2.666816487908363342e-02 -6.440320014953613281e-01
-1.721048057079315186e-01 1.203054264187812805e-01 -6.077490448951721191e-01 -2.699841856956481934e-01 3.555308282375335693e-01 -2.315660268068313599e-01 -4.829973578453063965e-01 -3.167725205421447754e-01
2.781626880168914795e-01 -1.327738761901855469e-01 -6.578231453895568848e-01 -7.810787111520767212e-02 3.505464494228363037e-01 1.335718035697937012e-01 -5.081893205642700195e-01 -2.591986954212188721e-01
3.590253889560699463e-01 -7.465600967407226562e-01 -2.089759856462478638e-01 1.984676532447338104e-02 1.618894338607788086e-01 -2.519182264804840088e-01 -2.105051577091217041e-01 -3.683755993843078613e-01
1.589714139699935913e-01 -3.083406388759613037e-01 -1.992943286895751953e-01 -2.662773132324218750e-01 -3.612240850925445557e-01 -5.399730205535888672e-01 -2.534398138523101807e-01 -5.317395329475402832e-01
6.252868175506591797e-01 -3.152195513248443604e-01 -3.713476657867431641e-01 1.093593165278434753e-01 -9.219788014888763428e-02 -5.598780512809753418e-01 -1.608310192823410034e-01 1.093794479966163635e-01
2.232156991958618164e-01 2.365616410970687866e-01 -3.109378740191459656e-02 8.972074091434478760e-02 1.077153682708740234e-01 -5.171095728874206543e-01 -5.986458063125610352e-01 -4.978101849555969238e-01
2.096054553985595703e-01 -5.508598089218139648e-01 -2.597760260105133057e-01 5.217852443456649780e-02 -5.636385455727577209e-02 -7.008990049362182617e-01 -1.992373466491699219e-01 -2.197291702032089233e-01
3.156678378582000732e-01 -4.344325885176658630e-02 -5.203121304512023926e-01 -3.322301805019378662e-01 4.429679811000823975e-01 -3.997391462326049805e-01 3.917158544063568115e-01 8.894900977611541748e-02
5.261644124984741211e-01 1.098817214369773865e-01 -5.430812239646911621e-01 1.671964377164840698e-01 1.653772294521331787e-01 -2.766619026660919189e-01 4.871237874031066895e-01 -2.168041169643402100e-01
3.983878493309020996e-01 2.749603986740112305e-01 -2.172013223171234131e-01 -1.946222782135009766e-01 5.722338557243347168e-01 -3.697136044502258301e-01 -4.587316215038299561e-01 -7.781627029180526733e-02
5.644641518592834473e-01 9.665347635746002197e-02 -1.102700605988502502e-01 -4.743690788745880127e-01 1.898387670516967773e-01 -5.461547374725341797e-01 2.763919830322265625e-01 -1.553595513105392456e-01
4.182311594486236572e-01 -4.840727150440216064e-01 3.136751055717468262e-02 -3.715688288211822510e-01 6.481869518756866455e-02 -4.795432090759277344e-01 3.717608377337455750e-02 -4.649339914321899414e-01
3.430368900299072266e-01 -1.190733313560485840e-01 7.231259346008300781e-02 8.684992045164108276e-02 1.564700007438659668e-01 -8.604996204376220703e-01 2.718453109264373779e-01 -1.285802274942398071e-01
7.334862351417541504e-01 -5.442965626716613770e-01 -1.870637834072113037e-01 -8.856396377086639404e-02 7.819215953350067139e-02 -2.408795207738876343e-01 3.995814174413681030e-02 -2.391005903482437134e-01
