# Supplementary material for: Where is your field going? A machine learning approach to study the relative motion of the domains of physics
Source: PLoS One. 2020 Jun 18;15(6):e0233997. doi: 10.1371/journal.pone.0233997 (PMC7302634; doi:10.1371/journal.pone.0233997)
Supplement: S14 Data — (ZIP) [file pone.0233997.s014.zip › 13/Pacs4Run_13_VS_500_embeddings1994-1998ED8.txt]

-1.412147134542465210e-01 -2.844834141433238983e-02 7.600727081298828125e-01 5.020349025726318359e-01 1.243631243705749512e-01 2.748607993125915527e-01 1.049508601427078247e-01 -2.178765833377838135e-01
-7.378458045423030853e-03 3.363740742206573486e-01 -1.039578244090080261e-01 3.612035810947418213e-01 2.953672111034393311e-01 7.205079197883605957e-01 2.685176134109497070e-01 -2.589355707168579102e-01
-6.956308484077453613e-01 1.070221364498138428e-01 1.492437124252319336e-01 5.501381158828735352e-01 5.933572724461555481e-02 1.672153621912002563e-01 3.729313910007476807e-01 -9.570222347974777222e-02
-1.394528001546859741e-01 4.741071462631225586e-01 3.958151638507843018e-01 2.860934436321258545e-01 7.710146158933639526e-02 6.078549623489379883e-01 -2.858670055866241455e-01 2.451610714197158813e-01
-2.194411158561706543e-01 3.461635708808898926e-01 2.769760787487030029e-01 5.469427704811096191e-01 7.358973473310470581e-02 4.619675874710083008e-01 -4.003641605377197266e-01 -2.775488495826721191e-01
-4.163411259651184082e-01 3.654653429985046387e-01 3.494890332221984863e-01 -3.011584095656871796e-02 4.681185260415077209e-02 4.372916519641876221e-01 6.130056977272033691e-01 2.923318929970264435e-02
-7.054105401039123535e-01 4.476621001958847046e-02 3.680014014244079590e-01 4.588578641414642334e-01 -8.432664722204208374e-02 3.311050236225128174e-01 1.269614547491073608e-01 -1.468185931444168091e-01
3.133285939693450928e-01 5.978886485099792480e-01 3.756236433982849121e-01 3.387541770935058594e-01 1.086385846138000488e-01 4.248560667037963867e-01 -3.025635182857513428e-01 -6.824425607919692993e-02
-9.410884231328964233e-02 4.686429798603057861e-01 1.913717091083526611e-01 2.624704539775848389e-01 -2.405315786600112915e-01 6.048029065132141113e-01 1.605270355939865112e-01 -4.653950333595275879e-01
-3.697806298732757568e-01 5.149120092391967773e-01 1.692844629287719727e-01 5.812229514122009277e-01 -3.237022161483764648e-01 -4.991847276687622070e-02 3.463094234466552734e-01 -6.667312979698181152e-02
-8.614975214004516602e-02 2.581725418567657471e-01 5.275012925267219543e-02 6.886453628540039062e-01 -2.774957120418548584e-01 3.570668995380401611e-01 4.851009547710418701e-01 9.532494097948074341e-02
-4.829548895359039307e-01 3.089615404605865479e-01 4.746565520763397217e-01 3.145008683204650879e-01 -2.366452813148498535e-01 3.560248315334320068e-01 -2.718353569507598877e-01 -3.007298707962036133e-01
-2.357744425535202026e-01 1.118981987237930298e-01 2.794688344001770020e-01 4.348954856395721436e-01 -6.961024552583694458e-02 1.528903394937515259e-01 6.849312782287597656e-01 4.090237915515899658e-01
-7.379103302955627441e-01 4.686702042818069458e-02 2.994827032089233398e-01 5.116601586341857910e-01 1.023791432380676270e-01 5.575161799788475037e-02 2.681324183940887451e-01 -1.277543604373931885e-01
-3.871269524097442627e-02 1.613121777772903442e-01 1.128389034420251846e-02 4.563966989517211914e-01 -3.979729488492012024e-02 1.420060098171234131e-01 6.742484569549560547e-01 -5.363708138465881348e-01
1.346007883548736572e-01 2.735199630260467529e-01 2.303352057933807373e-01 3.647078573703765869e-01 -3.741289973258972168e-01 7.933010160923004150e-02 6.057301759719848633e-01 -4.558820724487304688e-01
-2.644748985767364502e-01 3.844322562217712402e-01 4.580869898200035095e-02 6.047065854072570801e-01 -1.960111707448959351e-01 3.194085359573364258e-01 5.097360014915466309e-01 1.192615777254104614e-01
-9.421513974666595459e-02 1.369893550872802734e-01 2.486255317926406860e-01 4.804078638553619385e-01 5.008874535560607910e-01 9.191013127565383911e-02 1.132640242576599121e-02 -6.482954025268554688e-01
-4.860503226518630981e-02 3.068571686744689941e-01 1.762458086013793945e-01 7.057820558547973633e-01 4.116016030311584473e-01 -1.806562393903732300e-01 1.585614122450351715e-02 -4.147061109542846680e-01
6.791285425424575806e-02 1.990678012371063232e-01 2.806920111179351807e-01 4.803413152694702148e-01 -1.152492314577102661e-02 7.058935761451721191e-01 -1.085318624973297119e-01 3.688446879386901855e-01
1.406112760305404663e-01 3.031179010868072510e-01 2.113599032163619995e-01 2.234040498733520508e-01 2.404212951660156250e-02 8.421714305877685547e-01 2.729229629039764404e-01 9.720060229301452637e-02
3.838772475719451904e-01 1.268352568149566650e-01 6.281996965408325195e-01 2.221030294895172119e-01 4.745056107640266418e-02 1.209023222327232361e-01 -1.422030269168317318e-03 -6.129563450813293457e-01
-5.984287336468696594e-02 3.480234146118164062e-01 5.027174577116966248e-02 5.481829643249511719e-01 -2.519900500774383545e-01 5.524017810821533203e-01 2.949795126914978027e-01 -3.414779305458068848e-01
-3.246448934078216553e-01 2.773622870445251465e-01 2.753650546073913574e-01 7.448012232780456543e-01 1.805036514997482300e-01 -2.000247687101364136e-01 -1.418361514806747437e-01 -3.072656393051147461e-01
-8.148010820150375366e-03 -2.532361447811126709e-01 1.830858439207077026e-01 6.415012478828430176e-01 -3.335805237293243408e-01 2.518807947635650635e-01 3.897753059864044189e-01 -4.051125347614288330e-01
-4.342289268970489502e-01 3.574984967708587646e-01 9.963559359312057495e-02 6.487663388252258301e-01 4.409157037734985352e-01 -1.209565326571464539e-01 2.602309174835681915e-02 -2.076074779033660889e-01
7.663482800126075745e-03 5.789670348167419434e-01 -1.305680125951766968e-01 6.442950963973999023e-01 4.821996763348579407e-02 2.942631542682647705e-01 3.493317365646362305e-01 -1.470563411712646484e-01
1.357035040855407715e-01 1.249506324529647827e-01 8.412808775901794434e-01 3.185006678104400635e-01 -8.257335051894187927e-03 -2.217999696731567383e-01 -3.272174671292304993e-02 -3.262538015842437744e-01
-1.208812445402145386e-01 -2.826920747756958008e-01 3.040184676647186279e-01 7.563822865486145020e-01 3.857632875442504883e-01 -6.253452040255069733e-03 -6.447581574320793152e-03 -3.033766746520996094e-01
3.375307098031044006e-02 1.742307096719741821e-01 3.081911057233810425e-02 7.529896497726440430e-01 -2.799739539623260498e-01 1.115411520004272461e-01 3.110509216785430908e-01 -4.614996016025543213e-01
2.002158910036087036e-01 9.374099783599376678e-03 1.208121627569198608e-01 4.257538616657257080e-01 -5.300470441579818726e-02 6.442810893058776855e-01 5.850970149040222168e-01 6.097194179892539978e-02
1.672640591859817505e-01 3.197175860404968262e-01 9.953988343477249146e-02 4.575964808464050293e-01 -1.305174082517623901e-01 6.674848198890686035e-01 3.529763221740722656e-01 2.516692876815795898e-01
-2.722884416580200195e-01 2.732298672199249268e-01 6.178221479058265686e-02 7.568545341491699219e-01 -2.273674309253692627e-01 8.572094142436981201e-02 4.622795581817626953e-01 4.256965965032577515e-02
3.361962437629699707e-01 3.694777190685272217e-01 1.435408741235733032e-01 2.240468114614486694e-01 -4.597972333431243896e-02 5.908963084220886230e-01 5.432837605476379395e-01 -1.822841316461563110e-01
-4.022402763366699219e-01 2.209577113389968872e-01 1.637230068445205688e-01 3.576015681028366089e-02 3.375132381916046143e-01 4.547277390956878662e-01 6.582255959510803223e-01 -8.569162338972091675e-02
-3.688955008983612061e-01 5.424179434776306152e-01 1.505047976970672607e-01 6.766610741615295410e-01 -1.597638726234436035e-01 5.940184369683265686e-02 -1.858932822942733765e-01 -1.598992198705673218e-01
5.564036220312118530e-02 6.013744473457336426e-01 -6.158340349793434143e-02 3.995887339115142822e-01 8.581759780645370483e-02 3.933497369289398193e-01 5.448655486106872559e-01 -1.132340878248214722e-01
1.301827728748321533e-01 6.708714179694652557e-03 2.408147901296615601e-01 6.630169153213500977e-01 5.206466913223266602e-01 -1.655008494853973389e-01 2.900536954402923584e-01 -3.206705451011657715e-01
-1.523809880018234253e-01 5.864157676696777344e-01 -1.353728026151657104e-02 2.676774263381958008e-01 1.289206296205520630e-01 4.096602797508239746e-01 5.742091536521911621e-01 -2.165731638669967651e-01
3.081672489643096924e-01 1.989986188709735870e-02 7.273744791746139526e-03 4.953593909740447998e-01 5.055534467101097107e-02 5.893011093139648438e-01 5.539828538894653320e-01 4.974361881613731384e-02
-1.783383265137672424e-02 4.127211570739746094e-01 3.366842269897460938e-01 4.115212559700012207e-01 4.938019216060638428e-01 -6.904549151659011841e-02 7.634930312633514404e-02 -5.405556559562683105e-01
1.118299290537834167e-01 1.961734592914581299e-01 2.971985638141632080e-01 2.410002797842025757e-02 3.145384415984153748e-02 4.217353463172912598e-01 8.243464231491088867e-01 -4.129323363304138184e-02
4.408049397170543671e-03 1.852292567491531372e-01 1.151595339179039001e-01 3.439038693904876709e-01 -1.764011383056640625e-01 7.809876203536987305e-01 2.464006841182708740e-01 -3.638224005699157715e-01
-3.249125778675079346e-01 2.451015561819076538e-01 8.290129154920578003e-02 6.493697315454483032e-02 3.373163938522338867e-01 5.709536671638488770e-01 5.753641128540039062e-01 -2.290266305208206177e-01
6.452189385890960693e-02 4.869316220283508301e-01 -9.709097445011138916e-02 6.827233433723449707e-01 -1.289696246385574341e-01 2.388330250978469849e-01 3.681775927543640137e-01 -2.719696462154388428e-01
2.263993211090564728e-02 6.288906335830688477e-01 -1.197024900466203690e-02 4.138785004615783691e-01 -2.056043967604637146e-02 4.928838908672332764e-01 3.988122344017028809e-01 -1.735990792512893677e-01
-1.998797431588172913e-02 5.038478374481201172e-01 -5.348875746130943298e-02 5.625993609428405762e-01 -1.317638605833053589e-01 4.512168467044830322e-01 3.503981530666351318e-01 -2.874396145343780518e-01
-6.515998393297195435e-02 4.193066656589508057e-01 9.100514650344848633e-02 3.608356714248657227e-01 -1.805434525012969971e-01 6.452875733375549316e-01 1.555310189723968506e-01 -4.563662707805633545e-01
-2.511017918586730957e-01 4.951652884483337402e-01 2.362985759973526001e-01 3.591232895851135254e-01 -3.219943344593048096e-01 4.063761532306671143e-01 4.755627810955047607e-01 1.094122081995010376e-01
1.957883983850479126e-01 3.078216612339019775e-01 2.253896594047546387e-01 1.569251865148544312e-01 1.581336744129657745e-02 7.843879461288452148e-01 3.838824927806854248e-01 1.691343039274215698e-01
-1.478274613618850708e-01 -1.410505473613739014e-01 6.299871206283569336e-02 5.467563271522521973e-01 -1.030361205339431763e-01 4.027305841445922852e-01 2.420712411403656006e-01 -6.511018276214599609e-01
-1.042936518788337708e-01 1.059186235070228577e-01 7.752443552017211914e-01 4.779223818331956863e-03 2.784763872623443604e-01 -4.538973793387413025e-03 2.209426760673522949e-01 -5.004919171333312988e-01
-2.052783071994781494e-01 8.296816051006317139e-02 3.320176005363464355e-01 2.386212497949600220e-01 -9.019324928522109985e-02 3.995530903339385986e-01 7.719499468803405762e-01 1.418346911668777466e-01
-9.411440789699554443e-02 7.515517473220825195e-01 4.755401015281677246e-01 -1.238443073816597462e-03 2.430040985345840454e-01 2.605328261852264404e-01 6.287033110857009888e-02 2.632329761981964111e-01
-1.714056432247161865e-01 2.575611174106597900e-01 1.247928515076637268e-01 3.106478452682495117e-01 -1.175451725721359253e-01 7.797766923904418945e-01 2.101423144340515137e-01 -3.552164137363433838e-01
-7.836688309907913208e-02 -3.264236450195312500e-02 8.952464461326599121e-01 1.819351166486740112e-01 7.863004505634307861e-02 2.006849087774753571e-02 -1.299104392528533936e-01 -3.671028017997741699e-01
-7.499338984489440918e-01 1.570172309875488281e-01 4.500831663608551025e-01 3.250161111354827881e-01 -1.244763359427452087e-01 2.631430923938751221e-01 -1.986456289887428284e-02 -1.400042325258255005e-01
-6.557908058166503906e-01 4.011752307415008545e-01 3.242360055446624756e-01 4.479022026062011719e-01 1.582677103579044342e-02 1.474548131227493286e-01 9.336822479963302612e-02 -2.693330645561218262e-01
1.790949702262878418e-01 7.766675949096679688e-02 2.805808186531066895e-01 6.166833639144897461e-01 6.700589656829833984e-01 -5.054211243987083435e-02 1.923635974526405334e-02 -2.257554233074188232e-01
-1.484477669000625610e-01 8.378150314092636108e-02 3.095765113830566406e-01 2.707307934761047363e-01 7.121080756187438965e-01 -7.846944034099578857e-02 3.587355017662048340e-01 -3.998305797576904297e-01
2.902428209781646729e-01 3.176136314868927002e-01 6.472238153219223022e-02 3.760777115821838379e-01 7.803441584110260010e-02 7.919589877128601074e-01 1.870899796485900879e-01 3.108285553753376007e-02
-7.399381399154663086e-01 2.172574549913406372e-01 4.621168375015258789e-01 8.571425825357437134e-02 1.544091403484344482e-01 3.109356760978698730e-01 2.493430376052856445e-01 4.118941351771354675e-02
-1.514118611812591553e-01 2.336677163839340210e-01 1.186966225504875183e-01 2.522102892398834229e-01 1.242990121245384216e-01 3.934812843799591064e-01 7.962443828582763672e-01 2.012269049882888794e-01
-6.921187043190002441e-01 6.084303185343742371e-02 1.088321805000305176e-01 6.524969935417175293e-01 5.126966163516044617e-02 1.248313188552856445e-01 2.014523744583129883e-01 -1.444949507713317871e-01
-3.672990500926971436e-01 -2.588393688201904297e-01 7.186051607131958008e-01 2.738984823226928711e-01 -6.248316913843154907e-02 3.678924143314361572e-01 1.112072393298149109e-01 2.346564531326293945e-01
-5.006189942359924316e-01 4.005108773708343506e-01 2.631559669971466064e-01 -1.345144584774971008e-02 3.338674604892730713e-01 4.509963393211364746e-01 4.402777850627899170e-01 1.040670275688171387e-01
2.017110139131546021e-01 2.107728272676467896e-01 1.585002690553665161e-01 7.100437879562377930e-01 4.953651428222656250e-01 -1.326921880245208740e-01 1.538781076669692993e-01 -3.145326077938079834e-01
1.618629842996597290e-01 5.959794521331787109e-01 1.332195550203323364e-01 2.700773775577545166e-01 -2.429642714560031891e-03 2.822583019733428955e-01 6.470045447349548340e-01 1.721317768096923828e-01
-2.472529374063014984e-02 -3.003389835357666016e-01 1.994176506996154785e-01 7.804872393608093262e-01 3.709792792797088623e-01 3.082966804504394531e-01 -1.468739062547683716e-01 -7.754454016685485840e-02
3.438777625560760498e-01 -1.511508971452713013e-01 7.547841668128967285e-01 2.383782118558883667e-01 -8.002752810716629028e-02 -6.635912507772445679e-02 3.358199298381805420e-01 -3.298412859439849854e-01
3.145920336246490479e-01 1.981404572725296021e-01 1.101420074701309204e-01 3.715724349021911621e-01 2.945503778755664825e-02 8.216763138771057129e-01 1.864572465419769287e-01 2.809007838368415833e-02
2.090500742197036743e-01 -2.061914838850498199e-02 8.181503415107727051e-01 2.415990233421325684e-01 -2.055927515029907227e-01 2.587856650352478027e-01 4.147635027766227722e-02 3.423070907592773438e-01
-1.099839806556701660e-02 8.039049506187438965e-01 1.844387054443359375e-01 4.380692839622497559e-01 1.824744641780853271e-01 1.459915284067392349e-02 1.526486575603485107e-01 2.662363946437835693e-01
-4.435587674379348755e-03 2.716412544250488281e-01 3.582167327404022217e-01 4.395582377910614014e-01 4.837476909160614014e-01 -2.128670662641525269e-01 3.045844733715057373e-01 -4.822499752044677734e-01
-6.917749047279357910e-01 4.087673127651214600e-02 5.135772824287414551e-01 4.423651993274688721e-01 -1.574681252241134644e-01 7.197774946689605713e-02 1.701692938804626465e-01 -3.732472285628318787e-02
-1.570165455341339111e-01 -2.078369557857513428e-01 3.459634482860565186e-01 8.055511713027954102e-01 3.490676879882812500e-01 8.790980279445648193e-02 -1.175095289945602417e-01 1.419903635978698730e-01
-4.474362730979919434e-01 -1.476598232984542847e-01 4.332531690597534180e-01 3.783949017524719238e-01 1.423334479331970215e-01 2.285638153553009033e-01 4.634794592857360840e-01 3.997413218021392822e-01
-3.300782740116119385e-01 3.836311027407646179e-02 2.676117718219757080e-01 5.556617379188537598e-01 7.284952700138092041e-02 2.065972052514553070e-02 5.954888463020324707e-01 3.858237862586975098e-01
2.421662397682666779e-02 5.532616972923278809e-01 -8.110176771879196167e-02 4.220672249794006348e-01 2.177789658308029175e-01 3.675785958766937256e-01 5.706738829612731934e-01 1.966008916497230530e-02
-2.268915772438049316e-01 -3.144743442535400391e-01 1.994197815656661987e-01 4.956053495407104492e-01 2.751013636589050293e-01 3.765788078308105469e-01 4.252676963806152344e-01 4.072939455509185791e-01
1.379108428955078125e-01 3.345084190368652344e-01 7.573461532592773438e-01 3.309150040149688721e-01 -3.095026612281799316e-01 1.354920957237482071e-02 4.533592984080314636e-02 2.966075241565704346e-01
-4.455846920609474182e-02 5.157734155654907227e-01 5.561528801918029785e-01 9.857323020696640015e-02 3.386175632476806641e-01 -7.836508750915527344e-02 1.109127327799797058e-01 -5.290226340293884277e-01
-1.238898634910583496e-01 -2.283840179443359375e-01 4.635456800460815430e-01 4.166727364063262939e-01 -2.356918305158615112e-01 6.951511502265930176e-01 -4.071040824055671692e-02 5.964981392025947571e-02
-5.780531167984008789e-01 -3.162847424391657114e-04 4.540597498416900635e-01 1.277042329311370850e-01 2.749699354171752930e-01 3.258907496929168701e-01 4.534319341182708740e-01 2.365630120038986206e-01
1.795158535242080688e-01 1.329732090234756470e-01 7.865559458732604980e-01 2.095892727375030518e-01 3.847357928752899170e-01 -3.069149143993854523e-02 -6.916333734989166260e-02 -3.657145500183105469e-01
-6.756414175033569336e-01 -2.103064805269241333e-01 2.478544861078262329e-01 4.098778963088989258e-01 2.192910015583038330e-01 4.635503590106964111e-01 1.194236241281032562e-02 -8.208713680505752563e-02
-2.338384985923767090e-01 1.967089325189590454e-01 1.370919048786163330e-01 2.831746041774749756e-01 1.722923070192337036e-01 1.211823970079421997e-01 8.711010813713073730e-01 6.675537675619125366e-02
-3.380170762538909912e-01 3.870576620101928711e-02 6.235010623931884766e-01 2.121596485376358032e-01 4.970987737178802490e-01 -7.386245578527450562e-02 5.488269776105880737e-02 -4.414815902709960938e-01
-2.064228057861328125e-01 -2.398657351732254028e-01 2.639742791652679443e-01 3.124935925006866455e-01 2.935214713215827942e-02 4.911792874336242676e-01 6.993743777275085449e-01 -3.572470694780349731e-02
1.545476466417312622e-01 4.645990133285522461e-01 -7.733327150344848633e-02 5.495728254318237305e-01 3.705899789929389954e-02 4.261843860149383545e-01 5.171428322792053223e-01 -4.253047332167625427e-02
2.508862018585205078e-01 4.995245933532714844e-01 6.108174473047256470e-02 4.191331267356872559e-01 -1.219092383980751038e-01 5.174045562744140625e-01 4.636487960815429688e-01 1.028991565108299255e-01
-1.905769556760787964e-01 7.224093079566955566e-01 2.517372965812683105e-01 -9.829910844564437866e-02 2.644433677196502686e-01 4.272124469280242920e-01 3.404178321361541748e-01 -2.111418731510639191e-02
-1.261158585548400879e-01 1.718917340040206909e-01 1.791981309652328491e-01 5.943858623504638672e-01 -3.684090077877044678e-01 2.066437155008316040e-01 6.231628060340881348e-01 4.881383106112480164e-02
2.550522424280643463e-02 2.971504628658294678e-01 4.807223081588745117e-01 1.326312571763992310e-01 6.681618690490722656e-01 -1.267472803592681885e-01 3.265615999698638916e-01 -3.053173422813415527e-01
-6.054412722587585449e-01 1.218607500195503235e-01 4.498928487300872803e-01 2.756181061267852783e-01 -3.461915552616119385e-01 3.204698562622070312e-01 1.371595263481140137e-01 -3.144194781780242920e-01
8.625198900699615479e-02 3.323260843753814697e-01 5.059961676597595215e-01 2.795839905738830566e-01 4.870638847351074219e-01 -1.767518967390060425e-01 2.158357650041580200e-01 -4.825588762760162354e-01
1.418454945087432861e-01 4.055415689945220947e-01 1.470641195774078369e-01 3.785116672515869141e-01 -2.953822612762451172e-01 6.996238231658935547e-02 6.427440047264099121e-01 -3.811188638210296631e-01
-3.467886745929718018e-01 -3.844579160213470459e-01 6.711008548736572266e-01 4.171954691410064697e-01 -1.642040014266967773e-01 2.832948863506317139e-01 -1.761852530762553215e-03 1.671067439019680023e-02
-9.053724259138107300e-02 3.235750198364257812e-01 2.999541163444519043e-02 2.038077861070632935e-01 1.351579874753952026e-01 7.747028470039367676e-01 3.532598018646240234e-01 -3.184969723224639893e-01
-5.129653811454772949e-01 1.367039084434509277e-01 3.505480885505676270e-01 1.436603218317031860e-01 3.377210497856140137e-01 2.357330471277236938e-01 5.593054294586181641e-01 3.036583065986633301e-01
4.201346933841705322e-01 1.236402615904808044e-01 4.602821767330169678e-01 5.554675459861755371e-01 4.819833636283874512e-01 -2.207818925380706787e-01 8.119443804025650024e-02 1.227539218962192535e-02
1.096400246024131775e-01 3.978049457073211670e-01 2.986460626125335693e-01 4.156645834445953369e-01 5.751298069953918457e-01 -1.485820710659027100e-01 1.586877554655075073e-01 -4.355813860893249512e-01
-1.221533305943012238e-02 3.363061547279357910e-01 2.132694125175476074e-01 7.716161608695983887e-01 -1.163693815469741821e-01 2.627930343151092529e-01 -3.000363707542419434e-01 2.706473469734191895e-01
5.270733311772346497e-02 3.049818277359008789e-01 9.853295981884002686e-02 3.233873546123504639e-01 -1.463560014963150024e-01 7.112550735473632812e-01 4.173514246940612793e-01 -2.973781526088714600e-01
-6.929440423846244812e-03 6.027109026908874512e-01 5.011539161205291748e-02 5.665517449378967285e-01 -2.812088429927825928e-01 1.817790865898132324e-01 4.368785619735717773e-01 -1.010643988847732544e-01
2.475176751613616943e-01 2.793154120445251465e-01 -3.174946829676628113e-02 5.260804295539855957e-01 -4.869290813803672791e-02 6.262471675872802734e-01 4.115791320800781250e-01 -1.378227621316909790e-01
-3.136563301086425781e-01 1.540787983685731888e-02 1.928087770938873291e-01 7.222693562507629395e-01 5.852059721946716309e-01 2.670929534360766411e-03 -7.733992766588926315e-03 8.902871049940586090e-04
-1.617239862680435181e-01 7.020874619483947754e-01 9.031575173139572144e-02 3.174058496952056885e-01 3.368215262889862061e-01 2.252607345581054688e-01 3.838027417659759521e-01 2.460071891546249390e-01
-1.652202010154724121e-01 2.186602167785167694e-02 2.902503609657287598e-01 8.180413842201232910e-01 3.902019262313842773e-01 7.229897379875183105e-02 -2.163629978895187378e-01 1.203727051615715027e-01
7.240924984216690063e-02 1.587742120027542114e-01 4.038853645324707031e-01 3.322727680206298828e-01 -7.198917865753173828e-02 7.906245589256286621e-01 -4.250134155154228210e-02 2.528698742389678955e-01
1.542987972497940063e-01 4.885895550251007080e-01 2.738715112209320068e-01 6.652624607086181641e-01 2.512690126895904541e-01 -2.310747839510440826e-02 -3.065890371799468994e-01 -2.494503855705261230e-01
-1.350248605012893677e-01 7.211962342262268066e-02 1.239648088812828064e-01 6.016514897346496582e-01 -9.758036583662033081e-02 1.146573275327682495e-01 7.380281686782836914e-01 1.784981042146682739e-01
-3.577853441238403320e-01 1.022754833102226257e-01 3.523818552494049072e-01 3.946180939674377441e-01 9.611889719963073730e-02 -6.250718608498573303e-03 5.806876420974731445e-01 4.849299490451812744e-01
3.699088096618652344e-01 5.302416086196899414e-01 4.603971540927886963e-01 3.621724843978881836e-01 1.618441641330718994e-01 2.302785664796829224e-01 -1.524621248245239258e-01 3.693379163742065430e-01
1.922048777341842651e-01 4.202580824494361877e-02 1.073203831911087036e-01 5.388235449790954590e-01 -1.876381784677505493e-01 1.574932634830474854e-01 6.661450862884521484e-01 -3.945643007755279541e-01
-4.849542304873466492e-02 9.482670575380325317e-02 1.944017708301544189e-01 4.224592149257659912e-01 -3.085795342922210693e-01 3.889954090118408203e-01 4.248186051845550537e-01 -5.876925587654113770e-01
2.499224841594696045e-01 2.081051915884017944e-01 6.895269751548767090e-01 2.122597247362136841e-01 -1.664819717407226562e-01 -1.520362496376037598e-01 3.009407222270965576e-01 -4.820091426372528076e-01
-1.585745997726917267e-02 7.793968319892883301e-01 4.733752608299255371e-01 7.998849451541900635e-02 2.105403244495391846e-01 1.912620961666107178e-01 -1.207145047374069691e-03 2.844241559505462646e-01
-1.080891583114862442e-03 -1.549417227506637573e-01 6.215101480484008789e-01 5.809967517852783203e-01 4.703722000122070312e-01 -1.248603016138076782e-01 -1.231455728411674500e-01 -1.244134455919265747e-02
-2.613991312682628632e-02 5.558701753616333008e-01 1.077275276184082031e-01 2.461694329977035522e-01 2.188851982355117798e-01 3.462525010108947754e-01 6.052144169807434082e-01 2.898870110511779785e-01
-1.409378945827484131e-01 1.203081309795379639e-01 3.910875320434570312e-01 1.138525977730751038e-01 -1.031083092093467712e-01 3.468784093856811523e-01 8.123850822448730469e-01 -9.394117444753646851e-02
1.332761794328689575e-01 6.226558089256286621e-01 -6.893388181924819946e-02 5.593973994255065918e-01 -6.862504035234451294e-02 2.486456632614135742e-01 4.241610467433929443e-01 -1.743942052125930786e-01
2.445911914110183716e-01 2.361167073249816895e-01 5.264410376548767090e-01 3.056601583957672119e-01 -2.304499410092830658e-02 6.272094845771789551e-01 -2.187003940343856812e-01 2.685205638408660889e-01
2.457699179649353027e-01 2.953395545482635498e-01 7.483642101287841797e-01 2.651114761829376221e-01 -3.806583881378173828e-01 2.147856503725051880e-01 -6.470023188740015030e-03 1.759630739688873291e-01
-2.872819080948829651e-02 3.775993585586547852e-01 2.598312310874462128e-02 6.249188184738159180e-01 -1.552307754755020142e-01 2.095546126365661621e-01 6.158405542373657227e-01 1.346305012702941895e-01
1.145557314157485962e-02 4.713148176670074463e-01 2.533989846706390381e-01 4.420817792415618896e-01 5.361778140068054199e-01 -2.441241890192031860e-01 3.255255818367004395e-01 -2.550169229507446289e-01
-2.590196728706359863e-01 2.742699682712554932e-01 5.705960392951965332e-01 1.614910066127777100e-01 5.190401673316955566e-01 -5.899827927350997925e-02 1.450035274028778076e-01 -4.605606794357299805e-01
1.606193780899047852e-01 4.635257422924041748e-01 2.467150241136550903e-01 2.651476263999938965e-01 5.492218136787414551e-01 4.888815283775329590e-01 -1.808268725872039795e-01 2.341487854719161987e-01
1.347756013274192810e-02 5.718398690223693848e-01 2.144906073808670044e-01 4.167413413524627686e-01 5.706458687782287598e-01 -1.578075885772705078e-01 2.430687397718429565e-01 -2.086037993431091309e-01
1.949422061443328857e-01 -4.015053063631057739e-02 1.203863844275474548e-01 4.395702481269836426e-01 9.869839996099472046e-02 2.614456713199615479e-01 7.911497950553894043e-01 2.205845415592193604e-01
1.288317590951919556e-01 2.143416404724121094e-01 7.278566360473632812e-01 2.648843824863433838e-01 2.690868079662322998e-01 -9.880499541759490967e-02 4.337651655077934265e-02 -5.034577846527099609e-01
-1.291031390428543091e-01 9.196643717586994171e-03 3.219241499900817871e-01 8.709734082221984863e-01 2.576644718647003174e-01 -2.239514440298080444e-01 -4.113563150167465210e-02 -5.273307114839553833e-02
3.173413574695587158e-01 6.276391744613647461e-01 5.033713579177856445e-01 3.514806926250457764e-01 1.241042744368314743e-02 1.264987736940383911e-01 -9.154886007308959961e-02 3.223432004451751709e-01
-3.243109583854675293e-01 3.916831910610198975e-01 1.019007489085197449e-01 1.355886179953813553e-02 4.411365687847137451e-01 4.588288962841033936e-01 5.686694383621215820e-01 -4.825758934020996094e-02
-3.754280805587768555e-01 2.693065404891967773e-01 2.111535072326660156e-01 5.441763401031494141e-01 -3.729673326015472412e-01 3.622220456600189209e-01 3.973021805286407471e-01 1.328734159469604492e-01
-1.987837105989456177e-01 3.651411086320877075e-02 6.658137440681457520e-01 3.224218785762786865e-01 2.356375157833099365e-01 -1.658824086189270020e-01 8.964756876230239868e-02 -5.664001703262329102e-01
-2.248304188251495361e-01 3.939760625362396240e-01 2.137257009744644165e-01 6.554418206214904785e-01 3.488086462020874023e-01 -3.154252097010612488e-02 -7.473114528693258762e-04 -4.430444836616516113e-01
-1.189575269818305969e-01 -2.116201631724834442e-02 1.976037621498107910e-01 3.327160477638244629e-01 -2.595288157463073730e-01 2.770924568176269531e-01 6.046183109283447266e-01 -5.709249973297119141e-01
-1.903532147407531738e-01 3.079119324684143066e-01 1.275796890258789062e-01 3.406486213207244873e-01 -1.676990985870361328e-01 6.547915339469909668e-01 2.496605180203914642e-02 -5.283367037773132324e-01
6.411102414131164551e-02 -1.018021702766418457e-01 2.274239361286163330e-01 8.398844599723815918e-01 4.072937965393066406e-01 1.111488640308380127e-01 -9.559519588947296143e-02 2.025288045406341553e-01
-3.080584108829498291e-01 3.372968137264251709e-01 2.413939684629440308e-01 7.943066954612731934e-01 -3.134765028953552246e-01 -3.767954930663108826e-02 8.912486024200916290e-03 4.868365451693534851e-02
-1.737916916608810425e-01 -6.850542128086090088e-02 2.275870740413665771e-01 5.186855792999267578e-01 -3.550926148891448975e-01 2.739281058311462402e-01 3.569138050079345703e-01 -5.619233250617980957e-01
-3.615646064281463623e-01 1.652129143476486206e-01 2.804706692695617676e-01 -2.765145339071750641e-02 1.594111174345016479e-01 5.588431358337402344e-01 6.490787863731384277e-01 -5.938504263758659363e-02
-2.121661156415939331e-01 7.295008748769760132e-02 4.027554392814636230e-01 7.977275848388671875e-01 2.866378724575042725e-01 -3.813416138291358948e-02 -2.577081322669982910e-01 3.245942667126655579e-02
5.622420832514762878e-02 4.881877601146697998e-01 3.656698167324066162e-01 -1.508560478687286377e-01 1.363899856805801392e-01 3.295780122280120850e-01 6.794297695159912109e-01 -1.148518323898315430e-01
-1.061018332839012146e-01 2.736171483993530273e-01 7.258670032024383545e-02 2.890010476112365723e-01 2.175142168998718262e-01 1.420862823724746704e-01 8.672999143600463867e-01 7.331857085227966309e-02
-3.518913090229034424e-01 -2.259720861911773682e-01 7.121989130973815918e-01 1.259057670831680298e-01 -1.137791275978088379e-01 4.757021367549896240e-01 1.393841803073883057e-01 2.082392424345016479e-01
-2.442121692001819611e-02 2.174826264381408691e-01 2.423096448183059692e-01 4.205218851566314697e-01 7.750502824783325195e-01 -4.137750715017318726e-02 2.622988522052764893e-01 -2.129235267639160156e-01
-1.769555956125259399e-01 1.441735327243804932e-01 1.461232453584671021e-01 1.359509676694869995e-01 1.320407986640930176e-01 6.273140311241149902e-01 7.044898271560668945e-01 2.832475863397121429e-02
1.766537427902221680e-01 -3.099763691425323486e-01 4.149000346660614014e-01 7.537125945091247559e-01 2.939316034317016602e-01 1.151086464524269104e-01 -9.754712134599685669e-02 1.527159363031387329e-01
1.468075215816497803e-01 2.867584824562072754e-01 3.725961446762084961e-01 3.012788891792297363e-01 7.298357486724853516e-01 -3.477971255779266357e-02 2.050482630729675293e-01 -3.011735975742340088e-01
1.393328905105590820e-01 -1.099607497453689575e-01 7.430380582809448242e-01 5.410712957382202148e-01 2.411608397960662842e-01 -1.717088073492050171e-01 -1.140146851539611816e-01 1.516227126121520996e-01
-2.962694168090820312e-01 -2.531613036990165710e-02 1.539183259010314941e-01 3.495045006275177002e-01 1.146673709154129028e-01 9.826138615608215332e-02 8.618520498275756836e-01 1.210285164415836334e-02
2.301809787750244141e-01 1.383920460939407349e-01 8.329511880874633789e-01 7.169128954410552979e-02 1.780700683593750000e-01 -9.583626687526702881e-02 2.455521821975708008e-01 -3.573897778987884521e-01
2.411574572324752808e-01 1.706025451421737671e-01 8.480668663978576660e-01 -1.067294105887413025e-01 -4.855408146977424622e-02 4.229743182659149170e-01 2.803262881934642792e-02 8.862196467816829681e-03
-2.205361872911453247e-01 -7.309231907129287720e-02 7.349640130996704102e-01 1.554432362318038940e-01 1.453282982110977173e-01 2.365080080926418304e-02 8.783983439207077026e-02 -5.935412645339965820e-01
4.110715538263320923e-02 1.767215728759765625e-01 5.693985223770141602e-01 2.796964943408966064e-01 -8.785866200923919678e-02 7.458957433700561523e-01 5.656987894326448441e-03 2.287819236516952515e-02
-3.759451210498809814e-01 -3.863326013088226318e-01 5.023955702781677246e-01 2.851358652114868164e-01 -1.126523539423942566e-01 4.741265773773193359e-01 3.540332317352294922e-01 -1.135013997554779053e-01
-5.557896494865417480e-01 4.719654098153114319e-03 3.674776554107666016e-01 3.169852197170257568e-01 7.647372782230377197e-02 1.078815683722496033e-01 6.150776743888854980e-01 2.444357275962829590e-01
2.463938295841217041e-02 -2.141442149877548218e-01 5.285856723785400391e-01 6.096789836883544922e-01 3.715030848979949951e-01 -3.084129691123962402e-01 2.319558411836624146e-01 1.244478374719619751e-01
7.062047719955444336e-02 3.806368410587310791e-01 7.890332341194152832e-01 -8.675792068243026733e-02 -2.647864520549774170e-01 3.193323612213134766e-01 1.036381945013999939e-01 -1.928783804178237915e-01
-6.594849377870559692e-02 -3.254609107971191406e-01 5.692349672317504883e-01 4.469718039035797119e-01 5.509158372879028320e-01 1.535567343235015869e-01 -7.146856188774108887e-02 1.836245208978652954e-01
-5.689420178532600403e-02 6.915864348411560059e-01 5.381252765655517578e-01 -1.292390078306198120e-01 2.937672734260559082e-01 6.306193023920059204e-02 2.393635958433151245e-01 2.542019188404083252e-01
2.565461397171020508e-01 7.378709316253662109e-01 2.745988368988037109e-01 4.809917807579040527e-01 1.661462783813476562e-01 -1.731929779052734375e-01 7.103085517883300781e-02 1.425736546516418457e-01
2.266521304845809937e-01 2.736478149890899658e-01 7.060884237289428711e-01 2.636942565441131592e-01 -1.773182302713394165e-01 1.633412688970565796e-01 1.127268299460411072e-01 4.845831096172332764e-01
-5.391581654548645020e-01 7.446252554655075073e-02 2.233462184667587280e-01 1.669020503759384155e-01 2.152994573116302490e-01 3.847046792507171631e-01 6.472952365875244141e-01 -1.126119196414947510e-01
2.860172092914581299e-01 2.263881713151931763e-01 9.979886561632156372e-02 5.112686753273010254e-01 -2.297789007425308228e-01 4.634440243244171143e-01 5.586070418357849121e-01 1.263595968484878540e-01
-7.334137707948684692e-02 3.521118462085723877e-01 3.919208347797393799e-01 3.246622085571289062e-01 6.185480356216430664e-01 -1.399708632379770279e-02 1.083094552159309387e-01 -4.659423232078552246e-01
-1.634084284305572510e-01 -2.126774787902832031e-01 2.604543566703796387e-01 2.514374852180480957e-01 -9.806490689516067505e-02 5.049615502357482910e-01 7.293345928192138672e-01 -2.183812670409679413e-02
2.691829204559326172e-01 1.944199204444885254e-01 7.300347685813903809e-01 1.486912071704864502e-01 -2.140436023473739624e-01 -8.186679333448410034e-02 3.237786293029785156e-01 -4.211082160472869873e-01
1.801711022853851318e-01 1.039917841553688049e-01 3.097193837165832520e-01 2.647777795791625977e-01 -5.216447636485099792e-03 7.647954821586608887e-01 2.088995724916458130e-01 4.026319682598114014e-01
-5.733957886695861816e-01 -2.086185961961746216e-01 5.948043465614318848e-01 1.847423315048217773e-01 9.089383482933044434e-02 2.027533650398254395e-01 4.362425506114959717e-01 -9.764624759554862976e-03
3.302498161792755127e-01 2.247083485126495361e-01 6.168698072433471680e-01 2.544688582420349121e-01 4.610887765884399414e-01 1.599270850419998169e-02 -1.853841915726661682e-02 -4.265633523464202881e-01
-4.314895570278167725e-01 1.574653685092926025e-01 5.558650493621826172e-01 3.018607497215270996e-01 -1.714949607849121094e-01 4.850256741046905518e-01 -2.287154644727706909e-01 -2.682246267795562744e-01
-1.427882909774780273e-01 4.066017568111419678e-01 3.571290671825408936e-01 4.175814092159271240e-01 5.450327992439270020e-01 -5.203058570623397827e-02 -5.500125233083963394e-03 -4.610565304756164551e-01
3.128480315208435059e-01 1.240605041384696960e-01 5.800120830535888672e-01 2.509458959102630615e-01 -7.962728291749954224e-02 6.444355845451354980e-01 -2.198527306318283081e-01 1.318112164735794067e-01
1.237714081071317196e-03 4.209430515766143799e-02 4.961046576499938965e-02 6.074721217155456543e-01 1.344163864850997925e-01 5.442261099815368652e-01 4.434756338596343994e-01 3.403275310993194580e-01
1.302955597639083862e-01 2.060023546218872070e-01 2.577497065067291260e-01 4.307117164134979248e-01 7.954829931259155273e-01 -4.964804649353027344e-02 2.087090760469436646e-01 -9.910034388303756714e-02
-4.470930993556976318e-01 2.636404149234294891e-02 2.621200084686279297e-01 4.137322604656219482e-01 1.452382653951644897e-01 2.337452769279479980e-01 6.004801988601684570e-01 3.510324954986572266e-01
-5.764948129653930664e-01 7.290218025445938110e-02 2.932762205600738525e-01 4.565619826316833496e-01 1.792254298925399780e-01 3.887189030647277832e-01 1.465771645307540894e-01 4.039433598518371582e-01
2.031923085451126099e-01 4.274784922599792480e-01 7.512792944908142090e-01 8.390797674655914307e-02 2.812420129776000977e-01 -2.139833383262157440e-02 -3.793644160032272339e-02 -3.514540493488311768e-01
1.274776011705398560e-01 2.300147712230682373e-02 7.497952580451965332e-01 1.004806756973266602e-01 2.457426190376281738e-01 6.308230757713317871e-02 1.306551992893218994e-01 -5.740134119987487793e-01
-8.993608504533767700e-02 -2.958592176437377930e-01 4.996919333934783936e-01 7.063949704170227051e-01 3.359259665012359619e-01 7.522749155759811401e-02 -1.556662917137145996e-01 1.138232424855232239e-01
-6.369433403015136719e-01 2.327534183859825134e-02 3.388247787952423096e-01 3.488859534263610840e-01 2.006261348724365234e-01 4.968899786472320557e-01 8.509328961372375488e-02 2.506920099258422852e-01
1.708248257637023926e-01 4.411731362342834473e-01 3.064873218536376953e-01 1.927313953638076782e-01 4.894106090068817139e-01 3.606669008731842041e-01 2.026196569204330444e-01 4.841973483562469482e-01
-5.879471302032470703e-01 2.566941678524017334e-01 4.353992640972137451e-01 4.535230398178100586e-01 -4.260874912142753601e-02 3.206261694431304932e-01 -8.235140889883041382e-02 -2.859584391117095947e-01
1.539966184645891190e-02 3.084449172019958496e-01 1.287230998277664185e-01 4.823771119117736816e-01 -3.069007098674774170e-01 2.292632907629013062e-01 7.062313556671142578e-01 9.927067905664443970e-02
-1.376545578241348267e-01 7.361879944801330566e-01 5.035348534584045410e-01 -3.757572919130325317e-02 3.677493929862976074e-01 2.180599421262741089e-01 -3.543364256620407104e-02 8.590669371187686920e-03
1.174156144261360168e-01 1.941149830818176270e-01 1.352001428604125977e-01 7.454193234443664551e-01 5.923382043838500977e-01 -8.288004249334335327e-02 1.022533923387527466e-01 -8.009012043476104736e-02
-4.465316832065582275e-01 1.324847638607025146e-01 2.979628741741180420e-01 6.327664256095886230e-01 1.055223792791366577e-01 4.088274240493774414e-01 -3.191561102867126465e-01 -1.172456592321395874e-01
-5.525338649749755859e-01 2.550426125526428223e-01 2.337881624698638916e-01 3.783410489559173584e-01 2.609723806381225586e-01 3.633748590946197510e-01 2.818250954151153564e-01 3.902405500411987305e-01
4.780414700508117676e-01 1.287352442741394043e-01 5.875486731529235840e-01 4.187563955783843994e-01 7.223962247371673584e-02 -1.566753387451171875e-01 1.268992573022842407e-01 -4.341244399547576904e-01
1.805115938186645508e-01 -2.447506040334701538e-01 2.950773537158966064e-01 3.070085644721984863e-01 -1.138219088315963745e-01 3.743236362934112549e-01 7.437227964401245117e-01 1.413883566856384277e-01
7.249429821968078613e-03 7.826423645019531250e-01 4.214460551738739014e-01 1.754994243383407593e-01 2.703415751457214355e-01 -2.432773113250732422e-01 2.147710025310516357e-01 2.462928555905818939e-02
-2.073646485805511475e-01 2.260451167821884155e-01 2.831470668315887451e-01 1.808382421731948853e-01 7.772842049598693848e-01 1.766424626111984253e-02 3.294374346733093262e-01 -2.828722894191741943e-01
-4.081839919090270996e-01 1.967209875583648682e-01 3.189331889152526855e-01 4.370730221271514893e-01 7.658748328685760498e-02 5.706571936607360840e-01 -4.093925654888153076e-01 -5.308558046817779541e-02
9.898672252893447876e-02 6.042943596839904785e-01 5.280432105064392090e-01 3.919003605842590332e-01 1.052750498056411743e-01 1.689336746931076050e-01 -3.131575584411621094e-01 2.343615293502807617e-01
2.318366616964340210e-01 2.795672416687011719e-01 7.218200564384460449e-01 -6.246995180845260620e-02 4.094760119915008545e-01 8.954455703496932983e-02 1.118667125701904297e-01 -3.936547636985778809e-01
1.746214926242828369e-02 -1.336418986320495605e-01 1.246400177478790283e-01 5.185483098030090332e-01 1.136527881026268005e-01 4.676504731178283691e-01 5.464977025985717773e-01 4.088199734687805176e-01
2.182350158691406250e-01 4.309659600257873535e-01 7.356481552124023438e-01 -2.548297308385372162e-02 3.611708283424377441e-01 1.707497239112854004e-02 7.836529612541198730e-02 -2.965418994426727295e-01
1.963781416416168213e-01 3.609182238578796387e-01 7.077330350875854492e-01 1.570239514112472534e-01 4.130412340164184570e-01 -2.998307906091213226e-02 -6.024636700749397278e-02 -3.612469434738159180e-01
-3.769523501396179199e-01 9.232263080775737762e-03 4.683153629302978516e-01 1.098538935184478760e-01 -1.107914745807647705e-01 4.813987612724304199e-01 6.163572669029235840e-01 5.018883943557739258e-02
-1.971295773983001709e-01 7.427920699119567871e-01 3.305179476737976074e-01 6.231047213077545166e-02 3.620385825634002686e-01 2.651275396347045898e-01 2.448612451553344727e-01 1.869592517614364624e-01
1.672422289848327637e-01 2.153505384922027588e-01 6.902233958244323730e-01 4.727724492549896240e-01 -3.868946433067321777e-01 -3.776501491665840149e-02 5.830356106162071228e-02 2.668690085411071777e-01
1.026259884238243103e-01 2.167332619428634644e-01 8.254492878913879395e-01 2.728746533393859863e-01 -3.409457504749298096e-01 5.994907021522521973e-02 2.232742868363857269e-02 2.575482130050659180e-01
3.082726895809173584e-01 3.704226911067962646e-01 5.500024557113647461e-01 1.495659798383712769e-01 3.333472311496734619e-01 1.334460079669952393e-01 -7.867644727230072021e-02 -5.547648668289184570e-01
3.009046912193298340e-01 6.976173520088195801e-01 1.673773676156997681e-01 5.092025995254516602e-01 1.591676920652389526e-01 -6.862385571002960205e-02 1.593394130468368530e-01 2.829336524009704590e-01
1.226955354213714600e-01 8.069081902503967285e-01 2.627291381359100342e-01 3.631929457187652588e-01 2.395660877227783203e-01 1.258237808942794800e-01 -2.592724934220314026e-02 2.429268211126327515e-01
-2.185229957103729248e-01 3.311290442943572998e-01 1.204389110207557678e-01 3.581921458244323730e-01 -4.179712384939193726e-02 3.595593273639678955e-01 7.506698369979858398e-01 -7.251843810081481934e-02
1.059825047850608826e-01 7.731763124465942383e-01 1.379411816596984863e-01 5.598883628845214844e-01 1.461765617132186890e-01 -5.687544122338294983e-02 4.499822854995727539e-02 1.784265786409378052e-01
1.694777756929397583e-01 1.161334440112113953e-01 8.225577473640441895e-01 9.914785623550415039e-02 -1.336755156517028809e-01 -2.840294316411018372e-02 2.499859631061553955e-01 -4.361078143119812012e-01
2.843287289142608643e-01 3.270048797130584717e-01 7.214637398719787598e-01 8.859854191541671753e-02 -2.517989873886108398e-01 4.588263630867004395e-01 -5.331417545676231384e-02 -8.425310999155044556e-02
-4.630128443241119385e-01 5.902139469981193542e-02 7.517462968826293945e-01 8.787395805120468140e-02 -2.731281518936157227e-02 3.836015462875366211e-01 3.688231855630874634e-02 2.450201660394668579e-01
9.596708230674266815e-03 4.529279470443725586e-01 4.854215681552886963e-01 3.598548471927642822e-01 4.532465934753417969e-01 7.640137523412704468e-02 -2.391122132539749146e-01 -4.014851450920104980e-01
7.584432512521743774e-02 -4.408354312181472778e-02 1.273530572652816772e-01 4.888743758201599121e-01 5.171990394592285156e-02 5.489409565925598145e-01 4.882231652736663818e-01 4.412643313407897949e-01
3.156094253063201904e-01 3.471239209175109863e-01 6.842322945594787598e-01 2.907565236091613770e-01 -2.185805588960647583e-01 8.391719311475753784e-02 4.304107278585433960e-02 4.129292666912078857e-01
3.229200541973114014e-01 2.322206348180770874e-01 1.137082502245903015e-01 2.983597815036773682e-01 9.893004596233367920e-02 6.872099041938781738e-01 4.631475210189819336e-01 2.080813199281692505e-01
-4.851446952670812607e-03 4.827812686562538147e-02 1.253558397293090820e-01 7.774121761322021484e-01 6.107051372528076172e-01 -8.263085968792438507e-03 6.620079278945922852e-02 1.226198580116033554e-02
-2.868781685829162598e-01 -3.078974783420562744e-01 5.177520513534545898e-01 2.709562480449676514e-01 -1.240754276514053345e-01 3.360112607479095459e-01 4.833699166774749756e-01 3.456456363201141357e-01
2.601282894611358643e-01 2.455617040395736694e-01 1.562843173742294312e-01 5.552064180374145508e-01 6.514083147048950195e-01 -1.221915259957313538e-01 2.547246813774108887e-01 -1.876314431428909302e-01
-5.518404394388198853e-02 4.480546116828918457e-01 6.959918420761823654e-03 4.156310260295867920e-01 -8.134321868419647217e-02 6.627305150032043457e-01 3.845444023609161377e-01 -1.723407506942749023e-01
1.261240690946578979e-01 8.193661570549011230e-01 9.041572362184524536e-02 4.253095984458923340e-01 2.176342457532882690e-01 1.345729529857635498e-01 1.502565294504165649e-01 1.887250393629074097e-01
-3.810089826583862305e-01 2.650984004139900208e-02 6.030740737915039062e-01 2.152375429868698120e-01 -1.655662357807159424e-01 6.950908899307250977e-02 6.176303029060363770e-01 1.743361502885818481e-01
-3.055390715599060059e-01 -3.136130571365356445e-01 6.615131497383117676e-01 3.589866459369659424e-01 -7.425397634506225586e-02 4.501150548458099365e-01 -1.819430738687515259e-01 -2.451926283538341522e-02
-4.696381390094757080e-01 1.632932275533676147e-01 7.130553126335144043e-01 3.621211051940917969e-01 -2.936826348304748535e-01 -1.047354340553283691e-01 7.941909134387969971e-02 9.833277761936187744e-02
-9.495814889669418335e-02 3.007423877716064453e-01 1.844082325696945190e-01 3.576050996780395508e-01 7.355955243110656738e-01 -2.967766672372817993e-02 2.699148356914520264e-01 -3.518716096878051758e-01
-2.892025411128997803e-01 -4.687227308750152588e-01 3.323897421360015869e-01 1.644722521305084229e-01 1.139639317989349365e-01 5.841008424758911133e-01 4.298028051853179932e-01 -1.422493904829025269e-01
9.337250888347625732e-02 -2.458624988794326782e-01 3.803326189517974854e-01 6.741878390312194824e-01 4.068167507648468018e-01 -2.663529217243194580e-01 3.081245124340057373e-01 -1.633000373840332031e-02
-1.193951591849327087e-01 -1.364101767539978027e-01 1.351723670959472656e-01 4.283012747764587402e-01 7.023472338914871216e-02 5.426588058471679688e-01 5.731311440467834473e-01 3.708543479442596436e-01
-1.836671531200408936e-01 2.334083616733551025e-01 1.115092039108276367e-01 7.966522574424743652e-01 1.813835501670837402e-01 2.306865453720092773e-01 -3.414514362812042236e-01 -2.489829063415527344e-01
1.360789686441421509e-01 -1.475730389356613159e-01 4.477333426475524902e-01 3.768547177314758301e-01 -6.818419694900512695e-02 7.423259019851684570e-01 -1.697264462709426880e-01 1.808765083551406860e-01
3.113439977169036865e-01 1.790343821048736572e-01 7.702286243438720703e-01 9.178096055984497070e-02 -2.399681061506271362e-01 4.503788352012634277e-01 -2.328279055655002594e-02 9.147576987743377686e-02
1.606194525957107544e-01 4.430428743362426758e-01 3.559096753597259521e-01 4.600752294063568115e-01 4.929590225219726562e-01 -2.095279842615127563e-01 1.420930624008178711e-01 -3.639675676822662354e-01
-4.426701664924621582e-01 -7.641445100307464600e-02 3.690321445465087891e-01 3.469952344894409180e-01 2.422589808702468872e-01 3.407730460166931152e-01 3.867741525173187256e-01 4.660511314868927002e-01
2.162053063511848450e-02 2.373594641685485840e-01 8.302029967308044434e-01 -1.589864939451217651e-01 -1.821763515472412109e-01 4.178357720375061035e-01 5.558548867702484131e-02 -1.334710717201232910e-01
1.286796331405639648e-01 -7.058314979076385498e-02 2.965850532054901123e-01 9.356988221406936646e-02 2.254586517810821533e-01 8.816190958023071289e-01 1.761281639337539673e-01 -1.504545360803604126e-01
3.653807044029235840e-01 6.267113685607910156e-01 4.306638538837432861e-01 4.350683093070983887e-01 1.629659533500671387e-01 -4.471594840288162231e-02 -2.600579895079135895e-02 2.640838623046875000e-01
2.041674107313156128e-01 -2.731723487377166748e-01 4.712284505367279053e-01 4.733195006847381592e-01 5.750625133514404297e-01 2.116209268569946289e-01 -3.190714493393898010e-02 2.471974641084671021e-01
1.955966353416442871e-01 4.238962829113006592e-01 2.482840120792388916e-01 1.219127848744392395e-01 6.020808219909667969e-01 4.126795232295989990e-01 1.902749538421630859e-01 3.695075511932373047e-01
2.655901014804840088e-01 7.129662483930587769e-02 7.813622355461120605e-01 9.215113520622253418e-02 1.138419955968856812e-01 -7.255552709102630615e-02 3.036395013332366943e-01 -4.415185749530792236e-01
-5.166426673531532288e-02 6.205527782440185547e-01 5.753297209739685059e-01 -8.995812386274337769e-03 4.757633209228515625e-01 1.760093122720718384e-01 2.435014117509126663e-03 1.543501615524291992e-01
-3.629114925861358643e-01 -6.651236116886138916e-02 2.095238417387008667e-01 1.754170209169387817e-01 1.798116266727447510e-01 5.693872570991516113e-01 6.477978825569152832e-01 1.141218766570091248e-01
3.530410230159759521e-01 7.783382385969161987e-02 7.552266120910644531e-01 1.921431422233581543e-01 9.728489816188812256e-02 -9.024961292743682861e-02 2.344387620687484741e-01 -4.352551400661468506e-01
5.569082498550415039e-01 1.966515779495239258e-01 2.007146477699279785e-01 1.796520501375198364e-01 2.282609790563583374e-02 6.080368757247924805e-01 4.544396996498107910e-01 -4.329972714185714722e-02
3.870045021176338196e-02 2.278230637311935425e-01 1.426447629928588867e-01 4.254257082939147949e-01 7.751432657241821289e-01 -8.519968390464782715e-02 3.621743619441986084e-01 -7.738153636455535889e-02
2.024481743574142456e-01 5.764489993453025818e-02 8.560755848884582520e-01 1.334692388772964478e-01 2.432569563388824463e-01 3.426765277981758118e-02 -3.123244643211364746e-02 -3.790627717971801758e-01
-3.239956498146057129e-01 1.165974587202072144e-01 1.012063771486282349e-01 2.911930680274963379e-01 5.723923444747924805e-03 7.855110764503479004e-01 1.249940618872642517e-01 -3.920612633228302002e-01
-6.371469497680664062e-01 1.685044541954994202e-02 2.568828165531158447e-01 5.634056329727172852e-01 -3.624269366264343262e-02 4.539928138256072998e-01 -1.918902061879634857e-02 5.053605139255523682e-02
7.581658661365509033e-02 2.444731593132019043e-01 8.723392486572265625e-01 -5.986251309514045715e-02 -3.538919985294342041e-02 3.864896893501281738e-01 -9.871632605791091919e-02 -9.774570167064666748e-02
-3.178446888923645020e-01 -3.296298086643218994e-01 5.761434435844421387e-01 2.977023422718048096e-01 -1.097565889358520508e-02 2.353753745555877686e-01 4.577336311340332031e-01 3.235875964164733887e-01
2.803711593151092529e-01 1.964019685983657837e-01 6.682100892066955566e-01 2.243290245532989502e-01 -1.341162323951721191e-01 -1.332750916481018066e-01 3.274796903133392334e-01 -4.929481446743011475e-01
2.294985055923461914e-01 2.839177250862121582e-01 1.402811408042907715e-01 4.042551219463348389e-01 5.644319113343954086e-03 8.021346330642700195e-01 6.371091306209564209e-02 1.900246441364288330e-01
4.172377884387969971e-01 4.030789807438850403e-02 4.560831785202026367e-01 5.070748329162597656e-01 5.141236186027526855e-01 -1.742693930864334106e-01 1.713034212589263916e-01 -1.873857825994491577e-01
-6.071606874465942383e-01 -3.476462513208389282e-02 4.378218650817871094e-01 5.307063460350036621e-02 2.473704516887664795e-01 2.011303305625915527e-01 5.734338760375976562e-01 -7.190924137830734253e-02
-1.448858678340911865e-01 6.429660916328430176e-01 1.002397462725639343e-01 7.143627852201461792e-02 2.236127406358718872e-01 3.670903444290161133e-01 5.931708216667175293e-01 -1.176514998078346252e-01
-5.353296399116516113e-01 3.204800933599472046e-02 2.217349857091903687e-01 7.188053131103515625e-01 2.309555262327194214e-01 2.344756573438644409e-01 -1.922110170125961304e-01 3.582571074366569519e-02
-4.587079882621765137e-01 -2.278782427310943604e-01 5.358815193176269531e-01 2.872603237628936768e-01 1.535226255655288696e-01 2.957437336444854736e-01 3.613200187683105469e-01 3.555070161819458008e-01
3.540959209203720093e-02 1.741335839033126831e-01 5.447286739945411682e-02 6.562264561653137207e-01 -2.682773768901824951e-01 2.451874762773513794e-01 6.340881586074829102e-01 2.580286376178264618e-02
1.642715930938720703e-01 4.754642248153686523e-01 2.546755671501159668e-01 2.587978541851043701e-01 5.488426685333251953e-01 3.089210987091064453e-01 1.517084389925003052e-01 4.420822560787200928e-01
-3.652798831462860107e-01 -3.691274821758270264e-01 6.447468400001525879e-01 3.850953280925750732e-01 -5.931261554360389709e-02 2.347625792026519775e-01 2.045107185840606689e-01 2.566369175910949707e-01
-3.896082937717437744e-01 1.316084414720535278e-01 1.513740122318267822e-01 3.866932392120361328e-01 -2.101348042488098145e-01 6.316833496093750000e-01 9.176545590162277222e-02 -4.547938704490661621e-01
-1.896226853132247925e-01 -8.334347605705261230e-02 3.317699730396270752e-01 3.542968928813934326e-01 -3.956474959850311279e-01 4.378276765346527100e-01 1.630278080701828003e-01 -5.888050198554992676e-01
-3.068277835845947266e-01 2.148736119270324707e-01 1.308406740427017212e-01 6.315350532531738281e-01 6.222933530807495117e-02 1.177695207297801971e-02 6.609745025634765625e-01 5.321477353572845459e-02
3.009991347789764404e-01 1.698144227266311646e-01 3.203322887420654297e-01 6.106258630752563477e-01 4.658347070217132568e-01 -2.091288119554519653e-01 1.800609976053237915e-01 -3.345552682876586914e-01
-2.068985998630523682e-01 5.002782940864562988e-01 2.852085605263710022e-02 5.456963181495666504e-02 3.256104290485382080e-01 5.797566771507263184e-01 3.577523827552795410e-01 -3.646867871284484863e-01
-4.201256632804870605e-01 -2.107350379228591919e-01 7.678912878036499023e-01 3.370216786861419678e-01 -1.432894021272659302e-01 2.090538591146469116e-01 -2.219173498451709747e-02 1.054351478815078735e-01
-6.401599645614624023e-01 5.570533871650695801e-02 4.349556267261505127e-01 3.249927163124084473e-01 2.229059785604476929e-01 4.748298227787017822e-01 -9.209224581718444824e-02 -9.302777051925659180e-02
1.131942495703697205e-01 -6.839551776647567749e-02 1.223964542150497437e-01 5.153179168701171875e-01 2.430706918239593506e-01 -2.564666233956813812e-02 7.549323439598083496e-01 2.689085304737091064e-01
1.570421904325485229e-01 3.417865037918090820e-01 4.153577983379364014e-01 4.544952809810638428e-01 1.788038574159145355e-02 6.159400343894958496e-01 5.503979325294494629e-02 3.109672069549560547e-01
-1.937169767916202545e-02 2.903640270233154297e-01 1.966056376695632935e-01 4.261915087699890137e-01 -3.945877850055694580e-01 2.395630069077014923e-02 7.021579742431640625e-01 -2.138255685567855835e-01
-1.114810258150100708e-01 1.332374513149261475e-01 3.866156041622161865e-01 2.135987579822540283e-01 1.906191110610961914e-01 8.189952373504638672e-01 -2.308948487043380737e-01 1.196768805384635925e-01
3.403827846050262451e-01 3.755562305450439453e-01 5.382257103919982910e-01 2.602483034133911133e-01 6.857859343290328979e-02 5.132203102111816406e-01 -9.030914306640625000e-02 3.307975530624389648e-01
4.115495085716247559e-01 2.668207883834838867e-01 2.100773155689239502e-01 3.155609965324401855e-01 -2.152681499719619751e-01 5.229362249374389648e-01 5.139446258544921875e-01 1.782714277505874634e-01
1.032804772257804871e-01 4.570637643337249756e-01 -6.905263662338256836e-02 4.366920590400695801e-01 -1.387402322143316269e-02 4.324583709239959717e-01 5.734068155288696289e-01 -2.625824213027954102e-01
3.186498880386352539e-01 4.438021183013916016e-01 4.696150720119476318e-01 3.938436210155487061e-01 2.753858268260955811e-01 2.968217134475708008e-01 -3.718848228454589844e-01 1.536614149808883667e-01
-4.192965626716613770e-01 6.318953037261962891e-01 4.346142113208770752e-01 -1.034477502107620239e-01 2.595041990280151367e-01 1.167085170745849609e-01 3.032169342041015625e-01 2.289187312126159668e-01
1.070390418171882629e-01 9.020571410655975342e-02 7.517993450164794922e-01 2.023174464702606201e-01 -2.326306700706481934e-01 -8.108250796794891357e-02 1.547194570302963257e-01 -5.381834506988525391e-01
-1.315234303474426270e-01 2.938617020845413208e-02 4.928840100765228271e-01 5.803027749061584473e-01 3.913268446922302246e-03 5.100322365760803223e-01 -3.292208909988403320e-01 -1.833507418632507324e-01
-3.004483580589294434e-01 2.049103677272796631e-01 1.658949851989746094e-01 7.177397608757019043e-01 6.537096342071890831e-04 9.705661237239837646e-02 3.862329423427581787e-01 4.080129861831665039e-01
2.143087834119796753e-01 3.010074496269226074e-01 6.868652105331420898e-01 3.328532278537750244e-01 2.888283729553222656e-01 -1.704351156949996948e-01 -2.915215864777565002e-02 -4.093547761440277100e-01
3.493534922599792480e-01 -2.172977030277252197e-01 3.943726420402526855e-01 4.452325999736785889e-01 5.781336426734924316e-01 6.013594195246696472e-02 2.257778644561767578e-01 -2.968863844871520996e-01
-1.527034789323806763e-01 1.756114065647125244e-01 1.276816427707672119e-01 6.537984013557434082e-01 -3.016683161258697510e-01 3.835716545581817627e-01 4.742682874202728271e-01 1.975501626729965210e-01
3.878972232341766357e-01 -3.980012238025665283e-02 5.026711225509643555e-01 6.035028696060180664e-01 2.312915921211242676e-01 -3.189307153224945068e-01 2.750985324382781982e-01 1.288196351379156113e-02
-2.124030888080596924e-01 -3.018127381801605225e-01 5.597559213638305664e-01 6.219232082366943359e-01 -2.695295810699462891e-01 2.387628257274627686e-01 -3.410056233406066895e-02 1.812797188758850098e-01
-6.791894137859344482e-02 5.850741267204284668e-01 7.205726504325866699e-01 1.656066477298736572e-01 -2.074778676033020020e-01 4.555515572428703308e-02 -3.416247665882110596e-02 2.452254146337509155e-01
1.594451069831848145e-01 -1.334180086851119995e-01 8.288354873657226562e-01 3.421380370855331421e-02 3.100393116474151611e-01 3.721884265542030334e-02 2.033649981021881104e-01 -3.602376580238342285e-01
-2.077974677085876465e-01 -3.443748652935028076e-01 6.697404384613037109e-01 2.893458306789398193e-01 -1.552564203739166260e-01 4.721039235591888428e-01 7.038404792547225952e-02 2.324053645133972168e-01
-4.050145447254180908e-01 1.258793324232101440e-01 2.315971404314041138e-01 6.010534763336181641e-01 1.066926680505275726e-02 -1.769164800643920898e-01 6.026130318641662598e-01 1.032438501715660095e-01
2.189063280820846558e-01 -1.154539063572883606e-01 7.941448688507080078e-01 1.664246469736099243e-01 -1.765181720256805420e-01 7.184495776891708374e-02 1.534981131553649902e-01 -4.695798456668853760e-01
2.003964930772781372e-01 1.093842461705207825e-01 8.543809503316879272e-02 2.842324376106262207e-01 -6.418062001466751099e-02 8.138825297355651855e-01 2.731824815273284912e-01 -3.444359600543975830e-01
2.328685522079467773e-01 3.700836598873138428e-01 7.826076149940490723e-01 3.661679849028587341e-02 2.969379127025604248e-01 -6.866953521966934204e-02 1.107376813888549805e-01 -2.997407019138336182e-01
-9.678136557340621948e-02 3.853778243064880371e-01 1.572383940219879150e-01 6.878849864006042480e-02 2.567244768142700195e-01 2.516286373138427734e-01 8.203644156455993652e-01 1.021734774112701416e-01
-3.597255945205688477e-01 -2.870188653469085693e-01 7.058988213539123535e-01 2.456398010253906250e-01 -1.461850851774215698e-01 1.064495220780372620e-01 3.956359922885894775e-01 2.008882910013198853e-01
-1.636533290147781372e-01 1.590756773948669434e-01 2.624784111976623535e-01 4.717218875885009766e-01 -4.505873024463653564e-01 4.754031896591186523e-01 4.673241078853607178e-01 9.522269666194915771e-02
1.094088181853294373e-01 1.764052808284759521e-01 5.601720809936523438e-01 3.091270625591278076e-01 -3.870846629142761230e-01 5.895024538040161133e-01 -1.952858120203018188e-01 -1.098842620849609375e-01
-5.326530337333679199e-01 2.655402421951293945e-01 3.213852345943450928e-01 2.908024787902832031e-01 3.067094087600708008e-01 5.114685893058776855e-01 -3.189125955104827881e-01 -2.320915460586547852e-02
2.277977466583251953e-01 4.405374526977539062e-01 5.362790450453758240e-02 2.468521445989608765e-01 -6.759641692042350769e-03 6.447199583053588867e-01 4.247618913650512695e-01 -3.067421317100524902e-01
-9.061223268508911133e-02 3.434279561042785645e-01 7.932311296463012695e-01 1.792671829462051392e-01 -3.579841852188110352e-01 7.199284434318542480e-02 3.784381225705146790e-02 2.787948250770568848e-01
7.754859048873186111e-03 -1.072572246193885803e-01 8.520802259445190430e-01 2.103839069604873657e-01 -1.026302650570869446e-01 2.474367991089820862e-02 2.731082774698734283e-02 -4.541394114494323730e-01
-1.978688687086105347e-01 3.931470513343811035e-01 1.119248569011688232e-01 5.647777318954467773e-01 -1.039456054568290710e-01 1.393190920352935791e-01 5.729581713676452637e-01 3.410082459449768066e-01
-4.221401810646057129e-01 3.941015899181365967e-01 3.049777150154113770e-01 5.824158787727355957e-01 -1.415647417306900024e-01 3.909220397472381592e-01 -2.469005137681961060e-01 2.100857533514499664e-02
-3.901335895061492920e-01 3.587714433670043945e-01 2.302017658948898315e-01 5.364085435867309570e-01 1.421254426240921021e-01 3.642746508121490479e-01 -3.223155140876770020e-01 -3.486674726009368896e-01
-2.361765131354331970e-02 4.373516887426376343e-03 4.092011973261833191e-02 6.037787795066833496e-01 -1.336293388158082962e-02 1.887264549732208252e-01 7.697945237159729004e-01 6.942625343799591064e-02
-4.838182628154754639e-01 -2.460739314556121826e-01 6.270086765289306641e-01 3.778091669082641602e-01 -2.337801009416580200e-01 2.818592786788940430e-01 1.694075465202331543e-01 -8.179853111505508423e-02
-3.394958376884460449e-01 4.870936870574951172e-01 4.002408683300018311e-01 2.051963210105895996e-01 1.705033481121063232e-01 4.046110510826110840e-01 -3.889332711696624756e-01 -3.180150389671325684e-01
-5.597084015607833862e-02 5.921701192855834961e-01 2.226103544235229492e-01 3.826359808444976807e-01 2.910771369934082031e-01 4.355134367942810059e-01 1.675429344177246094e-01 3.844053745269775391e-01
-5.125637054443359375e-01 1.331333443522453308e-02 4.176220893859863281e-01 1.071938872337341309e-01 1.983401030302047729e-01 4.907530546188354492e-01 4.664053618907928467e-01 2.312815487384796143e-01
-4.698142036795616150e-02 6.163315176963806152e-01 3.206086158752441406e-02 2.397671192884445190e-01 5.635095238685607910e-01 3.865988850593566895e-01 1.191452890634536743e-01 2.796686291694641113e-01
4.415747523307800293e-02 4.290504157543182373e-01 3.752934038639068604e-01 5.526244044303894043e-01 3.288197815418243408e-01 -1.141664236783981323e-01 -1.144518181681632996e-01 -4.831888377666473389e-01
4.401485025882720947e-01 -1.796602010726928711e-01 3.477475941181182861e-01 4.903089702129364014e-01 5.973317027091979980e-01 1.654022932052612305e-01 1.215814426541328430e-01 1.171107664704322815e-01
-1.176580786705017090e-01 -3.173247873783111572e-01 7.150343060493469238e-01 4.357130825519561768e-01 -1.743201613426208496e-01 1.468055248260498047e-01 1.215259954333305359e-01 3.429777920246124268e-01
-5.554779767990112305e-01 1.173742190003395081e-01 3.092456161975860596e-01 4.220831692218780518e-01 1.926447898149490356e-01 -4.251405224204063416e-02 5.326643586158752441e-01 2.850086390972137451e-01
-1.898057609796524048e-01 5.626360177993774414e-01 1.376342177391052246e-01 6.813156008720397949e-01 -2.063142657279968262e-01 2.903278470039367676e-01 -8.945403248071670532e-02 1.715295910835266113e-01
2.415461987257003784e-01 -1.521700769662857056e-01 6.935309171676635742e-01 5.436118245124816895e-01 -2.133794724941253662e-01 -8.606896549463272095e-02 8.754575252532958984e-02 2.853030562400817871e-01
9.163394570350646973e-02 6.151098608970642090e-01 -4.017015919089317322e-02 3.068164587020874023e-01 3.383492231369018555e-01 4.489814341068267822e-01 3.854415714740753174e-01 2.299199849367141724e-01
3.990356251597404480e-02 -3.138239085674285889e-01 5.236172080039978027e-01 7.079433798789978027e-01 2.576929032802581787e-01 -2.236150503158569336e-01 9.029890596866607666e-02 -5.820205551572144032e-04
-4.748653173446655273e-01 -2.029683142900466919e-01 7.769061326980590820e-01 2.861223518848419189e-01 -3.551070578396320343e-03 2.180359885096549988e-02 1.461104154586791992e-01 1.613111793994903564e-01
-2.017987072467803955e-01 -5.243680253624916077e-02 1.304731220006942749e-01 7.057151198387145996e-01 1.264033094048500061e-02 1.823523789644241333e-01 6.144551038742065430e-01 1.746527701616287231e-01
1.924815475940704346e-01 3.239563107490539551e-01 2.155025154352188110e-01 1.414756923913955688e-01 5.422933697700500488e-01 5.555778741836547852e-01 1.403829306364059448e-01 4.112057089805603027e-01
1.309547722339630127e-01 4.812631309032440186e-01 2.736377418041229248e-01 1.516716480255126953e-01 1.996798068284988403e-02 7.392075061798095703e-01 2.420654445886611938e-01 2.189356237649917603e-01
3.020492494106292725e-01 -2.569404430687427521e-02 7.648795247077941895e-01 4.196092188358306885e-01 3.490584790706634521e-01 -1.254545301198959351e-01 -4.817742854356765747e-02 -8.421280235052108765e-02
-3.966551423072814941e-01 -2.433599978685379028e-01 6.393324732780456543e-01 2.343248575925827026e-01 1.040436401963233948e-01 8.655367791652679443e-02 4.402801394462585449e-01 3.280600011348724365e-01
4.624149501323699951e-01 -5.586159229278564453e-02 5.322333574295043945e-01 3.933718502521514893e-01 4.462682008743286133e-01 -1.657520830631256104e-01 3.428619205951690674e-01 -2.923593297600746155e-02
-1.635098010301589966e-01 2.325531989336013794e-01 2.557702958583831787e-01 4.180734753608703613e-01 3.170853853225708008e-01 6.270769834518432617e-01 -4.271082282066345215e-01 -5.281874537467956543e-02
4.714004322886466980e-02 -2.140544503927230835e-01 8.274252414703369141e-01 4.574165865778923035e-02 -1.262159645557403564e-02 4.294192790985107422e-01 1.561708152294158936e-01 2.372424900531768799e-01
-6.311386823654174805e-02 3.068556785583496094e-01 7.241315245628356934e-01 4.545021057128906250e-01 -2.179113179445266724e-01 -2.375548630952835083e-01 -2.288935929536819458e-01 1.208627447485923767e-01
-3.166301846504211426e-01 -1.647002398967742920e-01 5.089640617370605469e-01 4.399412274360656738e-01 -8.247173577547073364e-02 -1.884986832737922668e-02 4.960006773471832275e-01 4.084765315055847168e-01
2.735111117362976074e-01 1.366343945264816284e-01 8.606868982315063477e-01 1.370163112878799438e-01 2.868798971176147461e-01 -1.112812384963035583e-02 1.689212583005428314e-02 -2.534915804862976074e-01
-1.768729835748672485e-01 4.967951476573944092e-01 4.128796979784965515e-02 9.927260875701904297e-02 3.604429960250854492e-01 6.717063784599304199e-01 2.774139344692230225e-01 -2.286562025547027588e-01
8.008071035146713257e-02 -1.087472513318061829e-01 2.241622656583786011e-01 4.869691133499145508e-01 -2.801392078399658203e-01 4.849776923656463623e-01 6.139574050903320312e-01 -6.122419983148574829e-02
2.280388325452804565e-01 6.820740103721618652e-01 2.245571911334991455e-01 4.744204133749008179e-02 5.940118804574012756e-02 -2.200265973806381226e-02 6.463022232055664062e-01 -9.152926504611968994e-02
-2.985929548740386963e-01 -2.204525321722030640e-01 4.959156215190887451e-01 3.443542122840881348e-01 8.978477865457534790e-02 1.034000739455223083e-01 5.280012488365173340e-01 4.474290013313293457e-01
9.707438200712203979e-02 2.317510545253753662e-02 8.559811115264892578e-01 -5.972072109580039978e-02 3.815999627113342285e-01 7.761091738939285278e-02 1.465404331684112549e-01 -2.839951515197753906e-01
1.447895765304565430e-01 3.424764871597290039e-01 -1.865987479686737061e-02 5.650157332420349121e-01 -9.544022381305694580e-02 6.506310403347015381e-02 6.366447806358337402e-01 -3.514201939105987549e-01
6.477519124746322632e-02 -3.167193531990051270e-01 4.624163508415222168e-01 7.720395922660827637e-01 1.773222386837005615e-01 -1.963848769664764404e-01 1.248582825064659119e-01 4.411743488162755966e-03
-2.839459478855133057e-01 7.078721374273300171e-02 2.855652868747711182e-01 8.433572053909301758e-01 -2.798062860965728760e-01 -1.690758764743804932e-01 8.037739992141723633e-02 -9.069848060607910156e-02
3.309835195541381836e-01 -3.153796494007110596e-01 4.344433248043060303e-01 5.696272850036621094e-01 4.504564404487609863e-01 -9.509778022766113281e-02 2.546896636486053467e-01 -3.079141490161418915e-02
-5.554138217121362686e-03 2.592593729496002197e-01 1.701472997665405273e-01 3.721602261066436768e-01 -3.465103507041931152e-01 6.265274286270141602e-01 2.172239869832992554e-01 -4.533302187919616699e-01
2.462629377841949463e-01 -1.147065535187721252e-01 1.205059438943862915e-01 4.331757426261901855e-01 1.022767797112464905e-01 4.656961560249328613e-01 7.045427560806274414e-01 -1.788771152496337891e-02
-4.716621041297912598e-01 -1.048771217465400696e-01 7.678083777427673340e-01 1.605750620365142822e-01 -3.653322905302047729e-02 3.340906500816345215e-01 2.702572755515575409e-02 1.937526762485504150e-01
3.289155364036560059e-01 4.705053865909576416e-01 4.272220432758331299e-01 6.231329441070556641e-01 2.423175722360610962e-01 -2.732720226049423218e-02 -1.802458316087722778e-01 8.759478479623794556e-02
-1.713475883007049561e-01 4.787761867046356201e-01 3.404324054718017578e-01 -1.000640615820884705e-01 4.548487365245819092e-01 5.901950597763061523e-01 2.094382345676422119e-01 1.281580328941345215e-01
-2.882456779479980469e-01 3.199231922626495361e-01 3.111389875411987305e-01 5.249027609825134277e-01 -5.553278923034667969e-01 2.282667756080627441e-01 2.828005254268646240e-01 4.198080673813819885e-02
1.737802922725677490e-01 4.333039522171020508e-01 6.761992573738098145e-01 1.568919420242309570e-01 1.729373931884765625e-01 -1.246145144104957581e-01 1.199153289198875427e-01 -4.902771711349487305e-01
-2.895442843437194824e-01 3.082262277603149414e-01 3.090706169605255127e-01 -1.500270664691925049e-01 4.088441431522369385e-01 4.843031764030456543e-01 5.433379411697387695e-01 7.879453897476196289e-02
-3.551757335662841797e-01 3.744118511676788330e-01 2.216477096080780029e-01 -3.727394342422485352e-02 3.563981950283050537e-01 5.637925863265991211e-01 4.857711791992187500e-01 4.789227247238159180e-02
-1.385866105556488037e-01 2.366783767938613892e-01 1.491727679967880249e-01 3.924509584903717041e-01 -2.754340767860412598e-01 7.077127099037170410e-01 3.087711930274963379e-01 -2.764886319637298584e-01
-1.419854816049337387e-02 6.783908009529113770e-01 4.951858520507812500e-01 -2.209845930337905884e-01 1.214940622448921204e-01 2.759984135627746582e-01 3.929804563522338867e-01 -1.308820769190788269e-02
-4.573680162429809570e-01 3.053909540176391602e-01 2.359351515769958496e-01 2.316188961267471313e-01 2.204145938158035278e-01 5.991407632827758789e-01 3.135921657085418701e-01 2.869594991207122803e-01
-3.513331413269042969e-01 2.683347165584564209e-01 2.384475171566009521e-01 -2.606705948710441589e-02 1.537615954875946045e-01 6.266837716102600098e-01 4.702009260654449463e-01 -3.309995532035827637e-01
1.372760683298110962e-01 -3.127133250236511230e-01 1.791712045669555664e-01 3.170419633388519287e-01 1.679651290178298950e-01 5.627484917640686035e-01 6.359003186225891113e-01 3.847571834921836853e-02
6.132557243108749390e-02 -4.559110403060913086e-01 4.524364769458770752e-01 3.003997802734375000e-01 -9.194289892911911011e-02 6.122187376022338867e-01 3.286687135696411133e-01 4.644550010561943054e-02
-1.723163872957229614e-01 3.682205080986022949e-01 3.759711384773254395e-01 -7.811828050762414932e-03 4.843662306666374207e-02 7.077898383140563965e-01 2.555821537971496582e-01 3.530873060226440430e-01
-5.614160373806953430e-02 -2.254834920167922974e-01 2.960681319236755371e-01 2.890668511390686035e-01 -1.723301261663436890e-01 2.992858290672302246e-01 8.022854328155517578e-01 -1.088941171765327454e-01
-6.676483154296875000e-02 -1.303298622369766235e-01 6.809278130531311035e-01 4.772455096244812012e-01 2.784181833267211914e-01 -1.729053705930709839e-01 -2.947216108441352844e-02 -4.229055047035217285e-01
-2.221033424139022827e-01 2.062391489744186401e-01 2.556773126125335693e-01 2.463942579925060272e-02 1.534259021282196045e-01 8.009679913520812988e-01 4.182962477207183838e-01 4.578771442174911499e-02
-5.525283515453338623e-02 7.877420186996459961e-01 5.192643404006958008e-01 -3.002634644508361816e-02 2.792318463325500488e-01 9.303621947765350342e-02 6.629653275012969971e-02 1.218660697340965271e-01
1.634450256824493408e-01 2.950882911682128906e-01 3.331312835216522217e-01 2.109586745500564575e-01 -8.910820633172988892e-02 8.082168698310852051e-01 1.089798435568809509e-01 2.402025461196899414e-01
3.587874472141265869e-01 4.068216085433959961e-01 8.267221450805664062e-01 9.023070335388183594e-02 1.008577272295951843e-01 2.663992345333099365e-02 -4.167320579290390015e-02 -3.921878337860107422e-02
6.685533374547958374e-02 -4.077496230602264404e-01 6.062974929809570312e-01 7.354164868593215942e-02 1.088347509503364563e-01 6.455242633819580078e-01 1.612146198749542236e-01 4.158058762550354004e-02
1.561358422040939331e-01 3.925226926803588867e-01 6.040893793106079102e-01 -3.516294434666633606e-02 -2.685227394104003906e-01 3.144216239452362061e-01 4.642856419086456299e-01 2.624128460884094238e-01
1.530733555555343628e-01 3.246296346187591553e-01 8.433426022529602051e-01 -6.849485635757446289e-02 -2.057274132966995239e-01 3.257761299610137939e-01 5.170428380370140076e-02 -6.433337926864624023e-02
3.053101003170013428e-01 1.177665442228317261e-01 4.163270890712738037e-01 1.829621642827987671e-01 4.919108450412750244e-01 2.684366703033447266e-01 1.930130273103713989e-01 -5.786405205726623535e-01
1.202165558934211731e-01 3.242420256137847900e-01 6.091071367263793945e-01 4.589705169200897217e-01 2.386098206043243408e-01 2.740613222122192383e-01 -2.595019042491912842e-01 3.152209818363189697e-01
-5.417357087135314941e-01 -3.146390318870544434e-01 4.470549225807189941e-01 2.569981217384338379e-01 7.259570993483066559e-03 4.428177177906036377e-01 1.553209722042083740e-01 -3.483587801456451416e-01
3.496530055999755859e-01 2.528413236141204834e-01 7.129398584365844727e-01 1.987021565437316895e-01 -2.305975258350372314e-01 -7.697436213493347168e-02 2.483222037553787231e-01 -3.811616599559783936e-01
6.844256538897752762e-03 3.902560472488403320e-02 9.834226965904235840e-02 3.655189275741577148e-01 2.680264115333557129e-01 7.349251508712768555e-01 3.593087792396545410e-01 3.377853333950042725e-01
-5.529052615165710449e-01 3.489926923066377640e-03 3.026268780231475830e-01 4.250470697879791260e-01 2.097622007131576538e-01 2.628779113292694092e-01 3.525535166263580322e-01 4.296935200691223145e-01
4.401323944330215454e-02 5.029342770576477051e-01 3.229807913303375244e-01 2.000818550586700439e-01 5.879728794097900391e-01 4.033463001251220703e-01 -1.224356815218925476e-01 2.781723439693450928e-01
4.565435349941253662e-01 5.742989182472229004e-01 5.227687358856201172e-01 3.840568065643310547e-01 1.429296284914016724e-01 1.642026938498020172e-03 -1.265450716018676758e-01 6.720537692308425903e-02
-3.444988280534744263e-02 -2.462698072195053101e-01 5.978754758834838867e-01 5.824832916259765625e-01 1.575876772403717041e-01 2.853779792785644531e-01 -3.420719504356384277e-01 1.346652805805206299e-01
-3.047595024108886719e-01 3.646179735660552979e-01 2.544900178909301758e-01 6.583356857299804688e-01 -1.543450504541397095e-01 -2.499536573886871338e-01 3.101209104061126709e-01 3.058271110057830811e-01
1.117484122514724731e-01 -4.542881846427917480e-01 4.195263385772705078e-01 2.258616536855697632e-01 1.377783864736557007e-01 6.600685119628906250e-01 3.123948276042938232e-01 -4.306852445006370544e-02
3.528521955013275146e-01 2.834214866161346436e-01 5.671101808547973633e-01 2.532792985439300537e-01 -1.473987996578216553e-01 5.111737251281738281e-01 -3.345525562763214111e-01 -1.202204823493957520e-01
-6.260927319526672363e-01 -4.334693402051925659e-02 7.378084063529968262e-01 1.870413273572921753e-01 -6.353272497653961182e-02 4.706159979104995728e-02 1.425887495279312134e-01 -1.415556948632001877e-02
-2.313867062330245972e-01 -6.665016710758209229e-02 4.930810034275054932e-01 2.581172585487365723e-01 -2.572935819625854492e-01 6.106877326965332031e-01 -2.346313744783401489e-01 -3.715820312500000000e-01
-8.325581997632980347e-02 1.522802710533142090e-01 4.565556049346923828e-01 1.739219129085540771e-01 2.209470272064208984e-01 7.797961235046386719e-01 -3.191163763403892517e-02 2.706829309463500977e-01
-2.102469801902770996e-01 2.633588910102844238e-01 1.823040544986724854e-01 7.222166061401367188e-01 -4.307174086570739746e-01 2.566802203655242920e-01 2.616721689701080322e-01 1.083158701658248901e-01
-5.449203848838806152e-01 -2.701221406459808350e-01 4.898129105567932129e-01 2.789603769779205322e-01 1.713629066944122314e-01 4.601299166679382324e-01 1.277254074811935425e-01 2.344391047954559326e-01
2.244146317243576050e-01 1.278753429651260376e-01 2.110812067985534668e-01 4.627370834350585938e-01 -4.963782057166099548e-02 3.766782879829406738e-01 7.259941697120666504e-01 5.645387247204780579e-02
5.638461932539939880e-02 3.121730387210845947e-01 2.679899632930755615e-01 -6.678571552038192749e-02 2.500042915344238281e-01 3.475407063961029053e-01 7.971782088279724121e-01 6.565056741237640381e-02
1.284091025590896606e-01 6.832790970802307129e-01 1.404661387205123901e-01 2.946347296237945557e-01 4.448034167289733887e-01 4.584965407848358154e-01 -4.506971687078475952e-02 1.132024681282928213e-05
-2.195163965225219727e-01 -1.647080667316913605e-02 1.223543807864189148e-01 4.484080076217651367e-01 -2.387308627367019653e-01 7.086107134819030762e-01 2.927721142768859863e-01 -3.011045455932617188e-01
2.809891402721405029e-01 4.186355769634246826e-01 4.786725044250488281e-01 3.095510601997375488e-01 3.143380582332611084e-01 4.205042123794555664e-01 -2.812792658805847168e-01 2.570797502994537354e-01
-3.691057264804840088e-01 -1.279781907796859741e-01 6.323043704032897949e-01 2.502649724483489990e-01 -3.092383742332458496e-01 1.637417823076248169e-01 4.877623915672302246e-01 -1.568091958761215210e-01
-3.100188672542572021e-01 5.622400641441345215e-01 2.882438004016876221e-01 1.170223653316497803e-01 4.800755083560943604e-01 4.757379591464996338e-01 -5.821034312248229980e-02 1.755222231149673462e-01
-3.261495381593704224e-02 1.980980336666107178e-01 8.470025658607482910e-02 5.118094086647033691e-01 -2.029055804014205933e-01 1.120442003011703491e-01 6.011735200881958008e-01 -5.248200297355651855e-01
-4.172917902469635010e-01 1.410815268754959106e-01 2.989720404148101807e-01 9.514974057674407959e-02 5.205807834863662720e-02 5.962312817573547363e-01 5.567793250083923340e-01 1.982945054769515991e-01
1.148465499281883240e-01 7.382156252861022949e-01 1.207165941596031189e-01 4.996912479400634766e-01 2.639924585819244385e-01 1.702010072767734528e-02 7.785458117723464966e-02 3.186552226543426514e-01
-1.832872331142425537e-01 3.503964543342590332e-01 2.292642295360565186e-01 7.773197293281555176e-01 -2.255032956600189209e-01 -1.491888612508773804e-01 1.786222904920578003e-01 2.860508859157562256e-01
1.934235990047454834e-01 -3.856258392333984375e-01 4.221836328506469727e-01 5.416935682296752930e-01 4.772498607635498047e-01 2.633671760559082031e-01 1.637973077595233917e-02 2.116860896348953247e-01
-1.923602819442749023e-01 -1.068833991885185242e-01 2.765073478221893311e-01 2.400722056627273560e-01 -5.180770903825759888e-02 6.002491116523742676e-01 6.723299622535705566e-01 4.971722513437271118e-02
-8.880417793989181519e-02 1.220793351531028748e-01 6.213001012802124023e-01 4.059925377368927002e-01 3.290599882602691650e-01 2.957024574279785156e-01 -4.347965717315673828e-01 -2.039565145969390869e-01
-2.528403103351593018e-01 -2.030760347843170166e-01 2.471203505992889404e-01 6.230266690254211426e-01 1.378120481967926025e-01 6.937084347009658813e-02 4.824838936328887939e-01 4.347481727600097656e-01
-2.666263878345489502e-01 3.010909557342529297e-01 2.951885163784027100e-01 3.635491728782653809e-01 -4.808635115623474121e-01 5.778220295906066895e-01 2.228252738714218140e-01 -6.474131345748901367e-02
-1.613917499780654907e-01 -1.328185945749282837e-01 7.801682949066162109e-01 1.418175250291824341e-01 -1.125191226601600647e-01 1.363521218299865723e-01 5.163263157010078430e-02 -5.418659448623657227e-01
-2.065587788820266724e-02 5.678055882453918457e-01 5.529616475105285645e-01 3.368019163608551025e-01 -3.537583351135253906e-02 1.446796208620071411e-01 2.906488478183746338e-01 3.889828622341156006e-01
-1.946005672216415405e-01 4.303385615348815918e-01 1.362120807170867920e-01 8.311514854431152344e-01 -2.512190043926239014e-01 -5.491476878523826599e-02 3.476101160049438477e-02 1.542314887046813965e-02
-1.865668743848800659e-01 6.489064693450927734e-01 3.543984889984130859e-01 5.720376968383789062e-01 -1.517337411642074585e-01 -3.017542324960231781e-02 -1.020377725362777710e-01 2.386258095502853394e-01
1.324184983968734741e-01 1.863552490249276161e-03 8.057889342308044434e-02 2.018807530403137207e-01 2.040807902812957764e-01 7.386578321456909180e-01 5.779593586921691895e-01 -1.179476827383041382e-01
-4.146924316883087158e-01 1.837078928947448730e-01 7.173650264739990234e-01 2.279419600963592529e-01 -8.390568196773529053e-02 -1.495230346918106079e-01 2.506116628646850586e-01 3.681139051914215088e-01
-2.680673599243164062e-01 2.442975789308547974e-01 9.991757571697235107e-02 1.217173784971237183e-01 7.619512081146240234e-02 7.226547598838806152e-01 3.576870262622833252e-01 -4.332254230976104736e-01
-1.968885958194732666e-01 4.645166993141174316e-01 7.286475896835327148e-01 1.702501177787780762e-01 -2.908237278461456299e-01 -3.133999183773994446e-02 7.401785999536514282e-02 3.074205219745635986e-01
-4.448110759258270264e-01 -2.978589534759521484e-01 3.786635696887969971e-01 2.991250455379486084e-01 -1.062282398343086243e-01 3.516342043876647949e-01 5.668522119522094727e-01 -1.559132039546966553e-01
-5.079979896545410156e-01 -2.195672877132892609e-02 3.079771399497985840e-01 5.687075257301330566e-01 4.239834472537040710e-02 2.077492326498031616e-01 4.346342980861663818e-01 2.988540232181549072e-01
9.461478888988494873e-02 1.513760983943939209e-01 3.898617625236511230e-02 6.224210262298583984e-01 9.797274321317672729e-02 5.556892752647399902e-01 3.830737471580505371e-01 3.377436995506286621e-01
1.093073412775993347e-01 4.401425719261169434e-01 4.189865197986364365e-03 5.971739292144775391e-01 -1.397279053926467896e-01 1.751421540975570679e-01 6.003018617630004883e-01 1.647153496742248535e-01
2.459141612052917480e-01 -1.449810415506362915e-01 8.486382961273193359e-01 2.603814303874969482e-01 2.123019471764564514e-02 -1.500456780195236206e-01 1.612391620874404907e-01 -2.855851054191589355e-01
-5.027649998664855957e-01 7.878421992063522339e-02 2.468059957027435303e-01 6.370655298233032227e-01 9.782861173152923584e-02 4.157816767692565918e-01 -2.726162075996398926e-01 -1.322503387928009033e-01
-4.416242986917495728e-02 4.527295529842376709e-01 1.222403943538665771e-01 2.525332272052764893e-01 5.374715924263000488e-01 5.698117017745971680e-01 -8.794245868921279907e-02 3.050817847251892090e-01
7.864547520875930786e-02 6.172008514404296875e-01 5.146406292915344238e-01 6.841998547315597534e-02 3.979812264442443848e-01 3.326626718044281006e-01 -1.474256366491317749e-01 2.292466163635253906e-01
-7.286479230970144272e-03 7.865223288536071777e-01 2.790621817111968994e-01 -1.236770078539848328e-01 2.404756993055343628e-01 3.500976860523223877e-01 3.039094805717468262e-01 -1.240963116288185120e-01
9.341702610254287720e-02 -4.482810199260711670e-01 5.315263271331787109e-01 3.299525082111358643e-01 9.655938483774662018e-03 5.928514599800109863e-01 1.776018589735031128e-01 1.257767081260681152e-01
2.504704594612121582e-01 2.886318862438201904e-01 1.118539795279502869e-01 3.775913119316101074e-01 -1.820707321166992188e-01 7.192123532295227051e-01 3.679137229919433594e-01 -1.144253909587860107e-01
-2.564484179019927979e-01 3.852275907993316650e-01 1.566502302885055542e-01 3.589256852865219116e-02 2.907571196556091309e-01 3.083940744400024414e-01 7.486444711685180664e-01 -1.410359889268875122e-01
2.757079899311065674e-01 5.223471522331237793e-01 4.849034249782562256e-01 1.201166659593582153e-01 3.860205411911010742e-01 4.455573260784149170e-01 -1.531963050365447998e-01 1.748627126216888428e-01
1.107082515954971313e-01 9.574923664331436157e-02 1.168789044022560120e-01 3.136412501335144043e-01 -7.386185694485902786e-03 9.149122238159179688e-01 1.366882026195526123e-01 -1.036415249109268188e-01
2.863981127738952637e-01 6.549361348152160645e-01 5.385072827339172363e-01 1.493609845638275146e-01 1.316365152597427368e-01 3.456498086452484131e-01 -1.717330366373062134e-01 1.021848246455192566e-01
1.632930040359497070e-01 -9.977731853723526001e-02 6.610729694366455078e-01 4.998883306980133057e-01 2.810032367706298828e-01 -3.866939246654510498e-01 2.176473140716552734e-01 -2.466992288827896118e-02
2.730168700218200684e-01 -2.102053314447402954e-01 7.908500432968139648e-01 1.840243041515350342e-01 3.325991928577423096e-01 -9.019641578197479248e-02 2.523191869258880615e-01 -1.988575607538223267e-01
-5.276335477828979492e-01 -4.485299810767173767e-02 3.622075617313385010e-01 2.597950100898742676e-01 -1.869175136089324951e-01 4.054704606533050537e-01 5.616413950920104980e-01 7.821591943502426147e-02
2.327314019203186035e-02 -1.006566360592842102e-01 6.358219683170318604e-02 5.020163655281066895e-01 1.934001967310905457e-02 7.121757864952087402e-01 4.117994308471679688e-01 2.368890792131423950e-01
-1.093860045075416565e-01 -1.962943822145462036e-01 2.587020099163055420e-01 8.898528814315795898e-01 -2.969470918178558350e-01 3.055949695408344269e-02 -4.026116803288459778e-02 2.401757054030895233e-03
-2.391244471073150635e-01 -2.557340860366821289e-01 6.481699347496032715e-01 4.446620345115661621e-01 -1.285141706466674805e-01 4.612934589385986328e-01 -3.924372605979442596e-03 1.739199310541152954e-01
-6.341183930635452271e-02 3.373672962188720703e-01 2.508518099784851074e-01 4.531154930591583252e-01 -4.492897093296051025e-01 4.326272606849670410e-01 4.460532963275909424e-01 1.610305160284042358e-01
-4.181472063064575195e-01 3.632996231317520142e-02 1.851362138986587524e-01 1.804002970457077026e-01 3.319444060325622559e-01 6.092078685760498047e-01 4.731861650943756104e-01 2.275673598051071167e-01
1.507009267807006836e-01 6.649658083915710449e-01 3.149443864822387695e-01 1.295359432697296143e-01 4.190189540386199951e-01 2.785853147506713867e-01 1.817014813423156738e-01 3.646064996719360352e-01
5.963754653930664062e-02 -1.987155973911285400e-01 7.819519042968750000e-01 2.364161461591720581e-01 -1.016352400183677673e-01 1.252847313880920410e-01 6.062807515263557434e-02 -5.098159909248352051e-01
-2.527989447116851807e-01 -3.266592919826507568e-01 4.281945228576660156e-01 1.992293149232864380e-01 5.610149726271629333e-02 1.343539357185363770e-01 7.516512870788574219e-01 -1.420047730207443237e-01
-6.065965890884399414e-01 -1.925049722194671631e-01 5.109387636184692383e-01 1.818897277116775513e-01 1.293192058801651001e-01 5.460542067885398865e-02 5.194275975227355957e-01 -1.064423993229866028e-01
2.167752832174301147e-01 -3.600374758243560791e-01 3.918705582618713379e-01 7.239609360694885254e-01 2.768863439559936523e-01 -1.200451031327247620e-01 1.879038214683532715e-01 -1.389783918857574463e-01
2.397760599851608276e-01 3.717049360275268555e-01 8.510063886642456055e-01 -8.368083089590072632e-02 -1.012404188513755798e-01 2.288850694894790649e-01 1.023266837000846863e-01 4.427861887961626053e-03
-7.883711159229278564e-02 5.096472501754760742e-01 6.215360760688781738e-01 2.427464276552200317e-01 2.281926870346069336e-01 -1.485018730163574219e-01 -6.081952527165412903e-02 -4.593339860439300537e-01
-1.649387180805206299e-01 3.349491357803344727e-01 7.264419645071029663e-02 1.906531155109405518e-01 1.846394389867782593e-01 8.118611574172973633e-01 3.342131674289703369e-01 -1.186165064573287964e-01
-4.091744720935821533e-01 -2.769818007946014404e-01 7.788591384887695312e-01 8.439394831657409668e-02 9.935285896062850952e-02 2.807371914386749268e-01 2.068742662668228149e-01 1.031116843223571777e-01
-2.435886561870574951e-01 -1.108321696519851685e-01 1.590927690267562866e-01 6.003468036651611328e-01 -2.621016651391983032e-02 4.869966506958007812e-01 4.343276023864746094e-01 3.408237397670745850e-01
-2.346238493919372559e-01 -1.149693280458450317e-01 4.251178205013275146e-01 4.201590120792388916e-01 -3.677448928356170654e-01 6.034029126167297363e-01 2.670938670635223389e-01 6.167968735098838806e-02
3.680060207843780518e-01 -1.731284409761428833e-01 7.890435457229614258e-01 1.863142102956771851e-01 2.750029265880584717e-01 -8.101645857095718384e-02 2.334323823451995850e-01 -2.015311121940612793e-01
1.065466031432151794e-01 6.147714853286743164e-01 9.062523394823074341e-02 4.407932460308074951e-01 5.000958442687988281e-01 2.585956156253814697e-01 1.957188099622726440e-01 2.300411462783813477e-01
-3.148880004882812500e-01 7.934879511594772339e-02 5.173828005790710449e-01 2.662742435932159424e-01 -1.496289819478988647e-01 5.608180165290832520e-01 -3.226047754287719727e-01 -3.390913605690002441e-01
3.156239092350006104e-01 3.225712478160858154e-01 6.880002021789550781e-01 3.349590301513671875e-01 -3.475723564624786377e-01 1.328515121713280678e-03 9.170791506767272949e-02 2.856027483940124512e-01
-1.221840307116508484e-01 -1.329953968524932861e-01 3.663866817951202393e-01 4.749029874801635742e-01 1.618044078350067139e-01 1.890172958374023438e-01 5.510638952255249023e-01 4.919672310352325439e-01
-2.353228479623794556e-01 -1.263189464807510376e-01 4.806722104549407959e-01 2.175475656986236572e-01 4.811316728591918945e-02 2.488386183977127075e-01 6.848236918449401855e-01 3.421621322631835938e-01
-1.561411768198013306e-01 9.751319885253906250e-04 2.254146337509155273e-01 7.999890446662902832e-01 -1.312727332115173340e-01 3.207573294639587402e-02 5.144726634025573730e-01 4.337440803647041321e-02
-3.081609308719635010e-01 5.342329740524291992e-01 1.765560805797576904e-01 -1.012961789965629578e-01 3.545137643814086914e-01 4.365580677986145020e-01 4.659821093082427979e-01 -2.116522490978240967e-01
-4.099363386631011963e-01 3.228667378425598145e-01 6.178181171417236328e-01 4.812562763690948486e-01 -2.745259404182434082e-01 -4.103334620594978333e-03 -6.476529687643051147e-02 1.866188943386077881e-01
1.674654185771942139e-01 8.488102257251739502e-02 4.376590549945831299e-01 2.142878919839859009e-01 -8.161226660013198853e-02 8.427181243896484375e-01 -5.655314028263092041e-02 8.516604453325271606e-02
-2.153787761926651001e-01 3.157169371843338013e-02 7.694536447525024414e-01 3.514361009001731873e-02 -2.085262686014175415e-01 2.875837087631225586e-01 4.758997261524200439e-01 8.156793564558029175e-02
2.070503681898117065e-01 -8.333759382367134094e-03 7.099525332450866699e-01 -2.203418500721454620e-02 2.617000043392181396e-01 8.108837157487869263e-02 4.119025170803070068e-01 -4.558691084384918213e-01
-1.736023724079132080e-01 -1.006821542978286743e-01 6.077501177787780762e-01 6.896325349807739258e-01 1.599542349576950073e-01 -2.537170648574829102e-01 -1.343496888875961304e-01 -8.224719762802124023e-02
-3.582276105880737305e-01 -8.022857457399368286e-02 2.858778834342956543e-01 5.392673611640930176e-01 -4.785927534103393555e-01 2.065471857786178589e-01 3.601449131965637207e-01 -3.021321296691894531e-01
7.124020159244537354e-02 -2.965851426124572754e-01 3.255601823329925537e-01 2.862876057624816895e-01 -1.033140160143375397e-02 3.617034852504730225e-01 7.559036612510681152e-01 1.291731894016265869e-01
-1.521345674991607666e-01 -1.751904189586639404e-01 1.376654207706451416e-01 4.669817984104156494e-01 1.639344990253448486e-01 1.975329518318176270e-01 7.994979619979858398e-01 6.363131105899810791e-02
-3.441565334796905518e-01 -2.906724996864795685e-02 1.130699366331100464e-01 3.434991240501403809e-01 1.385724693536758423e-01 3.076356947422027588e-01 7.973076701164245605e-01 1.984101161360740662e-02
1.876890808343887329e-01 -8.503922820091247559e-02 5.875568985939025879e-01 3.024241924285888672e-01 -1.637331694364547729e-01 6.717084050178527832e-01 6.261873245239257812e-02 1.973218768835067749e-01
-4.964020550251007080e-01 3.493843600153923035e-02 8.190061450004577637e-01 1.606027781963348389e-01 -6.457173079252243042e-02 4.161075875163078308e-02 2.229263633489608765e-01 1.424543652683496475e-02
-4.675261974334716797e-01 2.202800475060939789e-02 5.572210550308227539e-01 5.356304645538330078e-01 8.969882130622863770e-02 2.078737616539001465e-01 -3.617627322673797607e-01 -3.753734007477760315e-02
-3.099877238273620605e-01 -3.834556341171264648e-01 6.824708580970764160e-01 2.844407558441162109e-01 2.638450078666210175e-02 4.496606290340423584e-01 2.105322852730751038e-02 8.283852040767669678e-02
-6.325471997261047363e-01 1.807036250829696655e-01 5.188333988189697266e-01 3.661381825804710388e-02 1.714255958795547485e-01 5.159991383552551270e-01 -3.124339878559112549e-02 9.149479679763317108e-03
1.090777516365051270e-01 -2.727984637022018433e-02 7.796031236648559570e-01 2.769319713115692139e-01 -1.797620207071304321e-01 4.525379836559295654e-02 4.329195618629455566e-02 -5.163807272911071777e-01
-6.856652349233627319e-02 1.523533314466476440e-01 5.054115653038024902e-01 1.368582993745803833e-01 4.489158093929290771e-02 8.242028355598449707e-01 6.308978796005249023e-02 -1.122948005795478821e-01
-4.585773348808288574e-01 7.882886379957199097e-02 8.003444075584411621e-01 2.678435146808624268e-01 -1.814987063407897949e-01 1.728488877415657043e-02 1.471985280513763428e-01 1.276458799839019775e-01
-5.638014078140258789e-01 -1.193603053689002991e-01 5.794343948364257812e-01 3.673240244388580322e-01 2.098567411303520203e-02 1.592120677232742310e-01 3.828714191913604736e-01 1.575768142938613892e-01
2.237878553569316864e-02 5.969442129135131836e-01 1.680023968219757080e-01 2.682174444198608398e-01 -1.971206814050674438e-02 3.168823719024658203e-01 6.609265804290771484e-01 -7.324295490980148315e-02
-7.909049838781356812e-02 -3.809078596532344818e-03 6.894765496253967285e-01 2.982535064220428467e-01 -1.726226806640625000e-01 5.632527470588684082e-01 -1.998346298933029175e-01 2.059395909309387207e-01
-2.966708242893218994e-01 -3.053084909915924072e-01 7.569398880004882812e-01 3.612453043460845947e-01 -1.327947229146957397e-01 2.343751788139343262e-01 1.285719312727451324e-02 2.063621878623962402e-01
-4.291903078556060791e-01 -2.149962782859802246e-01 5.347019433975219727e-01 3.953283131122589111e-01 -2.921999096870422363e-01 3.250541388988494873e-01 3.264789581298828125e-01 -1.724880933761596680e-01
2.228701710700988770e-01 6.596709042787551880e-02 6.969329714775085449e-01 5.044991374015808105e-01 -4.260196983814239502e-01 2.498036436736583710e-02 5.053138360381126404e-02 1.451621502637863159e-01
9.990944713354110718e-02 1.141177490353584290e-01 6.316578984260559082e-01 2.017681896686553955e-01 -3.790185749530792236e-01 4.912562966346740723e-01 2.757580280303955078e-01 -2.761573791503906250e-01
-1.357160657644271851e-01 -6.496957037597894669e-03 -2.414253354072570801e-02 3.563066124916076660e-01 1.673428714275360107e-01 8.339859843254089355e-01 2.048134505748748779e-01 -2.975183427333831787e-01
4.353800415992736816e-01 7.068805396556854248e-02 7.530341148376464844e-01 3.258297443389892578e-01 2.700084075331687927e-02 -9.486059844493865967e-02 3.297655880451202393e-01 1.172568574547767639e-01
-4.106434583663940430e-01 -2.906748652458190918e-01 3.036631643772125244e-01 6.854728460311889648e-01 4.524527583271265030e-03 3.543537557125091553e-01 -5.224781483411788940e-02 -2.376528978347778320e-01
-6.215389370918273926e-01 -4.781243950128555298e-02 2.921357750892639160e-01 4.046271443367004395e-01 1.195717602968215942e-01 5.826597213745117188e-01 -1.903876103460788727e-02 9.046877175569534302e-02
-4.091242793947458267e-03 5.898442268371582031e-01 3.694857656955718994e-01 2.615523636341094971e-01 4.451665878295898438e-01 3.508911132812500000e-01 -1.004103943705558777e-01 3.402316570281982422e-01
-3.080747555941343307e-03 1.336143612861633301e-01 2.402942329645156860e-01 2.228478044271469116e-01 4.704471677541732788e-02 6.355801820755004883e-01 6.378052830696105957e-01 2.485243380069732666e-01
3.488107919692993164e-01 2.639912366867065430e-01 3.871541917324066162e-01 1.810951381921768188e-01 9.023933112621307373e-02 7.673218846321105957e-01 1.523687839508056641e-01 -7.624659687280654907e-02
-1.900602877140045166e-01 -3.431533277034759521e-01 3.527056872844696045e-01 5.509409308433532715e-01 -1.541305631399154663e-01 3.526918292045593262e-01 4.975427985191345215e-01 1.499632447957992554e-01
3.990307450294494629e-01 1.836872547864913940e-01 7.135224938392639160e-01 3.473432362079620361e-01 -2.358738183975219727e-01 -5.996352061629295349e-02 1.425885707139968872e-01 3.125829398632049561e-01
3.676851093769073486e-01 1.588715612888336182e-01 6.640101075172424316e-01 3.743164837360382080e-01 -3.000618815422058105e-01 2.924749255180358887e-01 9.148290008306503296e-02 2.731250822544097900e-01
8.696637302637100220e-02 3.115244209766387939e-01 7.608891129493713379e-01 -3.641428658738732338e-03 -2.168219685554504395e-01 4.910312294960021973e-01 -1.652799695730209351e-01 -3.135113045573234558e-02
2.292006015777587891e-01 3.069179952144622803e-01 7.940039634704589844e-01 3.829634487628936768e-01 1.807238310575485229e-01 7.121100090444087982e-03 -2.070154249668121338e-01 2.445369213819503784e-02
-2.552787363529205322e-01 -2.566363811492919922e-01 5.954279899597167969e-01 3.099811077117919922e-01 -1.761110499501228333e-02 2.065871357917785645e-01 4.980842769145965576e-01 3.567510247230529785e-01
-2.989704310894012451e-01 1.327438503503799438e-01 4.081691801548004150e-01 6.504395008087158203e-01 2.581016719341278076e-01 1.455620378255844116e-01 -4.383157193660736084e-01 -1.529599428176879883e-01
4.128654673695564270e-02 3.761247918009757996e-02 5.250580906867980957e-01 5.566391348838806152e-01 5.342214703559875488e-01 -2.892508506774902344e-01 1.840234249830245972e-01 -9.178478270769119263e-02
2.992889285087585449e-01 6.476908326148986816e-01 2.614245712757110596e-01 3.604851365089416504e-01 -9.310347586870193481e-02 3.606763184070587158e-01 2.079939097166061401e-01 3.325858712196350098e-01
-3.566376864910125732e-01 4.556744396686553955e-01 6.639078259468078613e-01 3.482358753681182861e-01 -2.396624237298965454e-01 -1.705025732517242432e-01 6.818019598722457886e-02 1.094110980629920959e-01
3.187034651637077332e-02 4.298535287380218506e-01 4.228616505861282349e-02 4.801343679428100586e-01 1.149452626705169678e-01 2.559098303318023682e-01 6.607742309570312500e-01 2.580083310604095459e-01
1.291704326868057251e-01 1.701213419437408447e-02 1.358127743005752563e-01 5.675378441810607910e-01 8.658540993928909302e-02 1.495575308799743652e-01 6.789193153381347656e-01 3.894679844379425049e-01
2.474202960729598999e-01 -3.436212241649627686e-01 5.794471502304077148e-01 5.128825902938842773e-01 3.790538311004638672e-01 2.049772143363952637e-01 -1.422556675970554352e-02 1.897373944520950317e-01
-3.628672361373901367e-01 -2.673752307891845703e-01 3.632966876029968262e-01 7.238860130310058594e-01 -7.446195185184478760e-02 1.187330260872840881e-01 2.824599146842956543e-01 2.035107314586639404e-01
-6.630200147628784180e-01 5.901309102773666382e-02 3.232706189155578613e-01 5.015149712562561035e-01 -1.728796632960438728e-03 4.298066794872283936e-01 -1.260504722595214844e-01 -1.658890396356582642e-02
-1.743467897176742554e-01 -1.504380553960800171e-01 5.815540552139282227e-01 1.878426820039749146e-01 1.170204579830169678e-02 3.108192980289459229e-01 6.575261354446411133e-01 2.107021361589431763e-01
1.067978143692016602e-01 9.650261700153350830e-02 7.049985527992248535e-01 5.227746963500976562e-01 -4.420507848262786865e-01 -8.591639250516891479e-02 5.973516963422298431e-03 7.835204154253005981e-02
2.908552587032318115e-01 3.848525881767272949e-01 7.467432022094726562e-01 -1.981628686189651489e-02 -1.060504466295242310e-01 4.392634332180023193e-01 -4.324967414140701294e-02 -5.660384148359298706e-02
1.384349167346954346e-01 2.990784123539924622e-02 6.667696833610534668e-01 5.349774360656738281e-01 2.499681264162063599e-01 -3.033093214035034180e-01 2.770709097385406494e-01 1.338273286819458008e-01
-1.116691976785659790e-01 7.509675025939941406e-01 5.052277445793151855e-01 1.144040003418922424e-02 2.807699441909790039e-01 2.558633685111999512e-01 3.010588884353637695e-02 1.516169458627700806e-01
-3.092871010303497314e-01 -1.233457177877426147e-01 5.135708451271057129e-01 4.945255219936370850e-01 -2.778190076351165771e-01 4.101315438747406006e-01 -2.911444604396820068e-01 -2.250791937112808228e-01
1.706434637308120728e-01 6.242554187774658203e-01 5.125404000282287598e-01 2.706665694713592529e-01 2.880479097366333008e-01 2.234927117824554443e-01 -1.853056252002716064e-01 2.792299687862396240e-01
-1.680163145065307617e-01 1.963945776224136353e-01 7.604074478149414062e-01 1.422367542982101440e-01 2.619062960147857666e-01 -3.021300211548805237e-02 2.870577573776245117e-02 -5.142151713371276855e-01
1.953386515378952026e-01 2.104675173759460449e-01 3.071666359901428223e-01 3.794766068458557129e-01 -3.378945589065551758e-01 5.906951427459716797e-01 6.989473849534988403e-02 -4.595797955989837646e-01
