# Supplementary material for: Where is your field going? A machine learning approach to study the relative motion of the domains of physics
Source: PLoS One. 2020 Jun 18;15(6):e0233997. doi: 10.1371/journal.pone.0233997 (PMC7302634; doi:10.1371/journal.pone.0233997)
Supplement: S14 Data — (ZIP) [file pone.0233997.s014.zip › 13/Pacs4Run_13_VS_500_embeddings1995-1999ED8.txt]

6.395587921142578125e-01 -2.037480771541595459e-01 2.354599982500076294e-01 -4.458339512348175049e-01 2.507371604442596436e-01 -2.569837570190429688e-01 -1.902000904083251953e-01 -3.607717156410217285e-01
4.678191244602203369e-01 -5.732538700103759766e-01 -1.165996938943862915e-01 -8.368811011314392090e-02 2.098880410194396973e-01 -5.185176134109497070e-01 3.445234000682830811e-01 1.778818666934967041e-02
5.833986401557922363e-01 -7.828358560800552368e-02 5.369799137115478516e-01 -8.832737058401107788e-02 1.169728413224220276e-01 -2.737352848052978516e-01 4.758353829383850098e-01 -2.057563960552215576e-01
6.045458912849426270e-01 -4.326902627944946289e-01 2.118579000234603882e-01 1.701627969741821289e-01 1.615685224533081055e-01 -1.396112143993377686e-01 -4.675839245319366455e-01 3.305056393146514893e-01
7.997801303863525391e-01 -4.453426226973533630e-02 -4.059394448995590210e-02 -3.428063094615936279e-01 3.399186730384826660e-01 1.054038666188716888e-02 3.161895871162414551e-01 1.535336971282958984e-01
3.512457907199859619e-01 -3.595812022686004639e-01 2.754961326718330383e-02 3.352624177932739258e-01 3.045005500316619873e-01 -6.150565743446350098e-01 -2.454714179039001465e-01 -3.207750916481018066e-01
7.857823967933654785e-01 -2.589617371559143066e-01 2.752302214503288269e-02 -1.942367851734161377e-01 -1.313208416104316711e-02 -3.117574155330657959e-01 -3.953131437301635742e-01 1.528464108705520630e-01
4.689427912235260010e-01 -4.511319398880004883e-01 1.712654344737529755e-02 -4.412304759025573730e-01 2.320102900266647339e-01 2.172546535730361938e-01 5.210995674133300781e-01 -9.498358517885208130e-02
1.064574420452117920e-01 -2.805365622043609619e-01 3.588521778583526611e-01 1.485408097505569458e-01 6.645422577857971191e-01 -4.599432945251464844e-01 -1.200627684593200684e-01 3.025680184364318848e-01
8.089050054550170898e-01 4.058508202433586121e-02 2.543137967586517334e-01 -4.294920265674591064e-01 1.875134743750095367e-02 -2.839205861091613770e-01 7.322321087121963501e-02 9.253428131341934204e-02
5.593217015266418457e-01 -3.935530185699462891e-01 3.124966621398925781e-01 3.031732141971588135e-01 3.379451036453247070e-01 -1.990191191434860229e-01 -9.967435896396636963e-02 4.230326116085052490e-01
4.282635748386383057e-01 -1.035765036940574646e-01 -3.964287415146827698e-02 -1.278389394283294678e-01 5.695212483406066895e-01 -6.096367239952087402e-01 2.138822823762893677e-01 2.149209231138229370e-01
5.843319930136203766e-03 -6.568191051483154297e-01 3.570145964622497559e-01 1.035505607724189758e-01 1.796097010374069214e-01 -3.578710854053497314e-01 -5.196547508239746094e-01 1.399654283886775374e-04
-8.266629278659820557e-02 -4.164390563964843750e-01 -9.564058482646942139e-02 -2.311243116855621338e-01 7.176250219345092773e-01 -2.845837473869323730e-01 -2.187212407588958740e-01 3.366996049880981445e-01
6.692295074462890625e-01 -2.211123555898666382e-01 1.177805513143539429e-01 5.427843704819679260e-02 1.891774386167526245e-01 -1.222581267356872559e-01 -6.096458435058593750e-01 2.530209720134735107e-01
1.493537575006484985e-01 -4.254558682441711426e-01 4.930076003074645996e-01 4.070506244897842407e-02 4.441455304622650146e-01 -4.365629553794860840e-01 -2.686846302822232246e-03 4.051021635532379150e-01
-5.798000097274780273e-02 -6.855270266532897949e-01 8.994531817734241486e-03 -4.029304683208465576e-01 4.525116682052612305e-01 -1.495133042335510254e-01 2.927773445844650269e-02 3.691596686840057373e-01
2.972709834575653076e-01 1.063352152705192566e-01 1.962202489376068115e-01 -4.332140386104583740e-01 6.703273653984069824e-01 1.541263423860073090e-02 -4.577589333057403564e-01 1.225825548171997070e-01
4.470206797122955322e-01 1.810317188501358032e-01 2.454725280404090881e-02 -2.415327429771423340e-01 8.285046815872192383e-01 6.169938296079635620e-02 -1.092939674854278564e-01 -7.929281890392303467e-02
5.124827623367309570e-01 -2.041532397270202637e-01 2.094596996903419495e-02 -3.384293913841247559e-01 2.690677344799041748e-02 -5.199673175811767578e-01 3.475384712219238281e-01 -4.345534741878509521e-01
1.869937479496002197e-01 -2.158750742673873901e-01 1.654922515153884888e-01 -2.176139354705810547e-01 3.792043626308441162e-01 -6.915868520736694336e-01 3.818659186363220215e-01 -2.752781808376312256e-01
1.647456288337707520e-01 -1.731179952621459961e-01 8.306854963302612305e-01 -2.061098217964172363e-01 4.121735394001007080e-01 1.645961999893188477e-01 1.148908063769340515e-01 -1.380680222064256668e-02
7.052868008613586426e-01 9.979524463415145874e-02 2.857576869428157806e-02 -7.332520931959152222e-02 6.478833556175231934e-01 1.786224842071533203e-01 -1.139242276549339294e-01 1.475830823183059692e-01
4.593370258808135986e-01 -4.243291914463043213e-01 1.409274991601705551e-02 -1.138262078166007996e-01 4.574433565139770508e-01 -4.073625504970550537e-01 1.254755705595016479e-01 4.526105821132659912e-01
3.889639973640441895e-01 -5.158867835998535156e-01 9.472721815109252930e-02 1.119420826435089111e-01 5.897539258003234863e-01 -4.420233145356178284e-02 3.536413311958312988e-01 2.936626374721527100e-01
6.925234794616699219e-01 -1.188029628247022629e-02 -9.889528900384902954e-02 2.705355733633041382e-02 6.602185368537902832e-01 1.628307104110717773e-01 -1.840571612119674683e-01 1.160967200994491577e-01
2.407582104206085205e-01 -3.587927818298339844e-01 4.188385605812072754e-01 1.751499623060226440e-02 4.253275692462921143e-01 -2.902802824974060059e-01 -3.162435591220855713e-01 5.219143629074096680e-01
3.696293830871582031e-01 -5.761453509330749512e-01 -3.741927146911621094e-01 -1.638222038745880127e-01 4.194464683532714844e-01 -1.116912625730037689e-02 -2.789199054241180420e-01 3.327407538890838623e-01
4.682515189051628113e-02 -4.253886938095092773e-01 4.738647341728210449e-01 -4.253976047039031982e-01 5.158942937850952148e-01 3.702413737773895264e-01 7.316916435956954956e-02 -5.255113169550895691e-02
1.665390729904174805e-01 -4.624461233615875244e-01 3.988286554813385010e-01 -8.339483290910720825e-02 3.363744318485260010e-01 -5.871986150741577148e-01 3.622224032878875732e-01 5.687138065695762634e-02
1.463944762945175171e-01 -5.705780982971191406e-01 1.262989491224288940e-01 1.818150430917739868e-01 6.093526482582092285e-01 -4.271016716957092285e-01 2.196117341518402100e-01 4.522609338164329529e-02
4.971597492694854736e-01 -6.825830042362213135e-02 1.659061759710311890e-01 3.505764007568359375e-01 5.732169151306152344e-01 7.343525439500808716e-02 -3.389431834220886230e-01 -3.858645856380462646e-01
9.524697065353393555e-02 -7.785752415657043457e-01 3.536364808678627014e-02 -3.103368580341339111e-01 2.500103414058685303e-01 -3.997686505317687988e-01 1.772744804620742798e-01 1.828730106353759766e-01
1.023193001747131348e-01 1.292895078659057617e-01 1.714919060468673706e-01 -2.133328467607498169e-01 8.277860879898071289e-01 -2.005653083324432373e-01 -3.552541732788085938e-01 -2.150182127952575684e-01
3.720335066318511963e-01 -5.243480801582336426e-01 -1.022352203726768494e-01 -1.303321868181228638e-01 5.486820340156555176e-01 7.217342406511306763e-02 -8.687575464136898518e-04 5.029413700103759766e-01
7.958301305770874023e-01 -2.594328224658966064e-01 9.530826658010482788e-02 -5.270747467875480652e-03 2.773493826389312744e-01 2.230153828859329224e-01 2.193106114864349365e-01 3.398262858390808105e-01
4.173242747783660889e-01 -5.334510933607816696e-03 -5.277005024254322052e-03 -5.848832130432128906e-01 6.545926928520202637e-01 1.991468816995620728e-01 -1.205783262848854065e-01 3.171295672655105591e-02
2.650830149650573730e-01 -5.590602755546569824e-01 -1.450103223323822021e-01 1.349101364612579346e-01 2.314824759960174561e-01 -6.423633694648742676e-01 -2.602556943893432617e-01 -2.097766101360321045e-01
2.622212171554565430e-01 -4.775263071060180664e-01 1.876617670059204102e-01 5.991717800498008728e-02 6.365383863449096680e-01 -1.756560057401657104e-01 2.193809300661087036e-01 4.245439469814300537e-01
3.521487712860107422e-01 -3.478009402751922607e-01 3.243139684200286865e-01 1.078755035996437073e-01 3.698762357234954834e-01 -6.426951289176940918e-01 -3.047247789800167084e-02 2.956604063510894775e-01
7.038556039333343506e-02 -8.127183914184570312e-01 -2.788474783301353455e-02 -2.015477567911148071e-01 2.499347776174545288e-01 -4.205534458160400391e-01 2.315198779106140137e-01 1.419104356318712234e-02
4.900611005723476410e-03 -4.563492536544799805e-01 -2.833196520805358887e-02 -2.497886568307876587e-01 5.950159430503845215e-01 -5.516136884689331055e-01 2.642320990562438965e-01 1.960011571645736694e-02
3.648023307323455811e-01 -4.690344929695129395e-01 -3.423482477664947510e-01 1.029506996273994446e-01 3.264467716217041016e-01 -5.963191390037536621e-01 -1.479794979095458984e-01 -1.872506141662597656e-01
-1.238304600119590759e-01 -6.841186881065368652e-01 -1.092277541756629944e-01 -2.794074639678001404e-02 4.472649097442626953e-01 -4.769848585128784180e-01 -1.113714128732681274e-01 -2.529274225234985352e-01
3.720744550228118896e-01 -5.331730842590332031e-01 -8.585096895694732666e-02 3.126435279846191406e-01 5.729624629020690918e-01 -3.470325171947479248e-01 1.478004604578018188e-01 4.010019078850746155e-02
3.267910778522491455e-01 -5.478321909904479980e-01 1.408940255641937256e-01 -2.152162790298461914e-02 5.207529664039611816e-01 -3.121634125709533691e-01 2.733565866947174072e-01 3.597491681575775146e-01
2.833766937255859375e-01 -6.355180740356445312e-01 1.212987229228019714e-01 3.297717869281768799e-01 5.333181023597717285e-01 -2.815268635749816895e-01 1.683101356029510498e-01 1.837460696697235107e-02
2.764325439929962158e-01 -3.015727698802947998e-01 5.245090126991271973e-01 -3.090326488018035889e-01 3.651754856109619141e-01 4.543825387954711914e-01 -3.476307690143585205e-01 -3.693987056612968445e-02
6.413789987564086914e-01 -4.308264255523681641e-01 -2.319728285074234009e-01 1.181260794401168823e-01 2.132914066314697266e-01 2.808984182775020599e-02 2.025726735591888428e-01 -4.979339838027954102e-01
2.090817391872406006e-01 -7.537927031517028809e-01 7.439279556274414062e-02 -1.118497252464294434e-01 3.278687223792076111e-02 -5.086942911148071289e-01 -3.278934955596923828e-01 5.174529552459716797e-02
7.606030106544494629e-01 -3.780493736267089844e-01 3.611331284046173096e-01 3.899214044213294983e-02 1.645926684141159058e-01 1.403278708457946777e-01 -1.922522187232971191e-01 2.507601380348205566e-01
3.117263019084930420e-01 -2.732889056205749512e-01 -5.821555107831954956e-02 -2.959255278110504150e-01 4.528195559978485107e-01 -6.745283603668212891e-01 1.643777489662170410e-01 2.238860428333282471e-01
4.953699707984924316e-01 -3.736493587493896484e-01 -4.581155478954315186e-01 -2.906643152236938477e-01 4.448131620883941650e-01 -2.086480408906936646e-01 -8.325450122356414795e-02 2.689150869846343994e-01
1.637446135282516479e-01 -3.686581254005432129e-01 1.949657350778579712e-01 -1.216493695974349976e-01 3.231566548347473145e-01 -6.828083395957946777e-01 3.759622275829315186e-01 -2.691909968852996826e-01
5.419551953673362732e-02 -4.573127627372741699e-01 5.168746709823608398e-01 -4.928907454013824463e-01 2.821023464202880859e-01 2.864483594894409180e-01 -1.890101879835128784e-01 2.836687564849853516e-01
4.306643307209014893e-01 -3.489497005939483643e-01 -1.147724539041519165e-01 -2.635188698768615723e-01 4.563575387001037598e-01 -5.089436769485473633e-01 2.338285595178604126e-01 2.969611287117004395e-01
3.575984835624694824e-01 3.230943158268928528e-02 -7.488804310560226440e-02 -1.907615363597869873e-01 6.452609300613403320e-01 1.810869947075843811e-02 -4.869284033775329590e-01 -4.186792373657226562e-01
7.980890274047851562e-01 -1.233470514416694641e-01 2.276912629604339600e-01 -1.554738730192184448e-01 -1.755056343972682953e-02 -2.478695362806320190e-01 -3.943027257919311523e-01 2.336708456277847290e-01
5.077114105224609375e-01 -3.758003115653991699e-01 3.056709170341491699e-01 3.262155652046203613e-01 4.091909527778625488e-01 6.689155846834182739e-02 4.103766977787017822e-01 -2.466398924589157104e-01
4.712802469730377197e-01 -2.645021080970764160e-01 -1.698291152715682983e-01 -1.502676904201507568e-01 4.617452621459960938e-01 -6.328384876251220703e-01 1.290605068206787109e-01 1.617449522018432617e-01
2.347740828990936279e-01 -3.561583161354064941e-01 1.333011537790298462e-01 -1.847943216562271118e-01 3.433185219764709473e-01 -5.894731879234313965e-01 5.105266571044921875e-01 -2.003261893987655640e-01
1.215585619211196899e-01 -7.709334492683410645e-01 8.260241895914077759e-02 1.850973963737487793e-01 2.406222075223922729e-01 -4.694078862667083740e-01 -2.604749202728271484e-01 -6.091899424791336060e-02
7.978530526161193848e-01 -3.551826477050781250e-01 1.828618533909320831e-02 1.121910437941551208e-01 -3.855804353952407837e-02 -3.207834661006927490e-01 -3.352759480476379395e-01 -8.692364394664764404e-02
3.180829286575317383e-01 -5.310347676277160645e-01 3.262630477547645569e-02 1.164488121867179871e-01 5.843085646629333496e-01 -3.766426146030426025e-01 3.189390897750854492e-01 1.311568319797515869e-01
1.366411000490188599e-01 -1.985898613929748535e-01 -1.069781929254531860e-01 -3.487043678760528564e-01 7.592923045158386230e-01 2.193473875522613525e-01 -4.219435453414916992e-01 -7.859937846660614014e-02
6.532283425331115723e-01 1.059532724320888519e-02 2.680743634700775146e-01 2.985221147537231445e-01 4.254462718963623047e-01 -1.618771068751811981e-02 -3.238638639450073242e-01 -3.550306856632232666e-01
6.186295747756958008e-01 -2.336544394493103027e-01 2.609419822692871094e-01 1.373891085386276245e-01 2.246434539556503296e-01 -1.599524766206741333e-01 -4.850604236125946045e-01 4.054669439792633057e-01
7.065777182579040527e-01 -3.596413433551788330e-01 1.882328242063522339e-01 -2.396639138460159302e-01 -6.418932974338531494e-02 -6.350110750645399094e-03 -4.160330891609191895e-01 3.182631433010101318e-01
1.227892264723777771e-01 -4.576464891433715820e-01 6.787427663803100586e-01 -1.867591142654418945e-01 2.544516921043395996e-01 3.411921262741088867e-01 1.028334945440292358e-01 -2.969498634338378906e-01
5.746189355850219727e-01 -4.615889787673950195e-01 -2.047061920166015625e-01 2.631662786006927490e-01 1.636904478073120117e-01 -4.549155235290527344e-01 -1.860369145870208740e-01 -2.779123187065124512e-01
5.918509792536497116e-03 -7.311275601387023926e-01 9.627448767423629761e-02 1.597341448068618774e-01 5.292937755584716797e-01 -3.554782867431640625e-01 1.481987237930297852e-01 -4.641513898968696594e-02
5.018965601921081543e-01 -2.583664655685424805e-01 1.938658207654953003e-01 -3.679523766040802002e-01 -2.213358432054519653e-01 -3.513768613338470459e-01 -4.394340515136718750e-01 -3.779101967811584473e-01
8.704969286918640137e-01 -3.068887293338775635e-01 -1.948119550943374634e-01 -1.187218353152275085e-01 1.275099366903305054e-01 1.657564491033554077e-01 2.004380524158477783e-01 -1.099931374192237854e-01
2.691130042076110840e-01 -5.446778535842895508e-01 4.466541111469268799e-01 -7.439658790826797485e-02 -1.178122162818908691e-01 -4.207015931606292725e-01 -4.767791926860809326e-01 -8.764414489269256592e-02
2.435619682073593140e-01 -5.140004754066467285e-01 4.655267298221588135e-02 -3.236713409423828125e-01 2.172869890928268433e-01 -5.370730757713317871e-01 4.676025807857513428e-01 -1.234401762485504150e-01
4.734461307525634766e-01 4.796922206878662109e-02 7.456526905298233032e-02 -6.120415925979614258e-01 4.753450453281402588e-01 1.786161214113235474e-01 -3.248066604137420654e-01 -1.733114123344421387e-01
2.993191778659820557e-01 -3.795146942138671875e-01 1.986642181873321533e-01 -6.343908309936523438e-01 -2.073232233524322510e-01 -6.537965685129165649e-02 -3.952008113265037537e-02 -5.250127315521240234e-01
2.086732238531112671e-01 1.184553131461143494e-01 -1.095850672572851181e-02 -3.313432037830352783e-01 8.705968856811523438e-01 -9.001040458679199219e-02 -1.519525647163391113e-01 -2.082904428243637085e-01
3.141340315341949463e-01 -7.998262047767639160e-01 3.090992569923400879e-01 2.215025946497917175e-02 -1.304014027118682861e-01 -1.795599609613418579e-01 -3.410274982452392578e-01 4.333662800490856171e-03
5.274034738540649414e-01 -5.914613977074623108e-02 4.602934718132019043e-01 -3.330916464328765869e-01 -7.369375228881835938e-02 -4.205995202064514160e-01 -3.504723608493804932e-01 3.006021082401275635e-01
4.815749526023864746e-01 2.357524782419204712e-01 5.793528556823730469e-01 8.996051549911499023e-02 4.502092003822326660e-01 -2.234572321176528931e-01 -2.327149957418441772e-01 -2.489700913429260254e-01
2.697139680385589600e-01 -4.542843699455261230e-01 6.915564537048339844e-01 1.370594054460525513e-01 -1.464023590087890625e-01 -3.571334481239318848e-01 -1.963309198617935181e-01 -1.905797570943832397e-01
3.606045842170715332e-01 -5.285362154245376587e-02 3.542745113372802734e-01 -5.325050950050354004e-01 5.635083317756652832e-01 3.317206501960754395e-01 -1.745248287916183472e-01 -7.733905222266912460e-03
4.059385955333709717e-01 -3.584001362323760986e-01 -9.998455643653869629e-02 -8.301421999931335449e-02 3.937537372112274170e-01 -7.110888361930847168e-01 1.702677309513092041e-01 -1.393864117562770844e-02
4.750196039676666260e-01 -3.358612358570098877e-01 7.052335143089294434e-02 -3.312153220176696777e-01 2.989403605461120605e-01 5.428167581558227539e-01 -4.033696651458740234e-01 -1.241625659167766571e-02
1.725954115390777588e-01 5.191408842802047729e-02 2.160002589225769043e-01 -2.952234148979187012e-01 5.683394074440002441e-01 6.850066035985946655e-02 -1.579784452915191650e-01 -6.935730576515197754e-01
4.567202925682067871e-01 -4.888629913330078125e-01 1.211026310920715332e-01 -3.578976690769195557e-01 -7.487255334854125977e-02 2.510429620742797852e-01 -2.409307658672332764e-02 -5.834844112396240234e-01
4.651020765304565430e-01 -4.894478619098663330e-01 2.011543661355972290e-01 2.236700505018234253e-01 -8.232448250055313110e-02 -4.068037271499633789e-01 -4.497506916522979736e-01 -2.812246680259704590e-01
5.509257912635803223e-01 -1.362564265727996826e-01 -1.247998997569084167e-01 -2.435152828693389893e-01 4.617102444171905518e-01 -5.492587685585021973e-01 1.297269463539123535e-01 2.671131789684295654e-01
5.097813010215759277e-01 2.369925230741500854e-01 8.664187043905258179e-02 7.531702518463134766e-02 7.185029387474060059e-01 -2.715672254562377930e-01 -2.426714301109313965e-01 -1.479643732309341431e-01
2.668881714344024658e-01 -1.830635368824005127e-01 3.371129557490348816e-02 -5.669044852256774902e-01 5.009368062019348145e-01 3.401645123958587646e-01 -3.028280436992645264e-01 -3.382114768028259277e-01
2.550389468669891357e-01 -7.139141559600830078e-01 1.918068230152130127e-01 1.650153994560241699e-01 4.454112350940704346e-01 -1.322586089372634888e-01 -3.431837633252143860e-02 3.797374963760375977e-01
3.530443832278251648e-02 -6.030454039573669434e-01 3.749851137399673462e-02 -1.432924717664718628e-01 2.459592670202255249e-01 -6.130955219268798828e-01 -4.204185009002685547e-01 4.132771864533424377e-03
5.581736564636230469e-02 -2.436742186546325684e-01 5.695327520370483398e-01 -5.717278122901916504e-01 4.247876405715942383e-01 2.657982110977172852e-01 -1.438688635826110840e-01 -1.203153580427169800e-01
3.191976547241210938e-01 -3.019550931639969349e-04 2.807787060737609863e-01 -5.690435767173767090e-01 5.629252791404724121e-01 2.404622435569763184e-01 -2.484710216522216797e-01 -2.429419606924057007e-01
6.521568298339843750e-01 -2.957155108451843262e-01 -6.129280105233192444e-02 -3.755840063095092773e-01 -7.885489612817764282e-04 -2.896301746368408203e-01 -3.901309072971343994e-01 3.260912001132965088e-01
1.753705441951751709e-01 -5.019418001174926758e-01 2.431126534938812256e-01 -1.868011243641376495e-02 5.226678252220153809e-01 -5.005939602851867676e-01 3.235329687595367432e-01 1.714567393064498901e-01
1.894428431987762451e-01 -2.659830823540687561e-02 6.028808653354644775e-02 -5.022461414337158203e-01 8.024086356163024902e-01 1.649791449308395386e-01 -7.103571295738220215e-02 -1.771846562623977661e-01
5.044865012168884277e-01 -6.094107031822204590e-01 2.417517639696598053e-02 2.889955639839172363e-01 -6.358562037348747253e-03 -2.823933362960815430e-01 -3.533164560794830322e-01 -2.922158837318420410e-01
6.202908754348754883e-01 -6.038640439510345459e-02 1.902203708887100220e-01 -4.219575524330139160e-01 -1.656782627105712891e-01 -2.081862241029739380e-01 -5.124763846397399902e-01 -2.528590857982635498e-01
1.042058765888214111e-01 -7.552222013473510742e-01 1.933438330888748169e-01 3.130063116550445557e-01 3.131623268127441406e-01 -3.066422045230865479e-01 -2.704482078552246094e-01 -1.348458826541900635e-01
1.853031665086746216e-01 -4.098053872585296631e-01 4.325570166110992432e-02 -2.334317266941070557e-01 4.715502262115478516e-01 -6.489972472190856934e-01 1.407134234905242920e-01 2.792910337448120117e-01
3.726428151130676270e-01 -1.080270409584045410e-01 2.886749207973480225e-01 -3.869927525520324707e-01 8.539122343063354492e-02 -6.092997789382934570e-01 3.236763775348663330e-01 -3.647829294204711914e-01
5.074867010116577148e-01 -1.693885922431945801e-01 1.956147253513336182e-01 -5.641425848007202148e-01 -1.476866453886032104e-01 -5.696077346801757812e-01 -5.669320747256278992e-02 -8.811453729867935181e-02
5.340775251388549805e-01 -6.269154548645019531e-01 9.985911101102828979e-02 3.707879781723022461e-01 2.060656696557998657e-01 -1.490861475467681885e-01 2.412406206130981445e-01 -2.267062664031982422e-01
3.825182914733886719e-01 -5.313533544540405273e-01 -3.885778486728668213e-01 1.493565142154693604e-01 3.851833641529083252e-01 -2.804673314094543457e-01 1.736609339714050293e-01 -3.753091096878051758e-01
2.139662355184555054e-01 -5.052298307418823242e-01 3.268470168113708496e-01 9.044263511896133423e-03 5.401800274848937988e-01 -2.378496229648590088e-01 2.080291956663131714e-01 4.476689696311950684e-01
1.646684259176254272e-01 -8.458014130592346191e-01 2.229992598295211792e-01 1.079798415303230286e-01 1.913620531558990479e-01 -2.191415429115295410e-01 -2.309661656618118286e-01 2.410977035760879517e-01
5.533286929130554199e-01 1.093252450227737427e-01 4.278263077139854431e-02 -1.291062086820602417e-01 7.459257841110229492e-01 1.943895220756530762e-01 2.298300862312316895e-01 -1.279146820306777954e-01
3.004462420940399170e-01 -4.086006581783294678e-01 -2.099838107824325562e-01 -4.001183807849884033e-01 5.002574324607849121e-01 -3.318581581115722656e-01 -1.159336343407630920e-01 4.059085845947265625e-01
-2.775151515379548073e-04 -6.645288467407226562e-01 1.058704853057861328e-01 -2.830568552017211914e-01 4.878340959548950195e-01 -1.979663819074630737e-01 9.567386656999588013e-02 4.251412749290466309e-01
6.977248191833496094e-02 -7.157239913940429688e-01 -1.938948780298233032e-01 -1.666760593652725220e-01 5.471201539039611816e-01 -1.435583531856536865e-01 -1.782234907150268555e-01 2.564793229103088379e-01
6.660692095756530762e-01 3.012891113758087158e-01 1.771695166826248169e-01 -8.634862303733825684e-02 4.458878636360168457e-01 -2.918801605701446533e-01 -2.492677271366119385e-01 -2.838790118694305420e-01
2.757327258586883545e-01 -7.484366893768310547e-01 4.462418556213378906e-01 2.751353755593299866e-02 -1.292355209589004517e-01 -1.568397432565689087e-01 -3.501756191253662109e-01 -1.297819777391850948e-03
1.176598370075225830e-01 -5.658702850341796875e-01 3.882488980889320374e-02 -2.398131042718887329e-01 5.197435617446899414e-01 -3.951360285282135010e-01 3.361521959304809570e-01 2.601253986358642578e-01
-6.974385678768157959e-02 -3.985783457756042480e-01 5.771439671516418457e-01 -8.541764318943023682e-02 6.202955842018127441e-01 2.598681747913360596e-01 -1.936663538217544556e-01 -7.794271409511566162e-02
5.155141949653625488e-01 -3.382887840270996094e-01 -4.637042805552482605e-02 -3.488870710134506226e-02 2.141590714454650879e-01 -2.155275195837020874e-01 4.471603929996490479e-01 -5.693590641021728516e-01
3.181354105472564697e-01 -7.890003174543380737e-02 -1.356617361307144165e-01 -4.615400731563568115e-01 7.906146049499511719e-01 1.281736940145492554e-01 1.679866015911102295e-02 -1.391368508338928223e-01
1.174746379256248474e-01 -7.544746994972229004e-01 -1.599303334951400757e-01 -8.909443020820617676e-02 3.116645812988281250e-01 -4.415696859359741211e-01 -3.011620342731475830e-01 -2.519881539046764374e-02
3.214122056961059570e-01 -2.395997196435928345e-01 1.504789739847183228e-01 -4.000695645809173584e-01 6.225937604904174805e-01 3.994004726409912109e-01 -3.266302645206451416e-01 5.249375104904174805e-02
5.959132313728332520e-01 -4.076797366142272949e-01 -6.183163821697235107e-02 6.856100261211395264e-02 2.969944179058074951e-01 1.640710681676864624e-01 2.672594189643859863e-01 -5.325488448143005371e-01
6.552154421806335449e-01 -9.490048885345458984e-02 -1.229758262634277344e-01 -1.211538687348365784e-01 7.034073472023010254e-01 1.505305469036102295e-01 -9.627933055162429810e-02 7.193437218666076660e-02
3.487033536657691002e-04 -4.958501458168029785e-01 4.001812040805816650e-01 1.257814019918441772e-01 5.854169130325317383e-01 -3.707431852817535400e-01 -9.171511977910995483e-02 2.993184030055999756e-01
2.883345186710357666e-01 -6.202520728111267090e-01 2.097022533416748047e-01 4.061900377273559570e-01 3.126888573169708252e-01 -3.913940489292144775e-01 1.120734959840774536e-01 -2.442559748888015747e-01
2.503543794155120850e-01 -4.670480787754058838e-01 1.557511240243911743e-01 -5.303502678871154785e-01 -7.751998305320739746e-02 6.830319762229919434e-02 5.038862302899360657e-02 -6.328074932098388672e-01
3.605104684829711914e-01 -4.146872460842132568e-02 -3.926128894090652466e-02 -5.154262185096740723e-01 7.239505648612976074e-01 1.470679640769958496e-01 -7.409363240003585815e-02 -2.233462631702423096e-01
4.145630300045013428e-01 -1.964112222194671631e-01 2.310386598110198975e-01 -5.262590646743774414e-01 8.679859340190887451e-03 -3.194505870342254639e-01 4.490065872669219971e-01 -3.943371772766113281e-01
4.319843053817749023e-01 6.477610766887664795e-02 4.624900519847869873e-01 7.171482592821121216e-02 5.247699618339538574e-01 1.221951991319656372e-01 -2.040856927633285522e-01 -5.081216096878051758e-01
3.018802702426910400e-01 -4.723730683326721191e-01 -1.335007548332214355e-01 6.002320721745491028e-02 1.911069750785827637e-01 -7.090272307395935059e-01 -2.322540581226348877e-01 -2.666895985603332520e-01
3.173220157623291016e-01 -1.847441792488098145e-01 5.367910265922546387e-01 -4.125530719757080078e-01 4.738278687000274658e-01 4.258885383605957031e-01 -3.010066226124763489e-02 -5.629428662359714508e-03
3.861992955207824707e-01 -2.928203642368316650e-01 2.718076407909393311e-01 -1.964645087718963623e-01 2.875090241432189941e-01 1.303678750991821289e-01 5.105080008506774902e-01 -5.406967997550964355e-01
-1.289543360471725464e-01 -9.102721810340881348e-01 2.830167710781097412e-01 -3.598897531628608704e-02 1.723548769950866699e-01 -2.084834724664688110e-01 -5.819583311676979065e-03 -1.328203268349170685e-02
2.926541566848754883e-01 -2.584561705589294434e-01 4.463327825069427490e-01 1.024309843778610229e-01 3.614560663700103760e-01 -5.602641105651855469e-01 -2.264438271522521973e-01 3.768629431724548340e-01
5.830780267715454102e-01 1.812100261449813843e-01 1.179491803050041199e-01 -2.711256593465805054e-02 4.958966672420501709e-01 -1.731304973363876343e-01 -5.611450076103210449e-01 -1.475281417369842529e-01
7.859855890274047852e-01 -4.665032327175140381e-01 1.945738680660724640e-02 1.338122785091400146e-01 1.110387891530990601e-01 3.065192699432373047e-01 -4.745634645223617554e-02 1.943743824958801270e-01
4.745456576347351074e-01 -2.758445441722869873e-01 2.418410629034042358e-01 -4.309346079826354980e-01 -2.796361446380615234e-01 -4.394652843475341797e-01 -3.614752292633056641e-01 -2.292029112577438354e-01
5.498697161674499512e-01 1.463301330804824829e-01 1.722543239593505859e-01 -1.678975671529769897e-02 4.302112162113189697e-01 -2.016645222902297974e-01 -4.784590005874633789e-01 -4.377260208129882812e-01
2.401610016822814941e-01 -5.493760108947753906e-01 -3.828830644488334656e-02 -1.474699676036834717e-01 8.142166584730148315e-02 -6.440230011940002441e-01 -4.341847300529479980e-01 -8.592860400676727295e-02
3.176804482936859131e-01 -6.128415465354919434e-01 -2.360751628875732422e-01 2.024958282709121704e-01 2.749726176261901855e-01 -5.148287415504455566e-01 -1.190866306424140930e-01 -2.681942880153656006e-01
1.396909058094024658e-01 -3.776426911354064941e-01 4.003270864486694336e-01 -3.471028208732604980e-01 5.044247582554817200e-02 -6.028669476509094238e-01 3.673177659511566162e-01 -2.370969951152801514e-01
1.573859453201293945e-01 -5.012651681900024414e-01 2.369513064622879028e-01 3.693684563040733337e-02 6.591605544090270996e-01 -1.924356222152709961e-01 3.266957700252532959e-01 2.969823777675628662e-01
6.869084835052490234e-01 3.408690989017486572e-01 1.922367066144943237e-01 -1.178055107593536377e-01 4.923922121524810791e-01 -2.566807270050048828e-01 -1.521554738283157349e-01 -1.721782237291336060e-01
3.815613687038421631e-01 -2.565995752811431885e-01 3.407391011714935303e-01 -1.903827786445617676e-01 5.020490288734436035e-01 4.979464709758758545e-01 -3.235234022140502930e-01 1.776163727045059204e-01
3.239289224147796631e-01 -4.440471529960632324e-02 1.228430196642875671e-01 -6.288344264030456543e-01 2.753084897994995117e-01 -5.744377970695495605e-01 1.732655614614486694e-01 -2.162881642580032349e-01
3.342460691928863525e-01 -5.255029201507568359e-01 -4.906434193253517151e-02 1.900603771209716797e-01 1.798985600471496582e-01 -5.466781854629516602e-01 -4.591395258903503418e-01 -1.776692718267440796e-01
3.153848946094512939e-01 -2.858393490314483643e-01 3.450570404529571533e-01 -1.138935536146163940e-01 3.421638011932373047e-01 1.295146346092224121e-01 4.923050701618194580e-01 -5.572950243949890137e-01
1.546866744756698608e-01 9.489767253398895264e-02 3.333434164524078369e-01 -1.296106427907943726e-01 4.425649940967559814e-01 -1.794504970312118530e-01 -6.131347417831420898e-01 -4.849217534065246582e-01
3.998963832855224609e-01 1.184995472431182861e-01 4.149568974971771240e-01 1.094122231006622314e-01 3.236251175403594971e-01 -2.823051214218139648e-01 -2.276192158460617065e-01 -6.368989944458007812e-01
3.820746839046478271e-01 -4.835489392280578613e-01 -2.247368246316909790e-01 -3.167830407619476318e-01 3.664410710334777832e-01 -2.194693386554718018e-01 -3.174555897712707520e-01 4.314131140708923340e-01
1.858331412076950073e-01 -1.380604654550552368e-01 -1.693796366453170776e-01 -3.679605424404144287e-01 7.538698911666870117e-01 7.379958778619766235e-02 -3.856580853462219238e-01 -2.445863634347915649e-01
3.659065812826156616e-02 -3.045015037059783936e-01 6.158351302146911621e-01 -3.586883246898651123e-01 3.935172855854034424e-01 2.943477928638458252e-01 -2.838805913925170898e-01 -2.755816280841827393e-01
1.080992966890335083e-01 -1.625308543443679810e-01 -1.226553786545991898e-02 -5.237530469894409180e-01 6.883038878440856934e-01 2.008059769868850708e-01 -3.126837909221649170e-01 -2.749070823192596436e-01
3.308859467506408691e-01 -6.034700274467468262e-01 1.315135359764099121e-01 3.537110611796379089e-02 -1.162108965218067169e-02 -3.023058176040649414e-01 -6.441754102706909180e-01 -3.613448515534400940e-02
1.964277401566505432e-02 -7.802594900131225586e-01 1.577385962009429932e-01 2.882404327392578125e-01 4.368789196014404297e-01 -2.777955234050750732e-01 -1.091658249497413635e-01 -5.380192026495933533e-02
4.435745179653167725e-01 3.902410343289375305e-02 4.491441845893859863e-01 -4.491772130131721497e-02 3.320171535015106201e-01 1.313286125659942627e-01 -3.185939490795135498e-01 -6.074420809745788574e-01
4.393764138221740723e-01 1.135971397161483765e-01 5.122315883636474609e-01 7.179015874862670898e-02 3.065266013145446777e-01 -1.586630195379257202e-01 -2.851246893405914307e-01 -5.710344910621643066e-01
1.375338584184646606e-01 -6.441564559936523438e-01 -2.782628536224365234e-01 -3.236959278583526611e-01 3.409523963928222656e-01 -3.376775383949279785e-01 -2.831385135650634766e-01 2.711007297039031982e-01
4.897316396236419678e-01 -5.035032033920288086e-01 5.962079763412475586e-01 6.715936213731765747e-02 -1.835946291685104370e-01 -2.891264259815216064e-01 -1.699571013450622559e-01 2.205321565270423889e-02
1.934593617916107178e-01 -5.722323060035705566e-01 -1.136344764381647110e-02 7.116569578647613525e-02 2.031496018171310425e-01 -7.327004075050354004e-01 -1.052286401391029358e-01 -2.018347084522247314e-01
4.706235527992248535e-01 -4.047538936138153076e-01 5.602247081696987152e-03 -1.672126352787017822e-01 -6.091871485114097595e-02 -2.291781008243560791e-01 -7.145682573318481445e-01 -1.409070342779159546e-01
2.841717302799224854e-01 -9.890276193618774414e-02 1.482456624507904053e-01 -5.459052324295043945e-01 6.510877013206481934e-01 2.391152381896972656e-01 -3.288084268569946289e-01 -1.639890484511852264e-02
1.416229754686355591e-01 -7.261826395988464355e-01 1.278623938560485840e-01 2.460100650787353516e-01 2.235745936632156372e-01 -2.612091004848480225e-01 -5.055344700813293457e-01 -4.417200759053230286e-02
1.388991624116897583e-01 -2.191811650991439819e-01 -1.665721088647842407e-01 -6.899210810661315918e-01 2.071604728698730469e-01 -1.484119743108749390e-01 -3.352215141057968140e-02 -6.023820042610168457e-01
3.650280535221099854e-01 -3.812634050846099854e-01 5.285530686378479004e-01 -1.690454781055450439e-01 3.060022294521331787e-01 4.778403043746948242e-01 -2.712315917015075684e-01 1.338386833667755127e-01
-1.660892739892005920e-02 -7.066708803176879883e-01 -3.478671610355377197e-01 -6.094314903020858765e-02 4.330935478210449219e-01 -3.354338705539703369e-01 -1.966295018792152405e-02 -2.741209566593170166e-01
-7.215558737516403198e-02 -4.411633610725402832e-01 5.918456315994262695e-01 -6.941194087266921997e-02 5.850883126258850098e-01 2.699037492275238037e-01 -1.349407583475112915e-01 -1.080908104777336121e-01
3.434867858886718750e-01 -2.450001090764999390e-01 2.373064458370208740e-01 2.536762878298759460e-02 6.563649773597717285e-01 2.160785347223281860e-01 4.838067293167114258e-01 -2.312138378620147705e-01
-6.206294149160385132e-02 -4.600122570991516113e-01 -1.339349448680877686e-01 -8.113536238670349121e-01 1.890977770090103149e-01 3.519814461469650269e-02 -4.524009674787521362e-02 -2.631727755069732666e-01
3.870694041252136230e-01 -6.148606538772583008e-01 2.777645289897918701e-01 1.927443593740463257e-01 9.290195256471633911e-02 -2.690832316875457764e-02 3.343529999256134033e-01 -4.864908158779144287e-01
7.383105903863906860e-02 -9.255111962556838989e-02 4.735436141490936279e-01 -5.729306340217590332e-01 5.785399675369262695e-01 2.459386438131332397e-01 -1.466053575277328491e-01 -1.296257078647613525e-01
-1.494191400706768036e-02 -4.993169009685516357e-01 1.123230382800102234e-01 -1.799096465110778809e-01 2.042507678270339966e-01 -6.953696608543395996e-01 -4.182006418704986572e-01 7.298210263252258301e-02
5.459163784980773926e-01 1.310228854417800903e-01 3.300163149833679199e-01 1.545792371034622192e-01 3.387455344200134277e-01 -1.403521001338958740e-01 -3.509491980075836182e-01 -5.425775051116943359e-01
3.141074478626251221e-01 -5.178738832473754883e-01 2.091418355703353882e-01 -2.911766767501831055e-01 -1.357991546392440796e-01 1.381292287260293961e-02 9.736723452806472778e-02 -6.902943849563598633e-01
1.943866014480590820e-01 -6.398733258247375488e-01 2.811664529144763947e-02 9.653133153915405273e-02 5.770502090454101562e-01 -3.334605097770690918e-01 2.870334982872009277e-01 1.268704533576965332e-01
3.465245962142944336e-01 -5.547837540507316589e-02 5.347314476966857910e-01 -5.106870532035827637e-01 3.989229798316955566e-01 3.553354442119598389e-01 2.475813403725624084e-02 -2.099718004465103149e-01
4.487907886505126953e-01 -4.405706822872161865e-01 -2.589821219444274902e-01 2.085557430982589722e-01 3.424523770809173584e-01 1.086231246590614319e-01 6.938450038433074951e-02 -6.000252962112426758e-01
-1.657544225454330444e-01 -4.712309837341308594e-01 2.707265317440032959e-01 -1.498976349830627441e-01 5.981579422950744629e-01 -5.064561963081359863e-01 1.197180896997451782e-01 1.614977717399597168e-01
7.713683247566223145e-01 7.156510651111602783e-02 3.932821452617645264e-01 -3.334760963916778564e-01 6.877766549587249756e-02 -2.347011566162109375e-01 1.795891225337982178e-01 2.047562301158905029e-01
4.646186232566833496e-01 -7.526670582592487335e-03 3.709552111104130745e-04 -4.375025331974029541e-01 7.054446339607238770e-01 2.546218335628509521e-01 -1.719651371240615845e-01 -2.465452440083026886e-02
3.679997920989990234e-01 -4.638855457305908203e-01 9.873053431510925293e-02 -4.325509816408157349e-02 4.809136092662811279e-01 -5.233193635940551758e-01 2.829195559024810791e-01 2.293102592229843140e-01
2.682550847530364990e-01 -6.288335323333740234e-01 4.459728598594665527e-01 4.009404778480529785e-02 -5.920923501253128052e-02 -4.074370563030242920e-01 -3.980350494384765625e-01 6.454264372587203979e-02
2.534379661083221436e-01 -2.567690908908843994e-01 1.529195457696914673e-01 -5.943737030029296875e-01 -9.237323701381683350e-02 -5.405951738357543945e-01 -4.312863349914550781e-01 7.994081825017929077e-02
1.677995324134826660e-01 -6.057936549186706543e-01 6.230984926223754883e-01 -1.309778820723295212e-02 4.989593848586082458e-02 -4.519644975662231445e-01 9.650541841983795166e-02 -1.896151155233383179e-02
3.780200779438018799e-01 -3.332383036613464355e-01 3.385112285614013672e-01 2.564346492290496826e-01 4.835096597671508789e-01 1.675571352243423462e-01 4.625516235828399658e-01 -2.998225986957550049e-01
8.331383466720581055e-01 4.164183046668767929e-04 3.064967393875122070e-01 -2.614977359771728516e-01 1.850926131010055542e-01 -1.476456075906753540e-01 -8.657923340797424316e-02 2.828509509563446045e-01
2.241272628307342529e-01 -3.140371739864349365e-01 6.743947267532348633e-01 -3.468016088008880615e-01 3.360189199447631836e-01 3.772347569465637207e-01 -1.327583193778991699e-01 -5.682112276554107666e-02
8.463429212570190430e-01 4.795933142304420471e-02 3.316274285316467285e-01 -2.642589211463928223e-01 1.153991743922233582e-01 -2.932054102420806885e-01 6.845887750387191772e-03 4.755010083317756653e-02
5.340725779533386230e-01 -5.594317913055419922e-01 -2.476028054952621460e-01 -4.829085245728492737e-02 3.399963378906250000e-01 3.065463900566101074e-01 1.778559535741806030e-01 -3.113880455493927002e-01
2.184661105275154114e-02 -5.386126041412353516e-01 2.516764104366302490e-01 -1.863387227058410645e-01 3.747075796127319336e-01 -5.754763484001159668e-01 3.620523810386657715e-01 -9.324957430362701416e-02
3.668022453784942627e-01 -2.983824610710144043e-01 2.453680634498596191e-01 -6.768457889556884766e-01 -8.090709149837493896e-02 -2.352387756109237671e-01 3.693231344223022461e-01 -2.445721775293350220e-01
3.634244799613952637e-01 1.110833883285522461e-01 -8.960299193859100342e-02 -1.006546393036842346e-01 7.735543847084045410e-01 -1.414934396743774414e-01 -2.477806657552719116e-01 -3.970151245594024658e-01
1.523178666830062866e-01 -4.814787805080413818e-01 2.739428281784057617e-01 -4.007786214351654053e-01 -1.924432367086410522e-01 -4.235167503356933594e-01 -5.348707437515258789e-01 -8.259275555610656738e-02
4.045432433485984802e-02 -9.507364779710769653e-02 5.950359106063842773e-01 -1.686732918024063110e-01 6.752929687500000000e-01 2.044245600700378418e-01 1.192654594779014587e-01 -3.078504502773284912e-01
-1.609958708286285400e-01 -7.773293256759643555e-01 1.832537204027175903e-01 -3.736465275287628174e-01 7.456448674201965332e-02 -4.191119372844696045e-01 -1.238441318273544312e-01 9.687000885605812073e-03
-1.508752815425395966e-02 -4.718306660652160645e-01 6.735116839408874512e-01 1.685526967048645020e-02 9.990103542804718018e-02 -5.427105426788330078e-01 1.371856592595577240e-02 -1.361722499132156372e-01
3.671946227550506592e-01 -4.727023541927337646e-01 6.073835492134094238e-02 -5.231970548629760742e-01 -1.312621235847473145e-01 1.625307500362396240e-01 -1.249237880110740662e-01 -5.523082017898559570e-01
3.932363986968994141e-01 -2.894737720489501953e-01 -1.242304779589176178e-02 -4.421316832304000854e-02 6.630703210830688477e-01 4.023856222629547119e-01 3.157613277435302734e-01 -2.412040233612060547e-01
5.137864947319030762e-01 -6.002906560897827148e-01 4.706963002681732178e-01 2.702532801777124405e-03 -2.025581449270248413e-01 -3.271762430667877197e-01 -7.304067164659500122e-02 2.651736140251159668e-02
-1.089671812951564789e-02 -2.092000097036361694e-01 3.506277203559875488e-01 -7.409567236900329590e-01 5.002596974372863770e-01 1.693781316280364990e-01 5.428860709071159363e-02 4.758134856820106506e-02
3.050220906734466553e-01 -9.701061248779296875e-02 5.048812031745910645e-01 -6.191868185997009277e-01 2.521680891513824463e-01 3.199895322322845459e-01 -1.490928381681442261e-01 -2.665379941463470459e-01
4.874578416347503662e-01 -6.814372539520263672e-01 -2.518276125192642212e-02 1.517515480518341064e-01 2.843611240386962891e-01 9.489196538925170898e-02 2.514747977256774902e-01 -3.482241630554199219e-01
-5.731787532567977905e-02 -6.351853013038635254e-01 3.359165191650390625e-01 1.632181853055953979e-01 5.218200683593750000e-01 -3.603147566318511963e-01 -8.455519378185272217e-02 2.109545022249221802e-01
5.228518843650817871e-01 1.365218195132911205e-03 2.258832752704620361e-01 -4.904953539371490479e-01 5.523818731307983398e-01 3.415311276912689209e-01 -5.174634605646133423e-02 -1.028012633323669434e-01
6.380138397216796875e-01 -1.650220751762390137e-01 3.698959648609161377e-01 -1.561186313629150391e-01 2.602438926696777344e-01 1.915082037448883057e-01 3.953236043453216553e-01 -3.792451322078704834e-01
7.543156147003173828e-01 -2.394301295280456543e-01 -8.210863918066024780e-02 -2.252967357635498047e-01 -1.489463746547698975e-01 -3.789069950580596924e-01 -2.571533620357513428e-01 -2.903398573398590088e-01
2.323095500469207764e-01 -2.769934572279453278e-02 -1.222229525446891785e-01 -3.755000531673431396e-01 6.753067374229431152e-01 3.223128244280815125e-02 -3.990636467933654785e-01 -4.159283041954040527e-01
-2.199781313538551331e-02 -4.819723963737487793e-01 6.997029781341552734e-01 6.279609352350234985e-02 1.200955063104629517e-01 -4.964579045772552490e-01 -7.062993943691253662e-02 -8.836981654167175293e-02
1.856105327606201172e-01 -1.418816149234771729e-01 5.275176763534545898e-01 -6.209185719490051270e-01 2.827288210391998291e-01 2.786725759506225586e-01 -2.017960548400878906e-01 -2.885969877243041992e-01
1.350426226854324341e-01 -3.394950330257415771e-01 -1.952439248561859131e-01 -4.509808719158172607e-01 6.142746806144714355e-01 2.288785278797149658e-01 -4.271575510501861572e-01 -1.132274568080902100e-01
4.075869321823120117e-01 -4.295065701007843018e-01 3.578303158283233643e-01 -3.325856328010559082e-01 -1.625663936138153076e-01 2.255228608846664429e-01 -6.276918947696685791e-02 -5.740320682525634766e-01
6.193271279335021973e-01 -2.019577920436859131e-01 5.052077174186706543e-01 8.676567813381552696e-04 -1.286179572343826294e-01 -4.903247654438018799e-01 -2.518411874771118164e-01 5.148719530552625656e-03
4.485115110874176025e-01 1.647350043058395386e-01 -3.194877132773399353e-02 -6.615360267460346222e-03 6.760171055793762207e-01 -2.092021554708480835e-01 -3.919916450977325439e-01 -3.409003317356109619e-01
6.516095995903015137e-01 1.617167592048645020e-01 3.640604913234710693e-01 -3.806795775890350342e-01 2.534075379371643066e-01 -2.210528254508972168e-01 3.834750354290008545e-01 1.079942956566810608e-01
3.056580424308776855e-01 -2.651484906673431396e-01 3.285650312900543213e-01 -1.751605980098247528e-02 4.926425516605377197e-01 1.886452138423919678e-01 4.935953021049499512e-01 -4.539687335491180420e-01
7.259862422943115234e-01 -9.347352385520935059e-02 6.490990519523620605e-02 -6.194251179695129395e-01 -2.670911140739917755e-03 -1.954363584518432617e-01 -6.023044511675834656e-02 1.856764703989028931e-01
3.181673586368560791e-01 -1.567642688751220703e-01 3.746082782745361328e-01 -5.987141728401184082e-01 4.552070200443267822e-01 3.850767612457275391e-01 4.020407050848007202e-02 -1.352429389953613281e-01
2.034959942102432251e-01 -7.794794440269470215e-01 1.165159121155738831e-01 9.701791405677795410e-02 3.229561746120452881e-01 -4.176028370857238770e-01 -1.786509603261947632e-01 1.319237500429153442e-01
1.213707253336906433e-01 -2.478694356977939606e-02 1.690901219844818115e-01 1.025236323475837708e-01 6.856181025505065918e-01 -1.029611155390739441e-01 -5.094463229179382324e-01 -4.531485736370086670e-01
7.783994823694229126e-02 -9.178775548934936523e-02 1.543939858675003052e-01 -7.022245526313781738e-01 2.995292246341705322e-01 -1.914912909269332886e-01 2.664769887924194336e-01 -5.207326412200927734e-01
3.903430104255676270e-01 -3.637862503528594971e-01 3.275740146636962891e-01 2.838295400142669678e-01 5.353078842163085938e-01 1.987582445144653320e-01 4.100845456123352051e-01 -1.822063177824020386e-01
-1.401772350072860718e-02 -4.575638175010681152e-01 6.289030909538269043e-01 -1.362164169549942017e-01 5.138584971427917480e-01 3.147471249103546143e-01 -1.001669093966484070e-01 -5.670417845249176025e-02
2.122614085674285889e-01 -6.965730786323547363e-01 1.593619287014007568e-01 -3.382051885128021240e-01 -1.199426949024200439e-01 -3.352706432342529297e-01 -4.418540298938751221e-01 8.901895582675933838e-02
5.805402398109436035e-01 -1.711528748273849487e-01 -6.022717058658599854e-02 -2.326902747154235840e-01 2.781726717948913574e-01 -6.749460697174072266e-01 1.623311340808868408e-01 1.289342492818832397e-01
4.759716391563415527e-01 -4.067153632640838623e-01 1.914394497871398926e-01 1.105081811547279358e-01 3.791831433773040771e-01 1.660923659801483154e-01 5.105581879615783691e-01 -3.565616905689239502e-01
2.376873940229415894e-01 -5.899655222892761230e-01 2.281841635704040527e-01 -3.902263939380645752e-01 -4.463266953825950623e-02 1.829043179750442505e-01 2.071275860071182251e-01 -5.592431426048278809e-01
7.569816708564758301e-02 2.687245607376098633e-03 4.558780416846275330e-02 -2.188339680433273315e-01 8.957129716873168945e-01 -1.933359162649139762e-04 -8.139775693416595459e-02 -3.679250478744506836e-01
5.381206870079040527e-01 1.985205151140689850e-02 3.446827828884124756e-01 -5.993443131446838379e-01 -1.664962172508239746e-01 -2.976351082324981689e-01 -3.091515004634857178e-01 -1.418797224760055542e-01
1.239681690931320190e-01 -6.288490891456604004e-01 4.645870923995971680e-01 -2.632903680205345154e-02 -5.131538584828376770e-02 -6.045549511909484863e-01 -5.366511642932891846e-02 -4.057624563574790955e-02
2.216284871101379395e-01 1.651278138160705566e-01 5.838409662246704102e-01 2.929961308836936951e-02 4.070170521736145020e-01 -2.586613893508911133e-01 -1.119551435112953186e-02 -5.909239053726196289e-01
2.591416239738464355e-01 1.352706644684076309e-02 1.177194863557815552e-01 -5.004395246505737305e-01 7.532517910003662109e-01 2.136320620775222778e-01 -3.986629471182823181e-02 -2.318377494812011719e-01
2.221564501523971558e-01 -5.613625049591064453e-01 -2.220709621906280518e-02 1.244736462831497192e-01 6.590946912765502930e-01 -3.449251055717468262e-01 2.020550817251205444e-01 1.591431498527526855e-01
1.039047613739967346e-01 -4.223887026309967041e-01 -2.397696673870086670e-02 -6.783825755119323730e-01 -1.493191067129373550e-02 -1.786690503358840942e-01 1.197274252772331238e-01 -5.509387254714965820e-01
2.628917694091796875e-01 -1.171326115727424622e-01 3.451763391494750977e-01 -7.528054118156433105e-01 -4.204795882105827332e-02 -3.899357020854949951e-01 2.763001024723052979e-01 -3.384626284241676331e-02
4.190493524074554443e-01 -4.753099679946899414e-01 3.819527626037597656e-01 1.668332666158676147e-01 -1.495929211378097534e-01 -3.997521102428436279e-01 -3.843039572238922119e-01 -3.080383539199829102e-01
3.588843047618865967e-01 -6.521266698837280273e-01 2.621724605560302734e-01 1.951302140951156616e-01 2.429747730493545532e-01 9.933800250291824341e-02 3.618658781051635742e-01 -3.731904923915863037e-01
5.408910512924194336e-01 -5.295412540435791016e-01 -1.031378954648971558e-01 -4.182600080966949463e-01 -1.908787935972213745e-01 1.547014415264129639e-01 -4.254659712314605713e-01 -7.449729833751916885e-03
3.159953653812408447e-01 -1.716850250959396362e-01 -1.439385712146759033e-01 -3.268358409404754639e-01 1.770528256893157959e-01 -7.382789850234985352e-01 1.603922694921493530e-01 -3.755021393299102783e-01
7.492377161979675293e-01 -6.256304681301116943e-02 5.482438802719116211e-01 -1.412141621112823486e-01 -3.745469450950622559e-02 -2.765172421932220459e-01 -1.812579035758972168e-01 5.913396924734115601e-02
1.465265303850173950e-01 -5.577996373176574707e-01 2.425634264945983887e-01 -4.260008931159973145e-01 -1.935889571905136108e-01 -3.342132568359375000e-01 -5.233380198478698730e-01 -6.338579952716827393e-02
8.184255659580230713e-02 -8.361048996448516846e-03 3.318809568881988525e-01 -2.722761929035186768e-01 6.768601536750793457e-01 1.219525486230850220e-01 -1.801221072673797607e-01 -5.509052276611328125e-01
2.931293547153472900e-01 -5.453947782516479492e-01 3.144215643405914307e-01 -3.213000595569610596e-01 -2.773951590061187744e-01 -4.081487059593200684e-01 -4.134428501129150391e-01 -7.528012152761220932e-03
2.635427713394165039e-01 -1.991571784019470215e-01 -2.298924773931503296e-01 -4.626677334308624268e-01 6.817318797111511230e-01 1.801022142171859741e-01 -3.203320205211639404e-01 -1.554405391216278076e-01
2.702792286872863770e-01 -1.959158033132553101e-01 2.384844422340393066e-01 -3.199148178100585938e-01 2.986102104187011719e-01 -5.810710191726684570e-01 5.047943592071533203e-01 -2.184417545795440674e-01
1.237916201353073120e-01 -2.771104276180267334e-01 1.358211156912147999e-04 -3.380424678325653076e-01 1.042392104864120483e-01 -7.063769102096557617e-01 -5.306292772293090820e-01 -4.702317714691162109e-02
-8.716061711311340332e-02 -3.724814355373382568e-01 6.262727379798889160e-01 -5.503824725747108459e-02 5.923644304275512695e-01 2.504391968250274658e-01 -1.408496648073196411e-01 -1.579869538545608521e-01
1.414997279644012451e-01 -7.016413211822509766e-01 3.034532070159912109e-02 3.637859821319580078e-01 3.553451895713806152e-01 -3.745515644550323486e-01 -6.835612654685974121e-02 -2.884173095226287842e-01
-6.975273042917251587e-02 -2.955953776836395264e-01 6.510643362998962402e-01 -1.604038774967193604e-01 5.467234849929809570e-01 2.369635850191116333e-01 -2.517413198947906494e-01 -1.992791891098022461e-01
-2.977784536778926849e-02 -3.410034477710723877e-01 6.626292467117309570e-01 -2.100812345743179321e-01 4.294864833354949951e-01 2.654252648353576660e-01 -2.986826300621032715e-01 -2.355798035860061646e-01
7.867897748947143555e-01 1.955721974372863770e-01 -6.093924865126609802e-02 -1.658227443695068359e-01 5.258104801177978516e-01 -7.250574231147766113e-02 1.637123674154281616e-01 5.447109416127204895e-02
3.010559976100921631e-01 -6.816615462303161621e-01 8.007037639617919922e-02 3.731627017259597778e-02 8.749434351921081543e-02 -5.237373337149620056e-02 4.018573462963104248e-01 -5.147926807403564453e-01
2.295051515102386475e-01 -2.420646101236343384e-01 -3.029561340808868408e-01 -6.773058772087097168e-01 1.878177821636199951e-01 -1.725774407386779785e-01 -1.263194233179092407e-01 -5.071404576301574707e-01
2.286276072263717651e-01 -5.360939502716064453e-01 7.544818520545959473e-02 8.356472104787826538e-02 7.121523469686508179e-02 -6.902009844779968262e-01 -3.753990828990936279e-01 -1.590090692043304443e-01
3.247162103652954102e-01 -5.911694765090942383e-01 -1.169618442654609680e-01 3.267903923988342285e-01 4.610396325588226318e-01 -3.897152245044708252e-01 9.608603268861770630e-02 -2.256941944360733032e-01
7.123045325279235840e-01 -1.917480528354644775e-01 3.412117063999176025e-01 -2.696484327316284180e-01 -1.237211823463439941e-01 -3.264308869838714600e-01 -2.041518539190292358e-01 3.212120234966278076e-01
4.327197074890136719e-01 1.631603576242923737e-02 3.790880739688873291e-01 -4.809518456459045410e-01 1.162593662738800049e-01 -5.127496719360351562e-01 3.974286615848541260e-01 -5.556272342801094055e-02
1.082839518785476685e-01 -1.705301851034164429e-01 -2.051950395107269287e-01 -3.334132134914398193e-01 7.662286758422851562e-01 3.811106458306312561e-02 -3.458918631076812744e-01 -3.126094341278076172e-01
4.924674034118652344e-01 -4.088301062583923340e-01 1.410181820392608643e-01 -2.252496480941772461e-01 -1.975166797637939453e-01 -1.383464187383651733e-01 -6.104062199592590332e-01 -2.982649803161621094e-01
5.864170193672180176e-01 -1.470183432102203369e-01 -3.046924807131290436e-02 -3.032556772232055664e-01 2.788704633712768555e-01 -5.762519240379333496e-01 -2.334699220955371857e-02 3.622544705867767334e-01
3.400431871414184570e-01 -2.314510643482208252e-01 2.881706357002258301e-01 -4.245339930057525635e-01 2.620719373226165771e-01 -5.405696853995323181e-02 5.732068419456481934e-01 -4.090960323810577393e-01
6.368829011917114258e-01 -1.739802211523056030e-01 1.880808174610137939e-01 -3.949665725231170654e-01 -1.940481364727020264e-01 -1.623610407114028931e-01 -4.961168467998504639e-01 -2.501806914806365967e-01
3.058517575263977051e-01 -8.309198617935180664e-01 2.840012013912200928e-01 8.490712940692901611e-02 1.522658914327621460e-01 -8.051009476184844971e-02 -1.735622137784957886e-01 2.614777684211730957e-01
5.110921710729598999e-02 -3.513561785221099854e-01 6.857624650001525879e-01 -4.327555298805236816e-01 3.313767015933990479e-01 2.920559942722320557e-01 -1.034498214721679688e-01 -1.028601005673408508e-01
1.051123589277267456e-01 -3.497413694858551025e-01 6.736806631088256836e-01 -3.725085854530334473e-01 2.136939316987991333e-01 3.092634081840515137e-01 -2.929640114307403564e-01 -2.165347635746002197e-01
3.903524875640869141e-01 -2.012361139059066772e-01 -2.702295482158660889e-01 -6.767119169235229492e-01 1.867731958627700806e-01 4.370045661926269531e-02 -1.133992224931716919e-01 -4.759332239627838135e-01
8.998489379882812500e-01 6.336052715778350830e-02 3.865016624331474304e-02 2.728120423853397369e-02 3.064821362495422363e-01 -1.550198197364807129e-01 -2.518936395645141602e-01 5.105230584740638733e-02
-8.077342063188552856e-02 -1.136250123381614685e-01 2.495125532150268555e-01 -1.502723842859268188e-01 6.378222703933715820e-01 1.965941116213798523e-02 -4.766335785388946533e-01 -5.112176537513732910e-01
5.311611294746398926e-01 -5.388820171356201172e-01 -2.176313698291778564e-01 -1.258840411901473999e-01 2.835443615913391113e-01 3.702878654003143311e-01 1.799170970916748047e-01 -3.382053971290588379e-01
-1.384965628385543823e-01 -8.317800760269165039e-01 3.407189548015594482e-01 1.821592003107070923e-01 2.480486929416656494e-01 1.378678064793348312e-02 -2.599013745784759521e-01 -1.020902171730995178e-01
8.204585909843444824e-01 -2.590016424655914307e-01 1.760689020156860352e-01 -2.135527133941650391e-01 -1.447564214468002319e-01 -8.990622311830520630e-02 -3.567666709423065186e-01 -1.638313680887222290e-01
3.362465500831604004e-01 -4.280433356761932373e-01 -2.831076085567474365e-02 1.659795343875885010e-01 1.084121316671371460e-01 -3.677705824375152588e-01 -6.779590845108032227e-01 -2.621631324291229248e-01
3.226495981216430664e-01 -4.505870342254638672e-01 3.042496442794799805e-01 3.700283467769622803e-01 3.528514504432678223e-01 -4.021428823471069336e-01 3.515401184558868408e-01 -2.314651459455490112e-01
1.510861068964004517e-01 1.885627210140228271e-02 1.480097472667694092e-01 -2.082730978727340698e-01 8.723897337913513184e-01 9.390080720186233521e-02 -1.323469132184982300e-01 -3.523294031620025635e-01
1.677457094192504883e-01 -4.945477843284606934e-01 5.196003317832946777e-01 2.908318676054477692e-02 5.187271237373352051e-01 4.317921996116638184e-01 -3.216960467398166656e-03 3.034508228302001953e-02
-1.821183040738105774e-02 -6.904239058494567871e-01 9.295497089624404907e-02 -7.862045615911483765e-02 5.337096452713012695e-01 -2.000396698713302612e-01 -1.608062535524368286e-01 3.967884480953216553e-01
1.266150027513504028e-01 -7.924844622611999512e-01 3.009498417377471924e-01 -6.006431952118873596e-02 2.454145401716232300e-01 -2.378858029842376709e-01 -1.462982129305601120e-02 3.804292976856231689e-01
-1.443563550710678101e-01 7.176113780587911606e-03 5.276101827621459961e-01 -3.147442638874053955e-01 5.508838891983032227e-01 -8.767195045948028564e-02 -2.857175767421722412e-01 -4.570332765579223633e-01
3.268471658229827881e-01 -2.483484447002410889e-01 -2.427018135786056519e-01 -6.365277171134948730e-01 3.179686069488525391e-01 -3.376110494136810303e-01 -1.361099630594253540e-01 3.658018708229064941e-01
5.167311429977416992e-01 -6.591339111328125000e-01 1.874267682433128357e-02 4.352266788482666016e-01 1.272584199905395508e-01 1.135593950748443604e-01 -2.742552459239959717e-01 -6.671956926584243774e-02
4.289382398128509521e-01 -1.642564535140991211e-01 2.114703506231307983e-01 -4.188158810138702393e-01 -2.284020930528640747e-01 -4.835256934165954590e-01 -3.439428210258483887e-01 -4.057635068893432617e-01
7.062087059020996094e-01 1.106209084391593933e-01 5.580462217330932617e-01 -2.597378492355346680e-01 8.630884438753128052e-02 -1.874511092901229858e-01 1.503788828849792480e-01 2.120192795991897583e-01
1.565923690795898438e-01 -5.558708310127258301e-01 4.644651710987091064e-01 -1.546192467212677002e-01 4.266738593578338623e-01 4.636452496051788330e-01 4.764697700738906860e-02 1.660235673189163208e-01
-1.686653941869735718e-01 -5.887161493301391602e-01 1.358941644430160522e-01 -2.949573099613189697e-01 4.561088085174560547e-01 -4.722172915935516357e-01 2.949310839176177979e-01 -3.859309852123260498e-02
4.912076294422149658e-01 -5.748604536056518555e-01 -1.572266072034835815e-01 -3.872707188129425049e-01 -4.261198639869689941e-02 2.965618371963500977e-01 5.716310068964958191e-02 -4.006488025188446045e-01
2.638623118400573730e-01 -9.693759679794311523e-02 4.661461114883422852e-01 -3.047072589397430420e-01 6.464419960975646973e-01 3.897642195224761963e-01 5.086088180541992188e-02 -1.960895806550979614e-01
4.705103635787963867e-01 -3.519142866134643555e-01 -3.324116170406341553e-01 1.923039108514785767e-01 4.772737324237823486e-01 -4.706872403621673584e-01 1.023910343647003174e-01 -2.178927361965179443e-01
3.912894427776336670e-01 -3.269825875759124756e-01 -1.185314953327178955e-01 -3.795455908402800560e-03 2.293495088815689087e-01 -7.528240680694580078e-01 4.228458181023597717e-02 -3.236939013004302979e-01
6.030262708663940430e-01 -6.397427320480346680e-01 -2.235305458307266235e-01 2.276862263679504395e-01 6.410985440015792847e-02 -3.159074857831001282e-02 -1.423258930444717407e-01 -3.160963058471679688e-01
5.738555788993835449e-01 -3.889228403568267822e-02 4.440568685531616211e-01 -2.473195791244506836e-01 2.084129452705383301e-01 -2.250174731016159058e-01 3.711566030979156494e-01 -4.230811893939971924e-01
1.802275478839874268e-01 -2.778680920600891113e-01 4.754601120948791504e-01 -8.170252293348312378e-02 3.290751874446868896e-01 -6.345716118812561035e-01 -1.179647147655487061e-01 3.642559647560119629e-01
1.837649941444396973e-01 7.397229969501495361e-02 3.071881830692291260e-01 -9.664562344551086426e-02 4.055623412132263184e-01 -1.321482360363006592e-01 -1.733070313930511475e-01 -8.031653761863708496e-01
4.044725596904754639e-01 -2.281530946493148804e-01 -4.036673158407211304e-02 -7.045207619667053223e-01 6.913216412067413330e-02 -2.991992533206939697e-01 2.515739798545837402e-01 -3.588598072528839111e-01
3.577453643083572388e-02 -8.356364369392395020e-01 2.600975334644317627e-01 7.283318787813186646e-02 2.470285147428512573e-01 -2.886594235897064209e-01 -2.168779075145721436e-01 1.899819672107696533e-01
3.036513030529022217e-01 -7.280706763267517090e-01 2.793616354465484619e-01 1.272084861993789673e-01 5.694209784269332886e-02 8.042147010564804077e-02 -5.076268315315246582e-01 1.268431991338729858e-01
1.491372436285018921e-01 -4.189835786819458008e-01 5.046681761741638184e-01 2.537378668785095215e-02 3.258199989795684814e-01 -5.232983827590942383e-01 -1.497008651494979858e-01 3.800877928733825684e-01
3.267848193645477295e-01 -5.295009016990661621e-01 4.449240863323211670e-02 -4.514368474483489990e-01 -2.462753057479858398e-01 -1.639113724231719971e-01 -5.537738800048828125e-01 -1.134977787733078003e-01
5.535596609115600586e-01 -3.148888945579528809e-01 2.600703537464141846e-01 -2.522680461406707764e-01 -1.852982640266418457e-01 -4.029463976621627808e-02 -6.306850314140319824e-01 -1.715172231197357178e-01
1.238439008593559265e-01 -4.873088896274566650e-01 3.201425075531005859e-01 -3.911254405975341797e-01 -1.575232744216918945e-01 -2.083756029605865479e-01 -6.506865620613098145e-01 -9.768942371010780334e-03
4.478749930858612061e-01 2.895169258117675781e-01 1.098401024937629700e-01 -5.002277493476867676e-01 3.367320001125335693e-01 -4.613038003444671631e-01 1.432437896728515625e-01 -3.264764249324798584e-01
1.390122473239898682e-01 -4.730419516563415527e-01 6.851127147674560547e-01 -1.488961726427078247e-01 3.915953040122985840e-01 2.870300412178039551e-01 1.715260148048400879e-01 1.425275020301342010e-02
4.466737806797027588e-01 -5.770181417465209961e-01 2.328706905245780945e-03 -4.733822047710418701e-01 -2.190558314323425293e-01 1.657880097627639771e-01 -1.077080890536308289e-01 -3.954292237758636475e-01
6.672277450561523438e-01 -2.533417344093322754e-01 1.076540499925613403e-01 -4.092643857002258301e-01 -1.915278732776641846e-01 -2.565867900848388672e-01 -4.558275640010833740e-01 -3.521165624260902405e-02
3.469596803188323975e-01 3.512772545218467712e-02 2.480510622262954712e-01 -2.193865599110722542e-03 3.427704274654388428e-01 -7.330735027790069580e-02 -5.885123014450073242e-01 -5.896090865135192871e-01
3.894842267036437988e-01 -2.279885560274124146e-01 4.438114464282989502e-01 -1.833364367485046387e-01 -1.864387691020965576e-01 -1.628331989049911499e-01 -4.605448842048645020e-01 -5.407093763351440430e-01
5.624962449073791504e-01 -6.844774484634399414e-01 7.538945972919464111e-02 7.377841323614120483e-02 1.156361028552055359e-01 -8.043426275253295898e-02 3.298280835151672363e-01 -2.744701504707336426e-01
4.705207645893096924e-01 -6.553471088409423828e-01 1.172511577606201172e-01 2.830992937088012695e-01 1.336339116096496582e-01 -7.023558765649795532e-02 3.754316568374633789e-01 -3.024853765964508057e-01
1.783823221921920776e-02 -9.247209876775741577e-03 3.289685249328613281e-01 -3.990488499402999878e-02 5.624864697456359863e-01 -1.114025712013244629e-01 -3.150231540203094482e-01 -6.795164346694946289e-01
1.962776035070419312e-01 -1.337959915399551392e-01 5.264097452163696289e-01 -5.621168613433837891e-01 4.163621664047241211e-01 2.933675646781921387e-01 -1.560980826616287231e-01 -2.582685053348541260e-01
7.679070830345153809e-01 -4.222365319728851318e-01 -1.151820942759513855e-01 9.274633973836898804e-02 1.823829561471939087e-01 3.158066868782043457e-01 -1.950174719095230103e-01 1.978310495615005493e-01
4.361518025398254395e-01 -2.621637582778930664e-01 4.851984977722167969e-01 2.012580782175064087e-01 4.356301128864288330e-01 -3.124867975711822510e-01 -1.993006281554698944e-02 4.210705757141113281e-01
7.754458785057067871e-01 9.865538030862808228e-02 2.720793485641479492e-01 -2.185062766075134277e-01 3.546634018421173096e-01 -1.032718494534492493e-01 2.836866974830627441e-01 2.241636663675308228e-01
3.716947138309478760e-02 -3.176863305270671844e-03 2.779421806335449219e-01 -3.048250675201416016e-01 5.191313028335571289e-01 -2.091873250901699066e-02 -1.879363507032394409e-01 -7.233140468597412109e-01
5.102865695953369141e-01 -2.115571349859237671e-01 1.829117983579635620e-01 -3.560376167297363281e-01 3.025677204132080078e-01 1.598288565874099731e-01 5.208611488342285156e-01 -3.824169933795928955e-01
4.340163171291351318e-01 -6.074802279472351074e-01 2.770052254199981689e-01 2.482154667377471924e-01 2.163371257483959198e-02 -6.897690147161483765e-02 -5.464679598808288574e-01 -2.004420757293701172e-02
7.505668401718139648e-01 -5.431916713714599609e-01 8.148201555013656616e-02 1.002048105001449585e-01 1.023239791393280029e-01 1.330370306968688965e-01 2.475825995206832886e-01 1.882708370685577393e-01
2.683495283126831055e-01 -3.094117343425750732e-02 6.561078429222106934e-01 -1.236194297671318054e-01 3.352548182010650635e-01 1.999829113483428955e-01 -8.651398867368698120e-02 -5.669200420379638672e-01
2.242391407489776611e-01 -3.864524066448211670e-01 3.772704303264617920e-01 -2.893188595771789551e-01 -1.230867654085159302e-01 1.169535890221595764e-01 -2.715494036674499512e-01 -6.868518590927124023e-01
2.259213030338287354e-01 -8.195085525512695312e-01 3.106851279735565186e-01 -1.470316499471664429e-01 3.284035623073577881e-02 -1.903833448886871338e-01 -1.351905614137649536e-01 3.219021856784820557e-01
1.788035482168197632e-01 -3.859793841838836670e-01 -5.874952673912048340e-02 -4.786911606788635254e-01 3.433035314083099365e-01 -6.050928235054016113e-01 2.587295472621917725e-01 1.884593814611434937e-01
4.086578190326690674e-01 1.475459616631269455e-02 2.418442666530609131e-01 -1.252694278955459595e-01 6.491768956184387207e-01 3.708764538168907166e-02 4.130043983459472656e-01 -4.064742028713226318e-01
4.684910178184509277e-01 -5.240268707275390625e-01 1.283045411109924316e-01 -1.016662418842315674e-01 -1.805138885974884033e-01 -5.739367604255676270e-01 -3.020499646663665771e-01 -1.609068810939788818e-01
3.116636276245117188e-01 -5.172473788261413574e-01 -1.969842612743377686e-01 1.177706345915794373e-01 1.205229982733726501e-01 -5.374240279197692871e-01 -1.052021831274032593e-01 -5.179097652435302734e-01
2.640407383441925049e-01 -8.105954527854919434e-01 2.366673499345779419e-01 3.019904494285583496e-01 2.801139652729034424e-01 -5.133260414004325867e-02 -1.356372237205505371e-01 1.628234088420867920e-01
1.364002525806427002e-01 -5.761932730674743652e-01 3.685644567012786865e-01 -2.251146137714385986e-01 -1.396914124488830566e-01 -3.320420980453491211e-01 -5.769701004028320312e-01 1.482824329286813736e-02
3.306443393230438232e-01 -6.346057653427124023e-01 1.277649998664855957e-01 -2.638920675963163376e-03 2.071388065814971924e-02 -2.229387909173965454e-01 4.058090150356292725e-01 -5.067615509033203125e-01
3.922962248325347900e-01 9.944185614585876465e-02 2.403036504983901978e-01 -4.355105757713317871e-01 7.339504361152648926e-01 2.137845009565353394e-01 -5.549127981066703796e-02 -3.651684150099754333e-02
1.601523160934448242e-01 -7.238242030143737793e-01 2.801679074764251709e-01 -2.640454769134521484e-01 -2.177602201700210571e-01 -1.027276590466499329e-01 -4.942093193531036377e-01 6.382010178640484810e-04
8.207456022500991821e-02 -2.864046394824981689e-01 6.544286608695983887e-01 -4.868156611919403076e-01 3.498460352420806885e-01 2.862079441547393799e-01 -1.273121237754821777e-01 -1.595437526702880859e-01
4.733759462833404541e-01 -1.782916933298110962e-01 3.544968068599700928e-01 -2.218035608530044556e-02 5.151626467704772949e-01 5.088803172111511230e-01 -2.825891971588134766e-01 -1.172984763979911804e-01
2.127656191587448120e-01 -6.776149868965148926e-01 -1.238409951329231262e-01 -2.776048779487609863e-01 9.588349610567092896e-02 -5.890336036682128906e-01 1.755711287260055542e-01 -1.272323727607727051e-01
-3.901248052716255188e-02 -6.945605874061584473e-01 -1.062520444393157959e-01 1.088109165430068970e-01 3.692619502544403076e-01 -4.347071051597595215e-01 -9.978650137782096863e-03 -4.092800617218017578e-01
3.407846987247467041e-01 -4.242834746837615967e-01 -3.463586270809173584e-01 -1.978914625942707062e-02 3.398024439811706543e-01 -6.214466094970703125e-01 -1.772101968526840210e-01 -2.245626896619796753e-01
8.242527842521667480e-01 2.991679124534130096e-02 1.083091944456100464e-01 -2.799104750156402588e-01 3.727101385593414307e-01 1.063337847590446472e-01 2.551183700561523438e-01 1.196936443448066711e-01
5.604882836341857910e-01 -1.772888004779815674e-01 6.162302196025848389e-02 -4.591045677661895752e-01 7.137598097324371338e-02 3.307133913040161133e-01 -1.611974090337753296e-01 -5.471715331077575684e-01
1.798548698425292969e-01 -6.322556138038635254e-01 -4.504356980323791504e-01 -9.321264922618865967e-02 3.986112177371978760e-01 3.346015885472297668e-02 9.659089893102645874e-02 -4.324162900447845459e-01
5.016523599624633789e-01 -4.364895820617675781e-01 3.538101017475128174e-01 1.685440689325332642e-01 9.665110148489475250e-03 -6.237164735794067383e-01 4.414242878556251526e-02 -1.147557273507118225e-01
7.855506539344787598e-01 -2.664316892623901367e-01 1.834948919713497162e-02 -1.753071546554565430e-01 -1.886778324842453003e-01 -1.275127828121185303e-01 -3.636141717433929443e-01 -3.110965192317962646e-01
2.046502232551574707e-01 -5.198611617088317871e-01 7.189992070198059082e-02 -1.534916907548904419e-01 3.278284072875976562e-01 -4.328618645668029785e-01 4.870055019855499268e-01 -3.565363585948944092e-01
4.084134101867675781e-01 -3.333209753036499023e-01 6.778404116630554199e-02 -4.222070872783660889e-01 -1.252503693103790283e-01 -3.299592733383178711e-01 -2.567458152770996094e-01 -5.905615687370300293e-01
2.820093035697937012e-01 3.061764873564243317e-02 2.467285096645355225e-01 1.009840369224548340e-01 4.047104716300964355e-01 -1.084656268358230591e-01 -6.361266374588012695e-01 -5.179268121719360352e-01
2.784813642501831055e-01 -7.567177712917327881e-02 5.102518200874328613e-01 -5.443682074546813965e-01 4.875732660293579102e-01 3.132465183734893799e-01 -4.276980832219123840e-02 -1.494926065206527710e-01
-1.754471957683563232e-01 -4.741843938827514648e-01 -2.854026854038238525e-02 -3.590651154518127441e-01 4.346790611743927002e-01 -5.336064696311950684e-01 2.752785682678222656e-01 -2.552745640277862549e-01
5.121526718139648438e-01 -4.252069294452667236e-01 -1.463443487882614136e-01 1.699130833148956299e-01 3.272380530834197998e-01 -5.313822627067565918e-01 2.283467650413513184e-01 -2.549849748611450195e-01
2.300099842250347137e-02 -3.717550337314605713e-01 1.653013974428176880e-01 -7.211155891418457031e-01 -8.133601397275924683e-02 -5.091617107391357422e-01 -2.023271769285202026e-01 -8.449505269527435303e-02
3.932145237922668457e-01 -6.235514879226684570e-01 -1.166949570178985596e-01 4.690263792872428894e-02 6.042185053229331970e-02 -4.156649708747863770e-01 2.297662496566772461e-01 -4.599212706089019775e-01
3.314856588840484619e-01 -4.572711586952209473e-01 -1.632731556892395020e-01 -3.426805138587951660e-01 4.454591274261474609e-01 -4.466031789779663086e-01 2.629536688327789307e-01 2.643852233886718750e-01
1.204554662108421326e-01 -7.814309000968933105e-01 7.941150665283203125e-02 -3.982442617416381836e-01 9.617062658071517944e-02 -3.193023204803466797e-01 -5.363034456968307495e-02 3.096331059932708740e-01
2.257473468780517578e-01 -6.678280830383300781e-01 -2.853831946849822998e-01 2.626396417617797852e-01 3.688734769821166992e-01 -3.132645785808563232e-01 -1.859163641929626465e-01 -2.895744144916534424e-01
8.396951481699943542e-03 -7.629339098930358887e-01 -7.105435431003570557e-02 -3.389170765876770020e-01 8.467387408018112183e-02 -5.166217684745788574e-01 -1.459091305732727051e-01 -5.089928582310676575e-02
1.033238023519515991e-01 -2.536023855209350586e-01 6.654443144798278809e-01 -4.357774555683135986e-01 2.221094369888305664e-01 2.533885836601257324e-01 -3.654417693614959717e-01 -2.126168161630630493e-01
8.674036860466003418e-01 -2.434471435844898224e-02 3.112800717353820801e-01 -2.823800742626190186e-01 3.730984404683113098e-02 -1.697218120098114014e-01 1.440455615520477295e-01 1.394190192222595215e-01
3.517944812774658203e-01 -1.616905331611633301e-01 1.017426699399948120e-01 -4.506188929080963135e-01 -6.807705853134393692e-03 -3.883865475654602051e-01 -6.969323158264160156e-01 9.102600626647472382e-03
6.435815095901489258e-01 -1.973950713872909546e-01 -1.887539774179458618e-02 -2.397751808166503906e-01 -8.726430125534534454e-03 -1.128776893019676208e-01 -6.898571848869323730e-01 1.640582643449306488e-02
-2.014676630496978760e-01 -5.766968727111816406e-01 1.721171140670776367e-01 -3.039749860763549805e-01 2.828293144702911377e-01 -3.042533397674560547e-01 1.423838585615158081e-01 -5.585434436798095703e-01
3.205437064170837402e-01 -2.350829839706420898e-01 5.701612830162048340e-01 -1.169930696487426758e-01 2.801881134510040283e-01 -4.089577496051788330e-01 -2.767368406057357788e-02 5.066546201705932617e-01
2.141903936862945557e-01 2.269321121275424957e-02 1.924239695072174072e-01 -5.162323713302612305e-01 1.589747704565525055e-02 -6.746701598167419434e-01 -1.838617771863937378e-01 -4.010572731494903564e-01
3.355181813240051270e-01 -3.854936063289642334e-01 2.534676194190979004e-01 -1.203249208629131317e-02 2.574403397738933563e-02 -6.285087466239929199e-01 2.443522661924362183e-01 -4.680145978927612305e-01
2.421619147062301636e-01 -3.342888951301574707e-01 1.638892590999603271e-01 -4.079207777976989746e-01 1.257914304733276367e-01 -6.516571640968322754e-01 3.838874399662017822e-01 -2.202257812023162842e-01
1.212795153260231018e-01 -3.048893809318542480e-01 2.524111568927764893e-01 -6.468182802200317383e-01 2.795271575450897217e-01 2.722626626491546631e-01 1.907266974449157715e-01 -4.707540571689605713e-01
4.374959766864776611e-01 -3.497352898120880127e-01 6.821404211223125458e-03 -6.272147893905639648e-01 -9.218750894069671631e-02 -3.942843675613403320e-01 -3.586574494838714600e-01 -1.561035867780447006e-02
-9.091870486736297607e-02 -5.841957330703735352e-01 -1.014437749981880188e-01 1.523326933383941650e-01 6.897524595260620117e-01 -1.041505858302116394e-01 2.069972753524780273e-01 -2.958032190799713135e-01
6.134084239602088928e-02 -6.324419379234313965e-01 -5.594745650887489319e-02 -1.773309078998863697e-03 7.146205902099609375e-01 -2.483080886304378510e-02 -2.292150817811489105e-02 2.851258516311645508e-01
-3.320139274001121521e-02 -4.695428311824798584e-01 -2.000729367136955261e-02 -3.018195927143096924e-01 6.980494260787963867e-01 3.121142685413360596e-01 -2.596311867237091064e-01 -1.866416931152343750e-01
6.120598912239074707e-01 2.188391387462615967e-01 3.646746575832366943e-01 -3.095192015171051025e-01 1.553416699171066284e-01 -2.137621343135833740e-01 -4.364414140582084656e-02 -5.262817144393920898e-01
6.285036206245422363e-01 5.237774923443794250e-02 3.063507676124572754e-01 -2.968009114265441895e-01 2.760739624500274658e-01 -6.738975644111633301e-02 4.143635034561157227e-01 -4.096864163875579834e-01
4.631964862346649170e-01 -6.999800205230712891e-01 3.086574748158454895e-02 3.207752406597137451e-01 1.303873211145401001e-01 2.750363051891326904e-01 -3.145270645618438721e-01 7.369647733867168427e-03
2.093823105096817017e-01 -2.847080230712890625e-01 5.955435708165168762e-02 -5.880005359649658203e-01 7.411022484302520752e-02 -6.414088010787963867e-01 -1.910593062639236450e-01 -2.690868973731994629e-01
-3.510707244277000427e-02 -8.458064198493957520e-01 9.012933820486068726e-02 -3.037652075290679932e-01 1.297115683555603027e-01 -4.037298262119293213e-01 5.546873807907104492e-02 9.097358211874961853e-03
4.343992173671722412e-01 -3.382297977805137634e-02 1.261569857597351074e-01 -4.842226207256317139e-01 5.414785444736480713e-02 -5.052986741065979004e-01 -4.957720935344696045e-01 2.360456734895706177e-01
-2.046751230955123901e-02 -4.870010614395141602e-01 6.620524525642395020e-01 -2.741755843162536621e-01 3.563811779022216797e-01 2.841617166996002197e-01 -9.957343339920043945e-03 -2.026590555906295776e-01
4.178346991539001465e-01 -5.345908999443054199e-01 -2.234339863061904907e-01 -3.760328590869903564e-01 4.604494571685791016e-02 -1.764818727970123291e-01 -5.557891726493835449e-01 7.833069562911987305e-02
5.047706365585327148e-01 -4.911165535449981689e-01 -2.250275164842605591e-01 5.871874839067459106e-02 3.059547245502471924e-01 2.300944626331329346e-01 2.159867137670516968e-01 -5.066791772842407227e-01
4.954290390014648438e-01 -7.734221965074539185e-02 6.719855964183807373e-02 -4.189471006393432617e-01 7.833682745695114136e-02 -3.882743418216705322e-01 -5.774640440940856934e-01 2.796022295951843262e-01
3.081296384334564209e-01 -5.520825982093811035e-01 5.361652374267578125e-01 -5.128787830471992493e-02 2.459653466939926147e-01 4.559571444988250732e-01 -5.602040514349937439e-02 1.965279579162597656e-01
-1.083639338612556458e-01 -4.566608667373657227e-01 6.290874481201171875e-01 -2.959165573120117188e-01 4.513648748397827148e-01 2.604405283927917480e-01 7.987502962350845337e-02 -1.358711719512939453e-01
2.741753160953521729e-01 -3.169439136981964111e-01 5.191396549344062805e-02 -2.906701564788818359e-01 4.391245543956756592e-01 -6.562064886093139648e-01 9.946542233228683472e-02 3.222726881504058838e-01
-4.234405979514122009e-02 -6.776585578918457031e-01 1.022807806730270386e-01 -3.204755485057830811e-01 8.383096754550933838e-02 -5.382120013236999512e-01 -3.426288366317749023e-01 1.082843467593193054e-01
1.570463180541992188e-01 -2.800045311450958252e-01 -2.212182879447937012e-01 -6.449552774429321289e-01 2.024493217468261719e-01 -6.093297526240348816e-02 -9.319254010915756226e-02 -6.153419017791748047e-01
1.227140650153160095e-01 -3.934217989444732666e-01 3.893927335739135742e-01 -1.101976959034800529e-03 1.451762616634368896e-01 -7.388946413993835449e-01 1.000663414597511292e-01 -3.185561299324035645e-01
1.361422985792160034e-01 1.815497130155563354e-01 5.951159596443176270e-01 -2.436905354261398315e-01 5.256013870239257812e-01 -1.189450323581695557e-01 -4.024812877178192139e-01 -2.873345017433166504e-01
7.646383643150329590e-01 -1.670742034912109375e-01 1.976194828748703003e-01 5.405324697494506836e-02 1.848164796829223633e-01 -1.268754303455352783e-01 -4.066056311130523682e-01 3.603563010692596436e-01
6.555113792419433594e-01 -4.414349496364593506e-01 -2.153446897864341736e-02 -8.264924585819244385e-02 2.143289893865585327e-01 2.052132636308670044e-01 3.561755418777465820e-01 -3.914525806903839111e-01
-5.701222270727157593e-02 -8.932688236236572266e-01 1.265868693590164185e-01 -1.823329329490661621e-01 3.025406897068023682e-01 -1.762849390506744385e-01 1.610388010740280151e-01 3.178210929036140442e-02
8.300988078117370605e-01 2.430042997002601624e-02 3.920646607875823975e-01 -1.290961802005767822e-01 1.664554923772811890e-01 -1.396868228912353516e-01 4.978618770837783813e-02 3.004439473152160645e-01
5.208308100700378418e-01 -1.960038989782333374e-01 1.040470786392688751e-02 -1.262444108724594116e-01 7.757300138473510742e-01 -1.587644219398498535e-03 -1.744462102651596069e-01 -2.051360160112380981e-01
5.501595735549926758e-01 -2.395144104957580566e-01 1.434325277805328369e-01 -2.339369952678680420e-01 2.710785865783691406e-01 2.450606599450111389e-02 5.250967741012573242e-01 -4.635159671306610107e-01
1.763271540403366089e-02 -2.075948417186737061e-01 6.493823528289794922e-01 -2.561623454093933105e-01 4.345013499259948730e-01 2.115113139152526855e-01 -2.687758207321166992e-01 -4.043613672256469727e-01
3.626833558082580566e-01 -4.869581162929534912e-01 4.944057762622833252e-01 7.174620032310485840e-02 -1.045308858156204224e-01 -4.640800356864929199e-01 -3.919445276260375977e-01 4.278384521603584290e-02
5.716104507446289062e-01 -3.447551131248474121e-01 3.172620832920074463e-01 5.287258327007293701e-02 1.141909807920455933e-01 -2.009499967098236084e-01 5.046219229698181152e-01 -3.780088126659393311e-01
6.252746582031250000e-01 -7.024421691894531250e-01 -1.362070813775062561e-02 6.330370157957077026e-02 1.318163126707077026e-01 1.751415133476257324e-01 7.582660764455795288e-02 2.400295287370681763e-01
7.007684707641601562e-01 -5.804709717631340027e-02 3.316328227519989014e-01 -2.567688822746276855e-01 -1.203605681657791138e-01 -4.513038694858551025e-01 -3.180120289325714111e-01 1.017346903681755066e-01
6.741227507591247559e-01 2.349136471748352051e-01 1.678622961044311523e-01 -4.020883440971374512e-01 3.825082182884216309e-01 -7.100179791450500488e-02 2.238165587186813354e-01 -3.147596120834350586e-01
6.673339009284973145e-02 -3.400377035140991211e-01 4.071889221668243408e-01 -1.780219078063964844e-01 1.799917519092559814e-01 -7.957835793495178223e-01 1.034257411956787109e-01 -7.785288989543914795e-02
1.575248390436172485e-01 -6.162584424018859863e-01 3.083822727203369141e-01 2.787594497203826904e-01 5.237307548522949219e-01 -3.153910338878631592e-01 2.884924225509166718e-02 2.191062122583389282e-01
4.321006834506988525e-01 -2.428662329912185669e-01 2.618851661682128906e-01 -2.488351762294769287e-01 -1.216774061322212219e-02 -6.087446808815002441e-01 2.328973561525344849e-01 -4.459181129932403564e-01
5.188125371932983398e-01 1.188810449093580246e-02 1.779681295156478882e-01 -7.121266126632690430e-01 -3.790156170725822449e-02 -4.107494652271270752e-01 5.912838038057088852e-03 1.473389714956283569e-01
4.072841107845306396e-01 -4.018996059894561768e-01 1.065181344747543335e-01 -1.601836532354354858e-01 2.925674617290496826e-01 2.368922717869281769e-02 5.705881118774414062e-01 -4.731424152851104736e-01
-3.107744641602039337e-02 -2.433726191520690918e-01 6.980980634689331055e-01 -2.961541414260864258e-01 3.012914061546325684e-01 1.867400258779525757e-01 -2.768585085868835449e-01 -4.030592739582061768e-01
3.362013697624206543e-01 -2.274591289460659027e-02 5.213169455528259277e-01 1.653545796871185303e-01 2.572129666805267334e-01 -1.078007966279983521e-01 -2.073464393615722656e-01 -6.830559968948364258e-01
5.043856501579284668e-01 -5.922469496726989746e-01 3.028130903840065002e-02 -1.722386628389358521e-01 1.196850910782814026e-01 2.110630087554454803e-02 5.218484401702880859e-01 -2.777764201164245605e-01
1.214772239327430725e-01 -6.777064800262451172e-01 5.069775581359863281e-01 -2.155940793454647064e-02 -6.577830016613006592e-02 -1.656373590230941772e-01 -4.848797023296356201e-01 3.994335234165191650e-02
3.355520367622375488e-01 -2.264189720153808594e-01 3.533022999763488770e-01 -2.354805618524551392e-01 2.854166924953460693e-01 -6.218775510787963867e-01 7.220622897148132324e-02 4.271502196788787842e-01
1.516218483448028564e-01 -2.741056680679321289e-01 2.702966928482055664e-01 -7.055011391639709473e-01 -5.658116936683654785e-02 -5.158059597015380859e-01 -1.231858581304550171e-01 -2.159927338361740112e-01
4.410118460655212402e-01 -2.306187897920608521e-01 3.763596713542938232e-01 -3.631944656372070312e-01 -2.370648384094238281e-01 -4.965578317642211914e-01 -4.133758544921875000e-01 7.153717428445816040e-02
4.520581364631652832e-01 -2.802715599536895752e-01 -1.851084679365158081e-01 1.664570346474647522e-02 4.381489753723144531e-01 -7.000235319137573242e-01 2.282767556607723236e-02 4.522549454122781754e-03
6.435246467590332031e-01 -6.274819970130920410e-01 4.803027212619781494e-02 2.523903250694274902e-01 7.932890206575393677e-02 3.118776082992553711e-01 -1.433968991041183472e-01 4.484777525067329407e-02
2.882210612297058105e-01 -3.474298119544982910e-01 2.771083712577819824e-01 1.705703288316726685e-01 6.402616202831268311e-02 -7.482379078865051270e-01 -2.707781195640563965e-01 -2.303425967693328857e-01
4.946908354759216309e-01 -6.225087642669677734e-01 -5.218917876482009888e-02 -3.001265525817871094e-01 -1.423645913600921631e-01 1.618786305189132690e-01 -4.766384363174438477e-01 -3.616126999258995056e-02
2.862083613872528076e-01 -3.088108897209167480e-01 1.018375307321548462e-01 -3.297251760959625244e-01 2.481242418289184570e-01 -6.770999431610107422e-01 -7.091429829597473145e-02 4.225780069828033447e-01
3.644461035728454590e-01 -7.294976711273193359e-01 4.307065010070800781e-01 1.134061813354492188e-01 3.346287831664085388e-02 -1.271501630544662476e-01 -2.751406729221343994e-01 2.089346349239349365e-01
6.785909533500671387e-01 -5.588049292564392090e-01 -1.091920584440231323e-01 1.379260867834091187e-01 1.081571131944656372e-01 -7.500255107879638672e-02 2.743097841739654541e-01 -3.220802843570709229e-01
6.593566387891769409e-02 -3.925330936908721924e-01 -5.086139589548110962e-02 -1.708641946315765381e-01 5.871168971061706543e-01 -6.252042651176452637e-01 2.682431340217590332e-01 -4.741303250193595886e-02
4.650861918926239014e-01 -6.827005743980407715e-01 -5.355800688266754150e-02 -3.131267428398132324e-01 -2.075823992490768433e-01 2.334965467453002930e-01 -1.376664340496063232e-01 -3.164411485195159912e-01
5.754902362823486328e-01 -3.416238129138946533e-01 3.694326579570770264e-01 2.450232766568660736e-02 -1.042792201042175293e-01 -4.540807902812957764e-01 -4.449113309383392334e-01 3.721887944266200066e-03
3.411705791950225830e-01 -5.217000246047973633e-01 9.149324148893356323e-02 5.584326758980751038e-02 5.464082211256027222e-02 -7.303730249404907227e-01 -2.263528853654861450e-01 -1.107985004782676697e-01
6.086252331733703613e-01 -1.227734163403511047e-01 4.129501283168792725e-01 -3.234106302261352539e-01 -1.985193490982055664e-01 -3.488834798336029053e-01 -2.519294917583465576e-01 -3.387948274612426758e-01
3.017452955245971680e-01 -5.570498108863830566e-01 6.118029356002807617e-01 -1.091473549604415894e-01 2.278002947568893433e-01 -3.543283790349960327e-02 3.534716367721557617e-01 -1.853065639734268188e-01
2.528121769428253174e-01 -4.659568965435028076e-01 6.536639928817749023e-01 2.461905218660831451e-02 3.684161901473999023e-01 3.767637014389038086e-01 3.930784016847610474e-02 1.089089214801788330e-01
1.657663434743881226e-01 -6.477178335189819336e-01 -6.654281169176101685e-02 -2.517874836921691895e-01 2.888783812522888184e-03 -5.855444073677062988e-01 -3.771894872188568115e-01 3.981616813689470291e-03
5.277433246374130249e-02 -1.247397661209106445e-01 2.476921975612640381e-01 1.169750466942787170e-01 5.695976018905639648e-01 -6.956166774034500122e-02 -5.298708677291870117e-01 -5.445887446403503418e-01
7.756793498992919922e-02 -4.691306948661804199e-01 4.636151492595672607e-01 -8.663866668939590454e-02 3.856390118598937988e-01 -5.458301305770874023e-01 8.850409090518951416e-02 3.114058077335357666e-01
3.964746296405792236e-01 -1.720461398363113403e-01 -5.659757927060127258e-02 -3.736560344696044922e-01 2.917976379394531250e-01 -6.708590388298034668e-01 3.480131030082702637e-01 -1.186375841498374939e-01
3.624046146869659424e-01 -4.049087464809417725e-01 -1.278753113001585007e-02 -3.300326317548751831e-02 1.056807041168212891e-01 -1.783877760171890259e-01 -8.118175864219665527e-01 3.769303485751152039e-02
1.359473615884780884e-01 -4.734658598899841309e-01 7.832502573728561401e-02 -2.302664965391159058e-01 4.728352427482604980e-01 -5.609626770019531250e-01 3.775319755077362061e-01 1.319399923086166382e-01
1.276166141033172607e-01 -5.556240677833557129e-01 7.679226994514465332e-02 -1.295785307884216309e-01 1.779830902814865112e-01 -2.997855842113494873e-01 -7.282664179801940918e-01 -1.967267692089080811e-02
7.339668273925781250e-01 -5.883143544197082520e-01 -6.681752949953079224e-02 -3.845953196287155151e-02 -8.856262429617345333e-04 3.140136599540710449e-01 9.519429504871368408e-02 -3.959693014621734619e-02
7.514045238494873047e-01 -3.679885864257812500e-01 -1.359794940799474716e-02 1.893424540758132935e-01 6.998777389526367188e-02 4.020104706287384033e-01 -2.975878417491912842e-01 -9.418647736310958862e-02
2.899474203586578369e-01 -4.435271918773651123e-01 -3.899432420730590820e-01 1.723611950874328613e-01 5.137249827384948730e-01 -1.735470592975616455e-01 1.793538480997085571e-01 -4.596197605133056641e-01
3.733143508434295654e-01 -3.017741739749908447e-01 1.100707650184631348e-01 -3.420979380607604980e-01 5.850705504417419434e-01 5.345540046691894531e-01 1.055321693420410156e-01 3.506440296769142151e-02
2.209926992654800415e-01 -6.011314988136291504e-01 2.444380819797515869e-01 -4.696525037288665771e-01 -1.449687182903289795e-01 1.399288922548294067e-01 5.393673479557037354e-02 -5.157272815704345703e-01
7.174257040023803711e-01 1.027270480990409851e-01 8.006436377763748169e-02 -6.086241602897644043e-01 3.597268462181091309e-02 -2.981390058994293213e-01 -7.008738070726394653e-02 5.311081558465957642e-02
3.478111326694488525e-01 -5.009523630142211914e-01 -2.529389560222625732e-01 8.023352921009063721e-02 1.648939847946166992e-01 -5.962690114974975586e-01 -1.991582512855529785e-01 -3.677880465984344482e-01
3.930228650569915771e-01 -4.974253177642822266e-01 -1.392204910516738892e-01 -2.806732952594757080e-01 2.586763538420200348e-02 -4.099827706813812256e-01 -5.754834413528442383e-01 2.231058897450566292e-03
3.281559422612190247e-02 -4.404595494270324707e-01 4.673548042774200439e-01 -1.388392150402069092e-01 5.268321633338928223e-01 -4.930538833141326904e-01 2.103344053030014038e-01 4.823922738432884216e-02
5.315337181091308594e-01 -5.569692254066467285e-01 3.216690421104431152e-01 1.759057044982910156e-01 2.292280197143554688e-01 2.036864012479782104e-01 3.679833114147186279e-01 -2.083222568035125732e-01
1.405339539051055908e-01 -7.589846849441528320e-01 3.477424085140228271e-01 1.572257578372955322e-01 2.382861524820327759e-01 -4.491088986396789551e-01 -4.460978787392377853e-03 -6.964134983718395233e-03
7.901582121849060059e-01 -2.602961100637912750e-02 3.405795395374298096e-01 -2.952230870723724365e-01 -4.755233600735664368e-02 -2.620898783206939697e-01 -2.110763490200042725e-01 2.373097687959671021e-01
4.930329918861389160e-01 -1.423746049404144287e-01 3.095898032188415527e-01 -2.365858107805252075e-01 -1.149143725633621216e-01 -3.452407121658325195e-01 -5.991081595420837402e-01 -3.057816326618194580e-01
5.187043547630310059e-01 -3.853926062583923340e-01 2.054438292980194092e-01 2.828424274921417236e-01 4.358494579792022705e-01 2.748047709465026855e-01 3.909938335418701172e-01 -2.045789361000061035e-01
1.497935056686401367e-01 -2.401890605688095093e-01 7.101013064384460449e-01 -3.136710226535797119e-01 4.210296869277954102e-01 2.429123669862747192e-01 -2.789175808429718018e-01 5.630723759531974792e-02
4.244687855243682861e-01 -1.557825505733489990e-01 4.289421811699867249e-02 -6.428745985031127930e-01 1.875984370708465576e-01 -8.852010965347290039e-02 3.738283514976501465e-01 -4.445827901363372803e-01
2.583020329475402832e-01 -1.533616781234741211e-01 3.380746245384216309e-01 -5.758210420608520508e-01 -1.047286298125982285e-02 -4.751883149147033691e-01 1.388304531574249268e-01 -4.676626622676849365e-01
7.812674045562744141e-01 -4.087463319301605225e-01 1.806422472000122070e-01 -1.613844186067581177e-01 -9.739495813846588135e-02 3.307429850101470947e-01 -1.871446669101715088e-01 -9.985753893852233887e-02
3.251435756683349609e-01 -6.070970296859741211e-01 2.086888700723648071e-01 -5.384844541549682617e-01 -3.355320170521736145e-02 -2.919305860996246338e-01 2.487488277256488800e-02 3.243919610977172852e-01
6.535267233848571777e-01 -7.796326279640197754e-02 3.110931813716888428e-01 -2.767449617385864258e-01 -6.652034819126129150e-02 -5.834009647369384766e-01 -2.047572731971740723e-01 8.216256648302078247e-02
1.778967380523681641e-01 -6.313579082489013672e-01 4.707794487476348877e-01 -8.832913823425769806e-03 3.447213470935821533e-01 -1.476248800754547119e-01 -3.591063320636749268e-01 2.800810337066650391e-01
1.516095101833343506e-01 -8.496272563934326172e-01 3.574524819850921631e-01 -1.396379806101322174e-02 -7.362702488899230957e-02 -1.481062024831771851e-01 -2.705869376659393311e-01 -1.631172001361846924e-01
2.238899320363998413e-01 -3.912123441696166992e-01 -3.503571152687072754e-01 -3.017482757568359375e-01 6.444779634475708008e-01 -1.898314058780670166e-01 -1.226948350667953491e-01 3.414415717124938965e-01
-1.655413396656513214e-02 -7.049801945686340332e-01 1.833344995975494385e-01 -3.271284997463226318e-01 -3.353518992662429810e-02 -2.448137849569320679e-01 -5.471816062927246094e-01 4.047310352325439453e-02
2.796596884727478027e-01 -2.913772463798522949e-01 1.964624226093292236e-01 -4.553281068801879883e-01 6.834872066974639893e-02 -5.745158791542053223e-01 4.064412117004394531e-01 -3.017189204692840576e-01
1.824855506420135498e-01 -3.151904344558715820e-01 -2.036293745040893555e-01 -4.788300395011901855e-01 3.174233138561248779e-01 6.890351325273513794e-02 -1.498686820268630981e-01 -6.845768094062805176e-01
5.775230526924133301e-01 2.608565147966146469e-03 2.455950975418090820e-01 -8.301314711570739746e-02 2.267319560050964355e-01 1.604068875312805176e-01 -6.280454397201538086e-01 -3.573142886161804199e-01
4.509742856025695801e-01 -3.541856408119201660e-01 -1.818761676549911499e-01 2.725591063499450684e-01 4.526970982551574707e-01 -4.913206696510314941e-01 2.580842375755310059e-02 -3.417756557464599609e-01
1.838630139827728271e-01 -8.498595356941223145e-01 3.167620301246643066e-01 -9.290951490402221680e-02 5.493966862559318542e-02 -2.245242297649383545e-01 -1.643047332763671875e-01 2.335325479507446289e-01
6.713700294494628906e-01 -1.113184168934822083e-01 3.589891493320465088e-01 -3.526709377765655518e-01 -1.265830099582672119e-01 -4.899573922157287598e-01 -1.233883276581764221e-01 1.109699904918670654e-01
4.058579504489898682e-01 -4.805985689163208008e-01 3.137589991092681885e-01 -4.369072020053863525e-01 4.385922569781541824e-03 -2.201353907585144043e-01 -4.940032958984375000e-01 -1.498460173606872559e-01
5.572866201400756836e-01 -6.944907456636428833e-02 2.774793207645416260e-01 -4.010689556598663330e-01 -1.555093824863433838e-01 -3.689788281917572021e-01 -4.143660664558410645e-01 -3.387173414230346680e-01
7.200433611869812012e-01 -1.731406152248382568e-02 3.535283505916595459e-01 -2.229014188051223755e-01 -5.554628372192382812e-02 -3.578404784202575684e-01 -3.281055688858032227e-01 2.603501677513122559e-01
1.187566965818405151e-01 -2.749423682689666748e-01 1.296592056751251221e-01 -3.029083013534545898e-01 1.540073454380035400e-01 6.645899266004562378e-02 -3.158494532108306885e-01 -8.208792805671691895e-01
7.562822699546813965e-01 -3.507018834352493286e-02 3.911525607109069824e-01 -2.278470695018768311e-01 -1.230566352605819702e-01 -3.504720628261566162e-01 -2.576432526111602783e-01 1.324339210987091064e-01
8.838476240634918213e-02 -5.652546882629394531e-01 4.516414552927017212e-02 2.925614453852176666e-02 2.743597030639648438e-01 -6.428935527801513672e-01 -3.829445540904998779e-01 -1.858705431222915649e-01
4.996365904808044434e-01 -4.785577952861785889e-01 -3.128584101796150208e-02 -8.968973159790039062e-02 2.280246019363403320e-01 -2.259674668312072754e-01 -3.985915780067443848e-01 5.003908276557922363e-01
6.132521033287048340e-01 -3.891808390617370605e-01 -1.745423376560211182e-01 -4.028562605381011963e-01 -4.793130233883857727e-02 9.083825349807739258e-02 -4.892219901084899902e-01 -1.726693809032440186e-01
3.185764849185943604e-01 -3.347996175289154053e-01 4.062310755252838135e-01 -4.260438680648803711e-01 -1.085240691900253296e-01 6.504172086715698242e-02 -1.135896071791648865e-01 -6.410697102546691895e-01
6.653020977973937988e-01 -3.224956989288330078e-01 1.314087659120559692e-01 -2.908931374549865723e-01 -2.312086075544357300e-01 -5.230054259300231934e-02 -4.666177630424499512e-01 -2.784919738769531250e-01
4.546357095241546631e-01 -4.651965200901031494e-01 -1.100196391344070435e-01 2.514055185019969940e-02 2.292759865522384644e-01 -6.771327257156372070e-01 1.571052670478820801e-01 -1.685349941253662109e-01
3.216496706008911133e-01 -5.333767533302307129e-01 -9.749349951744079590e-02 -2.462347596883773804e-01 -7.304519414901733398e-02 -4.795236885547637939e-01 -5.534325838088989258e-01 1.865737698972225189e-02
8.293785452842712402e-01 -3.096382021903991699e-01 4.656637087464332581e-02 -1.113160774111747742e-01 1.601835191249847412e-01 1.766067892313003540e-01 3.768428564071655273e-01 -5.325714871287345886e-02
5.155076980590820312e-01 -5.091406702995300293e-01 4.098076522350311279e-01 -6.805980950593948364e-02 -1.285583376884460449e-01 -2.930893003940582275e-01 -3.225813806056976318e-01 3.097833693027496338e-01
1.746696531772613525e-01 -5.811476111412048340e-01 2.860278487205505371e-01 3.471699655055999756e-01 5.907907485961914062e-01 -1.569051742553710938e-01 2.224326431751251221e-01 7.930891215801239014e-02
1.270082741975784302e-01 -7.482793927192687988e-01 3.437364995479583740e-01 -1.810844987630844116e-01 -7.313920557498931885e-02 -2.615283131599426270e-01 -4.433888196945190430e-01 -5.158023163676261902e-02
6.138542294502258301e-01 -1.311192288994789124e-02 2.772604823112487793e-01 -4.584490060806274414e-01 -1.787137053906917572e-02 -4.355010390281677246e-01 9.348589926958084106e-02 -3.704618513584136963e-01
2.414825409650802612e-01 -2.600506544113159180e-01 -1.932718157768249512e-01 -7.722826600074768066e-01 3.495560884475708008e-01 -3.351140022277832031e-01 6.576763093471527100e-02 -3.832951933145523071e-02
1.319364011287689209e-01 -2.729711830615997314e-01 3.468563556671142578e-01 -1.726614311337471008e-02 5.327594280242919922e-01 1.017421782016754150e-01 -2.914329171180725098e-01 -6.390264630317687988e-01
3.833620548248291016e-01 -2.790311276912689209e-01 -7.210842333734035492e-03 -2.047128975391387939e-01 3.225184977054595947e-01 -7.827558517456054688e-01 9.803247451782226562e-02 8.294831961393356323e-02
6.509355306625366211e-01 -5.368000864982604980e-01 -7.385867834091186523e-02 -2.329242378473281860e-01 -1.631284803152084351e-01 2.480110153555870056e-02 -3.095793724060058594e-01 -3.245835304260253906e-01
7.182359695434570312e-01 -7.086522877216339111e-02 2.694578766822814941e-01 -6.063008308410644531e-01 -1.384739130735397339e-01 -9.152834862470626831e-02 -5.714225023984909058e-02 8.993989974260330200e-02
5.843556523323059082e-01 -4.547870159149169922e-01 7.939150184392929077e-02 -2.065588347613811493e-02 2.324921488761901855e-01 3.809982538223266602e-02 4.983490705490112305e-01 -3.756480813026428223e-01
1.872255504131317139e-01 -5.696861147880554199e-01 2.848600447177886963e-01 -3.480315804481506348e-01 -1.443002074956893921e-01 -4.704622924327850342e-01 -4.252522587776184082e-01 -1.230297237634658813e-01
2.144117504358291626e-01 -8.217788338661193848e-01 -2.154011279344558716e-01 -1.827886402606964111e-01 3.504679501056671143e-01 -2.292433083057403564e-01 1.516669392585754395e-01 2.268800511956214905e-02
6.487715840339660645e-01 -4.560582637786865234e-01 1.932305991649627686e-01 -2.046937681734561920e-02 2.972486801445484161e-02 -2.846841514110565186e-01 -4.939679801464080811e-01 8.611824363470077515e-02
1.625651717185974121e-01 -7.882570624351501465e-01 2.040119469165802002e-01 -1.238242164254188538e-01 8.095502108335494995e-02 -4.869258105754852295e-01 -1.746501922607421875e-01 1.453161835670471191e-01
2.597761750221252441e-01 2.289676666259765625e-02 4.303415715694427490e-01 -2.325587702216580510e-04 3.339709639549255371e-01 -9.112282842397689819e-02 -1.857193261384963989e-01 -7.697184681892395020e-01
2.162978947162628174e-01 -2.740466296672821045e-01 1.853674352169036865e-01 -1.689741760492324829e-01 1.209532096982002258e-01 -6.411759853363037109e-01 -6.000936031341552734e-01 -1.713229119777679443e-01
5.699351429939270020e-01 -4.579302370548248291e-01 2.578899860382080078e-01 5.654514580965042114e-02 1.509386897087097168e-01 2.892386615276336670e-01 3.238749802112579346e-01 -4.294565916061401367e-01
1.037090569734573364e-01 -5.951573252677917480e-01 3.752828836441040039e-01 -1.688969880342483521e-01 8.281703293323516846e-02 -3.445616662502288818e-01 -5.339108705520629883e-01 -2.345766872167587280e-01
4.231164753437042236e-01 -9.315524250268936157e-02 3.107762336730957031e-01 -2.927676737308502197e-01 2.440350651741027832e-01 -6.131640672683715820e-01 2.109582126140594482e-01 -3.872638940811157227e-01
5.585889220237731934e-01 -4.417720437049865723e-01 1.787804812192916870e-01 -4.078408479690551758e-01 -7.703106105327606201e-02 -2.392999231815338135e-01 -4.407084286212921143e-01 1.926061362028121948e-01
1.763632297515869141e-01 -5.811844468116760254e-01 3.965685963630676270e-01 -3.820804059505462646e-01 -9.086197614669799805e-02 2.917382121086120605e-01 -4.171229153871536255e-02 -4.824536740779876709e-01
7.693950533866882324e-01 2.244452834129333496e-01 3.293795585632324219e-01 2.868723310530185699e-02 4.541988670825958252e-01 -1.407209411263465881e-02 9.398502297699451447e-03 -2.043496221303939819e-01
6.645049452781677246e-01 -1.557919681072235107e-01 3.167391121387481689e-01 -3.666489422321319580e-01 -1.057656854391098022e-01 -4.337421059608459473e-01 -3.156390488147735596e-01 2.145556919276714325e-02
6.192146241664886475e-02 -8.810818791389465332e-01 3.730725646018981934e-01 1.279915273189544678e-01 1.165442988276481628e-01 -1.510217338800430298e-01 -1.657253950834274292e-01 2.098804153501987457e-02
5.143640637397766113e-01 -6.500774025917053223e-01 1.443240791559219360e-01 -1.157156825065612793e-01 -1.331790238618850708e-01 2.781918644905090332e-02 -5.045920014381408691e-01 7.406625151634216309e-02
5.523875355720520020e-01 -1.675104647874832153e-01 -1.347462385892868042e-01 -5.311641693115234375e-01 4.429740905761718750e-01 -5.839379131793975830e-02 3.660373985767364502e-01 1.813751906156539917e-01
1.257990300655364990e-01 -1.304348111152648926e-01 -2.763825841248035431e-02 -5.516768693923950195e-01 4.374916553497314453e-01 -4.733088612556457520e-01 3.971846401691436768e-01 -2.981178164482116699e-01
2.421634048223495483e-01 -1.442731022834777832e-01 9.746925532817840576e-02 2.276647370308637619e-03 6.797993183135986328e-01 3.007686138153076172e-01 -3.941699862480163574e-01 -4.506413936614990234e-01
2.966063916683197021e-01 -1.262198984622955322e-01 4.685768485069274902e-01 -3.089900016784667969e-01 -5.343349650502204895e-02 -1.168277934193611145e-01 -5.033593177795410156e-01 -5.578348040580749512e-01
8.403103351593017578e-01 -3.390211239457130432e-02 4.292277395725250244e-01 -1.134432479739189148e-01 -6.289923936128616333e-02 -1.064759343862533569e-01 -7.106052339076995850e-02 -2.743725478649139404e-01
1.523673236370086670e-01 -1.012222766876220703e-01 5.964620113372802734e-01 -1.995136439800262451e-01 5.379704236984252930e-01 2.725704312324523926e-01 -1.587707102298736572e-01 -4.266738891601562500e-01
4.295920133590698242e-01 -6.345850974321365356e-02 3.043955862522125244e-01 -1.625958681106567383e-01 4.568713009357452393e-01 -4.003116115927696228e-02 4.597115516662597656e-01 -5.202512741088867188e-01
6.207998991012573242e-01 -1.728399395942687988e-01 3.475598096847534180e-01 -1.558269262313842773e-01 1.732274889945983887e-01 2.852865494787693024e-02 -2.720610797405242920e-01 -5.786320567131042480e-01
