# Supplementary material for: Where is your field going? A machine learning approach to study the relative motion of the domains of physics
Source: PLoS One. 2020 Jun 18;15(6):e0233997. doi: 10.1371/journal.pone.0233997 (PMC7302634; doi:10.1371/journal.pone.0233997)
Supplement: S14 Data — (ZIP) [file pone.0233997.s014.zip › 13/Pacs4Run_13_VS_500_embeddings1996-2000ED8.txt]

5.000529810786247253e-02 -2.277668192982673645e-02 -2.528019845485687256e-01 6.662777066230773926e-01 1.998752355575561523e-01 4.210950434207916260e-01 -2.347366958856582642e-01 4.655891954898834229e-01
-4.062189757823944092e-01 -3.175105750560760498e-01 -4.886314868927001953e-01 3.580630719661712646e-01 -2.609612047672271729e-01 3.910679519176483154e-01 -3.746791481971740723e-01 -7.605256885290145874e-02
-2.370510250329971313e-01 -8.587450534105300903e-02 -2.138451859354972839e-02 7.150445580482482910e-01 2.685127854347229004e-01 3.522885441780090332e-01 -4.612765610218048096e-01 -1.253159195184707642e-01
-1.091611832380294800e-01 3.426504433155059814e-01 -7.853098213672637939e-02 4.761760234832763672e-01 2.415620163083076477e-02 7.302677035331726074e-01 -2.746299505233764648e-01 -1.687240451574325562e-01
9.986088424921035767e-02 3.312464654445648193e-01 -6.427032947540283203e-01 2.860242128372192383e-01 -4.387539923191070557e-01 1.350989639759063721e-01 -1.403934061527252197e-01 3.936484158039093018e-01
-2.037471979856491089e-01 -2.457580715417861938e-01 -6.515879631042480469e-01 5.913332700729370117e-01 -3.977088257670402527e-02 -1.961880773305892944e-01 -1.609442681074142456e-01 2.405694276094436646e-01
1.752785295248031616e-01 4.154620319604873657e-02 -3.404046297073364258e-01 6.387062668800354004e-01 2.983118966221809387e-02 2.537115514278411865e-01 -6.151128411293029785e-01 1.034746039658784866e-02
1.000791089609265327e-03 -2.688844688236713409e-02 -8.559223413467407227e-01 2.111026197671890259e-01 7.069466635584831238e-03 3.593635261058807373e-01 3.048084080219268799e-01 -2.854700898751616478e-03
1.953538954257965088e-01 1.382827311754226685e-01 -4.681606292724609375e-01 4.775838851928710938e-01 -3.410347104072570801e-01 1.952207386493682861e-01 -5.425994396209716797e-01 2.159266918897628784e-01
-3.795581161975860596e-01 -1.775050461292266846e-01 1.996099054813385010e-01 4.469200372695922852e-01 -9.615839272737503052e-02 7.300683259963989258e-01 -2.023833692073822021e-01 -4.050363227725028992e-02
-1.178696602582931519e-01 4.449928402900695801e-01 -6.822040081024169922e-01 1.440848559141159058e-01 -2.070530802011489868e-01 5.061479806900024414e-01 -5.350660160183906555e-02 2.443572040647268295e-03
8.148718625307083130e-02 -2.833068668842315674e-01 -5.359168052673339844e-01 4.973697960376739502e-01 -1.963444501161575317e-01 4.355543553829193115e-01 -1.105654686689376831e-01 -3.715237975120544434e-01
-2.344305962324142456e-01 -1.589577794075012207e-01 -4.878860414028167725e-01 -5.764850974082946777e-02 -4.524524509906768799e-01 6.689516901969909668e-01 -1.292930357158184052e-02 1.613754332065582275e-01
2.294919937849044800e-01 3.036017715930938721e-01 -4.805041253566741943e-01 3.916152119636535645e-01 -5.293567776679992676e-01 1.181014850735664368e-01 -2.351188957691192627e-01 3.485189080238342285e-01
-1.208539605140686035e-01 1.455226689577102661e-01 -7.650517225265502930e-01 1.349889785051345825e-01 8.362184464931488037e-02 2.943597733974456787e-02 2.818055637180805206e-02 5.933281779289245605e-01
-8.694247156381607056e-02 8.969455212354660034e-02 -8.980113267898559570e-01 2.185042053461074829e-01 -7.073631882667541504e-02 3.443406820297241211e-01 8.122064918279647827e-02 7.515256293118000031e-03
2.037861049175262451e-01 9.481137990951538086e-02 -8.343439549207687378e-02 7.460128664970397949e-01 -4.060849845409393311e-01 3.359346985816955566e-01 3.228500187397003174e-01 6.321498751640319824e-02
2.979828417301177979e-01 1.612061262130737305e-01 -1.139333248138427734e-01 6.633120179176330566e-01 7.232435047626495361e-02 5.852123498916625977e-01 2.882163822650909424e-01 -3.850001096725463867e-02
9.843913465738296509e-02 -2.735583484172821045e-01 -5.752468705177307129e-01 -1.506707966327667236e-01 -1.640387922525405884e-01 7.031244039535522461e-01 1.609393060207366943e-01 1.211233437061309814e-01
-2.861939966678619385e-01 -7.615498453378677368e-02 -1.919223964214324951e-01 3.097518682479858398e-01 2.943585216999053955e-01 4.979817867279052734e-01 -6.436169147491455078e-01 1.750356554985046387e-01
4.180935621261596680e-01 3.404568731784820557e-01 -3.201433718204498291e-01 5.773003697395324707e-01 7.407884299755096436e-02 4.834296405315399170e-01 1.779328733682632446e-01 -5.164676904678344727e-02
-2.401524484157562256e-01 -4.061957895755767822e-01 -4.988813698291778564e-01 3.295117914676666260e-01 4.362186193466186523e-01 4.227499365806579590e-01 -1.984150707721710205e-01 -1.072310209274291992e-01
-1.247421577572822571e-01 -1.502254456281661987e-01 -6.399055123329162598e-01 3.228389918804168701e-01 -2.766384482383728027e-01 5.573316812515258789e-01 -8.689610660076141357e-02 -2.312344759702682495e-01
-2.666191756725311279e-01 1.731618046760559082e-01 8.783650398254394531e-02 2.640687823295593262e-01 -1.434058398008346558e-01 7.289216518402099609e-01 4.148000478744506836e-01 3.122988641262054443e-01
-3.485657870769500732e-01 4.630622640252113342e-02 -5.023480057716369629e-01 3.259025216102600098e-01 -3.443235456943511963e-01 5.809274315834045410e-01 3.730184212327003479e-02 -2.456925362348556519e-01
-3.263521566987037659e-02 2.336337715387344360e-01 -8.291542530059814453e-01 3.089755475521087646e-01 -2.819139361381530762e-01 2.283408343791961670e-01 1.463162899017333984e-01 9.145669639110565186e-02
-4.749085903167724609e-01 -2.866716682910919189e-01 -6.892200708389282227e-01 2.693861722946166992e-01 -8.016999810934066772e-03 3.283369243144989014e-01 1.901433020830154419e-01 2.577231451869010925e-02
4.223264157772064209e-01 3.654781579971313477e-01 -4.514116644859313965e-01 5.776760578155517578e-01 1.926870495080947876e-01 3.217213749885559082e-01 9.527233988046646118e-02 2.956787496805191040e-02
-3.225526809692382812e-01 -1.605506986379623413e-01 -6.916612982749938965e-01 2.074181884527206421e-01 3.323356807231903076e-01 4.587249457836151123e-01 -1.580602526664733887e-01 -5.391598865389823914e-02
-5.624395608901977539e-01 -1.081108227372169495e-01 -6.827634572982788086e-01 3.309166133403778076e-01 -4.647082462906837463e-02 2.786731719970703125e-01 1.210665032267570496e-01 4.273860156536102295e-02
6.527653336524963379e-01 7.244561612606048584e-02 -2.005882859230041504e-01 2.387562394142150879e-01 1.831500828266143799e-01 4.929366409778594971e-01 1.100418567657470703e-01 4.275150597095489502e-01
-1.033332869410514832e-01 3.104128241539001465e-01 -3.142375499010086060e-02 2.381397336721420288e-01 1.832753419876098633e-01 5.637504458427429199e-01 3.513343334197998047e-01 6.003565788269042969e-01
5.006607174873352051e-01 -3.617295920848846436e-01 -2.408227771520614624e-01 5.467724800109863281e-01 -1.249165646731853485e-02 4.226101934909820557e-01 2.852763235569000244e-01 -3.737275302410125732e-02
-2.011924386024475098e-01 2.968778908252716064e-01 -1.589902043342590332e-01 5.182886719703674316e-01 -5.806744098663330078e-01 4.471088051795959473e-01 -1.241194531321525574e-01 -1.580803096294403076e-01
-3.117879033088684082e-01 -2.342216968536376953e-01 -6.583366394042968750e-01 -8.128573745489120483e-02 -7.483627647161483765e-03 5.230865478515625000e-01 -2.452594339847564697e-01 2.721881270408630371e-01
1.812918931245803833e-01 -3.009954392910003662e-01 -4.316581189632415771e-01 1.237340569496154785e-01 -7.101256847381591797e-01 3.575241565704345703e-01 1.610206998884677887e-02 2.062401175498962402e-01
-5.697900801897048950e-02 -1.450840830802917480e-01 -8.991813659667968750e-01 2.669976353645324707e-01 -5.338088795542716980e-02 2.610766589641571045e-01 -1.575046330690383911e-01 -8.427459746599197388e-03
9.672360122203826904e-02 1.236372739076614380e-01 -2.415184825658798218e-01 7.627657055854797363e-01 -1.202253438532352448e-02 2.985626757144927979e-01 4.932945072650909424e-01 5.091084912419319153e-02
-3.159405291080474854e-01 -3.524335101246833801e-02 -6.148931980133056641e-01 3.181274831295013428e-01 -3.473618924617767334e-01 4.862028658390045166e-01 2.086308151483535767e-01 -1.380594968795776367e-01
-3.886158764362335205e-01 -3.362354636192321777e-01 -6.393273472785949707e-01 -5.343985930085182190e-02 2.448914945125579834e-02 5.089837312698364258e-01 -1.484857946634292603e-01 2.064365595579147339e-01
-2.321689426898956299e-01 -5.623391866683959961e-01 -5.077440738677978516e-01 4.479657113552093506e-01 -3.450042307376861572e-01 3.143209964036941528e-02 -1.793614327907562256e-01 1.385940313339233398e-01
-5.711684376001358032e-02 -8.887804299592971802e-02 -3.889262378215789795e-01 8.419304341077804565e-02 -5.495169162750244141e-01 6.943199634552001953e-01 2.125953882932662964e-01 -3.521914035081863403e-02
-3.647236227989196777e-01 -5.954776406288146973e-01 -5.458317995071411133e-01 8.308216929435729980e-02 -7.746995240449905396e-02 2.384837716817855835e-01 -4.425306245684623718e-02 3.777745068073272705e-01
-3.034213483333587646e-01 -1.330514550209045410e-01 -6.659926176071166992e-01 2.106545716524124146e-01 -1.944192647933959961e-01 5.748636722564697266e-01 3.388296067714691162e-02 -1.813723146915435791e-01
-1.634699851274490356e-01 -4.778117835521697998e-01 -6.061195135116577148e-01 4.526831805706024170e-01 -1.994027793407440186e-01 -1.740878671407699585e-01 -7.831615209579467773e-02 3.105944693088531494e-01
-3.073709905147552490e-01 -5.242459774017333984e-01 -5.802555680274963379e-01 9.714747965335845947e-02 1.110559999942779541e-01 5.217370986938476562e-01 2.836158731952309608e-03 2.035331679508090019e-03
-8.914846181869506836e-02 1.738738268613815308e-01 2.362835407257080078e-02 4.861210286617279053e-01 -4.446318149566650391e-01 2.823483943939208984e-01 4.028778970241546631e-01 5.340597629547119141e-01
-3.816177248954772949e-01 -4.035907685756683350e-01 -5.349923372268676758e-01 4.568087160587310791e-01 -2.790421843528747559e-01 1.994135081768035889e-01 2.613795995712280273e-01 -1.031584441661834717e-01
-3.893191814422607422e-01 3.626093864440917969e-01 8.702070266008377075e-02 2.844786942005157471e-01 -3.353769481182098389e-01 5.968901515007019043e-01 -3.421595394611358643e-01 2.064356505870819092e-01
-5.071057081222534180e-01 -2.136601209640502930e-01 1.436420157551765442e-02 8.154843449592590332e-01 -4.691649228334426880e-02 2.783781848847866058e-03 -8.018142729997634888e-02 1.527555137872695923e-01
-2.118564546108245850e-01 -1.313965767621994019e-01 -7.080513238906860352e-01 5.031289532780647278e-02 -7.827344536781311035e-02 1.473727673292160034e-01 -2.958986759185791016e-01 5.644309520721435547e-01
-3.858290985226631165e-02 -4.155715107917785645e-01 -5.388107895851135254e-01 4.291269779205322266e-01 -2.184260189533233643e-01 3.946301639080047607e-01 -3.128877580165863037e-01 -2.236132919788360596e-01
-9.766425937414169312e-02 5.082969069480895996e-01 -4.779175519943237305e-01 5.031439661979675293e-01 -3.240901231765747070e-01 2.633475959300994873e-01 -1.556779146194458008e-01 2.278486937284469604e-01
-6.593078970909118652e-01 1.985239982604980469e-01 -2.816977798938751221e-01 5.697962045669555664e-01 1.234302669763565063e-01 3.180326223373413086e-01 7.333343476057052612e-02 -1.105869282037019730e-02
5.259825587272644043e-01 -1.417889147996902466e-01 -2.419168129563331604e-02 6.885602474212646484e-01 -1.147953048348426819e-01 3.660900890827178955e-01 1.922783702611923218e-01 2.106348425149917603e-01
2.263718247413635254e-01 2.511299848556518555e-01 -4.478149414062500000e-01 5.479050278663635254e-01 -3.217128515243530273e-01 1.249688193202018738e-01 -4.645550549030303955e-01 2.236595451831817627e-01
3.669362887740135193e-02 -3.587664067745208740e-01 -2.744504511356353760e-01 1.770878285169601440e-01 -6.798990368843078613e-01 5.301778316497802734e-01 -1.351056843996047974e-01 4.064944759011268616e-02
1.060961708426475525e-01 -2.682694196701049805e-01 -4.299839735031127930e-01 4.856932759284973145e-01 -2.672037482261657715e-01 4.854437410831451416e-01 -2.823331058025360107e-01 -3.304931819438934326e-01
-3.959375917911529541e-01 -4.747125804424285889e-01 -5.100604295730590820e-01 2.548126578330993652e-01 3.341206908226013184e-01 3.553029894828796387e-01 -2.265637218952178955e-01 5.985203757882118225e-02
-4.112754762172698975e-01 -4.098825156688690186e-01 -4.539030492305755615e-01 2.928794920444488525e-01 2.516198158264160156e-01 5.009658336639404297e-01 -2.065760195255279541e-01 -1.186995059251785278e-01
-9.932148456573486328e-02 4.601700901985168457e-01 7.284183800220489502e-02 3.346821963787078857e-01 -6.885329261422157288e-03 4.221481084823608398e-01 1.823854893445968628e-01 6.704772710800170898e-01
-3.470555543899536133e-01 -2.363430261611938477e-01 -7.840267419815063477e-01 1.426327675580978394e-01 -6.493119150400161743e-02 9.130904078483581543e-02 1.002372577786445618e-01 4.074941575527191162e-01
-4.527461901307106018e-02 -3.616039454936981201e-01 -6.028429269790649414e-01 2.915846705436706543e-01 -8.854693174362182617e-02 5.288516879081726074e-01 -2.865015268325805664e-01 -2.216838747262954712e-01
-1.671212613582611084e-01 3.909483086317777634e-03 -4.225862324237823486e-01 5.115222334861755371e-01 -2.930496633052825928e-01 -2.312084473669528961e-02 -5.635837912559509277e-01 3.574656844139099121e-01
5.052058100700378418e-01 1.670114696025848389e-01 -2.357982099056243896e-01 1.137949079275131226e-01 2.089037597179412842e-01 7.242265343666076660e-01 1.358147151768207550e-02 2.828339934349060059e-01
2.892090976238250732e-01 -1.534152776002883911e-01 -2.354140393435955048e-02 8.563051819801330566e-01 -1.179598495364189148e-01 7.787278294563293457e-02 2.251383513212203979e-01 2.972258925437927246e-01
-1.762230135500431061e-02 -3.495895564556121826e-01 -5.504627227783203125e-01 3.505744934082031250e-01 -2.164077311754226685e-01 5.215200185775756836e-01 -2.179557234048843384e-01 -2.919668555259704590e-01
2.102021127939224243e-01 3.355924785137176514e-01 -3.835213482379913330e-01 3.663978278636932373e-01 -4.251438975334167480e-01 2.128566801548004150e-01 -3.765429556369781494e-01 4.404737055301666260e-01
-4.502454102039337158e-01 -2.698072791099548340e-01 -5.447525382041931152e-01 3.622626662254333496e-01 -1.868383139371871948e-01 4.796753525733947754e-01 3.258564323186874390e-02 -1.744554489850997925e-01
1.855750828981399536e-01 3.859341442584991455e-01 -6.201389431953430176e-01 4.297587871551513672e-01 -4.224570989608764648e-01 9.635523706674575806e-02 -9.959224611520767212e-02 2.228876501321792603e-01
-1.764658093452453613e-01 -5.157876610755920410e-01 -5.909292101860046387e-01 4.022373855113983154e-01 -1.179172620177268982e-01 3.218584954738616943e-01 -2.399983406066894531e-01 -1.293604075908660889e-01
-4.453611969947814941e-01 -3.115878105163574219e-01 -7.071117162704467773e-01 1.419685631990432739e-01 -1.831856556236743927e-02 3.107530772686004639e-01 2.510071396827697754e-01 1.565138548612594604e-01
2.410497516393661499e-01 -1.277098357677459717e-01 -2.313235700130462646e-01 4.290206432342529297e-01 1.042956858873367310e-01 -4.446242470294237137e-03 -5.564583539962768555e-01 6.061953306198120117e-01
-1.430794894695281982e-01 1.393287535756826401e-02 -1.499309837818145752e-01 -2.008641511201858521e-02 5.165234580636024475e-02 6.566149592399597168e-01 4.796355366706848145e-01 5.409158468246459961e-01
-3.552198112010955811e-01 -3.793295323848724365e-01 -4.387066066265106201e-01 1.111028268933296204e-01 1.774031966924667358e-01 6.243343949317932129e-01 -3.222477436065673828e-01 3.433527890592813492e-03
1.031402274966239929e-01 -5.216533541679382324e-01 1.955400258302688599e-01 4.631039500236511230e-01 -2.242855727672576904e-02 2.944024801254272461e-01 -4.634936451911926270e-01 4.031580686569213867e-01
-3.912710845470428467e-01 -2.671234607696533203e-01 -4.521005153656005859e-01 6.132218837738037109e-01 -2.516851723194122314e-01 -1.741214394569396973e-01 -2.032789587974548340e-01 2.452143579721450806e-01
3.044276237487792969e-01 -1.591331362724304199e-01 -4.485156387090682983e-02 7.083070874214172363e-01 5.817069113254547119e-02 5.377597212791442871e-01 2.841132283210754395e-01 -7.071227580308914185e-02
-3.142165541648864746e-01 1.924248337745666504e-01 -5.150953531265258789e-01 4.732597619295120239e-02 -9.444601833820343018e-02 1.778309494256973267e-01 -2.640676200389862061e-01 6.974254250526428223e-01
2.527585923671722412e-01 -2.341057658195495605e-01 2.303083837032318115e-01 5.437535643577575684e-01 1.095855142921209335e-02 6.817507147789001465e-01 2.434437721967697144e-01 9.180760383605957031e-02
6.213801503181457520e-01 9.721323847770690918e-02 -3.395967483520507812e-01 5.223564505577087402e-01 9.778292477130889893e-02 4.334995448589324951e-01 -1.140957921743392944e-01 -7.584763318300247192e-02
-1.536584943532943726e-01 1.581977903842926025e-01 -5.142643451690673828e-01 2.028874456882476807e-01 1.365810036659240723e-01 4.635355249047279358e-02 -3.594613075256347656e-01 7.040709257125854492e-01
-2.547744512557983398e-01 -9.694450534880161285e-03 -4.874324500560760498e-01 4.448609054088592529e-02 8.050914108753204346e-02 1.791772544384002686e-01 -5.415024757385253906e-01 6.030054092407226562e-01
5.004317164421081543e-01 1.798802763223648071e-01 -6.898665428161621094e-02 2.997259795665740967e-01 8.456642925739288330e-02 7.396054267883300781e-01 -2.127167135477066040e-01 1.523165106773376465e-01
6.007703766226768494e-02 4.269900918006896973e-01 -3.307267725467681885e-01 3.241922557353973389e-01 -3.420896083116531372e-02 2.802153527736663818e-01 -6.000664830207824707e-01 3.997731506824493408e-01
1.421206295490264893e-01 -6.745456904172897339e-02 -2.923635542392730713e-01 7.001889944076538086e-01 -5.389573425054550171e-02 2.361140400171279907e-01 5.814905762672424316e-01 5.219697952270507812e-02
2.770577073097229004e-01 2.069621086120605469e-01 -2.309558838605880737e-01 5.345399379730224609e-01 -2.298822253942489624e-01 1.007594168186187744e-01 4.082774221897125244e-01 5.582501292228698730e-01
-1.338373869657516479e-01 1.472711563110351562e-01 -1.374480575323104858e-01 6.463251709938049316e-01 -1.834022849798202515e-01 3.083451092243194580e-01 5.841948390007019043e-01 2.318917661905288696e-01
-1.872916519641876221e-01 -1.021036282181739807e-01 -4.814311265945434570e-01 4.616341888904571533e-01 -1.366749554872512817e-01 -2.163063138723373413e-01 -2.960253953933715820e-01 5.970889329910278320e-01
2.370225824415683746e-02 -3.642809689044952393e-01 -7.504791617393493652e-01 3.491853922605514526e-02 -5.702401176677085459e-05 1.548701971769332886e-01 -1.035039871931076050e-01 5.173022150993347168e-01
1.584365963935852051e-01 -2.489288449287414551e-01 -1.985323727130889893e-01 6.883945465087890625e-01 3.636420145630836487e-02 6.997852027416229248e-02 5.378447175025939941e-01 3.226978182792663574e-01
-1.692574769258499146e-01 -2.693278789520263672e-01 3.163851499557495117e-01 3.866673409938812256e-01 8.258353918790817261e-02 3.806214332580566406e-01 -3.105857074260711670e-01 6.332826614379882812e-01
-1.974299848079681396e-01 1.068201288580894470e-01 -7.553257942199707031e-01 -4.130018875002861023e-03 -2.747281789779663086e-01 4.579800665378570557e-01 2.379982024431228638e-01 1.929046809673309326e-01
1.226792708039283752e-01 -1.328070759773254395e-01 -1.586341410875320435e-01 6.535695791244506836e-01 -5.097514390945434570e-02 2.604199647903442383e-01 6.215202808380126953e-01 2.414323240518569946e-01
-3.249183595180511475e-01 -1.739521324634552002e-01 -7.151653170585632324e-01 2.242309004068374634e-01 1.107187941670417786e-01 5.196852087974548340e-01 -4.245666787028312683e-02 -1.352554410696029663e-01
-1.260762810707092285e-01 -3.652870953083038330e-01 -7.304042577743530273e-01 1.434998214244842529e-01 -8.400239981710910797e-03 5.248556137084960938e-01 -1.077625602483749390e-01 -9.711261093616485596e-02
-8.649069070816040039e-02 2.052628397941589355e-01 4.948744922876358032e-02 4.818745851516723633e-01 1.863439101725816727e-03 4.068067669868469238e-01 4.361102283000946045e-01 6.000391840934753418e-01
2.737685739994049072e-01 3.547129780054092407e-02 -4.032531082630157471e-01 3.804558217525482178e-01 -4.095878005027770996e-01 2.272899448871612549e-01 -5.487580895423889160e-01 3.096363544464111328e-01
2.847743630409240723e-01 2.901354618370532990e-02 -1.268371343612670898e-01 3.382701873779296875e-01 -1.097552105784416199e-01 2.040433138608932495e-01 -6.017934083938598633e-01 6.096819639205932617e-01
-9.606739878654479980e-02 -2.129146456718444824e-01 -2.839622199535369873e-01 4.144924581050872803e-01 4.178555309772491455e-01 4.038845896720886230e-01 -5.925666093826293945e-01 6.433340162038803101e-02
-4.272150248289108276e-02 -3.877865970134735107e-01 -7.008844017982482910e-01 2.601988017559051514e-01 -4.677120968699455261e-02 3.690243139863014221e-02 -2.840046584606170654e-01 4.523784518241882324e-01
1.590334177017211914e-01 -6.498117744922637939e-02 -7.520633284002542496e-03 7.583676576614379883e-01 5.213153734803199768e-02 3.912726342678070068e-01 4.722265601158142090e-01 1.284448355436325073e-01
-3.521836400032043457e-01 -1.524373441934585571e-01 -4.517755210399627686e-01 3.915174007415771484e-01 -2.673534452915191650e-01 -1.411160230636596680e-01 -2.792297899723052979e-01 5.709480643272399902e-01
-2.154425531625747681e-01 6.862914562225341797e-02 -7.161546945571899414e-01 1.925975084304809570e-01 -1.323999911546707153e-01 5.856357216835021973e-01 1.326575279235839844e-01 -1.442442685365676880e-01
-7.218561768531799316e-01 -1.177569292485713959e-02 -3.353901505470275879e-01 5.492453575134277344e-01 -1.522273421287536621e-01 1.264103204011917114e-01 -6.870971620082855225e-02 1.440631300210952759e-01
2.412143051624298096e-01 -3.921808004379272461e-01 -5.304067730903625488e-01 1.241808012127876282e-01 -4.414615929126739502e-01 5.217453241348266602e-01 -1.550420522689819336e-01 -1.062784995883703232e-02
1.841256394982337952e-02 -3.602109551429748535e-01 -5.734702944755554199e-01 -3.159045055508613586e-02 -4.434075951576232910e-01 5.111641287803649902e-01 1.832902431488037109e-01 2.203366756439208984e-01
-1.241383627057075500e-01 3.867132365703582764e-01 -2.256166338920593262e-01 4.897548258304595947e-01 2.023622542619705200e-01 5.787677168846130371e-01 -3.743348717689514160e-01 -1.680200845003128052e-01
-1.458741575479507446e-01 -2.761590108275413513e-02 -8.776019811630249023e-01 1.557346582412719727e-01 -7.665732502937316895e-02 3.258534967899322510e-01 2.485851645469665527e-01 9.832773357629776001e-02
-3.925813436508178711e-01 1.378263384103775024e-01 -7.398254871368408203e-01 3.551635891199111938e-02 -1.738026589155197144e-01 2.205371558666229248e-01 5.282464623451232910e-02 4.434480369091033936e-01
-1.712972521781921387e-01 -5.441387295722961426e-01 -5.369229316711425781e-01 3.695974349975585938e-01 -2.041263729333877563e-01 4.285589093342423439e-04 -3.474584519863128662e-01 2.954429984092712402e-01
-3.083389699459075928e-01 1.572691053152084351e-01 -5.041437149047851562e-01 1.461939960718154907e-01 1.846571825444698334e-02 8.338713645935058594e-02 -2.396183609962463379e-01 7.348119020462036133e-01
1.663343459367752075e-01 9.162516146898269653e-02 -2.559742927551269531e-01 7.626048326492309570e-01 -8.446502685546875000e-02 5.003550648689270020e-01 2.244905084371566772e-01 -9.467399120330810547e-02
-2.480061948299407959e-01 -3.150232732295989990e-01 -6.274917125701904297e-01 4.191708937287330627e-02 1.844923826865851879e-03 6.571285128593444824e-01 -6.777670979499816895e-02 -8.564720302820205688e-02
1.645334362983703613e-01 -1.498712748289108276e-01 -3.036259412765502930e-01 3.543604314327239990e-01 7.401351630687713623e-02 8.215251564979553223e-02 -7.071809768676757812e-01 4.694415628910064697e-01
1.664507240056991577e-01 -7.602244615554809570e-02 -2.294078320264816284e-01 8.099575042724609375e-01 2.723540663719177246e-01 2.305506914854049683e-01 3.461636006832122803e-01 1.034217327833175659e-01
1.244724355638027191e-02 2.767876386642456055e-01 -5.358030274510383606e-02 5.807315707206726074e-01 3.353942930698394775e-01 6.485235095024108887e-01 1.328618675470352173e-01 -1.799706965684890747e-01
5.872624516487121582e-01 3.778997808694839478e-02 -1.473304629325866699e-01 3.042456209659576416e-01 -6.136386841535568237e-02 7.224006056785583496e-01 5.517292395234107971e-02 1.036866530776023865e-01
-4.272036552429199219e-01 -1.388880312442779541e-01 -6.950147747993469238e-01 2.162454836070537567e-02 -6.057078763842582703e-02 1.995918750762939453e-01 1.042730584740638733e-01 5.102111101150512695e-01
-2.123453617095947266e-01 -2.177569866180419922e-01 -4.254052340984344482e-01 1.962446868419647217e-01 6.102348566055297852e-01 3.548376560211181641e-01 -3.837766051292419434e-01 2.059827893972396851e-01
-1.148844659328460693e-01 -9.934295713901519775e-02 1.345929950475692749e-01 1.585031002759933472e-01 5.698122084140777588e-03 6.029900312423706055e-01 3.798120617866516113e-01 6.525392532348632812e-01
-1.698034256696701050e-01 -5.871874094009399414e-01 2.272947430610656738e-01 1.944205462932586670e-01 1.957780495285987854e-02 5.300211906433105469e-01 -2.770038545131683350e-01 4.229403436183929443e-01
-6.862516999244689941e-01 6.288970261812210083e-02 4.551887139678001404e-02 2.876295149326324463e-01 1.089321263134479523e-02 5.321123600006103516e-01 -2.994297444820404053e-01 2.595775425434112549e-01
-2.403533086180686951e-02 -1.919378936290740967e-01 -6.064291000366210938e-01 -1.473925709724426270e-01 -1.799060553312301636e-01 7.138072252273559570e-01 1.657122373580932617e-01 6.126946955919265747e-02
-5.651914477348327637e-01 -4.836108982563018799e-01 -1.550893336534500122e-01 5.406060814857482910e-01 -3.197036087512969971e-01 1.304568052291870117e-01 -2.822481654584407806e-02 1.017138957977294922e-01
2.491939514875411987e-01 -3.202598169445991516e-02 -1.742167025804519653e-01 7.619096636772155762e-01 1.924671530723571777e-01 3.136660456657409668e-01 4.110529422760009766e-01 1.470522880554199219e-01
-2.633081078529357910e-01 -2.698550522327423096e-01 3.809987008571624756e-02 3.534992039203643799e-01 2.508301734924316406e-01 5.764423608779907227e-01 -5.666797161102294922e-01 1.229073256254196167e-01
4.881889820098876953e-01 1.170039698481559753e-01 6.141686439514160156e-02 2.382490336894989014e-01 -6.442978233098983765e-02 7.307066917419433594e-01 8.208231627941131592e-02 3.776586353778839111e-01
1.206393688917160034e-01 2.701633572578430176e-01 -2.003024965524673462e-01 7.101912498474121094e-01 -1.519707888364791870e-01 1.160140037536621094e-01 3.784118294715881348e-01 4.338380694389343262e-01
-1.315203905105590820e-01 -4.080077111721038818e-01 -6.179394721984863281e-01 1.225050464272499084e-01 -2.640202343463897705e-01 1.455661505460739136e-01 -1.278762668371200562e-01 5.586831569671630859e-01
-6.368914842605590820e-01 -1.792719960212707520e-01 -5.488915443420410156e-01 4.389691650867462158e-01 6.501325964927673340e-02 3.492075577378273010e-02 -2.770610153675079346e-02 2.490807473659515381e-01
4.943758845329284668e-01 2.637090981006622314e-01 -1.813109517097473145e-01 3.470577895641326904e-01 -1.001335773617029190e-02 7.195659279823303223e-01 -1.203359365463256836e-01 1.926662586629390717e-02
-4.640675783157348633e-01 -1.560965776443481445e-01 -5.352687239646911621e-01 -1.500897705554962158e-01 4.158168286085128784e-02 3.793960511684417725e-01 1.131719723343849182e-02 5.526636242866516113e-01
-5.136939510703086853e-02 2.571286559104919434e-01 -1.632979810237884521e-01 4.670928120613098145e-01 -7.186657935380935669e-02 3.757368326187133789e-01 5.844569206237792969e-01 4.455011487007141113e-01
-5.269055962562561035e-01 -1.400328278541564941e-01 1.116058379411697388e-01 7.862111926078796387e-01 1.098157688975334167e-01 1.241309866309165955e-01 -4.150833189487457275e-02 2.073315382003784180e-01
1.486763805150985718e-01 7.182598114013671875e-02 -9.188714623451232910e-01 2.962649762630462646e-01 -6.871074438095092773e-02 1.892201155424118042e-01 1.926168915815651417e-03 1.047485228627920151e-02
-2.691476047039031982e-01 1.947190165519714355e-01 -3.527661040425300598e-02 2.888866364955902100e-01 -7.141143679618835449e-01 4.499136507511138916e-01 -2.621537148952484131e-01 1.543961018323898315e-01
4.305339455604553223e-01 1.841744333505630493e-01 1.066312715411186218e-01 2.155699282884597778e-01 -5.786207690834999084e-02 6.397525668144226074e-01 -2.090820372104644775e-01 5.162684321403503418e-01
1.843449324369430542e-01 -2.196543961763381958e-01 -2.851199209690093994e-01 1.100607961416244507e-01 1.420175284147262573e-01 4.722503423690795898e-01 -7.081166505813598633e-01 2.823891043663024902e-01
4.725716114044189453e-01 -1.498366147279739380e-01 1.387050747871398926e-01 4.267428815364837646e-01 -3.823829293251037598e-01 5.541161298751831055e-01 5.726280435919761658e-02 3.103807866573333740e-01
-5.033085867762565613e-02 -3.076366782188415527e-01 -6.802239418029785156e-01 3.023023009300231934e-01 -2.420410811901092529e-01 -5.900695919990539551e-02 -2.812710702419281006e-01 4.555830359458923340e-01
1.622283011674880981e-01 -2.912814915180206299e-01 -3.408660292625427246e-01 3.583746552467346191e-01 4.989351034164428711e-01 4.470465481281280518e-01 -4.420725405216217041e-01 -3.597009053919464350e-04
6.348985433578491211e-01 1.464853286743164062e-01 -2.522221207618713379e-01 4.668531417846679688e-01 -1.775067150592803955e-01 4.813852012157440186e-01 5.399311333894729614e-02 1.665002256631851196e-01
4.621814191341400146e-01 2.192672789096832275e-01 -1.470674276351928711e-01 4.432368576526641846e-01 1.555743627250194550e-02 6.890790462493896484e-01 -2.100370079278945923e-01 -3.217009454965591431e-02
-4.953484237194061279e-01 -5.752383545041084290e-02 2.109700143337249756e-01 4.974702894687652588e-01 3.116261065006256104e-01 5.311855077743530273e-01 -1.756448149681091309e-01 2.218468040227890015e-01
-3.275030553340911865e-01 -2.605739533901214600e-01 -6.807106733322143555e-01 2.744582295417785645e-01 -6.264200806617736816e-02 4.954070448875427246e-01 -1.381571590900421143e-01 -1.330756545066833496e-01
1.569884717464447021e-01 2.948516607284545898e-01 -1.770338267087936401e-01 4.025940001010894775e-01 -3.248628079891204834e-01 3.398618698120117188e-01 4.795653522014617920e-01 4.939325451850891113e-01
-2.389678210020065308e-01 3.780533671379089355e-01 -5.233276486396789551e-01 4.033797085285186768e-01 2.235784381628036499e-01 -1.647227257490158081e-02 -2.726417779922485352e-01 4.886623024940490723e-01
-3.284996747970581055e-01 -5.251953005790710449e-01 -4.796456992626190186e-01 4.714836180210113525e-01 -3.343018293380737305e-01 -5.841126292943954468e-02 -4.946600645780563354e-02 2.151384055614471436e-01
4.612344205379486084e-01 -1.470951884984970093e-01 4.793426766991615295e-02 1.316493749618530273e-01 -2.449616789817810059e-02 8.093872666358947754e-01 -1.601007133722305298e-01 2.542761266231536865e-01
-8.508343249559402466e-02 8.269298076629638672e-02 -5.783379673957824707e-01 2.414418160915374756e-01 -2.506947219371795654e-01 -4.652602225542068481e-02 -2.379441559314727783e-01 6.866759061813354492e-01
-4.649096131324768066e-01 -7.814507931470870972e-03 -5.893873572349548340e-01 2.726181447505950928e-01 -1.462321132421493530e-01 5.056218504905700684e-01 2.585681378841400146e-01 -1.349266022443771362e-01
2.369520366191864014e-01 -2.578106820583343506e-01 -4.661424756050109863e-01 1.178611665964126587e-01 -6.298297643661499023e-01 4.876594841480255127e-01 -9.038610011339187622e-02 5.950016155838966370e-02
-2.540090645197778940e-04 4.136853516101837158e-01 -2.514364123344421387e-01 4.147042036056518555e-01 4.605455324053764343e-02 5.592314004898071289e-01 -5.248398780822753906e-01 -5.785140767693519592e-02
3.903104364871978760e-01 2.298099361360073090e-02 2.905535399913787842e-01 4.004211425781250000e-01 -1.163337677717208862e-01 6.267705559730529785e-01 -9.792663156986236572e-02 4.317486286163330078e-01
-4.728088974952697754e-01 -3.667521476745605469e-02 2.065310925245285034e-01 4.678682684898376465e-01 4.307087063789367676e-01 4.714527726173400879e-01 -5.689007043838500977e-02 3.202134668827056885e-01
3.792171776294708252e-01 -2.577786743640899658e-01 -1.499458998441696167e-01 7.969690561294555664e-01 -7.656397763639688492e-03 1.096995398402214050e-01 2.651505172252655029e-01 2.229430973529815674e-01
-1.571528464555740356e-01 -1.485082358121871948e-01 8.573348075151443481e-02 3.127500712871551514e-01 -5.777437984943389893e-02 3.453336060047149658e-01 4.881613850593566895e-01 6.979907155036926270e-01
-2.515458166599273682e-01 -5.224545001983642578e-01 -6.713214516639709473e-01 3.325805068016052246e-01 -1.185605116188526154e-02 4.836940765380859375e-02 -2.304055392742156982e-01 2.166028767824172974e-01
5.847871303558349609e-01 4.458804056048393250e-02 -8.704367280006408691e-02 1.532998681068420410e-01 -3.796882927417755127e-02 6.409416198730468750e-01 -1.780259013175964355e-01 4.254614710807800293e-01
1.460347175598144531e-01 -2.575985491275787354e-01 -5.075539276003837585e-02 7.617858052253723145e-01 2.466540038585662842e-02 1.021555438637733459e-01 4.357388913631439209e-01 3.584838211536407471e-01
2.834253609180450439e-01 -1.493812948465347290e-01 -3.222418427467346191e-01 3.249121308326721191e-01 -2.956638932228088379e-01 2.272322017233818769e-04 -3.898182809352874756e-01 6.697551608085632324e-01
-4.149023592472076416e-01 -4.121922850608825684e-01 -5.770798325538635254e-01 1.878119409084320068e-01 2.728918492794036865e-01 4.282477498054504395e-01 -1.551758050918579102e-01 8.782610297203063965e-02
2.259415239095687866e-01 -4.459595978260040283e-01 -7.137923240661621094e-01 1.967203617095947266e-02 3.282569721341133118e-02 1.305404603481292725e-01 -1.822110414505004883e-01 4.345857203006744385e-01
1.165434792637825012e-01 8.274653926491737366e-03 -1.293051391839981079e-01 8.006045818328857422e-01 -1.452377885580062866e-01 1.685069501399993896e-01 4.629627168178558350e-01 2.546342015266418457e-01
-2.047061920166015625e-01 -5.307126324623823166e-03 -7.259006500244140625e-01 9.060901403427124023e-02 4.948894679546356201e-01 2.123107761144638062e-01 -1.689868718385696411e-01 3.230750858783721924e-01
2.290680408477783203e-01 -4.530870318412780762e-01 -5.376474261283874512e-01 -4.917725920677185059e-03 -4.775204658508300781e-01 4.106070995330810547e-01 -6.432001292705535889e-02 2.288883477449417114e-01
-4.462945163249969482e-01 -2.304061055183410645e-01 -7.150310277938842773e-01 1.221390888094902039e-01 4.326640628278255463e-03 1.759623289108276367e-01 2.375211715698242188e-01 3.662638366222381592e-01
-3.019075393676757812e-01 6.331242620944976807e-02 -7.071583271026611328e-01 3.186420723795890808e-02 2.181740552186965942e-01 3.211847841739654541e-01 -3.503232896327972412e-01 3.609282374382019043e-01
-4.180786311626434326e-01 1.174205690622329712e-01 -8.285085111856460571e-02 5.212535262107849121e-01 4.981521368026733398e-01 4.817317724227905273e-01 2.273261845111846924e-01 3.090327791869640350e-02
1.584554463624954224e-01 -7.078036665916442871e-02 -4.693587720394134521e-01 9.325475990772247314e-02 1.935627907514572144e-01 6.087427958846092224e-02 -3.665380477905273438e-01 7.519080042839050293e-01
-1.887072771787643433e-01 -3.230707347393035889e-01 -7.592920064926147461e-01 -4.533257707953453064e-02 1.014577522873878479e-01 4.979534149169921875e-01 9.241884201765060425e-02 1.210080981254577637e-01
6.337041407823562622e-02 -4.492647349834442139e-01 1.135461330413818359e-01 4.060100018978118896e-01 5.628005862236022949e-01 3.488262295722961426e-01 -1.105517223477363586e-01 4.071393609046936035e-01
-1.722202263772487640e-02 3.767603039741516113e-01 2.414444275200366974e-02 3.020134568214416504e-01 -3.940292894840240479e-01 4.384770691394805908e-01 2.134045809507369995e-01 6.106531023979187012e-01
-2.491849809885025024e-01 -1.722279489040374756e-01 7.593903690576553345e-02 9.491601586341857910e-02 3.669326007366180420e-02 5.937237143516540527e-01 3.714985847473144531e-01 6.337217092514038086e-01
-7.561425566673278809e-01 1.136149745434522629e-03 -9.356506168842315674e-02 3.578362464904785156e-01 1.164720654487609863e-01 3.188925087451934814e-01 -1.938890218734741211e-01 3.722833991050720215e-01
8.716491609811782837e-02 -7.070196866989135742e-01 2.841813117265701294e-02 3.988054394721984863e-01 3.284663558006286621e-01 2.704657018184661865e-01 1.580696851015090942e-01 3.558709621429443359e-01
-5.541002154350280762e-01 -1.075332686305046082e-01 1.182384938001632690e-01 7.528716325759887695e-01 -2.023918479681015015e-01 2.026785761117935181e-01 4.820529744029045105e-02 1.274706274271011353e-01
-2.714297473430633545e-01 -4.312954545021057129e-01 2.501856386661529541e-01 3.069247603416442871e-01 1.086929440498352051e-01 3.927066326141357422e-01 -3.236765563488006592e-01 5.592095255851745605e-01
-3.048621118068695068e-01 9.609737992286682129e-02 -1.960604684427380562e-03 5.496744513511657715e-01 -2.055231109261512756e-02 3.650766015052795410e-01 5.469197630882263184e-01 4.035519361495971680e-01
-1.691291034221649170e-01 -1.659123301506042480e-01 -7.305229902267456055e-01 3.019372746348381042e-02 -2.065403163433074951e-01 8.183660358190536499e-02 -6.124926358461380005e-02 5.968126058578491211e-01
-1.571618206799030304e-02 -1.504944078624248505e-02 1.569652408361434937e-01 5.961996912956237793e-01 -3.059543902054429054e-03 4.204401969909667969e-01 4.945174753665924072e-01 4.450926780700683594e-01
-5.322259664535522461e-01 -2.375224232673645020e-01 4.632264748215675354e-02 7.487399578094482422e-01 -9.482250362634658813e-02 -3.148375079035758972e-02 7.177434861660003662e-02 2.871012091636657715e-01
1.740747690200805664e-01 4.211400747299194336e-01 -4.470331370830535889e-01 5.190346837043762207e-01 -4.179734736680984497e-02 4.324601590633392334e-01 -2.897485792636871338e-01 2.244558930397033691e-01
-8.460544049739837646e-02 -3.493954837322235107e-01 -4.681097567081451416e-01 4.903591573238372803e-01 -9.450525790452957153e-02 4.106042385101318359e-01 -4.073978662490844727e-01 -2.601644694805145264e-01
-4.076384603977203369e-01 -7.039695382118225098e-01 -3.486942648887634277e-01 1.303524374961853027e-01 -1.514717787504196167e-01 2.044372707605361938e-01 4.721357673406600952e-02 3.642949759960174561e-01
-1.832033544778823853e-01 1.184240728616714478e-01 -6.804236769676208496e-01 2.256387621164321899e-01 5.654070898890495300e-02 -2.107864059507846832e-02 -2.123102396726608276e-01 6.243446469306945801e-01
2.013574540615081787e-01 3.304313421249389648e-01 -3.842671513557434082e-01 5.255577564239501953e-01 1.104760542511940002e-01 3.949702084064483643e-01 -4.958363771438598633e-01 1.110768988728523254e-01
-2.117049694061279297e-01 -2.549322545528411865e-01 -5.800721645355224609e-01 -2.213971912860870361e-01 1.364686787128448486e-01 4.184239804744720459e-01 -1.733805090188980103e-01 5.300254821777343750e-01
-4.282151460647583008e-01 4.387954995036125183e-02 -1.785621233284473419e-02 7.776082754135131836e-01 2.539940774440765381e-01 2.547287344932556152e-01 2.722619175910949707e-01 7.865506410598754883e-02
-2.857295237481594086e-02 -3.964166343212127686e-01 2.550294995307922363e-01 3.720663487911224365e-01 -2.892773784697055817e-02 3.700141906738281250e-01 -3.202986419200897217e-01 6.310511827468872070e-01
1.603358685970306396e-01 2.109383046627044678e-01 -2.730479836463928223e-01 7.532953619956970215e-01 5.888681113719940186e-02 2.871274650096893311e-01 4.388907253742218018e-01 9.619482606649398804e-02
-6.010416522622108459e-02 -2.612043023109436035e-01 1.030763704329729080e-02 3.398824036121368408e-01 3.505151271820068359e-01 5.879924297332763672e-01 -5.732169747352600098e-01 1.239348053932189941e-01
6.689025461673736572e-02 -9.240584820508956909e-02 -2.222015708684921265e-01 5.535747408866882324e-01 -3.113461099565029144e-02 1.646831072866916656e-02 -6.758736968040466309e-01 4.160799086093902588e-01
-6.511127352714538574e-01 1.856954991817474365e-01 -1.595990657806396484e-01 5.280705094337463379e-01 2.519849836826324463e-01 3.953976631164550781e-01 1.290489286184310913e-01 2.738037705421447754e-02
-1.445981115102767944e-01 2.385667562484741211e-01 5.639054626226425171e-02 3.323029875755310059e-01 -2.011217921972274780e-01 5.242151618003845215e-01 4.369186162948608398e-01 5.499296784400939941e-01
-6.603434681892395020e-01 -6.612378358840942383e-02 -1.484247744083404541e-01 6.774422526359558105e-01 -7.648470997810363770e-02 1.798937916755676270e-01 -2.167616412043571472e-02 1.998366713523864746e-01
5.637445449829101562e-01 7.108288258314132690e-02 -1.473291963338851929e-01 4.727092683315277100e-01 7.873649895191192627e-02 6.413372159004211426e-01 9.791433811187744141e-02 6.985182315111160278e-02
-5.784786343574523926e-01 -3.514247834682464600e-01 -5.648748874664306641e-01 3.307920396327972412e-01 -7.683495432138442993e-02 5.838046967983245850e-02 5.099018290638923645e-02 3.185032308101654053e-01
-1.457479745149612427e-01 3.966175392270088196e-02 -7.738197445869445801e-01 -3.478719154372811317e-03 3.349373638629913330e-01 2.861025035381317139e-01 -2.603258490562438965e-01 3.414207994937896729e-01
4.792789816856384277e-01 -8.460462093353271484e-02 -2.710971049964427948e-02 5.878628492355346680e-01 9.628525376319885254e-02 5.928624868392944336e-01 1.976855695247650146e-01 1.303060203790664673e-01
7.273352891206741333e-02 -5.600331723690032959e-02 1.240567117929458618e-01 3.399617671966552734e-01 8.592207729816436768e-02 7.297999262809753418e-01 4.882451593875885010e-01 2.867670357227325439e-01
-1.453981399536132812e-01 8.267148584127426147e-02 1.514077484607696533e-01 6.526623964309692383e-01 1.128269657492637634e-01 3.818621039390563965e-01 4.206538498401641846e-01 4.331676363945007324e-01
-1.740894615650177002e-01 -4.163437783718109131e-01 2.921710014343261719e-01 1.949732452630996704e-01 -2.333983182907104492e-01 4.820708334445953369e-01 -3.316407799720764160e-01 5.254710316658020020e-01
2.780397832393646240e-01 -1.920548230409622192e-01 -8.721985667943954468e-02 8.271285295486450195e-01 -1.170061156153678894e-01 -7.100383937358856201e-02 2.158827930688858032e-01 3.587793409824371338e-01
-3.306947052478790283e-01 2.699039280414581299e-01 1.228664517402648926e-01 6.815644502639770508e-01 1.959254592657089233e-01 4.977298080921173096e-01 -2.176502794027328491e-01 6.836142390966415405e-02
-3.084549009799957275e-01 -8.502637594938278198e-02 1.757234893739223480e-02 5.808102488517761230e-01 3.791554272174835205e-02 1.243493854999542236e-01 5.016809701919555664e-01 5.398079156875610352e-01
-3.210039436817169189e-02 1.844574213027954102e-01 -6.215620413422584534e-02 8.070660233497619629e-01 2.197838155552744865e-03 3.543207943439483643e-01 4.098176360130310059e-01 1.273874491453170776e-01
3.073254823684692383e-01 -1.095185279846191406e-01 -5.219781994819641113e-01 9.834844619035720825e-02 6.601071357727050781e-02 2.493406534194946289e-01 -5.522103309631347656e-01 4.898556172847747803e-01
6.509062647819519043e-01 -3.011530637741088867e-01 -1.296616904437541962e-02 4.455168247222900391e-01 -1.622974723577499390e-01 4.022667407989501953e-01 6.500807404518127441e-02 3.075542449951171875e-01
-1.770441979169845581e-01 -1.424542367458343506e-01 4.442929476499557495e-02 5.820755958557128906e-01 5.730821192264556885e-02 1.503014862537384033e-01 5.217100381851196289e-01 5.563452243804931641e-01
-3.945370316505432129e-01 -3.473311364650726318e-01 -5.748388767242431641e-01 2.412754446268081665e-01 -2.392982095479965210e-01 4.492715299129486084e-01 2.553898394107818604e-01 -1.035156995058059692e-01
-4.655657708644866943e-01 3.031716942787170410e-01 -4.629361331462860107e-01 3.252543210983276367e-01 1.982723176479339600e-01 1.361906230449676514e-01 -3.762221634387969971e-01 4.145265221595764160e-01
-1.761794537305831909e-01 -4.422637820243835449e-02 -8.456847667694091797e-01 6.720097362995147705e-02 4.948509484529495239e-02 3.405919969081878662e-01 3.223579227924346924e-01 1.579236984252929688e-01
-4.786538183689117432e-01 1.440436989068984985e-01 1.103404611349105835e-01 5.349118709564208984e-01 4.048601090908050537e-01 4.919097125530242920e-01 6.682835519313812256e-02 2.036742717027664185e-01
-3.018219172954559326e-01 -2.068495899438858032e-01 -8.020398020744323730e-01 1.572608649730682373e-01 -1.344233602285385132e-01 1.964438259601593018e-01 4.815366584807634354e-03 3.760782182216644287e-01
3.706867247819900513e-02 -5.061750411987304688e-01 6.766738742589950562e-02 4.176126122474670410e-01 4.240545630455017090e-01 6.077263951301574707e-01 -1.141284853219985962e-01 3.542195633053779602e-02
4.139520227909088135e-01 -2.728707194328308105e-01 -3.477915748953819275e-02 7.920059561729431152e-01 -9.611914865672588348e-03 2.557620406150817871e-01 1.872988343238830566e-01 1.584766954183578491e-01
-6.025959253311157227e-01 2.299573570489883423e-01 -2.001916468143463135e-01 4.712221026420593262e-01 2.561753094196319580e-01 4.747832119464874268e-01 1.755242347717285156e-01 -4.151166882365942001e-03
-2.831695377826690674e-01 -4.654808640480041504e-01 3.514613211154937744e-01 2.772703766822814941e-01 6.225169450044631958e-02 5.190821290016174316e-01 -2.068607211112976074e-01 4.320021271705627441e-01
-1.604293733835220337e-01 -5.711941793560981750e-02 -5.486209392547607422e-01 6.567239761352539062e-02 -3.128297626972198486e-02 1.735660582780838013e-01 -4.785197079181671143e-01 6.368807554244995117e-01
1.608405262231826782e-01 3.382351696491241455e-01 -4.085500240325927734e-01 5.739970207214355469e-01 2.835685387253761292e-02 1.709516644477844238e-01 -4.703984856605529785e-01 3.347208499908447266e-01
-2.748827934265136719e-01 1.424303203821182251e-01 -1.427621543407440186e-01 5.835129618644714355e-01 5.274894088506698608e-02 2.306258678436279297e-01 5.752243399620056152e-01 3.955134749412536621e-01
-3.081579804420471191e-01 -3.643856197595596313e-02 7.947283983230590820e-02 1.153390705585479736e-01 -1.676623895764350891e-02 5.704920291900634766e-01 3.676552772521972656e-01 6.505222320556640625e-01
3.891422748565673828e-01 -1.477002352476119995e-01 1.874010860919952393e-01 2.510666549205780029e-01 7.296383380889892578e-02 7.929880023002624512e-01 -1.007152870297431946e-01 2.903481423854827881e-01
-1.463950332254171371e-02 8.097963035106658936e-02 -3.989136517047882080e-01 2.409821748733520508e-01 1.585977077484130859e-01 2.074699476361274719e-02 -4.085137248039245605e-01 7.639087438583374023e-01
1.439356356859207153e-01 6.511699757538735867e-04 -1.030514091253280640e-01 6.540331244468688965e-01 2.247865051031112671e-01 3.980994522571563721e-01 5.397340059280395508e-01 2.014406919479370117e-01
3.336178660392761230e-01 -3.107165694236755371e-01 1.846021413803100586e-01 4.578313827514648438e-01 -1.146662235260009766e-02 5.393672585487365723e-01 3.660294711589813232e-01 3.513409793376922607e-01
-8.016137033700942993e-02 1.828925609588623047e-01 -5.091987252235412598e-01 4.995998740196228027e-01 8.740299195051193237e-02 -1.609913632273674011e-02 -5.419267416000366211e-01 3.868566453456878662e-01
-6.355949640274047852e-01 -1.129541620612144470e-01 -5.209541916847229004e-01 5.141667723655700684e-01 6.984447687864303589e-02 2.023099511861801147e-01 -2.460362575948238373e-02 -3.296620771288871765e-02
5.619014799594879150e-02 -7.992223650217056274e-02 -3.809324502944946289e-01 1.375778913497924805e-01 9.029539674520492554e-02 -7.276382530108094215e-04 -3.406041860580444336e-01 8.380053639411926270e-01
-9.251672774553298950e-02 -3.979290127754211426e-01 -2.957691550254821777e-01 3.591754436492919922e-01 4.453517794609069824e-01 4.109417200088500977e-01 -4.878870546817779541e-01 1.065916270017623901e-01
-1.769053786993026733e-01 -8.003773540258407593e-02 -4.847024083137512207e-01 3.728953599929809570e-01 -7.011318206787109375e-02 -1.609239429235458374e-01 -3.325498700141906738e-01 6.685128211975097656e-01
-6.580535173416137695e-01 -3.155155479907989502e-02 1.910431496798992157e-02 6.392301917076110840e-01 1.751496344804763794e-01 3.417814373970031738e-01 1.645778678357601166e-02 9.605835378170013428e-02
2.017434835433959961e-01 3.425108790397644043e-01 -4.333913922309875488e-01 4.253382086753845215e-01 -4.289593994617462158e-01 1.718413084745407104e-01 -4.090796411037445068e-01 3.039135336875915527e-01
1.499564945697784424e-01 -1.209823191165924072e-01 -2.624071836471557617e-01 2.105852216482162476e-01 4.182861447334289551e-01 5.328196287155151367e-01 -6.151516437530517578e-01 1.113597750663757324e-01
3.077992200851440430e-01 -2.939127981662750244e-01 7.607965171337127686e-02 7.463603019714355469e-01 1.621609926223754883e-01 4.198343753814697266e-01 2.189119160175323486e-01 7.452248781919479370e-02
-7.594487667083740234e-01 9.640020132064819336e-02 -9.383015334606170654e-02 4.120447039604187012e-01 1.502338647842407227e-01 2.791084349155426025e-01 -6.495333462953567505e-02 3.614815473556518555e-01
-4.014209657907485962e-02 -6.177377700805664062e-01 1.812829077243804932e-01 3.306687474250793457e-01 2.946753203868865967e-01 4.862667322158813477e-01 -3.043866753578186035e-01 2.421635687351226807e-01
-1.142419129610061646e-01 -1.651486307382583618e-01 1.291143298149108887e-01 1.098480522632598877e-01 -6.200206000357866287e-03 6.096526384353637695e-01 3.582817912101745605e-01 6.563969850540161133e-01
-1.011873036623001099e-01 -1.440217345952987671e-02 1.949377208948135376e-01 3.805111050605773926e-01 -1.655004769563674927e-01 3.031818866729736328e-01 3.119661808013916016e-01 7.682002782821655273e-01
2.591194212436676025e-01 -5.232709273695945740e-02 -1.252608150243759155e-01 4.279471039772033691e-01 4.828427359461784363e-02 2.384613454341888428e-01 -7.293737530708312988e-01 3.743111789226531982e-01
3.464799374341964722e-02 4.335583746433258057e-02 8.345051109790802002e-02 3.936191499233245850e-01 -5.320030450820922852e-01 1.722203195095062256e-01 -3.787001967430114746e-01 6.155638098716735840e-01
-2.635693848133087158e-01 -2.140573561191558838e-01 -3.810722827911376953e-01 2.736009359359741211e-01 4.476343095302581787e-01 5.889000296592712402e-01 -3.266825079917907715e-01 -1.036135032773017883e-01
-2.956199049949645996e-01 -1.326708793640136719e-01 -7.169563770294189453e-01 6.465303897857666016e-02 2.020515054464340210e-01 2.380144447088241577e-01 -3.706997334957122803e-01 3.767053782939910889e-01
2.393719255924224854e-01 8.399451524019241333e-02 -2.771374583244323730e-01 4.207365214824676514e-01 4.492170736193656921e-02 4.968980550765991211e-01 -6.464070677757263184e-01 1.226942688226699829e-01
-7.404436916112899780e-02 -8.763353340327739716e-03 -2.714267075061798096e-01 4.412023127079010010e-01 5.288406610488891602e-01 4.123495221138000488e-01 -5.248731374740600586e-01 -3.020205907523632050e-02
-4.433063417673110962e-02 -8.962038904428482056e-02 1.151959523558616638e-01 2.333728075027465820e-01 -2.898234128952026367e-02 5.840123295783996582e-01 4.481264352798461914e-01 6.160701513290405273e-01
-3.897057473659515381e-01 3.578639402985572815e-02 3.049615072086453438e-03 4.080717265605926514e-01 5.876402258872985840e-01 4.692746102809906006e-01 -2.294742017984390259e-01 2.492364794015884399e-01
4.503790140151977539e-01 -1.132992431521415710e-01 -5.156875848770141602e-01 2.331078797578811646e-01 -4.962548613548278809e-02 3.809542208909988403e-02 -3.894004225730895996e-01 5.554299354553222656e-01
2.290575802326202393e-01 -1.934330165386199951e-01 -5.473464131355285645e-01 3.762122988700866699e-01 -2.549330294132232666e-01 3.942218720912933350e-01 -4.610121250152587891e-01 -1.898910701274871826e-01
-1.561474353075027466e-01 -3.368346095085144043e-01 -7.345389723777770996e-01 2.207617759704589844e-01 -5.634024739265441895e-02 -3.366190940141677856e-02 -2.340408712625503540e-01 4.634593725204467773e-01
2.203737199306488037e-01 -1.336290091276168823e-01 -1.492466777563095093e-01 9.204989075660705566e-01 -5.656524095684289932e-03 3.420006111264228821e-02 2.356477379798889160e-01 8.517356961965560913e-02
2.255831658840179443e-01 -2.532442510128021240e-01 3.253471255302429199e-01 4.461679756641387939e-01 -6.437052041292190552e-02 5.463643670082092285e-01 2.923463582992553711e-01 4.381082057952880859e-01
-5.970653891563415527e-01 -3.524077236652374268e-01 -4.821154773235321045e-01 5.070360302925109863e-01 -4.092342033982276917e-02 6.314603984355926514e-02 5.790070816874504089e-02 1.441738307476043701e-01
-1.780235171318054199e-01 -4.739471375942230225e-01 -5.206164717674255371e-01 5.652064681053161621e-01 1.299957334995269775e-01 -1.684767007827758789e-02 -3.548248410224914551e-01 1.004912033677101135e-01
-3.227049410343170166e-01 8.774459362030029297e-02 9.787642955780029297e-02 6.543807685375213623e-02 -1.173039078712463379e-01 5.881985425949096680e-01 2.486567944288253784e-01 6.728541851043701172e-01
-7.721284627914428711e-01 -1.054008901119232178e-01 -1.336991786956787109e-02 3.096297979354858398e-01 8.713233470916748047e-02 3.407148420810699463e-01 -1.818625330924987793e-01 3.740403652191162109e-01
4.545118510723114014e-01 -4.727798402309417725e-01 3.260706737637519836e-02 4.038506448268890381e-01 -7.176484912633895874e-02 3.026234209537506104e-01 3.076688647270202637e-01 4.629776179790496826e-01
1.120126396417617798e-01 3.380434513092041016e-01 -2.484483569860458374e-01 4.192093908786773682e-01 3.641004860401153564e-01 6.721026897430419922e-01 -1.254135668277740479e-01 -1.889365762472152710e-01
-4.821479693055152893e-02 -1.232493519783020020e-01 1.656373441219329834e-01 2.318830192089080811e-01 -9.562009572982788086e-02 5.064277648925781250e-01 4.072859585285186768e-01 6.854088902473449707e-01
2.994119524955749512e-01 -1.977513879537582397e-01 -1.645443290472030640e-01 4.126218259334564209e-01 -2.827150523662567139e-01 2.188020348548889160e-01 -6.334505081176757812e-01 3.805966079235076904e-01
-3.187362551689147949e-01 2.539573013782501221e-01 -6.909099221229553223e-01 2.388600818812847137e-02 -2.122719138860702515e-01 3.860094249248504639e-01 -1.133183538913726807e-01 3.861115574836730957e-01
3.736665844917297363e-01 -2.528140246868133545e-01 1.281778980046510696e-02 5.573952198028564453e-01 1.941721737384796143e-01 4.840784072875976562e-01 3.869120776653289795e-01 2.527230679988861084e-01
4.083805382251739502e-01 -5.945805925875902176e-03 -1.126936152577400208e-01 4.364699125289916992e-01 -2.059939503669738770e-01 6.931523233652114868e-02 -4.998414814472198486e-01 5.769788026809692383e-01
-6.100198626518249512e-02 2.187040001153945923e-01 1.424434632062911987e-01 3.781760931015014648e-01 -2.335547097027301788e-02 4.874298572540283203e-01 3.479924499988555908e-01 6.526162028312683105e-01
-4.026811122894287109e-01 5.767584964632987976e-02 -5.826038122177124023e-01 -2.737751416862010956e-02 -8.279885165393352509e-03 2.333844453096389771e-01 2.033158987760543823e-01 6.312451958656311035e-01
3.867612779140472412e-01 4.362502992153167725e-01 -3.692568838596343994e-01 4.229691028594970703e-01 1.368649303913116455e-02 4.058393239974975586e-01 -3.711957633495330811e-01 2.053501754999160767e-01
4.956409633159637451e-01 1.871173270046710968e-02 -5.054087638854980469e-01 4.150505661964416504e-01 -1.501503884792327881e-01 7.582978904247283936e-02 -4.679926037788391113e-01 2.810205817222595215e-01
1.987876445055007935e-01 3.260655105113983154e-01 -5.119935870170593262e-01 3.371755480766296387e-01 -4.024346172809600830e-02 2.939542829990386963e-01 -5.758196711540222168e-01 2.423699647188186646e-01
1.910401284694671631e-01 -6.878653913736343384e-02 -1.321631968021392822e-01 2.991745173931121826e-01 -1.854643821716308594e-01 4.680149257183074951e-02 -4.615906774997711182e-01 7.759808301925659180e-01
-2.850077487528324127e-02 2.969906628131866455e-01 -8.084223270416259766e-01 3.391563892364501953e-01 -8.062919601798057556e-03 3.641538619995117188e-01 -6.805878132581710815e-03 -9.844385087490081787e-02
-2.912060022354125977e-01 1.104541569948196411e-01 -7.291367053985595703e-01 -7.688354700803756714e-02 -1.116751208901405334e-01 5.419747233390808105e-01 -5.610996484756469727e-02 2.368361204862594604e-01
-1.857773028314113617e-02 -2.441280931234359741e-01 5.515060946345329285e-02 4.493336677551269531e-01 6.205848455429077148e-01 2.871237099170684814e-01 3.150286898016929626e-02 5.162906646728515625e-01
1.043904870748519897e-01 -4.926752448081970215e-01 -4.094720259308815002e-02 4.831791818141937256e-01 5.790598392486572266e-01 1.628534644842147827e-01 -8.127038925886154175e-02 3.778867721557617188e-01
-3.853116929531097412e-01 -4.276334345340728760e-01 -5.259773731231689453e-01 -3.270162735134363174e-03 -5.236978456377983093e-02 4.354460537433624268e-01 -3.397138118743896484e-01 2.902419567108154297e-01
3.355859518051147461e-01 -3.735343217849731445e-01 -6.189680695533752441e-01 3.353313729166984558e-02 3.151074424386024475e-02 1.636824160814285278e-01 -3.519196510314941406e-01 4.604084193706512451e-01
-6.082967668771743774e-02 -1.241687238216400146e-01 -7.501379251480102539e-01 -7.596265524625778198e-02 -2.996148169040679932e-01 4.992264509201049805e-01 1.992786973714828491e-01 1.835658550262451172e-01
3.922548592090606689e-01 -3.424630463123321533e-01 -1.317137926816940308e-01 7.922949194908142090e-01 1.165966913104057312e-01 1.101903840899467468e-01 1.717816591262817383e-01 1.689082086086273193e-01
-7.477739453315734863e-02 4.928319156169891357e-01 -2.648800313472747803e-01 5.199839472770690918e-01 6.179771944880485535e-02 4.616643190383911133e-01 -4.336472153663635254e-01 -7.731544226408004761e-02
4.148083329200744629e-01 -1.530064046382904053e-01 -2.689181268215179443e-01 3.356431424617767334e-01 4.748864769935607910e-01 5.501210093498229980e-01 -2.851068675518035889e-01 -1.005661338567733765e-01
-5.335685014724731445e-01 3.580117365345358849e-03 1.706271618604660034e-01 7.356747984886169434e-01 -1.304707527160644531e-01 2.112108916044235229e-01 -4.821265116333961487e-02 2.846113145351409912e-01
-4.731123745441436768e-01 -5.678688883781433105e-01 -4.957917928695678711e-01 1.710871607065200806e-01 6.023943889886140823e-03 1.346433609724044800e-01 9.368879348039627075e-02 3.894437849521636963e-01
-4.030938148498535156e-01 2.396360598504543304e-02 -3.506179749965667725e-01 2.988032400608062744e-01 -6.607357859611511230e-01 4.485470056533813477e-02 -5.636943876743316650e-02 4.277424812316894531e-01
8.075416833162307739e-02 -8.174680173397064209e-02 -9.254224896430969238e-01 1.045611053705215454e-01 1.371501293033361435e-02 3.374487161636352539e-01 3.142723813652992249e-02 6.640045344829559326e-02
2.352148443460464478e-01 -1.211394146084785461e-01 -2.038421034812927246e-01 2.958802580833435059e-01 1.792877465486526489e-01 1.655116826295852661e-01 -6.457074880599975586e-01 5.695842504501342773e-01
9.433820843696594238e-02 -4.052326381206512451e-01 3.162008151412010193e-02 4.170011579990386963e-01 2.311700433492660522e-01 6.256476640701293945e-01 -4.548083245754241943e-01 -1.648314483463764191e-02
-2.195280939340591431e-01 2.539266943931579590e-01 2.082504704594612122e-02 1.555729378014802933e-02 -1.017051637172698975e-01 6.418598890304565430e-01 1.968858689069747925e-01 6.523501873016357422e-01
3.242917656898498535e-01 -2.845737338066101074e-01 -3.282246291637420654e-01 1.189097613096237183e-01 -3.818576633930206299e-01 6.144737601280212402e-01 -4.105929434299468994e-01 1.401841174811124802e-03
-5.592620372772216797e-01 -1.548181772232055664e-01 -2.407893091440200806e-01 6.459144353866577148e-01 -2.532682418823242188e-01 -1.626107841730117798e-01 -2.323929034173488617e-02 3.113604784011840820e-01
-9.191752225160598755e-02 1.680440008640289307e-01 -7.523357123136520386e-02 2.764803767204284668e-01 -7.957742214202880859e-01 4.217092096805572510e-01 -2.055150717496871948e-01 1.669698208570480347e-01
3.079199194908142090e-01 7.278213649988174438e-02 -1.304638087749481201e-01 3.266239762306213379e-01 -2.310373634099960327e-01 2.095735073089599609e-02 -3.735530376434326172e-01 7.634295821189880371e-01
3.730635046958923340e-01 2.564960718154907227e-01 -1.905293911695480347e-01 2.734742164611816406e-01 -2.492587864398956299e-01 4.516169130802154541e-01 4.193704426288604736e-01 4.919190704822540283e-01
2.602431476116180420e-01 -2.863921821117401123e-01 2.751250863075256348e-01 2.285315543413162231e-01 -1.455865651369094849e-01 8.166528940200805664e-01 4.211178794503211975e-02 1.801156550645828247e-01
3.453800082206726074e-01 -2.393795251846313477e-01 -6.663145031780004501e-03 3.238203525543212891e-01 3.099554218351840973e-02 9.582147002220153809e-02 -3.761224448680877686e-01 7.529246807098388672e-01
6.335636377334594727e-01 -2.735957205295562744e-01 3.250167146325111389e-02 3.497907221317291260e-01 -2.114427387714385986e-01 4.405726194381713867e-01 -4.834138229489326477e-02 3.989780247211456299e-01
1.466861665248870850e-01 3.004321157932281494e-01 -3.194045424461364746e-01 5.902753472328186035e-01 1.064133495092391968e-01 5.739331990480422974e-02 -5.801880955696105957e-01 2.941830158233642578e-01
1.367531269788742065e-01 -2.501158714294433594e-01 -5.587335228919982910e-01 3.102688789367675781e-01 -2.280731052160263062e-01 -1.670178472995758057e-01 -2.332700341939926147e-01 6.131586432456970215e-01
-1.348038613796234131e-01 2.958069443702697754e-01 -4.161258637905120850e-01 5.627416372299194336e-01 1.269710510969161987e-01 -1.064457669854164124e-01 -3.537642359733581543e-01 5.018824338912963867e-01
-2.711606323719024658e-01 -8.686047792434692383e-02 -7.406581640243530273e-01 -1.218719631433486938e-01 -1.190310418605804443e-01 3.390313386917114258e-01 8.606062829494476318e-02 4.679557383060455322e-01
1.726745069026947021e-01 1.491122320294380188e-02 -2.334497123956680298e-01 1.214718893170356750e-01 -1.091130450367927551e-01 9.435005486011505127e-02 -4.097309708595275879e-01 8.438126444816589355e-01
1.620840132236480713e-01 1.382727921009063721e-01 -3.483138084411621094e-01 1.846407055854797363e-01 1.134227514266967773e-01 8.845761418342590332e-03 -2.397056818008422852e-01 8.536937832832336426e-01
-2.978627085685729980e-01 -4.071221649646759033e-01 3.521835207939147949e-01 4.607079029083251953e-01 -2.414421588182449341e-01 3.580607473850250244e-01 -2.931871414184570312e-01 3.698430359363555908e-01
-1.190576329827308655e-01 -4.911201298236846924e-01 2.146007269620895386e-01 4.576219320297241211e-01 -1.793095320463180542e-01 2.115063816308975220e-01 -4.465100467205047607e-01 4.614076018333435059e-01
2.120595574378967285e-01 -2.847348153591156006e-01 2.802690267562866211e-01 3.526178896427154541e-01 -2.886183932423591614e-02 3.545753061771392822e-01 -3.103097975254058838e-01 6.694907546043395996e-01
-1.359740495681762695e-01 4.163790941238403320e-01 -5.247191190719604492e-01 1.222227141261100769e-01 -2.804825007915496826e-01 1.819472759962081909e-01 -1.054572835564613342e-01 6.284700632095336914e-01
-4.403355717658996582e-01 -5.333135724067687988e-01 -3.752280175685882568e-01 4.032389223575592041e-01 -1.047193482518196106e-01 -4.967177286744117737e-02 -2.705773413181304932e-01 3.628193736076354980e-01
-6.390302442014217377e-03 -2.022841759026050568e-02 -9.512154459953308105e-01 1.765379905700683594e-01 -2.061303704977035522e-02 2.055562883615493774e-01 5.594274774193763733e-02 1.332873106002807617e-01
4.520041346549987793e-01 -4.225012660026550293e-01 1.223695576190948486e-01 3.384859859943389893e-01 -2.014541327953338623e-01 5.427809357643127441e-01 1.387269198894500732e-01 3.649629652500152588e-01
-3.921156525611877441e-01 8.812578022480010986e-02 -5.704253315925598145e-01 5.705822110176086426e-01 2.605703473091125488e-01 -6.255555152893066406e-02 -2.871998250484466553e-01 1.823084205389022827e-01
-4.095486104488372803e-01 -4.904216825962066650e-01 -4.574491083621978760e-01 -5.902166664600372314e-02 2.151833176612854004e-01 5.431436300277709961e-01 8.704334497451782227e-02 1.735740303993225098e-01
-2.802015841007232666e-01 1.503272354602813721e-01 2.894345857203006744e-02 3.222354128956794739e-02 -4.142237827181816101e-02 7.060097455978393555e-01 2.522832453250885010e-01 5.772348642349243164e-01
-6.891583204269409180e-01 1.314365714788436890e-01 -2.097439616918563843e-01 3.538207709789276123e-01 -1.707623340189456940e-02 3.887248039245605469e-01 -3.573886752128601074e-01 2.438818961381912231e-01
4.173677414655685425e-02 4.546694159507751465e-01 -3.409369289875030518e-01 5.664377212524414062e-01 4.864217340946197510e-02 5.273010730743408203e-01 -2.464689910411834717e-01 -1.152591779828071594e-01
-1.386218965053558350e-01 2.165299057960510254e-01 -5.363568067550659180e-01 3.228293657302856445e-01 -2.850685417652130127e-01 -2.330176159739494324e-02 -1.464662402868270874e-01 6.623760461807250977e-01
-6.451136869145557284e-05 7.764336466789245605e-02 -1.706488057971000671e-02 4.713959097862243652e-01 1.396363824605941772e-01 5.232413411140441895e-01 5.781763792037963867e-01 3.793392181396484375e-01
-8.068507909774780273e-01 -1.351402886211872101e-02 -1.905021220445632935e-01 4.530816376209259033e-01 -5.147388577461242676e-02 2.166676819324493408e-01 -1.494608670473098755e-01 1.878888607025146484e-01
-2.371598780155181885e-02 -2.184133827686309814e-01 7.094854861497879028e-02 4.980928897857666016e-01 4.721327126026153564e-02 7.386428713798522949e-01 -3.870047628879547119e-01 -3.175073117017745972e-02
-6.251411046832799911e-03 1.786572188138961792e-01 1.690738350152969360e-01 6.238818764686584473e-01 3.858069777488708496e-01 6.287108063697814941e-01 -1.146514201536774635e-03 7.811684906482696533e-02
-4.011537134647369385e-01 8.162238448858261108e-02 -3.303324058651924133e-02 3.733040690422058105e-01 -6.074599623680114746e-01 4.794512689113616943e-01 -3.032010495662689209e-01 3.397546336054801941e-02
-2.671993076801300049e-01 -6.013286113739013672e-01 -3.257015049457550049e-01 5.409646034240722656e-01 -3.713191151618957520e-01 1.234554871916770935e-01 -7.715608179569244385e-02 -9.597874432802200317e-02
-9.008185565471649170e-02 -5.482162833213806152e-01 -5.176864266395568848e-01 4.860765933990478516e-01 -2.110753059387207031e-01 1.981186680495738983e-02 -3.573477566242218018e-01 1.201327964663505554e-01
2.083305567502975464e-01 -1.772689968347549438e-01 -4.110395610332489014e-01 1.631851196289062500e-01 2.641177177429199219e-02 2.342166602611541748e-01 -5.641382932662963867e-01 5.964764952659606934e-01
3.068374991416931152e-01 -1.798859983682632446e-02 -3.733351230621337891e-01 3.821775615215301514e-01 -1.808228790760040283e-01 1.099421381950378418e-01 -6.046168208122253418e-01 4.579765796661376953e-01
-5.083426833152770996e-01 -6.202440261840820312e-01 -6.150181964039802551e-02 4.640916287899017334e-01 -2.006816416978836060e-01 1.538797467947006226e-01 1.527071446180343628e-01 2.246103137731552124e-01
-1.949453353881835938e-01 -1.314787715673446655e-01 -4.883739054203033447e-01 3.755158483982086182e-01 1.025790423154830933e-01 -8.191520720720291138e-02 -4.753490686416625977e-01 5.674495697021484375e-01
3.929777815937995911e-02 8.249887824058532715e-02 -5.653009414672851562e-01 1.494505703449249268e-01 1.264270246028900146e-01 -1.161982212215662003e-02 -1.735011190176010132e-01 7.768703103065490723e-01
-5.283734798431396484e-01 5.480361729860305786e-02 -5.790035724639892578e-01 1.111087799072265625e-01 -4.046080708503723145e-01 3.080615401268005371e-01 -2.167575806379318237e-02 3.333891332149505615e-01
-2.710852324962615967e-01 2.959300875663757324e-01 -6.332222223281860352e-01 -1.466021034866571426e-02 -9.626654535531997681e-02 4.430270195007324219e-01 -2.063264697790145874e-01 4.354791939258575439e-01
-7.184047698974609375e-01 -1.350771188735961914e-01 -1.304634362459182739e-01 2.801822423934936523e-01 1.287903338670730591e-01 3.501975238323211670e-01 -3.598873913288116455e-01 3.184051215648651123e-01
-4.847437888383865356e-02 -4.741108715534210205e-01 -5.047262310981750488e-01 1.405364871025085449e-01 2.584865316748619080e-02 6.231873631477355957e-01 -2.978122532367706299e-01 -1.436915993690490723e-01
2.080604992806911469e-02 -3.071225881576538086e-01 -9.196684509515762329e-02 2.953647673130035400e-01 1.779415756464004517e-01 1.929503083229064941e-01 -5.655899643898010254e-01 6.486598253250122070e-01
-1.911635845899581909e-01 -3.455848991870880127e-02 -8.505922555923461914e-02 4.491411149501800537e-01 6.073673442006111145e-02 3.054942786693572998e-01 6.263665556907653809e-01 5.137593150138854980e-01
-4.052743911743164062e-01 -4.287297427654266357e-01 -5.151577591896057129e-01 3.384076058864593506e-01 -3.380092680454254150e-01 -4.550155997276306152e-02 1.237594485282897949e-01 3.746987581253051758e-01
-8.066214621067047119e-02 -1.625673472881317139e-01 -7.543579936027526855e-01 -1.374574601650238037e-01 -1.199617981910705566e-01 5.345880985260009766e-01 -9.186843037605285645e-02 2.655182778835296631e-01
-1.952878981828689575e-01 1.408668458461761475e-01 1.164030656218528748e-01 4.307909011840820312e-01 1.826630905270576477e-02 3.735273778438568115e-01 4.137187004089355469e-01 6.571675539016723633e-01
8.365511149168014526e-02 -1.226250529289245605e-01 3.938936591148376465e-01 4.824225008487701416e-01 1.480273008346557617e-01 4.506941139698028564e-01 -2.612391710281372070e-01 5.447919368743896484e-01
-4.542449414730072021e-01 -4.267706871032714844e-01 -2.507832348346710205e-01 4.225495755672454834e-01 3.831821084022521973e-01 3.753663897514343262e-01 -2.776654064655303955e-01 7.253590226173400879e-02
1.817620694637298584e-01 6.238047406077384949e-02 2.985916435718536377e-01 2.901338040828704834e-01 -1.095610037446022034e-01 7.561098933219909668e-01 8.145084232091903687e-02 4.465385675430297852e-01
1.576628386974334717e-01 2.311831116676330566e-01 -2.344399988651275635e-01 5.718044042587280273e-01 1.442313045263290405e-01 4.948607683181762695e-01 5.127900242805480957e-01 1.055037006735801697e-01
2.480910569429397583e-01 -4.055266380310058594e-01 -2.961971461772918701e-01 4.939602911472320557e-01 3.746626377105712891e-01 4.304902628064155579e-02 -4.557649195194244385e-01 3.038465082645416260e-01
2.490582317113876343e-01 -3.751185238361358643e-01 3.637472391128540039e-01 4.610396623611450195e-01 -3.948426991701126099e-02 5.406568646430969238e-01 8.675352483987808228e-02 3.885759711265563965e-01
3.337249159812927246e-01 2.919315397739410400e-01 -4.315013885498046875e-01 5.529488325119018555e-01 -1.358970254659652710e-01 9.305326640605926514e-02 -4.861795306205749512e-01 2.189983427524566650e-01
-1.922241300344467163e-01 9.199302643537521362e-02 -2.261529862880706787e-01 4.037190675735473633e-01 1.585478335618972778e-01 3.346149921417236328e-01 6.558060646057128906e-01 4.162533879280090332e-01
-3.553701937198638916e-01 6.318338215351104736e-02 2.068279236555099487e-01 5.782933831214904785e-01 2.940367460250854492e-01 6.151382923126220703e-01 -1.571753472089767456e-01 5.442382395267486572e-02
3.953538835048675537e-01 1.177077740430831909e-01 -3.035437762737274170e-01 5.052250623703002930e-01 -2.846413850784301758e-01 -3.892800584435462952e-02 -3.834476172924041748e-01 5.028726458549499512e-01
7.060573250055313110e-02 -7.810487598180770874e-02 -1.922747194766998291e-01 5.653833746910095215e-01 -1.539916545152664185e-01 -2.017202228307723999e-02 -6.199851036071777344e-01 4.730588197708129883e-01
-4.279103279113769531e-01 -2.948505282402038574e-01 -3.630686104297637939e-01 5.247709751129150391e-01 3.136384487152099609e-01 1.117012798786163330e-01 -4.253497719764709473e-01 1.760223656892776489e-01
3.829025328159332275e-01 -1.476981192827224731e-01 -2.421517074108123779e-01 6.699555516242980957e-01 -9.133723378181457520e-02 5.383362770080566406e-01 1.608233004808425903e-01 8.978075347840785980e-03
-3.349235653877258301e-02 -2.680006027221679688e-01 -6.925033330917358398e-01 -1.950301378965377808e-01 9.944525547325611115e-03 3.786436617374420166e-01 -1.333176344633102417e-01 4.982096850872039795e-01
2.170195281505584717e-01 -2.019630223512649536e-01 -4.579742252826690674e-01 -9.019172936677932739e-02 3.836793899536132812e-01 4.297247529029846191e-01 -3.579663038253784180e-01 4.839682579040527344e-01
-2.014059275388717651e-01 -4.664767682552337646e-01 -3.619980216026306152e-01 1.608276665210723877e-01 3.175768852233886719e-01 5.308828949928283691e-01 -4.458300173282623291e-01 5.891534313559532166e-02
-3.683946654200553894e-02 9.764976054430007935e-02 -5.948927253484725952e-02 1.169433146715164185e-01 8.518727868795394897e-02 6.189122200012207031e-01 4.108173847198486328e-01 6.425050497055053711e-01
-1.537846475839614868e-01 1.643302738666534424e-01 -3.648888766765594482e-01 1.527727488428354263e-02 -1.040867567062377930e-01 1.656124889850616455e-01 -2.101172208786010742e-01 8.564798831939697266e-01
-2.563950717449188232e-01 1.027477383613586426e-01 2.267018556594848633e-01 5.800939202308654785e-01 2.628750503063201904e-01 6.215813159942626953e-01 -2.648640573024749756e-01 1.009067669510841370e-01
-2.515129446983337402e-01 6.735989451408386230e-02 5.141369625926017761e-02 1.324312686920166016e-01 2.416672855615615845e-01 6.431000232696533203e-01 3.178104460239410400e-01 5.822700858116149902e-01
9.375935420393943787e-03 1.634452939033508301e-01 -8.326041102409362793e-01 2.130099087953567505e-01 9.607374668121337891e-03 4.712166786193847656e-01 -9.684315323829650879e-02 -5.548819899559020996e-02
1.627733111381530762e-01 -7.793579995632171631e-02 1.460135430097579956e-01 2.637530863285064697e-01 -6.369339674711227417e-02 5.512399673461914062e-01 3.801053762435913086e-01 6.512624025344848633e-01
-5.986080169677734375e-01 -3.881232440471649170e-01 -1.617190390825271606e-01 5.168958306312561035e-01 -2.148633264005184174e-02 1.079095751047134399e-01 -3.600655496120452881e-01 2.365186065435409546e-01
-1.632941514253616333e-01 -7.061230391263961792e-02 8.825971186161041260e-02 4.209049344062805176e-01 -1.291562467813491821e-01 2.227686047554016113e-01 4.103682637214660645e-01 7.407351732254028320e-01
-3.810723870992660522e-02 -4.233141541481018066e-01 -4.864703714847564697e-01 2.908146008849143982e-02 -2.862103581428527832e-01 6.657737493515014648e-01 -2.347114086151123047e-01 -3.991796076297760010e-02
3.573831617832183838e-01 -3.772293403744697571e-02 1.841905862092971802e-01 4.497893154621124268e-01 -3.686460852622985840e-01 5.999659895896911621e-01 2.426450401544570923e-01 2.826337814331054688e-01
6.685099601745605469e-01 -2.989640831947326660e-01 -8.611514419317245483e-02 3.023816645145416260e-01 -2.754913568496704102e-01 4.031886756420135498e-01 -5.570328608155250549e-02 3.511482477188110352e-01
2.777754366397857666e-01 -2.652868032455444336e-01 -4.601747989654541016e-01 2.984673529863357544e-02 3.955772221088409424e-01 3.744041323661804199e-01 -3.145527839660644531e-01 4.941747784614562988e-01
-2.811630666255950928e-01 -2.728365957736968994e-01 2.818834781646728516e-01 4.747438430786132812e-01 3.046014904975891113e-01 3.640879988670349121e-01 2.485327571630477905e-01 5.045364499092102051e-01
1.666729599237442017e-01 5.594983100891113281e-01 -3.744609355926513672e-01 2.825681865215301514e-01 -1.696101762354373932e-02 5.615272521972656250e-01 -3.421258628368377686e-01 8.040785044431686401e-02
-3.829717636108398438e-01 -9.509637951850891113e-03 1.931186318397521973e-01 5.494895577430725098e-01 2.422226369380950928e-01 5.954626202583312988e-01 -2.993610501289367676e-01 1.055659130215644836e-01
-1.658401638269424438e-01 2.427149415016174316e-01 -2.285499274730682373e-01 8.048698902130126953e-01 1.068887338042259216e-01 3.417868316173553467e-01 -2.293583601713180542e-01 -1.807957887649536133e-01
-4.112586081027984619e-01 -5.120289921760559082e-01 -4.407534897327423096e-01 5.534022450447082520e-01 -1.518376022577285767e-01 1.458259969949722290e-01 -1.486369371414184570e-01 -4.198007658123970032e-02
-2.559638023376464844e-01 -4.689208865165710449e-01 -3.930823504924774170e-01 1.757691055536270142e-01 5.371317863464355469e-01 2.215242534875869751e-01 1.652144044637680054e-01 4.053491652011871338e-01
1.762181222438812256e-01 -1.525539159774780273e-01 -8.663569092750549316e-01 3.027813136577606201e-01 4.333264008164405823e-02 2.602023184299468994e-01 -1.425718963146209717e-01 -1.162498816847801208e-01
-6.055138111114501953e-01 6.978354603052139282e-02 -1.231856048107147217e-01 5.538487434387207031e-01 3.346031010150909424e-01 2.719176709651947021e-01 -3.202784657478332520e-01 1.344746351242065430e-01
-5.318430066108703613e-01 -4.383235573768615723e-01 -3.129872381687164307e-01 3.761330842971801758e-01 -3.586389496922492981e-02 2.079192996025085449e-01 4.800037741661071777e-01 1.032386347651481628e-01
2.828799188137054443e-01 4.313336610794067383e-01 -3.692352473735809326e-01 5.275034904479980469e-01 7.432312704622745514e-03 1.937568932771682739e-01 -4.831003546714782715e-01 2.198927104473114014e-01
1.604192405939102173e-01 -2.138525843620300293e-01 -4.946396052837371826e-01 1.229645311832427979e-01 -2.212726324796676636e-01 3.169680833816528320e-01 -4.533647000789642334e-01 5.601555705070495605e-01
-5.539731383323669434e-01 -6.942912936210632324e-02 2.081357836723327637e-01 4.911302924156188965e-01 9.141471982002258301e-02 5.463861227035522461e-01 -2.224345356225967407e-01 2.176975011825561523e-01
-3.584534227848052979e-01 -2.153959274291992188e-01 -6.091972589492797852e-01 -1.282290965318679810e-01 3.685175999999046326e-02 5.132842659950256348e-01 -1.174028292298316956e-01 3.986849486827850342e-01
2.203211039304733276e-01 3.718246817588806152e-01 -3.409569263458251953e-01 5.383605957031250000e-01 5.039487406611442566e-02 1.097816899418830872e-01 -5.356247425079345703e-01 3.250168263912200928e-01
-2.719480358064174652e-02 -4.094328880310058594e-01 9.007426351308822632e-02 6.162285804748535156e-01 -2.630848288536071777e-01 5.031797885894775391e-01 2.905831933021545410e-01 1.921769827604293823e-01
-1.002427190542221069e-01 -1.915404349565505981e-01 -6.855071783065795898e-01 1.633809953927993774e-01 5.264468193054199219e-01 3.112055957317352295e-01 -2.776769697666168213e-01 7.450223714113235474e-02
-2.750485837459564209e-01 -2.119836211204528809e-02 -8.366246819496154785e-01 2.996957600116729736e-01 -1.426263153553009033e-01 2.716892361640930176e-01 1.991195529699325562e-01 -1.829620636999607086e-02
3.106984198093414307e-01 -7.898645848035812378e-02 1.553721874952316284e-01 3.808693587779998779e-01 -1.426391154527664185e-01 6.925862431526184082e-01 -4.338900446891784668e-01 1.993578970432281494e-01
-2.916491627693176270e-01 4.744853079319000244e-01 -4.721089303493499756e-01 3.377276360988616943e-01 1.625351756811141968e-01 1.076664254069328308e-01 -3.229118287563323975e-01 4.588855803012847900e-01
-2.684942185878753662e-01 3.090293109416961670e-01 -1.265195105224847794e-02 6.528799235820770264e-02 -2.613450586795806885e-01 5.123049020767211914e-01 1.728504896163940430e-01 6.836332082748413086e-01
3.661045432090759277e-02 -8.170837163925170898e-02 2.272196263074874878e-01 2.722415924072265625e-01 -1.754498481750488281e-01 5.776824355125427246e-01 3.484621345996856689e-01 6.166959404945373535e-01
-4.042762517929077148e-01 2.165265530347824097e-01 -1.723736226558685303e-01 2.750020623207092285e-01 -6.951874494552612305e-01 2.076550126075744629e-01 -6.181949749588966370e-02 3.925687372684478760e-01
3.388592302799224854e-01 -9.403102099895477295e-02 1.357362121343612671e-01 4.009106010198593140e-02 -1.556369960308074951e-01 7.932490706443786621e-01 -1.218907535076141357e-01 4.335626959800720215e-01
9.162601828575134277e-02 -2.929629981517791748e-01 -7.337108254432678223e-01 -1.167792230844497681e-01 -6.660855561494827271e-02 2.817375659942626953e-01 -1.435362398624420166e-01 4.993928074836730957e-01
-1.734798550605773926e-01 2.624592781066894531e-01 -6.234267354011535645e-01 -7.033022120594978333e-03 2.300683781504631042e-02 2.027468979358673096e-01 -1.653021425008773804e-01 6.658446788787841797e-01
-5.169793367385864258e-01 -1.701772511005401611e-01 1.658805608749389648e-01 7.587149143218994141e-01 -1.676959693431854248e-01 1.760025471448898315e-01 -8.235295861959457397e-02 1.863504797220230103e-01
-3.212672770023345947e-01 1.682837605476379395e-01 -9.146044403314590454e-02 2.020375877618789673e-01 -6.242458820343017578e-01 4.010705053806304932e-01 -2.752391099929809570e-01 4.393025338649749756e-01
-1.452495902776718140e-01 -2.177723199129104614e-01 -7.007184028625488281e-01 1.575684994459152222e-01 4.855158329010009766e-01 2.256353646516799927e-01 -2.961144745349884033e-01 2.032808065414428711e-01
2.363400459289550781e-01 -1.512732654809951782e-01 -3.129105567932128906e-01 7.016196846961975098e-03 4.995277822017669678e-01 4.572412967681884766e-01 -3.657879233360290527e-01 4.805199503898620605e-01
1.199147328734397888e-01 -5.378091335296630859e-01 4.915993288159370422e-02 3.833073973655700684e-01 5.250117778778076172e-01 3.786544799804687500e-01 4.650884866714477539e-02 3.547688722610473633e-01
-3.198757022619247437e-02 -4.130751788616180420e-01 -6.500977873802185059e-01 2.322557270526885986e-01 -5.045346915721893311e-02 5.587500333786010742e-01 -3.180157020688056946e-02 -1.897826790809631348e-01
-5.474750995635986328e-01 1.789638213813304901e-02 -4.517154395580291748e-01 5.147373676300048828e-02 -1.153528764843940735e-01 5.955036878585815430e-01 -6.234558671712875366e-02 3.484773635864257812e-01
-2.643968462944030762e-01 -1.666676104068756104e-01 -3.550045788288116455e-01 4.052961766719818115e-01 4.215229153633117676e-01 2.882367670536041260e-01 -5.789406299591064453e-01 1.268411576747894287e-01
-1.646011322736740112e-02 3.961169719696044922e-01 -2.489151805639266968e-01 5.332514047622680664e-01 1.197116225957870483e-01 4.725595712661743164e-01 -5.073655247688293457e-01 -3.796739876270294189e-02
1.543130073696374893e-02 3.216265439987182617e-01 -2.648338079452514648e-01 6.251661181449890137e-01 4.653976485133171082e-02 2.735844068229198456e-02 -5.432465076446533203e-01 3.705637454986572266e-01
4.945098459720611572e-01 -1.887430250644683838e-02 -5.925177335739135742e-01 2.274451851844787598e-01 5.036214739084243774e-02 1.860004514455795288e-01 -4.595381617546081543e-01 3.224708437919616699e-01
-4.816747903823852539e-01 1.973716169595718384e-02 2.132087796926498413e-01 6.630876064300537109e-01 -1.685762852430343628e-01 4.652907252311706543e-01 -1.787570714950561523e-01 7.476174086332321167e-02
-1.569350659847259521e-01 -3.749697506427764893e-01 -6.857928037643432617e-01 3.556229770183563232e-01 8.481413125991821289e-02 -1.005333811044692993e-01 -3.137052357196807861e-01 3.496831059455871582e-01
-4.956238865852355957e-01 3.284840285778045654e-01 -2.310010492801666260e-01 3.921050205826759338e-02 -4.000230133533477783e-01 5.442761778831481934e-01 -2.223707586526870728e-01 2.930060327053070068e-01
-2.621644139289855957e-01 3.412681221961975098e-01 -5.751608610153198242e-01 3.202068805694580078e-01 6.737356632947921753e-02 7.416912354528903961e-03 -2.630634009838104248e-01 5.546772480010986328e-01
5.389937758445739746e-02 8.642558008432388306e-02 -1.293075829744338989e-01 3.687533140182495117e-01 -3.817754983901977539e-01 8.681245893239974976e-02 -3.027392327785491943e-01 7.694062590599060059e-01
-6.702641844749450684e-01 3.476459160447120667e-02 1.758389919996261597e-02 4.196798503398895264e-01 7.645117491483688354e-02 4.997841417789459229e-01 -3.023601174354553223e-01 1.613890528678894043e-01
-6.356314420700073242e-01 -4.064138233661651611e-02 -6.264922022819519043e-01 1.229248344898223877e-01 8.986348658800125122e-02 2.303595244884490967e-01 -5.115298181772232056e-02 3.506571352481842041e-01
2.903417944908142090e-01 -2.053674310445785522e-01 -1.926734149456024170e-01 4.684228897094726562e-01 -8.448795229196548462e-02 1.338311284780502319e-01 -6.191769242286682129e-01 4.566767513751983643e-01
1.633143797516822815e-02 -2.745602428913116455e-01 -5.985471606254577637e-01 -5.332402512431144714e-02 -7.030832022428512573e-02 1.568985581398010254e-01 6.460858136415481567e-02 7.276765704154968262e-01
2.266481965780258179e-01 1.482548862695693970e-01 7.642098516225814819e-02 5.604559779167175293e-01 2.611381411552429199e-01 6.890000700950622559e-01 -2.468609362840652466e-01 -5.334277078509330750e-02
-3.621447086334228516e-01 4.406436979770660400e-01 -6.192433834075927734e-01 1.596628129482269287e-01 1.071439776569604874e-02 2.550924718379974365e-01 -1.334976851940155029e-01 4.274590611457824707e-01
-4.582094773650169373e-02 -6.088582873344421387e-01 -5.231589674949645996e-01 4.465528726577758789e-01 -2.529536485671997070e-01 2.359132319688796997e-01 -1.038669347763061523e-01 -1.538124233484268188e-01
-1.500975340604782104e-01 -3.937723040580749512e-01 -5.365336537361145020e-01 2.085515558719635010e-01 1.415486335754394531e-01 5.617558956146240234e-01 -3.844636380672454834e-01 -8.737310022115707397e-02
3.057442903518676758e-01 -2.051975578069686890e-01 -1.567514091730117798e-01 4.180428087711334229e-01 7.167251408100128174e-02 4.309587478637695312e-01 -6.879518628120422363e-01 3.071934357285499573e-02
-7.250323295593261719e-01 6.058211624622344971e-02 -1.442513167858123779e-01 4.538088440895080566e-01 -1.254167407751083374e-01 2.343873083591461182e-01 -3.061457574367523193e-01 2.819840610027313232e-01
5.986927747726440430e-01 -3.581581115722656250e-01 -7.716831751167774200e-03 3.009057044982910156e-01 -3.142756223678588867e-01 3.934288322925567627e-01 1.066523641347885132e-01 3.971849083900451660e-01
1.019493117928504944e-01 -2.395178377628326416e-01 -7.965595722198486328e-01 1.279922723770141602e-01 1.249561160802841187e-01 1.165137961506843567e-01 -3.461812436580657959e-01 3.637545108795166016e-01
-2.532388567924499512e-01 -1.183255314826965332e-01 -5.279080271720886230e-01 -2.628730610013008118e-02 -4.036969542503356934e-01 6.536647081375122070e-01 2.157043516635894775e-01 7.559145987033843994e-02
-2.394438683986663818e-01 -4.893573224544525146e-01 -5.554369688034057617e-01 2.471816837787628174e-01 -3.607898578047752380e-02 5.415696501731872559e-01 -8.067381381988525391e-02 -1.802205890417098999e-01
-1.861295849084854126e-01 -3.776286542415618896e-01 1.730520278215408325e-01 5.218771696090698242e-01 -3.330070078372955322e-01 6.515685468912124634e-02 -3.263440132141113281e-01 5.466353297233581543e-01
-8.108695596456527710e-02 2.827939391136169434e-01 -2.828693017363548279e-02 6.725503206253051758e-01 9.196037799119949341e-02 2.671940624713897705e-01 4.369548559188842773e-01 4.353728592395782471e-01
-1.784510314464569092e-01 -3.623626828193664551e-01 -6.547435522079467773e-01 3.068747520446777344e-01 -1.013629809021949768e-01 -1.166273024864494801e-03 -3.990344703197479248e-01 3.801091611385345459e-01
1.210042908787727356e-01 5.755295231938362122e-02 -3.663887083530426025e-01 4.547014832496643066e-01 9.750550985336303711e-02 -7.379671186208724976e-02 -5.301471352577209473e-01 5.874029397964477539e-01
1.362575143575668335e-01 -2.726190090179443359e-01 -7.852627635002136230e-01 1.383655965328216553e-01 -9.952731430530548096e-02 4.720998704433441162e-01 -1.746798455715179443e-01 -8.962865918874740601e-02
2.636018395423889160e-01 3.482322394847869873e-02 -1.396534889936447144e-01 4.760785996913909912e-01 -1.183923929929733276e-01 4.539201259613037109e-01 -6.780908107757568359e-01 5.727215111255645752e-02
-4.635125994682312012e-01 1.921064108610153198e-01 7.199501246213912964e-02 4.290358126163482666e-01 -5.281140208244323730e-01 3.642161488533020020e-01 -2.748003005981445312e-01 2.681848108768463135e-01
-1.558356881141662598e-01 -2.031981796026229858e-01 -3.063748180866241455e-01 3.565778136253356934e-01 4.981171786785125732e-01 4.339550733566284180e-01 -5.256456732749938965e-01 2.591325528919696808e-02
2.678710222244262695e-01 -2.943417057394981384e-02 -5.216035246849060059e-01 2.174791097640991211e-01 -4.028713703155517578e-01 -1.514009200036525726e-02 -2.180285751819610596e-01 6.308250427246093750e-01
5.319986864924430847e-02 1.474841535091400146e-01 1.145305037498474121e-01 1.243688538670539856e-01 -6.266481280326843262e-01 4.974514544010162354e-01 -2.907249629497528076e-01 4.713455140590667725e-01
3.007866255939006805e-02 -3.822517395019531250e-01 -1.643114686012268066e-01 2.866099178791046143e-01 4.050474166870117188e-01 5.184796452522277832e-01 -5.457648038864135742e-01 1.144191473722457886e-01
-1.515436321496963501e-01 2.462882995605468750e-01 -3.524343371391296387e-01 5.855569243431091309e-01 8.760590106248855591e-02 6.429488956928253174e-02 -5.852311253547668457e-01 3.081972301006317139e-01
2.057588100433349609e-01 -4.540539681911468506e-01 -6.000105142593383789e-01 3.081680834293365479e-01 -1.920115947723388672e-01 -1.170660853385925293e-01 -1.466521322727203369e-01 4.737492203712463379e-01
-7.960566133260726929e-02 5.122872814536094666e-02 -8.590187430381774902e-01 1.055697873234748840e-01 1.852312982082366943e-01 4.484449923038482666e-01 5.277922749519348145e-02 6.149315088987350464e-02
-1.390306204557418823e-01 -4.624490141868591309e-01 2.900396585464477539e-01 4.070814251899719238e-01 3.857751563191413879e-02 3.763504028320312500e-01 -3.304012119770050049e-01 5.144709348678588867e-01
-1.402404755353927612e-01 -5.326628684997558594e-01 -6.795076131820678711e-01 1.889791339635848999e-01 9.555286169052124023e-02 7.025936990976333618e-02 -1.390956640243530273e-01 4.071179032325744629e-01
-5.617347955703735352e-01 3.235786855220794678e-01 -1.755975186824798584e-01 3.265890777111053467e-01 1.746768355369567871e-01 5.357496738433837891e-01 -1.839972287416458130e-02 3.526719808578491211e-01
-4.546715691685676575e-02 -5.457470417022705078e-01 -5.286448597908020020e-01 5.213776826858520508e-01 -1.286900490522384644e-01 1.978297978639602661e-01 -2.849318981170654297e-01 -1.091282814741134644e-01
-2.464440315961837769e-01 1.475417800247669220e-02 2.574449181556701660e-01 5.689515471458435059e-01 -2.976560890674591064e-01 6.303135752677917480e-01 -2.362959086894989014e-01 -8.563748747110366821e-02
4.437724351882934570e-01 -3.760289847850799561e-01 -5.957401394844055176e-01 2.787082828581333160e-02 -1.401915960013866425e-02 6.195452436804771423e-02 -7.475887984037399292e-02 5.443908572196960449e-01
-6.004225611686706543e-01 2.269830852746963501e-01 -1.532804816961288452e-01 6.429631710052490234e-01 -1.247132197022438049e-01 3.584698438644409180e-01 -8.264490216970443726e-02 -1.381545793265104294e-02
-1.796358525753021240e-01 2.035371065139770508e-01 -3.277589380741119385e-02 3.003184869885444641e-02 -2.477135360240936279e-01 7.301917672157287598e-01 3.428445160388946533e-01 4.606985747814178467e-01
-4.107835888862609863e-01 2.595305070281028748e-02 -6.795263290405273438e-01 1.498778164386749268e-01 3.358940184116363525e-01 4.393499493598937988e-01 -1.337940245866775513e-01 1.503662616014480591e-01
-2.100137323141098022e-01 6.272920221090316772e-02 -2.219645865261554718e-02 4.697185754776000977e-01 -3.501697182655334473e-01 4.294607341289520264e-01 4.828635454177856445e-01 4.365989565849304199e-01
-3.289414644241333008e-01 -4.511646926403045654e-01 -4.507893621921539307e-01 6.891885399818420410e-01 -6.101162359118461609e-02 2.719146199524402618e-02 -6.720007210969924927e-02 -3.283892199397087097e-02
2.198849320411682129e-01 -1.178665310144424438e-01 -2.149801999330520630e-01 5.993731021881103516e-01 -4.220744222402572632e-02 -1.378695815801620483e-01 -4.308080673217773438e-01 5.708839297294616699e-01
2.433193176984786987e-01 -2.929126918315887451e-01 -4.270278215408325195e-01 7.141747325658798218e-02 -3.208769261837005615e-01 1.764955371618270874e-01 -4.245052635669708252e-01 5.943293571472167969e-01
4.233141839504241943e-01 -3.447631299495697021e-01 1.754800677299499512e-01 1.785987019538879395e-01 -8.480849862098693848e-02 7.089985013008117676e-01 -1.042310446500778198e-01 3.442636430263519287e-01
2.118402123451232910e-01 -1.983024924993515015e-01 -3.897793889045715332e-01 6.176743656396865845e-02 -6.327127814292907715e-01 5.856921076774597168e-01 7.395572215318679810e-02 1.059544906020164490e-01
1.558976918458938599e-01 2.810548543930053711e-01 -4.739137589931488037e-01 4.943675100803375244e-01 -3.861520886421203613e-01 1.567760109901428223e-01 -4.699291288852691650e-01 1.821673512458801270e-01
2.662766575813293457e-01 -5.530180931091308594e-01 2.500209808349609375e-01 3.667794764041900635e-01 -6.969064474105834961e-02 4.044458270072937012e-01 -2.368111312389373779e-01 4.491295218467712402e-01
-5.432311892509460449e-01 1.282420381903648376e-02 2.279682755470275879e-01 6.037483215332031250e-01 -7.540231943130493164e-02 5.030039548873901367e-01 -1.116778999567031860e-01 1.307033300399780273e-01
4.560774192214012146e-02 2.042665332555770874e-01 -6.942694783210754395e-01 6.013305112719535828e-02 -1.684525758028030396e-01 4.048461318016052246e-01 2.599084936082363129e-02 5.268934965133666992e-01
4.865462183952331543e-01 2.352714538574218750e-01 -1.792142726480960846e-02 3.059862256050109863e-01 -3.775325119495391846e-01 4.816835224628448486e-01 -9.048845618963241577e-02 4.808673858642578125e-01
-2.665832936763763428e-01 5.008069798350334167e-02 -4.829852283000946045e-01 -2.945439331233501434e-02 -1.501396745443344116e-01 2.875913977622985840e-01 -1.891593486070632935e-01 7.424628734588623047e-01
-9.470419585704803467e-02 1.556191891431808472e-01 6.237163767218589783e-02 5.453968048095703125e-01 -5.172429680824279785e-01 2.411339133977890015e-01 -2.937875986099243164e-01 5.034568905830383301e-01
-5.827039852738380432e-02 1.376277580857276917e-02 -5.716919898986816406e-01 -6.176878698170185089e-03 -5.165079236030578613e-02 2.249366492033004761e-01 -2.444881349802017212e-01 7.459937334060668945e-01
-5.001441240310668945e-01 -5.884992480278015137e-01 -1.262851208448410034e-01 6.012792587280273438e-01 -7.979581132531166077e-03 5.973457172513008118e-02 5.601710081100463867e-02 1.388165801763534546e-01
3.031316995620727539e-01 -1.589422672986984253e-01 -1.351312249898910522e-01 4.559760987758636475e-01 -5.487352609634399414e-02 9.058268368244171143e-02 -5.745649337768554688e-01 5.615447163581848145e-01
3.777473568916320801e-01 -1.546503305435180664e-01 -2.150034308433532715e-01 5.439601540565490723e-01 1.562461107969284058e-01 -5.765632912516593933e-02 -4.757629930973052979e-01 4.870150089263916016e-01
-6.441201567649841309e-01 3.231887221336364746e-01 -1.195751130580902100e-01 5.811709165573120117e-01 1.498434096574783325e-01 2.864342629909515381e-01 1.731623150408267975e-02 1.542821079492568970e-01
-4.140877127647399902e-01 -2.811266481876373291e-01 -5.024581551551818848e-01 -3.406930249184370041e-03 -2.486497461795806885e-01 5.792406797409057617e-01 -7.709437608718872070e-02 3.061591088771820068e-01
3.286435902118682861e-01 3.176957368850708008e-02 -6.710873842239379883e-01 9.414076060056686401e-02 -5.312255024909973145e-01 2.945914268493652344e-01 -1.012318208813667297e-01 2.291960120201110840e-01
4.068313911557197571e-02 -4.382084608078002930e-01 2.043080478906631470e-01 1.234704330563545227e-01 -2.929033245891332626e-03 5.359263420104980469e-01 -3.502925336360931396e-01 5.825814604759216309e-01
2.359805554151535034e-01 -8.067441172897815704e-03 7.796186208724975586e-02 2.436407804489135742e-01 -1.951229274272918701e-01 6.194019913673400879e-01 4.657964408397674561e-01 4.900113642215728760e-01
-3.553516268730163574e-01 -2.723707258701324463e-02 -6.634828448295593262e-01 2.268978953361511230e-01 -4.879415035247802734e-02 4.909342825412750244e-01 3.702695965766906738e-01 -2.818451076745986938e-02
2.222712710499763489e-02 9.306252002716064453e-02 -5.474768877029418945e-01 6.605837494134902954e-02 -1.524896770715713501e-01 5.205546617507934570e-01 -5.009542703628540039e-01 3.762516379356384277e-01
1.817549169063568115e-01 -1.679022312164306641e-01 -3.412941396236419678e-01 4.170505404472351074e-01 3.471150994300842285e-01 2.938826382160186768e-01 -5.820212960243225098e-01 3.205565512180328369e-01
-4.313147068023681641e-02 8.637318015098571777e-02 -5.884001255035400391e-01 -3.468751162290573120e-02 1.686553657054901123e-02 2.684333622455596924e-01 -1.264096498489379883e-01 7.449437975883483887e-01
8.798841387033462524e-02 -6.254303455352783203e-02 -2.291825562715530396e-01 6.314529180526733398e-01 3.594659268856048584e-02 6.090097427368164062e-01 4.798140004277229309e-02 -4.032392203807830811e-01
1.000627204775810242e-01 -4.902408421039581299e-01 2.302719950675964355e-01 6.592775583267211914e-01 2.276156693696975708e-01 4.197407662868499756e-01 2.596293762326240540e-02 1.825208514928817749e-01
9.993816167116165161e-02 2.671397663652896881e-02 -4.255974292755126953e-01 1.240684688091278076e-01 1.690128594636917114e-01 3.654479980468750000e-02 -2.412616163492202759e-01 8.394430875778198242e-01
4.459588825702667236e-01 3.068889118731021881e-02 -4.763041064143180847e-02 8.169149756431579590e-01 -1.060399040579795837e-01 2.685143947601318359e-01 1.493919640779495239e-01 1.577904671430587769e-01
-1.399691402912139893e-01 -6.258203834295272827e-02 -7.922209501266479492e-01 -1.032576337456703186e-01 7.751485705375671387e-02 3.205476105213165283e-01 -1.917630136013031006e-01 4.389576017856597900e-01
1.008664369583129883e-01 -3.184946477413177490e-01 2.408100068569183350e-01 5.066911578178405762e-01 -2.456243783235549927e-01 5.680330395698547363e-01 8.556240797042846680e-02 4.281916320323944092e-01
3.515731170773506165e-02 1.027503684163093567e-01 -2.590301930904388428e-01 6.882646083831787109e-01 -5.098178982734680176e-02 6.958370655775070190e-02 -6.378390789031982422e-01 1.819939315319061279e-01
2.356703132390975952e-01 2.313898801803588867e-01 -1.281985938549041748e-01 4.187609851360321045e-01 -2.223289571702480316e-02 4.037320613861083984e-01 -6.880835294723510742e-01 2.493387907743453979e-01
1.748904436826705933e-01 -8.736192435026168823e-02 -4.801174402236938477e-01 1.525406390428543091e-01 -2.005790770053863525e-01 3.298738300800323486e-01 -5.442654490470886230e-01 5.125682950019836426e-01
3.087327815592288971e-02 -6.162453293800354004e-01 -6.610554456710815430e-02 3.415251374244689941e-01 2.720346152782440186e-01 6.116335391998291016e-01 -2.239166796207427979e-01 6.472973152995109558e-03
3.936194777488708496e-01 -2.025311440229415894e-01 1.753814369440078735e-01 4.475117325782775879e-01 7.326551526784896851e-02 2.125357538461685181e-01 -2.560664713382720947e-01 6.759511828422546387e-01
-6.399651169776916504e-01 1.010729447007179260e-01 9.397386014461517334e-02 4.325459897518157959e-01 1.591001870110630989e-03 5.394209027290344238e-01 -1.919595748186111450e-01 2.376466542482376099e-01
-1.537924110889434814e-01 -7.605750113725662231e-02 -3.030354082584381104e-01 6.484904885292053223e-01 1.083173081278800964e-01 1.253832727670669556e-01 -6.251888275146484375e-01 1.996951997280120850e-01
-1.322592198848724365e-01 -4.451830685138702393e-01 3.096186220645904541e-01 4.115027785301208496e-01 -6.014272198081016541e-02 2.656688690185546875e-01 -2.172322869300842285e-01 6.306616663932800293e-01
3.044220209121704102e-01 -7.854530960321426392e-02 -3.650989532470703125e-01 9.246174246072769165e-02 4.088951349258422852e-01 3.493925034999847412e-01 -4.240045249462127686e-01 5.387590527534484863e-01
-2.483464330434799194e-01 -3.197984397411346436e-02 1.247545257210731506e-01 3.978726863861083984e-01 -2.622451782226562500e-01 2.254826724529266357e-01 -5.037844181060791016e-01 6.245167851448059082e-01
-1.679419875144958496e-01 2.502436041831970215e-01 -7.511870265007019043e-01 6.526061333715915680e-03 -1.508526355028152466e-01 4.541921317577362061e-01 -1.077826842665672302e-01 3.227770030498504639e-01
4.024690687656402588e-01 1.643619090318679810e-01 -5.220805481076240540e-02 4.498751759529113770e-01 -8.704423904418945312e-02 2.931678295135498047e-01 -4.004918634891510010e-01 5.932726860046386719e-01
2.667375802993774414e-01 -8.506169542670249939e-03 -1.497044712305068970e-01 3.032385706901550293e-01 5.048264861106872559e-01 4.629240930080413818e-01 -4.945923388004302979e-01 3.172437548637390137e-01
1.841603219509124756e-01 -1.732099205255508423e-01 2.962325513362884521e-01 1.997785121202468872e-01 -1.969254389405250549e-02 5.991161465644836426e-01 -3.755472600460052490e-01 5.550264716148376465e-01
-5.696726962924003601e-02 -2.119290083646774292e-01 -3.424979150295257568e-01 4.989002943038940430e-01 5.364342927932739258e-01 3.976754248142242432e-01 -3.712326586246490479e-01 4.374285042285919189e-02
-2.239421755075454712e-01 -7.479491084814071655e-02 -4.890176281332969666e-02 -7.876475155353546143e-02 -8.894781023263931274e-02 7.921786904335021973e-01 3.095920383930206299e-01 4.520557224750518799e-01
9.588249772787094116e-02 -5.816875025629997253e-02 -5.302536487579345703e-01 5.434354022145271301e-02 -8.174993842840194702e-02 1.788502931594848633e-01 -1.950045377016067505e-01 7.915829420089721680e-01
1.201869323849678040e-01 -3.295105323195457458e-02 -1.282270848751068115e-01 6.052136421203613281e-01 -8.873905241489410400e-02 -9.520518034696578979e-02 -2.556260526180267334e-01 7.207358479499816895e-01
-1.071128714829683304e-02 -5.437752008438110352e-01 -5.563078522682189941e-01 2.757862508296966553e-01 -3.975060209631919861e-02 5.149145722389221191e-01 -1.339798867702484131e-01 -1.843628287315368652e-01
1.723940670490264893e-01 3.572877496480941772e-02 8.247951418161392212e-02 1.927013993263244629e-01 -1.671747118234634399e-01 6.139934062957763672e-01 3.501770496368408203e-01 6.304823756217956543e-01
5.735116004943847656e-01 -3.113235533237457275e-01 3.270047903060913086e-02 4.476329982280731201e-01 1.655712909996509552e-02 4.119806289672851562e-01 1.439778208732604980e-01 4.265977144241333008e-01
3.726190924644470215e-01 -6.961701810359954834e-02 -1.355886310338973999e-01 8.149579763412475586e-01 1.313801407814025879e-01 2.822026312351226807e-01 2.387504875659942627e-01 1.409499645233154297e-01
3.228974938392639160e-01 -3.253129422664642334e-01 -1.672856211662292480e-01 2.974565327167510986e-01 2.419266253709793091e-01 5.849824547767639160e-01 4.576367437839508057e-01 2.515537142753601074e-01
-6.490124762058258057e-02 -4.324114322662353516e-01 7.991514867171645164e-04 2.844080328941345215e-01 -4.748084396123886108e-02 2.388499826192855835e-01 -5.118204951286315918e-01 6.376956701278686523e-01
-4.265242815017700195e-02 1.868099719285964966e-01 -1.660141795873641968e-01 2.750734388828277588e-01 1.417463738471269608e-02 5.294019579887390137e-01 6.161046624183654785e-01 4.472185373306274414e-01
2.228475958108901978e-01 -2.392247021198272705e-01 -6.919982433319091797e-01 2.903376817703247070e-01 8.454139530658721924e-02 8.899649605154991150e-03 -2.643694579601287842e-01 5.028272867202758789e-01
