# Supplementary material for: Where is your field going? A machine learning approach to study the relative motion of the domains of physics
Source: PLoS One. 2020 Jun 18;15(6):e0233997. doi: 10.1371/journal.pone.0233997 (PMC7302634; doi:10.1371/journal.pone.0233997)
Supplement: S14 Data — (ZIP) [file pone.0233997.s014.zip › 13/Pacs4Run_13_VS_500_embeddings1997-2001ED8.txt]

-2.449394613504409790e-01 -2.273198366165161133e-01 8.194667100906372070e-02 -1.475889235734939575e-01 -7.839863002300262451e-02 4.350184649229049683e-02 -2.638272345066070557e-01 -8.844144940376281738e-01
-1.338103115558624268e-01 7.261501252651214600e-02 7.046602666378021240e-02 5.304901003837585449e-01 3.007850050926208496e-01 9.986267983913421631e-02 -5.327743887901306152e-01 -5.533027648925781250e-01
-3.933227621018886566e-03 1.903956085443496704e-01 -5.658447146415710449e-01 -1.337677240371704102e-01 7.160010188817977905e-02 -2.580532431602478027e-01 -2.187423259019851685e-01 -7.114025354385375977e-01
3.605952560901641846e-01 1.384894549846649170e-01 2.465327978134155273e-01 2.219032347202301025e-01 2.487470060586929321e-01 -4.512436091899871826e-01 -2.324263751506805420e-01 -6.490411758422851562e-01
3.382170200347900391e-02 2.830179035663604736e-01 3.235747292637825012e-02 -2.236904017627239227e-02 -3.202364146709442139e-01 -1.649447679519653320e-01 -1.973554641008377075e-01 -8.651602864265441895e-01
-1.971149295568466187e-01 -2.911965250968933105e-01 1.573425680398941040e-01 5.014100670814514160e-01 -2.551304996013641357e-01 4.062172770500183105e-02 -5.165526866912841797e-01 -5.163459181785583496e-01
1.954879984259605408e-02 -2.066871672868728638e-01 -2.630096673965454102e-01 7.323566079139709473e-01 1.747538708150386810e-02 4.329240322113037109e-02 -7.655945373699069023e-04 -5.909296274185180664e-01
-3.821753896772861481e-03 -1.788605302572250366e-01 -3.104208111763000488e-01 3.467906117439270020e-01 -5.660980343818664551e-01 1.144871786236763000e-01 8.517700247466564178e-03 -6.463148593902587891e-01
8.772433549165725708e-02 9.547263383865356445e-02 -2.146116495132446289e-01 -1.883286535739898682e-01 3.799206614494323730e-01 -2.578047513961791992e-01 -6.149230599403381348e-01 -5.592228770256042480e-01
-2.307140380144119263e-01 1.337294429540634155e-01 -1.966698020696640015e-01 4.510752856731414795e-02 -4.863776564598083496e-01 3.034497611224651337e-02 -2.577769570052623749e-02 -8.062413930892944336e-01
8.825246989727020264e-02 -4.892124235630035400e-02 -3.450919985771179199e-01 5.490332245826721191e-01 -1.345894932746887207e-01 1.546737104654312134e-01 3.037270307540893555e-01 -6.595482230186462402e-01
7.857091724872589111e-02 -1.674974560737609863e-01 -9.421107172966003418e-02 4.412423670291900635e-01 2.477089166641235352e-01 6.970241069793701172e-01 -1.394714713096618652e-01 -4.422059357166290283e-01
2.774385511875152588e-01 -1.318903863430023193e-01 -7.881426252424716949e-03 7.395212054252624512e-01 1.502023916691541672e-02 8.230341970920562744e-02 9.924938529729843140e-02 -5.846615433692932129e-01
-8.644181489944458008e-02 -1.283464431762695312e-01 -4.133699536323547363e-01 8.377218618988990784e-03 -5.220099091529846191e-01 2.150620371103286743e-01 6.953538209199905396e-02 -6.939227581024169922e-01
-1.047957167029380798e-01 2.292988151311874390e-01 -2.422817349433898926e-01 4.827802479267120361e-01 9.679207205772399902e-02 4.326405003666877747e-02 -4.139545857906341553e-01 -6.797527670860290527e-01
-4.054075479507446289e-01 -5.171973109245300293e-01 -5.442446842789649963e-02 3.920657038688659668e-01 -3.118376731872558594e-01 1.109059061855077744e-02 1.829039007425308228e-01 -5.297684073448181152e-01
-5.341335013508796692e-02 -1.461293846368789673e-01 -5.175479650497436523e-01 -3.516519069671630859e-01 1.820085048675537109e-01 3.842502534389495850e-01 1.159892380237579346e-01 -6.245392560958862305e-01
1.616924554109573364e-01 -1.253442615270614624e-01 -3.606608510017395020e-01 -1.725413650274276733e-01 4.177003204822540283e-01 1.166297197341918945e-01 3.364052176475524902e-01 -7.050199508666992188e-01
-6.929662078619003296e-02 -3.672997355461120605e-01 -2.702948153018951416e-01 4.510368406772613525e-01 8.967712521553039551e-02 5.444750189781188965e-01 -3.891834914684295654e-01 -3.575419783592224121e-01
-3.134610354900360107e-01 1.058029308915138245e-01 1.812466233968734741e-01 7.445551455020904541e-02 1.690983176231384277e-01 -5.224450230598449707e-01 -1.728121489286422729e-01 -7.216280102729797363e-01
2.741744518280029297e-01 4.135284945368766785e-02 -4.548383653163909912e-01 -1.195503696799278259e-01 1.060092076659202576e-01 1.413211375474929810e-01 3.230100274085998535e-01 -7.525974512100219727e-01
1.024169102311134338e-01 -3.414401039481163025e-02 -5.462349653244018555e-01 5.101549029350280762e-01 2.941749095916748047e-01 7.897156476974487305e-02 -2.184345871210098267e-01 -5.377964973449707031e-01
-4.069589972496032715e-01 -3.543915450572967529e-01 -3.410672545433044434e-01 5.314366221427917480e-01 1.629854142665863037e-01 -2.209991067647933960e-01 -1.873018294572830200e-01 -4.467127025127410889e-01
-2.344182282686233521e-01 1.749704927206039429e-01 -3.578804135322570801e-01 4.942244291305541992e-01 1.780825406312942505e-01 1.463017910718917847e-01 -5.535082146525382996e-02 -6.970766186714172363e-01
-1.774529963731765747e-01 -3.310356140136718750e-01 -1.453461945056915283e-01 6.653205752372741699e-01 3.659428954124450684e-01 -7.312270253896713257e-02 -2.246682494878768921e-01 -4.532241523265838623e-01
-4.694906175136566162e-01 -9.168027900159358978e-03 2.060620635747909546e-01 3.992175757884979248e-01 3.683644235134124756e-01 -2.063200920820236206e-01 -2.428185939788818359e-01 -5.834698081016540527e-01
2.391769737005233765e-01 -7.681033611297607422e-01 -8.310843259096145630e-02 -3.020220696926116943e-01 1.074871867895126343e-01 -2.139002978801727295e-01 -1.186951920390129089e-01 -4.281263053417205811e-01
1.766511946916580200e-01 -2.197750359773635864e-01 -2.981171309947967529e-01 6.433990597724914551e-01 -1.418274343013763428e-01 1.263428628444671631e-01 1.026256084442138672e-01 -6.091368198394775391e-01
3.642543554306030273e-01 -1.223835721611976624e-01 1.199201419949531555e-01 -2.549080252647399902e-01 -1.387907713651657104e-01 -2.234719879925251007e-02 3.746166229248046875e-01 -7.828679084777832031e-01
4.626936912536621094e-01 -4.107838496565818787e-02 -4.622217714786529541e-01 3.533009067177772522e-02 1.206830590963363647e-01 8.376309275627136230e-02 2.239412367343902588e-01 -7.054076790809631348e-01
-2.735794484615325928e-01 -1.342691667377948761e-02 4.253863543272018433e-02 5.501323342323303223e-01 4.173685908317565918e-01 -2.682506442070007324e-01 -2.552424184978008270e-02 -6.113203167915344238e-01
4.036107957363128662e-01 1.106097847223281860e-01 -4.791103303432464600e-01 1.860726922750473022e-01 -1.182177662849426270e-01 -1.762014697305858135e-03 -4.365147352218627930e-01 -5.968002080917358398e-01
2.538026683032512665e-02 -3.575627803802490234e-01 -1.692946255207061768e-02 -2.084856778383255005e-01 3.094255626201629639e-01 4.855054914951324463e-01 3.722836375236511230e-01 -5.980776548385620117e-01
1.650500297546386719e-01 5.785723333247005939e-04 1.844611763954162598e-01 7.345756888389587402e-01 9.985032491385936737e-03 2.433460056781768799e-01 -1.156527549028396606e-01 -5.713477730751037598e-01
5.663951039314270020e-01 -6.590121388435363770e-01 -9.167579561471939087e-02 1.032697502523660660e-02 4.227496217936277390e-03 -1.353568490594625473e-02 -3.110545575618743896e-01 -3.734067082405090332e-01
-2.933930754661560059e-01 -8.291153609752655029e-02 -3.632247447967529297e-01 1.759496331214904785e-01 -4.805032908916473389e-02 6.646689772605895996e-01 -1.140782833099365234e-01 -5.357686877250671387e-01
-5.381630063056945801e-01 -2.519803047180175781e-01 5.468413233757019043e-02 4.016026556491851807e-01 3.856502771377563477e-01 1.691437810659408569e-01 1.025678664445877075e-01 -5.429138541221618652e-01
1.908152401447296143e-01 9.212128072977066040e-02 -1.827405691146850586e-01 -1.450330466032028198e-01 -9.421873092651367188e-02 -2.095034122467041016e-01 -7.295923233032226562e-01 -5.617834925651550293e-01
9.755492210388183594e-02 -2.254976928234100342e-01 -4.296358227729797363e-01 6.121180057525634766e-01 3.296058177947998047e-01 1.808782964944839478e-01 -1.440570801496505737e-01 -4.671712815761566162e-01
-5.411154031753540039e-02 -7.261433452367782593e-02 -6.014823317527770996e-01 2.688841819763183594e-01 9.105321764945983887e-02 4.644234180450439453e-01 -2.384457439184188843e-01 -5.261969566345214844e-01
4.053130745887756348e-01 -1.620030701160430908e-01 -4.234240353107452393e-01 -1.717178337275981903e-02 4.656457006931304932e-01 2.975351214408874512e-01 -5.317174270749092102e-02 -5.671977400779724121e-01
-3.076984919607639313e-02 -7.356589287519454956e-02 -3.203325569629669189e-01 6.634912490844726562e-01 3.199720382690429688e-01 1.164089143276214600e-01 -5.894190818071365356e-02 -5.756738185882568359e-01
-5.664895176887512207e-01 -1.803761720657348633e-01 -7.702796161174774170e-02 3.882172107696533203e-01 4.368841350078582764e-01 1.451626271009445190e-01 3.084964677691459656e-02 -5.263234376907348633e-01
-9.291559457778930664e-02 3.710278272628784180e-01 -2.236391305923461914e-01 3.271251618862152100e-01 1.072168126702308655e-01 1.226972788572311401e-01 -3.656101226806640625e-01 -7.324335575103759766e-01
-6.224578022956848145e-01 -3.985720574855804443e-01 2.035966329276561737e-02 3.496455848217010498e-01 2.512303888797760010e-01 1.995595544576644897e-01 -2.552884221076965332e-01 -4.036177098751068115e-01
-2.556103467941284180e-01 -2.636977434158325195e-01 -3.425203263759613037e-01 6.010139584541320801e-01 1.606660783290863037e-01 2.309155650436878204e-02 -3.956510126590728760e-01 -4.513339400291442871e-01
-3.581316471099853516e-01 -2.586972415447235107e-01 2.307168990373611450e-01 5.164443850517272949e-01 -1.901879757642745972e-01 5.720064789056777954e-02 -4.271549582481384277e-01 -5.128034949302673340e-01
1.243326216936111450e-01 -6.214225292205810547e-01 -4.899354279041290283e-01 -2.968578636646270752e-01 -7.241450250148773193e-02 1.625583022832870483e-01 -1.403120756149291992e-01 -4.678222239017486572e-01
-1.062282025814056396e-01 2.794457376003265381e-01 -5.952474847435951233e-02 4.927069544792175293e-01 1.033003851771354675e-01 2.007250785827636719e-01 -3.300499320030212402e-01 -7.102306485176086426e-01
-5.715606808662414551e-01 -4.231444895267486572e-01 5.077372118830680847e-02 3.671574294567108154e-01 -1.643101125955581665e-01 1.526732891798019409e-01 -1.468256674706935883e-02 -5.534997582435607910e-01
-3.990592062473297119e-02 -3.501355946063995361e-01 -2.490960210561752319e-01 -2.784448303282260895e-02 2.199347689747810364e-02 -3.331921994686126709e-01 -7.423774003982543945e-01 -3.877671658992767334e-01
-3.389325737953186035e-01 -5.363985300064086914e-01 2.560588531196117401e-02 6.216271519660949707e-01 -6.936562806367874146e-02 7.174191623926162720e-02 -1.062912195920944214e-01 -4.348206520080566406e-01
-5.585221052169799805e-01 -1.115071251988410950e-01 -1.389231830835342407e-01 4.109160602092742920e-01 4.390974044799804688e-01 1.185553893446922302e-01 -1.998851895332336426e-01 -4.905623495578765869e-01
-1.787537932395935059e-01 1.706786751747131348e-01 -4.703105688095092773e-01 9.312363713979721069e-02 4.842031002044677734e-02 5.458377003669738770e-01 -3.198831975460052490e-01 -5.535731315612792969e-01
5.200594663619995117e-02 -4.185390770435333252e-01 -3.598509132862091064e-01 2.849246859550476074e-01 2.833254039287567139e-01 -5.364717245101928711e-01 -2.179768085479736328e-01 -4.425569176673889160e-01
-4.063718616962432861e-01 -1.744436323642730713e-01 9.850274771451950073e-02 4.415070712566375732e-01 -1.018965914845466614e-01 5.219125375151634216e-02 -5.800850987434387207e-01 -5.001943111419677734e-01
-2.977559566497802734e-01 9.919955395162105560e-03 9.042243473231792450e-03 3.847080767154693604e-01 5.856381058692932129e-01 -2.462741285562515259e-01 -2.197140008211135864e-01 -5.579101443290710449e-01
2.935616998001933098e-03 -2.549020946025848389e-01 -5.715808868408203125e-01 6.406577676534652710e-02 -4.226610064506530762e-01 -2.693891339004039764e-02 -7.401435822248458862e-02 -6.475808620452880859e-01
-3.576231747865676880e-02 2.166722714900970459e-02 -3.861220777034759521e-01 -7.859743386507034302e-02 -5.322502851486206055e-01 -6.612044572830200195e-02 -7.683660089969635010e-02 -7.412269711494445801e-01
2.017625570297241211e-01 -5.400409549474716187e-02 7.442045211791992188e-02 -3.278263807296752930e-01 4.780196249485015869e-01 2.901223003864288330e-01 1.238378211855888367e-01 -7.178840637207031250e-01
2.968340814113616943e-01 3.219915032386779785e-01 -8.408704400062561035e-02 1.324086636304855347e-01 5.523642152547836304e-02 -3.387369215488433838e-01 -2.568844556808471680e-01 -7.744835615158081055e-01
-4.891287386417388916e-01 -6.621975451707839966e-02 1.353923827409744263e-01 3.757491707801818848e-01 4.830612540245056152e-01 -1.862114518880844116e-01 -2.161872386932373047e-01 -5.311212539672851562e-01
-2.737840116024017334e-01 9.671483933925628662e-02 5.476579442620277405e-02 5.511692166328430176e-01 1.613450348377227783e-01 7.677105069160461426e-02 -4.495918154716491699e-01 -6.122442483901977539e-01
3.961493670940399170e-01 -5.848883390426635742e-01 -1.036431863903999329e-01 -3.103452920913696289e-01 -2.306911647319793701e-01 1.381437927484512329e-01 -3.675307333469390869e-01 -4.318960309028625488e-01
5.354635119438171387e-01 -1.421751105226576328e-03 3.137739300727844238e-01 8.663337677717208862e-02 -1.292920410633087158e-01 1.073146611452102661e-01 2.322123497724533081e-01 -7.246805429458618164e-01
-8.145153522491455078e-02 -8.824197202920913696e-02 -4.147867262363433838e-01 -6.741119176149368286e-02 -5.519406795501708984e-01 2.343996427953243256e-02 1.046413928270339966e-02 -7.097108364105224609e-01
-3.055285215377807617e-01 -4.822552800178527832e-01 -2.559044659137725830e-01 5.906897187232971191e-01 2.993657886981964111e-01 1.794386655092239380e-02 -9.252205491065979004e-02 -4.014705121517181396e-01
-3.387363851070404053e-01 2.790114283561706543e-01 -1.378832906484603882e-01 4.483924210071563721e-01 2.159522473812103271e-01 1.101095005869865417e-01 -1.163008138537406921e-01 -7.176750898361206055e-01
-2.369900345802307129e-01 2.014279812574386597e-01 -2.121400982141494751e-01 4.800483584403991699e-01 2.575550675392150879e-01 1.444692909717559814e-01 -2.488313466310501099e-01 -6.918740272521972656e-01
-1.070016529411077499e-02 -1.086995601654052734e-01 -4.256421029567718506e-01 2.194485664367675781e-01 -5.423011779785156250e-01 1.452726498246192932e-02 9.672987461090087891e-02 -6.745982170104980469e-01
1.916210651397705078e-01 -2.874710857868194580e-01 -1.782327890396118164e-01 -5.117508769035339355e-01 3.997558355331420898e-01 8.979164063930511475e-02 -2.401022240519523621e-02 -6.469483375549316406e-01
-1.606740504503250122e-01 -8.536961674690246582e-02 -2.986490428447723389e-01 5.714153647422790527e-01 4.106525182723999023e-01 7.146521657705307007e-02 -3.385982513427734375e-01 -5.126379132270812988e-01
4.750835299491882324e-01 -3.258196711540222168e-01 2.866731882095336914e-01 8.691467344760894775e-03 5.036444067955017090e-01 2.203612625598907471e-01 1.651795506477355957e-01 -5.063389539718627930e-01
3.522664308547973633e-01 7.803051918745040894e-02 -1.337130963802337646e-01 -4.752355068922042847e-02 8.733067661523818970e-02 3.362990915775299072e-01 3.069344162940979004e-01 -7.967116832733154297e-01
-2.191640287637710571e-01 -1.760735660791397095e-01 -2.764670550823211670e-01 1.196766570210456848e-01 -5.209242701530456543e-01 -1.496155261993408203e-01 -4.041709005832672119e-01 -6.108254790306091309e-01
-3.869847357273101807e-01 7.108289748430252075e-02 6.570719182491302490e-02 3.029023408889770508e-01 5.425203442573547363e-01 -2.056552916765213013e-01 -2.154627591371536255e-01 -6.050422787666320801e-01
-2.755253911018371582e-01 -6.723697781562805176e-01 2.456337027251720428e-02 2.885432243347167969e-01 -3.673312366008758545e-01 -1.044016797095537186e-03 1.831662952899932861e-01 -4.686799049377441406e-01
-2.615574598312377930e-01 -2.923831939697265625e-01 4.782357811927795410e-01 -4.689419567584991455e-01 7.317162305116653442e-02 -1.434983164072036743e-01 -2.243672013282775879e-01 -5.667427778244018555e-01
3.613589406013488770e-01 -7.497020363807678223e-01 -9.993617236614227295e-02 1.133203692734241486e-02 3.385805711150169373e-02 -2.600506246089935303e-01 1.440403163433074951e-01 -4.557746648788452148e-01
-2.872386574745178223e-01 -4.998937249183654785e-01 2.831944227218627930e-01 2.186060696840286255e-01 -4.196892380714416504e-01 -1.047901734709739685e-01 1.191034018993377686e-01 -5.816414952278137207e-01
6.489477306604385376e-02 -2.848721444606781006e-01 -1.235790178179740906e-01 -2.447731196880340576e-01 4.940862357616424561e-01 1.721247434616088867e-01 3.725531995296478271e-01 -6.533809900283813477e-01
2.564569376409053802e-02 -2.770849764347076416e-01 6.654321551322937012e-01 3.645320236682891846e-01 -1.828838139772415161e-01 -3.817460685968399048e-02 2.337508052587509155e-01 -5.072862505912780762e-01
-3.014549314975738525e-01 -7.307842373847961426e-02 4.280440807342529297e-01 -1.315144151449203491e-01 -4.078028202056884766e-01 5.040072370320558548e-03 -2.355875968933105469e-01 -6.938563585281372070e-01
1.795078814029693604e-01 -3.007371127605438232e-01 -4.337855577468872070e-01 -1.419866830110549927e-01 4.951278865337371826e-01 3.272267580032348633e-01 5.927046015858650208e-02 -5.596982240676879883e-01
-8.980099856853485107e-02 -1.576047837734222412e-01 -1.094777584075927734e-01 -1.224649325013160706e-01 -4.958133101463317871e-01 -4.069070219993591309e-01 9.503415226936340332e-02 -7.208869457244873047e-01
3.966167569160461426e-01 9.208204597234725952e-02 1.400304138660430908e-01 -1.780215650796890259e-01 -1.266133338212966919e-01 3.322449624538421631e-01 6.580086797475814819e-02 -8.075695633888244629e-01
3.213709890842437744e-01 -3.442714512348175049e-01 -2.409323602914810181e-01 -2.766067385673522949e-01 5.530543923377990723e-01 1.298065930604934692e-01 -2.014775425195693970e-01 -5.294581055641174316e-01
3.694188892841339111e-01 -2.832654118537902832e-01 -4.639071822166442871e-01 -3.884204924106597900e-01 5.264466628432273865e-02 1.726892441511154175e-01 -1.713180840015411377e-01 -5.960428714752197266e-01
-5.079928636550903320e-01 -2.185202091932296753e-01 1.684165745973587036e-01 3.644015491008758545e-01 -1.672225594520568848e-01 1.297444552183151245e-01 -3.180361390113830566e-01 -6.221701502799987793e-01
-2.177850157022476196e-01 -2.957130968570709229e-01 -3.927482664585113525e-01 5.412752628326416016e-01 1.588588766753673553e-02 1.751561313867568970e-01 2.854097783565521240e-01 -5.527228713035583496e-01
-3.484580814838409424e-01 6.567900627851486206e-02 -9.808056056499481201e-02 5.920701026916503906e-01 2.518649101257324219e-01 6.444181501865386963e-02 -5.752812325954437256e-02 -6.657313108444213867e-01
-2.983614206314086914e-01 1.874148696660995483e-01 2.696346640586853027e-01 1.838662922382354736e-01 3.055843710899353027e-01 -3.598207235336303711e-01 -6.321575492620468140e-03 -7.392252087593078613e-01
9.715120494365692139e-02 -4.712398648262023926e-01 -5.826666951179504395e-01 -2.097762525081634521e-01 3.271826803684234619e-01 2.426703125238418579e-01 -1.041395813226699829e-01 -4.562956094741821289e-01
-2.263681292533874512e-01 -3.864091038703918457e-01 5.563703179359436035e-02 3.457907140254974365e-01 -3.770648539066314697e-01 -2.190026193857192993e-01 -5.202120542526245117e-01 -4.647773802280426025e-01
-1.420859545469284058e-01 -3.398081064224243164e-01 2.405470609664916992e-01 -5.118433833122253418e-01 -3.348087519407272339e-02 -2.950629591941833496e-01 -3.527534902095794678e-01 -5.760881304740905762e-01
-5.965622067451477051e-01 -3.635049760341644287e-01 1.449325084686279297e-01 2.041323781013488770e-01 -1.106662601232528687e-01 3.855743408203125000e-01 -4.272231832146644592e-02 -5.353154540061950684e-01
1.424554139375686646e-01 -4.782710075378417969e-01 -3.988398909568786621e-01 -2.182976156473159790e-01 4.600809812545776367e-01 2.829993367195129395e-01 -1.767132803797721863e-02 -5.021561980247497559e-01
-3.852574825286865234e-01 1.715642660856246948e-01 -4.021377861499786377e-01 -4.244062304496765137e-02 -3.430312275886535645e-01 1.277368068695068359e-01 -1.748170107603073120e-01 -7.029070258140563965e-01
-1.092958971858024597e-01 1.475552190095186234e-02 -1.098578944802284241e-01 6.200630664825439453e-01 4.422367811203002930e-01 -8.214685320854187012e-02 -1.455413401126861572e-01 -6.064535975456237793e-01
-1.093741729855537415e-01 -4.507170617580413818e-02 1.864888966083526611e-01 -2.574150860309600830e-01 -5.011358857154846191e-01 1.038639098405838013e-01 -3.872749507427215576e-01 -6.877926588058471680e-01
-8.708844333887100220e-02 4.589935392141342163e-02 -2.067337185144424438e-01 3.772907853126525879e-01 6.782332900911569595e-03 6.112806797027587891e-01 -3.099238276481628418e-01 -5.791881084442138672e-01
1.260323673486709595e-01 -3.422616124153137207e-01 -6.387850642204284668e-02 7.647176384925842285e-01 6.102471053600311279e-02 1.599276810884475708e-01 2.485960535705089569e-02 -4.981770217418670654e-01
2.047516256570816040e-01 -3.687950968742370605e-01 -3.105230033397674561e-01 -2.498140484094619751e-01 5.143215060234069824e-01 1.482741236686706543e-01 1.342393010854721069e-01 -5.989186167716979980e-01
1.953397393226623535e-01 -1.623354554176330566e-01 -2.918173670768737793e-01 6.815969347953796387e-01 2.401764094829559326e-01 1.875119805335998535e-01 -5.096054077148437500e-02 -5.388091206550598145e-01
6.112986430525779724e-02 -9.903544187545776367e-02 -5.924605727195739746e-01 -1.199629604816436768e-01 2.862813174724578857e-01 6.713251769542694092e-02 9.592020511627197266e-02 -7.248379588127136230e-01
1.628695726394653320e-01 2.083562165498733521e-01 1.984158754348754883e-01 -1.090543121099472046e-01 1.744284629821777344e-01 3.696069419384002686e-01 2.461378127336502075e-01 -8.069578409194946289e-01
-1.156023517251014709e-02 -3.545830845832824707e-01 -2.828578948974609375e-01 5.747895240783691406e-01 1.418790221214294434e-01 4.767736494541168213e-01 -2.955291271209716797e-01 -3.591176271438598633e-01
-9.045071154832839966e-02 -5.044944882392883301e-01 -1.900908499956130981e-01 3.462288081645965576e-01 7.991389930248260498e-02 -3.610043525695800781e-01 -5.308316946029663086e-01 -4.034877121448516846e-01
-4.607057869434356689e-01 -9.956705383956432343e-03 2.655259072780609131e-01 1.978621035814285278e-01 2.725004851818084717e-01 -4.301625788211822510e-01 7.865526713430881500e-04 -6.470708250999450684e-01
-3.305337429046630859e-01 -2.487104982137680054e-01 3.152734339237213135e-01 4.688927233219146729e-01 -1.613684445619583130e-01 1.184983178973197937e-01 -4.833384752273559570e-01 -4.857317805290222168e-01
3.882156610488891602e-01 -6.510744094848632812e-01 -1.438111215829849243e-01 -1.902894377708435059e-01 1.773538589477539062e-01 3.012725710868835449e-01 -3.052651882171630859e-01 -3.912706375122070312e-01
-1.898292452096939087e-01 -4.738480448722839355e-01 -2.242366373538970947e-01 6.106618046760559082e-01 -6.465923786163330078e-02 1.713974773883819580e-01 1.466209143400192261e-01 -5.110651254653930664e-01
2.481134086847305298e-01 -3.049540817737579346e-01 -2.536117732524871826e-01 -9.000895172357559204e-02 6.254284381866455078e-01 7.514474913477897644e-03 1.587953567504882812e-01 -5.971508026123046875e-01
-2.122672945261001587e-01 -2.640262246131896973e-01 -2.174036502838134766e-01 3.941888213157653809e-01 1.161207258701324463e-01 6.628748178482055664e-01 -1.649181991815567017e-01 -4.499982893466949463e-01
-2.691998779773712158e-01 -3.857172429561614990e-01 5.771454796195030212e-02 5.172458291053771973e-01 7.067736238241195679e-02 -2.875109314918518066e-01 -4.521633982658386230e-01 -4.645104110240936279e-01
-2.454131543636322021e-01 7.217078655958175659e-02 4.701519906520843506e-01 -1.096428837627172470e-02 -3.881338536739349365e-01 -3.311301022768020630e-02 -1.781674921512603760e-01 -7.279510498046875000e-01
-2.176728546619415283e-01 -6.529014110565185547e-01 1.568335294723510742e-01 2.752182185649871826e-01 -3.461142778396606445e-01 -1.594261229038238525e-01 1.527494788169860840e-01 -5.073976516723632812e-01
-2.131430357694625854e-01 -3.855977058410644531e-01 3.701038956642150879e-01 3.001462817192077637e-01 -4.832935929298400879e-01 -3.274432197213172913e-02 -2.890125215053558350e-01 -5.105356574058532715e-01
-2.815239727497100830e-01 -4.685730859637260437e-02 -1.983151137828826904e-01 5.760682821273803711e-01 4.385082721710205078e-01 1.129499301314353943e-01 2.361273951828479767e-02 -5.846027731895446777e-01
-3.869942128658294678e-01 -6.888378262519836426e-01 -6.210137531161308289e-02 4.864076375961303711e-01 8.421217650175094604e-02 1.145594194531440735e-01 5.111316218972206116e-02 -3.353518843650817871e-01
-1.516616046428680420e-01 -2.535028755664825439e-01 -5.175592750310897827e-02 5.719852074980735779e-02 1.775875389575958252e-01 -6.270384192466735840e-01 -5.025894641876220703e-01 -4.790344536304473877e-01
1.802404075860977173e-01 -5.459566041827201843e-02 4.755218327045440674e-02 7.128447890281677246e-01 -1.650094389915466309e-01 1.725988648831844330e-02 8.664054423570632935e-02 -6.473724842071533203e-01
7.518787682056427002e-02 -6.288561224937438965e-02 -4.761125147342681885e-01 -2.782467007637023926e-01 3.540755808353424072e-01 -2.785012423992156982e-01 1.101903840899467468e-01 -6.864500045776367188e-01
-3.479133248329162598e-01 -6.619913578033447266e-01 6.756463646888732910e-02 4.378264546394348145e-01 2.432895600795745850e-01 1.600946038961410522e-01 1.929524987936019897e-01 -3.498801290988922119e-01
4.706042706966400146e-01 -2.202223986387252808e-02 -7.606644183397293091e-02 2.049986720085144043e-01 -3.110823035240173340e-01 1.336951702833175659e-01 -6.345557570457458496e-01 -4.614415764808654785e-01
5.545291900634765625e-01 -1.674857735633850098e-01 1.784518957138061523e-01 -2.957205176353454590e-01 5.029342323541641235e-02 2.914765477180480957e-01 -1.415314972400665283e-01 -6.615369915962219238e-01
-3.276503086090087891e-01 -3.196272552013397217e-01 -1.063743233680725098e-01 2.199818938970565796e-01 1.499759852886199951e-01 -4.796664044260978699e-02 -7.710949182510375977e-01 -3.337591290473937988e-01
-2.253622561693191528e-01 1.418215781450271606e-01 3.028351068496704102e-01 -9.345234930515289307e-02 1.978557407855987549e-01 -3.824616372585296631e-01 -4.249421954154968262e-01 -6.801882982254028320e-01
2.472049742937088013e-01 -3.928169310092926025e-01 -4.358096718788146973e-01 -3.606031537055969238e-01 3.020885288715362549e-01 1.266065686941146851e-01 -1.391395479440689087e-01 -5.813546776771545410e-01
1.245312392711639404e-01 -2.288270443677902222e-01 3.084109723567962646e-01 -3.893115520477294922e-01 1.515166163444519043e-01 5.090548992156982422e-01 7.408866286277770996e-02 -6.307662129402160645e-01
-6.967321634292602539e-01 -3.304696083068847656e-01 -1.709788590669631958e-01 2.417474687099456787e-01 -9.686249494552612305e-02 1.347571760416030884e-01 -2.302705049514770508e-01 -4.869416058063507080e-01
1.272356063127517700e-01 -3.222227990627288818e-01 -3.303672373294830322e-01 -1.612933278083801270e-01 5.884366035461425781e-01 6.731161382049322128e-03 1.956427246332168579e-01 -6.002055406570434570e-01
-9.819379448890686035e-02 -3.580507934093475342e-01 2.724635601043701172e-02 2.236119359731674194e-01 -3.852929174900054932e-01 -4.859371781349182129e-01 1.307661384344100952e-01 -6.400997042655944824e-01
-3.919196426868438721e-01 1.443156749010086060e-01 2.831296026706695557e-01 -8.589916676282882690e-02 2.511449754238128662e-01 -1.036514863371849060e-01 2.074123769998550415e-01 -7.881583571434020996e-01
1.977183520793914795e-01 -9.117265939712524414e-01 -2.937898598611354828e-02 -5.047532729804515839e-03 -5.378385633230209351e-02 6.999172270298004150e-02 -5.782481655478477478e-02 -3.429842889308929443e-01
-4.240340292453765869e-01 -9.083370119333267212e-02 -2.736743986606597900e-01 5.429053306579589844e-01 2.302192896604537964e-01 -8.952425420284271240e-02 -3.075408190488815308e-02 -6.167165637016296387e-01
-1.955028027296066284e-01 -5.413850545883178711e-01 2.006463855504989624e-01 3.575811088085174561e-01 -4.350812137126922607e-01 -2.520957589149475098e-02 -3.508714437484741211e-01 -4.330309629440307617e-01
2.301582694053649902e-02 -3.576983511447906494e-01 -2.116740942001342773e-01 -1.324135959148406982e-01 2.061399519443511963e-01 -4.219012856483459473e-01 -6.310085654258728027e-01 -4.364821910858154297e-01
3.538996279239654541e-01 -6.489782929420471191e-01 -3.954809904098510742e-01 -1.043833345174789429e-01 1.434210538864135742e-01 2.361149638891220093e-01 -1.552595198154449463e-01 -4.311102926731109619e-01
4.017993807792663574e-01 9.185151010751724243e-02 3.982122838497161865e-01 -2.579925060272216797e-01 3.187621384859085083e-02 2.402909696102142334e-01 -1.460029184818267822e-01 -7.245100736618041992e-01
1.448957473039627075e-01 8.098441362380981445e-02 -5.755631625652313232e-02 -1.829202324151992798e-01 -1.402787677943706512e-02 3.999359607696533203e-01 3.078092038631439209e-01 -8.250953555107116699e-01
-2.870097458362579346e-01 -2.359831035137176514e-01 2.648376822471618652e-01 -4.851828813552856445e-01 2.826522588729858398e-01 -6.307793408632278442e-02 -4.662985205650329590e-01 -5.050646662712097168e-01
-3.450350761413574219e-01 -3.105863630771636963e-01 1.579228043556213379e-01 4.544470012187957764e-01 -3.690564930438995361e-01 1.706597059965133667e-01 -3.389914929866790771e-01 -5.222861170768737793e-01
4.860118329524993896e-01 -4.751789569854736328e-02 4.179743826389312744e-01 -3.565555065870285034e-02 -9.181902557611465454e-02 3.405211865901947021e-01 -4.123277589678764343e-02 -6.778459548950195312e-01
3.006904125213623047e-01 3.158683776855468750e-01 8.564022183418273926e-02 -5.552142858505249023e-02 8.212164044380187988e-02 2.457068860530853271e-01 1.262890845537185669e-01 -8.463634252548217773e-01
-3.974893093109130859e-01 -2.111654579639434814e-01 2.752603590488433838e-01 4.891004264354705811e-01 7.610276341438293457e-02 -1.649447530508041382e-01 2.956660687923431396e-01 -6.016703248023986816e-01
3.056840002536773682e-01 -4.913498461246490479e-01 -4.844084680080413818e-01 -1.661980599164962769e-01 -1.220123469829559326e-01 3.619143664836883545e-01 1.518604811280965805e-02 -5.067145228385925293e-01
-1.807977706193923950e-01 3.887700662016868591e-02 -3.975953161716461182e-01 2.108717858791351318e-01 -8.883109688758850098e-02 5.884697437286376953e-01 -2.182368636131286621e-01 -6.011961102485656738e-01
4.454447329044342041e-02 -3.038952350616455078e-01 -2.173091843724250793e-02 -1.800276488065719604e-01 3.797895908355712891e-01 -5.997133851051330566e-01 -3.170893788337707520e-01 -5.180147886276245117e-01
-2.434051632881164551e-01 -3.512322902679443359e-01 8.245894312858581543e-02 5.361171960830688477e-01 -1.307121515274047852e-01 5.417721718549728394e-02 -5.752630829811096191e-01 -4.149943590164184570e-01
2.959054112434387207e-01 3.168795406818389893e-01 -4.799422621726989746e-02 -1.341937631368637085e-01 4.148279130458831787e-02 3.091129958629608154e-01 7.305985689163208008e-02 -8.301244378089904785e-01
1.363297849893569946e-01 2.078134119510650635e-01 -2.299574613571166992e-01 1.040858551859855652e-01 -1.134367138147354126e-01 -4.766947031021118164e-01 1.018160507082939148e-01 -7.899627685546875000e-01
4.452026486396789551e-01 -1.910992711782455444e-01 2.160718441009521484e-01 -4.441848695278167725e-01 -5.602025240659713745e-02 2.430656552314758301e-01 -2.283390313386917114e-01 -6.379110813140869141e-01
5.062921047210693359e-01 1.137019228190183640e-02 3.258646726608276367e-01 -1.175919100642204285e-01 -7.513589411973953247e-02 2.708867490291595459e-01 -1.250041276216506958e-02 -7.377954721450805664e-01
-3.038715124130249023e-01 -4.146414101123809814e-01 5.773109197616577148e-02 2.825226187705993652e-01 -5.347097516059875488e-01 1.011923551559448242e-01 3.232967481017112732e-02 -5.961400270462036133e-01
-2.833646535873413086e-01 -1.211691424250602722e-01 3.485006988048553467e-01 5.611521601676940918e-01 4.279488697648048401e-03 6.363744288682937622e-02 -4.393060803413391113e-01 -5.211719274520874023e-01
-1.151286531239748001e-02 1.455497592687606812e-01 -1.041062995791435242e-01 4.593119621276855469e-01 5.624312758445739746e-01 -2.347341366112232208e-02 -3.405811786651611328e-01 -5.692114233970642090e-01
-1.798989251255989075e-02 -1.403040904551744461e-02 -3.621422946453094482e-01 1.044594869017601013e-01 -5.325781702995300293e-01 -2.936607412993907928e-02 6.363043189048767090e-02 -7.542347908020019531e-01
-3.911628127098083496e-01 -6.004986763000488281e-01 -1.167789548635482788e-01 5.671353936195373535e-01 2.601310424506664276e-02 2.561879903078079224e-02 -7.371334731578826904e-02 -3.799298107624053955e-01
1.421676129102706909e-01 -8.343640565872192383e-01 -1.383022516965866089e-01 -1.155882999300956726e-01 6.605362892150878906e-02 3.701774477958679199e-01 -8.952293545007705688e-02 -3.189483880996704102e-01
9.734897315502166748e-02 -2.687488496303558350e-01 -3.291997611522674561e-01 6.636396050453186035e-01 3.954690694808959961e-01 2.982454560697078705e-02 -1.679766178131103516e-01 -4.289590418338775635e-01
-3.654343187808990479e-01 -2.023493498563766479e-01 1.939561367034912109e-01 -7.830557227134704590e-02 -5.222381353378295898e-01 2.698781490325927734e-01 -2.190842330455780029e-01 -6.230545043945312500e-01
-3.568084537982940674e-01 -1.509891599416732788e-01 1.476899236440658569e-01 4.944749176502227783e-01 5.022757053375244141e-01 -1.808851510286331177e-01 -1.223445460200309753e-01 -5.325447320938110352e-01
1.665460467338562012e-01 -4.043730795383453369e-01 -2.740982472896575928e-01 9.126502275466918945e-02 4.705946743488311768e-01 -5.492537617683410645e-01 8.958090841770172119e-02 -4.405925869941711426e-01
-3.297095298767089844e-01 -2.411104589700698853e-01 1.949319690465927124e-01 4.741308093070983887e-01 8.582602441310882568e-02 -1.184750273823738098e-01 3.996316194534301758e-01 -6.238998174667358398e-01
-5.399323701858520508e-01 -3.203047215938568115e-01 2.857874333858489990e-01 3.394885063171386719e-01 2.232130244374275208e-02 3.938710093498229980e-01 -1.738507449626922607e-01 -4.723287820816040039e-01
-2.174402922391891479e-01 -1.222585290670394897e-01 -1.336679309606552124e-01 3.457012474536895752e-01 -5.404070392251014709e-02 6.700925827026367188e-01 -3.350014686584472656e-01 -4.860305488109588623e-01
-3.326324820518493652e-01 -4.682667553424835205e-01 1.722588203847408295e-02 5.730434656143188477e-01 1.259812861680984497e-01 5.036067962646484375e-02 -4.063806235790252686e-01 -3.973078727722167969e-01
-4.413268864154815674e-01 -1.480421125888824463e-01 -2.910665273666381836e-01 5.152031779289245605e-01 3.351958692073822021e-01 7.608038932085037231e-02 6.152412295341491699e-02 -5.578801631927490234e-01
-2.497756779193878174e-01 1.087590493261814117e-02 1.481217890977859497e-01 -3.133486956357955933e-02 -4.948499798774719238e-01 -1.867234706878662109e-01 -3.436101377010345459e-01 -7.188615202903747559e-01
2.560062408447265625e-01 -1.902626305818557739e-01 -6.226834282279014587e-02 -3.056458830833435059e-01 5.733917355537414551e-01 2.040209174156188965e-01 1.136544719338417053e-02 -6.560734510421752930e-01
-3.217595815658569336e-01 -5.345156192779541016e-01 7.246927171945571899e-02 4.253771603107452393e-01 -3.363563120365142822e-01 3.384903073310852051e-01 -4.216929525136947632e-02 -4.416750669479370117e-01
2.873947098851203918e-02 -2.977134883403778076e-01 -2.980208396911621094e-01 -1.007460132241249084e-01 2.313537150621414185e-01 -2.762436866760253906e-01 -7.258979678153991699e-01 -3.934608399868011475e-01
1.014433205127716064e-01 -4.203267395496368408e-01 -3.070283913984894753e-03 -1.332633495330810547e-01 3.796758651733398438e-01 -6.184962987899780273e-01 -2.658012509346008301e-01 -4.448868036270141602e-01
1.211845427751541138e-01 -2.809553742408752441e-01 -4.414244890213012695e-01 -2.631670534610748291e-01 4.715658724308013916e-01 2.651603221893310547e-01 -1.265595704317092896e-01 -5.775502920150756836e-01
-5.225157737731933594e-01 -4.208275675773620605e-01 7.447850704193115234e-02 -3.624954819679260254e-01 3.452064394950866699e-01 -2.312914133071899414e-01 7.589345425367355347e-02 -4.842605292797088623e-01
-3.103860914707183838e-01 -1.838800311088562012e-01 3.202291727066040039e-01 5.220127701759338379e-01 -1.592027954757213593e-02 5.561263300478458405e-03 3.335292339324951172e-01 -6.190948486328125000e-01
2.928016781806945801e-01 -5.921955108642578125e-01 -1.359551995992660522e-01 -3.427874445915222168e-01 3.286995589733123779e-01 2.751131951808929443e-01 -1.927303373813629150e-01 -4.546524882316589355e-01
2.602835893630981445e-01 -2.992435097694396973e-01 -1.414269506931304932e-01 -3.364419341087341309e-01 5.796985030174255371e-01 2.149282693862915039e-01 -1.284854263067245483e-01 -5.574569106101989746e-01
6.207682564854621887e-02 1.098899245262145996e-01 -2.896458208560943604e-01 1.489973813295364380e-01 -2.096014767885208130e-01 -2.564959824085235596e-01 1.118885278701782227e-01 -8.693294525146484375e-01
-6.880216300487518311e-02 1.724311262369155884e-01 -3.985175788402557373e-01 -1.914668530225753784e-01 -1.906616389751434326e-01 -5.229255557060241699e-02 1.598844826221466064e-01 -8.398860096931457520e-01
2.967177331447601318e-01 -6.344250440597534180e-01 -4.114556610584259033e-01 -1.162415668368339539e-01 3.091964721679687500e-01 8.059941232204437256e-02 -2.898667156696319580e-01 -3.748788237571716309e-01
-2.023797631263732910e-01 2.912737131118774414e-01 6.539192050695419312e-02 4.078158438205718994e-01 1.303989887237548828e-01 1.208348106592893600e-02 -3.982557952404022217e-01 -7.265362739562988281e-01
-2.049712836742401123e-01 -4.892218112945556641e-01 2.346010506153106689e-01 3.475490808486938477e-01 -4.021961688995361328e-01 -1.370134949684143066e-01 1.348220258951187134e-01 -5.866083502769470215e-01
-6.056991219520568848e-01 -3.337143659591674805e-01 -5.552591755986213684e-02 2.290215939283370972e-01 2.539196908473968506e-01 2.160277962684631348e-01 -4.857277870178222656e-01 -3.451876640319824219e-01
-1.972127556800842285e-01 -4.411754310131072998e-01 -2.141543328762054443e-01 -9.138634055852890015e-02 1.545230597257614136e-01 -2.229691892862319946e-01 -7.357152104377746582e-01 -3.120710253715515137e-01
2.224501371383666992e-01 1.239218786358833313e-01 8.941464871168136597e-02 -1.571394652128219604e-01 2.171480804681777954e-01 3.076071143150329590e-01 2.534475028514862061e-01 -8.345422148704528809e-01
-1.999095380306243896e-01 3.463869094848632812e-01 4.212799370288848877e-01 -7.304342091083526611e-02 -7.103455252945423126e-03 2.282063476741313934e-02 -1.309605091810226440e-01 -7.996988296508789062e-01
-2.567021250724792480e-01 -4.016233086585998535e-01 3.673169016838073730e-01 -3.570080697536468506e-01 9.697733819484710693e-02 -3.232819139957427979e-01 -4.389369785785675049e-01 -4.514919519424438477e-01
3.274575248360633850e-02 -4.499606490135192871e-01 -3.536806255578994751e-02 1.977358460426330566e-01 2.604143321514129639e-01 -6.023951768875122070e-01 -3.675602376461029053e-01 -4.362530708312988281e-01
-2.240377068519592285e-01 -3.494414389133453369e-01 3.461733460426330566e-01 -5.569632053375244141e-01 2.583269588649272919e-02 -1.429244577884674072e-01 -3.050607740879058838e-01 -5.324442386627197266e-01
2.407692223787307739e-01 -8.992971777915954590e-01 -9.796699509024620056e-03 4.138878546655178070e-03 -4.348202794790267944e-02 6.236909329891204834e-02 -3.171821683645248413e-02 -3.555210828781127930e-01
-5.899394154548645020e-01 -3.607042431831359863e-01 -1.697202026844024658e-01 -4.801158607006072998e-01 2.532400488853454590e-01 -7.097633089870214462e-03 3.303524106740951538e-02 -4.441571831703186035e-01
2.246387600898742676e-01 -4.517153501510620117e-01 -5.056827068328857422e-01 -2.838477790355682373e-01 -3.450366854667663574e-01 -9.004026651382446289e-02 -1.293553262948989868e-01 -5.150882601737976074e-01
-4.583567082881927490e-01 -4.715967178344726562e-01 2.565743625164031982e-01 3.695082664489746094e-01 1.945498436689376831e-01 3.057689964771270752e-01 2.215470671653747559e-01 -4.297807812690734863e-01
-5.120101571083068848e-01 -2.652561366558074951e-01 3.577855229377746582e-01 4.995938763022422791e-02 -3.435003757476806641e-01 1.285830438137054443e-01 1.255307197570800781e-01 -6.218473911285400391e-01
-4.005174636840820312e-01 -2.936818636953830719e-02 1.404730081558227539e-01 -1.104681491851806641e-01 -4.525323808193206787e-01 2.581677734851837158e-01 -3.431028500199317932e-02 -7.308721542358398438e-01
2.967505156993865967e-01 -1.078095063567161560e-01 -4.917357265949249268e-01 -1.706714928150177002e-01 4.690539538860321045e-01 1.669595837593078613e-01 -4.613518342375755310e-02 -6.159285306930541992e-01
9.952333569526672363e-02 -4.312872290611267090e-01 -5.122350454330444336e-01 -9.858173131942749023e-02 4.097080826759338379e-01 -2.839802205562591553e-01 -2.533060908317565918e-01 -4.683095514774322510e-01
-1.390279382467269897e-01 1.856873631477355957e-01 4.036243557929992676e-01 -6.871754676103591919e-02 1.675485223531723022e-01 -3.588897585868835449e-01 -2.929107546806335449e-01 -7.320420742034912109e-01
1.164509505033493042e-01 -2.797804772853851318e-01 1.910368800163269043e-01 -4.099453091621398926e-01 6.339787691831588745e-02 3.521332442760467529e-01 3.113677799701690674e-01 -6.918416619300842285e-01
3.311593830585479736e-01 -5.260039567947387695e-01 -1.608364731073379517e-01 -3.611914217472076416e-01 3.478809297084808350e-01 1.157206296920776367e-01 -3.608070015907287598e-01 -4.390120804309844971e-01
-1.007903441786766052e-01 -2.960768640041351318e-01 -2.865274250507354736e-01 6.152315139770507812e-01 3.928393125534057617e-01 2.440401315689086914e-01 -2.362343072891235352e-01 -4.145925343036651611e-01
-2.016095444560050964e-02 -3.928821086883544922e-01 -2.663927078247070312e-01 7.172825932502746582e-02 1.445438414812088013e-01 -3.753180801868438721e-01 -6.341539025306701660e-01 -4.530115723609924316e-01
2.633566558361053467e-01 -7.415062785148620605e-01 -2.432265132665634155e-01 -2.925216555595397949e-01 -4.041330143809318542e-02 1.882925443351268768e-02 -1.781644970178604126e-01 -4.498369693756103516e-01
6.133978255093097687e-03 -4.682691097259521484e-01 -3.093822896480560303e-01 9.303336590528488159e-02 2.915283441543579102e-01 -6.434825062751770020e-01 -1.119685396552085876e-01 -4.058552086353302002e-01
-1.311600655317306519e-01 -1.753578633069992065e-01 2.670379281044006348e-01 -5.385587215423583984e-01 8.701265603303909302e-02 8.291594684123992920e-02 -5.710968971252441406e-01 -5.000938773155212402e-01
2.521200478076934814e-01 -7.639334201812744141e-01 5.926781147718429565e-02 -1.665758788585662842e-01 2.551871538162231445e-01 -1.193750873208045959e-01 2.613381445407867432e-01 -4.170282185077667236e-01
2.587830722332000732e-01 -1.285053789615631104e-01 -5.900908708572387695e-01 -2.350442856550216675e-01 3.304521739482879639e-01 1.658494919538497925e-01 -5.577113851904869080e-02 -6.109415888786315918e-01
-2.537736296653747559e-01 -1.512349992990493774e-01 1.286718696355819702e-01 5.213941335678100586e-01 -8.448304980993270874e-02 8.250896632671356201e-02 -6.016336083412170410e-01 -4.984080195426940918e-01
2.075249701738357544e-01 -1.738289594650268555e-01 -2.161002606153488159e-01 -2.019860744476318359e-01 1.138318255543708801e-01 -6.418657898902893066e-01 -1.930505186319351196e-01 -6.140043139457702637e-01
1.563740074634552002e-01 -6.321393251419067383e-01 -3.344115018844604492e-01 -7.935943454504013062e-02 3.617997765541076660e-01 2.809260487556457520e-01 -3.743652999401092529e-01 -3.284055590629577637e-01
1.374362856149673462e-01 -1.112802624702453613e-01 8.295477181673049927e-02 -2.167639732360839844e-01 3.938612937927246094e-01 1.956077367067337036e-01 3.952330648899078369e-01 -7.518388628959655762e-01
1.498824805021286011e-01 -7.175181508064270020e-01 -2.469154745340347290e-01 -2.153006196022033691e-01 3.175983428955078125e-01 2.766244709491729736e-01 -2.860439419746398926e-01 -3.101133108139038086e-01
2.669006586074829102e-01 -4.894418716430664062e-01 2.171969860792160034e-01 -3.349291086196899414e-01 4.112648367881774902e-01 2.572205662727355957e-01 1.204087510704994202e-01 -5.292062759399414062e-01
2.006663233041763306e-01 -4.604767560958862305e-01 -1.562959700822830200e-01 -7.044412195682525635e-02 3.961212933063507080e-01 -5.942618250846862793e-01 -7.055500149726867676e-02 -4.508505165576934814e-01
-4.019586741924285889e-01 -4.867387413978576660e-01 -1.030577272176742554e-01 5.603361725807189941e-01 -4.006445780396461487e-02 1.518994867801666260e-01 -1.553702503442764282e-01 -4.775966107845306396e-01
-6.583471596240997314e-02 -4.342456758022308350e-01 -1.558550447225570679e-01 6.942774653434753418e-01 1.077957972884178162e-01 -1.561444848775863647e-01 1.612845063209533691e-01 -4.886417686939239502e-01
-1.533154994249343872e-01 -4.772270619869232178e-01 -1.028790883719921112e-02 1.945845037698745728e-01 -2.296287715435028076e-01 -5.786540508270263672e-01 1.362270414829254150e-01 -5.519530773162841797e-01
-4.088942408561706543e-01 -6.474296003580093384e-02 9.621082991361618042e-02 -3.282150328159332275e-01 5.635371208190917969e-01 -9.316712617874145508e-02 -6.296566128730773926e-02 -6.175867915153503418e-01
-8.043974637985229492e-02 2.146046310663223267e-01 -7.309459149837493896e-03 1.083169877529144287e-01 -5.369088649749755859e-01 8.629372715950012207e-02 6.982133723795413971e-03 -7.999511957168579102e-01
2.703044712543487549e-01 -8.913289010524749756e-02 -1.197825223207473755e-01 -3.805073499679565430e-01 5.046914219856262207e-01 2.186442911624908447e-01 -2.614776194095611572e-01 -6.236728429794311523e-01
8.313505351543426514e-02 4.196416214108467102e-02 7.288903743028640747e-02 2.295600324869155884e-01 -3.741215467453002930e-01 -3.398204147815704346e-01 4.264580085873603821e-02 -8.222246766090393066e-01
-1.478519141674041748e-01 -3.730640411376953125e-01 2.883098423480987549e-01 -4.121693670749664307e-01 2.993946671485900879e-01 -2.528695762157440186e-01 -4.304122328758239746e-01 -4.971137046813964844e-01
4.960873723030090332e-01 -9.317534416913986206e-02 5.374376177787780762e-01 -8.184610307216644287e-02 4.827656224370002747e-02 -7.983398437500000000e-02 7.605556398630142212e-02 -6.596888899803161621e-01
-4.352024570107460022e-02 -4.581661522388458252e-01 -3.589807152748107910e-01 1.535159796476364136e-01 3.803331255912780762e-01 -5.701067447662353516e-01 2.401940338313579559e-02 -4.068216979503631592e-01
-2.773746550083160400e-01 -4.090519845485687256e-01 3.788123428821563721e-01 4.933496564626693726e-02 -4.581045806407928467e-01 -7.853990793228149414e-02 7.619961351156234741e-02 -6.228743791580200195e-01
-5.335917472839355469e-01 -4.133059680461883545e-01 1.198493875563144684e-02 1.508386880159378052e-01 -3.842695355415344238e-01 -1.630077138543128967e-02 2.596304379403591156e-02 -6.107038855552673340e-01
2.306658476591110229e-01 -9.805194288492202759e-02 1.927724853157997131e-02 -3.436700403690338135e-01 5.793030858039855957e-01 1.911357045173645020e-01 3.308180347084999084e-02 -6.674422025680541992e-01
3.731023967266082764e-01 -3.757485449314117432e-01 -3.035445511341094971e-01 -2.902055904269218445e-02 5.511685609817504883e-01 2.065090686082839966e-01 5.858602747321128845e-02 -5.260807871818542480e-01
1.816597878932952881e-01 -3.381899595260620117e-01 5.298810824751853943e-02 -3.225517868995666504e-01 5.297364592552185059e-01 1.308986097574234009e-01 2.191475182771682739e-01 -6.324548125267028809e-01
1.940219253301620483e-01 -7.811644673347473145e-01 -1.582043319940567017e-01 -1.871534436941146851e-01 -3.050581365823745728e-02 2.996063530445098877e-01 -2.775032520294189453e-01 -3.526753187179565430e-01
-2.275221236050128937e-02 -3.433993458747863770e-01 4.958131015300750732e-01 3.676331937313079834e-01 -4.539183974266052246e-01 -5.438145995140075684e-02 -1.922462284564971924e-01 -5.045953989028930664e-01
-1.285924762487411499e-01 1.366266459226608276e-01 1.951808035373687744e-01 1.638866215944290161e-01 2.634491920471191406e-01 -5.631486177444458008e-01 1.653325110673904419e-01 -6.971125602722167969e-01
-1.226808503270149231e-02 1.191493310034275055e-02 1.229361966252326965e-01 -5.003563314676284790e-02 -5.059472322463989258e-01 -3.310497105121612549e-01 -1.770185306668281555e-02 -7.849845290184020996e-01
-4.117974638938903809e-01 -4.080765247344970703e-01 4.079498350620269775e-01 -3.529372438788414001e-02 -3.792846500873565674e-01 6.936954706907272339e-02 9.596350789070129395e-02 -5.816783905029296875e-01
-4.311245679855346680e-01 -1.068692654371261597e-01 3.431634306907653809e-01 4.469160437583923340e-01 3.216137290000915527e-01 2.580174505710601807e-01 -2.010191828012466431e-01 -5.242122411727905273e-01
2.191254198551177979e-01 -8.908015489578247070e-01 -1.036048457026481628e-01 -5.629909783601760864e-02 -2.713672257959842682e-02 -6.567052006721496582e-02 -2.598980069160461426e-02 -3.725971877574920654e-01
1.958838552236557007e-01 -9.007803797721862793e-01 6.393946707248687744e-02 -1.062400825321674347e-02 -2.431070618331432343e-02 1.116984337568283081e-01 4.658029600977897644e-02 -3.616433739662170410e-01
-8.878807723522186279e-02 3.388173282146453857e-01 4.218281209468841553e-01 -5.296391248703002930e-02 1.857517957687377930e-01 -2.186302840709686279e-01 -2.363106980919837952e-02 -7.833990454673767090e-01
-2.418399751186370850e-01 5.272366106510162354e-02 1.963083446025848389e-01 4.726735353469848633e-01 -3.698393702507019043e-02 2.844090107828378677e-03 -5.671160221099853516e-01 -5.947940945625305176e-01
3.096215128898620605e-01 -5.520771145820617676e-01 -4.588870406150817871e-01 -8.229953050613403320e-02 3.483076393604278564e-01 1.411634981632232666e-01 -3.057649135589599609e-01 -3.837413191795349121e-01
-4.732289016246795654e-01 1.671245992183685303e-01 2.596814334392547607e-01 6.576423533260822296e-03 3.602667152881622314e-01 2.603230476379394531e-01 -4.160323739051818848e-01 -5.567789077758789062e-01
-8.777214586734771729e-02 -1.166376918554306030e-01 1.146588698029518127e-01 -2.035067882388830185e-03 3.484562635421752930e-01 -6.433930397033691406e-01 -1.537257879972457886e-01 -6.375993490219116211e-01
-5.867169499397277832e-01 -3.176927939057350159e-02 3.752138838171958923e-02 -1.564713940024375916e-02 -3.246417343616485596e-01 2.242570817470550537e-01 1.376178115606307983e-01 -6.917217969894409180e-01
-1.340405195951461792e-01 -3.136464357376098633e-01 -5.056964606046676636e-02 5.946413874626159668e-01 2.945920825004577637e-01 -3.597348332405090332e-01 -3.427373170852661133e-01 -4.402737617492675781e-01
-2.127596437931060791e-01 -2.594482004642486572e-01 5.352220535278320312e-01 5.054606199264526367e-01 -2.039634287357330322e-01 1.249257847666740417e-01 -1.505882292985916138e-01 -5.153470039367675781e-01
2.945202589035034180e-01 2.527652494609355927e-02 -8.276885002851486206e-02 6.377066373825073242e-01 -5.580055713653564453e-02 3.743056952953338623e-02 1.305829435586929321e-01 -6.910365223884582520e-01
5.922133103013038635e-02 -6.945217847824096680e-01 2.387421876192092896e-01 -2.973084747791290283e-01 2.933612763881683350e-01 3.024159669876098633e-01 1.927911788225173950e-01 -3.925015330314636230e-01
-2.236036807298660278e-01 -4.138936698436737061e-01 -9.462990611791610718e-02 5.602826476097106934e-01 8.919620513916015625e-02 -1.701085269451141357e-01 -5.147137045860290527e-01 -3.924269974231719971e-01
-1.109903305768966675e-01 4.082800745964050293e-01 -1.820400804281234741e-01 3.003285527229309082e-01 -4.674994200468063354e-02 2.470579147338867188e-01 -2.129266560077667236e-01 -7.675231099128723145e-01
7.625942677259445190e-02 -2.797192931175231934e-01 2.938767969608306885e-01 2.220892608165740967e-01 -5.222111940383911133e-01 -3.483538031578063965e-01 -8.011399209499359131e-02 -6.162639260292053223e-01
-3.699064254760742188e-01 8.394344896078109741e-02 1.898651272058486938e-01 2.508843839168548584e-01 5.056477785110473633e-01 -2.689521014690399170e-01 -1.647376716136932373e-01 -6.340170502662658691e-01
-5.123461782932281494e-02 -4.352208673954010010e-01 -1.208853200078010559e-01 1.741238832473754883e-01 2.390466332435607910e-01 -6.674059629440307617e-01 -2.531697154045104980e-01 -4.431213438510894775e-01
-3.523767590522766113e-01 -2.788413763046264648e-01 -1.222045049071311951e-01 -4.470539689064025879e-01 -4.356451332569122314e-01 1.098844036459922791e-01 -3.281745910644531250e-01 -5.231893658638000488e-01
1.381659954786300659e-01 -4.429765343666076660e-01 2.573704123497009277e-01 -5.015466213226318359e-01 2.655624747276306152e-01 2.854069471359252930e-01 2.359351143240928650e-02 -5.606747269630432129e-01
-1.845142841339111328e-01 -2.221335321664810181e-01 4.951451420783996582e-01 5.782371759414672852e-01 8.255213499069213867e-02 -6.471069902181625366e-02 1.924470067024230957e-01 -5.376299619674682617e-01
-6.225568652153015137e-01 -5.127109885215759277e-01 2.413741312921047211e-02 2.758477628231048584e-01 1.751454323530197144e-01 1.157318428158760071e-01 -3.212073743343353271e-01 -3.544457852840423584e-01
-3.168955445289611816e-01 -7.892753481864929199e-01 -1.737658530473709106e-01 2.474232912063598633e-01 6.449941545724868774e-02 1.151452884078025818e-01 2.458558529615402222e-01 -3.276356160640716553e-01
-3.774184882640838623e-01 -3.344973027706146240e-01 4.030106961727142334e-01 1.526742428541183472e-01 -3.689746260643005371e-01 5.845618247985839844e-02 1.950367987155914307e-01 -6.183373928070068359e-01
2.046676278114318848e-01 3.427611291408538818e-01 -2.935198247432708740e-01 -1.679988056421279907e-01 2.238974273204803467e-01 -8.135968446731567383e-02 2.585421875119209290e-02 -8.178205490112304688e-01
-4.367677569389343262e-01 -2.339352369308471680e-01 3.294797539710998535e-01 -3.357017934322357178e-01 3.546695411205291748e-01 -2.975064516067504883e-01 -4.118625819683074951e-02 -5.632573366165161133e-01
3.511872887611389160e-02 -3.931881487369537354e-01 -2.413546442985534668e-01 6.658302992582321167e-02 3.251924216747283936e-01 -5.935677289962768555e-01 -4.056325554847717285e-01 -3.985900580883026123e-01
2.547445520758628845e-02 2.576666474342346191e-01 -3.522204160690307617e-01 4.033538401126861572e-01 4.377967119216918945e-01 7.585623115301132202e-02 -1.464908868074417114e-01 -6.537016630172729492e-01
1.721616536378860474e-01 -4.687460362911224365e-01 -1.014247536659240723e-02 -2.591785788536071777e-01 4.748721420764923096e-01 1.311012655496597290e-01 3.080242574214935303e-01 -5.880400538444519043e-01
-2.210604399442672729e-01 1.156865209341049194e-01 3.644076585769653320e-01 -2.323665171861648560e-01 -3.573436141014099121e-01 -3.042565286159515381e-02 -1.785423457622528076e-01 -7.684165835380554199e-01
2.148950994014739990e-01 -8.459568023681640625e-01 5.528083071112632751e-03 -1.741439253091812134e-01 -2.283865772187709808e-02 2.011090964078903198e-01 3.608278930187225342e-02 -4.068810641765594482e-01
-4.100663214921951294e-02 1.558226346969604492e-01 3.429435193538665771e-01 -7.858929783105850220e-02 -3.742929995059967041e-01 2.665460705757141113e-01 -4.348903000354766846e-01 -6.708051562309265137e-01
-3.814449310302734375e-01 -3.012253344058990479e-01 -2.683017551898956299e-01 4.716494083404541016e-01 1.990805566310882568e-02 2.046560794115066528e-01 2.789264619350433350e-01 -5.909683108329772949e-01
1.869962662458419800e-01 -8.321824073791503906e-01 -1.301047652959823608e-01 -1.572899818420410156e-01 -1.337985396385192871e-01 -2.035557478666305542e-01 -1.514360755681991577e-01 -3.854445815086364746e-01
-1.029533445835113525e-01 -1.994637697935104370e-01 4.553471505641937256e-01 -9.914833307266235352e-02 -4.916670024394989014e-01 1.834629625082015991e-01 -3.067869842052459717e-01 -6.024369001388549805e-01
-3.825025632977485657e-02 1.336243748664855957e-01 -2.130259275436401367e-01 -1.169827431440353394e-01 -2.223765850067138672e-01 -9.359942376613616943e-02 3.767794370651245117e-01 -8.493770956993103027e-01
-1.024716943502426147e-01 -9.486932307481765747e-02 1.433906257152557373e-01 2.755494713783264160e-01 -5.262173414230346680e-01 -2.782868742942810059e-01 -2.280292659997940063e-02 -7.274219393730163574e-01
1.729391962289810181e-01 -8.548896312713623047e-01 -4.880618304014205933e-02 -1.269314140081405640e-01 -5.882345885038375854e-02 2.826482057571411133e-01 3.870079293847084045e-02 -3.686653077602386475e-01
4.369507431983947754e-01 1.396685559302568436e-02 -1.013069972395896912e-01 1.192175745964050293e-01 -2.814009487628936768e-01 3.057450950145721436e-01 -5.836318135261535645e-01 -5.206825137138366699e-01
-1.607393622398376465e-01 -8.719236403703689575e-02 1.318292617797851562e-01 -3.352946043014526367e-01 -5.140650868415832520e-01 2.053557038307189941e-01 -1.493076533079147339e-01 -7.127637863159179688e-01
-1.673313975334167480e-01 -4.331947267055511475e-01 3.903533145785331726e-02 1.354733109474182129e-01 2.563895285129547119e-01 -5.923653841018676758e-01 -4.514975845813751221e-01 -3.794515728950500488e-01
-1.673510968685150146e-01 1.203210800886154175e-01 -1.570588648319244385e-01 2.733022347092628479e-02 -4.625686705112457275e-01 -5.514880269765853882e-02 1.801024228334426880e-01 -8.262287378311157227e-01
-1.652316153049468994e-01 3.473457396030426025e-01 5.966353043913841248e-02 -5.111592635512351990e-02 2.644388973712921143e-01 7.448220998048782349e-02 2.836504280567169189e-01 -8.306286334991455078e-01
2.048707157373428345e-01 8.416960947215557098e-03 1.691756993532180786e-01 6.838539838790893555e-01 2.345002628862857819e-02 1.842366009950637817e-01 1.998551189899444580e-01 -6.222905516624450684e-01
-2.372980415821075439e-01 -2.735078036785125732e-01 -3.826018869876861572e-01 4.888831079006195068e-01 2.395392768085002899e-02 4.586217105388641357e-01 5.595877766609191895e-02 -5.190888047218322754e-01
6.440193057060241699e-01 -3.284116387367248535e-01 -1.583204567432403564e-01 -1.207242161035537720e-02 9.746417403221130371e-03 4.414077699184417725e-01 -9.658227115869522095e-02 -4.979054927825927734e-01
-1.750832796096801758e-01 3.734748959541320801e-01 -3.147616386413574219e-01 -7.064322382211685181e-02 -9.743363410234451294e-02 4.181535542011260986e-01 -3.387614488601684570e-01 -6.532166600227355957e-01
6.321785598993301392e-02 8.845754712820053101e-02 1.668628538027405739e-03 4.589956998825073242e-02 -5.418809652328491211e-01 -1.221487298607826233e-01 9.035015851259231567e-02 -8.181385993957519531e-01
-6.124861836433410645e-01 3.591329324990510941e-03 2.910314872860908508e-02 -1.725233197212219238e-01 -2.279857993125915527e-01 8.804140239953994751e-02 -2.593915676698088646e-03 -7.310957908630371094e-01
6.560687720775604248e-02 -1.864417642354965210e-01 3.648745417594909668e-01 -4.439314007759094238e-01 4.289352148771286011e-02 4.129775762557983398e-01 1.029922962188720703e-01 -6.691255569458007812e-01
4.247752428054809570e-01 -6.759092211723327637e-01 -4.612788185477256775e-02 -2.382645606994628906e-01 2.733651734888553619e-02 1.704453974962234497e-01 -3.216032981872558594e-01 -4.130222499370574951e-01
1.132696196436882019e-01 -1.570875942707061768e-01 -3.028494417667388916e-01 -3.360789120197296143e-01 6.000121831893920898e-01 1.127481162548065186e-01 -8.745344728231430054e-02 -6.143711209297180176e-01
-6.113496422767639160e-01 -3.492743074893951416e-01 -7.612987607717514038e-02 -3.522712290287017822e-01 2.701759934425354004e-01 -1.021262705326080322e-01 1.255235224962234497e-01 -5.245829820632934570e-01
-4.774510264396667480e-01 -4.818970561027526855e-01 -2.082539498805999756e-01 -4.420515894889831543e-01 2.859615683555603027e-01 -1.478206813335418701e-01 2.807796746492385864e-02 -4.434220790863037109e-01
-6.703868508338928223e-02 -2.543678879737854004e-01 2.681251466274261475e-01 5.186970233917236328e-01 -1.487468481063842773e-01 -4.639652669429779053e-01 -2.219090759754180908e-01 -5.506650805473327637e-01
4.454184770584106445e-01 -1.311178505420684814e-01 5.122771263122558594e-01 -7.783570140600204468e-02 4.214716553688049316e-01 1.898878961801528931e-01 -8.522944897413253784e-02 -5.431062579154968262e-01
-2.687654197216033936e-01 -4.853559136390686035e-01 -1.348640024662017822e-01 1.011544018983840942e-01 -1.449651420116424561e-01 -2.450092881917953491e-01 -6.781997084617614746e-01 -3.503926694393157959e-01
-1.590579301118850708e-01 -2.791808843612670898e-01 1.004781350493431091e-01 -3.363412022590637207e-01 -5.701159238815307617e-01 2.506709992885589600e-01 -1.818917691707611084e-01 -5.937883257865905762e-01
-1.896796077489852905e-01 -6.078483462333679199e-01 -2.137330621480941772e-01 1.672821789979934692e-01 -3.997214734554290771e-01 1.015689298510551453e-01 2.996910810470581055e-01 -5.108509063720703125e-01
-4.176554977893829346e-01 -4.109592139720916748e-01 1.700506210327148438e-01 3.431228399276733398e-01 -1.085149869322776794e-01 -5.637496709823608398e-02 -5.705153942108154297e-01 -4.118065834045410156e-01
5.382483452558517456e-02 4.837674647569656372e-02 8.596227318048477173e-02 5.250322073698043823e-02 -4.933741986751556396e-01 -2.716436088085174561e-01 1.168021187186241150e-01 -8.085575699806213379e-01
2.440742701292037964e-01 -7.304247617721557617e-01 -5.998659878969192505e-02 -2.994743287563323975e-01 -2.263507544994354248e-01 -1.650780141353607178e-01 -1.705202758312225342e-01 -4.539403021335601807e-01
-2.421199977397918701e-01 -3.041124045848846436e-01 6.572910398244857788e-02 -4.304785728454589844e-01 7.290873676538467407e-02 -2.920330166816711426e-01 -6.012256741523742676e-01 -4.551815986633300781e-01
-4.271805584430694580e-01 -3.550522625446319580e-01 2.069050222635269165e-01 -2.578560113906860352e-01 -4.817152321338653564e-01 8.641665428876876831e-02 -1.073403097689151764e-02 -5.852544903755187988e-01
-2.748351097106933594e-01 -3.737108111381530762e-01 -2.702139616012573242e-01 3.679474592208862305e-01 -1.659799963235855103e-01 9.787738323211669922e-02 3.491575121879577637e-01 -6.460377573966979980e-01
2.636188864707946777e-01 -3.485417962074279785e-01 9.430518746376037598e-02 3.630067110061645508e-01 -4.286082983016967773e-01 2.378816306591033936e-01 -5.373015403747558594e-01 -3.733237981796264648e-01
-1.687256544828414917e-01 -3.396875560283660889e-01 9.656576812267303467e-02 4.391413629055023193e-01 -2.071232348680496216e-01 -1.678610146045684814e-01 -6.129110455513000488e-01 -4.552323520183563232e-01
-9.584759175777435303e-02 -3.311283290386199951e-01 -3.456984162330627441e-01 -3.077377080917358398e-01 2.400303035974502563e-01 -2.735059261322021484e-01 -5.853466987609863281e-01 -4.380713403224945068e-01
1.538293063640594482e-01 -3.600991666316986084e-01 4.735060334205627441e-01 -2.835212945938110352e-01 2.803707420825958252e-01 3.325878679752349854e-01 1.765904128551483154e-01 -5.671561360359191895e-01
-4.079509973526000977e-01 -3.231309652328491211e-01 1.620347648859024048e-01 -4.403720498085021973e-01 -1.351541727781295776e-01 -2.354275584220886230e-01 -4.201553761959075928e-01 -5.086808204650878906e-01
-1.928299814462661743e-01 9.326782077550888062e-02 5.104148387908935547e-01 -1.277652829885482788e-01 -3.130585849285125732e-01 1.205687299370765686e-01 -2.135320752859115601e-01 -7.205081582069396973e-01
-4.674023985862731934e-01 1.247086450457572937e-01 -3.520763814449310303e-01 -1.727004200220108032e-01 -8.854707330465316772e-02 -1.309946775436401367e-01 1.631822288036346436e-01 -7.487127184867858887e-01
4.054789245128631592e-02 -1.145431324839591980e-01 3.580275923013687134e-02 7.295285463333129883e-01 -1.314631849527359009e-02 1.259327977895736694e-01 1.487812995910644531e-01 -6.430974006652832031e-01
-2.742198407649993896e-01 -2.746292650699615479e-01 -2.172017246484756470e-01 2.187972068786621094e-01 3.309332206845283508e-02 -6.158113479614257812e-01 -2.715035080909729004e-01 -5.479968786239624023e-01
2.033667862415313721e-01 -2.087212055921554565e-01 6.319500505924224854e-03 -3.234777748584747314e-01 5.817463397979736328e-01 2.177596390247344971e-01 7.335480302572250366e-02 -6.474338173866271973e-01
3.604033589363098145e-01 -2.238891422748565674e-01 -6.657615303993225098e-02 -1.550111621618270874e-01 4.578523337841033936e-01 -4.052522480487823486e-01 8.127493411302566528e-02 -6.411382555961608887e-01
-1.367222219705581665e-01 -5.704670548439025879e-01 -1.412004083395004272e-01 2.879040241241455078e-01 -5.483069419860839844e-01 -3.479100065305829048e-03 -1.031101346015930176e-01 -4.916948676109313965e-01
-2.029478251934051514e-01 -2.042999714612960815e-01 5.473495125770568848e-01 -2.616350054740905762e-01 -2.983976006507873535e-01 5.363859236240386963e-03 -2.495734393596649170e-02 -6.777437329292297363e-01
1.874779760837554932e-01 1.380600035190582275e-01 -3.189674317836761475e-01 1.249702796339988708e-01 -2.043682336807250977e-01 -4.583373367786407471e-01 8.739364147186279297e-02 -7.542921900749206543e-01
-7.922065258026123047e-02 -3.843037486076354980e-01 5.493035316467285156e-01 -4.520285725593566895e-01 -8.619863539934158325e-02 -5.138686299324035645e-02 -1.593794673681259155e-01 -5.518132448196411133e-01
-3.742610216140747070e-01 1.344479918479919434e-01 1.554794460535049438e-01 -2.686962783336639404e-01 3.002213537693023682e-01 -2.671229243278503418e-01 9.869387000799179077e-02 -7.577947378158569336e-01
-3.452493250370025635e-02 -3.283156752586364746e-01 1.380050331354141235e-01 2.359179854393005371e-01 -3.438762426376342773e-01 -5.060858726501464844e-01 2.498443871736526489e-01 -6.160504817962646484e-01
-1.040983274579048157e-01 -3.845127299427986145e-02 1.057806238532066345e-02 4.743617773056030273e-01 1.054576113820075989e-01 7.136341184377670288e-02 -7.329106330871582031e-01 -4.573642015457153320e-01
-4.323090314865112305e-01 -2.400400862097740173e-02 -1.182384267449378967e-01 3.359495103359222412e-01 1.048347428441047668e-01 3.487968742847442627e-01 2.277161478996276855e-01 -7.079449892044067383e-01
4.285153150558471680e-01 7.506718486547470093e-02 -9.016419202089309692e-02 1.874846816062927246e-01 -9.062704443931579590e-02 -2.883881144225597382e-02 -7.267134785652160645e-01 -4.798979759216308594e-01
2.838588654994964600e-01 -7.790502905845642090e-01 -1.322103757411241531e-02 -1.657066792249679565e-01 -1.175820454955101013e-01 -2.603884637355804443e-01 -2.632081322371959686e-02 -4.500565230846405029e-01
-1.145860925316810608e-01 -3.751795887947082520e-01 3.991121053695678711e-01 2.621228396892547607e-01 -5.069365501403808594e-01 -1.063050702214241028e-01 -2.532060742378234863e-01 -5.345210433006286621e-01
-4.134920239448547363e-01 2.745459079742431641e-01 -1.751707866787910461e-02 3.634713292121887207e-01 3.346373140811920166e-01 1.444048881530761719e-01 -1.060388460755348206e-01 -6.907615065574645996e-01
-4.717953205108642578e-01 8.574407547712326050e-03 7.492982596158981323e-02 3.172185420989990234e-01 -3.108784370124340057e-02 1.920767873525619507e-02 -5.733413696289062500e-01 -5.839844346046447754e-01
1.084842458367347717e-01 -9.586626291275024414e-02 -5.848341435194015503e-02 5.587249398231506348e-01 4.441885352134704590e-01 -1.455363780260086060e-01 -4.739840328693389893e-01 -4.693631231784820557e-01
1.273787319660186768e-01 2.198349684476852417e-01 -3.874098956584930420e-01 6.632743030786514282e-02 8.412723243236541748e-02 -2.832674682140350342e-01 1.799571514129638672e-01 -8.131784796714782715e-01
-2.550186812877655029e-01 7.408027350902557373e-02 4.945017024874687195e-02 -1.265933066606521606e-01 -5.247194766998291016e-01 1.289395093917846680e-01 -9.170023351907730103e-02 -7.814355492591857910e-01
-4.890951514244079590e-01 -2.929484844207763672e-01 -4.111345857381820679e-02 3.882930576801300049e-01 5.488174557685852051e-01 5.793804302811622620e-02 -1.840352416038513184e-01 -4.290441274642944336e-01
-3.302524387836456299e-01 -4.743766486644744873e-01 2.657371461391448975e-01 -1.465897113084793091e-01 -4.381207823753356934e-01 -4.937392845749855042e-02 1.624506115913391113e-01 -5.941528677940368652e-01
-4.002137482166290283e-01 -5.505750775337219238e-01 -2.836988121271133423e-02 4.469777941703796387e-01 -8.641326427459716797e-02 1.016153842210769653e-01 -4.416417181491851807e-01 -3.510865569114685059e-01
-3.075894713401794434e-01 -3.124383687973022461e-01 1.822061985731124878e-01 2.408333867788314819e-01 -5.242544412612915039e-01 2.962009608745574951e-01 -2.764215171337127686e-01 -5.268629193305969238e-01
1.225918233394622803e-01 2.975146174430847168e-01 -8.113064616918563843e-02 4.372765719890594482e-01 3.622011244297027588e-01 6.806918978691101074e-02 -4.654497206211090088e-01 -5.883848071098327637e-01
1.279293298721313477e-01 5.449509620666503906e-02 -2.635657787322998047e-01 8.487083762884140015e-02 2.234834246337413788e-02 1.977972127497196198e-02 2.854589819908142090e-01 -9.064309000968933105e-01
1.301236450672149658e-01 -4.197413027286529541e-01 3.964812681078910828e-02 3.516120314598083496e-01 2.261995673179626465e-01 -4.768369793891906738e-01 -5.286213159561157227e-01 -3.517128825187683105e-01
1.010936871170997620e-01 3.585332036018371582e-01 -1.078605949878692627e-01 3.645870685577392578e-01 4.174570739269256592e-01 -2.610950730741024017e-02 -3.523922562599182129e-01 -6.461764574050903320e-01
-3.278350830078125000e-01 -5.146288275718688965e-01 -2.649811655282974243e-02 6.133801490068435669e-02 2.616131603717803955e-01 -1.756664551794528961e-02 -6.913725137710571289e-01 -2.765336632728576660e-01
-3.764551281929016113e-01 -3.781552612781524658e-01 2.724344134330749512e-01 3.005751073360443115e-01 -3.164773285388946533e-01 -2.271682471036911011e-01 -2.399457991123199463e-01 -5.842746496200561523e-01
5.610104799270629883e-01 -3.772962689399719238e-01 2.157751172780990601e-01 -3.398872017860412598e-01 6.161790713667869568e-02 1.989114880561828613e-01 -1.401970535516738892e-01 -5.637506246566772461e-01
2.192409336566925049e-01 1.509386599063873291e-01 3.027588129043579102e-01 2.227578125894069672e-02 3.414079546928405762e-01 -3.966383039951324463e-01 -1.412200927734375000e-01 -7.369989752769470215e-01
-3.067442178726196289e-01 -5.747001171112060547e-01 -7.214166969060897827e-02 4.703675508499145508e-01 1.079878583550453186e-01 2.921783328056335449e-01 2.232768982648849487e-01 -4.497728347778320312e-01
-5.747994184494018555e-01 -9.189998358488082886e-02 3.148488104343414307e-01 8.012814074754714966e-02 -1.923516094684600830e-01 4.154951572418212891e-01 -4.383612796664237976e-02 -5.865602493286132812e-01
-1.437856554985046387e-01 9.834956377744674683e-02 1.185185089707374573e-01 3.524042367935180664e-01 6.352623701095581055e-01 -8.801849931478500366e-02 -3.372845649719238281e-01 -5.534901022911071777e-01
-3.132950961589813232e-01 -7.859783619642257690e-02 2.961770594120025635e-01 -3.756922483444213867e-01 -2.623512744903564453e-01 1.989674270153045654e-01 -4.811758995056152344e-01 -5.717137455940246582e-01
-2.522315680980682373e-01 -4.500638693571090698e-02 -8.742684870958328247e-02 -2.085056453943252563e-01 -5.716463327407836914e-01 2.120113372802734375e-01 -1.349633466452360153e-02 -7.150699496269226074e-01
4.526451230049133301e-01 -6.369166374206542969e-01 -1.968170553445816040e-01 -9.239027649164199829e-02 3.260225355625152588e-01 7.081790268421173096e-02 1.307591944932937622e-01 -4.623557627201080322e-01
1.085700467228889465e-01 1.110569164156913757e-01 1.728068478405475616e-02 3.853464126586914062e-02 -4.965141713619232178e-01 -2.423353493213653564e-01 1.008330658078193665e-01 -8.115882277488708496e-01
-4.140447974205017090e-01 -1.124655529856681824e-01 1.341905742883682251e-01 2.763684093952178955e-01 5.037188529968261719e-01 -2.645720541477203369e-01 -3.077045679092407227e-01 -5.505622029304504395e-01
-2.210285663604736328e-01 1.790219396352767944e-01 4.786474108695983887e-01 -1.155628338456153870e-01 9.981802664697170258e-03 3.782602846622467041e-01 -4.852349758148193359e-01 -5.458990931510925293e-01
-3.964920341968536377e-01 -6.185827851295471191e-01 1.888557709753513336e-02 -8.208501338958740234e-02 -4.250018596649169922e-01 -3.262472152709960938e-02 1.166678890585899353e-01 -5.076932907104492188e-01
6.723453849554061890e-02 -1.331858038902282715e-01 5.608686804771423340e-01 4.329882562160491943e-01 9.187043458223342896e-02 -3.568312525749206543e-01 -2.754232287406921387e-01 -5.138695836067199707e-01
-3.382934629917144775e-01 -3.303786516189575195e-01 3.119359612464904785e-01 -5.021455883979797363e-01 2.010403871536254883e-01 -1.556407511234283447e-01 -3.100269436836242676e-01 -5.159412026405334473e-01
-3.788698911666870117e-01 -3.803617954254150391e-01 -3.737470209598541260e-01 3.416582345962524414e-01 -1.620600670576095581e-01 -3.765565901994705200e-02 2.840442657470703125e-01 -5.890693664550781250e-01
2.143815606832504272e-01 -7.396966218948364258e-01 -3.140181899070739746e-01 -6.140111759305000305e-02 2.947878241539001465e-01 2.766951024532318115e-01 -1.518577337265014648e-01 -3.434983193874359131e-01
3.900472223758697510e-01 -6.298530697822570801e-01 -3.651184439659118652e-01 1.137766018509864807e-01 2.878086864948272705e-01 2.341065108776092529e-01 -1.956734210252761841e-01 -3.591155707836151123e-01
-4.608990848064422607e-01 -1.346095204353332520e-01 2.765803933143615723e-01 4.250717461109161377e-01 8.895724266767501831e-02 3.295311927795410156e-01 1.201068684458732605e-01 -6.175271272659301758e-01
3.560986518859863281e-01 -7.276743054389953613e-01 8.136142045259475708e-02 -2.062605470418930054e-01 -1.670949347317218781e-02 3.306431472301483154e-01 2.115275524556636810e-02 -4.294989407062530518e-01
1.474835127592086792e-01 -4.724843800067901611e-01 -2.170299552381038666e-02 5.341939926147460938e-01 -1.131233349442481995e-01 2.581300437450408936e-01 -4.911254346370697021e-01 -3.854095041751861572e-01
4.862663447856903076e-01 -7.395188212394714355e-01 -5.949201434850692749e-02 -5.325356125831604004e-02 -8.352005481719970703e-02 1.782258599996566772e-02 -7.593914866447448730e-02 -4.440965056419372559e-01
-4.675341844558715820e-01 3.641083603724837303e-03 2.542251348495483398e-01 4.599404335021972656e-01 2.258631289005279541e-01 -1.878533214330673218e-01 7.526668161153793335e-02 -6.428490877151489258e-01
1.766543462872505188e-02 -9.583605825901031494e-02 1.829241812229156494e-01 2.507007867097854614e-02 -5.437707901000976562e-01 -3.141839504241943359e-01 -3.990760073065757751e-02 -7.486138939857482910e-01
2.870530784130096436e-01 -7.561089992523193359e-01 -1.871272474527359009e-01 -2.134699374437332153e-01 1.500692516565322876e-01 7.149068266153335571e-02 -3.209997713565826416e-01 -3.669347465038299561e-01
-1.895429193973541260e-01 -4.937480688095092773e-01 4.334328472614288330e-01 3.076269924640655518e-01 -4.052041172981262207e-01 -2.014853619039058685e-02 -2.099801450967788696e-01 -4.786440432071685791e-01
-2.095852792263031006e-01 -5.817969143390655518e-02 8.360705524682998657e-02 -2.254555523395538330e-01 -5.002336502075195312e-01 -6.688176840543746948e-02 -4.386335015296936035e-01 -6.691505908966064453e-01
-1.597317755222320557e-01 -2.340523600578308105e-01 1.180467754602432251e-01 2.221779078245162964e-01 3.028295338153839111e-01 -6.184517145156860352e-01 -4.078849256038665771e-01 -4.645951390266418457e-01
3.770241141319274902e-01 -3.283165097236633301e-01 -4.041148722171783447e-01 -7.511027157306671143e-02 3.967631161212921143e-01 2.579519748687744141e-01 1.131986007094383240e-01 -5.868020653724670410e-01
2.056983113288879395e-01 9.234054014086723328e-03 -1.193874552845954895e-01 6.773216724395751953e-01 2.991014346480369568e-02 4.790378734469413757e-03 1.284672319889068604e-01 -6.834937334060668945e-01
-2.072813808917999268e-01 -6.933578848838806152e-02 8.462146855890750885e-03 4.728945195674896240e-01 2.876703739166259766e-01 -2.642810530960559845e-02 -6.461915373802185059e-01 -4.769800901412963867e-01
2.041167765855789185e-01 -7.889313995838165283e-02 8.217351138591766357e-02 -1.329905390739440918e-01 2.464624494314193726e-01 -6.112324595451354980e-01 -1.000813841819763184e-01 -6.952036023139953613e-01
1.298171877861022949e-01 -8.950586318969726562e-01 6.957889068871736526e-03 -9.775996208190917969e-02 8.814352750778198242e-02 -2.370867282152175903e-01 -9.629118442535400391e-02 -3.148980736732482910e-01
1.353314369916915894e-01 1.802066266536712646e-01 -4.232654869556427002e-01 1.685059070587158203e-01 -3.240960538387298584e-01 -9.314162284135818481e-02 1.492629945278167725e-01 -7.782480716705322266e-01
1.140657588839530945e-01 -4.097910523414611816e-01 8.000122755765914917e-02 -4.364961981773376465e-01 -4.116021841764450073e-02 5.281327366828918457e-01 8.140872418880462646e-02 -5.786929130554199219e-01
1.862700879573822021e-01 1.798933297395706177e-01 1.748365759849548340e-01 6.858708858489990234e-01 -2.256595995277166367e-03 4.739115945994853973e-03 -6.136877834796905518e-02 -6.543405055999755859e-01
5.146505311131477356e-02 -5.922844409942626953e-01 4.151825904846191406e-01 -3.562202155590057373e-01 2.940940260887145996e-01 1.492670178413391113e-01 1.461776494979858398e-01 -4.659842550754547119e-01
2.063023447990417480e-01 -7.570458650588989258e-01 -1.563768535852432251e-01 -1.731023788452148438e-01 3.949979320168495178e-02 3.332000076770782471e-01 -2.845704853534698486e-01 -3.692425191402435303e-01
-3.879573941230773926e-01 5.978469178080558777e-02 4.658210575580596924e-01 -1.663829316385090351e-03 1.905967593193054199e-01 4.682022929191589355e-01 -2.474346160888671875e-01 -5.587113499641418457e-01
2.774692513048648834e-02 -1.398445516824722290e-01 2.928818464279174805e-01 -4.564730226993560791e-01 -1.299048811197280884e-01 3.793499171733856201e-01 1.540441066026687622e-01 -7.078242301940917969e-01
-1.894705593585968018e-01 1.088140159845352173e-01 1.764781326055526733e-01 2.021898478269577026e-01 1.608413755893707275e-01 -5.369657874107360840e-01 -1.235733702778816223e-01 -7.421337962150573730e-01
-4.680510461330413818e-01 4.082073271274566650e-02 -1.424625068902969360e-01 -1.346949189901351929e-01 -3.336962759494781494e-01 3.529950976371765137e-01 -2.387183904647827148e-02 -7.101374268531799316e-01
-1.844395101070404053e-01 -5.532369017601013184e-01 -1.718595921993255615e-01 3.797132074832916260e-01 -2.884604036808013916e-01 1.023858487606048584e-01 3.349044919013977051e-01 -5.294715166091918945e-01
-4.020014703273773193e-01 1.028333008289337158e-01 2.777431309223175049e-01 2.374515533447265625e-01 4.293484985828399658e-01 -2.754253745079040527e-01 -1.467106342315673828e-01 -6.423179507255554199e-01
1.990738213062286377e-01 -1.132361441850662231e-01 -1.021886020898818970e-01 -1.676059067249298096e-01 4.025383293628692627e-01 -4.298063516616821289e-01 -5.182645320892333984e-01 -5.418894290924072266e-01
-2.911252677440643311e-01 -3.488665819168090820e-01 2.513293027877807617e-01 -5.591987967491149902e-01 -3.422575816512107849e-02 -1.373424977064132690e-01 -3.601325452327728271e-01 -5.176277160644531250e-01
-4.487205147743225098e-01 6.736744940280914307e-02 4.457801580429077148e-01 4.387050122022628784e-02 1.878521144390106201e-01 3.661791384220123291e-01 5.353082343935966492e-02 -6.490190625190734863e-01
9.251520037651062012e-02 -1.312037855386734009e-01 1.982908882200717926e-02 -2.122879326343536377e-01 3.090907037258148193e-01 -5.376890897750854492e-01 -4.502080082893371582e-01 -5.843231081962585449e-01
-3.026133775711059570e-01 2.288003563880920410e-01 -1.814252585172653198e-01 2.943654954433441162e-01 2.503332197666168213e-01 4.923326373100280762e-01 -2.525551617145538330e-01 -6.063557267189025879e-01
-3.538526967167854309e-02 -2.873663902282714844e-01 9.329238533973693848e-02 -6.386056542396545410e-01 1.313344836235046387e-01 -2.835262715816497803e-01 -4.936560243368148804e-02 -6.321192979812622070e-01
7.235983014106750488e-02 -2.073552608489990234e-01 -9.472973644733428955e-02 7.739262580871582031e-01 1.003590002655982971e-01 2.815958485007286072e-02 4.959006607532501221e-02 -5.748984813690185547e-01
1.539623737335205078e-01 1.927551031112670898e-01 -5.688452720642089844e-02 2.123472467064857483e-02 -5.325288772583007812e-01 -7.562123239040374756e-02 -9.227043390274047852e-02 -7.985203862190246582e-01
-1.835926920175552368e-01 -6.212785243988037109e-01 4.774535298347473145e-01 2.679284811019897461e-01 3.476215898990631104e-01 -2.324100136756896973e-01 2.133071422576904297e-02 -3.244211375713348389e-01
1.538325697183609009e-01 -2.385258972644805908e-01 1.384647041559219360e-01 2.837435901165008545e-01 2.289396673440933228e-01 -6.931443214416503906e-01 -1.909540295600891113e-01 -5.004318952560424805e-01
3.958887159824371338e-01 -3.428730070590972900e-01 -2.921378239989280701e-02 2.898818850517272949e-01 -4.201912879943847656e-01 1.846174150705337524e-01 -5.529685616493225098e-01 -3.527136445045471191e-01
-1.446491014212369919e-02 -6.555258631706237793e-01 -1.208779811859130859e-01 -4.041104316711425781e-01 3.759481012821197510e-01 -1.826039850711822510e-01 -2.644736468791961670e-01 -3.840993940830230713e-01
1.145975291728973389e-01 -1.854592263698577881e-01 3.454012796282768250e-02 -1.419047862291336060e-01 3.240519762039184570e-01 -4.795101284980773926e-01 -5.879597663879394531e-01 -5.005056262016296387e-01
3.867509961128234863e-01 -1.635421961545944214e-01 -5.599487572908401489e-02 1.474615782499313354e-01 -4.600369632244110107e-01 1.334626823663711548e-01 -5.845550894737243652e-01 -4.771232008934020996e-01
-3.053890168666839600e-01 8.195898681879043579e-02 5.796567797660827637e-01 -4.206425696611404419e-02 1.788851469755172729e-01 3.479001224040985107e-01 -1.673301011323928833e-01 -6.174262166023254395e-01
-4.799986481666564941e-01 -4.315772652626037598e-02 3.090446591377258301e-01 4.634175002574920654e-01 1.210089549422264099e-01 -1.040351763367652893e-01 8.808133751153945923e-02 -6.513444781303405762e-01
-5.792624354362487793e-01 -2.218986153602600098e-01 1.319514513015747070e-01 2.532425522804260254e-01 -1.749876653775572777e-03 4.603708386421203613e-01 7.807987928390502930e-02 -5.618115067481994629e-01
5.244379639625549316e-01 -1.280673444271087646e-01 5.656008720397949219e-01 -3.788240998983383179e-02 -9.162721037864685059e-02 1.235973238945007324e-01 -1.119375303387641907e-01 -5.924713611602783203e-01
2.963164746761322021e-01 -7.552016377449035645e-01 6.872958689928054810e-02 -2.653378546237945557e-01 1.118612010031938553e-02 3.142113387584686279e-01 -1.710663586854934692e-01 -3.723194003105163574e-01
-4.139797687530517578e-01 -2.026835978031158447e-01 4.197669625282287598e-01 7.257764786481857300e-02 -2.107471376657485962e-01 4.838672280311584473e-01 -2.961703836917877197e-01 -4.897033870220184326e-01
-3.561696112155914307e-01 -5.984764695167541504e-01 -2.098015695810317993e-01 3.080007433891296387e-01 4.772038757801055908e-01 1.576625742018222809e-03 -3.096382915973663330e-01 -2.290984243154525757e-01
1.072637513279914856e-01 -5.581451207399368286e-02 1.818623393774032593e-01 1.547124832868576050e-01 -4.630464613437652588e-01 -4.247368574142456055e-01 -1.332994550466537476e-01 -7.181832194328308105e-01
-2.816544175148010254e-01 -1.756666302680969238e-01 5.709226056933403015e-02 2.135136574506759644e-01 1.705884039402008057e-01 -4.141060113906860352e-01 -6.594167351722717285e-01 -4.533760845661163330e-01
2.750850319862365723e-01 -6.150892972946166992e-01 -1.854129433631896973e-01 -2.181964218616485596e-01 -4.204457402229309082e-01 -9.445250034332275391e-02 -2.672573029994964600e-01 -4.548443555831909180e-01
-4.632209241390228271e-01 -3.500346541404724121e-01 5.652563646435737610e-03 -4.050816595554351807e-01 3.506782650947570801e-01 -2.144025862216949463e-01 2.189449071884155273e-01 -5.309412479400634766e-01
1.582653820514678955e-01 2.373147457838058472e-01 3.453474938869476318e-01 -3.079861700534820557e-01 -4.584651067852973938e-02 6.698771566152572632e-02 -6.320115644484758377e-04 -8.354182839393615723e-01
-2.469690442085266113e-01 -4.221318066120147705e-01 -2.765361666679382324e-01 3.613113164901733398e-01 -1.541389077901840210e-01 -1.944709122180938721e-01 3.989823460578918457e-01 -5.770860910415649414e-01
-1.172079821117222309e-03 -5.377020239830017090e-01 -9.706164896488189697e-02 -3.311443924903869629e-01 4.243963658809661865e-01 2.499433010816574097e-01 -1.808956265449523926e-01 -5.625748038291931152e-01
-5.510588288307189941e-01 -3.125751316547393799e-01 1.222841627895832062e-02 3.734554648399353027e-01 3.169675767421722412e-01 1.555084437131881714e-01 2.298102676868438721e-01 -5.306113362312316895e-01
2.456422299146652222e-01 -1.089069843292236328e-01 -1.727999001741409302e-01 -1.003790050745010376e-01 1.346139609813690186e-01 -3.704316020011901855e-01 -6.967626810073852539e-01 -4.970359206199645996e-01
-3.893902599811553955e-01 1.734968423843383789e-01 -1.771876215934753418e-01 4.742123484611511230e-01 2.135087400674819946e-01 1.276316791772842407e-01 -1.250908225774765015e-01 -6.960443258285522461e-01
-1.003369241952896118e-01 1.516192704439163208e-01 4.272622168064117432e-01 1.734243482351303101e-01 3.304696381092071533e-01 -3.783172070980072021e-01 -1.840878836810588837e-02 -7.082669734954833984e-01
2.342075407505035400e-01 2.255536019802093506e-01 9.789142757654190063e-03 -3.478014171123504639e-01 2.143349498510360718e-01 -2.117757499217987061e-01 -7.514036446809768677e-02 -8.226640820503234863e-01
-4.440545141696929932e-01 -3.954314291477203369e-01 -1.220403909683227539e-01 -3.114359378814697266e-01 -4.645738601684570312e-01 1.296578049659729004e-01 -1.286110877990722656e-01 -5.342120528221130371e-01
1.827864348888397217e-02 -2.760262787342071533e-01 -2.435407042503356934e-01 -1.654600352048873901e-01 1.225337609648704529e-01 -3.470146954059600830e-01 -7.303114533424377441e-01 -4.098754525184631348e-01
-3.389494717121124268e-01 -4.206036329269409180e-01 3.724174201488494873e-02 5.992748737335205078e-01 2.596085965633392334e-01 -2.345969825983047485e-01 5.310549214482307434e-02 -4.716311991214752197e-01
-1.080188080668449402e-01 1.698338389396667480e-01 3.675121963024139404e-01 -1.269043534994125366e-01 -3.019782602787017822e-01 1.570510566234588623e-01 -2.936156988143920898e-01 -7.786221504211425781e-01
-3.504986763000488281e-01 8.593193441629409790e-02 -5.954615399241447449e-02 4.604965746402740479e-01 3.065020032227039337e-02 1.744199246168136597e-01 -5.358002185821533203e-01 -5.794135332107543945e-01
-1.798376142978668213e-01 -8.591765910387039185e-02 4.754411876201629639e-01 5.168807506561279297e-01 -2.834772765636444092e-01 2.217325195670127869e-02 -1.681633889675140381e-01 -5.982781648635864258e-01
-6.062993407249450684e-01 -5.383417010307312012e-02 1.621249467134475708e-01 3.390671014785766602e-01 -1.339437812566757202e-01 2.055899202823638916e-01 -2.465901151299476624e-02 -6.537857651710510254e-01
-1.918634399771690369e-02 -3.176988661289215088e-02 4.169094264507293701e-01 -1.387622505426406860e-01 -4.759487807750701904e-01 1.827698200941085815e-01 -1.693658083677291870e-01 -7.189835906028747559e-01
4.261232912540435791e-02 2.118333429098129272e-01 -1.102574393153190613e-01 4.391461983323097229e-02 -7.099297642707824707e-02 -5.017479658126831055e-01 -1.982825249433517456e-02 -8.258579373359680176e-01
-3.885367810726165771e-01 2.588753402233123779e-01 5.962732061743736267e-02 3.822315335273742676e-01 3.533069491386413574e-01 -5.942970141768455505e-02 -1.571621596813201904e-01 -6.923212409019470215e-01
-5.754894614219665527e-01 -5.048354864120483398e-01 -5.645777657628059387e-02 7.392913848161697388e-02 -1.005340665578842163e-01 3.052198290824890137e-01 1.987740695476531982e-01 -5.123696327209472656e-01
-5.192822217941284180e-01 -2.883129715919494629e-01 2.423540651798248291e-01 -2.851843368262052536e-03 -1.843375563621520996e-01 5.778539180755615234e-01 -1.780124381184577942e-02 -4.693244695663452148e-01
1.065354943275451660e-01 -2.517755925655364990e-01 3.508873283863067627e-01 -4.660427868366241455e-01 1.790244132280349731e-02 3.164239823818206787e-01 9.861367195844650269e-02 -6.890371441841125488e-01
-4.735130965709686279e-01 7.447464764118194580e-02 -2.716224454343318939e-02 -9.818913042545318604e-02 -3.207491934299468994e-01 2.406111955642700195e-01 1.341950595378875732e-01 -7.622845768928527832e-01
-1.130922958254814148e-01 -3.512003123760223389e-01 -4.667542576789855957e-01 4.229958951473236084e-01 2.259894758462905884e-01 4.847787022590637207e-01 -1.007786467671394348e-01 -4.133344590663909912e-01
1.412326544523239136e-01 -1.071176826953887939e-01 4.075768589973449707e-02 1.012672483921051025e-01 4.356278181076049805e-01 -4.688789844512939453e-01 -4.956550002098083496e-01 -5.489717125892639160e-01
4.571531414985656738e-01 1.286844015121459961e-01 -2.110211737453937531e-02 -1.468708962202072144e-01 2.309393584728240967e-01 -1.617472767829895020e-01 -6.155570745468139648e-01 -5.422446727752685547e-01
-2.888894677162170410e-01 -1.536245048046112061e-01 6.266710907220840454e-02 3.621973842382431030e-02 -5.589798092842102051e-01 4.106439352035522461e-01 -1.146156713366508484e-01 -6.272795796394348145e-01
-2.335686236619949341e-01 -1.061415821313858032e-01 2.948621511459350586e-01 6.174425482749938965e-01 7.183109223842620850e-02 1.337538659572601318e-02 -3.194919526576995850e-01 -5.988212823867797852e-01
3.376325964927673340e-01 -1.414946978911757469e-03 3.429469466209411621e-02 -6.629084795713424683e-02 -3.920445740222930908e-01 3.378049433231353760e-01 -5.793381929397583008e-01 -5.262961983680725098e-01
3.553976863622665405e-02 -5.089834928512573242e-01 -2.441846132278442383e-01 4.613606929779052734e-01 1.644406616687774658e-01 1.580130904912948608e-01 -2.004551738500595093e-01 -6.123740077018737793e-01
3.587192893028259277e-01 9.932028502225875854e-02 -3.193099498748779297e-01 7.773934304714202881e-02 6.825190782546997070e-02 -3.582990765571594238e-01 -2.817386984825134277e-01 -7.355546355247497559e-01
1.120142340660095215e-01 2.113478630781173706e-01 -4.257357716560363770e-01 8.691689372062683105e-02 -3.274875283241271973e-01 -2.095442116260528564e-01 3.720642626285552979e-02 -7.755244970321655273e-01
-4.485170543193817139e-01 -3.844190835952758789e-01 4.220099002122879028e-02 -4.011066257953643799e-01 -5.754729360342025757e-02 -9.926778078079223633e-02 -5.202368497848510742e-01 -4.522995352745056152e-01
3.309997022151947021e-01 -1.072533875703811646e-01 6.176881194114685059e-01 -1.751921623945236206e-01 1.805013120174407959e-01 2.048574537038803101e-01 -2.866479195654392242e-02 -6.255683898925781250e-01
3.986181318759918213e-01 -2.063692361116409302e-01 -7.927480340003967285e-02 3.866159915924072266e-01 -2.127040326595306396e-01 1.060189604759216309e-01 -6.038970947265625000e-01 -4.707272350788116455e-01
-2.563174962997436523e-01 2.620594799518585205e-01 3.547202348709106445e-01 -1.309464871883392334e-01 3.269199132919311523e-01 -1.522878557443618774e-01 -2.285261601209640503e-01 -7.350921630859375000e-01
-1.200215816497802734e-01 2.314836531877517700e-01 1.594180166721343994e-01 4.160855710506439209e-01 1.758727133274078369e-01 2.084860801696777344e-01 -5.261681079864501953e-01 -6.182380914688110352e-01
-3.837079107761383057e-01 5.149842053651809692e-02 -9.238681197166442871e-02 -1.494408994913101196e-01 -1.903582364320755005e-01 -1.084098443388938904e-01 1.428766995668411255e-01 -8.665134906768798828e-01
-1.311956495046615601e-01 -3.806502819061279297e-01 -1.666396558284759521e-01 1.842938512563705444e-01 3.679861780256032944e-03 -4.854910373687744141e-01 -6.062222719192504883e-01 -4.158603250980377197e-01
1.929491013288497925e-01 2.769893109798431396e-01 -5.129281803965568542e-02 5.865074992179870605e-01 2.110748142004013062e-01 8.658199757337570190e-02 -2.369296699762344360e-01 -6.566894054412841797e-01
-6.031380891799926758e-01 -3.344978690147399902e-01 2.964288890361785889e-01 3.050419688224792480e-01 -7.698220014572143555e-02 1.424833983182907104e-01 -1.664373725652694702e-01 -5.380389690399169922e-01
-2.169313430786132812e-01 2.291630506515502930e-01 -5.396796017885208130e-02 4.935453236103057861e-01 -6.413500290364027023e-03 2.294785231351852417e-01 1.308922469615936279e-01 -7.642586231231689453e-01
-2.218011021614074707e-01 3.653249144554138184e-01 -1.418490111827850342e-01 -1.539856493473052979e-01 -2.254006862640380859e-01 -1.061565056443214417e-01 -2.994793839752674103e-02 -8.429340124130249023e-01
-3.137908279895782471e-01 8.695897459983825684e-02 -3.760259598493576050e-02 4.771428108215332031e-01 4.988776147365570068e-01 1.708010882139205933e-01 -2.056239843368530273e-01 -5.869932770729064941e-01
4.743073284626007080e-01 -1.957093775272369385e-01 -9.218987077474594116e-02 1.540610343217849731e-01 -2.708736658096313477e-01 -1.841708719730377197e-01 -6.505753993988037109e-01 -4.170815646648406982e-01
-8.204451948404312134e-02 7.244820147752761841e-02 -2.914919853210449219e-01 4.535419866442680359e-02 -5.763231515884399414e-01 -7.563937455415725708e-02 -4.243233799934387207e-02 -7.492164373397827148e-01
-1.028599813580513000e-01 -6.615619175136089325e-03 -7.367110252380371094e-02 4.190638661384582520e-01 1.166196092963218689e-01 -4.622143134474754333e-02 -7.360679507255554199e-01 -5.008010268211364746e-01
8.308595418930053711e-02 -5.229045748710632324e-01 -2.071953117847442627e-01 1.748855412006378174e-01 8.018154650926589966e-03 -6.181656718254089355e-01 -7.868158072233200073e-02 -5.077091455459594727e-01
-1.210117787122726440e-01 -3.333315551280975342e-01 4.608988463878631592e-01 -4.476530253887176514e-01 2.966044843196868896e-01 -1.223115921020507812e-01 -3.417003452777862549e-01 -4.916624128818511963e-01
-5.797480791807174683e-02 -2.733360528945922852e-01 4.280975162982940674e-01 -1.647097170352935791e-01 -5.401422381401062012e-01 1.152953729033470154e-01 -1.853159219026565552e-01 -6.100336313247680664e-01
2.646093964576721191e-01 -2.315904051065444946e-01 -8.287386596202850342e-02 -1.119375899434089661e-01 2.779710888862609863e-01 -3.781451880931854248e-01 -6.511820554733276367e-01 -4.611396193504333496e-01
-3.220498263835906982e-01 2.877441346645355225e-01 7.866519689559936523e-02 -1.249735951423645020e-01 -1.404663641005754471e-02 -2.128433138132095337e-01 1.452512443065643311e-01 -8.515181541442871094e-01
-5.731810927391052246e-01 -1.566093116998672485e-01 -4.516930580139160156e-01 2.158939689397811890e-01 1.157899871468544006e-01 2.317501455545425415e-01 -2.390771806240081787e-01 -5.215616822242736816e-01
-1.336769759654998779e-01 1.661021821200847626e-02 -1.615751087665557861e-01 5.906825661659240723e-01 3.775094822049140930e-02 -1.979784518480300903e-01 2.067108899354934692e-01 -7.235276699066162109e-01
-2.972277402877807617e-01 -4.114409387111663818e-01 4.730128049850463867e-01 9.111659973859786987e-02 -3.656612932682037354e-01 -5.906576290726661682e-02 3.884708508849143982e-02 -6.096086502075195312e-01
-2.228486388921737671e-01 -3.893097937107086182e-01 2.357945218682289124e-02 2.689090967178344727e-01 -5.333992242813110352e-01 -1.738122999668121338e-01 7.609055936336517334e-02 -6.367048025131225586e-01
1.814539581537246704e-01 -3.156698942184448242e-01 -3.894245028495788574e-01 6.842622905969619751e-02 2.995964586734771729e-01 -4.353690445423126221e-01 -4.226794838905334473e-01 -5.031214356422424316e-01
4.633001387119293213e-01 -6.039832830429077148e-01 7.924818992614746094e-02 -1.902688592672348022e-01 2.048520185053348541e-02 3.917661011219024658e-01 -4.942446947097778320e-02 -4.708839654922485352e-01
-2.767249941825866699e-01 -2.107295244932174683e-01 3.415288627147674561e-01 -5.482930541038513184e-01 2.681591808795928955e-01 1.497321277856826782e-01 -1.768504381179809570e-01 -5.797790288925170898e-01
-3.954836428165435791e-01 -3.229814469814300537e-01 -6.078155711293220520e-02 4.834148883819580078e-01 2.239436358213424683e-01 -2.352420687675476074e-01 2.371846288442611694e-01 -5.832197070121765137e-01
3.981663584709167480e-01 -1.038660556077957153e-01 2.648599445819854736e-01 -2.408354133367538452e-01 -2.935645580291748047e-01 4.129615724086761475e-01 -2.225281298160552979e-01 -6.295132040977478027e-01
-1.642745584249496460e-01 -1.464698314666748047e-01 4.340021610260009766e-01 5.123406648635864258e-01 -2.570236027240753174e-01 3.960750624537467957e-02 -2.847240567207336426e-01 -5.933058261871337891e-01
-1.617908030748367310e-01 -3.107573390007019043e-01 -2.272624969482421875e-01 -3.244348466396331787e-01 -4.423181116580963135e-01 1.048152297735214233e-01 -1.902630925178527832e-01 -6.910251379013061523e-01
-5.624410510063171387e-01 1.389681249856948853e-01 2.324213236570358276e-01 -1.844911277294158936e-01 -4.507084563374519348e-02 3.046099245548248291e-01 -1.216550022363662720e-01 -6.831344962120056152e-01
2.068307437002658844e-02 -4.744708836078643799e-01 -2.163646668195724487e-01 6.393073797225952148e-01 3.692821264266967773e-01 -1.005528047680854797e-01 5.025228857994079590e-02 -4.122094213962554932e-01
1.875960379838943481e-01 -1.875191628932952881e-01 -3.282844647765159607e-02 7.816176414489746094e-01 5.330300191417336464e-04 -6.331928819417953491e-02 -1.192961633205413818e-01 -5.471740365028381348e-01
2.298514395952224731e-01 -4.130283594131469727e-01 -5.710426568984985352e-01 -3.755239546298980713e-01 4.726935550570487976e-02 2.138695679605007172e-02 -4.745387285947799683e-02 -5.518373847007751465e-01
3.506320342421531677e-02 -3.829728662967681885e-01 -2.314072847366333008e-01 1.340146362781524658e-01 1.995301842689514160e-01 -6.989192962646484375e-01 -1.372373402118682861e-01 -4.831753373146057129e-01
2.935743629932403564e-01 -6.628411412239074707e-01 -1.347664147615432739e-01 -2.770144343376159668e-01 -2.985635995864868164e-01 -1.523840427398681641e-01 -4.933968186378479004e-03 -5.168860554695129395e-01
-2.313161790370941162e-01 4.303920641541481018e-02 3.172836303710937500e-01 -2.474188506603240967e-01 -4.208617508411407471e-01 2.172079980373382568e-01 -2.165745347738265991e-01 -7.152252197265625000e-01
-2.549197375774383545e-01 -1.281560063362121582e-01 3.199644088745117188e-01 -2.819902449846267700e-02 -5.237057209014892578e-01 -1.503374576568603516e-01 2.381270378828048706e-02 -7.197106480598449707e-01
-2.007563859224319458e-01 -5.345305204391479492e-01 3.779570758342742920e-01 2.948468625545501709e-01 -1.230754703283309937e-01 3.479012548923492432e-01 1.936678439378738403e-01 -5.200939774513244629e-01
-2.238689363002777100e-01 -2.523958086967468262e-01 3.920444250106811523e-01 -5.535858869552612305e-01 1.202504336833953857e-01 -5.798757448792457581e-02 -2.734567224979400635e-01 -5.774264931678771973e-01
-3.443627953529357910e-01 -5.435850843787193298e-02 -3.044844269752502441e-01 1.950395554304122925e-01 -3.158199489116668701e-01 8.153046667575836182e-02 5.432398244738578796e-02 -7.989792823791503906e-01
1.237908303737640381e-01 2.608878016471862793e-01 -3.741525411605834961e-01 1.507618874311447144e-01 4.277186095714569092e-01 -3.727483376860618591e-02 -2.113314270973205566e-01 -7.245002388954162598e-01
-7.486334443092346191e-02 -4.041415452957153320e-02 -3.600369095802307129e-01 2.960781455039978027e-01 1.440545767545700073e-01 6.626181006431579590e-01 -1.936465948820114136e-01 -5.274086594581604004e-01
5.009681582450866699e-01 -6.767454147338867188e-01 -1.723468452692031860e-01 -5.494133755564689636e-02 1.093606203794479370e-01 1.997415572404861450e-01 -1.867474466562271118e-01 -4.142386019229888916e-01
1.430518031120300293e-01 -1.102781817317008972e-01 1.946475058794021606e-01 -2.787007987499237061e-01 -3.465671539306640625e-01 -3.572025597095489502e-01 9.557197242975234985e-02 -7.713474035263061523e-01
-5.071833729743957520e-01 -9.339872747659683228e-02 2.506823241710662842e-01 1.013366878032684326e-01 -3.101928532123565674e-01 1.888530254364013672e-01 2.999691059812903404e-03 -7.273491024971008301e-01
-2.859101593494415283e-01 4.006127640604972839e-02 5.317768827080726624e-02 5.652291700243949890e-03 5.180355906486511230e-01 -3.497436344623565674e-01 1.654300838708877563e-01 -7.040895223617553711e-01
-3.076114058494567871e-01 -4.019522368907928467e-01 -7.610449194908142090e-02 9.855761379003524780e-02 2.757775485515594482e-01 -3.570127114653587341e-02 -7.559263110160827637e-01 -2.820488810539245605e-01
-1.261861473321914673e-01 -3.579056560993194580e-01 4.411469995975494385e-01 2.192247360944747925e-01 -4.908903241157531738e-01 -4.363528266549110413e-02 -9.733858704566955566e-02 -6.007980704307556152e-01
1.766244173049926758e-01 -4.347606301307678223e-01 3.889627754688262939e-01 -3.852185010910034180e-01 2.647513151168823242e-01 1.939207166433334351e-01 -3.532267510890960693e-01 -4.976285398006439209e-01
-2.709897458553314209e-01 -4.377744495868682861e-01 4.573928415775299072e-01 1.615424305200576782e-01 -4.130881726741790771e-01 -1.380944531410932541e-02 4.785324633121490479e-02 -5.713943839073181152e-01
-1.611061841249465942e-01 3.839305043220520020e-02 3.263524174690246582e-01 1.623090952634811401e-01 -1.796331405639648438e-01 -3.843502700328826904e-01 -2.849807143211364746e-01 -7.606007456779479980e-01
-3.815460950136184692e-02 7.024799287319183350e-02 1.465465407818555832e-03 7.836826145648956299e-03 -3.739713132381439209e-01 -4.218644499778747559e-01 9.943030774593353271e-02 -8.159873485565185547e-01
2.029409110546112061e-01 -4.217911362648010254e-01 4.858381673693656921e-02 4.321271777153015137e-01 -2.641957104206085205e-01 -3.262674435973167419e-02 1.858034878969192505e-01 -6.974425911903381348e-01
-3.102916181087493896e-01 -5.540699362754821777e-01 1.314598023891448975e-01 1.550900340080261230e-01 -4.168736338615417480e-01 1.954636573791503906e-01 1.548991203308105469e-01 -5.651614665985107422e-01
-3.594487607479095459e-01 -1.449558585882186890e-01 3.313725590705871582e-01 1.824216842651367188e-01 -2.953830063343048096e-01 4.584576189517974854e-01 -4.185961186885833740e-02 -6.383669972419738770e-01
8.955159783363342285e-02 -7.486069202423095703e-02 -3.878975808620452881e-01 3.548999428749084473e-01 -3.231953680515289307e-01 5.118542909622192383e-01 -2.474626004695892334e-01 -5.312910079956054688e-01
-2.449132949113845825e-01 -1.590099036693572998e-01 2.543598413467407227e-01 -1.949432641267776489e-01 1.611136347055435181e-01 -3.040467202663421631e-01 -6.022854447364807129e-01 -5.752229690551757812e-01
3.901872932910919189e-01 -1.016796939074993134e-02 -1.324178427457809448e-01 -2.510690093040466309e-01 4.354163110256195068e-01 2.511636018753051758e-01 3.974602743983268738e-02 -7.161214351654052734e-01
-8.906801789999008179e-02 -2.497449517250061035e-01 -5.486517399549484253e-02 2.844191528856754303e-02 1.912342160940170288e-01 -6.411193013191223145e-01 -4.764364957809448242e-01 -5.012773871421813965e-01
-5.955439433455467224e-02 -3.393613696098327637e-01 4.977731779217720032e-02 -4.264656305313110352e-01 5.426519513130187988e-01 -2.372020483016967773e-01 7.455843687057495117e-02 -5.836451053619384766e-01
1.669004857540130615e-01 -3.310492336750030518e-01 3.022205531597137451e-01 -4.632054865360260010e-01 8.743400871753692627e-02 1.267182826995849609e-01 2.661562561988830566e-01 -6.797887086868286133e-01
