# Supplementary material for: Where is your field going? A machine learning approach to study the relative motion of the domains of physics
Source: PLoS One. 2020 Jun 18;15(6):e0233997. doi: 10.1371/journal.pone.0233997 (PMC7302634; doi:10.1371/journal.pone.0233997)
Supplement: S14 Data — (ZIP) [file pone.0233997.s014.zip › 13/Pacs4Run_13_VS_500_embeddings1998-2002ED8.txt]

-6.036847829818725586e-01 9.562335163354873657e-02 4.852361083030700684e-01 -9.900000877678394318e-03 2.318672388792037964e-01 -1.784241944551467896e-01 5.267034769058227539e-01 -1.668971478939056396e-01
9.561865776777267456e-02 -3.629398941993713379e-01 3.109250664710998535e-01 2.650776803493499756e-01 5.921022295951843262e-01 -3.180534243583679199e-01 3.880222439765930176e-01 -2.998113334178924561e-01
-4.337356686592102051e-01 -2.802297472953796387e-01 1.778743118047714233e-01 -2.018090486526489258e-01 6.018175482749938965e-01 -1.486096978187561035e-01 4.397739470005035400e-01 -2.886314392089843750e-01
-1.770809888839721680e-01 1.009315326809883118e-01 1.685362458229064941e-01 -2.136929929256439209e-01 5.173758864402770996e-01 -1.328600794076919556e-01 2.083259671926498413e-01 -7.454238533973693848e-01
1.328987069427967072e-02 4.764312505722045898e-01 1.770863831043243408e-01 1.651130467653274536e-01 6.310203075408935547e-01 -6.156108155846595764e-02 5.299057364463806152e-01 -1.773082166910171509e-01
3.080273605883121490e-02 3.607782423496246338e-01 4.213073849678039551e-01 1.056875064969062805e-01 1.005285456776618958e-01 -1.684066057205200195e-01 6.810117959976196289e-01 4.218726754188537598e-01
-1.755632162094116211e-01 4.348458349704742432e-01 3.370584249496459961e-01 -1.148713007569313049e-01 6.890925168991088867e-01 -1.601062156260013580e-02 1.277593672275543213e-01 4.023129343986511230e-01
4.717044904828071594e-02 1.104975026100873947e-02 4.033483564853668213e-01 3.815569281578063965e-01 4.900217354297637939e-01 -3.334012627601623535e-01 7.781709730625152588e-02 -5.762327313423156738e-01
-3.200472891330718994e-01 -7.257291674613952637e-02 5.487919449806213379e-01 -5.173655226826667786e-02 4.301332533359527588e-01 4.324196279048919678e-01 3.647268414497375488e-01 2.888364493846893311e-01
-4.456460475921630859e-01 -2.151854038238525391e-01 2.777297794818878174e-01 -1.567771881818771362e-01 6.707850694656372070e-01 2.082768082618713379e-01 4.000601172447204590e-01 -1.455380581319332123e-03
7.537823170423507690e-03 3.199732601642608643e-01 5.146483778953552246e-01 -3.570916354656219482e-01 2.155486643314361572e-01 2.425634860992431641e-01 6.317638158798217773e-01 -2.755413763225078583e-02
-9.601026028394699097e-02 4.119768738746643066e-02 4.331009387969970703e-01 5.249955058097839355e-01 3.066542744636535645e-01 2.398080080747604370e-01 5.813171267509460449e-01 1.908237636089324951e-01
-1.205064728856086731e-01 2.653311789035797119e-01 3.784728348255157471e-01 2.373282611370086670e-01 2.283915281295776367e-01 -9.943077340722084045e-03 6.892360448837280273e-01 4.338239133358001709e-01
-3.153293132781982422e-01 -2.102737724781036377e-01 5.181418657302856445e-01 9.551957994699478149e-02 5.653203725814819336e-01 3.637092411518096924e-01 3.088445961475372314e-01 1.774849146604537964e-01
-2.043720781803131104e-01 -3.400164842605590820e-01 6.835722327232360840e-01 4.203247129917144775e-01 7.870606333017349243e-02 -3.200151324272155762e-01 2.799593508243560791e-01 1.081456616520881653e-01
2.337830662727355957e-01 -1.791923046112060547e-01 8.735942244529724121e-01 1.962932497262954712e-01 1.562306284904479980e-01 -2.118821144104003906e-01 1.969932317733764648e-01 5.856129154562950134e-02
-5.136584639549255371e-01 4.896646738052368164e-01 3.691891431808471680e-01 6.599824875593185425e-02 2.655364573001861572e-01 4.373964369297027588e-01 2.995727658271789551e-01 6.448155641555786133e-02
1.275792717933654785e-01 1.861372590065002441e-01 2.160236090421676636e-01 -1.732993870973587036e-01 5.440506339073181152e-01 -3.142476379871368408e-01 6.907938122749328613e-01 -2.094436436891555786e-02
-3.325092792510986328e-01 2.019273936748504639e-01 -9.311960078775882721e-03 3.470630049705505371e-01 5.674419999122619629e-01 -2.796309292316436768e-01 2.952169775962829590e-01 -4.906999766826629639e-01
3.115264177322387695e-01 1.367555856704711914e-01 5.085403919219970703e-01 1.181244328618049622e-01 3.573759496212005615e-01 4.814836755394935608e-02 6.823060512542724609e-01 -1.269056051969528198e-01
1.504153162240982056e-01 -3.983127474784851074e-01 7.935300469398498535e-01 1.196287572383880615e-01 3.406864404678344727e-01 -3.328933194279670715e-02 2.364373505115509033e-01 4.053644463419914246e-02
-1.873193979263305664e-01 3.645493686199188232e-01 3.871190249919891357e-01 -2.414570301771163940e-01 -1.586805433034896851e-01 -2.280160970985889435e-02 7.618553042411804199e-01 1.331532299518585205e-01
1.942647993564605713e-01 6.217911243438720703e-01 4.219970703125000000e-01 1.220354512333869934e-01 4.814939498901367188e-01 8.530464023351669312e-02 3.719635903835296631e-01 -7.205857336521148682e-02
1.592358648777008057e-01 7.087871432304382324e-01 4.255478978157043457e-01 7.045289874076843262e-02 2.261205315589904785e-01 -1.395833864808082581e-02 4.845265150070190430e-01 1.090287603437900543e-02
7.116038352251052856e-02 2.178283333778381348e-01 2.908212840557098389e-01 6.765800714492797852e-02 4.259571731090545654e-01 -9.357660263776779175e-02 8.141414523124694824e-01 -7.287044823169708252e-02
-2.537689171731472015e-02 2.255193442106246948e-01 5.210268497467041016e-01 1.290189325809478760e-01 2.634294033050537109e-01 1.274512112140655518e-01 6.134052276611328125e-01 4.455079138278961182e-01
-2.641756534576416016e-01 3.910272568464279175e-02 5.483689308166503906e-01 -5.516723990440368652e-01 -1.902280189096927643e-02 -4.605274200439453125e-01 1.632719188928604126e-01 -2.907339632511138916e-01
-3.063535690307617188e-01 -1.118246167898178101e-01 7.897112369537353516e-01 2.146127820014953613e-01 2.908515930175781250e-01 9.124453365802764893e-02 -3.538532853126525879e-01 -7.620871067047119141e-02
6.723078433424234390e-03 -1.302568912506103516e-01 2.297008037567138672e-01 -3.482681512832641602e-01 5.505273938179016113e-01 -5.041099190711975098e-01 2.543044388294219971e-01 -4.325006008148193359e-01
-8.782332390546798706e-02 -2.078629434108734131e-01 3.686658442020416260e-01 2.667036652565002441e-01 2.229631841182708740e-01 -1.225560437887907028e-02 4.355406165122985840e-01 -7.088555097579956055e-01
1.410052329301834106e-01 -1.649685502052307129e-01 4.641629755496978760e-01 1.354447901248931885e-01 5.359541177749633789e-01 2.649665772914886475e-01 4.333897233009338379e-01 -4.169287383556365967e-01
-2.233601510524749756e-01 4.343825280666351318e-01 1.725162863731384277e-01 2.942219376564025879e-01 3.606020212173461914e-01 -1.606377959251403809e-01 6.212661862373352051e-01 3.213779330253601074e-01
-8.576464653015136719e-02 -5.539935082197189331e-03 9.374050498008728027e-01 2.554138302803039551e-01 -1.267447471618652344e-01 -1.762556731700897217e-01 3.698225831612944603e-03 -3.879795968532562256e-02
1.606463193893432617e-01 -3.442301750183105469e-01 7.513909339904785156e-01 -6.477519124746322632e-02 4.171200692653656006e-01 -1.794800013303756714e-01 2.240503430366516113e-01 1.746805459260940552e-01
-1.861941218376159668e-01 6.696447134017944336e-01 4.100890457630157471e-02 -2.735922858119010925e-02 3.034060895442962646e-01 -4.672949314117431641e-01 4.188807010650634766e-01 -1.691049784421920776e-01
-1.721710115671157837e-01 6.398201584815979004e-01 1.544087380170822144e-01 2.423224002122879028e-01 2.746177911758422852e-01 -7.559642940759658813e-02 5.722199082374572754e-01 -2.643102109432220459e-01
-6.509461253881454468e-02 3.754284605383872986e-02 1.118474826216697693e-01 -8.012123405933380127e-02 4.505194723606109619e-01 -3.906828165054321289e-01 7.855463027954101562e-01 -5.234641209244728088e-02
-8.617273718118667603e-02 5.170704051852226257e-02 5.606658458709716797e-01 -3.424698710441589355e-01 -2.053462713956832886e-01 -4.930035173892974854e-01 4.655270278453826904e-01 -2.373479455709457397e-01
-2.374244034290313721e-01 1.086981296539306641e-01 4.494506120681762695e-01 -1.069090813398361206e-01 5.293805897235870361e-02 4.161144793033599854e-01 7.040451169013977051e-01 -2.162079960107803345e-01
-2.935337834060192108e-03 3.351905196905136108e-02 5.232009291648864746e-01 -1.073549985885620117e-01 2.704196982085704803e-02 2.419859617948532104e-01 7.883772253990173340e-01 -1.810428351163864136e-01
-3.994847536087036133e-01 6.030886173248291016e-01 2.183292806148529053e-01 6.588359922170639038e-02 1.245225146412849426e-01 1.471511572599411011e-01 5.747197270393371582e-01 -2.392187565565109253e-01
2.287366688251495361e-01 3.576809465885162354e-01 5.541861653327941895e-01 2.101020663976669312e-01 1.546939164400100708e-01 6.928844749927520752e-02 6.631045937538146973e-01 -6.315728183835744858e-03
8.421523869037628174e-02 4.338941872119903564e-01 3.265093266963958740e-01 2.124036550521850586e-01 3.644905686378479004e-01 -5.390825122594833374e-02 7.191354632377624512e-01 2.131408080458641052e-03
-1.777803003787994385e-01 6.819640994071960449e-01 2.381504923105239868e-01 1.345983296632766724e-01 2.360900193452835083e-01 1.400064826011657715e-01 5.177843570709228516e-01 -2.916260361671447754e-01
6.371921300888061523e-02 -2.029607743024826050e-01 7.470849156379699707e-01 7.384739816188812256e-02 1.561802625656127930e-01 -5.100948810577392578e-01 2.668449282646179199e-01 1.880478858947753906e-01
-1.321602165699005127e-01 7.307101488113403320e-01 3.266786634922027588e-01 -4.280397593975067139e-01 3.203782439231872559e-01 7.065048813819885254e-02 2.238947600126266479e-01 -2.994796819984912872e-02
-2.412493228912353516e-01 5.581524372100830078e-01 2.425182163715362549e-01 -1.690323799848556519e-01 6.077880859375000000e-01 -6.898253411054611206e-02 1.118883937597274780e-01 3.952136337757110596e-01
3.119171559810638428e-01 5.385254621505737305e-01 4.207204580307006836e-01 -9.627282619476318359e-02 4.874528944492340088e-01 -6.858239322900772095e-02 4.268138408660888672e-01 4.404581338167190552e-02
-4.942627549171447754e-01 5.746295452117919922e-01 3.011353313922882080e-01 -1.142291501164436340e-01 3.422221839427947998e-01 3.290903568267822266e-01 2.997337877750396729e-01 8.073107153177261353e-02
-4.450986683368682861e-01 -2.927584350109100342e-01 3.268241286277770996e-01 -1.475710421800613403e-01 6.612156629562377930e-01 1.287689656019210815e-01 3.252966105937957764e-01 1.672807931900024414e-01
-2.265191972255706787e-01 7.120986580848693848e-01 4.035613238811492920e-01 2.111656591296195984e-02 3.271921575069427490e-01 1.841300725936889648e-01 3.191266357898712158e-01 1.884050369262695312e-01
-1.162910163402557373e-01 2.829015851020812988e-01 1.053337007761001587e-01 8.532952517271041870e-03 5.299531221389770508e-01 -2.236028760671615601e-01 7.511259317398071289e-01 -1.537495851516723633e-02
-4.214120507240295410e-01 -3.205767571926116943e-01 5.640030503273010254e-01 -8.935195952653884888e-02 -1.495511233806610107e-01 -3.904621899127960205e-01 4.567414522171020508e-01 -1.005993559956550598e-01
2.119814306497573853e-01 3.317380547523498535e-01 4.909625649452209473e-01 -4.356329143047332764e-02 6.398377418518066406e-01 -1.592593342065811157e-01 -2.350656539201736450e-01 -3.347538411617279053e-01
-1.547487676143646240e-01 -7.384248077869415283e-02 2.571451365947723389e-01 -2.268754988908767700e-01 3.371670842170715332e-01 1.872353553771972656e-01 7.846364974975585938e-01 -2.976759970188140869e-01
4.221366345882415771e-01 2.972585856914520264e-01 6.322855353355407715e-01 -1.826121658086776733e-02 3.998251259326934814e-01 -3.739071637392044067e-02 7.603535801172256470e-02 -4.077744185924530029e-01
-1.620303392410278320e-01 -1.248338893055915833e-01 5.847544074058532715e-01 9.061696380376815796e-02 6.309855580329895020e-01 3.051008582115173340e-01 3.053348660469055176e-01 1.534757316112518311e-01
1.146228332072496414e-02 5.569020509719848633e-01 1.675519645214080811e-01 2.272525131702423096e-01 3.942733108997344971e-01 -2.704845070838928223e-01 4.454362094402313232e-01 -4.277670979499816895e-01
-1.813563704490661621e-01 -4.000630602240562439e-02 9.155046939849853516e-01 8.983118087053298950e-02 1.446870714426040649e-01 -1.495849192142486572e-01 -2.343171238899230957e-01 1.451772600412368774e-01
-1.410227119922637939e-01 7.467391341924667358e-02 8.249673843383789062e-01 -1.206133216619491577e-01 7.395373284816741943e-02 -3.316093683242797852e-01 -3.656066656112670898e-01 -1.741140335798263550e-01
-1.104873325675725937e-02 6.477041244506835938e-01 2.695600390434265137e-01 -2.846984565258026123e-01 3.019534647464752197e-01 -1.436173319816589355e-01 5.330391526222229004e-01 -1.752393692731857300e-01
1.890343576669692993e-01 6.654353737831115723e-01 5.433921813964843750e-01 1.039616987109184265e-01 1.113823056221008301e-01 -6.568423472344875336e-03 4.486615657806396484e-01 4.040258377790451050e-02
-3.881042897701263428e-01 -3.004873692989349365e-01 7.291011810302734375e-01 1.043873205780982971e-01 3.759942948818206787e-01 1.844868808984756470e-02 -2.206079810857772827e-01 -1.619167774915695190e-01
-1.518812477588653564e-01 7.089499235153198242e-01 7.211729139089584351e-02 -1.192229054868221283e-02 3.831699192523956299e-01 -2.519588768482208252e-01 3.637297451496124268e-01 -3.554956912994384766e-01
-1.924757212400436401e-01 -1.606497019529342651e-01 4.256794750690460205e-01 -2.483990974724292755e-02 6.064094901084899902e-01 2.228892296552658081e-01 4.389438927173614502e-01 3.811047375202178955e-01
-3.271438926458358765e-02 4.643270075321197510e-01 1.196811646223068237e-01 -5.900572240352630615e-02 5.907521843910217285e-01 -2.873390614986419678e-01 5.742653608322143555e-01 -6.474795937538146973e-02
-4.999510347843170166e-01 -2.410499602556228638e-01 3.878579437732696533e-01 4.394204169511795044e-02 4.978306889533996582e-01 3.546739518642425537e-01 3.985846042633056641e-01 8.414717763662338257e-02
4.423875734210014343e-02 -2.760558128356933594e-01 8.775227665901184082e-01 2.187679708003997803e-01 2.685936391353607178e-01 1.081656739115715027e-01 8.771193027496337891e-02 -1.113316789269447327e-01
1.701736263930797577e-02 2.646404504776000977e-01 1.736247092485427856e-01 8.142339996993541718e-03 4.458497166633605957e-01 -2.250837087631225586e-01 7.968760728836059570e-01 -1.225067153573036194e-01
-1.312278509140014648e-01 5.280504226684570312e-01 8.167841285467147827e-02 1.949333995580673218e-01 2.918767333030700684e-01 -3.262760639190673828e-01 5.041540265083312988e-01 -4.620088934898376465e-01
-4.380854964256286621e-01 -2.522898092865943909e-02 4.735740423202514648e-01 -3.924982845783233643e-01 -1.928302943706512451e-01 -3.432287871837615967e-01 5.183885097503662109e-01 7.349308580160140991e-02
-6.936620473861694336e-01 3.627157509326934814e-01 3.822110891342163086e-01 1.735042594373226166e-02 3.329673707485198975e-01 3.318178951740264893e-01 -3.532616049051284790e-02 1.366212815046310425e-01
2.218630909919738770e-01 5.522750616073608398e-01 3.927344083786010742e-01 1.505007594823837280e-01 3.372179865837097168e-01 -1.716356724500656128e-02 5.684419870376586914e-01 -1.781608015298843384e-01
-1.955941468477249146e-01 3.451230227947235107e-01 6.484951823949813843e-02 1.649690233170986176e-02 4.313392043113708496e-01 -1.729766130447387695e-01 7.830365300178527832e-01 -9.505204111337661743e-02
-2.045407742261886597e-01 1.781540922820568085e-02 8.610376119613647461e-01 2.128719910979270935e-02 -1.704263389110565186e-01 -2.098472118377685547e-01 7.856481522321701050e-02 3.698018789291381836e-01
1.084912493824958801e-01 7.080440968275070190e-02 9.443598389625549316e-01 1.935963928699493408e-01 -3.667250648140907288e-02 -2.268211394548416138e-01 2.837604470551013947e-02 1.798733323812484741e-02
-4.948626458644866943e-01 3.790265023708343506e-01 4.966684281826019287e-01 9.116391837596893311e-02 2.662815153598785400e-01 5.255101919174194336e-01 5.145608633756637573e-02 8.212862163782119751e-02
-7.268234342336654663e-02 4.367150366306304932e-01 4.369979798793792725e-01 -1.954297721385955811e-01 -1.359695792198181152e-01 -3.796802461147308350e-02 7.380071282386779785e-01 1.012588515877723694e-01
1.488983631134033203e-02 -1.082220599055290222e-01 7.467945218086242676e-01 1.783106029033660889e-01 -2.080629020929336548e-02 -5.042833089828491211e-01 3.247371315956115723e-01 1.959098130464553833e-01
-6.610326766967773438e-01 5.250281095504760742e-01 2.712522149085998535e-01 2.586884498596191406e-01 3.162402212619781494e-01 1.859827637672424316e-01 -3.880809620022773743e-02 1.038276180624961853e-01
-5.964817404747009277e-01 1.543482244014739990e-01 3.065723478794097900e-01 5.530145168304443359e-01 2.226610183715820312e-01 -2.488353550434112549e-01 -1.924602389335632324e-01 -2.683967053890228271e-01
-4.360204041004180908e-01 5.617546439170837402e-01 1.768408715724945068e-01 -1.134137511253356934e-01 4.936148524284362793e-01 -3.044214681722223759e-04 3.437385559082031250e-01 2.972720563411712646e-01
-2.804177403450012207e-01 -3.611178100109100342e-01 7.666667103767395020e-01 -3.514611721038818359e-02 2.690351307392120361e-01 1.705821752548217773e-01 2.887396374717354774e-03 -3.169544041156768799e-01
-1.310760974884033203e-01 1.321972757577896118e-01 6.881041526794433594e-01 -3.315046429634094238e-01 -2.810813784599304199e-01 -2.234580963850021362e-01 3.199372589588165283e-01 -3.881498873233795166e-01
-3.141234815120697021e-01 2.461282350122928619e-02 3.177608847618103027e-01 -1.861427165567874908e-02 8.662933707237243652e-01 1.921897232532501221e-01 9.227549284696578979e-02 5.904431268572807312e-02
8.502887934446334839e-02 3.790132105350494385e-01 1.523484736680984497e-01 2.535423636436462402e-01 5.070270299911499023e-01 -2.851697504520416260e-01 5.738840103149414062e-01 -3.064054846763610840e-01
-4.702309966087341309e-01 2.412919402122497559e-01 -1.665346324443817139e-02 -1.210050005465745926e-02 4.517325162887573242e-01 -3.556092977523803711e-01 3.790835142135620117e-01 -4.959967136383056641e-01
-8.492318540811538696e-02 5.520445704460144043e-01 2.217256575822830200e-01 -1.884656995534896851e-01 7.134435772895812988e-01 -7.523713633418083191e-03 2.849709093570709229e-01 1.143968924880027771e-01
-1.751364469528198242e-01 -1.808861792087554932e-01 9.146031141281127930e-01 -7.477919012308120728e-02 2.211228907108306885e-01 1.094647422432899475e-01 -1.422807872295379639e-01 -1.157368049025535583e-01
-8.462676405906677246e-01 1.103138700127601624e-01 1.497582048177719116e-01 2.414735704660415649e-01 4.329118430614471436e-01 2.731282263994216919e-02 2.621263265609741211e-04 -5.259605124592781067e-02
-1.865073740482330322e-01 -3.212011232972145081e-02 7.100230455398559570e-01 -4.071648046374320984e-02 -1.765272207558155060e-02 -5.884610414505004883e-01 7.843848317861557007e-02 3.250262439250946045e-01
-7.288514077663421631e-02 2.898255288600921631e-01 4.694139361381530762e-01 1.432431638240814209e-01 2.111743390560150146e-01 2.777750492095947266e-01 7.370223999023437500e-01 6.975129246711730957e-02
-5.423085093498229980e-01 -1.485393792390823364e-01 2.775319516658782959e-01 -3.230220079421997070e-01 7.070217728614807129e-01 1.709500513970851898e-02 2.799923345446586609e-02 3.891555219888687134e-02
-3.945745527744293213e-01 -3.869645595550537109e-01 6.404767036437988281e-01 -2.005640864372253418e-01 5.396033450961112976e-02 -2.937733829021453857e-01 2.769869863986968994e-01 2.796369194984436035e-01
-9.044631570577621460e-02 4.978257417678833008e-01 1.685292571783065796e-01 1.486998982727527618e-03 4.328154325485229492e-01 -1.005467250943183899e-01 7.196600437164306641e-01 -1.534509286284446716e-02
-4.787960350513458252e-01 5.070909857749938965e-01 3.696980178356170654e-01 -3.598160445690155029e-01 1.968123763799667358e-01 1.029307022690773010e-01 2.622559368610382080e-01 3.596677780151367188e-01
-5.139234066009521484e-01 -3.216791152954101562e-01 2.274934500455856323e-01 2.383697964251041412e-02 5.435636639595031738e-01 8.513771742582321167e-02 5.215038061141967773e-01 -7.353899627923965454e-02
-1.454269587993621826e-01 -2.783297002315521240e-01 5.887268781661987305e-01 9.861961752176284790e-02 2.366125956177711487e-02 -6.419363617897033691e-01 3.633776903152465820e-01 -1.930967159569263458e-02
-1.650262773036956787e-01 -2.340432107448577881e-01 6.567150950431823730e-01 1.265098750591278076e-01 1.777587682008743286e-01 -6.400384306907653809e-01 6.965614110231399536e-02 1.568797975778579712e-01
-4.200771823525428772e-02 4.974244236946105957e-01 4.788026511669158936e-01 1.257287412881851196e-01 4.556038230657577515e-02 -4.190649464726448059e-02 5.774326920509338379e-01 4.104681611061096191e-01
3.206110596656799316e-01 -1.581054329872131348e-01 7.382486462593078613e-01 9.587141871452331543e-02 4.040399491786956787e-01 -2.503026425838470459e-01 3.029012382030487061e-01 1.897699199616909027e-02
-4.793866574764251709e-01 5.041025876998901367e-01 -7.436043769121170044e-02 3.970177844166755676e-02 4.017176628112792969e-01 -3.255602419376373291e-01 2.971353232860565186e-01 -3.915446698665618896e-01
-4.456647038459777832e-01 1.017666906118392944e-01 3.989892005920410156e-01 6.143696904182434082e-01 2.250847667455673218e-01 -1.456823945045471191e-01 -1.798160523176193237e-01 -3.875097334384918213e-01
8.338297158479690552e-02 5.488505363464355469e-01 2.846788167953491211e-01 1.510135382413864136e-01 2.976804077625274658e-01 -1.893343776464462280e-01 6.747037768363952637e-01 -9.097753465175628662e-02
-2.238925546407699585e-01 9.554702043533325195e-02 2.758811116218566895e-01 -2.428058236837387085e-01 1.849918961524963379e-01 3.256228566169738770e-02 8.698207139968872070e-01 -1.175054088234901428e-01
1.555645931512117386e-02 -9.204569458961486816e-02 7.853601574897766113e-01 1.305394619703292847e-01 8.459234982728958130e-02 -5.658948421478271484e-01 1.045264974236488342e-01 1.383326053619384766e-01
-2.942485734820365906e-02 6.973378062248229980e-01 3.012721836566925049e-01 3.227235972881317139e-01 4.781801998615264893e-01 -2.562863230705261230e-01 4.793591797351837158e-02 1.459513008594512939e-01
1.655317693948745728e-01 3.719684183597564697e-01 4.955887794494628906e-01 1.694611161947250366e-01 1.751062124967575073e-01 -3.094212152063846588e-02 7.152760028839111328e-01 1.291282624006271362e-01
1.310036480426788330e-01 4.539038836956024170e-01 4.001502394676208496e-01 4.892718493938446045e-01 6.000117659568786621e-01 -9.786604344844818115e-02 -3.715480491518974304e-02 -7.955922186374664307e-02
3.215399011969566345e-02 7.996530830860137939e-02 6.958138942718505859e-01 6.465433537960052490e-02 3.265155851840972900e-01 -5.286881923675537109e-01 -8.056866377592086792e-02 3.340952396392822266e-01
-8.075290322303771973e-01 -1.955751776695251465e-01 2.944619953632354736e-01 2.798541188240051270e-01 3.613703250885009766e-01 -8.381687849760055542e-02 4.200949333608150482e-03 8.360445499420166016e-02
-7.739267349243164062e-01 1.032824665307998657e-01 4.290981963276863098e-02 1.215619519352912903e-01 5.736473202705383301e-01 -1.675153225660324097e-01 1.736680977046489716e-02 1.277390718460083008e-01
-3.624942302703857422e-01 5.582049489021301270e-01 1.053144559264183044e-01 -6.688868254423141479e-02 6.333374977111816406e-01 -1.277290731668472290e-01 2.057619988918304443e-01 2.857814431190490723e-01
-3.216587603092193604e-01 -1.947192996740341187e-01 3.864839971065521240e-01 1.390938013792037964e-01 6.215682029724121094e-01 3.306192457675933838e-01 4.301090538501739502e-01 9.619355201721191406e-02
-1.637727022171020508e-01 2.151894420385360718e-01 2.987249493598937988e-01 2.536236345767974854e-01 3.149811923503875732e-01 -2.072725892066955566e-01 6.068496108055114746e-01 5.127074122428894043e-01
-1.907825171947479248e-01 3.559459745883941650e-01 4.820862114429473877e-01 -1.315907090902328491e-01 -6.801681127399206161e-03 3.167026042938232422e-01 6.894295811653137207e-01 -1.073370203375816345e-01
-1.702082306146621704e-01 4.536803364753723145e-01 5.551836490631103516e-01 1.555263251066207886e-01 1.697872132062911987e-01 4.299914836883544922e-01 4.426169097423553467e-01 1.521706283092498779e-01
-4.376292824745178223e-01 1.126264873892068863e-02 5.902863740921020508e-01 -3.070315420627593994e-01 -1.956693083047866821e-01 -5.057684779167175293e-01 2.197878211736679077e-01 1.524877548217773438e-01
-1.034120321273803711e-01 4.119571745395660400e-01 3.365822434425354004e-01 -8.308232575654983521e-02 8.204010725021362305e-01 9.834799915552139282e-02 -5.551082640886306763e-02 1.165991201996803284e-01
-5.109496712684631348e-01 1.350868791341781616e-01 3.188790977001190186e-01 -4.842354357242584229e-01 4.997625052928924561e-01 3.460767865180969238e-01 1.730289682745933533e-02 -1.211738213896751404e-01
-1.499890834093093872e-01 -8.188351243734359741e-02 4.046169221401214600e-01 1.999046951532363892e-01 3.769088983535766602e-01 4.606764018535614014e-01 3.343006968498229980e-01 -5.487090945243835449e-01
-1.153145357966423035e-01 6.871144175529479980e-01 5.474619865417480469e-01 6.998739391565322876e-02 1.535481512546539307e-01 3.637053966522216797e-01 1.685753166675567627e-01 1.602724790573120117e-01
-2.049352601170539856e-02 5.287953019142150879e-01 2.615016102790832520e-01 1.288682073354721069e-01 2.236147224903106689e-01 -4.275484010577201843e-02 7.450878024101257324e-01 -1.672666817903518677e-01
-5.339436531066894531e-01 4.158252477645874023e-01 4.540596902370452881e-01 -4.853250458836555481e-02 2.590361535549163818e-01 5.159441828727722168e-01 -1.462347805500030518e-03 -1.294596306979656219e-02
-1.484023872762918472e-02 3.917057216167449951e-01 2.965211868286132812e-01 -2.703038975596427917e-02 5.192840099334716797e-01 -3.533762991428375244e-01 -1.603980213403701782e-01 -5.808896422386169434e-01
-8.062229305505752563e-02 4.922215938568115234e-01 1.710517555475234985e-01 2.828756906092166901e-02 7.851557135581970215e-01 -1.763015091419219971e-01 2.093671858310699463e-01 1.725476980209350586e-01
-3.956747651100158691e-01 -3.273016214370727539e-01 8.181915879249572754e-01 -7.628359645605087280e-02 -2.542275702580809593e-03 1.074818708002567291e-02 -2.526950091123580933e-02 -2.455566972494125366e-01
2.621401846408843994e-01 -2.311410754919052124e-01 6.813834905624389648e-01 1.932419985532760620e-01 3.259594738483428955e-01 -3.932001590728759766e-01 1.052281782031059265e-01 -3.229575455188751221e-01
-4.202399253845214844e-01 2.221224457025527954e-01 -6.664485670626163483e-03 2.373068630695343018e-01 4.728000462055206299e-01 -4.253133237361907959e-01 2.120976448059082031e-01 -5.179617404937744141e-01
-5.562711358070373535e-01 1.409553140401840210e-01 1.332889795303344727e-01 1.594984233379364014e-01 2.797617912292480469e-01 -2.729736268520355225e-01 4.518882036209106445e-01 -5.201000571250915527e-01
-1.834019124507904053e-01 1.140307560563087463e-01 8.735017776489257812e-01 -3.011599481105804443e-01 -6.756179779767990112e-02 1.356692612171173096e-01 -2.092102766036987305e-01 -1.814346313476562500e-01
-2.511599957942962646e-01 7.504261732101440430e-01 4.707908928394317627e-01 1.876150667667388916e-01 -6.715359538793563843e-02 2.183076590299606323e-01 2.407913953065872192e-01 -8.238539099693298340e-02
1.810768991708755493e-01 5.504167079925537109e-01 3.814032971858978271e-01 1.949503272771835327e-02 6.886449456214904785e-01 -2.017884403467178345e-01 -5.807210877537727356e-02 9.016806259751319885e-03
6.513325870037078857e-02 5.384498238563537598e-01 2.830267250537872314e-01 -4.823615774512290955e-02 4.652876257896423340e-01 1.683163805864751339e-03 6.214591860771179199e-01 -1.438466608524322510e-01
9.320879727602005005e-02 2.858258597552776337e-02 7.532826662063598633e-01 1.233497411012649536e-01 2.599907815456390381e-01 -4.996927082538604736e-01 -3.156134486198425293e-02 2.992680668830871582e-01
-2.755601108074188232e-01 5.205270648002624512e-01 3.354744315147399902e-01 -4.395974874496459961e-01 4.646698832511901855e-01 2.452489435672760010e-01 2.662745118141174316e-01 1.901995204389095306e-02
-1.771040260791778564e-01 -2.381130456924438477e-01 6.957989335060119629e-01 7.874962873756885529e-03 -6.335299462080001831e-02 -4.217676818370819092e-01 3.961348235607147217e-01 2.981840968132019043e-01
-5.897680521011352539e-01 6.307261586189270020e-01 1.016544029116630554e-01 2.719939053058624268e-01 1.929916143417358398e-01 1.038738042116165161e-01 3.469320833683013916e-01 4.057696834206581116e-02
-3.083248138427734375e-01 1.411520838737487793e-01 5.319181084632873535e-01 -1.425134390592575073e-01 -2.641420662403106689e-01 -4.584023952484130859e-01 2.700404822826385498e-01 -4.784760475158691406e-01
-4.527402222156524658e-01 -1.316907852888107300e-01 6.814443469047546387e-01 -1.481300741434097290e-01 1.936090439558029175e-01 1.723710447549819946e-01 -1.702184081077575684e-01 -4.418193697929382324e-01
-1.724652498960494995e-01 -2.165366709232330322e-01 6.018250584602355957e-01 -2.528431117534637451e-01 -1.315926294773817062e-02 -6.075922846794128418e-01 3.220351040363311768e-01 -1.555518060922622681e-01
9.496881067752838135e-02 2.339133918285369873e-01 5.435250401496887207e-01 6.210680305957794189e-02 5.351966619491577148e-01 -2.022567391395568848e-01 -2.213905155658721924e-01 -5.105209946632385254e-01
-5.887428298592567444e-02 -2.914868295192718506e-01 8.781433105468750000e-01 2.112322673201560974e-02 2.271808981895446777e-01 2.574574649333953857e-01 1.480024009943008423e-01 -1.368273235857486725e-02
-7.835125327110290527e-01 6.905917543917894363e-03 1.661878675222396851e-01 2.056531421840190887e-02 3.468193411827087402e-01 -8.317646384239196777e-02 2.849160134792327881e-01 3.868332803249359131e-01
-2.783996164798736572e-01 1.516074500977993011e-02 3.149582147598266602e-01 -2.047577649354934692e-01 1.904305517673492432e-01 2.393334358930587769e-01 8.050557971000671387e-01 -1.986964493989944458e-01
-4.051801264286041260e-01 4.492335617542266846e-01 2.087687253952026367e-01 -4.942164197564125061e-02 6.470139622688293457e-01 2.172545716166496277e-02 1.302666068077087402e-01 3.897731006145477295e-01
-4.345275759696960449e-01 -2.009942382574081421e-01 7.753013372421264648e-01 1.489957869052886963e-01 8.049881458282470703e-02 5.446190014481544495e-02 -9.751624614000320435e-02 -3.585243225097656250e-01
-4.931017160415649414e-01 4.210260510444641113e-01 2.060465514659881592e-01 4.914564266800880432e-02 7.055487632751464844e-01 1.315724402666091919e-01 -5.894291028380393982e-02 1.270143687725067139e-01
-2.210870534181594849e-01 6.233592033386230469e-01 1.456737071275711060e-01 3.520400449633598328e-02 6.295399665832519531e-01 -2.163342386484146118e-01 1.950863450765609741e-01 2.427011579275131226e-01
-5.453942418098449707e-01 -2.667505741119384766e-01 6.865856051445007324e-01 -1.045214161276817322e-01 1.442983299493789673e-01 9.956039488315582275e-02 -1.674964874982833862e-01 -3.004585504531860352e-01
-3.896263660863041878e-03 2.917689681053161621e-01 4.784984588623046875e-01 2.248080521821975708e-01 1.831073015928268433e-01 -3.083216249942779541e-01 -7.779490202665328979e-02 -7.076112031936645508e-01
-1.656480729579925537e-01 -4.371494352817535400e-01 6.367821693420410156e-01 -3.858961910009384155e-02 -5.992029234766960144e-02 -3.278355598449707031e-01 5.111743211746215820e-01 -4.598620533943176270e-02
-6.072581559419631958e-02 6.113916635513305664e-01 2.562731504440307617e-01 -4.591291770339012146e-02 7.021899819374084473e-01 -6.024818867444992065e-02 1.238480061292648315e-01 2.066152095794677734e-01
-4.486868083477020264e-01 2.018975317478179932e-01 3.293091952800750732e-01 6.302003264427185059e-01 2.107341960072517395e-02 -1.660343557596206665e-01 -1.701766438782215118e-02 -4.733068346977233887e-01
2.068082801997661591e-02 -3.293423652648925781e-01 8.156109452247619629e-01 -1.430288702249526978e-01 3.368784487247467041e-01 6.204063817858695984e-02 6.248962506651878357e-02 -2.901487350463867188e-01
-8.777136355638504028e-02 -3.339298069477081299e-01 7.920659780502319336e-01 -1.363232433795928955e-01 4.270235896110534668e-01 8.959665894508361816e-02 -3.091060929000377655e-02 -2.085720598697662354e-01
-9.210684895515441895e-02 7.298833131790161133e-01 5.103002786636352539e-01 4.790961742401123047e-02 2.223946303129196167e-01 2.868818342685699463e-01 1.753533184528350830e-01 1.832373440265655518e-01
-1.167184635996818542e-01 -2.980463206768035889e-01 2.414755225181579590e-01 -1.935039013624191284e-01 7.496445775032043457e-01 -3.255277574062347412e-01 2.622737586498260498e-01 -2.550843060016632080e-01
5.469178408384323120e-02 7.687018513679504395e-01 3.925835788249969482e-01 8.375842869281768799e-02 4.623378217220306396e-01 -2.039326168596744537e-02 1.668062657117843628e-01 5.452126264572143555e-02
-4.883759617805480957e-01 5.723568201065063477e-01 1.788798719644546509e-01 3.933310210704803467e-01 1.985521763563156128e-01 2.297707796096801758e-01 3.905704319477081299e-01 -4.925833269953727722e-02
-5.990942716598510742e-01 -7.823514938354492188e-02 1.682838350534439087e-01 -3.112334944307804108e-02 7.756727933883666992e-01 -4.992735758423805237e-02 -2.161507960408926010e-03 3.888059034943580627e-02
-3.547337949275970459e-01 2.027050405740737915e-01 3.269630074501037598e-01 -3.156132996082305908e-01 7.091913372278213501e-02 2.016510367393493652e-01 7.592643499374389648e-01 -6.620436906814575195e-02
-4.731731712818145752e-01 -2.675133943557739258e-01 6.952587962150573730e-01 2.347020804882049561e-02 1.716540157794952393e-01 1.878394186496734619e-01 -1.436319798231124878e-01 -3.677355349063873291e-01
-5.189970731735229492e-01 2.988045811653137207e-01 4.182986021041870117e-01 7.924859970808029175e-02 4.332619011402130127e-01 4.450280964374542236e-01 1.829824745655059814e-01 2.021271735429763794e-01
-5.117568373680114746e-01 5.643308758735656738e-01 1.894111037254333496e-01 5.007640719413757324e-01 1.736589223146438599e-01 1.052201241254806519e-01 2.887199819087982178e-01 9.168620407581329346e-02
-8.328043818473815918e-01 5.577141046524047852e-02 2.204620987176895142e-01 5.956796929240226746e-02 4.367598295211791992e-01 8.456332981586456299e-02 1.101476252079010010e-01 2.028100192546844482e-01
-4.888099431991577148e-01 -4.092898219823837280e-02 5.505823493003845215e-01 -1.202270165085792542e-01 -2.611137032508850098e-01 -5.115618109703063965e-01 2.136581689119338989e-01 -2.574270665645599365e-01
-3.783136010169982910e-01 4.971796572208404541e-01 3.146315515041351318e-01 8.626792579889297485e-02 6.545242667198181152e-01 2.481617778539657593e-01 -8.988834917545318604e-02 7.204083353281021118e-02
-2.458090335130691528e-01 -3.859499990940093994e-01 4.065051972866058350e-01 1.062073186039924622e-01 6.315218210220336914e-01 -1.517074648290872574e-03 4.305451810359954834e-01 -1.729246675968170166e-01
-4.586369395256042480e-01 6.084005832672119141e-01 1.854401230812072754e-01 -2.771672904491424561e-01 3.035729825496673584e-01 -8.511882275342941284e-02 2.782641947269439697e-01 3.625718653202056885e-01
-8.928887546062469482e-02 7.590987682342529297e-01 1.435900926589965820e-01 7.407956570386886597e-02 3.019183874130249023e-01 -2.452976554632186890e-01 4.052116870880126953e-01 -2.723391652107238770e-01
-1.241583749651908875e-02 5.948432087898254395e-01 3.347950279712677002e-01 -3.771736100316047668e-02 1.644973009824752808e-01 -1.244383677840232849e-01 6.980015039443969727e-01 5.240814760327339172e-02
2.796479165554046631e-01 4.978302717208862305e-01 5.152093172073364258e-01 1.566441953182220459e-01 2.366231232881546021e-01 -2.995539270341396332e-02 5.692031979560852051e-01 5.571084842085838318e-02
2.835173308849334717e-01 4.130847007036209106e-02 3.300476074218750000e-01 1.022422462701797485e-01 4.065574407577514648e-01 -2.979083955287933350e-01 7.217559218406677246e-01 -1.534815132617950439e-01
9.591066092252731323e-02 1.065325364470481873e-01 1.792076677083969116e-01 1.200651675462722778e-01 5.667992234230041504e-01 -3.635891377925872803e-01 6.828318834304809570e-01 -1.149046868085861206e-01
-1.322965621948242188e-01 -3.136800527572631836e-01 5.350975990295410156e-01 5.182307586073875427e-02 6.300088763236999512e-01 9.503991156816482544e-02 4.303422868251800537e-01 -6.284315139055252075e-02
-5.040016174316406250e-01 3.695834577083587646e-01 3.190116286277770996e-01 4.273417592048645020e-01 1.707748621702194214e-01 -1.807775497436523438e-01 -2.770771086215972900e-01 -4.317229986190795898e-01
3.858201503753662109e-01 2.260746508836746216e-01 6.770022511482238770e-01 -1.394091546535491943e-01 1.580775380134582520e-01 -3.009639680385589600e-01 4.625869542360305786e-02 -4.522815942764282227e-01
-3.868031501770019531e-01 2.195046842098236084e-01 2.035246193408966064e-01 5.922962427139282227e-01 -5.043170228600502014e-02 -5.601942539215087891e-01 2.047168314456939697e-01 -2.273631244897842407e-01
-3.483185768127441406e-01 5.436347126960754395e-01 4.482149183750152588e-01 1.285860389471054077e-01 2.903957068920135498e-01 2.880786955356597900e-01 1.812750697135925293e-01 4.068472981452941895e-01
1.669075340032577515e-01 1.974796056747436523e-01 5.173766016960144043e-01 -3.161467984318733215e-02 6.287918090820312500e-01 -3.156909942626953125e-01 -2.558353543281555176e-01 -3.224498629570007324e-01
2.780511975288391113e-02 6.430037021636962891e-01 3.815771639347076416e-01 -4.494015872478485107e-01 4.808851778507232666e-01 1.776795648038387299e-02 5.072332173585891724e-02 -6.380494683980941772e-02
-2.125534862279891968e-01 -2.306718528270721436e-01 5.186295509338378906e-01 -1.328831762075424194e-01 5.701400712132453918e-02 -7.236978411674499512e-01 2.015811800956726074e-01 -2.176070511341094971e-01
-6.468989700078964233e-02 5.462877154350280762e-01 5.765900015830993652e-02 2.354576140642166138e-01 3.556708097457885742e-01 -5.446408390998840332e-01 3.812335133552551270e-01 -2.648504972457885742e-01
-6.585893779993057251e-02 -1.491720378398895264e-01 8.985794186592102051e-01 2.149557881057262421e-02 3.620233237743377686e-01 9.331454336643218994e-02 -1.492123305797576904e-01 -5.891239270567893982e-02
-6.124435067176818848e-01 -2.339253872632980347e-01 1.723664999008178711e-01 -7.662342488765716553e-02 5.747072100639343262e-01 -1.177054569125175476e-01 3.164386749267578125e-01 3.005567491054534912e-01
-2.952631711959838867e-01 -5.743191763758659363e-02 7.257850170135498047e-01 -1.589519828557968140e-01 -1.208152323961257935e-01 -5.831429362297058105e-01 3.891806304454803467e-02 3.640111908316612244e-02
-3.227882087230682373e-02 4.479597210884094238e-01 2.731885612010955811e-01 6.517545133829116821e-02 7.934832572937011719e-01 -1.393752545118331909e-01 -3.539283201098442078e-02 2.629003226757049561e-01
-1.180924624204635620e-01 5.979596450924873352e-02 8.757964372634887695e-01 9.464765340089797974e-02 -4.162839055061340332e-02 -3.038762509822845459e-01 -2.325199544429779053e-02 3.344946205615997314e-01
-2.260960042476654053e-01 9.483859688043594360e-02 7.023452520370483398e-01 9.745810925960540771e-02 -3.263195604085922241e-02 -5.586914420127868652e-01 -1.277469098567962646e-02 3.517599999904632568e-01
2.213492989540100098e-02 3.803823590278625488e-01 5.376177430152893066e-01 7.428414374589920044e-02 4.052022844552993774e-02 -2.873983383178710938e-01 -9.154433012008666992e-02 -6.838482618331909180e-01
-4.701288044452667236e-01 7.546941936016082764e-02 3.252209126949310303e-01 5.400300621986389160e-01 -2.339631617069244385e-01 -2.878094613552093506e-01 3.634482920169830322e-01 -3.259055614471435547e-01
-5.646198987960815430e-01 4.067093431949615479e-01 3.665954470634460449e-01 -2.140722423791885376e-01 4.320835173130035400e-01 3.019816875457763672e-01 -2.048125723376870155e-03 2.401659786701202393e-01
-1.897492408752441406e-01 -1.587147116661071777e-01 6.740213632583618164e-01 1.619442552328109741e-01 3.181808069348335266e-02 -5.702957510948181152e-01 2.371886968612670898e-01 2.752562463283538818e-01
1.810944229364395142e-01 5.649610757827758789e-01 4.858267903327941895e-01 -8.015802502632141113e-02 2.132304012775421143e-01 5.931046232581138611e-02 5.965268015861511230e-01 -2.723321691155433655e-02
-1.977656930685043335e-01 7.562469691038131714e-02 9.287635684013366699e-01 -1.375705599784851074e-01 -3.694329038262367249e-02 1.979948282241821289e-01 -1.782839745283126831e-01 -3.592035174369812012e-02
-5.495544075965881348e-01 1.511349231004714966e-01 3.641959130764007568e-01 6.342902779579162598e-01 1.243418529629707336e-01 -2.112164050340652466e-01 -1.651583909988403320e-01 -2.298582941293716431e-01
-5.474794507026672363e-01 1.604298502206802368e-01 1.539775542914867401e-02 9.802925586700439453e-02 4.399790763854980469e-01 -4.059951305389404297e-01 1.385959237813949585e-01 -5.357790589332580566e-01
8.035266399383544922e-02 3.849344849586486816e-01 4.884549379348754883e-01 1.181275993585586548e-01 5.730871558189392090e-01 -2.874579727649688721e-01 -3.734388053417205811e-01 -2.056918889284133911e-01
5.668648704886436462e-02 5.169774889945983887e-01 4.615682661533355713e-01 -1.080037876963615417e-01 3.563030064105987549e-01 -3.464214876294136047e-02 -1.079851984977722168e-01 -6.041507720947265625e-01
-1.876049935817718506e-01 3.105666637420654297e-01 -1.545138005167245865e-02 -5.271077156066894531e-02 6.460647583007812500e-01 -3.200065493583679199e-01 5.827284455299377441e-01 -7.719568163156509399e-02
-3.040374517440795898e-01 1.602821797132492065e-01 5.032739639282226562e-01 -1.318301409482955933e-01 -2.475594878196716309e-01 -4.347685575485229492e-01 2.807590961456298828e-01 -5.311043858528137207e-01
-3.944316506385803223e-01 -4.616523683071136475e-01 3.568669855594635010e-01 -6.727662682533264160e-02 2.831837628036737442e-03 -2.530571520328521729e-01 6.213321089744567871e-01 -2.220836132764816284e-01
3.553117811679840088e-01 2.277355492115020752e-01 5.978334546089172363e-01 -1.588552445173263550e-01 3.861351907253265381e-01 -5.008053779602050781e-01 -1.084558218717575073e-01 -1.660763025283813477e-01
-5.868300199508666992e-01 -1.236741915345191956e-01 1.769531220197677612e-01 -3.445260226726531982e-01 6.476200819015502930e-01 -2.362135946750640869e-01 -6.267665326595306396e-02 1.057721897959709167e-01
1.047954931855201721e-01 -2.857364416122436523e-01 7.099982500076293945e-01 1.408859938383102417e-01 2.938885986804962158e-01 -4.769061207771301270e-01 1.917117387056350708e-01 1.812812238931655884e-01
2.420075088739395142e-01 3.445758819580078125e-01 5.417249798774719238e-01 1.829436421394348145e-02 6.054705977439880371e-01 5.873358994722366333e-02 -9.906274825334548950e-02 -3.860589861869812012e-01
-2.017410546541213989e-01 1.311200559139251709e-01 4.902997612953186035e-01 -1.144953072071075439e-01 -1.736554205417633057e-01 -7.573066949844360352e-01 2.813244163990020752e-01 7.610487192869186401e-02
-5.423067212104797363e-01 6.515179276466369629e-01 2.755884230136871338e-01 -1.464231908321380615e-01 -1.392711699008941650e-02 2.324753701686859131e-01 3.546347022056579590e-01 -6.351845711469650269e-02
7.347194105386734009e-02 5.915246438235044479e-03 9.619877934455871582e-01 9.051962941884994507e-02 1.762826591730117798e-01 -3.102384507656097412e-02 -1.657292842864990234e-01 -3.805787861347198486e-02
-2.398386150598526001e-01 5.357072129845619202e-02 8.680818080902099609e-01 3.198023885488510132e-03 -1.802934408187866211e-01 -3.097208142280578613e-01 -2.152310013771057129e-01 -1.061805635690689087e-01
2.689913213253021240e-01 3.972289860248565674e-01 6.491504907608032227e-01 5.526766763068735600e-04 1.233191937208175659e-01 -4.750154539942741394e-02 5.001251026988029480e-02 -5.731412768363952637e-01
1.978883147239685059e-01 5.007416009902954102e-01 2.486871629953384399e-01 4.220217168331146240e-01 5.329139828681945801e-01 -3.179537355899810791e-01 2.891358435153961182e-01 -3.819901496171951294e-02
-4.548439383506774902e-01 1.177843064069747925e-01 4.229018092155456543e-01 6.558429598808288574e-01 1.013101339340209961e-01 -6.294833729043602943e-04 -1.214890554547309875e-01 -3.811091184616088867e-01
-4.292623102664947510e-01 -1.077413931488990784e-01 5.286024212837219238e-01 -3.998170793056488037e-01 -1.504020988941192627e-01 -4.573538899421691895e-01 2.891676425933837891e-01 -2.223514616489410400e-01
2.460034489631652832e-01 2.861129343509674072e-01 6.765767931938171387e-01 2.742339856922626495e-03 6.790784001350402832e-02 -1.955518573522567749e-01 3.648154437541961670e-02 -5.963851809501647949e-01
-3.934538364410400391e-01 -1.328711360692977905e-01 5.621167421340942383e-01 -3.058393001556396484e-01 3.905052542686462402e-01 -2.088400721549987793e-01 -3.378668725490570068e-01 -3.282743096351623535e-01
-7.944379001855850220e-02 1.232531741261482239e-01 7.740440368652343750e-01 -3.297296464443206787e-01 -2.154092937707901001e-01 -3.845183551311492920e-01 3.405447676777839661e-02 -2.742559909820556641e-01
-4.435402452945709229e-01 -2.376164346933364868e-01 2.237387597560882568e-01 -1.086757853627204895e-01 6.653599739074707031e-01 -3.034916818141937256e-01 1.883658170700073242e-01 3.385975956916809082e-01
-3.587171435356140137e-01 1.073401570320129395e-01 2.661728262901306152e-01 3.313725590705871582e-01 -5.478952080011367798e-02 -5.215217471122741699e-01 3.999733626842498779e-01 -4.941444396972656250e-01
-4.166673123836517334e-01 -2.279535531997680664e-01 3.356477916240692139e-01 -4.375488162040710449e-01 6.662547588348388672e-01 -3.538851439952850342e-02 1.157286018133163452e-01 -1.085185110569000244e-01
-5.843403935432434082e-01 1.085736677050590515e-01 3.040133416652679443e-01 -3.880023658275604248e-01 5.986182689666748047e-01 9.814579784870147705e-02 -1.010007932782173157e-01 1.600332707166671753e-01
-3.443354666233062744e-01 7.101520299911499023e-01 1.175497025251388550e-01 8.184914290904998779e-02 3.385973274707794189e-01 5.020297318696975708e-02 4.339715838432312012e-01 -2.260535657405853271e-01
-4.145942926406860352e-01 -1.528719067573547363e-01 4.431259334087371826e-01 -1.025967970490455627e-01 7.413737010210752487e-03 -7.544285655021667480e-01 1.640757322311401367e-01 -4.143493622541427612e-02
-8.250572085380554199e-01 3.942787051200866699e-01 2.018589228391647339e-01 -3.799111396074295044e-02 2.043475508689880371e-01 9.864883124828338623e-02 9.400526434183120728e-02 2.476048022508621216e-01
1.060079596936702728e-02 5.659480690956115723e-01 4.464438557624816895e-01 2.507391870021820068e-01 -1.234453357756137848e-02 -1.998517215251922607e-01 5.179390907287597656e-01 3.302332758903503418e-01
1.819578185677528381e-02 -3.580753803253173828e-01 6.359084248542785645e-01 7.839838415384292603e-02 2.737548053264617920e-01 -5.762882232666015625e-01 2.295614182949066162e-01 3.430293127894401550e-02
4.833572730422019958e-02 9.193810634315013885e-03 5.100725889205932617e-01 5.489390343427658081e-02 3.647622764110565186e-01 -2.336945384740829468e-01 1.515662949532270432e-02 -7.392546534538269043e-01
-8.003466725349426270e-01 2.738694250583648682e-01 2.851861119270324707e-01 -2.132134437561035156e-01 3.132126629352569580e-01 1.844539940357208252e-01 -7.916703820228576660e-02 1.387698203325271606e-01
-3.406963050365447998e-01 2.877894639968872070e-01 3.869533836841583252e-01 5.737822055816650391e-01 8.320254087448120117e-02 -2.498280405998229980e-01 -1.873141825199127197e-01 -4.666056632995605469e-01
-1.482453644275665283e-01 6.315284967422485352e-01 4.328379631042480469e-01 -1.179203391075134277e-01 3.603503406047821045e-01 2.263666093349456787e-01 3.638386130332946777e-01 2.539062798023223877e-01
-3.958899974822998047e-01 2.863593101501464844e-01 4.611925184726715088e-01 -3.567886054515838623e-01 4.885833859443664551e-01 3.802709877490997314e-01 -1.080661267042160034e-01 -1.620954424142837524e-01
-6.129563450813293457e-01 -5.558314174413681030e-02 5.012940764427185059e-01 -3.203622698783874512e-01 -2.348928600549697876e-01 -4.071839451789855957e-01 2.085804194211959839e-01 -5.280158296227455139e-02
3.886951506137847900e-01 3.888957202434539795e-01 6.788842678070068359e-01 2.335117571055889130e-02 2.180044800043106079e-01 9.423926472663879395e-03 6.303676962852478027e-02 -4.297195374965667725e-01
-4.683463573455810547e-01 -2.667112946510314941e-01 2.438235878944396973e-01 -3.204101026058197021e-01 6.230686902999877930e-01 -1.345360279083251953e-01 2.437456697225570679e-01 2.857932448387145996e-01
-8.493108749389648438e-01 3.504453301429748535e-01 1.200780421495437622e-01 -1.505170166492462158e-01 2.648470401763916016e-01 1.212007105350494385e-01 1.344629526138305664e-01 1.259805709123611450e-01
-4.270736873149871826e-01 -4.705300927162170410e-02 4.662144184112548828e-01 -8.164241164922714233e-02 -6.587663292884826660e-02 -7.431637048721313477e-01 1.827155500650405884e-01 -3.682055696845054626e-02
-4.189101755619049072e-01 2.716890871524810791e-01 -2.671473100781440735e-02 9.475670754909515381e-03 5.779410004615783691e-01 -3.483829796314239502e-01 1.935043931007385254e-01 -5.070160031318664551e-01
-5.708940029144287109e-01 3.694240450859069824e-01 3.553496301174163818e-01 -1.420170217752456665e-01 4.079812467098236084e-01 4.278590083122253418e-01 1.988442093133926392e-01 -4.596378654241561890e-02
-3.130014240741729736e-02 1.122000217437744141e-01 4.193689227104187012e-01 3.031702637672424316e-01 2.292207032442092896e-01 -1.522343605756759644e-01 7.018918991088867188e-01 3.876587450504302979e-01
-1.526698768138885498e-01 -6.348569691181182861e-02 9.009085893630981445e-01 1.476682722568511963e-01 8.367449790239334106e-02 -2.037280648946762085e-01 -5.715936794877052307e-02 2.957118153572082520e-01
-5.599132776260375977e-01 3.540346026420593262e-01 2.929094731807708740e-01 2.581033110618591309e-01 5.643879175186157227e-01 2.295627743005752563e-01 -1.516224443912506104e-01 1.205030828714370728e-01
-2.046673446893692017e-01 4.665965437889099121e-01 4.993111267685890198e-02 -1.814903020858764648e-01 7.281137704849243164e-01 -3.258878290653228760e-01 2.610680162906646729e-01 2.140030637383460999e-02
-3.358639180660247803e-01 3.996093943715095520e-02 7.225194573402404785e-01 3.206988424062728882e-02 -3.797071799635887146e-02 -3.185668587684631348e-01 5.762068554759025574e-02 5.062499046325683594e-01
1.008604094386100769e-01 5.999509990215301514e-02 7.293109893798828125e-01 -3.448199108242988586e-02 6.595639884471893311e-02 -6.396676301956176758e-01 5.953177064657211304e-02 1.899349838495254517e-01
-4.050560295581817627e-02 5.375318974256515503e-02 9.252134561538696289e-01 7.976004481315612793e-02 -5.536349117755889893e-02 -3.282924592494964600e-01 -1.474714428186416626e-01 -2.234528958797454834e-02
-2.130067050457000732e-01 4.428262710571289062e-01 4.950992763042449951e-01 1.487862020730972290e-01 1.671739071607589722e-01 4.170391261577606201e-01 5.326375961303710938e-01 7.550420612096786499e-02
-2.226000130176544189e-01 4.542508721351623535e-02 9.273087978363037109e-02 -1.963732689619064331e-01 5.144655108451843262e-01 -1.340056210756301880e-01 7.865056395530700684e-01 8.619364234618842602e-04
-3.500049710273742676e-01 1.635666191577911377e-01 7.890596389770507812e-01 -6.368097662925720215e-02 -3.199671804904937744e-01 -2.837015986442565918e-01 -1.097924113273620605e-01 -1.707395315170288086e-01
-5.928115844726562500e-01 7.197214663028717041e-02 -3.024298883974552155e-02 -2.701458334922790527e-02 4.897840917110443115e-01 -4.008421897888183594e-01 1.379367709159851074e-01 -4.713389575481414795e-01
-2.840678691864013672e-01 3.080826699733734131e-01 1.995798796415328979e-01 -1.223572269082069397e-01 3.514213263988494873e-01 -4.769216179847717285e-01 3.854187205433845520e-02 -6.458718180656433105e-01
1.431027352809906006e-01 -4.059509932994842529e-01 5.727000832557678223e-01 2.000393122434616089e-01 5.294898152351379395e-01 -2.786427736282348633e-01 1.655833423137664795e-01 -2.475987970829010010e-01
-4.715579450130462646e-01 6.460407376289367676e-01 1.440156400203704834e-01 5.659165326505899429e-03 4.579591155052185059e-01 -3.146546334028244019e-02 1.136794835329055786e-01 3.403705656528472900e-01
-2.908811271190643311e-01 1.806190311908721924e-01 5.465000271797180176e-01 -1.608512550592422485e-01 -3.272402882575988770e-01 -3.364517092704772949e-01 2.253197133541107178e-01 -5.358867645263671875e-01
-8.739668726921081543e-01 2.598925828933715820e-01 2.754417657852172852e-01 -1.050317808985710144e-01 1.834499984979629517e-01 1.445011943578720093e-01 1.244511920958757401e-02 1.644645631313323975e-01
-5.705163478851318359e-01 -1.923860311508178711e-01 1.876543462276458740e-01 -3.176392912864685059e-01 6.546475291252136230e-01 -1.489811986684799194e-01 1.643034964799880981e-01 1.537384539842605591e-01
-4.317635595798492432e-01 6.186006590723991394e-02 8.297864794731140137e-01 6.623814254999160767e-02 -1.566859334707260132e-01 -1.472496539354324341e-01 -2.655939459800720215e-01 -6.881989073008298874e-03
1.790511161088943481e-01 6.615193486213684082e-01 4.517972469329833984e-01 -1.080082207918167114e-01 5.386134386062622070e-01 -1.402131617069244385e-01 4.909515380859375000e-02 4.870128631591796875e-02
-1.916971951723098755e-01 5.352162122726440430e-01 3.310552611947059631e-02 8.141618967056274414e-02 4.066012501716613770e-01 -4.286532700061798096e-01 3.274351656436920166e-01 -4.612908065319061279e-01
-5.769679695367813110e-02 7.258837819099426270e-01 4.343630373477935791e-01 -4.394070506095886230e-01 2.819312512874603271e-01 4.736877232789993286e-02 5.171563103795051575e-02 6.008686497807502747e-02
-5.029935836791992188e-01 4.268693923950195312e-01 -1.496938709169626236e-02 9.167848527431488037e-02 3.550310134887695312e-01 -5.306306481361389160e-01 3.222807049751281738e-01 -2.113534510135650635e-01
1.482732295989990234e-01 4.269129335880279541e-01 5.408143997192382812e-01 -5.928336456418037415e-02 4.654720425605773926e-01 -5.759880691766738892e-02 -4.935572668910026550e-02 -5.266383290290832520e-01
-2.738312780857086182e-01 -1.612169146537780762e-01 4.958074390888214111e-01 -3.201096355915069580e-01 1.434521973133087158e-01 -7.215884923934936523e-01 8.798728883266448975e-02 4.147318005561828613e-02
-5.127525329589843750e-01 6.499206423759460449e-01 1.892286837100982666e-01 2.464833259582519531e-01 1.753189712762832642e-01 1.442570537328720093e-01 4.068806469440460205e-01 3.205629438161849976e-02
-3.217938840389251709e-01 -2.450987398624420166e-01 1.416447013616561890e-01 -1.800831854343414307e-01 3.397054672241210938e-01 -4.834848269820213318e-02 7.446771264076232910e-01 -3.340668976306915283e-01
2.037884481251239777e-02 9.857757389545440674e-02 9.713798016309738159e-02 1.515421569347381592e-01 6.152952313423156738e-01 -3.588481843471527100e-01 6.414698362350463867e-01 -1.965264230966567993e-01
-3.043515384197235107e-01 -4.240998327732086182e-01 7.482199668884277344e-01 -2.549879550933837891e-01 -2.057358250021934509e-02 -1.490252912044525146e-01 2.810162007808685303e-01 -3.248826414346694946e-02
-1.737967878580093384e-01 5.125611424446105957e-01 6.751156449317932129e-01 9.419452399015426636e-02 -6.123469024896621704e-02 4.613887071609497070e-01 1.413065195083618164e-01 -7.632426172494888306e-02
7.572499662637710571e-02 1.504366993904113770e-01 9.315349459648132324e-01 -1.409241463989019394e-02 -1.050512194633483887e-01 -2.951907813549041748e-01 -7.014543563127517700e-02 2.418604865670204163e-02
-7.210843563079833984e-01 6.421501934528350830e-02 -2.150722546502947807e-03 8.439679630100727081e-03 5.000264048576354980e-01 -1.081888228654861450e-01 2.199212163686752319e-01 -4.071135818958282471e-01
-3.611432015895843506e-02 1.797906160354614258e-01 1.296087056398391724e-01 2.335563749074935913e-01 3.687953948974609375e-01 -4.082216024398803711e-01 7.658696770668029785e-01 7.624340802431106567e-02
-6.219807267189025879e-01 -1.668855845928192139e-01 3.634585440158843994e-01 4.864326417446136475e-01 3.629731535911560059e-01 2.083852738142013550e-01 1.882903724908828735e-01 -7.709318399429321289e-02
-5.204948782920837402e-01 2.676244974136352539e-01 3.075640797615051270e-01 5.735144019126892090e-01 8.435244113206863403e-02 -1.137349680066108704e-01 -4.115680232644081116e-02 -4.606547653675079346e-01
-2.569028139114379883e-01 3.290754258632659912e-01 2.183236181735992432e-01 2.710046172142028809e-01 9.734126180410385132e-02 -2.544478476047515869e-01 6.990786790847778320e-01 3.763929903507232666e-01
2.639945149421691895e-01 3.821472823619842529e-01 5.717756748199462891e-01 9.029134362936019897e-02 3.182483911514282227e-01 -9.596644341945648193e-02 -3.231830894947052002e-02 -5.810803771018981934e-01
-3.608770668506622314e-01 8.195757120847702026e-02 6.137110590934753418e-01 -2.319832444190979004e-01 -2.815162241458892822e-01 -4.177952408790588379e-01 1.999445706605911255e-01 -3.725737631320953369e-01
-2.759405374526977539e-01 4.193983972072601318e-02 4.750684201717376709e-01 -2.436140775680541992e-01 -1.861062347888946533e-01 -5.024812221527099609e-01 3.685767054557800293e-01 -4.626968204975128174e-01
-4.394093453884124756e-01 1.647537946701049805e-01 3.655188679695129395e-01 -5.128587484359741211e-01 4.837862849235534668e-01 3.650134503841400146e-01 4.194407910108566284e-02 -1.187620833516120911e-01
-1.175383329391479492e-01 -4.015823602676391602e-01 5.963014364242553711e-01 1.998787373304367065e-01 6.250962615013122559e-01 1.022370234131813049e-01 1.495012342929840088e-01 7.642738521099090576e-02
-3.472949564456939697e-01 -7.196357008069753647e-03 5.050597786903381348e-01 -2.142580300569534302e-01 -2.194927632808685303e-01 -3.420311808586120605e-01 3.635440468788146973e-01 -5.301091074943542480e-01
-2.919898629188537598e-01 -3.517493903636932373e-01 4.973226785659790039e-01 2.482653260231018066e-01 3.651564419269561768e-01 -1.626038700342178345e-01 4.381910562515258789e-01 -3.609127402305603027e-01
1.847342401742935181e-01 6.800733208656311035e-01 3.233518004417419434e-01 3.015729188919067383e-01 4.598393440246582031e-01 -1.652853190898895264e-01 2.295501083135604858e-01 -1.280876249074935913e-01
-7.566933631896972656e-01 -2.265774607658386230e-01 2.297157347202301025e-01 2.619837224483489990e-01 3.531666100025177002e-01 1.350370645523071289e-01 2.863216102123260498e-01 -1.724283546209335327e-01
-7.600012421607971191e-01 1.741732470691204071e-02 7.532923668622970581e-02 -1.947280205786228180e-02 4.783232212066650391e-01 -5.850047618150711060e-02 4.286912083625793457e-01 -7.029283326119184494e-03
-1.773896217346191406e-01 -8.920924365520477295e-02 4.286195337772369385e-01 1.028892770409584045e-01 3.114828467369079590e-01 5.231508016586303711e-01 3.953966200351715088e-01 -4.891084134578704834e-01
-3.225133717060089111e-01 4.438015520572662354e-01 2.813047468662261963e-01 -4.393192231655120850e-01 6.486109495162963867e-01 -6.902825087308883667e-02 -2.018503472208976746e-02 3.198537230491638184e-02
-1.468798220157623291e-01 3.569797873497009277e-01 4.911115467548370361e-01 -1.283805817365646362e-01 -4.209137707948684692e-02 1.893013715744018555e-01 7.224614024162292480e-01 1.837453991174697876e-01
-4.349923729896545410e-01 5.464660003781318665e-02 5.791655182838439941e-01 -1.630889028310775757e-01 -3.317567408084869385e-01 -3.730931878089904785e-01 2.276317775249481201e-01 -3.803778588771820068e-01
-5.525503754615783691e-01 4.630278646945953369e-01 2.792973816394805908e-01 1.296168863773345947e-01 5.434626936912536621e-01 1.402729600667953491e-01 -1.349015980958938599e-01 2.286024689674377441e-01
-3.368327021598815918e-01 -2.127341553568840027e-02 6.470241546630859375e-01 -3.747120499610900879e-01 2.033205926418304443e-01 -2.240842878818511963e-01 -4.194929897785186768e-01 -2.439558506011962891e-01
-3.285699188709259033e-01 1.035954058170318604e-01 8.192912340164184570e-01 -6.668771058320999146e-02 -3.649831190705299377e-02 2.778293192386627197e-01 -2.167441397905349731e-01 -2.830638885498046875e-01
-7.379680275917053223e-01 -2.880364358425140381e-01 3.107126355171203613e-01 2.369854599237442017e-01 2.968946099281311035e-01 1.673047840595245361e-01 3.041408956050872803e-01 -1.053320616483688354e-01
-8.696627020835876465e-01 7.763689756393432617e-02 3.068570196628570557e-01 1.026880666613578796e-01 3.036512732505798340e-01 7.581041008234024048e-02 -1.139846444129943848e-01 1.483559310436248779e-01
-5.451007485389709473e-01 3.776839375495910645e-01 3.057917952537536621e-01 2.199195325374603271e-02 6.133040189743041992e-01 1.692283302545547485e-01 -1.132128089666366577e-01 2.205232083797454834e-01
-4.554476439952850342e-01 1.387390196323394775e-01 3.729286789894104004e-01 6.832553744316101074e-01 1.795375347137451172e-01 -2.617728337645530701e-02 -1.062566936016082764e-01 -3.509927392005920410e-01
-1.791264265775680542e-01 6.014837622642517090e-01 1.089165508747100830e-01 2.315135449171066284e-01 5.583854913711547852e-01 -4.146814346313476562e-01 1.249466612935066223e-01 2.032314240932464600e-01
-5.164400339126586914e-01 -2.947539985179901123e-01 3.293047547340393066e-01 -9.161084145307540894e-02 6.097932457923889160e-01 2.207947522401809692e-01 3.264328539371490479e-01 4.918225854635238647e-02
-7.652124762535095215e-01 -1.330688744783401489e-01 1.267896443605422974e-01 1.662201434373855591e-01 5.593532919883728027e-01 -1.430762410163879395e-01 3.185960277915000916e-02 -1.366599351167678833e-01
-5.381383299827575684e-01 2.390657067298889160e-01 2.180851250886917114e-01 4.738807082176208496e-01 6.688704714179039001e-03 -4.354562461376190186e-01 8.719772100448608398e-02 -4.287893176078796387e-01
-4.810013771057128906e-01 1.045340895652770996e-01 1.860961914062500000e-01 5.256564021110534668e-01 -1.018918156623840332e-01 -5.176489949226379395e-01 3.758298158645629883e-01 -1.648435592651367188e-01
-3.398714959621429443e-01 7.443020492792129517e-02 3.019924461841583252e-01 5.859667062759399414e-01 -7.624287158250808716e-02 -5.069516897201538086e-01 3.540129065513610840e-01 -2.371776551008224487e-01
-3.973082900047302246e-01 1.589754670858383179e-01 5.936859250068664551e-01 4.610353708267211914e-02 2.082931995391845703e-01 6.126759648323059082e-01 1.696996539831161499e-01 1.213615909218788147e-01
-8.270596265792846680e-01 -1.527710556983947754e-01 3.914336264133453369e-01 1.598553508520126343e-01 2.360684871673583984e-01 1.352450847625732422e-01 3.816754370927810669e-02 1.959159374237060547e-01
-9.659438394010066986e-03 5.206210613250732422e-01 3.598558902740478516e-01 -8.475849777460098267e-02 4.709092080593109131e-01 -5.825788527727127075e-02 -2.172628939151763916e-01 -5.655328035354614258e-01
-2.937666475772857666e-01 1.691781878471374512e-01 8.524742126464843750e-01 -1.717069298028945923e-01 -9.981166571378707886e-02 2.401996031403541565e-02 -3.030368983745574951e-01 -1.628304123878479004e-01
-8.271229267120361328e-02 4.373311698436737061e-01 4.064762592315673828e-01 7.159481756389141083e-03 7.499785423278808594e-01 -6.244656443595886230e-02 -2.634591460227966309e-01 -2.911642938852310181e-02
-8.453052490949630737e-02 6.337249279022216797e-01 2.940109372138977051e-01 -1.892508417367935181e-01 6.738800406455993652e-01 -7.079928368330001831e-02 -5.659401416778564453e-02 8.160507678985595703e-02
-2.240342497825622559e-01 1.532221883535385132e-01 4.164362251758575439e-01 6.515757441520690918e-01 3.754990696907043457e-01 -1.999926418066024780e-01 -2.885541617870330811e-01 -2.531826496124267578e-01
-1.846113353967666626e-01 1.871677637100219727e-01 4.615675210952758789e-01 4.468042552471160889e-01 4.418671429157257080e-01 5.294557809829711914e-01 1.568283140659332275e-01 -1.343250870704650879e-01
-4.786242842674255371e-01 1.201427578926086426e-01 4.192296266555786133e-01 -4.392090737819671631e-01 -2.675779759883880615e-01 -3.158096671104431152e-01 3.232061266899108887e-01 -3.347095549106597900e-01
-1.174808591604232788e-01 5.078450217843055725e-02 7.401797175407409668e-01 1.661880612373352051e-01 5.752683058381080627e-02 -4.203863739967346191e-01 1.115779504179954529e-01 4.643823504447937012e-01
-4.282911419868469238e-01 9.697012603282928467e-02 2.970307767391204834e-01 7.456953525543212891e-01 3.164679110050201416e-01 -1.256426423788070679e-01 -1.098192036151885986e-01 -1.867521256208419800e-01
-7.150821685791015625e-01 5.881134048104286194e-02 4.454025924205780029e-01 3.635617792606353760e-01 7.559585571289062500e-02 -8.934784680604934692e-02 -2.612469494342803955e-01 -2.696119844913482666e-01
-4.501935839653015137e-01 4.768839105963706970e-02 5.382351279258728027e-01 -3.846482634544372559e-01 -2.241261601448059082e-01 -5.092204213142395020e-01 2.169611006975173950e-01 2.810835838317871094e-02
-4.314228296279907227e-01 4.392271935939788818e-01 2.034783959388732910e-01 2.893999814987182617e-01 1.325094997882843018e-01 1.435608416795730591e-01 6.763904094696044922e-01 -1.120694074779748917e-02
-8.793549537658691406e-01 3.444099053740501404e-02 3.383405804634094238e-01 2.506594955921173096e-01 1.256799697875976562e-01 5.698315426707267761e-02 -9.543570876121520996e-02 -1.417516916990280151e-01
-9.043353796005249023e-01 1.310124993324279785e-01 2.660774290561676025e-01 -3.100712317973375320e-03 2.169699221849441528e-01 1.572184413671493530e-01 6.138121336698532104e-02 1.365480422973632812e-01
6.403066962957382202e-02 3.535820245742797852e-01 2.651022672653198242e-01 4.563783407211303711e-01 3.594191670417785645e-01 -3.815219402313232422e-01 4.454182982444763184e-01 3.452259004116058350e-01
-3.124704957008361816e-01 3.430057764053344727e-01 4.846289455890655518e-01 3.087219595909118652e-01 4.600976109504699707e-01 4.441276788711547852e-01 6.305490434169769287e-02 2.040093839168548584e-01
1.149233654141426086e-01 4.632170498371124268e-01 2.183425724506378174e-01 1.296432316303253174e-01 7.374898195266723633e-01 -2.595201730728149414e-01 2.905764281749725342e-01 1.098414286971092224e-01
-2.005632519721984863e-01 4.848906397819519043e-01 3.379655778408050537e-01 2.179683595895767212e-01 1.379210799932479858e-01 -9.206839650869369507e-02 5.378494262695312500e-01 4.961287975311279297e-01
-3.977230489253997803e-01 -2.930889725685119629e-01 2.800507843494415283e-01 -2.945345044136047363e-01 7.028101682662963867e-01 -1.952296644449234009e-01 8.939723670482635498e-02 2.251393944025039673e-01
8.514232933521270752e-02 1.106129400432109833e-02 7.229178547859191895e-01 -1.565574854612350464e-01 2.064001709222793579e-01 -3.283397555351257324e-01 -4.777717590332031250e-02 -5.411261320114135742e-01
-2.043469399213790894e-01 1.207325905561447144e-01 8.536093831062316895e-01 1.549069285392761230e-01 2.457731962203979492e-02 -2.928469181060791016e-01 -1.732600480318069458e-01 2.732005119323730469e-01
-1.168415173888206482e-01 -1.067988052964210510e-01 6.688785552978515625e-01 2.704664170742034912e-01 3.832518458366394043e-01 9.734416753053665161e-02 5.380098223686218262e-01 -9.262229502201080322e-02
7.875203341245651245e-02 -3.696008026599884033e-01 4.588182270526885986e-01 1.485293209552764893e-01 5.563467144966125488e-01 -2.142938226461410522e-01 4.611914455890655518e-01 -2.376496791839599609e-01
-8.090603947639465332e-01 3.923543915152549744e-02 1.016165390610694885e-01 3.429736196994781494e-01 3.957828283309936523e-01 -2.067820429801940918e-01 4.879618436098098755e-02 1.189164519309997559e-01
-4.865887761116027832e-01 -1.319367736577987671e-01 1.794264018535614014e-01 2.948668897151947021e-01 1.652313768863677979e-01 -3.739756941795349121e-01 4.334568381309509277e-01 -5.211905837059020996e-01
-5.966429114341735840e-01 -4.947062954306602478e-02 1.888641119003295898e-01 -4.087311029434204102e-01 6.545358896255493164e-01 -9.920331090688705444e-02 -7.329064887017011642e-03 2.295450307428836823e-02
3.058813512325286865e-02 4.456372559070587158e-01 4.173037409782409668e-01 3.949605673551559448e-02 5.448128581047058105e-01 1.638907939195632935e-01 1.091875582933425903e-01 -5.377419590950012207e-01
1.922150403261184692e-01 5.938512682914733887e-01 4.320069849491119385e-01 1.744258999824523926e-01 4.350400865077972412e-01 -1.863525435328483582e-02 -4.307520017027854919e-02 -4.493072926998138428e-01
-3.433204069733619690e-02 6.113006472587585449e-01 4.681338965892791748e-01 -1.211130768060684204e-01 5.561391711235046387e-01 1.684431135654449463e-01 5.378223583102226257e-02 2.252967953681945801e-01
-5.307860970497131348e-01 3.869760632514953613e-01 2.387048900127410889e-01 -2.715281397104263306e-02 6.836814880371093750e-01 1.043016742914915085e-02 -1.568738967180252075e-01 1.366002410650253296e-01
-7.788151502609252930e-01 -1.106646284461021423e-01 1.761364489793777466e-01 -1.661641597747802734e-01 4.191147387027740479e-01 1.922312825918197632e-01 3.270957767963409424e-01 -5.444307625293731689e-02
-8.027910590171813965e-01 1.076702624559402466e-01 2.542762160301208496e-01 3.525463342666625977e-01 3.072987198829650879e-01 2.555632404983043671e-02 -1.882851496338844299e-02 -2.440252304077148438e-01
-8.252597451210021973e-01 9.517297893762588501e-02 1.493801921606063843e-01 -5.017283186316490173e-02 3.580738008022308350e-01 9.166345745325088501e-02 3.766410946846008301e-01 8.111178129911422729e-02
-4.254336655139923096e-02 -6.290881335735321045e-02 7.659838199615478516e-01 -1.880811154842376709e-01 -1.296647042036056519e-01 -5.451392531394958496e-01 1.862536966800689697e-01 -1.531236022710800171e-01
-4.158620238304138184e-01 -5.112914741039276123e-02 7.577125430107116699e-01 -1.881839632987976074e-01 -2.206657528877258301e-01 -2.259230986237525940e-02 -1.545797195285558701e-02 -4.067683517932891846e-01
-7.366119623184204102e-01 -2.545574605464935303e-01 2.229502052068710327e-01 -4.742613434791564941e-02 3.642602562904357910e-01 3.680600598454475403e-02 3.697797358036041260e-01 2.643294334411621094e-01
-1.052494645118713379e-01 -1.419072598218917847e-01 4.629353582859039307e-01 -2.020792961120605469e-01 2.771538682281970978e-02 -7.517145872116088867e-01 3.713918924331665039e-01 -9.932172298431396484e-02
-3.839797526597976685e-02 1.418260484933853149e-01 4.169982969760894775e-01 2.472544312477111816e-01 3.434715270996093750e-01 3.682555258274078369e-01 3.295755088329315186e-01 -6.174010634422302246e-01
-1.224286668002605438e-02 6.532335877418518066e-01 3.084826171398162842e-01 -4.842259585857391357e-01 1.164140626788139343e-01 -1.834917515516281128e-01 4.121598899364471436e-01 -1.624882370233535767e-01
-3.809525668621063232e-01 6.012673377990722656e-01 1.263194065541028976e-02 -3.032021597027778625e-02 5.570819377899169922e-01 -3.288186192512512207e-01 5.631889775395393372e-02 -2.657819986343383789e-01
1.904141902923583984e-01 1.792696267366409302e-01 5.667193531990051270e-01 2.773520052433013916e-01 4.015260040760040283e-01 -4.909074902534484863e-01 -1.480286568403244019e-01 -3.307324945926666260e-01
-4.681046009063720703e-01 9.262397885322570801e-03 6.979644894599914551e-01 -2.023201286792755127e-01 -3.584282100200653076e-01 -2.635442018508911133e-01 1.331582665443420410e-01 -1.924761384725570679e-01
-2.130912244319915771e-01 9.592687338590621948e-02 3.308711349964141846e-01 -3.829003870487213135e-01 5.191201567649841309e-01 -3.355697393417358398e-01 -8.084605634212493896e-02 -5.483366250991821289e-01
-2.259658575057983398e-01 2.912742495536804199e-01 4.725070595741271973e-01 2.499937564134597778e-01 3.395119905471801758e-01 4.953339099884033203e-01 4.615783393383026123e-01 6.826769560575485229e-02
-8.361725211143493652e-01 3.244678676128387451e-01 -4.488627985119819641e-02 -1.462527364492416382e-01 1.461795270442962646e-01 -3.035237491130828857e-01 1.983567923307418823e-01 -1.388923376798629761e-01
-4.612959325313568115e-01 6.366152167320251465e-01 2.386847324669361115e-02 3.919144570827484131e-01 2.749845683574676514e-01 -1.362494975328445435e-01 3.626978397369384766e-01 -4.505950957536697388e-02
-3.446912765502929688e-01 9.067828953266143799e-02 4.427025020122528076e-01 -4.085361957550048828e-01 -2.372530102729797363e-01 -3.294988274574279785e-01 3.396887779235839844e-01 -4.794072806835174561e-01
-2.245806604623794556e-01 4.464519917964935303e-01 3.476440161466598511e-02 -7.037391420453786850e-03 3.483809530735015869e-01 -2.302689701318740845e-01 7.242909669876098633e-01 -2.235974818468093872e-01
-7.107111811637878418e-01 -3.048139438033103943e-02 1.249825060367584229e-01 2.378387451171875000e-01 2.417457997798919678e-01 1.478903442621231079e-01 5.816853046417236328e-01 -5.569779500365257263e-02
-2.401699721813201904e-01 4.056753218173980713e-01 6.720799207687377930e-02 -3.614056110382080078e-01 7.427391409873962402e-01 -1.872255504131317139e-01 1.920565068721771240e-01 -1.378928869962692261e-01
-6.889579296112060547e-01 2.660412490367889404e-01 3.989670872688293457e-01 -4.111929610371589661e-02 2.040799558162689209e-01 4.911377131938934326e-01 9.380976855754852295e-02 -4.503774270415306091e-02
-6.740582585334777832e-01 -1.645175963640213013e-01 2.727619707584381104e-01 1.489907056093215942e-01 6.417396068572998047e-01 -1.796661131083965302e-02 -9.761618822813034058e-02 -1.734064519405364990e-02
-5.834198594093322754e-01 3.395048975944519043e-01 2.775497734546661377e-01 1.620928645133972168e-01 5.305602550506591797e-01 1.353849321603775024e-01 5.768689885735511780e-02 3.713471591472625732e-01
-6.104156374931335449e-01 6.929909437894821167e-02 2.274765819311141968e-01 -3.106876313686370850e-01 6.758382320404052734e-01 1.205250173807144165e-01 5.236884206533432007e-02 -1.708768121898174286e-02
-1.288763880729675293e-01 6.547429561614990234e-01 1.285562068223953247e-01 1.036035344004631042e-01 3.419020771980285645e-01 -4.498873353004455566e-01 3.097497820854187012e-01 -3.349654674530029297e-01
-5.059478878974914551e-01 5.639271140098571777e-01 2.597202062606811523e-01 4.770832136273384094e-02 5.518191680312156677e-02 1.370301991701126099e-01 5.617117881774902344e-01 1.375853419303894043e-01
1.601857393980026245e-01 5.563483834266662598e-01 2.311475276947021484e-01 5.792207643389701843e-02 5.937857031822204590e-01 -3.336832225322723389e-01 3.713112473487854004e-01 -7.896179705858230591e-02
-3.889473900198936462e-02 3.892802894115447998e-01 3.283654451370239258e-01 -1.510146707296371460e-01 4.948979020118713379e-01 -8.870562165975570679e-02 1.427468727342784405e-03 -6.808260083198547363e-01
-3.181034326553344727e-01 2.714466750621795654e-01 1.700301282107830048e-02 -9.923005104064941406e-02 6.944383978843688965e-01 -4.722298979759216309e-01 1.837711036205291748e-01 -2.756331264972686768e-01
-1.736599653959274292e-01 -3.298716619610786438e-03 9.019504189491271973e-01 -2.757433950901031494e-01 -1.612280309200286865e-01 8.340493589639663696e-02 1.624350622296333313e-02 -2.169509381055831909e-01
-2.024659365415573120e-01 2.550092898309230804e-02 3.592419922351837158e-01 -1.903311461210250854e-01 4.815713465213775635e-01 -3.567915260791778564e-01 -1.179618611931800842e-01 -6.480357050895690918e-01
-1.668653339147567749e-01 -3.784487247467041016e-01 2.773945331573486328e-01 -1.282904595136642456e-01 7.508339285850524902e-01 -1.328420639038085938e-01 3.647578060626983643e-01 1.451877355575561523e-01
-2.874406874179840088e-01 9.770256280899047852e-02 5.686322450637817383e-01 -3.707184195518493652e-01 -2.743000388145446777e-01 -4.133239388465881348e-01 4.216438829898834229e-01 -1.523040086030960083e-01
-4.371239542961120605e-01 2.235922589898109436e-02 5.152439475059509277e-01 -2.619240880012512207e-01 -1.782569140195846558e-01 -6.203138232231140137e-01 2.319667339324951172e-01 -6.299837678670883179e-02
-7.857381701469421387e-01 1.791900843381881714e-01 3.893174529075622559e-01 -2.044227719306945801e-01 1.785802692174911499e-01 2.330264002084732056e-01 -3.073248825967311859e-02 2.645996212959289551e-01
-1.278167217969894409e-01 -4.856012463569641113e-01 4.745097458362579346e-01 -6.510704755783081055e-03 5.502129197120666504e-01 1.297546923160552979e-01 4.500550329685211182e-01 2.307295240461826324e-02
1.419361978769302368e-01 5.455260872840881348e-01 4.083020985126495361e-01 2.366712838411331177e-01 5.331244468688964844e-01 -3.815859556198120117e-01 -1.713089048862457275e-01 -1.885155960917472839e-02
-1.961110532283782959e-02 4.288077950477600098e-01 4.085683226585388184e-01 3.024412095546722412e-01 2.185850739479064941e-01 -1.395817697048187256e-01 6.133543848991394043e-01 3.374526798725128174e-01
-6.538913398981094360e-02 4.212870895862579346e-01 5.528742074966430664e-01 7.784314453601837158e-02 2.941527664661407471e-01 5.067580342292785645e-01 2.813578546047210693e-01 -2.898623943328857422e-01
-2.546842396259307861e-01 1.147911772131919861e-01 8.535369038581848145e-01 -1.054995059967041016e-01 1.959857717156410217e-02 3.553440868854522705e-01 -1.789435595273971558e-01 -1.537181586027145386e-01
-3.115834891796112061e-01 -1.221186965703964233e-01 5.242366194725036621e-01 -9.938050061464309692e-02 -4.094661399722099304e-02 -7.153890728950500488e-01 1.504156291484832764e-01 -2.592666447162628174e-01
2.414870262145996094e-02 8.566778153181076050e-02 3.589614331722259521e-01 -1.398118585348129272e-01 2.128200232982635498e-01 -2.214312702417373657e-01 8.300443887710571289e-01 2.457224279642105103e-01
-4.634959697723388672e-01 3.389593362808227539e-01 4.591527879238128662e-01 1.972735375165939331e-01 1.282009780406951904e-01 5.322695970535278320e-01 3.334866464138031006e-01 9.787854552268981934e-02
-3.970224261283874512e-01 1.290332227945327759e-01 7.526826858520507812e-01 2.100530862808227539e-01 -1.154196485877037048e-01 -3.321357071399688721e-01 -2.877291142940521240e-01 -9.298540651798248291e-02
-7.402721792459487915e-02 4.922073483467102051e-01 2.687994837760925293e-01 7.755115628242492676e-02 7.660841345787048340e-01 -1.053873449563980103e-01 6.001948937773704529e-02 2.690555751323699951e-01
-6.992273777723312378e-02 8.785589784383773804e-02 5.303817987442016602e-01 2.164838463068008423e-01 3.256120085716247559e-01 6.059346795082092285e-01 2.315661311149597168e-01 -3.638947308063507080e-01
-8.322162628173828125e-01 3.160751760005950928e-01 4.697917029261589050e-02 -1.277760118246078491e-01 3.284968063235282898e-02 -2.910627722740173340e-01 2.759365737438201904e-01 -1.644417643547058105e-01
-7.605782151222229004e-01 5.058709979057312012e-01 1.115684583783149719e-01 -2.021286934614181519e-01 7.564965635538101196e-03 -1.052818894386291504e-01 3.082598447799682617e-01 -7.839689403772354126e-02
-3.401792794466018677e-02 5.254917144775390625e-01 2.313608080148696899e-01 -1.437406539916992188e-01 4.865647256374359131e-01 -3.155714273452758789e-01 -7.646454125642776489e-02 -5.534750223159790039e-01
-2.157261073589324951e-01 5.428246855735778809e-01 5.545222163200378418e-01 -9.340596944093704224e-02 2.273604506626725197e-03 4.278499782085418701e-01 3.794871866703033447e-01 1.245503723621368408e-01
-1.317515224218368530e-01 -2.425878942012786865e-01 2.513884305953979492e-01 -2.136647701263427734e-01 8.683733940124511719e-01 -1.404751390218734741e-01 1.676579862833023071e-01 -1.141444295644760132e-01
1.024553328752517700e-01 -2.787214517593383789e-01 7.537121772766113281e-01 6.885293871164321899e-02 1.233276054263114929e-01 -5.078356266021728516e-01 2.509963810443878174e-01 -5.374701321125030518e-02
-6.145005822181701660e-01 -6.301939953118562698e-03 4.837715625762939453e-01 -1.608138680458068848e-01 -2.642405331134796143e-01 -4.873927533626556396e-01 2.187035977840423584e-01 -8.513066917657852173e-02
-4.810254871845245361e-01 6.158227920532226562e-01 1.101136300712823868e-02 3.286559581756591797e-01 3.547680079936981201e-01 -1.261157095432281494e-01 3.618746101856231689e-01 9.231407940387725830e-02
-1.740726232528686523e-01 4.244678318500518799e-01 4.975018799304962158e-01 -2.675635218620300293e-01 -2.807621657848358154e-01 -4.923585057258605957e-01 2.561545372009277344e-01 -2.890815138816833496e-01
-1.836325526237487793e-01 1.684642881155014038e-01 9.182817488908767700e-02 2.720701992511749268e-01 3.224852681159973145e-01 -4.249320924282073975e-01 7.210654020309448242e-01 2.257098555564880371e-01
-8.215597271919250488e-01 3.390277624130249023e-01 2.715587615966796875e-01 -7.989589124917984009e-02 1.699984669685363770e-01 7.186944037675857544e-02 -1.528953574597835541e-02 3.093121349811553955e-01
-6.186657547950744629e-01 3.690458834171295166e-01 1.590761095285415649e-01 -3.941833078861236572e-01 3.057967126369476318e-01 -2.100018560886383057e-01 1.452065110206604004e-01 3.763970136642456055e-01
-3.765906691551208496e-01 2.838431000709533691e-01 4.306942522525787354e-01 4.381582885980606079e-02 3.276055157184600830e-01 5.305913686752319336e-01 4.429506063461303711e-01 -7.167517393827438354e-02
-5.225639343261718750e-01 8.919330686330795288e-02 2.033440619707107544e-01 -4.843414425849914551e-01 6.580262780189514160e-01 -8.898983150720596313e-02 -4.049530625343322754e-02 2.187632210552692413e-02
-5.020787715911865234e-01 4.718057811260223389e-01 3.428857922554016113e-01 -2.857823073863983154e-01 1.052825376391410828e-01 2.711819708347320557e-01 4.832920432090759277e-01 8.876249939203262329e-02
-4.960598945617675781e-01 -7.909509353339672089e-03 6.715246438980102539e-01 -3.918741643428802490e-01 1.821608096361160278e-01 5.996822565793991089e-02 -2.713082134723663330e-01 -1.973941922187805176e-01
-8.125308752059936523e-01 3.715107440948486328e-01 8.377972245216369629e-02 -2.404589354991912842e-01 5.018919706344604492e-03 -1.828244626522064209e-01 3.122843205928802490e-01 -7.721662521362304688e-02
-5.912899374961853027e-01 3.151854872703552246e-01 3.144177198410034180e-01 -5.041608214378356934e-01 7.724931836128234863e-02 4.439263790845870972e-02 2.250366061925888062e-01 3.733872473239898682e-01
1.118596736341714859e-02 2.707348465919494629e-01 4.254469275474548340e-01 1.254139095544815063e-01 3.911643326282501221e-01 -3.446934521198272705e-01 -1.349145770072937012e-01 -6.631884574890136719e-01
-3.503877520561218262e-01 5.218438506126403809e-01 -3.253271803259849548e-02 -1.125673800706863403e-01 2.905141115188598633e-01 -3.389966785907745361e-01 3.968576788902282715e-01 -4.841118752956390381e-01
-5.447809100151062012e-01 4.005049541592597961e-02 6.355656385421752930e-01 -2.074270993471145630e-01 -3.732695877552032471e-01 -2.287374138832092285e-01 1.179380714893341064e-01 -2.215391546487808228e-01
-5.342082381248474121e-01 2.089719474315643311e-01 4.198699891567230225e-01 -3.233932256698608398e-01 4.949904382228851318e-01 3.487328886985778809e-01 2.404931746423244476e-02 1.512274742126464844e-01
-2.809185981750488281e-01 7.423409223556518555e-01 3.100737333297729492e-01 1.372110694646835327e-01 -5.754940211772918701e-02 -4.983655512332916260e-01 -8.578546345233917236e-03 5.734295025467872620e-02
-3.891834616661071777e-01 3.064679503440856934e-01 5.311766266822814941e-01 -4.549518600106239319e-02 1.471064537763595581e-01 5.384804010391235352e-01 3.953437507152557373e-01 -4.997056350111961365e-02
-4.064452648162841797e-01 3.684157729148864746e-01 -3.176518529653549194e-02 8.095286786556243896e-02 4.892548024654388428e-01 -3.136924505233764648e-01 2.389416843652725220e-01 -5.446495413780212402e-01
-1.111189424991607666e-01 1.935222744941711426e-01 3.177676498889923096e-01 8.588894456624984741e-02 3.403973579406738281e-01 -3.622079491615295410e-01 -2.358763106167316437e-02 -7.708613276481628418e-01
-9.446568042039871216e-02 7.451195120811462402e-01 3.777415454387664795e-01 3.820205479860305786e-02 2.913645505905151367e-01 2.710579335689544678e-01 3.436892330646514893e-01 -1.234386488795280457e-01
-5.410516262054443359e-01 4.897047877311706543e-01 4.597887098789215088e-01 -1.071499213576316833e-01 4.946405440568923950e-02 3.591307997703552246e-01 3.332419991493225098e-01 4.575624689459800720e-02
-5.706554651260375977e-01 -1.431567668914794922e-01 5.909385085105895996e-01 -3.643558919429779053e-01 1.840116977691650391e-01 2.606445690616965294e-03 -2.490863800048828125e-01 -2.756518721580505371e-01
-6.002978682518005371e-01 -3.299489021301269531e-01 3.775767683982849121e-01 -1.657736748456954956e-01 4.472863376140594482e-01 -1.620983332395553589e-01 -9.902505576610565186e-02 -3.529649376869201660e-01
2.003413252532482147e-02 8.074084669351577759e-02 3.977010250091552734e-01 2.729077637195587158e-01 5.604450702667236328e-01 -5.503295734524726868e-02 3.388556838035583496e-02 -6.649506688117980957e-01
-2.844344675540924072e-01 5.106417089700698853e-02 4.079712629318237305e-01 4.079378843307495117e-01 2.598346769809722900e-01 4.831488430500030518e-01 3.144088089466094971e-01 -4.287607073783874512e-01
9.391317516565322876e-02 1.016464978456497192e-01 4.389337301254272461e-01 6.957354396581649780e-02 4.233660697937011719e-01 -4.404483735561370850e-01 1.489783823490142822e-02 -6.402260661125183105e-01
-6.777094304561614990e-02 3.079043626785278320e-01 6.929281353950500488e-02 2.918917238712310791e-01 7.407404184341430664e-01 -3.303876221179962158e-01 3.906896710395812988e-01 -1.043841149657964706e-02
2.787730395793914795e-01 7.140058279037475586e-01 5.446742177009582520e-01 -7.055418193340301514e-02 1.141691803932189941e-01 -3.022219836711883545e-01 5.345238372683525085e-02 6.002932414412498474e-02
-8.431950211524963379e-02 -4.248445332050323486e-01 5.295273065567016602e-01 3.786152601242065430e-02 4.264011681079864502e-01 -3.505391776561737061e-01 8.599106967449188232e-02 -4.674124717712402344e-01
-8.282553553581237793e-01 3.179692924022674561e-01 3.507417440414428711e-01 1.120700407773256302e-02 1.576887518167495728e-01 6.592953950166702271e-02 3.035773336887359619e-02 2.441502511501312256e-01
-8.140591382980346680e-01 -1.032098531723022461e-01 1.191145256161689758e-01 6.859689205884933472e-02 2.291442006826400757e-01 -1.367555260658264160e-01 4.643019139766693115e-01 -1.448309421539306641e-01
-4.634708464145660400e-01 -3.175031840801239014e-01 1.745597273111343384e-01 1.263955980539321899e-01 4.980334341526031494e-01 -1.185890063643455505e-01 5.759831666946411133e-01 -2.099577635526657104e-01
-4.536347687244415283e-01 1.412672996520996094e-01 2.697612643241882324e-01 4.967623353004455566e-01 -2.310832738876342773e-01 -3.932906985282897949e-01 3.458186984062194824e-01 -3.564370274543762207e-01
-1.749749481678009033e-01 2.989591062068939209e-01 1.562120765447616577e-01 -9.896402806043624878e-02 3.212127983570098877e-01 -1.371994800865650177e-02 8.333280682563781738e-01 -2.191112041473388672e-01
-3.760367035865783691e-01 1.318978220224380493e-01 8.223064541816711426e-01 -5.431488901376724243e-02 -5.997750908136367798e-02 2.989732027053833008e-01 -2.327052950859069824e-01 -1.221768334507942200e-01
-4.975627064704895020e-01 2.858501970767974854e-01 2.441335767507553101e-01 4.651271402835845947e-01 -7.409629970788955688e-02 -4.407935142517089844e-01 7.719644904136657715e-02 -4.347735345363616943e-01
-3.552409708499908447e-01 5.010522156953811646e-02 4.869043231010437012e-01 1.853170990943908691e-01 -2.044455409049987793e-01 -5.971125960350036621e-01 1.289477199316024780e-01 -4.300068914890289307e-01
2.377101778984069824e-02 -8.456557989120483398e-02 4.964954555034637451e-01 -4.392294958233833313e-02 5.688698291778564453e-01 7.622659951448440552e-02 1.193858589977025986e-02 -6.436464190483093262e-01
-6.597410440444946289e-01 4.174161255359649658e-01 1.989341825246810913e-01 -3.380915820598602295e-01 3.247219026088714600e-01 -7.886312156915664673e-02 1.966335326433181763e-01 2.937626838684082031e-01
-8.248174190521240234e-01 2.231363356113433838e-01 -1.066678669303655624e-02 -2.333868294954299927e-01 2.275240868330001831e-01 -2.877914011478424072e-01 2.804724276065826416e-01 4.524722695350646973e-02
-6.224600672721862793e-01 -3.338158503174781799e-02 4.002968072891235352e-01 4.555991590023040771e-01 3.743470013141632080e-01 2.891152799129486084e-01 7.614725083112716675e-02 -1.187400743365287781e-01
-2.699457705020904541e-01 5.780920982360839844e-01 9.532305598258972168e-02 1.195683851838111877e-01 6.656306385993957520e-01 -3.237197399139404297e-01 -1.245091296732425690e-02 1.467721462249755859e-01
-4.312273263931274414e-01 -2.898824214935302734e-01 2.577618658542633057e-01 -2.073431313037872314e-01 6.829198002815246582e-01 -5.856393650174140930e-02 3.137880265712738037e-01 2.287066280841827393e-01
-4.524846374988555908e-01 -8.367832750082015991e-02 4.168131947517395020e-01 -3.386570513248443604e-01 -1.835504472255706787e-01 -1.353342235088348389e-01 4.975995719432830811e-01 -4.474619626998901367e-01
1.800301671028137207e-01 4.501476287841796875e-01 2.230978757143020630e-01 2.185870893299579620e-02 7.177263498306274414e-01 -3.558279871940612793e-01 2.647897005081176758e-01 -5.336326360702514648e-02
-7.911669015884399414e-01 -9.650382399559020996e-02 2.830292880535125732e-01 2.953363060951232910e-01 3.364239633083343506e-01 2.322822660207748413e-01 1.265204101800918579e-01 -1.194537431001663208e-01
-5.352131128311157227e-01 5.431993603706359863e-01 1.126333773136138916e-01 -8.257680572569370270e-03 5.071838498115539551e-01 -7.250035554170608521e-02 1.098329350352287292e-01 3.621764481067657471e-01
-1.855338364839553833e-01 5.102511644363403320e-01 -2.377250231802463531e-02 2.082583904266357422e-01 4.961605668067932129e-01 -3.773888647556304932e-01 4.509423077106475830e-01 -2.633205056190490723e-01
-5.423363670706748962e-02 5.537114143371582031e-01 2.309650480747222900e-01 -1.570093780755996704e-01 6.488438248634338379e-01 4.575882048811763525e-04 -6.006712466478347778e-02 -4.334271848201751709e-01
2.407113090157508850e-02 4.783053696155548096e-01 1.788469851016998291e-01 -1.985964477062225342e-01 6.194067001342773438e-01 -2.257783114910125732e-01 5.140739679336547852e-01 1.747221499681472778e-02
1.837428063154220581e-01 4.441200494766235352e-01 4.768037199974060059e-01 1.035881042480468750e-01 6.277661323547363281e-01 -4.763932153582572937e-02 -6.426947563886642456e-02 -3.611554801464080811e-01
-9.597030282020568848e-02 1.563597768545150757e-01 7.797666788101196289e-01 1.224541813135147095e-01 -2.939193844795227051e-01 -3.758794367313385010e-01 2.729752063751220703e-01 -2.027823179960250854e-01
-5.790311098098754883e-02 3.312127590179443359e-01 3.456757962703704834e-01 5.782792810350656509e-03 5.648009181022644043e-01 -8.767308294773101807e-02 -9.261967986822128296e-02 -6.573849320411682129e-01
1.239410936832427979e-01 1.405315697193145752e-01 5.111346244812011719e-01 2.762287855148315430e-01 5.962968468666076660e-01 -1.778730601072311401e-01 -1.997027993202209473e-01 -4.474802613258361816e-01
-3.666076064109802246e-01 -1.260182410478591919e-01 7.979553341865539551e-01 -2.268543243408203125e-01 -2.302748411893844604e-01 -2.040025293827056885e-01 7.910908758640289307e-02 -2.462132722139358521e-01
-5.045560598373413086e-01 1.737140864133834839e-02 4.545147120952606201e-01 5.226368904113769531e-01 -4.998833313584327698e-02 -2.628767788410186768e-01 -5.386460572481155396e-02 -4.369026422500610352e-01
-7.820932865142822266e-01 -1.632073372602462769e-01 2.627004683017730713e-01 8.145108073949813843e-02 4.309706091880798340e-01 9.839062392711639404e-02 1.071761623024940491e-01 -2.813265323638916016e-01
-1.563244909048080444e-01 3.564204871654510498e-01 1.222466155886650085e-01 1.020659357309341431e-01 4.074151813983917236e-01 -1.044702529907226562e-01 7.999210953712463379e-01 -7.994017750024795532e-02
-5.231267213821411133e-01 5.139536857604980469e-01 1.676689237356185913e-01 -5.733385309576988220e-02 4.176940917968750000e-01 -6.127782166004180908e-03 3.924564719200134277e-01 3.197843730449676514e-01
8.163075149059295654e-02 2.280344069004058838e-01 5.583024024963378906e-01 -2.898654341697692871e-01 4.077363908290863037e-01 -1.721178442239761353e-01 2.614069879055023193e-01 -5.304771065711975098e-01
-4.261862337589263916e-01 -2.602836191654205322e-01 4.255970716476440430e-01 2.105606943368911743e-01 3.624024987220764160e-02 4.056439399719238281e-01 3.884249031543731689e-01 -4.565249085426330566e-01
-3.879169523715972900e-01 1.136733219027519226e-01 3.533613383769989014e-01 7.310109734535217285e-01 3.955346643924713135e-01 -6.279482692480087280e-02 -7.094924896955490112e-02 -1.092383489012718201e-01
-5.347954034805297852e-01 6.488178372383117676e-01 2.368611693382263184e-01 -9.200990200042724609e-02 3.764696419239044189e-01 -1.300418525934219360e-01 1.341844648122787476e-01 2.276284247636795044e-01
-1.343956124037504196e-02 5.779931545257568359e-01 2.673488855361938477e-01 9.665167331695556641e-02 7.166025638580322266e-01 -1.667674630880355835e-01 9.911451488733291626e-02 1.837716102600097656e-01
-6.934489011764526367e-01 -7.781017571687698364e-03 2.506449520587921143e-01 5.003665387630462646e-02 4.228932559490203857e-01 4.546042531728744507e-02 2.953124642372131348e-01 4.308441877365112305e-01
4.608548060059547424e-02 4.161860346794128418e-01 5.634909272193908691e-01 -1.861533522605895996e-01 -2.100928872823715210e-02 1.898375451564788818e-01 6.510171890258789062e-01 -1.103950887918472290e-01
-1.729331165552139282e-01 6.918777227401733398e-01 2.094389796257019043e-01 5.665732175111770630e-02 4.759522080421447754e-01 -3.887478709220886230e-01 2.008577436208724976e-01 1.622506231069564819e-01
-5.415837168693542480e-01 3.074346482753753662e-01 -1.776332035660743713e-02 6.397743523120880127e-02 3.233081400394439697e-01 -6.224803924560546875e-01 1.329408884048461914e-01 -3.131757378578186035e-01
-9.560237079858779907e-02 5.228544473648071289e-01 6.091054081916809082e-01 1.260931640863418579e-01 3.197584673762321472e-02 2.913098633289337158e-01 3.629928529262542725e-01 -3.360457420349121094e-01
-6.419934630393981934e-01 2.368695884943008423e-01 2.872990965843200684e-01 1.618908941745758057e-01 5.760339498519897461e-01 1.291825026273727417e-01 -9.093455970287322998e-02 2.573238313198089600e-01
-4.271605014801025391e-01 6.345082521438598633e-01 2.613872289657592773e-01 1.021723225712776184e-01 4.185777530074119568e-02 1.237333640456199646e-01 5.296745300292968750e-01 -1.963510513305664062e-01
-6.862400174140930176e-01 -3.624881058931350708e-02 8.919693529605865479e-02 -2.011488974094390869e-01 3.077501058578491211e-01 -3.444056212902069092e-01 4.270264506340026855e-01 2.892522215843200684e-01
-3.178742527961730957e-01 2.718498110771179199e-01 9.682174026966094971e-02 1.393061429262161255e-01 4.080497026443481445e-01 -2.193791791796684265e-03 7.903471589088439941e-01 7.151934504508972168e-02
-4.526416361331939697e-01 2.370466142892837524e-01 3.791131675243377686e-01 5.456701517105102539e-01 9.081969410181045532e-02 -3.944776356220245361e-01 -1.930894404649734497e-01 -3.103182911872863770e-01
-7.215994596481323242e-01 -6.908302009105682373e-02 3.440884351730346680e-01 1.190090849995613098e-01 5.076066851615905762e-01 -8.112826943397521973e-02 -2.451917082071304321e-01 1.326520740985870361e-01
-1.607591956853866577e-01 3.974114954471588135e-01 3.508742451667785645e-01 -3.622810244560241699e-01 2.863081097602844238e-01 2.943101227283477783e-01 5.954818725585937500e-01 -1.966486126184463501e-01
-8.338267356157302856e-02 5.973842144012451172e-01 1.029483824968338013e-01 -9.673918783664703369e-02 6.668248176574707031e-01 -2.044906467199325562e-01 2.937002778053283691e-01 -2.085449546575546265e-01
-5.177248120307922363e-01 -1.499917507171630859e-01 1.030948609113693237e-01 -4.928260445594787598e-01 6.037278771400451660e-01 -2.322163581848144531e-01 1.597307324409484863e-01 -1.096893623471260071e-01
-2.892023921012878418e-01 -6.922055035829544067e-02 7.572234869003295898e-01 -1.707947403192520142e-01 -2.394474893808364868e-01 -3.038996160030364990e-01 3.288740813732147217e-01 -2.261947989463806152e-01
-6.562020778656005859e-01 1.898825615644454956e-01 3.654734194278717041e-01 -3.875704705715179443e-01 2.067960202693939209e-01 -2.403145655989646912e-02 1.591124534606933594e-01 4.253269433975219727e-01
6.425631046295166016e-02 5.777801275253295898e-01 2.406347692012786865e-01 -2.326592057943344116e-02 1.976153105497360229e-01 -1.848289519548416138e-01 6.984493136405944824e-01 -2.062758207321166992e-01
-1.400400977581739426e-02 8.415361493825912476e-02 5.210632085800170898e-01 2.758053243160247803e-01 3.816041946411132812e-01 4.710713326930999756e-01 1.987058073282241821e-01 -4.879885315895080566e-01
-6.996138691902160645e-01 4.832739755511283875e-02 2.415448576211929321e-01 -2.988193333148956299e-01 4.490768909454345703e-01 -9.092798829078674316e-02 3.420839607715606689e-01 1.833269447088241577e-01
-3.225619196891784668e-01 2.138167023658752441e-01 3.855425119400024414e-01 2.514979243278503418e-01 1.396552771329879761e-01 4.893951714038848877e-01 2.951652407646179199e-01 -5.405628681182861328e-01
-5.271097421646118164e-01 2.914087846875190735e-02 3.594568371772766113e-01 -3.964209556579589844e-01 5.888650417327880859e-01 -2.123506665229797363e-01 -2.023617178201675415e-01 -4.628432542085647583e-02
1.084289550781250000e-01 -1.458159536123275757e-01 3.919670283794403076e-01 2.287543565034866333e-01 2.912871837615966797e-01 -3.496174216270446777e-01 7.252932190895080566e-01 -1.669838726520538330e-01
-4.949221014976501465e-01 -2.415945082902908325e-01 8.153416216373443604e-02 -2.304297685623168945e-01 6.399506330490112305e-01 -3.561389744281768799e-01 2.797251641750335693e-01 -1.494007855653762817e-01
-3.936331272125244141e-01 5.730318427085876465e-01 1.223511174321174622e-01 -5.087467655539512634e-02 6.608018875122070312e-01 2.896696515381336212e-02 2.101545333862304688e-01 1.321605443954467773e-01
2.620010673999786377e-01 3.543351590633392334e-01 5.451892018318176270e-01 -8.988014608621597290e-02 3.707931339740753174e-01 -5.703829526901245117e-01 -1.800156086683273315e-01 -7.254298031330108643e-02
3.840587437152862549e-01 8.834081143140792847e-02 5.618127584457397461e-01 -9.850207716226577759e-02 5.959234833717346191e-01 -1.053859815001487732e-01 1.176259070634841919e-01 -3.732179999351501465e-01
-1.448321193456649780e-01 3.820706605911254883e-01 2.665616571903228760e-01 2.830372452735900879e-01 5.013257265090942383e-01 -8.550100028514862061e-02 6.404131650924682617e-01 1.145145893096923828e-01
-3.296153992414474487e-02 -4.048069939017295837e-02 9.716969728469848633e-01 1.326280385255813599e-01 8.066849410533905029e-02 -7.340770959854125977e-02 -2.912321314215660095e-02 1.508158892393112183e-01
-2.742934525012969971e-01 -3.461804687976837158e-01 2.522609233856201172e-01 -1.991776973009109497e-01 7.088667750358581543e-01 -2.180937379598617554e-01 2.815070748329162598e-01 2.689081430435180664e-01
1.174034252762794495e-01 1.850355863571166992e-01 5.234808325767517090e-01 2.805985808372497559e-01 4.860085248947143555e-01 -1.841166615486145020e-01 -1.457021832466125488e-01 -5.548677444458007812e-01
8.818739652633666992e-02 -1.325183808803558350e-01 7.261039018630981445e-01 -3.819147646427154541e-01 1.533231437206268311e-01 -4.569833874702453613e-01 3.086422197520732880e-02 -2.613077759742736816e-01
-5.625246763229370117e-01 -2.511274814605712891e-01 2.671224623918533325e-02 -1.173439249396324158e-01 5.228438377380371094e-01 -4.848452210426330566e-01 2.779439091682434082e-01 -1.425639539957046509e-01
-2.775507271289825439e-01 -3.477395474910736084e-01 2.606133222579956055e-01 -1.156425550580024719e-01 6.811029911041259766e-01 -1.837688684463500977e-01 3.883739411830902100e-01 -2.687821686267852783e-01
-3.836647421121597290e-02 2.564198672771453857e-01 3.641892671585083008e-01 -5.252417549490928650e-02 5.837021470069885254e-01 -3.009488582611083984e-01 -1.416621655225753784e-01 -5.882497429847717285e-01
-5.812520384788513184e-01 -3.395592868328094482e-01 7.008642554283142090e-01 -1.106261759996414185e-01 2.900377288460731506e-02 1.726256459951400757e-01 4.838442429900169373e-02 -1.020527407526969910e-01
-6.839329600334167480e-01 1.552745047956705093e-02 3.052839040756225586e-01 -3.903827071189880371e-01 5.224633812904357910e-01 8.528807014226913452e-02 1.422326825559139252e-02 7.715713977813720703e-02
-3.648208677768707275e-01 1.417090892791748047e-01 1.785405427217483521e-01 1.231606975197792053e-01 1.557049006223678589e-01 -3.057774901390075684e-01 6.024631261825561523e-01 -5.648657679557800293e-01
-9.279744625091552734e-01 -1.533019840717315674e-01 1.489011943340301514e-01 2.584381587803363800e-02 2.171549052000045776e-01 -1.009494215250015259e-01 1.399673819541931152e-01 -1.248387321829795837e-01
-6.474217772483825684e-01 -9.792017191648483276e-02 4.733213782310485840e-01 4.198416173458099365e-01 1.903422921895980835e-02 -2.212948054075241089e-01 -6.643232703208923340e-02 -3.423587977886199951e-01
1.955428868532180786e-01 6.630989313125610352e-01 5.488753914833068848e-01 3.804019838571548462e-02 1.812253333628177643e-02 -1.315596550703048706e-01 4.251379370689392090e-01 1.448203176259994507e-01
-1.412620544433593750e-01 4.480613395571708679e-02 4.259604513645172119e-01 -1.754184514284133911e-01 1.488262265920639038e-01 2.473556697368621826e-01 8.257246613502502441e-01 -2.585040964186191559e-02
-3.276858031749725342e-01 1.878792494535446167e-01 8.565673232078552246e-01 1.083617508411407471e-01 -1.660917699337005615e-01 1.467993110418319702e-01 -2.328816503286361694e-01 -9.221296012401580811e-02
-4.018074572086334229e-01 4.545392990112304688e-01 2.747453749179840088e-01 -1.286772191524505615e-01 6.129708886146545410e-01 2.843376398086547852e-01 2.621836662292480469e-01 -1.207491979002952576e-01
1.701106131076812744e-01 -2.107455879449844360e-01 4.155079722404479980e-01 -2.987492382526397705e-01 5.941945314407348633e-01 -3.282403349876403809e-01 2.510331571102142334e-01 -3.753989040851593018e-01
-5.563890337944030762e-01 3.443628251552581787e-01 4.372495114803314209e-01 3.161330223083496094e-01 9.528785198926925659e-02 4.576488137245178223e-01 2.488250434398651123e-01 1.679539680480957031e-02
2.319614291191101074e-01 2.435890138149261475e-01 5.218498706817626953e-01 -5.967229604721069336e-02 2.970183789730072021e-01 -1.478912681341171265e-01 1.005593240261077881e-01 -7.005472779273986816e-01
-5.033937096595764160e-01 2.016482800245285034e-01 2.281321883201599121e-01 6.522006541490554810e-02 3.624763488769531250e-01 3.600707948207855225e-01 5.525462031364440918e-01 -2.885955870151519775e-01
-6.251674294471740723e-01 1.699190288782119751e-01 1.203405857086181641e-01 -2.683102488517761230e-01 6.832943558692932129e-01 -1.559579223394393921e-01 4.759128019213676453e-02 -1.849423721432685852e-02
-5.042198300361633301e-01 -3.763951733708381653e-02 5.657226443290710449e-01 4.289698004722595215e-01 2.024308890104293823e-01 3.948006927967071533e-01 1.697450727224349976e-01 -1.209511384367942810e-01
-4.217011034488677979e-01 1.201052516698837280e-01 7.141702771186828613e-01 1.544173806905746460e-01 1.697687208652496338e-01 -7.105494290590286255e-02 -3.456684648990631104e-01 -3.471340239048004150e-01
