# Supplementary material for: Where is your field going? A machine learning approach to study the relative motion of the domains of physics
Source: PLoS One. 2020 Jun 18;15(6):e0233997. doi: 10.1371/journal.pone.0233997 (PMC7302634; doi:10.1371/journal.pone.0233997)
Supplement: S14 Data — (ZIP) [file pone.0233997.s014.zip › 13/Pacs4Run_13_VS_500_embeddings1999-2003ED8.txt]

-3.934171497821807861e-01 -1.932532638311386108e-01 -1.508552283048629761e-01 -1.262392252683639526e-01 -6.656779646873474121e-01 3.677378408610820770e-03 2.405844479799270630e-01 5.178424119949340820e-01
7.545396685600280762e-02 5.009830463677644730e-03 1.032703593373298645e-01 -6.028717160224914551e-01 -4.836761057376861572e-01 1.721825450658798218e-01 3.557727038860321045e-01 4.795820713043212891e-01
-9.752207994461059570e-02 -2.468480914831161499e-01 1.107026040554046631e-01 -4.218870997428894043e-01 -6.653381586074829102e-01 -4.651193618774414062e-01 2.656019032001495361e-01 9.877505153417587280e-02
-2.675635367631912231e-02 4.898139834403991699e-02 2.793492972850799561e-01 -3.448405265808105469e-01 -8.542033284902572632e-02 -2.843196690082550049e-01 6.637989282608032227e-01 5.207402706146240234e-01
-5.319955945014953613e-01 8.983690291643142700e-03 -2.364764809608459473e-01 -1.648505181074142456e-01 -1.847876012325286865e-01 4.937380552291870117e-01 5.935512781143188477e-01 -5.980234965682029724e-02
-1.743285655975341797e-01 2.037867605686187744e-01 -5.625367164611816406e-01 9.887930750846862793e-02 -2.118565887212753296e-01 1.154572963714599609e-01 7.077944278717041016e-01 2.065654546022415161e-01
6.995087116956710815e-02 -9.607295691967010498e-02 1.298429444432258606e-02 -6.602566242218017578e-01 -1.772920042276382446e-01 4.322846978902816772e-02 3.052804470062255859e-01 6.505936980247497559e-01
-5.139346122741699219e-01 6.142681464552879333e-03 -2.733404934406280518e-01 -2.869669795036315918e-01 -2.147564589977264404e-01 5.620850324630737305e-01 4.610643088817596436e-01 -6.425244361162185669e-02
-5.093261599540710449e-01 8.165837824344635010e-02 -1.675775647163391113e-01 -3.510808646678924561e-01 4.187662526965141296e-02 -2.896064221858978271e-01 7.021842002868652344e-01 -6.237635388970375061e-02
-6.665347218513488770e-01 -2.969346046447753906e-01 -3.834368586540222168e-01 -2.983007133007049561e-01 -1.736408025026321411e-01 -3.517801463603973389e-01 2.059880048036575317e-01 -1.876773685216903687e-01
-1.588407456874847412e-01 -3.647470772266387939e-01 -1.268962472677230835e-01 -3.650316596031188965e-01 -7.854912877082824707e-01 -1.798333227634429932e-01 2.072651833295822144e-01 9.109443984925746918e-03
-3.533947169780731201e-01 8.813460171222686768e-02 -3.547351658344268799e-01 -5.742521882057189941e-01 -5.136643052101135254e-01 2.839143574237823486e-01 1.853874921798706055e-01 -1.814250648021697998e-01
-3.140798807144165039e-01 -2.284973412752151489e-01 -4.221603274345397949e-01 -3.174097836017608643e-01 -6.969910860061645508e-01 2.777626216411590576e-01 4.973846301436424255e-02 -6.893502175807952881e-02
-3.061872720718383789e-01 5.877890586853027344e-01 -5.626400560140609741e-02 -3.036303818225860596e-01 -5.674198865890502930e-01 -8.742441982030868530e-02 2.435811795294284821e-02 3.676882386207580566e-01
-2.669396400451660156e-01 -2.334552854299545288e-01 -3.390373885631561279e-01 -2.751040458679199219e-01 -8.240751028060913086e-01 5.666259303689002991e-02 1.095151714980602264e-02 -3.439223766326904297e-02
-1.313865929841995239e-01 5.302210897207260132e-02 3.373061120510101318e-01 -7.090585231781005859e-01 -4.336827397346496582e-01 -1.768177002668380737e-01 3.220679163932800293e-01 2.007831186056137085e-01
-3.304750621318817139e-01 5.165197849273681641e-01 9.645532071590423584e-02 -3.583868145942687988e-01 -4.178042709827423096e-01 2.942036986351013184e-01 1.816994845867156982e-01 4.383125603199005127e-01
-4.787395298480987549e-01 -6.498800516128540039e-01 -3.985894024372100830e-01 -3.335226774215698242e-01 -1.970618218183517456e-01 1.583945006132125854e-01 9.092781692743301392e-02 7.850766181945800781e-02
-1.445623338222503662e-01 -4.421357214450836182e-01 2.775841653347015381e-01 -4.279988408088684082e-01 -1.521650105714797974e-01 -2.389496266841888428e-01 4.766407907009124756e-01 4.646979868412017822e-01
-1.307384073734283447e-01 1.534134894609451294e-01 -3.215198218822479248e-01 -5.610756874084472656e-01 -1.656771153211593628e-01 3.364365100860595703e-01 6.055753231048583984e-01 1.839313805103302002e-01
-2.882745265960693359e-01 3.799283802509307861e-01 1.156220659613609314e-01 -3.986178040504455566e-01 -6.140863895416259766e-01 3.749290108680725098e-01 8.455032110214233398e-02 2.747090458869934082e-01
-4.684557020664215088e-01 -2.295125275850296021e-01 -4.009972810745239258e-01 -6.394619345664978027e-01 1.720969527959823608e-01 -2.001945860683917999e-02 3.521572649478912354e-01 6.426472961902618408e-02
-2.933250665664672852e-01 -8.329993486404418945e-02 -4.281242489814758301e-01 1.414442211389541626e-01 -1.804597824811935425e-01 1.863479912281036377e-01 7.788324952125549316e-01 1.727812141180038452e-01
-3.468078374862670898e-01 1.198565959930419922e-01 -7.530623674392700195e-02 -4.551423192024230957e-01 -2.935576140880584717e-01 -2.434779554605484009e-01 6.811184287071228027e-01 -2.077338546514511108e-01
-5.634383559226989746e-01 -4.766997322440147400e-02 -3.854149580001831055e-01 -4.495943486690521240e-01 1.991665810346603394e-01 1.716774702072143555e-01 5.097115039825439453e-01 2.526887506246566772e-02
1.234960854053497314e-01 -3.538895845413208008e-01 -1.103686615824699402e-01 -5.510765314102172852e-01 -2.592460215091705322e-01 1.296387314796447754e-01 1.708256453275680542e-01 6.560857295989990234e-01
-3.240019679069519043e-01 2.469746470451354980e-01 1.706127226352691650e-01 2.082843333482742310e-01 -7.757524847984313965e-01 6.443249434232711792e-02 2.648015022277832031e-01 2.923559844493865967e-01
-3.985386192798614502e-01 -1.102273464202880859e-01 -2.842813432216644287e-01 -2.896802723407745361e-01 -4.996030330657958984e-01 5.264339447021484375e-01 3.631250262260437012e-01 -7.543749362230300903e-02
-2.401286810636520386e-01 -2.229756861925125122e-02 -2.269572317600250244e-01 -4.632939398288726807e-01 -3.642725944519042969e-01 -2.405442856252193451e-02 7.312868833541870117e-01 -8.738569170236587524e-02
-2.739782333374023438e-01 7.595743983983993530e-02 1.236497089266777039e-01 -3.025897443294525146e-01 -4.569603502750396729e-01 -1.551242768764495850e-01 7.453202009201049805e-01 -1.547190845012664795e-01
-4.110150635242462158e-01 -6.408724933862686157e-02 -4.059925973415374756e-01 9.861260652542114258e-02 -8.944172412157058716e-02 -1.647583412704989314e-04 -1.885830461978912354e-01 7.802830934524536133e-01
1.388771682977676392e-01 3.492264822125434875e-02 -4.127347767353057861e-01 -6.222711205482482910e-01 -4.996806979179382324e-01 -5.750191956758499146e-02 2.109848707914352417e-01 3.527326285839080811e-01
-6.506252884864807129e-01 1.057666074484586716e-02 -1.986097395420074463e-01 -1.673479378223419189e-01 -2.753694951534271240e-01 1.858300715684890747e-01 5.502454042434692383e-01 -3.098267912864685059e-01
-5.292555689811706543e-01 4.614469408988952637e-01 3.631809651851654053e-01 -1.268826723098754883e-01 -2.714903652667999268e-01 -2.089190669357776642e-02 1.804559081792831421e-01 5.022428631782531738e-01
-4.314169585704803467e-01 2.700656354427337646e-01 1.552650034427642822e-01 -4.816153943538665771e-01 -5.388851761817932129e-01 3.974829316139221191e-01 -6.244655326008796692e-02 1.805378347635269165e-01
-4.249273538589477539e-01 -2.580618560314178467e-01 1.331065744161605835e-01 -4.292968511581420898e-01 6.878818571567535400e-02 1.472311615943908691e-01 7.122004032135009766e-01 1.311092078685760498e-01
-2.837926708161830902e-02 2.165426872670650482e-02 -5.936020612716674805e-01 -2.614750266075134277e-01 -4.694704711437225342e-01 7.104358077049255371e-02 5.633517503738403320e-01 1.875582486391067505e-01
-2.572378218173980713e-01 4.936556518077850342e-02 -4.798323810100555420e-01 -1.111533609218895435e-03 -3.032855689525604248e-01 3.684689700603485107e-01 -3.296061232686042786e-02 6.872506737709045410e-01
-3.298605084419250488e-01 1.765001416206359863e-01 -4.371717870235443115e-01 -4.581142961978912354e-01 -1.272182315587997437e-01 2.904397547245025635e-01 5.928748250007629395e-01 8.373533189296722412e-02
-3.207936286926269531e-01 -4.591540992259979248e-01 -2.949408590793609619e-01 -1.602919399738311768e-01 5.444983020424842834e-02 2.938908636569976807e-01 6.393582224845886230e-01 2.747177779674530029e-01
-3.742668926715850830e-01 -2.214520610868930817e-02 -2.974165678024291992e-01 -4.065811336040496826e-01 -1.473768502473831177e-01 2.381188273429870605e-01 7.251495718955993652e-01 -3.750489279627799988e-02
-5.343470573425292969e-01 -3.395121395587921143e-01 1.708572357892990112e-01 -4.327372908592224121e-01 9.034656733274459839e-02 -1.184732094407081604e-01 5.998655557632446289e-01 2.671718597412109375e-02
-3.711892366409301758e-01 -4.277372658252716064e-01 -3.012748360633850098e-01 -4.741369783878326416e-01 8.165325969457626343e-02 1.052105575799942017e-01 5.706965923309326172e-01 1.423225402832031250e-01
-5.118720531463623047e-01 -3.832800388336181641e-01 -4.578019976615905762e-01 -1.424202322959899902e-01 2.032094299793243408e-01 -2.225388586521148682e-01 4.880433976650238037e-01 1.794810593128204346e-01
-4.936465322971343994e-01 4.367135465145111084e-01 -3.965831175446510315e-02 -4.813506305217742920e-01 -2.800472676753997803e-01 1.087098866701126099e-01 -1.737623810768127441e-01 4.603101313114166260e-01
-2.541276514530181885e-01 -1.781466007232666016e-01 -1.155450493097305298e-01 -2.845118939876556396e-01 -8.740273714065551758e-01 -1.993508189916610718e-01 5.371819809079170227e-02 -5.324437096714973450e-02
-3.445486128330230713e-01 2.210170626640319824e-01 8.464471250772476196e-02 -4.657306373119354248e-01 -4.787768796086311340e-02 -5.339555069804191589e-02 7.756441831588745117e-01 4.000832885503768921e-02
-7.225216031074523926e-01 -3.008766770362854004e-01 -4.164538979530334473e-01 -3.106791377067565918e-01 4.886697232723236084e-02 1.440195888280868530e-01 3.051961362361907959e-01 -3.473008051514625549e-02
-7.944750189781188965e-01 -1.383062154054641724e-01 -3.661606609821319580e-01 -1.200599409639835358e-02 -7.148069888353347778e-02 -3.315616846084594727e-01 2.349514365196228027e-01 -2.126459181308746338e-01
-9.518381953239440918e-02 -4.986370354890823364e-02 -6.981294751167297363e-01 -3.285830141976475716e-03 -4.391689896583557129e-01 -1.521630138158798218e-01 5.199330449104309082e-01 1.212636232376098633e-01
-4.091837108135223389e-01 6.314303725957870483e-02 -5.519495606422424316e-01 -5.388922691345214844e-01 9.437340497970581055e-02 -2.090324014425277710e-01 4.247829616069793701e-01 -2.206844650208950043e-02
2.171543799340724945e-02 1.143153160810470581e-01 -3.991636931896209717e-01 -8.980833739042282104e-02 -5.289610624313354492e-01 -2.631885707378387451e-01 6.772806048393249512e-01 1.062363982200622559e-01
-2.271601259708404541e-01 6.383364647626876831e-02 -2.561685740947723389e-01 -8.007234930992126465e-01 1.321252286434173584e-01 1.420609056949615479e-01 1.401989907026290894e-01 4.245574772357940674e-01
-5.183134675025939941e-01 -6.363273262977600098e-01 -4.278897047042846680e-01 -2.383147329092025757e-01 -1.549970805644989014e-01 6.267431378364562988e-02 2.199175506830215454e-01 1.011902615427970886e-01
-2.201718837022781372e-01 3.168854415416717529e-01 -6.296953558921813965e-01 -5.541247501969337463e-02 -4.639150798320770264e-01 -1.331709623336791992e-01 -4.356561228632926941e-02 4.654797613620758057e-01
-3.510335683822631836e-01 7.241009175777435303e-02 -5.520002171397209167e-02 -2.576330006122589111e-01 -2.867697775363922119e-01 -2.052392959594726562e-01 8.045172691345214844e-01 -1.746488213539123535e-01
-2.606061398983001709e-01 9.191209077835083008e-02 -3.245425224304199219e-01 -6.268242001533508301e-01 1.924804598093032837e-01 -4.642307162284851074e-01 1.143383085727691650e-01 3.997098505496978760e-01
-1.414826512336730957e-01 -2.012613564729690552e-01 -4.260932505130767822e-01 -6.392352581024169922e-01 -5.438663959503173828e-01 1.064729169011116028e-01 -1.297919265925884247e-02 2.049484997987747192e-01
-3.323870897293090820e-01 -1.585013717412948608e-01 8.622130006551742554e-02 -6.034721732139587402e-01 1.539803892374038696e-01 2.845068834722042084e-02 6.474834680557250977e-01 2.214249223470687866e-01
-6.452496647834777832e-01 4.191654622554779053e-01 1.823074221611022949e-01 1.430267393589019775e-01 -1.197201982140541077e-01 7.960949838161468506e-02 1.815876811742782593e-01 5.482844710350036621e-01
-4.538713693618774414e-01 -2.266635596752166748e-01 -2.021078467369079590e-01 -3.215717077255249023e-01 1.482707709074020386e-01 9.832745417952537537e-03 7.433753013610839844e-01 1.538851559162139893e-01
-5.013580322265625000e-01 -6.745065003633499146e-02 -4.685063064098358154e-01 -3.563705086708068848e-01 1.059298515319824219e-01 3.204468786716461182e-01 5.171275734901428223e-01 1.275318115949630737e-01
-2.989768981933593750e-01 2.240506261587142944e-01 2.018044292926788330e-01 -1.271924376487731934e-01 -6.414107680320739746e-01 4.205121099948883057e-01 1.913840323686599731e-01 4.226642251014709473e-01
-3.049956560134887695e-01 -1.272608190774917603e-01 -4.760795235633850098e-01 5.933656916022300720e-02 -7.851193845272064209e-02 2.601879239082336426e-01 7.418697476387023926e-01 1.907284557819366455e-01
-2.370284795761108398e-01 -2.279130220413208008e-01 -2.454655915498733521e-01 -3.351287543773651123e-01 -7.990921139717102051e-01 2.497536391019821167e-01 1.095228046178817749e-01 -7.992732524871826172e-02
-5.245851874351501465e-01 5.588404536247253418e-01 9.960348159074783325e-02 4.924611002206802368e-02 -4.472237527370452881e-01 1.403648555278778076e-01 2.292256057262420654e-01 3.576393723487854004e-01
-3.651457428932189941e-01 1.285538375377655029e-01 4.078806936740875244e-01 -3.685118164867162704e-03 -7.361418604850769043e-01 -2.037399858236312866e-01 1.053098440170288086e-01 2.987596392631530762e-01
-2.234348803758621216e-01 -3.802037239074707031e-01 -2.852991521358489990e-01 -3.069485127925872803e-01 -7.755696773529052734e-01 7.032848149538040161e-02 -6.939894706010818481e-02 1.365226209163665771e-01
-5.413303971290588379e-01 -2.625336647033691406e-01 1.204869970679283142e-01 -3.337929546833038330e-01 2.104372233152389526e-01 -7.136029005050659180e-02 6.686201095581054688e-01 1.251942813396453857e-01
-2.475870549678802490e-01 7.908358424901962280e-02 -9.853343665599822998e-02 -3.681824505329132080e-01 -3.107912242412567139e-01 -1.746664792299270630e-01 8.080800175666809082e-01 -8.418071269989013672e-02
-6.334586143493652344e-01 -6.814649701118469238e-01 -9.011822938919067383e-02 -2.124224007129669189e-01 -2.214321643114089966e-01 5.970893055200576782e-02 -9.441583603620529175e-02 1.399261653423309326e-01
-3.678388893604278564e-01 -2.539563179016113281e-01 1.660632342100143433e-01 -5.254301428794860840e-01 1.214732602238655090e-01 5.787804722785949707e-02 6.623612642288208008e-01 1.992957890033721924e-01
-3.528842628002166748e-01 -3.418985307216644287e-01 4.481585919857025146e-01 -2.692970037460327148e-01 -1.256750524044036865e-01 -1.607888638973236084e-01 5.855435132980346680e-01 3.173366785049438477e-01
-3.442755639553070068e-01 -1.291147619485855103e-01 -2.131154574453830719e-02 -3.198304474353790283e-01 -2.290603816509246826e-01 9.110552258789539337e-03 8.395624160766601562e-01 -6.812749803066253662e-02
-5.472739338874816895e-01 -5.591231584548950195e-01 -3.323748111724853516e-01 -3.867303133010864258e-01 -9.302780032157897949e-02 1.195757687091827393e-01 -2.046636193990707397e-01 2.509970068931579590e-01
-4.929998219013214111e-01 -1.272817235440015793e-02 -6.255462765693664551e-02 -3.897666931152343750e-01 -1.162162050604820251e-01 -2.652057409286499023e-01 6.959500908851623535e-01 -1.810279339551925659e-01
-5.535398125648498535e-01 1.639799028635025024e-01 3.463605940341949463e-01 5.317239090800285339e-02 -5.916244983673095703e-01 2.465546131134033203e-01 7.336241006851196289e-02 3.573802411556243896e-01
-7.258427143096923828e-01 -3.451951593160629272e-02 -1.736545115709304810e-01 -3.277409076690673828e-01 -5.457378923892974854e-02 -3.843531906604766846e-01 3.430533409118652344e-01 -2.569035291671752930e-01
-6.878218650817871094e-01 -6.698076128959655762e-01 4.505728557705879211e-02 -6.186949461698532104e-02 1.131764613091945648e-02 1.445286422967910767e-01 7.320535834878683090e-03 2.265626639127731323e-01
-6.099899411201477051e-01 -5.330119132995605469e-01 -3.551990985870361328e-01 -1.773479133844375610e-01 -1.696371883153915405e-01 -1.163290292024612427e-01 3.791196644306182861e-01 -1.228148397058248520e-02
-5.226909518241882324e-01 5.674782395362854004e-01 1.761380732059478760e-01 -1.698288470506668091e-01 -1.838442385196685791e-01 1.201589852571487427e-01 2.386572957038879395e-01 4.895936846733093262e-01
-3.898261785507202148e-01 7.709414511919021606e-02 -5.655659437179565430e-01 1.513057351112365723e-01 -5.326398015022277832e-01 1.300097405910491943e-01 -1.671214252710342407e-01 4.132755398750305176e-01
-2.993559837341308594e-01 1.781754894182085991e-03 -3.469491600990295410e-01 -5.916311144828796387e-01 5.383840203285217285e-02 2.980378642678260803e-02 6.505994200706481934e-01 1.136451810598373413e-01
-1.874777227640151978e-01 -2.186993360519409180e-01 -2.019559293985366821e-01 -4.449312090873718262e-01 -8.198795318603515625e-01 5.713967606425285339e-02 5.289707705378532410e-02 2.696682000532746315e-03
-4.358039498329162598e-01 5.898095965385437012e-01 -1.006329134106636047e-01 -4.334233999252319336e-01 -2.128446102142333984e-01 1.951175741851329803e-02 1.040490251034498215e-02 4.673597514629364014e-01
-3.027873039245605469e-01 1.566402800381183624e-02 4.005995988845825195e-01 -4.023557901382446289e-02 -6.326413750648498535e-01 8.403452485799789429e-02 9.066172689199447632e-02 5.748559236526489258e-01
-6.892420649528503418e-01 5.645199418067932129e-01 2.564635686576366425e-02 6.665510591119527817e-03 -4.315246641635894775e-01 -7.382047921419143677e-02 -3.158621862530708313e-02 1.135772988200187683e-01
-1.695528328418731689e-01 -1.600992381572723389e-01 -5.091741681098937988e-02 1.570875048637390137e-01 -2.589975893497467041e-01 -6.521974205970764160e-01 3.214803040027618408e-01 5.679437518119812012e-01
-4.610196053981781006e-01 -5.385590791702270508e-01 3.368758559226989746e-01 -3.398732542991638184e-01 3.575131297111511230e-02 -1.062379479408264160e-01 4.284460842609405518e-01 2.688584923744201660e-01
-7.787351608276367188e-01 -4.060720279812812805e-02 -6.234592199325561523e-02 -5.537977814674377441e-01 2.091966718435287476e-01 -9.229597449302673340e-02 1.532305330038070679e-01 -7.471444457769393921e-02
-4.421430826187133789e-01 -1.964521259069442749e-01 -1.501560062170028687e-01 -4.015788733959197998e-01 -1.415847986936569214e-01 1.979434862732887268e-02 7.408682107925415039e-01 -1.130488067865371704e-01
-6.937469840049743652e-01 5.819262266159057617e-01 -2.048291862010955811e-01 -1.656606644392013550e-01 -1.871524155139923096e-01 -7.828602194786071777e-02 -1.032704934477806091e-01 2.426092773675918579e-01
-6.074438095092773438e-01 1.706711761653423309e-02 -3.503056764602661133e-01 -1.646940112113952637e-01 -1.473045349121093750e-01 4.794235229492187500e-01 4.713789522647857666e-01 -8.449137955904006958e-02
-2.238076329231262207e-01 -1.748481690883636475e-01 -4.828431606292724609e-01 -3.359307944774627686e-01 -3.443091511726379395e-01 4.112713932991027832e-01 5.314739346504211426e-01 5.651493370532989502e-02
-4.513025656342506409e-02 -1.928042024374008179e-01 -1.820932626724243164e-01 -3.385688066482543945e-01 -7.981444001197814941e-01 -2.767928242683410645e-01 3.026728928089141846e-01 8.799615502357482910e-02
-3.874073624610900879e-01 2.814134210348129272e-02 -8.243460953235626221e-02 -4.690634906291961670e-01 -3.148521482944488525e-02 2.427467256784439087e-01 7.497928738594055176e-01 1.416634675115346909e-02
-4.498226046562194824e-01 3.681632280349731445e-01 -3.586469590663909912e-01 -1.098404154181480408e-01 -6.095601916313171387e-01 -1.902282983064651489e-02 -2.487800568342208862e-01 2.959828376770019531e-01
-3.324501216411590576e-01 -1.243933290243148804e-02 -4.857530295848846436e-01 1.347982883453369141e-01 -3.214832767844200134e-02 2.591794133186340332e-01 8.331938087940216064e-02 7.483621835708618164e-01
-5.909407734870910645e-01 -5.143224000930786133e-01 -5.168493390083312988e-01 9.433055669069290161e-02 -6.862782686948776245e-02 9.203038364648818970e-02 2.740250527858734131e-01 1.481919139623641968e-01
-6.934108138084411621e-01 5.327507257461547852e-01 2.876249374821782112e-03 -3.449561297893524170e-01 -1.535203214734792709e-02 1.936090290546417236e-01 8.264121413230895996e-02 2.679649293422698975e-01
-3.315656185150146484e-01 -6.833540797233581543e-01 -5.196676030755043030e-02 1.721133850514888763e-02 -4.024249017238616943e-01 -3.988581895828247070e-01 8.079493045806884766e-02 3.041925430297851562e-01
-3.350887894630432129e-01 -2.951400279998779297e-01 -2.132435590028762817e-01 -6.007898449897766113e-01 -4.269742071628570557e-01 -4.526725709438323975e-01 -7.707896083593368530e-02 -3.203666210174560547e-02
-5.006050467491149902e-01 5.906295776367187500e-01 -2.486474812030792236e-01 -3.053202033042907715e-01 -1.907629519701004028e-01 -1.306055039167404175e-01 -8.800684660673141479e-02 4.293154776096343994e-01
-4.698086082935333252e-01 6.001616641879081726e-02 -2.980057001113891602e-01 -7.781060338020324707e-01 1.549855768680572510e-01 -2.002956718206405640e-01 3.159163519740104675e-02 1.276115626096725464e-01
-2.527001202106475830e-01 4.507885575294494629e-01 -9.450996667146682739e-02 -5.794253945350646973e-01 -4.554501175880432129e-01 3.246114552021026611e-01 1.066902652382850647e-01 2.531328797340393066e-01
-3.410194218158721924e-01 3.075016736984252930e-01 8.834057301282882690e-02 -5.087476372718811035e-01 -2.951052486896514893e-01 -2.131076902151107788e-01 6.064537167549133301e-01 -1.491045951843261719e-01
-5.567634105682373047e-01 6.023321747779846191e-01 -9.696626663208007812e-02 -2.647629380226135254e-01 -2.274198383092880249e-01 1.645379811525344849e-01 4.769360646605491638e-02 4.082173705101013184e-01
-6.284679770469665527e-01 3.814558312296867371e-02 -1.332770586013793945e-01 -5.908293277025222778e-02 -4.588703811168670654e-01 3.239066302776336670e-01 4.237121641635894775e-01 -2.954823672771453857e-01
-3.901944756507873535e-01 -3.995640277862548828e-01 2.516923248767852783e-01 -3.116702139377593994e-01 -7.146870493888854980e-01 -9.236272424459457397e-02 8.292879909276962280e-02 -3.773363679647445679e-02
-3.985656499862670898e-01 1.514296531677246094e-01 -3.685459494590759277e-01 -3.916011452674865723e-01 -1.657119393348693848e-01 3.828954398632049561e-01 5.957458019256591797e-01 -7.386379409581422806e-03
-4.132178723812103271e-01 4.829619228839874268e-01 -4.629878699779510498e-01 -3.235831558704376221e-01 -1.997575759887695312e-01 1.023612543940544128e-02 -1.128779128193855286e-01 4.734824895858764648e-01
-5.604693293571472168e-01 -5.567802116274833679e-02 3.496903777122497559e-01 -5.296044945716857910e-01 1.019976288080215454e-01 1.711566373705863953e-02 5.189523100852966309e-01 1.395875238813459873e-03
-5.937730669975280762e-01 -4.112994372844696045e-01 1.175708547234535217e-01 -5.220186710357666016e-01 -3.985119760036468506e-01 7.341939210891723633e-02 -1.660729497671127319e-01 -1.254807971417903900e-02
-2.147805243730545044e-01 -1.611006408929824829e-01 -1.245484948158264160e-01 -5.628124624490737915e-02 -1.336725354194641113e-01 -6.367339491844177246e-01 1.033000573515892029e-01 6.893959045410156250e-01
-7.416355609893798828e-01 -2.918134629726409912e-01 -2.087954580783843994e-01 -3.489140421152114868e-02 -9.125469624996185303e-02 -3.452534377574920654e-01 3.737390935420989990e-01 -2.297835648059844971e-01
-3.376111388206481934e-01 -6.701872348785400391e-01 4.324220120906829834e-02 4.795926809310913086e-02 -4.656113088130950928e-01 -3.559682071208953857e-01 2.182286679744720459e-01 2.038796693086624146e-01
-5.039952993392944336e-01 -2.510685920715332031e-01 -5.609375834465026855e-01 -3.973263204097747803e-01 -1.822986155748367310e-01 3.745178878307342529e-01 1.909927278757095337e-01 -2.143808640539646149e-02
-2.322086393833160400e-01 -4.827377498149871826e-01 -1.824072748422622681e-01 1.302761733531951904e-01 -6.056355237960815430e-01 -3.597611784934997559e-01 3.978724777698516846e-02 4.061941206455230713e-01
-2.849900424480438232e-01 -4.123217612504959106e-02 -7.276707887649536133e-01 1.167582254856824875e-02 -2.021768540143966675e-01 4.086047410964965820e-02 5.702676177024841309e-01 1.403185576200485229e-01
-4.406223893165588379e-01 -5.445780158042907715e-01 -1.670286059379577637e-01 2.152176648378372192e-01 -6.373724341392517090e-01 -1.033380255103111267e-01 1.054974570870399475e-01 8.377096056938171387e-02
-5.672980546951293945e-01 -3.771539926528930664e-01 -5.946335196495056152e-01 -2.430528700351715088e-01 1.241032928228378296e-01 2.349232435226440430e-01 1.499245911836624146e-01 1.737701743841171265e-01
-5.178245902061462402e-01 3.166876733303070068e-01 -5.835970044136047363e-01 7.466181367635726929e-02 -3.208959698677062988e-01 1.694148778915405273e-01 -8.804302662611007690e-02 3.820726573467254639e-01
-3.395036160945892334e-01 -1.750848889350891113e-01 2.125624567270278931e-01 -7.287083864212036133e-01 1.079432144761085510e-01 -2.384341657161712646e-01 1.936256699264049530e-02 4.571721255779266357e-01
-9.093549847602844238e-02 7.375913858413696289e-02 -3.863926827907562256e-01 1.985533721745014191e-02 -4.447755217552185059e-01 -1.304889172315597534e-01 7.815626263618469238e-01 1.044225096702575684e-01
1.289546340703964233e-01 -1.829534322023391724e-01 -4.710980057716369629e-01 -5.618477463722229004e-01 -3.432815968990325928e-01 -2.683826684951782227e-01 2.303552329540252686e-01 4.115306735038757324e-01
-2.035912871360778809e-01 2.159299552440643311e-01 -4.587725922465324402e-02 -6.786907315254211426e-01 -3.327718973159790039e-01 5.040293559432029724e-02 5.758863091468811035e-01 -6.539369374513626099e-02
-1.866010129451751709e-01 -3.143705427646636963e-01 3.405028879642486572e-01 -3.067547082901000977e-01 -1.735856831073760986e-01 -4.221026599407196045e-01 5.557584762573242188e-01 3.730153739452362061e-01
-6.152912378311157227e-01 -6.132968664169311523e-01 4.247289896011352539e-02 -2.351387292146682739e-01 -5.864241719245910645e-02 2.823641300201416016e-01 3.235523700714111328e-01 1.830077357590198517e-02
-3.690388798713684082e-01 -3.529522120952606201e-01 4.419132173061370850e-01 -1.389230489730834961e-01 -2.330832034349441528e-01 -2.149705290794372559e-01 5.624666213989257812e-01 3.282365798950195312e-01
-5.491232275962829590e-01 -5.759158134460449219e-01 -2.552130222320556641e-01 -4.509071707725524902e-01 -5.176272243261337280e-02 1.419141590595245361e-01 -1.727274358272552490e-01 2.137290984392166138e-01
-6.064878702163696289e-01 -2.172564864158630371e-01 -3.833311200141906738e-01 -2.501640915870666504e-01 -4.819140955805778503e-02 -4.566710591316223145e-01 3.807666599750518799e-01 -1.399758309125900269e-01
-6.880736947059631348e-01 -4.085273295640945435e-02 -2.997790873050689697e-01 -4.377501904964447021e-01 1.271143276244401932e-02 -4.731784760951995850e-01 7.216183096170425415e-02 -1.188529059290885925e-01
-4.967104792594909668e-01 -4.057387709617614746e-01 -4.811562001705169678e-01 -2.742548286914825439e-01 2.109551578760147095e-01 3.024998903274536133e-01 2.326598763465881348e-01 3.029667437076568604e-01
-6.386242508888244629e-01 1.212089061737060547e-01 3.904672563076019287e-01 2.688725888729095459e-01 -2.090281695127487183e-01 1.478846222162246704e-01 1.477459371089935303e-01 5.150909423828125000e-01
-2.916166782379150391e-01 -1.911976784467697144e-01 -2.028866857290267944e-01 -5.664759278297424316e-01 -9.415647387504577637e-02 1.631966233253479004e-01 6.919696927070617676e-01 4.499384388327598572e-02
-2.816936075687408447e-01 2.635913789272308350e-01 2.504410147666931152e-01 -6.165403723716735840e-01 -2.526799440383911133e-01 2.804132699966430664e-01 -8.152245543897151947e-03 5.155388712882995605e-01
-3.537954986095428467e-01 -2.416592091321945190e-01 -2.629550993442535400e-01 -5.007787942886352539e-01 -1.944890059530735016e-02 2.939958684146404266e-02 7.032566666603088379e-01 2.630882896482944489e-02
-3.815596103668212891e-01 1.016411557793617249e-01 2.097863852977752686e-01 6.274303793907165527e-02 -5.195789933204650879e-01 -7.814019173383712769e-02 -1.165490299463272095e-01 7.116758227348327637e-01
-5.201588273048400879e-01 5.030884742736816406e-01 -3.873902559280395508e-01 -1.880541741847991943e-01 -4.405821859836578369e-01 -4.757594317197799683e-02 -1.379913538694381714e-01 2.747423052787780762e-01
-3.780072629451751709e-01 1.823007501661777496e-02 -4.287727773189544678e-01 -5.237568616867065430e-01 1.960550546646118164e-01 -5.229508280754089355e-01 2.713751494884490967e-01 1.142417415976524353e-01
-5.449257493019104004e-01 -4.975319206714630127e-01 -4.734278321266174316e-01 -1.877065747976303101e-01 3.984995931386947632e-02 -1.276308894157409668e-01 3.841773569583892822e-01 1.751588582992553711e-01
-2.982551157474517822e-01 -2.850090861320495605e-01 1.089242547750473022e-01 -8.800201863050460815e-02 -8.315854668617248535e-01 -1.872670203447341919e-01 2.622031867504119873e-01 -1.218650192022323608e-01
-7.392121553421020508e-01 -2.194670140743255615e-01 -1.418152600526809692e-01 -2.858944237232208252e-01 5.812448263168334961e-02 -2.918435037136077881e-01 4.377363324165344238e-01 -1.529323458671569824e-01
-5.799415111541748047e-01 3.012244105339050293e-01 1.291051972657442093e-03 -6.340476870536804199e-01 7.029477506875991821e-02 -4.509411379694938660e-02 3.814100325107574463e-01 -1.358866244554519653e-01
-3.682149648666381836e-01 2.544593513011932373e-01 -5.244273543357849121e-01 -2.122048735618591309e-01 -2.086005359888076782e-01 5.680172890424728394e-02 -2.385224550962448120e-01 6.131717562675476074e-01
-6.183740496635437012e-01 6.004412770271301270e-01 -2.809947356581687927e-02 -2.940739393234252930e-01 -8.602274209260940552e-02 1.880396306514739990e-01 1.368753910064697266e-01 3.291211426258087158e-01
-5.264761447906494141e-01 -1.292971819639205933e-01 4.401142001152038574e-01 7.664250582456588745e-02 -4.904533624649047852e-01 -1.222740858793258667e-01 -8.966051787137985229e-02 4.929462373256683350e-01
-2.385237514972686768e-01 1.481815278530120850e-01 -1.787326633930206299e-01 -6.003336906433105469e-01 1.670593470335006714e-01 -4.187112152576446533e-01 8.018241077661514282e-02 5.649294853210449219e-01
-5.382899045944213867e-01 -2.353731691837310791e-01 -3.758557438850402832e-01 -4.792191982269287109e-01 -9.687837958335876465e-02 -5.154801011085510254e-01 1.893082633614540100e-02 -9.198642522096633911e-02
-3.242744803428649902e-01 1.393974125385284424e-01 1.768409907817840576e-01 -1.100668907165527344e-01 -6.895204186439514160e-01 4.912049174308776855e-01 1.237033680081367493e-01 3.162335753440856934e-01
-5.479756742715835571e-02 3.420915454626083374e-02 -4.482011795043945312e-01 -9.681860916316509247e-03 -5.482653379440307617e-01 -1.662898510694503784e-01 6.800842881202697754e-01 6.393006443977355957e-02
-4.540041983127593994e-01 2.344147488474845886e-02 2.704709172248840332e-01 1.195670664310455322e-01 -4.645440876483917236e-01 -7.323023676872253418e-02 -1.071905121207237244e-01 6.879144310951232910e-01
-1.953134834766387939e-01 6.345434486865997314e-02 -3.571993708610534668e-01 2.060779929161071777e-01 -2.158851921558380127e-01 1.517737656831741333e-01 1.956976652145385742e-01 8.245165944099426270e-01
-3.051065802574157715e-01 -5.348082780838012695e-01 4.010710492730140686e-02 -1.806036829948425293e-01 -5.976576805114746094e-01 -4.354232847690582275e-01 1.901303231716156006e-01 6.104233488440513611e-02
-2.909918427467346191e-01 -6.805077940225601196e-02 3.249872326850891113e-01 1.397204548120498657e-01 -5.669153332710266113e-01 -1.556556969881057739e-01 7.923981547355651855e-02 6.585238575935363770e-01
-5.421175956726074219e-01 -6.082825064659118652e-01 7.319163996726274490e-03 -2.882944941520690918e-01 -6.617101281881332397e-02 4.022750854492187500e-01 2.774740755558013916e-01 9.868160635232925415e-02
-6.100553870201110840e-01 -3.184402585029602051e-01 -5.863898396492004395e-01 -2.818458080291748047e-01 1.632185578346252441e-01 1.491474956274032593e-01 2.152657359838485718e-01 8.895851671695709229e-02
-6.639779210090637207e-01 -1.511195451021194458e-01 -3.016472160816192627e-01 -5.312129259109497070e-01 2.506698668003082275e-01 -1.179808899760246277e-01 2.935955524444580078e-01 1.283488981425762177e-02
-2.177604883909225464e-01 3.447850644588470459e-01 -4.284020662307739258e-01 -2.659764587879180908e-01 -5.342077016830444336e-01 1.622941531240940094e-02 -1.507463157176971436e-01 5.206401944160461426e-01
-7.249752283096313477e-01 -3.380635976791381836e-01 -4.024011790752410889e-01 -2.252626419067382812e-02 -2.473840862512588501e-01 -2.985360026359558105e-01 1.154717952013015747e-01 -1.844813674688339233e-01
-2.801189720630645752e-01 -3.487357497215270996e-01 -3.908795118331909180e-02 1.319381147623062134e-01 -8.074535727500915527e-01 -2.298802137374877930e-01 2.742433547973632812e-01 -3.075028210878372192e-02
-4.972333610057830811e-01 -8.667715638875961304e-02 -2.626712322235107422e-01 -1.523990184068679810e-01 6.855603423900902271e-04 4.028734266757965088e-01 6.999776959419250488e-01 2.735120989382266998e-02
1.236971840262413025e-02 -1.574251949787139893e-01 2.961537837982177734e-01 -4.625978767871856689e-01 -6.575953960418701172e-01 8.217218518257141113e-02 4.230504631996154785e-01 2.349573522806167603e-01
-6.449844837188720703e-01 -5.495910048484802246e-01 6.610405165702104568e-03 -1.838779300451278687e-01 -2.918708510696887970e-02 4.098942577838897705e-01 2.799965143203735352e-01 2.875163033604621887e-02
-1.556720435619354248e-01 -1.332969665527343750e-01 8.692123740911483765e-02 -4.457417130470275879e-01 2.026007771492004395e-01 -7.159018516540527344e-02 1.962163746356964111e-01 8.167521357536315918e-01
-7.114765644073486328e-01 -5.722359567880630493e-02 -4.217658638954162598e-01 -1.693100780248641968e-01 9.827874600887298584e-03 -3.758513629436492920e-01 3.155324757099151611e-01 -2.074913531541824341e-01
-4.434967041015625000e-01 -3.695276752114295959e-02 2.607244849205017090e-01 1.311246305704116821e-01 -6.843851208686828613e-01 -1.159748360514640808e-01 -9.624794870615005493e-02 4.750551879405975342e-01
-4.207070767879486084e-01 -4.876785874366760254e-01 3.723295927047729492e-01 -2.165898866951465607e-02 -6.301035284996032715e-01 -1.091074869036674500e-01 1.838708519935607910e-01 5.773298814892768860e-02
-3.656274974346160889e-01 2.753873765468597412e-01 -5.803219676017761230e-01 1.918446272611618042e-01 -2.152114212512969971e-01 -4.213645681738853455e-02 1.216829493641853333e-01 5.949807167053222656e-01
-2.653314173221588135e-02 -2.408516258001327515e-01 1.468914598226547241e-01 -4.502460658550262451e-01 -7.423805594444274902e-01 -1.383149176836013794e-01 1.704642772674560547e-01 3.430303931236267090e-01
-3.798365890979766846e-01 1.244601211510598660e-03 4.341613352298736572e-01 -3.087271451950073242e-01 -5.331390500068664551e-01 2.659035921096801758e-01 -2.647927403450012207e-02 4.650493264198303223e-01
-3.820631504058837891e-01 -5.789385437965393066e-01 -3.093962669372558594e-01 4.049311205744743347e-02 -5.329794883728027344e-01 -3.266773819923400879e-01 9.434380382299423218e-02 1.476688534021377563e-01
-5.537279248237609863e-01 -4.844752550125122070e-01 -4.410113394260406494e-01 -2.405078560113906860e-01 -4.292923212051391602e-01 1.009271964430809021e-01 -1.043850779533386230e-01 3.097703866660594940e-02
-5.612065196037292480e-01 -2.446428537368774414e-01 -3.769609332084655762e-02 -4.079960882663726807e-01 2.423233538866043091e-01 8.399308472871780396e-02 6.149169206619262695e-01 1.158306077122688293e-01
-3.759268522262573242e-01 2.988324873149394989e-02 3.776923418045043945e-01 -1.904127746820449829e-01 -6.734940409660339355e-01 2.253519594669342041e-01 2.437910065054893494e-02 4.170197844505310059e-01
-6.404756307601928711e-01 -5.376583337783813477e-01 -3.468382358551025391e-01 1.178315132856369019e-01 -4.664335027337074280e-02 -3.444816544651985168e-02 4.034554064273834229e-01 1.987374387681484222e-02
-6.353735923767089844e-01 2.209291011095046997e-01 3.582361936569213867e-01 2.291741669178009033e-01 -3.458522558212280273e-01 2.454609423875808716e-01 2.461115568876266479e-01 3.552478253841400146e-01
-7.094354033470153809e-01 -4.194768369197845459e-01 1.257025599479675293e-01 -2.744193971157073975e-01 -4.319731593132019043e-01 -8.802610635757446289e-02 -1.679631024599075317e-01 -8.409740030765533447e-02
-1.307136863470077515e-01 -5.496682599186897278e-02 -1.057147532701492310e-01 -5.861871242523193359e-01 -7.512111067771911621e-01 1.448839306831359863e-01 1.337675005197525024e-01 1.479811072349548340e-01
-5.270080566406250000e-01 -3.105195164680480957e-01 -4.473202824592590332e-01 -9.460483491420745850e-02 2.662777602672576904e-01 -3.687450289726257324e-01 4.092815518379211426e-01 2.059281617403030396e-01
-4.456235468387603760e-01 1.308326125144958496e-01 -4.130228161811828613e-01 -4.903488159179687500e-01 7.103750109672546387e-02 3.201256990432739258e-01 5.087314844131469727e-01 8.329586684703826904e-02
-4.021421074867248535e-01 1.590997129678726196e-01 -5.185449719429016113e-01 -3.395844399929046631e-01 5.691079795360565186e-02 1.322691515088081360e-02 6.472314596176147461e-01 8.025112003087997437e-02
-2.949753105640411377e-01 3.537190258502960205e-01 -5.618301630020141602e-01 -2.990476489067077637e-01 -6.936860829591751099e-02 -4.231270030140876770e-02 -1.038295328617095947e-01 6.044887900352478027e-01
-3.455169498920440674e-01 -1.742531210184097290e-01 -8.888752758502960205e-02 -3.433044627308845520e-02 7.888861000537872314e-02 -6.728535294532775879e-01 1.582200527191162109e-01 5.976498126983642578e-01
-6.143774986267089844e-01 -4.244217276573181152e-01 -6.074488759040832520e-01 -1.105479225516319275e-01 -1.711893230676651001e-01 1.621242463588714600e-01 7.441707700490951538e-02 -7.970490492880344391e-03
-2.731823623180389404e-01 9.536039829254150391e-02 -2.198857218027114868e-01 -7.135793566703796387e-01 9.254248440265655518e-02 -3.455784618854522705e-01 -1.078724116086959839e-01 4.680893421173095703e-01
-5.054321885108947754e-01 2.658367753028869629e-01 3.714813590049743652e-01 -6.008110567927360535e-02 -5.755975246429443359e-01 2.640083432197570801e-01 2.071040123701095581e-01 2.972474098205566406e-01
-5.072101950645446777e-01 3.894583284854888916e-01 -2.327196896076202393e-01 -1.547430828213691711e-02 -1.611547321081161499e-01 -9.330926835536956787e-02 -1.452831923961639404e-01 6.934532523155212402e-01
-1.797291934490203857e-01 8.832650631666183472e-02 9.327088482677936554e-03 -4.904748201370239258e-01 1.256399303674697876e-01 3.499188125133514404e-01 1.617132723331451416e-01 7.448918223381042480e-01
-6.080670356750488281e-01 -6.986894011497497559e-01 -6.172765046358108521e-02 9.374709427356719971e-02 -3.261397778987884521e-01 8.143656700849533081e-02 3.382463008165359497e-02 1.238780766725540161e-01
-4.369179010391235352e-01 -4.784399643540382385e-02 1.149917021393775940e-01 -1.015341132879257202e-01 -7.363624125719070435e-02 -7.173299193382263184e-01 1.641274779103696346e-03 5.131220817565917969e-01
-2.430023998022079468e-01 -4.260400533676147461e-01 3.822742998600006104e-01 -2.935953438282012939e-01 -1.629317104816436768e-01 -3.987892270088195801e-01 4.309854805469512939e-01 3.946893513202667236e-01
-4.168666005134582520e-01 2.975974678993225098e-01 9.467809647321701050e-02 -2.148705571889877319e-01 -3.105877339839935303e-01 6.790138036012649536e-02 7.390484213829040527e-01 -1.877680271863937378e-01
-5.020768046379089355e-01 5.992994904518127441e-01 -2.201536893844604492e-01 -3.004221022129058838e-01 -2.784449458122253418e-01 -1.226300820708274841e-01 -5.788644030690193176e-02 3.925778269767761230e-01
-6.535389423370361328e-01 6.460525989532470703e-01 1.730166561901569366e-02 -1.391117572784423828e-01 -2.843317985534667969e-01 -4.200274869799613953e-02 9.308879822492599487e-02 2.111331522464752197e-01
-1.282768249511718750e-01 -9.886133670806884766e-02 -2.756722085177898407e-02 -2.737643718719482422e-01 2.794615328311920166e-01 -7.676694542169570923e-02 2.553989887237548828e-01 8.653576970100402832e-01
-2.005973011255264282e-01 -8.154080063104629517e-02 -5.422349572181701660e-01 2.277859002351760864e-01 -3.593396246433258057e-01 -1.290520727634429932e-01 6.673989295959472656e-01 1.265143752098083496e-01
-3.828614652156829834e-01 -2.086826860904693604e-01 3.468499332666397095e-02 -7.117630839347839355e-01 2.384005486965179443e-01 -8.505725115537643433e-02 7.291023433208465576e-02 4.823622703552246094e-01
-3.150039613246917725e-01 -2.273117452859878540e-01 1.335950493812561035e-01 -9.429792314767837524e-02 -8.616414666175842285e-01 -2.337909787893295288e-01 1.425047069787979126e-01 -7.050103694200515747e-02
-6.394232623279094696e-03 1.635298281908035278e-01 -5.223183035850524902e-01 -3.348777815699577332e-02 -7.014060020446777344e-01 -2.181050367653369904e-02 1.353254448622465134e-02 4.545880258083343506e-01
-3.895752429962158203e-01 6.592848896980285645e-02 6.127538681030273438e-01 -2.633845247328281403e-02 -3.877762556076049805e-01 -2.219627499580383301e-01 1.925017684698104858e-01 4.806546568870544434e-01
-3.476803898811340332e-01 1.075150677934288979e-03 -3.114854991436004639e-01 -5.604313015937805176e-01 2.378609627485275269e-01 -4.478663206100463867e-01 -6.618724763393402100e-02 4.543872475624084473e-01
-6.695349812507629395e-01 6.070909500122070312e-01 -9.392359107732772827e-02 -1.294638812541961670e-01 -2.215315997600555420e-01 -1.181213408708572388e-01 -3.969824686646461487e-02 3.049200475215911865e-01
-7.538146972656250000e-01 -5.614947676658630371e-01 -1.033184453845024109e-01 -2.161302417516708374e-01 -2.044001370668411255e-01 8.889117091894149780e-02 -9.503072500228881836e-02 -1.970565691590309143e-02
-3.220869898796081543e-01 -1.479670107364654541e-01 -7.574868202209472656e-02 1.333577632904052734e-01 -1.488983333110809326e-01 -7.238592505455017090e-01 1.684447526931762695e-01 5.256682038307189941e-01
-4.555636644363403320e-01 4.104995131492614746e-01 2.589346170425415039e-01 -4.289215430617332458e-02 -3.813192546367645264e-01 3.107157647609710693e-01 3.295201063156127930e-01 4.522531926631927490e-01
-4.235714972019195557e-01 -4.911760687828063965e-01 -1.879667490720748901e-01 -3.181117773056030273e-01 5.935985594987869263e-02 -8.774060755968093872e-02 6.499024629592895508e-01 9.597647935152053833e-02
-1.946818977594375610e-01 -5.910049751400947571e-02 -3.624888360500335693e-01 -7.547993659973144531e-01 8.838921785354614258e-02 -1.960027515888214111e-01 2.211456932127475739e-02 4.590938985347747803e-01
-5.751720666885375977e-01 -5.092318654060363770e-01 -3.164317607879638672e-01 -3.134975731372833252e-01 -1.385962665081024170e-01 -4.352610409259796143e-01 -4.423078149557113647e-02 2.885590307414531708e-02
-2.279770374298095703e-01 1.051025316119194031e-01 -3.763045072555541992e-01 2.399194091558456421e-01 -2.418469190597534180e-01 1.395435035228729248e-01 1.969248652458190918e-01 7.880811095237731934e-01
-4.731734395027160645e-01 4.678503274917602539e-01 6.078580766916275024e-02 1.802101135253906250e-01 -1.665773093700408936e-01 -6.420962512493133545e-02 1.532133817672729492e-01 6.824274063110351562e-01
-2.214874476194381714e-01 -1.731559075415134430e-02 -1.710761487483978271e-01 -5.660955905914306641e-01 3.165705800056457520e-01 1.590894758701324463e-01 2.274631261825561523e-01 6.508814096450805664e-01
-5.227605700492858887e-01 3.969691991806030273e-01 -3.241100311279296875e-01 -1.536832470446825027e-02 -2.359793037176132202e-01 -1.092639844864606857e-02 -1.949642747640609741e-01 6.083064079284667969e-01
-3.133273720741271973e-01 2.465116530656814575e-01 4.857996478676795959e-02 -7.837495952844619751e-02 -1.129069849848747253e-01 -7.363020777702331543e-01 4.128458797931671143e-01 3.274519443511962891e-01
-2.626309692859649658e-01 3.552307486534118652e-01 -1.925126016139984131e-01 -5.772836208343505859e-01 1.595406532287597656e-01 7.550020515918731689e-02 1.143109649419784546e-01 6.247384548187255859e-01
-4.447281658649444580e-01 4.917489886283874512e-01 -4.326813295483589172e-02 -5.156037211418151855e-01 -4.006157815456390381e-01 1.003573685884475708e-01 -1.166357621550559998e-01 3.294114470481872559e-01
-4.702473878860473633e-01 2.092110663652420044e-01 -5.907859802246093750e-01 2.975108623504638672e-01 -3.741111755371093750e-01 -5.470126867294311523e-02 -8.611610159277915955e-03 3.931052386760711670e-01
-3.591569662094116211e-01 -3.188584744930267334e-01 3.847793638706207275e-01 -2.387194633483886719e-01 -7.299199700355529785e-01 -3.350729867815971375e-02 1.319263726472854614e-01 1.139429360628128052e-01
-3.915607333183288574e-01 -1.933709383010864258e-01 3.657723218202590942e-02 3.985098749399185181e-02 -1.432536989450454712e-01 -6.353942155838012695e-01 -1.068504825234413147e-01 6.088492870330810547e-01
-2.745121419429779053e-01 2.571652829647064209e-01 1.989177316427230835e-01 -4.934168457984924316e-01 -2.700301706790924072e-01 -1.287805885076522827e-01 6.950836181640625000e-01 -5.328025296330451965e-02
-2.879755496978759766e-01 -3.356333076953887939e-01 4.632725715637207031e-01 -1.896105557680130005e-01 -9.843692928552627563e-02 -1.540915369987487793e-01 6.203522682189941406e-01 3.682061731815338135e-01
-3.649164736270904541e-01 -1.013521384447813034e-02 6.777301430702209473e-02 -2.509551346302032471e-01 -2.206158190965652466e-01 -3.142263889312744141e-01 7.966831326484680176e-01 -1.305675953626632690e-01
-1.462860703468322754e-01 -1.392703969031572342e-02 -5.449334904551506042e-02 -4.018029868602752686e-01 1.711283475160598755e-01 2.536600232124328613e-01 1.497398763895034790e-01 8.354285955429077148e-01
-5.463945865631103516e-01 -5.137071013450622559e-01 -4.297856986522674561e-01 -2.862339019775390625e-01 -6.460908055305480957e-02 -3.888286352157592773e-01 -7.424157112836837769e-02 1.001922935247421265e-01
-3.754109442234039307e-01 2.527898252010345459e-01 -2.142993360757827759e-01 1.135533377528190613e-01 -9.679448604583740234e-02 1.669847220182418823e-01 5.017722398042678833e-02 8.346105217933654785e-01
-3.551744222640991211e-01 1.291219741106033325e-01 -5.832666754722595215e-01 1.368492245674133301e-01 -3.105878829956054688e-01 -3.970374539494514465e-02 -1.081004068255424500e-01 6.233168840408325195e-01
-4.497230648994445801e-01 -6.777018904685974121e-01 -2.755869626998901367e-01 -1.346253603696823120e-01 6.887056678533554077e-02 1.817943006753921509e-01 3.864114880561828613e-01 2.393555343151092529e-01
-6.080355048179626465e-01 -4.438694715499877930e-01 4.219043254852294922e-02 -6.146181225776672363e-01 -1.121532097458839417e-01 9.497889876365661621e-02 -1.629156917333602905e-01 7.480929046869277954e-02
-6.836548447608947754e-01 -5.969514846801757812e-01 -8.674432523548603058e-03 -1.419378966093063354e-01 -2.771167755126953125e-01 4.521382600069046021e-02 -2.219575643539428711e-01 1.671536117792129517e-01
-4.309559762477874756e-01 -3.968189954757690430e-01 2.804204821586608887e-01 -2.166623920202255249e-01 -7.074661850929260254e-01 -1.116442829370498657e-01 1.233985722064971924e-01 -5.507475882768630981e-02
-5.825797319412231445e-01 -3.845990002155303955e-01 -5.265192985534667969e-01 -3.025272488594055176e-01 -2.112389914691448212e-02 3.511582314968109131e-02 3.771505057811737061e-01 -4.163598176091909409e-03
-3.678865730762481689e-01 -3.442137539386749268e-01 -5.774043798446655273e-01 -4.282156229019165039e-01 -1.281752288341522217e-01 2.933699190616607666e-01 3.478296399116516113e-01 7.701788842678070068e-02
-3.982759714126586914e-01 3.069547712802886963e-01 2.322833687067031860e-01 -1.417036801576614380e-01 -3.977239504456520081e-02 -5.252944231033325195e-01 4.787030220031738281e-01 4.079790711402893066e-01
-3.675810396671295166e-01 5.405103564262390137e-01 -1.780987232923507690e-01 -4.809337854385375977e-01 -4.066017866134643555e-01 7.192029803991317749e-02 -9.857895970344543457e-02 3.598622977733612061e-01
-4.430332779884338379e-01 1.689770445227622986e-02 -2.290396951138973236e-02 -3.568812608718872070e-01 -4.334424138069152832e-01 5.316107869148254395e-01 4.401766955852508545e-01 -1.063457429409027100e-01
-3.795212209224700928e-01 -1.101276874542236328e-01 5.951417610049247742e-03 -1.660664528608322144e-01 -2.055633515119552612e-01 -6.785169839859008789e-01 -1.381592005491256714e-01 5.426715612411499023e-01
-8.573895692825317383e-01 -9.229435026645660400e-02 1.049624681472778320e-01 -3.310722410678863525e-01 1.098627075552940369e-01 -1.686894446611404419e-01 2.522841393947601318e-01 -1.776675134897232056e-01
-2.965379953384399414e-01 5.069197621196508408e-03 -1.529420018196105957e-01 -6.249083876609802246e-01 2.946475744247436523e-01 2.686395347118377686e-01 8.680171519517898560e-02 5.758638978004455566e-01
-7.724673300981521606e-02 -8.101500570774078369e-02 1.421141773462295532e-01 -5.213064551353454590e-01 -2.980965748429298401e-02 -4.891334474086761475e-02 1.162995919585227966e-01 8.238361477851867676e-01
-5.165841579437255859e-01 3.896265923976898193e-01 -5.796412229537963867e-01 -1.500309705734252930e-01 -8.087553083896636963e-02 -3.364474326372146606e-02 -1.301275044679641724e-01 4.452336132526397705e-01
-6.387017965316772461e-01 -3.298739492893218994e-01 1.427281796932220459e-01 -5.839579105377197266e-01 -2.940426468849182129e-01 9.270951896905899048e-02 -1.464338302612304688e-01 -7.325347512960433960e-02
-6.903695464134216309e-01 1.931092143058776855e-01 7.500016689300537109e-02 -4.017805457115173340e-01 -1.894204914569854736e-01 2.987730801105499268e-01 3.450796306133270264e-01 -2.735333740711212158e-01
-4.349589645862579346e-01 -1.429214328527450562e-01 1.433572322130203247e-01 -1.339503675699234009e-01 4.275733232498168945e-02 -7.132434844970703125e-01 1.241927668452262878e-01 4.753123819828033447e-01
-7.224493622779846191e-01 -9.655851870775222778e-02 2.439886033535003662e-01 -1.571003496646881104e-01 -7.689544558525085449e-02 -2.757457494735717773e-01 5.058999061584472656e-01 -2.159845083951950073e-01
-2.210758626461029053e-01 4.422703385353088379e-02 -4.734978824853897095e-02 -2.692937850952148438e-01 -5.556523203849792480e-01 -2.253141403198242188e-01 6.907691359519958496e-01 -1.942432373762130737e-01
-2.756674289703369141e-01 -1.068274080753326416e-01 -1.108655706048011780e-01 -3.513556718826293945e-02 1.467963308095932007e-01 -5.201729536056518555e-01 1.919248849153518677e-01 7.550533413887023926e-01
-5.060378313064575195e-01 3.910270035266876221e-01 -6.047686934471130371e-01 -4.899192228913307190e-02 -8.372179418802261353e-02 -6.877810508012771606e-02 -1.061228737235069275e-01 4.470752477645874023e-01
-6.314982175827026367e-01 -7.818650454282760620e-02 -2.415391057729721069e-01 -2.721973657608032227e-01 -5.223982408642768860e-02 5.708811879158020020e-01 3.635828197002410889e-01 -4.286578670144081116e-02
-8.362819552421569824e-01 -3.761797249317169189e-01 -2.408663630485534668e-01 1.780400611460208893e-02 -1.289893537759780884e-01 -1.576575040817260742e-01 1.552329510450363159e-01 -1.876070052385330200e-01
-6.793800592422485352e-01 -4.978808164596557617e-01 -3.499252200126647949e-01 -1.802919954061508179e-01 -1.605743914842605591e-01 -3.168443739414215088e-01 -9.605541080236434937e-02 1.426472980529069901e-02
7.475012540817260742e-02 1.974202692508697510e-02 -7.190966606140136719e-02 -9.198360145092010498e-02 -6.194636225700378418e-01 -2.963878214359283447e-01 6.980053186416625977e-01 1.469639837741851807e-01
-4.323611855506896973e-01 -6.725746393203735352e-01 -3.522633314132690430e-01 -3.869638741016387939e-01 -1.985144019126892090e-01 -8.670230954885482788e-02 5.013206973671913147e-03 1.998159438371658325e-01
-3.229194283485412598e-01 -2.158042192459106445e-01 3.983267843723297119e-01 -3.592271208763122559e-01 1.220713183283805847e-01 -1.444786339998245239e-01 2.486742138862609863e-01 6.810499429702758789e-01
-3.394233286380767822e-01 4.161646366119384766e-01 -9.775972366333007812e-02 2.450493425130844116e-01 -9.170524775981903076e-02 -1.051685288548469543e-01 2.556937038898468018e-01 7.464202046394348145e-01
-6.201478242874145508e-01 4.970403313636779785e-01 -1.083092167973518372e-01 -2.381798177957534790e-01 -1.107308864593505859e-01 1.803622841835021973e-01 -9.178739786148071289e-02 4.966791570186614990e-01
-5.345277786254882812e-01 6.401911377906799316e-01 1.150657460093498230e-01 -1.790952682495117188e-01 -4.399810731410980225e-01 5.031515378504991531e-03 1.982765793800354004e-01 1.618579179048538208e-01
-6.246500611305236816e-01 -5.899811983108520508e-01 -2.956674993038177490e-01 -1.019650027155876160e-01 -1.187562346458435059e-01 -3.573196828365325928e-01 -9.275869280099868774e-02 1.163346245884895325e-01
-6.431404948234558105e-01 -5.660253167152404785e-01 -3.274788558483123779e-01 -1.615535914897918701e-01 -1.299317777156829834e-01 -2.944744825363159180e-01 -1.234901100397109985e-01 1.174575015902519226e-01
-3.189218044281005859e-01 4.768142998218536377e-01 8.400251716375350952e-02 2.541900277137756348e-01 -3.318037092685699463e-01 -2.451138496398925781e-01 3.599269390106201172e-01 5.473080277442932129e-01
-2.343358546495437622e-01 -4.824106395244598389e-01 4.895825982093811035e-01 -2.144550234079360962e-01 -3.223977684974670410e-01 -9.612203389406204224e-02 3.952964544296264648e-01 3.965421617031097412e-01
-1.017920747399330139e-01 1.049664616584777832e-01 2.881829440593719482e-01 -6.111129522323608398e-01 -4.879797697067260742e-01 2.689896523952484131e-01 9.449161589145660400e-02 4.502262473106384277e-01
-2.052053660154342651e-01 9.966497123241424561e-02 -3.546582460403442383e-01 2.052534222602844238e-01 -2.676284015178680420e-01 1.278893947601318359e-01 2.143155336380004883e-01 8.038250207901000977e-01
-4.039700329303741455e-01 3.799764811992645264e-01 3.043695352971553802e-02 -9.059235453605651855e-02 -2.004694044589996338e-01 -7.463840842247009277e-01 1.848500669002532959e-01 2.276970893144607544e-01
-4.092551171779632568e-01 -3.206731677055358887e-01 3.541126549243927002e-01 -4.932899177074432373e-01 1.027467921376228333e-01 -4.635405540466308594e-02 5.389818549156188965e-01 2.402945756912231445e-01
-6.057133674621582031e-01 -3.452121615409851074e-01 -4.317983090877532959e-01 -2.766338363289833069e-02 2.828772366046905518e-01 -2.391552627086639404e-01 3.838079869747161865e-01 2.054303884506225586e-01
-6.208452582359313965e-01 5.401377007365226746e-02 -1.420883536338806152e-01 -8.015032112598419189e-02 -3.255903124809265137e-01 4.385533332824707031e-01 4.868367016315460205e-01 -2.228725552558898926e-01
-3.753681778907775879e-01 2.339953780174255371e-01 -1.728603541851043701e-01 -1.086982190608978271e-01 -6.209561228752136230e-01 2.002189308404922485e-02 -3.215918242931365967e-01 5.227237939834594727e-01
-2.175329476594924927e-01 -5.847603678703308105e-01 -8.408590406179428101e-02 -1.296512484550476074e-01 -5.750664472579956055e-01 -1.065828874707221985e-01 4.316414892673492432e-01 2.418245524168014526e-01
-3.765660524368286133e-01 -3.955128490924835205e-01 -6.176303029060363770e-01 -3.638532757759094238e-01 9.451751410961151123e-02 2.333953380584716797e-01 -1.092141680419445038e-02 3.526825308799743652e-01
-5.796123743057250977e-01 -5.803890228271484375e-01 -1.282341927289962769e-01 -2.401688694953918457e-01 -7.958656176924705505e-03 3.771920502185821533e-01 3.033359348773956299e-01 1.368321925401687622e-01
-5.599147677421569824e-01 -2.952601201832294464e-02 -1.748031675815582275e-01 -2.088612467050552368e-01 -2.481939643621444702e-01 3.601570129394531250e-01 6.205438375473022461e-01 -1.872338205575942993e-01
-5.357930660247802734e-01 5.821181535720825195e-01 1.303029656410217285e-01 3.339413926005363464e-02 -1.365295201539993286e-01 1.233063861727714539e-01 2.467288821935653687e-01 5.111264586448669434e-01
-6.853166222572326660e-01 5.888445377349853516e-01 -7.032407075166702271e-02 -1.008276194334030151e-01 -3.556600809097290039e-01 -1.983871310949325562e-01 -2.324094995856285095e-02 4.582509398460388184e-02
-5.666640996932983398e-01 -6.778075098991394043e-01 -1.788243204355239868e-01 7.565925270318984985e-02 -2.709892392158508301e-01 -3.644004091620445251e-02 -9.578727185726165771e-02 3.127748668193817139e-01
-4.301499128341674805e-01 2.513901516795158386e-02 -8.989995345473289490e-03 -7.804108262062072754e-01 1.289501190185546875e-01 1.234158426523208618e-01 -4.414210841059684753e-02 4.140158593654632568e-01
-6.540682315826416016e-01 -3.815183788537979126e-02 -3.011928200721740723e-01 -4.799844920635223389e-01 2.557133138179779053e-01 -2.655915319919586182e-01 3.319131731986999512e-01 5.951852723956108093e-02
-7.887423634529113770e-01 -2.729284167289733887e-01 1.947807669639587402e-01 -4.776496887207031250e-01 -5.672661215066909790e-02 9.525282308459281921e-03 1.107406392693519592e-01 -1.474268585443496704e-01
-2.973890602588653564e-01 1.062700375914573669e-01 4.277910590171813965e-01 1.505500078201293945e-01 -1.915841698646545410e-01 -1.148805990815162659e-01 3.978344500064849854e-01 6.974394917488098145e-01
-5.173975825309753418e-01 5.121480822563171387e-01 1.134177669882774353e-01 2.891753800213336945e-02 -1.205881610512733459e-01 1.596322059631347656e-01 2.119001299142837524e-01 6.094084382057189941e-01
-3.578975498676300049e-01 -1.353618651628494263e-01 -6.188423037528991699e-01 -8.416603505611419678e-02 -2.505784034729003906e-01 3.423482179641723633e-01 5.315385460853576660e-01 3.180909529328346252e-02
-3.870161771774291992e-01 -2.427183464169502258e-02 5.939694046974182129e-01 -2.280557900667190552e-01 -4.912824630737304688e-01 -6.157106254249811172e-03 4.095585346221923828e-01 1.889063417911529541e-01
-9.748328477144241333e-03 -5.406047701835632324e-01 -1.693809479475021362e-01 -3.542774915695190430e-02 -5.408669710159301758e-01 -2.070482522249221802e-01 8.700133860111236572e-02 5.785594582557678223e-01
-5.195844769477844238e-01 -7.628614306449890137e-01 -1.115650162100791931e-01 2.816474065184593201e-03 -3.035605251789093018e-01 3.795315045863389969e-03 7.047487795352935791e-02 1.961874663829803467e-01
-2.868956625461578369e-01 -5.306921005249023438e-01 -1.800502389669418335e-01 -2.344798762351274490e-03 -5.833627581596374512e-01 -1.059817001223564148e-01 -2.122984826564788818e-01 4.549927413463592529e-01
-3.142172098159790039e-01 -4.284358024597167969e-01 3.057006187736988068e-02 -1.265364140272140503e-02 5.697930231690406799e-02 -2.071284055709838867e-01 7.372963428497314453e-01 3.561755716800689697e-01
-3.197236061096191406e-01 2.230164706707000732e-01 -4.742262661457061768e-01 2.834403812885284424e-01 -3.441220819950103760e-01 4.029500484466552734e-02 1.122815608978271484e-01 6.404378414154052734e-01
-4.469546675682067871e-01 2.840432338416576385e-03 3.054544329643249512e-01 3.607528507709503174e-01 -3.744937479496002197e-01 1.383675187826156616e-01 2.704661488533020020e-01 5.867157578468322754e-01
-1.427689939737319946e-01 -5.089082717895507812e-01 -1.319204419851303101e-01 -1.194129213690757751e-01 -6.784219741821289062e-01 -1.400897502899169922e-01 -1.010667309165000916e-01 4.459494054317474365e-01
-5.134556293487548828e-01 2.413720339536666870e-01 3.032837808132171631e-01 3.644170165061950684e-01 -1.790930777788162231e-01 -5.423342809081077576e-02 2.650623321533203125e-01 5.899562239646911621e-01
-1.774408072233200073e-01 1.591253094375133514e-02 1.608457118272781372e-01 -3.921455740928649902e-01 -8.191631436347961426e-01 2.958399653434753418e-01 9.791467338800430298e-02 1.430918574333190918e-01
-8.132331073284149170e-02 -3.552250266075134277e-01 -4.447753131389617920e-01 -2.771527171134948730e-01 -5.389165282249450684e-01 -3.692891895771026611e-01 -5.311828479170799255e-02 4.036533832550048828e-01
2.057452797889709473e-01 -2.181472629308700562e-01 -5.190151333808898926e-01 -3.632213473320007324e-01 -4.029077589511871338e-01 -1.835285872220993042e-01 3.265712857246398926e-01 4.539914429187774658e-01
-2.711800634860992432e-01 -9.703881107270717621e-03 -1.807491928339004517e-01 -6.742240786552429199e-01 2.655553221702575684e-01 -2.909582480788230896e-02 1.798688322305679321e-01 5.791372060775756836e-01
-7.205621600151062012e-01 -3.176369518041610718e-02 -3.114821314811706543e-01 -3.326052725315093994e-01 5.418027564883232117e-02 -4.826042354106903076e-01 7.869742065668106079e-02 -1.734878867864608765e-01
-1.206067726016044617e-01 -8.548993617296218872e-03 -4.504538476467132568e-01 1.466447412967681885e-01 -4.038389325141906738e-01 1.317043751478195190e-01 1.077481135725975037e-01 7.542718648910522461e-01
-5.187658667564392090e-01 3.643699288368225098e-01 -4.645346701145172119e-01 -2.169149219989776611e-01 -1.538975834846496582e-01 -4.672088101506233215e-02 -2.344034165143966675e-01 5.044400691986083984e-01
-4.907956421375274658e-01 -2.406916767358779907e-01 -2.769971191883087158e-01 -6.018431782722473145e-01 2.969348058104515076e-02 -4.991570115089416504e-01 -3.533973544836044312e-02 1.046722009778022766e-01
-3.984071016311645508e-01 -4.048417210578918457e-01 -5.632661581039428711e-01 -3.750783801078796387e-01 -2.802797257900238037e-01 2.597638666629791260e-01 -1.903478950262069702e-01 1.927593350410461426e-01
-4.368593990802764893e-01 -6.792764067649841309e-01 -9.231287986040115356e-02 6.797770410776138306e-02 -3.758329451084136963e-01 -1.613592952489852905e-01 -1.040069460868835449e-01 3.955882787704467773e-01
-2.607267796993255615e-01 1.323375999927520752e-01 -4.727577865123748779e-01 2.529986500740051270e-01 -2.575578987598419189e-01 5.142975226044654846e-02 1.599033027887344360e-01 7.296919226646423340e-01
-2.396716773509979248e-01 -8.489931374788284302e-02 -1.810923665761947632e-01 -2.552016675472259521e-01 3.873098269104957581e-02 -6.373077630996704102e-01 -6.929627805948257446e-02 6.518927216529846191e-01
-1.975480914115905762e-01 -4.238521754741668701e-01 -5.258921161293983459e-02 -2.735339403152465820e-01 -8.273172974586486816e-01 1.625575684010982513e-02 -2.002201043069362640e-02 1.364502906799316406e-01
-1.766802221536636353e-01 1.230659112334251404e-01 -4.616608321666717529e-01 1.207785457372665405e-01 -2.594746053218841553e-01 1.152616962790489197e-01 1.293304413557052612e-01 7.928316593170166016e-01
-5.107562541961669922e-01 -4.419835805892944336e-01 3.191381096839904785e-01 -2.213251441717147827e-01 -5.913147330284118652e-01 -2.072124630212783813e-01 1.632602885365486145e-02 -9.385697543621063232e-03
-6.296349763870239258e-01 -1.577692180871963501e-01 -3.675976395606994629e-01 -2.083301842212677002e-01 1.206848472356796265e-01 -5.593303442001342773e-01 2.627840340137481689e-01 -6.056840717792510986e-02
-1.874842196702957153e-01 3.552534058690071106e-02 2.852877676486968994e-01 -2.083165049552917480e-01 -2.952129766345024109e-02 2.575003504753112793e-01 2.402582466602325439e-01 8.449265360832214355e-01
-2.447979897260665894e-01 -5.135448575019836426e-01 -3.747250139713287354e-01 -2.437303066253662109e-01 -2.470706403255462646e-01 1.532255858182907104e-01 6.139040589332580566e-01 1.229725554585456848e-01
-3.116005063056945801e-01 -3.784773349761962891e-01 2.956332266330718994e-01 -2.063148766756057739e-01 -7.691130638122558594e-01 -5.196214839816093445e-02 1.876024007797241211e-01 -1.629055663943290710e-02
-6.006138920783996582e-01 1.924151033163070679e-01 -4.569333791732788086e-01 2.721040248870849609e-01 -3.359320759773254395e-01 2.049484550952911377e-01 -7.645680755376815796e-02 3.983855545520782471e-01
-1.547842174768447876e-01 -5.901404023170471191e-01 9.118428081274032593e-02 -1.662036636844277382e-03 -5.645264387130737305e-01 -2.796240746974945068e-01 2.381696105003356934e-01 4.072522819042205811e-01
-2.262655347585678101e-01 -1.348677128553390503e-01 -3.285632003098726273e-03 2.308120280504226685e-01 -3.621596395969390869e-01 -5.663270950317382812e-01 1.058995351195335388e-01 6.436061263084411621e-01
-1.762169152498245239e-01 -3.071159422397613525e-01 -7.514590620994567871e-01 -4.191450178623199463e-01 -1.444100290536880493e-01 -2.270155549049377441e-01 -2.313357591629028320e-02 2.476462870836257935e-01
-5.781517624855041504e-01 -3.647004663944244385e-01 -4.465892910957336426e-01 -4.634736180305480957e-01 -2.869550883769989014e-01 9.234882146120071411e-02 -1.650367975234985352e-01 -1.937879808247089386e-02
-2.792330086231231689e-01 -1.530332118272781372e-01 -4.488095045089721680e-01 2.641735672950744629e-01 -3.907358050346374512e-01 6.480690836906433105e-02 2.568959956988692284e-03 6.859381198883056641e-01
-4.395129084587097168e-01 -2.599672600626945496e-02 1.122392937541007996e-01 -6.302496790885925293e-01 2.995553016662597656e-01 -2.804427146911621094e-01 1.040527001023292542e-01 4.659739732742309570e-01
-6.639789938926696777e-01 -4.279709756374359131e-01 -2.027328908443450928e-01 -3.320668041706085205e-01 -1.679107546806335449e-01 -4.410882294178009033e-01 -1.688677119091153145e-03 -4.298767447471618652e-02
-6.747526526451110840e-01 -1.462830454111099243e-01 -2.207870185375213623e-01 -4.853988438844680786e-02 -1.635241359472274780e-01 4.773888885974884033e-01 4.439851939678192139e-01 -1.429824680089950562e-01
-1.944065392017364502e-01 -2.212230563163757324e-01 -1.376661062240600586e-01 -8.141491562128067017e-02 -2.521652281284332275e-01 -7.276198863983154297e-01 1.216104179620742798e-01 5.290357470512390137e-01
-1.441762149333953857e-01 1.905510388314723969e-02 -4.457314908504486084e-01 -6.960000842809677124e-02 -4.600133001804351807e-01 -4.432794079184532166e-02 7.491657733917236328e-01 2.242465689778327942e-02
-4.085003733634948730e-01 -5.257066488265991211e-01 -1.249262969940900803e-02 2.063181102275848389e-01 -4.275531470775604248e-01 -2.616759240627288818e-01 6.481509190052747726e-03 5.125610232353210449e-01
-5.171986818313598633e-01 -7.097627520561218262e-01 -4.425876215100288391e-02 9.806653484702110291e-03 -3.307673633098602295e-01 -7.111485302448272705e-02 -1.487590372562408447e-01 3.001563549041748047e-01
-6.839155554771423340e-01 -6.131571531295776367e-01 -2.330993674695491791e-02 1.136888787150382996e-01 -2.927408516407012939e-01 6.242002919316291809e-02 -1.054168343544006348e-01 2.052386850118637085e-01
-6.498523950576782227e-01 -3.260171711444854736e-01 2.067368924617767334e-01 -3.514833152294158936e-01 5.283015966415405273e-02 2.839153110980987549e-01 4.694235920906066895e-01 -3.696799278259277344e-02
-3.243211656808853149e-02 9.471485763788223267e-02 1.373162269592285156e-01 -6.540216207504272461e-01 -4.985733628273010254e-01 1.909714192152023315e-01 2.919126749038696289e-01 4.160752892494201660e-01
-3.627649247646331787e-01 2.434860467910766602e-01 -5.539174750447273254e-02 -3.347352743148803711e-01 -7.623580098152160645e-01 1.144598424434661865e-01 3.036250174045562744e-01 8.672609180212020874e-02
-1.337434947490692139e-01 -2.560417354106903076e-01 6.772486120462417603e-02 -3.047438263893127441e-01 -8.691672086715698242e-01 6.911554932594299316e-02 2.426335960626602173e-01 -5.270870169624686241e-04
-4.388379752635955811e-01 -3.744269907474517822e-01 4.318216145038604736e-01 -3.592759370803833008e-01 -8.756739646196365356e-02 2.703897655010223389e-02 5.618341565132141113e-01 1.661923974752426147e-01
-6.144108176231384277e-01 -3.687085956335067749e-02 -1.156866177916526794e-01 -6.385020613670349121e-01 2.792238891124725342e-01 7.164672948420047760e-03 3.461089730262756348e-01 4.757060855627059937e-02
-2.988475561141967773e-01 -7.185970544815063477e-01 -3.384113684296607971e-02 8.295667171478271484e-02 -4.331799149513244629e-01 -1.841385513544082642e-01 1.212183758616447449e-01 3.873445391654968262e-01
-4.705515801906585693e-01 1.600054055452346802e-01 -3.871365636587142944e-02 -6.685695648193359375e-01 3.635949194431304932e-01 -2.323087751865386963e-01 1.799983233213424683e-01 2.931340336799621582e-01
-5.570564270019531250e-01 6.591426581144332886e-02 2.317804470658302307e-02 2.412589192390441895e-01 -2.883449196815490723e-01 -6.561221182346343994e-02 -2.028654366731643677e-01 7.056899666786193848e-01
-4.878551959991455078e-01 2.117673456668853760e-01 -3.617016077041625977e-01 3.798453509807586670e-01 -3.502687215805053711e-01 -1.426349300891160965e-02 4.044029861688613892e-02 5.634840726852416992e-01
-2.065452784299850464e-01 1.123034283518791199e-01 4.004391133785247803e-01 -2.565112411975860596e-01 -3.008489310741424561e-01 -5.244200825691223145e-01 5.316954255104064941e-01 2.652375102043151855e-01
-6.590027213096618652e-01 -2.241560220718383789e-01 -5.811106562614440918e-01 -3.435244858264923096e-01 7.301253825426101685e-02 -1.814430803060531616e-01 1.384826898574829102e-01 -4.838351905345916748e-02
-5.755667686462402344e-01 1.957940906286239624e-01 -1.840625256299972534e-01 -3.252805769443511963e-01 1.808682829141616821e-02 -3.910179734230041504e-01 5.437982082366943359e-01 -2.043580263853073120e-01
-3.581500053405761719e-01 -1.943830028176307678e-02 1.723578423261642456e-01 -5.590971931815147400e-02 -4.205419495701789856e-02 -7.479432225227355957e-01 2.894238233566284180e-01 4.399588108062744141e-01
-2.366934120655059814e-01 -3.966043293476104736e-01 -1.817860156297683716e-01 2.015489526093006134e-02 -8.445196151733398438e-01 -1.346825361251831055e-01 9.451793879270553589e-02 1.137644276022911072e-01
-7.501946687698364258e-01 -4.082221686840057373e-01 2.649697847664356232e-02 -4.216412901878356934e-01 -2.228006273508071899e-01 1.049802303314208984e-01 -1.767310202121734619e-01 -1.357772573828697205e-02
-8.856399655342102051e-01 -1.018465980887413025e-01 8.674396574497222900e-02 -2.629989087581634521e-01 3.543242113664746284e-03 -2.190075963735580444e-01 1.417308598756790161e-01 -2.459908574819564819e-01
-2.319701761007308960e-01 -3.666029497981071472e-02 -4.033686518669128418e-01 2.284233123064041138e-01 -3.992332518100738525e-01 1.792680472135543823e-01 9.461798518896102905e-02 7.276575565338134766e-01
-2.032953500747680664e-01 -6.262038648128509521e-02 5.042985677719116211e-01 -3.562329709529876709e-01 -2.588806748390197754e-01 -8.491025865077972412e-02 4.947981536388397217e-01 5.044565796852111816e-01
-4.055057764053344727e-01 2.606373429298400879e-01 -4.625405669212341309e-01 -2.827434539794921875e-01 -1.347280889749526978e-01 2.615659236907958984e-01 -1.919504255056381226e-01 5.918885469436645508e-01
-2.683328390121459961e-01 -1.833779960870742798e-01 1.441830098628997803e-01 -6.483584046363830566e-01 1.970424503087997437e-01 -1.699152737855911255e-01 2.495618760585784912e-01 5.685372352600097656e-01
-2.178744226694107056e-01 -3.590525984764099121e-01 -1.259705424308776855e-01 -7.358596920967102051e-01 1.394682526588439941e-01 -7.844485342502593994e-02 2.107821851968765259e-01 4.429667890071868896e-01
-9.909821301698684692e-02 -4.737804532051086426e-01 -3.049338459968566895e-01 -7.850224524736404419e-02 -7.137372493743896484e-01 2.962529100477695465e-02 3.635597229003906250e-01 1.552106291055679321e-01
-5.691567659378051758e-01 1.793270856142044067e-01 -1.197873651981353760e-01 -4.481034278869628906e-01 9.552698582410812378e-02 -2.755274474620819092e-01 5.688122510910034180e-01 -1.420163810253143311e-01
-6.049109101295471191e-01 6.444881558418273926e-01 1.826572269201278687e-01 -1.310319304466247559e-01 -1.939984709024429321e-01 -2.262090332806110382e-02 2.788355648517608643e-01 2.286665886640548706e-01
1.827532202005386353e-01 -1.544955670833587646e-01 -4.366596043109893799e-01 -4.638243019580841064e-01 -1.529518812894821167e-01 -1.451307386159896851e-01 4.160016179084777832e-01 5.651666522026062012e-01
-6.231313347816467285e-01 -4.560769796371459961e-01 2.403081059455871582e-01 -3.005928993225097656e-01 1.785290837287902832e-01 -1.337274014949798584e-01 3.815222978591918945e-01 2.455243319272994995e-01
-3.397372961044311523e-01 3.999420106410980225e-01 -1.219923943281173706e-01 -2.007043510675430298e-01 -2.469932585954666138e-01 -7.226693034172058105e-01 1.295698583126068115e-01 2.634688317775726318e-01
2.172362431883811951e-02 -1.769218593835830688e-01 -7.105174064636230469e-01 -4.809390604496002197e-01 -2.307690829038619995e-01 -1.753130704164505005e-01 2.210743352770805359e-02 3.842025995254516602e-01
-3.746600449085235596e-01 -6.031081676483154297e-01 -3.305025398731231689e-01 -3.554097712039947510e-01 -2.318495512008666992e-01 9.674545377492904663e-03 -2.389461845159530640e-01 3.865219652652740479e-01
-2.992823421955108643e-01 -6.024327874183654785e-01 -1.060213744640350342e-01 -1.649459451436996460e-01 -5.990760326385498047e-01 -3.269228339195251465e-01 9.407725185155868530e-02 1.855691075325012207e-01
-4.571040570735931396e-01 4.040333926677703857e-01 -3.220612406730651855e-01 -3.679385408759117126e-02 -1.265250295400619507e-01 2.524485588073730469e-01 -9.494625963270664215e-03 6.655123829841613770e-01
-2.392036914825439453e-01 -5.760320425033569336e-01 -2.151671051979064941e-01 -1.367181688547134399e-01 -2.425915300846099854e-01 -4.229059219360351562e-01 2.108782343566417694e-02 5.548289418220520020e-01
-2.693031430244445801e-01 -4.324578940868377686e-01 -8.085618913173675537e-02 -1.190997362136840820e-01 -5.484225749969482422e-01 -5.914245247840881348e-01 4.967537894845008850e-02 2.582935690879821777e-01
-8.112034201622009277e-02 -1.041282862424850464e-01 2.910377681255340576e-01 -2.351130843162536621e-01 3.153013065457344055e-02 2.434228919446468353e-02 3.477143347263336182e-01 8.485893011093139648e-01
-5.681890845298767090e-01 -3.862263858318328857e-01 3.356195986270904541e-01 -2.746628224849700928e-01 -5.538380742073059082e-01 -1.718544811010360718e-01 4.509126665652729571e-05 -6.032792851328849792e-02
-2.968421280384063721e-01 -6.308362483978271484e-01 -5.274521652609109879e-03 3.014989495277404785e-01 -1.605026572942733765e-01 -1.149167120456695557e-01 4.528084099292755127e-01 4.230820834636688232e-01
-3.301573991775512695e-01 -5.297719240188598633e-01 1.086153909564018250e-01 3.326872587203979492e-01 -1.314446330070495605e-01 2.636517398059368134e-02 5.469244718551635742e-01 4.132316410541534424e-01
-3.959040045738220215e-01 -5.823966264724731445e-01 -3.014287650585174561e-01 1.839613914489746094e-02 -1.265152990818023682e-01 2.588167488574981689e-01 5.576181411743164062e-01 1.376456022262573242e-01
-3.781013488769531250e-01 -2.215792983770370483e-01 -2.029040753841400146e-01 -9.365356713533401489e-02 2.557111680507659912e-01 2.088520079851150513e-01 7.389506697654724121e-01 3.208512067794799805e-01
-3.129373192787170410e-01 -1.539898216724395752e-01 1.789749413728713989e-02 -3.197066485881805420e-01 -1.650665849447250366e-01 -1.397068202495574951e-01 8.528053760528564453e-01 -4.222180321812629700e-02
-6.403009295463562012e-01 -4.064398407936096191e-01 -1.946839690208435059e-01 4.154693484306335449e-01 -2.017468810081481934e-01 -2.546959519386291504e-01 3.296416997909545898e-01 8.316517807543277740e-03
-5.782006382942199707e-01 6.272625327110290527e-01 2.093685790896415710e-02 -3.661966621875762939e-01 -1.991601884365081787e-01 -1.408406496047973633e-01 1.722994074225425720e-02 2.790873944759368896e-01
-4.970803558826446533e-01 -3.699907660484313965e-01 -1.432252377271652222e-01 -3.213824629783630371e-01 -7.161780446767807007e-02 -4.529612958431243896e-01 5.303487181663513184e-01 -2.539602294564247131e-02
-6.909978389739990234e-01 3.779216855764389038e-02 -3.854194879531860352e-01 -2.986735403537750244e-01 1.049660593271255493e-01 -4.843404889106750488e-01 1.550017595291137695e-01 -1.170920953154563904e-01
-5.030397176742553711e-01 2.581566274166107178e-01 1.606052070856094360e-01 -3.123399615287780762e-01 -2.269503772258758545e-01 -2.750482261180877686e-01 6.209376454353332520e-01 -2.103199660778045654e-01
-5.683171749114990234e-01 -6.715730428695678711e-01 -1.579367667436599731e-01 -5.716089159250259399e-02 -2.519522309303283691e-01 2.784745767712593079e-03 -1.738555729389190674e-01 3.226152360439300537e-01
-8.606711626052856445e-01 -5.294832959771156311e-02 6.235899403691291809e-03 -3.388447165489196777e-01 9.569117426872253418e-02 -6.519182771444320679e-02 3.451461195945739746e-01 -9.515482932329177856e-02
-1.145259141921997070e-01 2.668811082839965820e-01 -1.815708577632904053e-01 -6.778957247734069824e-01 -3.000823780894279480e-02 -2.318481355905532837e-01 6.946911662817001343e-02 6.030486822128295898e-01
-4.809842109680175781e-01 -5.093754529953002930e-01 -4.590960741043090820e-01 3.711003065109252930e-01 -2.717408835887908936e-01 -8.821627497673034668e-02 2.328730821609497070e-01 1.576424390077590942e-01
-3.933558762073516846e-01 -1.317182090133428574e-02 2.516070604324340820e-01 3.250911235809326172e-01 -4.573974907398223877e-01 2.135896235704421997e-01 3.956212699413299561e-01 5.145464539527893066e-01
-2.981091439723968506e-01 -5.522043108940124512e-01 -4.907550811767578125e-01 -4.345125555992126465e-01 -1.668790876865386963e-01 3.196078836917877197e-01 7.151482254266738892e-02 2.035865783691406250e-01
-1.886089593172073364e-01 -4.645565152168273926e-01 -6.246171593666076660e-01 -4.140974283218383789e-01 -1.018643155694007874e-01 4.174204543232917786e-03 2.863016128540039062e-01 3.076173365116119385e-01
-1.028430908918380737e-01 -9.370727837085723877e-02 2.917107567191123962e-02 -4.427835941314697266e-01 -8.194608092308044434e-01 3.194280862808227539e-01 9.464878588914871216e-02 3.500348702073097229e-02
-3.987230956554412842e-01 1.323942244052886963e-01 -4.194806218147277832e-01 -3.886307477951049805e-01 2.881274223327636719e-01 -5.477400422096252441e-01 1.860072314739227295e-01 2.808176279067993164e-01
-3.302688896656036377e-01 -1.225752979516983032e-01 3.902522325515747070e-01 2.524780333042144775e-01 -4.943758547306060791e-01 -8.406497538089752197e-02 3.577411472797393799e-01 5.295305848121643066e-01
-3.410511910915374756e-01 2.842810153961181641e-01 2.154492288827896118e-01 -1.323039084672927856e-01 -2.748769223690032959e-01 -7.028670310974121094e-01 3.540572822093963623e-01 2.097847759723663330e-01
-6.293780207633972168e-01 -4.265663772821426392e-02 -1.734967231750488281e-01 -3.586252629756927490e-01 -1.614373922348022461e-01 4.411989450454711914e-01 4.408043622970581055e-01 -1.682960242033004761e-01
-7.214111685752868652e-01 -4.044359028339385986e-01 1.412615031003952026e-01 -2.427608519792556763e-01 -6.129365041851997375e-02 2.125215530395507812e-01 3.961008191108703613e-01 -1.768948137760162354e-01
-4.448821246623992920e-01 4.158117994666099548e-02 -5.099070668220520020e-01 2.503965497016906738e-01 -3.727549910545349121e-01 2.953170239925384521e-01 -4.672563634812831879e-03 5.014649629592895508e-01
-4.951635897159576416e-01 1.400989741086959839e-01 1.470627933740615845e-01 2.122512012720108032e-01 -2.554517388343811035e-01 3.762082159519195557e-01 1.274250298738479614e-01 6.674441695213317871e-01
-2.994014024734497070e-01 1.369571387767791748e-01 1.294670104980468750e-01 -2.671028301119804382e-02 -3.763809800148010254e-02 -7.380295395851135254e-01 3.800083994865417480e-01 4.285041689872741699e-01
-4.832188189029693604e-01 -5.932183265686035156e-01 9.031077846884727478e-03 2.346872687339782715e-01 -9.948813915252685547e-02 2.509096264839172363e-01 4.753905236721038818e-01 2.461345642805099487e-01
-1.689877212047576904e-01 1.737460792064666748e-01 5.368175506591796875e-01 -3.112124204635620117e-01 -4.177130162715911865e-01 -6.210683658719062805e-02 3.034866750240325928e-01 5.345876812934875488e-01
-3.866092860698699951e-01 6.330422312021255493e-02 -7.490392774343490601e-02 -1.888024955987930298e-01 -3.530675172805786133e-01 5.268020629882812500e-01 6.325585246086120605e-01 -5.441874638199806213e-02
-2.194964885711669922e-01 -4.649501442909240723e-01 -1.123072430491447449e-01 -1.982688754796981812e-01 -7.044264674186706543e-01 -1.565646976232528687e-01 2.274833172559738159e-01 3.335286676883697510e-01
-4.712242484092712402e-01 -1.392066031694412231e-01 2.621017992496490479e-01 -6.625330448150634766e-01 2.518864572048187256e-01 -1.062620729207992554e-01 2.191569358110427856e-01 3.579856157302856445e-01
-2.808207273483276367e-01 1.392129808664321899e-02 -5.077698230743408203e-01 1.749042570590972900e-01 -8.993523567914962769e-02 1.457079797983169556e-01 1.615695357322692871e-01 7.596712708473205566e-01
-5.384545922279357910e-01 -2.584917247295379639e-01 2.250287234783172607e-01 -4.175509214401245117e-01 1.899476945400238037e-01 1.260103583335876465e-01 5.758509635925292969e-01 1.862766295671463013e-01
-4.902392029762268066e-01 3.226711153984069824e-01 -5.880284309387207031e-01 7.388686388731002808e-02 -2.078692317008972168e-01 1.259318292140960693e-01 -8.000714331865310669e-02 4.887151718139648438e-01
-4.906414151191711426e-01 2.806681394577026367e-01 -4.283470213413238525e-01 4.057169258594512939e-01 -3.260858654975891113e-01 -1.720617897808551788e-02 1.269948184490203857e-01 4.578790962696075439e-01
-6.192390918731689453e-01 -1.985542625188827515e-01 1.310876309871673584e-01 -4.135703444480895996e-01 1.255926191806793213e-01 -4.114916026592254639e-01 4.466065466403961182e-01 -6.586641073226928711e-02
-5.604169964790344238e-01 3.627958148717880249e-02 4.549994319677352905e-02 -5.095531791448593140e-02 -4.428105652332305908e-01 2.200397253036499023e-01 5.703923702239990234e-01 -3.318184614181518555e-01
-4.842602312564849854e-01 2.712673842906951904e-01 -6.232334971427917480e-01 2.558663487434387207e-01 -3.536570668220520020e-01 5.657759308815002441e-02 4.948604106903076172e-02 3.275593817234039307e-01
-2.702580690383911133e-01 -5.794547200202941895e-01 -1.056658476591110229e-01 2.437002062797546387e-01 -2.124496698379516602e-01 1.572961360216140747e-01 5.884934663772583008e-01 3.231662511825561523e-01
-2.294484674930572510e-01 -2.133556604385375977e-01 6.312581896781921387e-02 -1.505872607231140137e-01 -8.946743011474609375e-01 -9.691431373357772827e-02 2.461325526237487793e-01 -6.896151602268218994e-02
-3.205014467239379883e-01 -6.067690253257751465e-01 6.471851468086242676e-02 3.061193823814392090e-01 -2.841307520866394043e-01 3.688861802220344543e-02 5.090901255607604980e-01 2.999143600463867188e-01
-4.550311267375946045e-01 3.596814572811126709e-01 -5.228120088577270508e-01 -6.021163240075111389e-02 -1.342872977256774902e-01 7.707593590021133423e-02 -6.478466838598251343e-02 5.987046360969543457e-01
-3.845614790916442871e-01 -2.522047162055969238e-01 4.959230422973632812e-01 -2.924160063266754150e-01 -3.581831231713294983e-03 -2.471906542778015137e-01 5.409851074218750000e-01 3.213683068752288818e-01
-2.124168872833251953e-01 -4.720193445682525635e-01 -5.418419837951660156e-01 -4.839814901351928711e-01 -2.783932089805603027e-01 2.765232324600219727e-01 1.144696250557899475e-01 1.928077489137649536e-01
-1.907804906368255615e-01 -4.929455369710922241e-02 9.338960796594619751e-02 -4.809492230415344238e-01 2.243658602237701416e-01 -1.837323307991027832e-01 2.970723509788513184e-01 7.408033609390258789e-01
-4.521689713001251221e-01 -5.030761361122131348e-01 -4.957604110240936279e-01 1.525363326072692871e-01 -1.411919146776199341e-01 8.266276121139526367e-02 4.829487502574920654e-01 1.157756522297859192e-01
-3.040585219860076904e-01 3.791656792163848877e-01 9.827108122408390045e-03 3.210460543632507324e-01 -3.443165719509124756e-01 -2.453653365373611450e-01 3.412238061428070068e-01 6.045022606849670410e-01
-3.003879189491271973e-01 -5.600199103355407715e-01 -4.692495167255401611e-01 -4.157114923000335693e-01 -2.231744378805160522e-01 2.737680673599243164e-01 2.207432538270950317e-01 1.721926331520080566e-01
-4.047001898288726807e-01 -2.134640663862228394e-01 3.027959465980529785e-01 -3.147789835929870605e-01 7.965517789125442505e-02 -2.116946130990982056e-01 7.155179381370544434e-01 1.917136162519454956e-01
-5.775654315948486328e-01 -5.510309338569641113e-01 -4.930415749549865723e-01 5.622212588787078857e-02 -3.037742078304290771e-01 -1.299608498811721802e-01 8.528419584035873413e-02 -9.484352543950080872e-03
1.172518879175186157e-01 1.856394857168197632e-01 -1.589818112552165985e-02 -5.407569408416748047e-01 -2.675991952419281006e-01 -3.078314661979675293e-01 3.389946818351745605e-01 6.146807074546813965e-01
-8.267979025840759277e-01 -4.916589856147766113e-01 -1.103375852108001709e-01 1.848097518086433411e-02 -1.445989459753036499e-01 -1.292935460805892944e-01 9.554057568311691284e-02 -1.241260543465614319e-01
-4.679954648017883301e-01 4.478969871997833252e-01 -5.206650495529174805e-02 -3.219482600688934326e-01 -3.670810759067535400e-01 1.488724350929260254e-01 -1.358975470066070557e-01 5.464681386947631836e-01
-5.546732544898986816e-01 -3.747284412384033203e-01 -2.248749881982803345e-01 -5.721230506896972656e-01 2.128538936376571655e-01 2.055880278348922729e-01 2.702050209045410156e-01 1.159254536032676697e-01
-4.139893054962158203e-01 -5.507191419601440430e-01 -4.443242549896240234e-01 -1.059993952512741089e-01 -9.500237181782722473e-03 3.880151212215423584e-01 2.449356317520141602e-01 3.256102502346038818e-01
-3.710423707962036133e-01 7.744878530502319336e-02 2.298755943775177002e-01 4.113221466541290283e-01 -4.241517484188079834e-01 4.099711030721664429e-02 3.987547159194946289e-01 5.419499278068542480e-01
-4.173404872417449951e-01 -4.568372368812561035e-01 -3.334077000617980957e-01 -5.052326321601867676e-01 -2.216248065233230591e-01 4.298735260963439941e-01 1.038385555148124695e-02 1.291877925395965576e-01
-3.867154419422149658e-01 -2.173205018043518066e-01 2.690066099166870117e-01 -5.203005671501159668e-01 -6.952207535505294800e-02 -4.352848045527935028e-03 6.744742393493652344e-01 1.944046653807163239e-02
-4.339517951011657715e-01 1.925822198390960693e-01 -1.845050603151321411e-01 2.543402612209320068e-01 -4.556597173213958740e-01 -5.514522269368171692e-02 -1.273968815803527832e-01 6.700522899627685547e-01
-5.597817152738571167e-02 -1.900951936841011047e-02 -4.963053762912750244e-02 -7.075128555297851562e-01 -1.197730824351310730e-01 -3.353373408317565918e-01 9.695395827293395996e-02 5.977212786674499512e-01
-4.791973829269409180e-01 2.299092859029769897e-01 -4.722434878349304199e-01 -2.982294857501983643e-01 4.360997676849365234e-01 2.092640101909637451e-02 3.123152554035186768e-01 3.426296412944793701e-01
-1.605416387319564819e-01 -6.539778709411621094e-01 -1.731186956167221069e-01 -6.083486601710319519e-02 -5.097175836563110352e-01 -1.018589064478874207e-01 -4.337352514266967773e-02 4.907135367393493652e-01
-3.918581008911132812e-01 -4.909657239913940430e-01 -6.021243333816528320e-01 -1.864979267120361328e-01 1.490604970604181290e-02 2.520569264888763428e-01 2.832296490669250488e-01 2.531614005565643311e-01
-7.672488689422607422e-01 -1.192607507109642029e-01 3.912831842899322510e-02 1.809571497142314911e-02 4.016265571117401123e-01 5.510456860065460205e-02 2.560447752475738525e-01 4.066303670406341553e-01
-5.790997147560119629e-01 -3.020574338734149933e-02 -1.904921233654022217e-01 -1.954721659421920776e-01 -3.535266593098640442e-02 -2.945089638233184814e-01 6.793282628059387207e-01 -1.994046568870544434e-01
-1.023866161704063416e-01 -2.270776778459548950e-01 3.560055196285247803e-01 6.244191899895668030e-02 -6.172240972518920898e-01 -9.791998565196990967e-02 3.552604913711547852e-01 5.390268564224243164e-01
-9.508238732814788818e-02 -1.133007183670997620e-01 2.087880074977874756e-01 -4.700693190097808838e-01 8.785618841648101807e-02 -1.480060517787933350e-01 3.851503729820251465e-01 7.318466305732727051e-01
-5.037421584129333496e-01 3.532379269599914551e-01 1.808175351470708847e-03 -8.233205229043960571e-02 -3.533591330051422119e-01 7.368656247854232788e-02 6.469622850418090820e-01 -2.565785944461822510e-01
-1.139047890901565552e-01 1.788302659988403320e-01 -2.346822619438171387e-01 -6.119175255298614502e-02 -4.920548200607299805e-01 -1.104287728667259216e-01 8.010328412055969238e-01 1.609391532838344574e-02
-1.793112307786941528e-01 -1.088028103113174438e-01 -4.314150810241699219e-01 2.439456582069396973e-01 -6.255898475646972656e-01 1.761632859706878662e-01 -3.807619586586952209e-02 5.352897047996520996e-01
-2.480575740337371826e-01 -2.919519543647766113e-01 -3.759684041142463684e-03 -2.435520887374877930e-01 -8.690160512924194336e-01 -1.178305447101593018e-01 1.430405974388122559e-01 -6.607652455568313599e-02
-3.979109823703765869e-01 -1.237143427133560181e-01 4.273867011070251465e-01 2.023469507694244385e-01 -4.911244511604309082e-01 -2.946459949016571045e-01 1.112787947058677673e-01 5.122064352035522461e-01
-1.304804086685180664e-01 -4.893667995929718018e-01 -4.778191447257995605e-01 -2.201462835073471069e-01 -4.037496149539947510e-01 -3.458200991153717041e-01 -5.925364047288894653e-02 4.249744415283203125e-01
-5.614308118820190430e-01 -6.559257507324218750e-01 -1.224647536873817444e-01 -2.016921639442443848e-01 -2.453208267688751221e-01 -2.741927206516265869e-01 -1.579656004905700684e-01 1.963731646537780762e-01
-4.726797044277191162e-01 -6.725198626518249512e-01 -1.784398853778839111e-01 -1.165982037782669067e-01 -3.483292162418365479e-01 -1.304442621767520905e-02 -2.495036125183105469e-01 3.083823919296264648e-01
-4.342257678508758545e-01 4.218371212482452393e-01 -1.664998680353164673e-01 2.023767232894897461e-01 -1.662407666444778442e-01 1.340472251176834106e-01 3.677604496479034424e-01 6.196534037590026855e-01
-2.049644589424133301e-01 -1.912171393632888794e-01 -3.636313974857330322e-01 -1.525000631809234619e-01 -2.104071378707885742e-01 -6.196767091751098633e-01 -2.549839764833450317e-02 5.805349946022033691e-01
-1.978686153888702393e-01 -7.782302796840667725e-02 -1.845407485961914062e-01 -3.504091501235961914e-01 -9.836614131927490234e-02 -2.647392451763153076e-01 8.452972769737243652e-01 6.049207225441932678e-02
-1.438828557729721069e-01 -6.927494890987873077e-03 -6.680126786231994629e-01 -2.020540833473205566e-01 -8.608409762382507324e-02 7.716272026300430298e-02 6.253266334533691406e-01 2.962852120399475098e-01
-5.799080133438110352e-01 3.148708343505859375e-01 5.399861931800842285e-02 -4.637337625026702881e-01 5.991350486874580383e-02 -4.054987728595733643e-01 4.151135981082916260e-01 -7.911898940801620483e-02
-2.358312904834747314e-01 -5.652908682823181152e-01 -2.123855799436569214e-02 8.429010957479476929e-02 -6.350623965263366699e-01 -1.976109445095062256e-01 1.016453877091407776e-01 4.056944847106933594e-01
1.260803937911987305e-01 -3.368973731994628906e-01 -5.258560776710510254e-01 -4.621318876743316650e-01 -3.309637606143951416e-01 -1.045472994446754456e-01 2.287924885749816895e-01 4.557413756847381592e-01
-5.299509316682815552e-02 1.799883879721164703e-02 -5.531815886497497559e-01 -1.712664812803268433e-01 -4.517332315444946289e-01 1.422574557363986969e-02 6.531866192817687988e-01 1.749499887228012085e-01
-4.117629826068878174e-01 -3.782435506582260132e-02 -2.126290276646614075e-02 -8.279683589935302734e-01 1.380599886178970337e-01 -2.197178900241851807e-01 3.858766332268714905e-02 2.724176645278930664e-01
-6.637865304946899414e-01 -4.886898696422576904e-01 -1.355230212211608887e-01 2.743227183818817139e-01 -3.958368301391601562e-01 3.987428499385714531e-04 2.537769973278045654e-01 -7.655439525842666626e-02
2.504233643412590027e-02 -2.109714299440383911e-01 1.726558208465576172e-01 -4.357599616050720215e-01 -7.320993542671203613e-01 4.369803518056869507e-02 4.103820621967315674e-01 1.699257045984268188e-01
-1.412906199693679810e-01 -1.375487726181745529e-02 1.392834484577178955e-01 -6.962361931800842285e-01 6.730111688375473022e-02 -1.227115839719772339e-01 2.907806038856506348e-01 6.095590591430664062e-01
-3.080669343471527100e-01 -6.310891509056091309e-01 -1.403520107269287109e-01 4.032701253890991211e-02 -5.912272930145263672e-01 -2.354157716035842896e-02 2.836175560951232910e-01 2.344217449426651001e-01
-2.757331728935241699e-01 -7.689438015222549438e-02 1.647132933139801025e-01 -7.424293160438537598e-01 1.442576497793197632e-01 -2.189560532569885254e-01 2.069184184074401855e-01 4.776604473590850830e-01
-2.983053326606750488e-01 -4.787943065166473389e-01 -3.492757380008697510e-01 2.186776846647262573e-01 -6.337154507637023926e-01 -1.675930470228195190e-01 2.491221129894256592e-01 1.421689987182617188e-01
-1.392994374036788940e-01 -2.153002321720123291e-01 -4.947140067815780640e-02 -7.368329763412475586e-01 -2.065691798925399780e-01 3.417606353759765625e-01 2.386467009782791138e-01 4.152682721614837646e-01
-3.366650342941284180e-01 -4.676411747932434082e-01 3.661825880408287048e-02 2.703275084495544434e-01 -6.937909722328186035e-01 -1.073836814612150192e-02 3.346623778343200684e-01 9.512039832770824432e-03
-4.832094907760620117e-01 -5.684102773666381836e-01 9.805084206163883209e-03 1.912478916347026825e-02 -4.398248493671417236e-01 -2.730142772197723389e-01 -1.727775782346725464e-01 3.809481263160705566e-01
-3.306397497653961182e-01 3.072421252727508545e-01 -3.428361415863037109e-01 -5.342960357666015625e-01 3.173795640468597412e-01 -1.589626669883728027e-01 9.681943804025650024e-02 5.078362822532653809e-01
-7.431517243385314941e-01 -5.490244179964065552e-02 -1.309752166271209717e-01 -5.519625544548034668e-01 -8.648379147052764893e-02 -1.289079636335372925e-01 2.133167535066604614e-01 -2.308536767959594727e-01
-7.943677902221679688e-01 -5.006667375564575195e-01 -2.353995591402053833e-01 -9.516361355781555176e-02 8.527304232120513916e-02 -2.638294734060764313e-02 2.031210809946060181e-01 6.795476377010345459e-02
-2.653934061527252197e-01 -3.990614414215087891e-01 4.880341589450836182e-01 -1.220850497484207153e-01 -1.899589449167251587e-01 -1.956087648868560791e-01 5.201567411422729492e-01 4.151191711425781250e-01
-6.411176323890686035e-01 -5.197926163673400879e-01 -4.277433454990386963e-01 -9.590921550989151001e-02 -1.688900738954544067e-01 4.376462846994400024e-02 3.038806319236755371e-01 -6.195326149463653564e-02
-8.913748711347579956e-02 -4.870173931121826172e-01 -1.398116499185562134e-01 -3.964104652404785156e-01 -3.919933140277862549e-01 3.686466217041015625e-01 4.247304797172546387e-01 3.289756774902343750e-01
-4.160515964031219482e-01 3.139221072196960449e-01 -5.886034369468688965e-01 3.134797140955924988e-02 -4.046802222728729248e-01 2.309587299823760986e-01 -1.641469658352434635e-03 4.047303497791290283e-01
-3.525849282741546631e-01 3.557860255241394043e-01 1.094249561429023743e-01 -1.834392100572586060e-01 -2.533331811428070068e-01 -7.243457436561584473e-01 2.726101577281951904e-01 2.007628381252288818e-01
-6.083489656448364258e-01 -6.685318797826766968e-02 2.714584469795227051e-01 -6.450724005699157715e-01 -1.628932803869247437e-01 -3.076530694961547852e-01 -6.138040684163570404e-03 -1.200494691729545593e-01
-2.329236119985580444e-01 3.667813837528228760e-01 -4.559290707111358643e-01 -1.493113338947296143e-01 -7.012775540351867676e-02 -3.100812435150146484e-01 5.540909618139266968e-02 6.905900835990905762e-01
-1.719753891229629517e-01 2.067984640598297119e-02 -1.153279989957809448e-01 -5.965837240219116211e-01 1.616188436746597290e-01 -3.642471730709075928e-01 1.123568937182426453e-01 6.552582383155822754e-01
-4.049139320850372314e-01 -3.642452061176300049e-01 -5.415285006165504456e-02 -5.789442658424377441e-01 2.676106691360473633e-01 -4.199822247028350830e-01 2.227824777364730835e-01 2.600547373294830322e-01
-4.779219329357147217e-01 5.177043080329895020e-01 3.256984949111938477e-01 -2.816154360771179199e-01 -3.217492997646331787e-01 1.915127933025360107e-01 2.483601272106170654e-01 3.410329818725585938e-01
1.577003300189971924e-01 -3.756639063358306885e-01 -3.143810927867889404e-01 -1.957135796546936035e-01 -4.583234190940856934e-01 -5.866838991641998291e-02 1.140659898519515991e-01 6.858239769935607910e-01
-1.311100572347640991e-01 -4.814558923244476318e-01 -4.283110499382019043e-01 -2.624742686748504639e-01 -1.590982973575592041e-01 1.392932236194610596e-01 6.216862797737121582e-01 2.597279250621795654e-01
-6.418622732162475586e-01 -5.044602155685424805e-01 1.722636520862579346e-01 -9.274885803461074829e-02 -5.401409864425659180e-01 1.785053126513957977e-02 5.099815130233764648e-02 -2.416068129241466522e-02
-1.845520734786987305e-01 -6.152627468109130859e-01 -1.263685524463653564e-01 1.669807285070419312e-01 -4.710993766784667969e-01 -2.669809758663177490e-01 1.458560079336166382e-01 4.785950183868408203e-01
-5.855439901351928711e-01 -2.302348464727401733e-01 3.080884218215942383e-01 -4.230276644229888916e-01 -4.401753544807434082e-01 -2.902122139930725098e-01 -2.195705920457839966e-01 6.380107253789901733e-02
-4.097854197025299072e-01 4.173132404685020447e-02 -4.826483130455017090e-02 -2.494863867759704590e-01 5.019928142428398132e-02 5.457919836044311523e-02 8.714993596076965332e-01 2.741291373968124390e-02
-1.575618237257003784e-01 1.335455775260925293e-01 -1.032307371497154236e-01 -1.200352087616920471e-01 -1.412155181169509888e-01 -6.597528457641601562e-01 1.497932076454162598e-01 6.742561459541320801e-01
-3.579751551151275635e-01 -1.069619134068489075e-01 -1.763766855001449585e-01 -2.161747813224792480e-01 -1.549370586872100830e-01 -3.936297073960304260e-02 8.692418932914733887e-01 -3.789721801877021790e-02
-3.540659546852111816e-01 -1.827813684940338135e-01 -2.004079371690750122e-01 -2.424526065587997437e-01 -4.606677591800689697e-01 -3.148569911718368530e-02 6.755738258361816406e-01 -2.695838510990142822e-01
-2.501071393489837646e-01 -1.781445741653442383e-01 -1.220002919435501099e-01 2.061892859637737274e-02 -1.682099550962448120e-01 -7.433545589447021484e-01 1.592852622270584106e-01 5.330657958984375000e-01
-3.513878583908081055e-01 -2.131353616714477539e-01 1.178275197744369507e-01 -6.507990360260009766e-01 2.530309557914733887e-01 -2.878492474555969238e-01 3.609549403190612793e-01 3.413310945034027100e-01
-5.697150155901908875e-02 -5.383062362670898438e-01 -4.036952257156372070e-01 -4.761155545711517334e-01 2.214358374476432800e-02 5.489338561892509460e-02 1.732297390699386597e-01 5.327407717704772949e-01
-6.951327323913574219e-01 -3.015159368515014648e-01 -2.860752642154693604e-01 -2.380512952804565430e-01 -1.220848634839057922e-01 -3.478735089302062988e-01 3.426095545291900635e-01 -1.845784187316894531e-01
-3.386821150779724121e-01 -1.716518551111221313e-01 5.756616592407226562e-01 -2.043386548757553101e-01 -1.984859555959701538e-01 -2.426556646823883057e-01 4.916270375251770020e-01 3.777749538421630859e-01
-5.252860784530639648e-01 6.314739584922790527e-01 6.236670911312103271e-02 -2.842011749744415283e-01 -2.704726457595825195e-01 1.469248626381158829e-02 1.166381984949111938e-01 3.920197486877441406e-01
-2.114996127784252167e-02 1.484339982271194458e-01 -5.613020062446594238e-01 -8.718234300613403320e-02 -3.608922064304351807e-01 -1.194749251008033752e-01 6.775654554367065430e-01 2.263789474964141846e-01
-4.316425919532775879e-01 -2.882784605026245117e-01 3.713875412940979004e-01 -1.327361613512039185e-01 -6.653790473937988281e-01 -3.257473707199096680e-01 1.576547324657440186e-01 -3.656660020351409912e-02
-2.999717891216278076e-01 -5.043655633926391602e-01 2.187524363398551941e-02 3.548623919486999512e-01 -1.807373315095901489e-01 5.051055923104286194e-02 6.067696809768676758e-01 3.547392189502716064e-01
-3.325930535793304443e-01 -2.322079241275787354e-01 -1.582198292016983032e-01 -3.697246909141540527e-01 -7.873886823654174805e-01 -6.506235897541046143e-02 2.204670161008834839e-01 -3.019079193472862244e-02
-4.463349878787994385e-01 -3.496774435043334961e-01 -1.114060208201408386e-01 -2.639019787311553955e-01 -3.532633185386657715e-01 -6.508413553237915039e-01 -7.307931035757064819e-02 2.067012786865234375e-01
-4.533243477344512939e-01 -6.300746798515319824e-01 -4.669067263603210449e-01 -1.874401271343231201e-01 -9.810701757669448853e-02 2.018476724624633789e-01 2.642978131771087646e-01 1.553911268711090088e-01
-1.056795567274093628e-01 -5.685024261474609375e-01 -3.403261303901672363e-01 -3.978956043720245361e-01 -1.546785384416580200e-01 -2.850956283509731293e-02 5.453359484672546387e-01 2.633716464042663574e-01
-6.075031161308288574e-01 -2.904125154018402100e-01 1.249755471944808960e-01 -4.400471150875091553e-01 -4.639369547367095947e-01 -2.431186288595199585e-01 -2.496247589588165283e-01 -2.614407800137996674e-02
-5.231714844703674316e-01 -2.716747820377349854e-01 2.793209552764892578e-01 -1.126398965716362000e-01 2.459967881441116333e-01 -1.689434498548507690e-01 4.070437252521514893e-01 5.541077852249145508e-01
-3.456900715827941895e-01 -1.129389703273773193e-01 9.328468888998031616e-02 1.423168182373046875e-01 -6.723678112030029297e-01 -1.204359829425811768e-01 -1.555209755897521973e-01 5.899295806884765625e-01
-2.985123693943023682e-01 2.289449721574783325e-01 9.407274425029754639e-02 -6.024081110954284668e-01 -3.460737168788909912e-01 3.989166021347045898e-01 3.240405321121215820e-01 3.206643760204315186e-01
-1.661596745252609253e-01 1.955116838216781616e-01 2.264224588871002197e-01 -4.534211754798889160e-01 -2.747689783573150635e-01 -3.029475510120391846e-01 6.511996388435363770e-01 2.932099997997283936e-01
-1.447263807058334351e-01 -3.837295472621917725e-01 -3.521703183650970459e-01 -2.855894863605499268e-01 -4.875604510307312012e-01 -3.776540458202362061e-01 -3.283884376287460327e-02 4.947772622108459473e-01
-2.836086452007293701e-01 1.184058561921119690e-02 1.126622557640075684e-01 2.130618393421173096e-01 -4.026260077953338623e-01 -6.322172880172729492e-01 2.166455984115600586e-01 5.025893449783325195e-01
-2.478822767734527588e-01 1.585565060377120972e-01 1.866184324026107788e-01 -4.931231141090393066e-01 -4.577248692512512207e-01 -2.894374728202819824e-01 5.841722488403320312e-01 -2.956107817590236664e-02
-5.546333193778991699e-01 3.105422556400299072e-01 -1.135523244738578796e-01 2.124415934085845947e-01 9.581919014453887939e-02 3.837436139583587646e-01 3.589661121368408203e-01 5.026160478591918945e-01
1.290160119533538818e-01 -1.836622953414916992e-01 -1.317626237869262695e-01 -5.701557993888854980e-01 -1.950121223926544189e-01 -2.341899871826171875e-01 2.894538342952728271e-01 6.561445593833923340e-01
-1.448426395654678345e-01 -1.616773754358291626e-01 2.356849312782287598e-01 -6.744518280029296875e-01 -2.845363132655620575e-02 -5.731316655874252319e-02 1.897018402814865112e-01 6.343241333961486816e-01
-3.045855276286602020e-02 1.069105342030525208e-01 -8.921558409929275513e-02 -5.151190161705017090e-01 1.318415850400924683e-01 -2.386689782142639160e-01 3.082431554794311523e-01 7.382251620292663574e-01
-1.910558789968490601e-01 -3.212877213954925537e-01 5.494068562984466553e-02 -5.332562699913978577e-02 -4.947571754455566406e-01 -5.641295313835144043e-01 2.264368981122970581e-01 4.900094866752624512e-01
-1.373629271984100342e-01 1.723212935030460358e-02 -2.175758630037307739e-01 -8.371453285217285156e-01 1.830999553203582764e-02 3.996032848954200745e-02 5.481451004743576050e-02 4.772276282310485840e-01
