# Supplementary material for: Where is your field going? A machine learning approach to study the relative motion of the domains of physics
Source: PLoS One. 2020 Jun 18;15(6):e0233997. doi: 10.1371/journal.pone.0233997 (PMC7302634; doi:10.1371/journal.pone.0233997)
Supplement: S14 Data — (ZIP) [file pone.0233997.s014.zip › 13/Pacs4Run_13_VS_500_embeddings2000-2004ED8.txt]

-2.021911740303039551e-01 -2.884100973606109619e-01 1.231352016329765320e-01 -4.194645285606384277e-01 7.553315758705139160e-01 -1.847675591707229614e-01 -2.352292686700820923e-01 1.575688123703002930e-01
-1.500937193632125854e-01 -2.350716888904571533e-01 -3.833277821540832520e-01 -6.000726222991943359e-01 2.894172668457031250e-01 -4.426082670688629150e-01 3.674258887767791748e-01 2.279588393867015839e-02
-3.512870967388153076e-01 -6.382192671298980713e-02 3.207838833332061768e-01 -7.443186640739440918e-01 3.918683826923370361e-01 -9.565749019384384155e-02 1.283476054668426514e-01 1.908594220876693726e-01
-2.855856418609619141e-01 -3.289741277694702148e-01 1.660242676734924316e-01 -5.720862746238708496e-01 2.571231126785278320e-01 -3.383785486221313477e-01 4.130099713802337646e-01 3.227701187133789062e-01
6.859150528907775879e-02 -3.753964006900787354e-01 2.269535958766937256e-01 -1.853988468647003174e-01 3.913175761699676514e-01 -1.826294511556625366e-01 -1.256999969482421875e-01 -7.524685859680175781e-01
2.595832943916320801e-01 -1.840420067310333252e-02 2.348597794771194458e-01 -5.190994143486022949e-01 5.143232941627502441e-01 7.728589326143264771e-02 4.648708403110504150e-01 -3.479195833206176758e-01
-1.734655350446701050e-02 -3.628652989864349365e-01 3.462052345275878906e-01 -3.506294190883636475e-01 3.421313762664794922e-01 -8.832401782274246216e-02 -1.619748622179031372e-01 -6.885766983032226562e-01
6.776249036192893982e-03 -3.646018803119659424e-01 -2.669655978679656982e-01 -2.755607962608337402e-01 4.316466152667999268e-01 -2.838618159294128418e-01 5.889741778373718262e-01 3.256200253963470459e-01
-8.022284507751464844e-02 -4.751464724540710449e-01 8.736569434404373169e-02 -7.779765725135803223e-01 -2.113185077905654907e-02 -3.608932793140411377e-01 5.457495152950286865e-02 1.457772552967071533e-01
-4.208673834800720215e-01 1.742138117551803589e-01 1.569800227880477905e-01 -6.010486483573913574e-01 5.476636886596679688e-01 -2.575459480285644531e-01 -1.645208150148391724e-01 -1.152632310986518860e-01
-2.339094281196594238e-01 -3.605576753616333008e-01 3.245953917503356934e-01 -6.293437480926513672e-01 4.047830700874328613e-01 2.095416039228439331e-01 -4.503581300377845764e-02 -3.225888609886169434e-01
-1.187280192971229553e-01 1.900704354047775269e-01 3.215461969375610352e-01 -1.772053190506994724e-03 5.969302058219909668e-01 -4.723333120346069336e-01 3.149736821651458740e-01 -4.095716476440429688e-01
-2.748711705207824707e-01 9.161164611577987671e-02 1.108961030840873718e-01 -4.783062040805816650e-01 6.999133229255676270e-01 8.266407996416091919e-02 -2.034102380275726318e-01 -3.699878454208374023e-01
-7.780007272958755493e-02 -1.684796214103698730e-01 2.023068815469741821e-01 -1.812400370836257935e-01 3.181792795658111572e-01 -5.473838448524475098e-01 5.659759640693664551e-01 -4.130252003669738770e-01
2.150670439004898071e-01 -5.463509559631347656e-01 3.033889271318912506e-02 -1.652521640062332153e-01 6.605794429779052734e-01 3.125999271869659424e-01 -3.016887605190277100e-01 4.379602894186973572e-02
-1.134432852268218994e-01 -1.759172976016998291e-01 3.057418465614318848e-01 -4.058172404766082764e-01 2.178227603435516357e-01 -5.770167112350463867e-01 4.040207266807556152e-01 3.929251134395599365e-01
-2.990779280662536621e-01 5.940395221114158630e-02 6.939706951379776001e-02 -5.342271327972412109e-01 7.005032896995544434e-01 1.079829931259155273e-01 -2.619501352310180664e-01 -2.140693664550781250e-01
-5.090917646884918213e-02 -5.959535837173461914e-01 2.092783711850643158e-02 -4.003840684890747070e-01 2.924581766128540039e-01 -1.416566222906112671e-01 3.441043198108673096e-01 -5.074408650398254395e-01
-8.714181184768676758e-02 -5.373878479003906250e-01 3.056624531745910645e-01 1.272886544466018677e-01 4.915909469127655029e-01 -2.292961925268173218e-01 3.452512323856353760e-01 -4.249136745929718018e-01
4.221380650997161865e-01 -6.017166376113891602e-01 2.116811834275722504e-02 -5.416033267974853516e-01 3.262600302696228027e-01 7.094676047563552856e-02 -2.123818248510360718e-01 9.679570049047470093e-02
-1.642673313617706299e-01 -6.330391764640808105e-02 5.859416127204895020e-01 -7.031766697764396667e-03 7.601441740989685059e-01 1.157305389642715454e-01 9.486506134271621704e-02 -1.594354510307312012e-01
3.001345396041870117e-01 -4.473659992218017578e-01 -8.128910511732101440e-02 -6.337318420410156250e-01 4.818474352359771729e-01 2.430099248886108398e-01 -8.123070746660232544e-02 6.107270345091819763e-02
-2.923076152801513672e-01 -4.818760454654693604e-01 -4.135856330394744873e-01 -4.297894537448883057e-01 4.966604113578796387e-01 -1.169612258672714233e-01 2.426173090934753418e-01 8.581974357366561890e-02
9.211185574531555176e-02 -4.602182805538177490e-01 3.633238971233367920e-01 5.308616906404495239e-02 3.995117247104644775e-01 -2.522819936275482178e-01 3.575282394886016846e-01 -5.420423150062561035e-01
5.389133095741271973e-01 -1.410160958766937256e-02 3.173429891467094421e-02 -3.537617623805999756e-01 6.740663051605224609e-01 4.584572091698646545e-02 1.107586994767189026e-01 3.383553922176361084e-01
5.514529347419738770e-01 -9.717281162738800049e-02 1.113670319318771362e-01 -3.314985334873199463e-01 3.697768151760101318e-01 -1.334472596645355225e-01 1.625743508338928223e-01 -6.190232634544372559e-01
6.155351176857948303e-02 -2.347251027822494507e-01 -6.199736520648002625e-02 -5.875825285911560059e-01 4.454863071441650391e-02 -6.171493530273437500e-01 2.084090411663055420e-01 -4.070949852466583252e-01
-1.752188205718994141e-01 -3.232794106006622314e-01 1.286672353744506836e-01 -3.142870664596557617e-01 5.506646633148193359e-01 3.323825448751449585e-02 -9.173422306776046753e-02 -6.608371734619140625e-01
-7.595878839492797852e-02 -2.597923874855041504e-01 1.525385081768035889e-01 -5.375664234161376953e-01 1.384571194648742676e-01 -5.466495156288146973e-01 2.917712628841400146e-01 -4.597454667091369629e-01
-3.436314463615417480e-01 -4.041532278060913086e-01 -1.308098137378692627e-01 -5.665792226791381836e-01 5.219415426254272461e-01 1.446212828159332275e-01 2.945701181888580322e-01 -1.856182888150215149e-02
-1.011351123452186584e-03 -6.222735047340393066e-01 -1.950539201498031616e-01 -1.443631798028945923e-01 2.060306966304779053e-01 -5.966681241989135742e-01 -3.809079825878143311e-01 -1.016635894775390625e-01
-9.634134918451309204e-02 -2.891308963298797607e-01 2.224521785974502563e-01 -5.448036789894104004e-01 2.860516905784606934e-01 -2.994440793991088867e-01 3.811490237712860107e-01 -4.940230846405029297e-01
-2.300871610641479492e-01 -4.147562384605407715e-01 2.585436105728149414e-01 -3.589863479137420654e-01 1.671939939260482788e-01 -5.301911830902099609e-01 4.277211427688598633e-01 -2.954986095428466797e-01
3.406922221183776855e-01 -3.584223687648773193e-01 -2.557674348354339600e-01 -6.098054647445678711e-01 5.334914326667785645e-01 1.510991454124450684e-01 1.511591393500566483e-02 -1.025177687406539917e-01
4.823285937309265137e-01 -4.634243845939636230e-01 2.547424435615539551e-01 -3.092242479324340820e-01 4.145728945732116699e-01 -2.033820003271102905e-02 -3.623987734317779541e-01 2.974330484867095947e-01
1.741189323365688324e-02 -1.209197491407394409e-01 5.062303543090820312e-01 -3.129022121429443359e-01 2.689624428749084473e-01 -3.669919967651367188e-01 -1.324220746755599976e-02 -6.509216427803039551e-01
1.814680844545364380e-01 -1.633174419403076172e-01 -2.116631269454956055e-01 -4.682132899761199951e-01 5.193629264831542969e-01 -3.914132341742515564e-02 3.951459228992462158e-01 -4.989605545997619629e-01
1.262979358434677124e-01 -4.043397605419158936e-01 5.748378038406372070e-01 -2.585102319717407227e-01 2.897203862667083740e-01 -1.851468533277511597e-01 5.304795503616333008e-01 -1.538384854793548584e-01
1.532717496156692505e-01 -4.770835936069488525e-01 1.999242454767227173e-01 -3.610303401947021484e-01 4.116929173469543457e-01 1.568781957030296326e-02 3.131104111671447754e-01 -5.575042366981506348e-01
-1.258274018764495850e-01 -4.607316553592681885e-01 -2.705351710319519043e-01 1.363188624382019043e-01 5.933383107185363770e-01 -4.281864464282989502e-01 -3.795256614685058594e-01 -2.622995525598526001e-02
5.763378366827964783e-02 -4.325633645057678223e-01 3.453443050384521484e-01 -3.598050475120544434e-01 2.967985570430755615e-01 -2.120792716741561890e-01 3.702965676784515381e-01 -5.391273498535156250e-01
2.230209708213806152e-01 -2.983357012271881104e-01 5.218831300735473633e-01 -2.286765724420547485e-01 4.904139339923858643e-01 -1.050126478075981140e-01 4.471158683300018311e-01 -2.918157875537872314e-01
2.447382360696792603e-01 -2.237240970134735107e-01 3.770714700222015381e-01 3.020687997341156006e-01 5.398962497711181641e-01 -4.014331400394439697e-01 1.951369196176528931e-01 -4.073172807693481445e-01
-4.166596829891204834e-01 1.452488452196121216e-01 9.440864622592926025e-02 -6.317458748817443848e-01 5.915786623954772949e-01 -1.576996445655822754e-01 -1.396768391132354736e-01 -5.420000106096267700e-02
9.566404670476913452e-02 -3.908992409706115723e-01 5.864523053169250488e-01 -8.658676594495773315e-02 4.371482431888580322e-01 -5.944475159049034119e-02 4.989191591739654541e-01 -2.075329571962356567e-01
4.475351572036743164e-01 -5.684196949005126953e-01 -2.971255183219909668e-01 -2.613970637321472168e-01 5.507711768150329590e-01 -1.990692131221294403e-02 -1.076918691396713257e-01 -6.824032217264175415e-02
-3.489332273602485657e-02 -1.310500502586364746e-01 5.149640440940856934e-01 4.478335380554199219e-02 6.658344268798828125e-01 -6.522995978593826294e-02 2.968966066837310791e-01 -4.227017760276794434e-01
-1.793887615203857422e-01 4.139816015958786011e-02 2.531805038452148438e-01 1.301525812596082687e-02 5.274636149406433105e-01 -5.932896733283996582e-01 3.377312421798706055e-01 -3.969419300556182861e-01
1.527520716190338135e-01 -2.994759082794189453e-01 5.108540654182434082e-01 -9.963008761405944824e-02 1.614779829978942871e-01 -5.700365304946899414e-01 5.039471387863159180e-01 -1.053730025887489319e-01
2.642784034833312035e-03 -3.244197666645050049e-01 -2.437205053865909576e-02 1.364403311163187027e-02 4.556394815444946289e-01 -3.388167619705200195e-01 4.833238720893859863e-01 -5.813421607017517090e-01
-3.039932250976562500e-01 -8.198775649070739746e-01 4.207771271467208862e-02 5.027785524725914001e-02 4.160029292106628418e-01 -1.110868230462074280e-01 2.037311494350433350e-01 -6.469517201185226440e-02
5.916460752487182617e-01 -2.063665688037872314e-01 1.710356324911117554e-01 -2.677789032459259033e-01 3.246824443340301514e-01 -1.062715277075767517e-01 2.446571439504623413e-01 -5.743167996406555176e-01
2.229754813015460968e-02 1.290335902012884617e-03 5.140509605407714844e-01 8.384630084037780762e-02 7.832575440406799316e-01 -9.347551316022872925e-02 6.049750000238418579e-02 -3.198949992656707764e-01
-1.012232899665832520e-01 1.547864824533462524e-01 2.122290134429931641e-01 1.340354233980178833e-01 5.862683057785034180e-01 -5.277025103569030762e-01 1.307652145624160767e-01 -5.133307576179504395e-01
-2.708289027214050293e-01 -4.353878200054168701e-01 -2.467974275350570679e-01 1.488884240388870239e-01 5.598388314247131348e-01 -3.914224505424499512e-01 3.914732635021209717e-01 1.847431063652038574e-01
-4.313083589076995850e-01 -3.257981240749359131e-01 3.595524653792381287e-02 -4.677296578884124756e-01 6.787775754928588867e-01 1.244316026568412781e-01 -3.868715139105916023e-03 -1.073674187064170837e-01
4.612356051802635193e-02 1.996171195060014725e-03 -1.866371482610702515e-01 -7.044443488121032715e-01 3.813572227954864502e-01 -1.723239123821258545e-01 3.959113657474517822e-01 -3.673130571842193604e-01
3.051645355299115181e-03 -4.506265521049499512e-01 4.145531058311462402e-01 -1.096139252185821533e-01 3.950888291001319885e-02 -7.054120302200317383e-01 3.338865637779235840e-01 -4.908732324838638306e-02
5.369118973612785339e-02 -3.601525425910949707e-01 -3.217886686325073242e-01 -2.775083482265472412e-01 5.088543295860290527e-01 -3.110309541225433350e-01 -5.604914426803588867e-01 -1.304800659418106079e-01
7.591534405946731567e-02 -5.674052238464355469e-01 2.359858602285385132e-01 5.169082805514335632e-02 5.097450613975524902e-01 -7.391235232353210449e-02 3.807569146156311035e-01 -4.512740075588226318e-01
2.966202795505523682e-01 -2.069049924612045288e-01 7.243393361568450928e-02 -7.162107825279235840e-01 5.115907788276672363e-01 1.832644790410995483e-01 -1.352763324975967407e-01 1.933684647083282471e-01
-3.039720356464385986e-01 -2.819743454456329346e-01 2.015584856271743774e-01 -4.782082438468933105e-01 1.203580796718597412e-01 -6.268544793128967285e-01 1.878273189067840576e-01 -3.406919240951538086e-01
-7.988286763429641724e-02 -1.901062130928039551e-01 3.044528961181640625e-01 -4.939786195755004883e-01 1.658379435539245605e-01 -5.455033183097839355e-01 3.426363170146942139e-01 -4.222512841224670410e-01
1.365891546010971069e-01 -9.771639853715896606e-02 5.079044699668884277e-01 -3.904354870319366455e-01 2.247562706470489502e-01 -4.283922314643859863e-01 4.546096026897430420e-01 3.473945558071136475e-01
-3.672305345535278320e-01 4.636624455451965332e-02 1.372858732938766479e-01 -6.216048598289489746e-01 6.298087835311889648e-01 3.821832314133644104e-02 -1.739550679922103882e-01 -1.713827252388000488e-01
4.494813978672027588e-01 1.400321070104837418e-02 1.083763223141431808e-02 -6.906204819679260254e-01 4.844232797622680664e-01 -1.023826450109481812e-01 -1.263979822397232056e-01 2.440736293792724609e-01
6.421607136726379395e-01 -3.557027876377105713e-01 -1.733546331524848938e-02 -2.086954563856124878e-01 3.934775292873382568e-01 -2.538886368274688721e-01 -1.195291951298713684e-01 4.285786449909210205e-01
3.141759335994720459e-01 -3.847372904419898987e-02 -1.583595424890518188e-01 -4.275393784046173096e-01 6.635110378265380859e-01 -2.278523461427539587e-04 1.622878313064575195e-01 4.747222661972045898e-01
3.298867046833038330e-01 -4.238799512386322021e-01 3.673957586288452148e-01 2.233177982270717621e-02 2.474213838577270508e-01 -4.497506022453308105e-01 3.515253663063049316e-01 -4.346943199634552002e-01
3.811718896031379700e-02 -5.536523461341857910e-01 4.007762372493743896e-01 -2.188136726617813110e-01 1.723119765520095825e-01 -3.488518893718719482e-01 5.720266699790954590e-01 -7.008262723684310913e-02
-4.357497990131378174e-01 -6.594872474670410156e-02 7.347289472818374634e-02 -5.378254055976867676e-01 5.808685421943664551e-01 5.171600356698036194e-02 -1.743917316198348999e-01 -3.749972283840179443e-01
5.315892398357391357e-03 2.537569701671600342e-01 6.244664192199707031e-01 -6.028996780514717102e-02 7.291021943092346191e-01 -1.004821285605430603e-01 -6.775772199034690857e-03 1.591353490948677063e-02
5.455545783042907715e-01 -5.613653659820556641e-01 3.395002335309982300e-02 -4.192191660404205322e-01 2.748206257820129395e-01 -1.964906603097915649e-01 -2.852812707424163818e-01 1.217437535524368286e-01
7.662650942802429199e-01 -2.259071916341781616e-01 8.119510859251022339e-02 -3.547453284263610840e-01 4.539238810539245605e-01 -5.081581696867942810e-02 -8.367565274238586426e-02 1.172019168734550476e-01
1.983738392591476440e-01 -4.391602426767349243e-02 5.194973945617675781e-01 -2.734633982181549072e-01 2.929639220237731934e-01 -3.566213548183441162e-01 5.727937817573547363e-01 2.701114416122436523e-01
-3.342272341251373291e-01 -3.225688636302947998e-01 4.664276242256164551e-01 1.604136228561401367e-01 3.793579041957855225e-01 -5.379062891006469727e-01 1.600970774888992310e-01 -2.864741981029510498e-01
-4.467337429523468018e-01 -2.807151339948177338e-02 1.089884266257286072e-01 -3.954102396965026855e-01 7.283720374107360840e-01 7.179412245750427246e-02 -3.082228302955627441e-01 -2.705438248813152313e-02
8.509270846843719482e-02 -4.240423440933227539e-01 5.800508856773376465e-01 -4.652655869722366333e-02 1.279086619615554810e-01 -5.392172932624816895e-01 3.930747210979461670e-01 -1.126937791705131531e-01
7.361051440238952637e-02 -4.184661507606506348e-01 4.530609846115112305e-01 -3.120095133781433105e-01 1.805858463048934937e-01 -3.709248900413513184e-01 5.886870622634887695e-01 -1.021998468786478043e-02
-2.344104275107383728e-02 -2.691857218742370605e-01 1.779669672250747681e-01 -5.094310641288757324e-01 1.412464231252670288e-01 -5.363050103187561035e-01 3.124779760837554932e-01 -4.801888465881347656e-01
3.330571353435516357e-01 3.903468251228332520e-01 3.884975016117095947e-01 -8.815780282020568848e-02 6.795769929885864258e-01 -2.563360147178173065e-02 3.390844166278839111e-01 2.323754876852035522e-02
-1.610853374004364014e-01 -6.276506185531616211e-02 5.209529995918273926e-01 2.166898548603057861e-02 8.115782141685485840e-01 1.831033676862716675e-01 4.080200195312500000e-02 -6.633042544126510620e-02
1.734708845615386963e-01 -3.805264458060264587e-02 -1.185235306620597839e-01 -6.010934710502624512e-01 6.289680600166320801e-01 -2.785945683717727661e-02 -8.164431154727935791e-02 4.359540939331054688e-01
-2.120380699634552002e-01 -1.381074339151382446e-01 5.295866727828979492e-01 1.739457696676254272e-01 5.364393591880798340e-01 -4.600959420204162598e-01 3.756069391965866089e-02 -3.526767194271087646e-01
4.881553351879119873e-01 -6.112267374992370605e-01 -1.150057315826416016e-01 -3.136501312255859375e-01 3.935039937496185303e-01 -1.143554300069808960e-01 -3.290689587593078613e-01 -1.716334559023380280e-02
2.169196307659149170e-01 1.354524046182632446e-01 -1.936181336641311646e-01 -3.814453780651092529e-01 6.538717746734619141e-01 -3.732750564813613892e-02 3.914848864078521729e-01 -4.115922152996063232e-01
8.534611016511917114e-02 -2.222255319356918335e-01 4.556015729904174805e-01 -4.854689836502075195e-01 1.000180393457412720e-01 -4.939720332622528076e-01 2.364729791879653931e-01 -4.360591173171997070e-01
-3.503043577075004578e-02 -5.799377709627151489e-02 2.550944089889526367e-01 -5.060961120761930943e-04 5.324994921684265137e-01 -4.941110312938690186e-01 -6.150685995817184448e-02 6.315471529960632324e-01
-1.527594476938247681e-01 -2.488287389278411865e-01 -3.018694519996643066e-01 -1.726218499243259430e-02 5.415204763412475586e-01 -4.521992802619934082e-01 -5.156420469284057617e-01 -2.443569600582122803e-01
2.122221514582633972e-02 -4.903846681118011475e-01 2.709455788135528564e-01 -2.002647817134857178e-01 3.896705210208892822e-01 -1.675131320953369141e-01 5.398128032684326172e-01 -4.174366891384124756e-01
7.651436328887939453e-02 -6.073050498962402344e-01 3.686862587928771973e-01 -2.714053392410278320e-01 1.716505438089370728e-01 -3.189835846424102783e-01 2.766027450561523438e-01 -4.560835361480712891e-01
7.017453908920288086e-01 -5.228989720344543457e-01 -7.165532559156417847e-02 -2.730620205402374268e-01 2.960346937179565430e-01 -1.516275852918624878e-01 2.507996559143066406e-02 -2.077893763780593872e-01
-2.927554547786712646e-01 2.735559344291687012e-01 5.673709139227867126e-02 -5.777953863143920898e-01 4.985286295413970947e-01 -3.934170305728912354e-01 -2.986798882484436035e-01 -9.938609600067138672e-02
1.823931336402893066e-01 -3.119974136352539062e-01 3.514394462108612061e-01 -1.315711885690689087e-01 4.297723174095153809e-01 -1.232829838991165161e-01 -2.004820667207241058e-02 -7.268183827400207520e-01
-1.829690486192703247e-02 -3.498242795467376709e-02 4.143911302089691162e-01 2.638590037822723389e-01 7.039167881011962891e-01 -2.210808098316192627e-01 -2.738378643989562988e-01 -3.711295425891876221e-01
2.944363094866275787e-02 -2.319264411926269531e-01 5.088217258453369141e-01 -4.283710718154907227e-01 1.498270332813262939e-01 -4.557512402534484863e-01 2.378062605857849121e-01 -4.650081694126129150e-01
-2.715731412172317505e-02 -1.961063742637634277e-01 3.540382981300354004e-01 -2.130603641271591187e-01 2.206810563802719116e-01 -6.101315617561340332e-01 3.779467940330505371e-01 -4.756707251071929932e-01
-2.699801921844482422e-01 2.695651724934577942e-02 1.322889626026153564e-01 1.433210223913192749e-01 5.812770724296569824e-01 -5.484018921852111816e-01 4.070448577404022217e-01 -2.898790538311004639e-01
-5.928184837102890015e-02 -4.857017397880554199e-01 3.556909784674644470e-02 -6.011807322502136230e-01 1.454604715108871460e-01 -3.221382200717926025e-01 3.682391941547393799e-01 -3.706266283988952637e-01
6.490558981895446777e-01 -3.977766931056976318e-01 -1.968600451946258545e-01 -1.010844632983207703e-01 4.870873093605041504e-01 -1.929487884044647217e-01 -2.239092588424682617e-01 -2.165861725807189941e-01
-4.824668467044830322e-01 -4.260466247797012329e-02 6.864406913518905640e-02 -6.986553072929382324e-01 4.515988230705261230e-01 -2.541997730731964111e-01 -4.646009579300880432e-02 -4.314739257097244263e-02
6.143363118171691895e-01 -2.475727051496505737e-01 3.712265193462371826e-02 -3.806075453758239746e-01 3.779717385768890381e-01 -1.239871755242347717e-01 -4.645957946777343750e-01 -2.024197578430175781e-01
4.850304126739501953e-01 -6.692727208137512207e-01 -1.229338049888610840e-01 -4.359764978289604187e-02 4.625403285026550293e-01 -4.849034547805786133e-02 -2.501020431518554688e-01 -1.447760760784149170e-01
-1.248333454132080078e-01 -2.030514031648635864e-01 2.907345294952392578e-01 -2.833536863327026367e-01 3.461437225341796875e-01 -3.241724669933319092e-01 -2.434456646442413330e-01 -7.029950618743896484e-01
-1.062360033392906189e-01 3.797337114810943604e-01 1.832505315542221069e-01 -1.242374852299690247e-01 7.368833422660827637e-01 -3.710477650165557861e-01 1.662559509277343750e-01 2.952724695205688477e-01
-1.141873970627784729e-01 2.452386170625686646e-01 7.149502038955688477e-01 -3.448259830474853516e-01 4.041046500205993652e-01 -3.165482282638549805e-01 -1.567559242248535156e-01 -9.319183975458145142e-02
2.492026425898075104e-02 -5.463008284568786621e-01 -5.605305358767509460e-02 -6.169242262840270996e-01 4.507929682731628418e-01 1.326358616352081299e-01 1.136778891086578369e-01 -2.889080643653869629e-01
-4.432803392410278320e-01 -5.380835533142089844e-01 1.715164780616760254e-01 2.371635437011718750e-01 4.919626712799072266e-01 -3.852469623088836670e-01 1.745237708091735840e-01 -8.604147285223007202e-02
-3.671594858169555664e-01 -4.739314913749694824e-01 3.793844282627105713e-01 -8.692194521427154541e-02 2.458226084709167480e-01 -5.132707953453063965e-01 2.585045397281646729e-01 -3.136791884899139404e-01
-2.103941515088081360e-02 -3.952465057373046875e-01 5.198014155030250549e-02 -4.051108360290527344e-01 4.872454404830932617e-01 -8.925470523536205292e-03 1.859876215457916260e-01 -6.359571814537048340e-01
-2.372582443058490753e-02 -6.078116297721862793e-01 6.325334310531616211e-02 3.352093324065208435e-02 4.139815866947174072e-01 -3.543311059474945068e-01 -5.640186071395874023e-01 9.914283454418182373e-02
2.148398607969284058e-01 -3.310569524765014648e-01 -3.064463734626770020e-01 -3.353859782218933105e-01 6.137920022010803223e-01 -6.266573071479797363e-02 -4.533948302268981934e-01 -2.271953225135803223e-01
-2.040503025054931641e-01 2.591153681278228760e-01 2.993656396865844727e-01 -7.950296998023986816e-02 6.640325188636779785e-01 -3.982374966144561768e-01 -4.403020143508911133e-01 4.340354725718498230e-02
5.798398256301879883e-01 -5.901499390602111816e-01 -1.710168123245239258e-01 -2.158041149377822876e-01 4.625075757503509521e-01 -1.118856966495513916e-01 -1.133362129330635071e-01 2.034460566937923431e-02
-2.459728419780731201e-01 3.332062065601348877e-01 2.378814667463302612e-01 -2.043060213327407837e-01 6.326470971107482910e-01 -4.843975603580474854e-01 1.418205350637435913e-01 2.741275131702423096e-01
-1.117327213287353516e-01 3.914265930652618408e-01 2.956403493881225586e-01 -6.360119581222534180e-01 4.415864646434783936e-01 -3.497330546379089355e-01 -1.545923948287963867e-01 -3.429204225540161133e-02
5.692965909838676453e-02 -5.192535519599914551e-01 2.067568898200988770e-01 -3.131426870822906494e-01 3.734009563922882080e-01 -5.770146101713180542e-02 1.713047921657562256e-01 -6.436032652854919434e-01
-5.388888716697692871e-01 7.862967997789382935e-02 7.373561710119247437e-02 -2.021035104990005493e-01 7.023518085479736328e-01 -3.328345417976379395e-01 1.313277035951614380e-01 -1.892338097095489502e-01
-1.690791994333267212e-01 2.102109044790267944e-01 3.231516480445861816e-01 8.272235281765460968e-03 5.803266763687133789e-01 -5.023069977760314941e-01 1.832138895988464355e-01 -4.472912847995758057e-01
-2.013433128595352173e-01 3.372265100479125977e-01 -5.570801347494125366e-02 -1.310445368289947510e-01 7.889950275421142578e-01 -3.389940559864044189e-01 -6.342420727014541626e-02 2.898454368114471436e-01
2.633205950260162354e-01 -6.501474976539611816e-01 -3.427678346633911133e-01 -6.967315077781677246e-02 5.512169599533081055e-01 -9.237462282180786133e-02 -2.168616205453872681e-01 -1.619389653205871582e-01
-1.592355072498321533e-01 -3.565843701362609863e-01 2.716742753982543945e-01 1.176160871982574463e-01 6.246132850646972656e-01 -1.810090690851211548e-01 -2.947697415947914124e-02 5.797207951545715332e-01
5.575374141335487366e-02 -2.937278747558593750e-01 4.075774848461151123e-01 2.841916084289550781e-01 7.133824825286865234e-01 -4.190056584775447845e-03 9.926163405179977417e-02 -3.807177543640136719e-01
2.041621506214141846e-01 -7.416646927595138550e-02 5.812210440635681152e-01 -4.428112506866455078e-01 2.678292393684387207e-01 -3.199478387832641602e-01 3.814001083374023438e-01 3.152020871639251709e-01
2.072773408144712448e-03 -2.314305454492568970e-01 4.721032679080963135e-01 -1.722245514392852783e-01 6.503573060035705566e-01 2.379703819751739502e-01 1.576199531555175781e-01 -4.352636039257049561e-01
3.241345584392547607e-01 2.110211923718452454e-02 7.923400402069091797e-01 -9.512151777744293213e-02 4.378932416439056396e-01 -8.724328130483627319e-02 2.038670331239700317e-01 -1.292940676212310791e-01
-1.741841584444046021e-01 -4.754201173782348633e-01 -7.636890560388565063e-02 5.249565932899713516e-03 1.957923471927642822e-01 -7.282567620277404785e-01 3.461590707302093506e-01 2.219395190477371216e-01
-4.161384701728820801e-01 -3.030691146850585938e-01 -9.103199839591979980e-02 -2.815219461917877197e-01 6.985648870468139648e-01 2.048421800136566162e-01 3.343361616134643555e-01 7.551565021276473999e-02
3.885985314846038818e-01 4.951890558004379272e-02 1.838621646165847778e-01 -4.082621634006500244e-01 4.958690404891967773e-01 -2.396039664745330811e-01 -4.105498194694519043e-01 4.173829853534698486e-01
2.046071290969848633e-01 -3.048831522464752197e-01 -3.839459121227264404e-01 -6.783215701580047607e-02 4.920057952404022217e-01 -4.252625107765197754e-01 -4.735625088214874268e-01 -2.568795680999755859e-01
3.187802731990814209e-01 1.786584779620170593e-02 -9.176875755656510592e-05 -2.718875408172607422e-01 6.134849190711975098e-01 -1.208596676588058472e-02 3.415888249874114990e-01 -5.752776265144348145e-01
1.416034996509552002e-01 -4.433664977550506592e-01 5.104343295097351074e-01 2.777396142482757568e-01 5.969887971878051758e-01 1.037316992878913879e-01 1.733403205871582031e-01 -2.202029824256896973e-01
-2.642399072647094727e-02 -1.371584534645080566e-01 3.374554812908172607e-01 -2.708840370178222656e-01 1.655814498662948608e-01 -6.846528649330139160e-01 3.296566903591156006e-01 4.340444803237915039e-01
-1.097463443875312805e-01 -3.360223770141601562e-01 3.017658591270446777e-01 -5.692254900932312012e-01 2.760883793234825134e-02 -4.950794577598571777e-01 2.357236295938491821e-02 -4.621070027351379395e-01
3.355190455913543701e-01 1.251360215246677399e-02 -4.488546550273895264e-01 -3.247918486595153809e-01 6.754018068313598633e-01 -1.775169372558593750e-01 -1.127158775925636292e-01 2.827106714248657227e-01
-2.690242528915405273e-01 -1.064867079257965088e-01 4.408160746097564697e-01 2.617136389017105103e-02 4.108580648899078369e-01 -6.033204793930053711e-01 2.690516412258148193e-01 -3.407255411148071289e-01
-8.636078983545303345e-02 7.425050437450408936e-02 5.942838191986083984e-01 -7.388146966695785522e-02 7.763115763664245605e-01 1.264272034168243408e-01 -1.890656538307666779e-02 -9.693253785371780396e-02
-1.060822308063507080e-01 -2.542632222175598145e-01 -9.426155686378479004e-02 2.972891628742218018e-01 5.266352295875549316e-01 -5.272743701934814453e-01 4.864943325519561768e-01 -1.865233480930328369e-01
6.712091714143753052e-02 -4.345987737178802490e-01 5.240583419799804688e-01 -4.284891784191131592e-01 2.476225644350051880e-01 -1.791287064552307129e-01 3.387581110000610352e-01 -3.744563460350036621e-01
8.942466974258422852e-02 -4.959798455238342285e-01 -5.009065866470336914e-01 -1.166622266173362732e-01 5.389501452445983887e-01 -3.387672007083892822e-01 -2.722541093826293945e-01 -4.622676968574523926e-02
2.895335201174020767e-03 -4.963548779487609863e-01 3.049201369285583496e-01 -2.786586880683898926e-01 3.423100113868713379e-01 -2.262770384550094604e-01 4.138107597827911377e-01 -4.933352470397949219e-01
2.364811748266220093e-01 -7.596977353096008301e-01 -1.417771875858306885e-01 -3.726300895214080811e-01 3.214063048362731934e-01 -2.548613585531711578e-02 1.468648612499237061e-01 2.871603071689605713e-01
3.109902143478393555e-01 2.424447834491729736e-01 -3.043690621852874756e-01 -4.202112555503845215e-01 6.741416454315185547e-01 -2.262726873159408569e-01 1.536686811596155167e-02 2.634107470512390137e-01
6.292940378189086914e-01 -5.904179811477661133e-01 -4.183087497949600220e-02 -3.800704181194305420e-01 2.315411120653152466e-01 -1.517937928438186646e-01 -1.024206951260566711e-01 -1.484910547733306885e-01
-3.052748553454875946e-02 -6.968271452933549881e-03 1.815485507249832153e-01 1.050059273838996887e-01 7.538952827453613281e-01 -3.803121745586395264e-01 2.022672891616821289e-01 -4.484709799289703369e-01
-3.035893440246582031e-01 3.647400736808776855e-01 3.010095655918121338e-02 -3.052065074443817139e-01 6.116932034492492676e-01 -5.332914590835571289e-01 6.613828986883163452e-02 1.334111094474792480e-01
3.978057801723480225e-01 -3.209427744150161743e-02 6.661131978034973145e-01 -1.513635963201522827e-01 5.120202898979187012e-01 -3.494745120406150818e-02 2.852779626846313477e-01 -1.712692230939865112e-01
4.305658042430877686e-01 -3.870933651924133301e-01 -2.503817677497863770e-01 -2.413228154182434082e-01 5.863435268402099609e-01 -8.367224782705307007e-02 -3.680730164051055908e-01 -2.399301677942276001e-01
1.603076457977294922e-01 4.287327174097299576e-03 -1.870231330394744873e-01 -4.217413663864135742e-01 6.029807925224304199e-01 -2.713901996612548828e-01 -4.829980805516242981e-02 5.673343539237976074e-01
1.730426996946334839e-01 -8.632271736860275269e-02 -1.385051310062408447e-01 -2.999441027641296387e-01 7.067492604255676270e-01 -1.200590729713439941e-01 -1.962741017341613770e-01 5.486550331115722656e-01
2.139005959033966064e-01 2.005206607282161713e-02 -2.057977318763732910e-01 -5.956600308418273926e-01 4.023951590061187744e-01 -2.327418178319931030e-01 3.188004195690155029e-01 -4.888318479061126709e-01
-7.476375252008438110e-02 3.994099497795104980e-01 1.997495442628860474e-01 -4.599821567535400391e-01 3.563386797904968262e-01 -6.381778120994567871e-01 -2.069300711154937744e-01 7.956442981958389282e-02
-3.892304003238677979e-01 2.545122206211090088e-01 1.546064019203186035e-01 -4.226094484329223633e-01 5.416141152381896973e-01 -4.398410618305206299e-01 -3.070857524871826172e-01 -1.065869443118572235e-02
-2.716393172740936279e-01 -5.782516598701477051e-01 -1.558361053466796875e-01 1.442848443984985352e-01 5.059092640876770020e-01 -3.920180797576904297e-01 2.507429420948028564e-01 2.724697291851043701e-01
3.045901060104370117e-01 -1.074330434203147888e-01 -8.883928880095481873e-03 -7.182949781417846680e-01 5.553159713745117188e-01 1.669921725988388062e-01 -1.177462413907051086e-01 1.718425452709197998e-01
6.059716939926147461e-01 3.181825205683708191e-02 2.071935683488845825e-01 -4.898031055927276611e-01 4.383069276809692383e-01 -1.460341066122055054e-01 -2.682678699493408203e-01 2.520778775215148926e-01
-3.533863127231597900e-01 -1.402247101068496704e-01 1.700813299976289272e-03 -7.672619819641113281e-01 4.424403905868530273e-01 -1.436205655336380005e-01 9.015067666769027710e-02 2.055573761463165283e-01
4.168213009834289551e-01 1.042504459619522095e-01 6.763086318969726562e-01 -1.270804107189178467e-01 4.616401493549346924e-01 -5.021005123853683472e-02 1.052717268466949463e-01 -3.393144011497497559e-01
-3.880813345313072205e-02 -3.794550597667694092e-01 -1.984292715787887573e-01 -1.634644716978073120e-02 4.039302170276641846e-01 -6.588924527168273926e-01 -3.978743553161621094e-01 2.434409707784652710e-01
-4.948649927973747253e-02 1.683447957038879395e-01 6.729471087455749512e-01 5.263158679008483887e-02 6.590759158134460449e-01 -1.919879466295242310e-01 -2.036223113536834717e-01 -2.967942692339420319e-02
2.109928131103515625e-01 6.565208733081817627e-02 -3.949313610792160034e-02 -5.440571308135986328e-01 4.309272468090057373e-01 -2.576902508735656738e-01 3.579039573669433594e-01 -5.228923559188842773e-01
6.827841047197580338e-03 4.616891145706176758e-01 4.826394021511077881e-01 -3.730943202972412109e-01 5.294674038887023926e-01 -3.435817062854766846e-01 -1.020584478974342346e-01 -7.652548700571060181e-02
-1.614236645400524139e-02 -4.304463565349578857e-01 -4.557035863399505615e-01 -2.503947317600250244e-01 6.659628152847290039e-01 -4.334094002842903137e-02 -3.113339245319366455e-01 -4.217078164219856262e-02
1.026863977313041687e-01 -2.646905779838562012e-01 4.005765914916992188e-01 2.437327951192855835e-01 6.545000076293945312e-01 -2.375666983425617218e-02 1.772607117891311646e-01 -4.890512228012084961e-01
8.311886340379714966e-02 -2.875100970268249512e-01 4.629055559635162354e-01 -3.372350335121154785e-01 2.528749406337738037e-01 -3.041880130767822266e-01 4.093730077147483826e-02 -6.513586640357971191e-01
-2.122452855110168457e-01 -3.914443254470825195e-01 4.029057621955871582e-01 2.561063766479492188e-01 4.682061970233917236e-01 -4.291571378707885742e-01 2.075565457344055176e-01 -3.568292260169982910e-01
1.928327828645706177e-01 -4.669736921787261963e-01 2.773585319519042969e-01 -1.461072862148284912e-01 2.522908747196197510e-01 -3.233077526092529297e-01 1.174437701702117920e-01 -6.815454959869384766e-01
-2.553809285163879395e-01 -3.858395814895629883e-01 4.693391025066375732e-01 -2.470091879367828369e-01 1.844371557235717773e-01 -4.353798031806945801e-01 -1.416952610015869141e-01 -5.108478069305419922e-01
2.765783667564392090e-01 1.150942295789718628e-01 -2.157593816518783569e-01 -4.070963263511657715e-01 7.170431017875671387e-01 -1.107723563909530640e-01 2.023121714591979980e-02 4.136998951435089111e-01
-3.434203863143920898e-01 1.770319938659667969e-01 1.901382505893707275e-01 -5.668818950653076172e-01 4.435415565967559814e-01 -4.060373306274414062e-01 -3.615937829017639160e-01 -2.947911061346530914e-02
-1.322354972362518311e-01 3.853205740451812744e-01 1.451338827610015869e-01 -6.671787053346633911e-02 7.029069662094116211e-01 -3.858092725276947021e-01 1.473504677414894104e-02 -4.066726267337799072e-01
1.934530436992645264e-01 -2.470332086086273193e-01 -3.235484957695007324e-01 -1.473979502916336060e-01 4.427711367607116699e-01 -6.260584592819213867e-01 -4.284780025482177734e-01 5.959704145789146423e-02
2.017861455678939819e-01 -1.616329401731491089e-01 -1.305442303419113159e-01 -7.781046628952026367e-01 4.672757089138031006e-01 -6.239208206534385681e-02 -6.140258535742759705e-02 2.909619510173797607e-01
-2.620356380939483643e-01 -1.282155066728591919e-01 5.430561900138854980e-01 1.040326282382011414e-01 3.314969837665557861e-01 -6.529209017753601074e-01 1.345350742340087891e-01 -2.342426329851150513e-01
-2.852961122989654541e-01 -1.036059930920600891e-01 -1.246623024344444275e-01 -7.743467688560485840e-01 2.678847312927246094e-01 -4.250615239143371582e-01 8.881874382495880127e-02 1.799722313880920410e-01
-1.543641090393066406e-01 4.162653982639312744e-01 7.070470601320266724e-02 -8.351590484380722046e-02 8.129704594612121582e-01 -3.456094563007354736e-01 -3.094520606100559235e-02 9.796100854873657227e-02
1.354588568210601807e-02 -7.201100587844848633e-01 3.089995309710502625e-02 3.492328152060508728e-02 3.301719129085540771e-01 -3.263857960700988770e-01 2.799920141696929932e-01 4.302868247032165527e-01
-2.485331296920776367e-01 4.735408723354339600e-02 4.564969837665557861e-01 -9.464732557535171509e-02 7.960352897644042969e-01 9.421203285455703735e-03 -6.173345446586608887e-02 -2.847270071506500244e-01
-4.531615972518920898e-01 -2.618358731269836426e-01 6.090769916772842407e-02 -6.437169909477233887e-01 5.387704372406005859e-01 5.002445727586746216e-02 -1.151252985000610352e-01 4.444637894630432129e-02
2.086988836526870728e-01 -4.166691005229949951e-01 4.382494091987609863e-02 -1.047570928931236267e-01 4.470368027687072754e-01 -1.842177808284759521e-01 4.587976932525634766e-01 -5.706695914268493652e-01
-1.057633087038993835e-01 4.854938760399818420e-02 2.232957929372787476e-01 1.232351437211036682e-01 6.085583567619323730e-01 -4.370295703411102295e-01 3.331391215324401855e-01 -4.990885257720947266e-01
-1.306511275470256805e-02 -2.744351886212825775e-02 4.951718747615814209e-01 2.670999467372894287e-01 5.163670182228088379e-01 -4.590429067611694336e-01 -1.689417064189910889e-01 -4.202879071235656738e-01
-2.230688184499740601e-01 -3.361197710037231445e-01 1.340488344430923462e-01 -5.487667918205261230e-01 2.609719522297382355e-02 -6.386345028877258301e-01 2.327565997838973999e-01 -2.354545742273330688e-01
2.752433419227600098e-01 -1.336123943328857422e-01 -1.010026037693023682e-01 -7.719134688377380371e-01 4.526456892490386963e-01 -6.876515597105026245e-02 1.131516182795166969e-03 3.011961579322814941e-01
-2.783984243869781494e-01 1.038445234298706055e-01 2.781993523240089417e-02 6.766703724861145020e-02 7.097998261451721191e-01 -4.303195178508758545e-01 3.972443640232086182e-01 -2.440573126077651978e-01
-1.563298255205154419e-01 -3.319021463394165039e-01 4.185018539428710938e-01 2.090438157320022583e-01 4.787720739841461182e-01 -3.885187506675720215e-01 3.584832698106765747e-02 5.148828625679016113e-01
-2.493582814931869507e-01 -3.834300339221954346e-01 4.381226599216461182e-01 -2.118129748851060867e-03 5.703414082527160645e-01 -4.245972260832786560e-02 -1.421649307012557983e-01 5.015406012535095215e-01
1.450493782758712769e-01 -5.866593122482299805e-01 -4.930492043495178223e-01 -7.901151478290557861e-02 4.279395043849945068e-01 -4.317469596862792969e-01 -1.099281534552574158e-01 -6.187940388917922974e-02
-7.680114358663558960e-02 -3.869853317737579346e-01 5.165023207664489746e-01 5.859863758087158203e-02 4.466796219348907471e-01 -2.151537388563156128e-01 4.723466187715530396e-02 5.710434913635253906e-01
1.758111864328384399e-01 -3.961452543735504150e-01 5.376113057136535645e-01 -4.566030204296112061e-02 2.672330439090728760e-01 -4.125557243824005127e-01 4.766739606857299805e-01 -2.285054475069046021e-01
1.861170232295989990e-01 -1.448201984167098999e-01 1.145988702774047852e-01 3.951757550239562988e-01 5.367221832275390625e-01 -5.026440024375915527e-01 3.120627701282501221e-01 -3.701163530349731445e-01
3.907396793365478516e-01 1.353768259286880493e-02 -1.721754670143127441e-01 -4.177858233451843262e-01 4.506159126758575439e-01 -3.967540562152862549e-01 1.328639835119247437e-01 5.146149992942810059e-01
1.418554633855819702e-01 -3.865531980991363525e-01 5.474418401718139648e-01 -6.621634960174560547e-02 1.079206168651580811e-01 -5.347748994827270508e-01 -1.760059744119644165e-01 4.447104036808013916e-01
1.277092546224594116e-01 -5.494841337203979492e-01 3.168218135833740234e-01 -9.261595457792282104e-02 4.213683903217315674e-01 -9.734579920768737793e-02 3.200364112854003906e-01 -5.323090553283691406e-01
-1.641153991222381592e-01 -5.132918357849121094e-01 -3.073351979255676270e-01 1.332600265741348267e-01 5.348809361457824707e-01 -3.951445519924163818e-01 3.405089676380157471e-01 1.979930847883224487e-01
2.223648317158222198e-02 -8.881697654724121094e-01 -3.289490565657615662e-02 2.330527268350124359e-02 3.626538515090942383e-01 -8.263003081083297729e-02 1.567456126213073730e-01 2.147559076547622681e-01
-1.344617307186126709e-01 -4.042275846004486084e-01 7.093844413757324219e-01 -6.224430724978446960e-02 2.925261557102203369e-01 -3.175617158412933350e-01 3.017699718475341797e-01 -1.842211484909057617e-01
-6.905332952737808228e-02 -1.333834379911422729e-01 3.832518756389617920e-01 -3.554773628711700439e-01 2.005720287561416626e-01 -5.280336141586303711e-01 3.303529322147369385e-01 5.253690481185913086e-01
1.085894256830215454e-01 6.980702280998229980e-02 3.447733521461486816e-01 1.387648433446884155e-01 8.220835924148559570e-01 1.445277710445225239e-03 -3.342367336153984070e-02 -4.102077186107635498e-01
4.057080745697021484e-01 -4.662171006202697754e-01 -3.055953085422515869e-01 -1.270927637815475464e-01 4.973144233226776123e-01 -3.564389646053314209e-01 -3.623936474323272705e-01 5.293414741754531860e-02
-8.800506591796875000e-02 2.957348823547363281e-01 3.013935685157775879e-01 9.525637328624725342e-02 8.374938368797302246e-01 -1.757479459047317505e-01 2.486125230789184570e-01 -1.038880869746208191e-01
5.396006107330322266e-01 -1.028522774577140808e-01 -1.620386727154254913e-03 -6.347435712814331055e-01 4.846356809139251709e-01 -1.374164712615311146e-03 -7.170240860432386398e-03 2.458162903785705566e-01
7.006981372833251953e-01 -3.602665662765502930e-01 -8.094754815101623535e-02 -4.601454734802246094e-02 5.396208763122558594e-01 -7.880281656980514526e-02 -2.393219769001007080e-01 -1.260348707437515259e-01
-2.580984868109226227e-02 -7.114372849464416504e-01 1.998970471322536469e-02 6.812952458858489990e-02 3.663733303546905518e-01 -3.354645967483520508e-01 2.620226442813873291e-01 4.156053364276885986e-01
-4.950352013111114502e-02 2.596057355403900146e-01 7.031629085540771484e-01 -4.031983911991119385e-01 3.686768710613250732e-01 -3.413582444190979004e-01 -5.666186287999153137e-02 -1.322438865900039673e-01
7.035050392150878906e-01 -3.634870648384094238e-01 5.509465187788009644e-02 -3.285310566425323486e-01 3.944254219532012939e-01 -9.891617298126220703e-02 -2.704316079616546631e-01 -1.532995998859405518e-01
-2.197736687958240509e-02 -2.541728615760803223e-01 4.108256101608276367e-01 9.223985671997070312e-02 5.193965435028076172e-01 -3.116815388202667236e-01 -1.478720307350158691e-01 6.073244810104370117e-01
-9.368174709379673004e-03 -3.713875412940979004e-01 4.518702030181884766e-01 -1.479156762361526489e-01 6.218619942665100098e-01 1.916523128747940063e-01 1.395544856786727905e-01 -4.393170773983001709e-01
-2.287466078996658325e-01 -3.944418132305145264e-01 -1.651365160942077637e-01 2.958128750324249268e-01 5.472167730331420898e-01 -5.099183917045593262e-01 2.820367515087127686e-01 1.957229077816009521e-01
4.499363601207733154e-01 -5.690140128135681152e-01 -1.272611618041992188e-01 -1.556268632411956787e-01 5.643704533576965332e-01 3.284752368927001953e-02 -3.031927347183227539e-01 -1.478048563003540039e-01
-1.784814298152923584e-01 2.847301959991455078e-01 2.799278795719146729e-01 -6.348589658737182617e-01 3.774628043174743652e-01 -4.549159407615661621e-01 -2.251676321029663086e-01 7.443375140428543091e-02
-3.085870444774627686e-01 -5.311061143875122070e-01 6.249008327722549438e-02 9.360454231500625610e-02 4.527083933353424072e-01 -4.441241621971130371e-01 4.199157655239105225e-01 1.775197237730026245e-01
-2.849179506301879883e-01 -2.686493098735809326e-01 -3.433878719806671143e-01 -4.324841499328613281e-01 4.476464390754699707e-01 -3.277411758899688721e-01 -4.626570343971252441e-01 -1.408495008945465088e-01
1.871553361415863037e-01 -1.548862904310226440e-01 -2.593837082386016846e-01 -1.492605358362197876e-01 4.320462644100189209e-01 -5.919240713119506836e-01 -5.466846823692321777e-01 -1.245884969830513000e-01
6.281005740165710449e-01 -2.765530645847320557e-01 7.789826393127441406e-02 -5.775484442710876465e-01 3.054910004138946533e-01 -1.575933098793029785e-01 -1.279605031013488770e-01 2.341871112585067749e-01
-2.834019362926483154e-01 -5.335542559623718262e-01 -1.441625803709030151e-01 9.371586889028549194e-02 5.885725021362304688e-01 -2.128299921751022339e-01 4.545739889144897461e-01 8.417894691228866577e-02
-5.517791491001844406e-03 2.833034396171569824e-01 6.540827155113220215e-01 -1.267870515584945679e-01 6.413159370422363281e-01 -1.802420169115066528e-01 7.030286639928817749e-02 -1.646018922328948975e-01
8.571793138980865479e-02 -6.595893204212188721e-02 4.092567861080169678e-01 -3.127838671207427979e-01 2.463490515947341919e-01 -4.905017912387847900e-01 5.803131461143493652e-01 2.914338707923889160e-01
4.934060946106910706e-02 -1.223431248217821121e-02 -2.640357315540313721e-01 -7.770955562591552734e-01 2.791797816753387451e-01 -3.360099792480468750e-01 2.769023776054382324e-01 -2.372853755950927734e-01
-1.897877752780914307e-01 8.626870810985565186e-02 1.834175735712051392e-01 1.266833990812301636e-01 6.183829307556152344e-01 -5.143170356750488281e-01 3.901259899139404297e-01 -3.282221853733062744e-01
-1.994884200394153595e-02 -3.824141323566436768e-01 -1.768031567335128784e-01 -2.312755770981311798e-02 4.241614937782287598e-01 -6.461689472198486328e-01 -3.991554677486419678e-01 2.545486688613891602e-01
2.063082307577133179e-01 -4.323971867561340332e-01 5.645568370819091797e-01 -1.888958662748336792e-01 7.342759519815444946e-02 -4.605106711387634277e-01 -8.417532593011856079e-02 4.376258552074432373e-01
6.117684245109558105e-01 -2.864750027656555176e-01 -1.250485181808471680e-01 -2.631893455982208252e-01 3.822739124298095703e-01 -3.641821146011352539e-01 -2.805231809616088867e-01 3.182932138442993164e-01
-6.015028059482574463e-02 2.955313324928283691e-01 8.666428923606872559e-02 -6.944723725318908691e-01 4.667086005210876465e-01 -4.413298368453979492e-01 -5.685469880700111389e-02 5.847221612930297852e-02
-1.651037037372589111e-01 -8.703692555427551270e-01 7.444405555725097656e-02 1.555001735687255859e-01 3.763017356395721436e-01 -1.357873529195785522e-01 1.405937671661376953e-01 7.528711110353469849e-02
2.801814675331115723e-01 -6.105722188949584961e-01 -2.299792915582656860e-01 1.128732785582542419e-01 5.043802857398986816e-01 -2.538026273250579834e-01 -3.981201648712158203e-01 -7.585712522268295288e-02
-9.109000861644744873e-02 1.336150169372558594e-01 1.422584354877471924e-01 -9.861491620540618896e-03 5.196558833122253418e-01 -5.850547552108764648e-01 3.531493544578552246e-01 -4.652624130249023438e-01
2.167094051837921143e-01 -7.311044260859489441e-03 -2.266265898942947388e-01 -5.334009528160095215e-01 3.471667170524597168e-01 -3.174640834331512451e-01 2.768991589546203613e-01 -5.649124979972839355e-01
1.731135882437229156e-02 -2.873437404632568359e-01 3.552675247192382812e-01 7.128817588090896606e-02 6.351199150085449219e-01 -6.525398045778274536e-02 -2.453178353607654572e-02 6.144913434982299805e-01
1.184875145554542542e-01 -6.993997693061828613e-01 -3.601452410221099854e-01 1.326623558998107910e-01 5.105370879173278809e-01 -1.564776748418807983e-01 2.477014511823654175e-01 5.483853816986083984e-02
-1.089250743389129639e-01 2.551173865795135498e-01 5.965025424957275391e-01 5.298996716737747192e-02 6.418155431747436523e-01 -3.141137957572937012e-01 -2.302607148885726929e-01 2.850497141480445862e-02
-6.179404258728027344e-02 1.253187656402587891e-02 3.267285227775573730e-01 -7.595480680465698242e-01 1.066889762878417969e-01 -4.191895425319671631e-01 1.525842398405075073e-01 -3.193355500698089600e-01
4.335124194622039795e-01 -5.837942361831665039e-01 -2.383247762918472290e-01 -2.465173751115798950e-01 5.797230601310729980e-01 1.102724075317382812e-01 -7.330931723117828369e-02 -8.283661678433418274e-03
-2.329446375370025635e-01 -1.747733913362026215e-03 7.454991340637207031e-01 -3.121421933174133301e-01 5.340924263000488281e-01 -4.552868381142616272e-02 5.645461753010749817e-02 -4.491437599062919617e-02
-6.701917201280593872e-02 3.003596961498260498e-01 2.669558227062225342e-01 9.141822904348373413e-02 8.472302556037902832e-01 -1.623149961233139038e-01 2.752908468246459961e-01 -7.575801014900207520e-02
-2.022312022745609283e-02 -8.358831405639648438e-01 -2.498194761574268341e-02 9.116565436124801636e-02 3.871783912181854248e-01 -1.712369024753570557e-01 8.323873579502105713e-02 3.252649009227752686e-01
2.114509791135787964e-01 -5.822542309761047363e-01 -8.699717372655868530e-02 -1.415829211473464966e-01 2.004842758178710938e-01 -5.307769775390625000e-01 -4.518392384052276611e-01 2.501547336578369141e-01
5.475908145308494568e-02 -4.413142204284667969e-01 5.306742787361145020e-01 -9.915421158075332642e-02 1.390944570302963257e-01 -4.560757279396057129e-01 -3.981666862964630127e-01 3.534222245216369629e-01
-2.479860931634902954e-01 -5.356793999671936035e-01 2.956656217575073242e-01 -5.113117694854736328e-01 2.223603278398513794e-01 -9.074506163597106934e-02 -2.364733517169952393e-01 -4.348495602607727051e-01
-4.169259592890739441e-02 -4.056454002857208252e-01 4.964964985847473145e-01 4.229713231325149536e-02 4.374037384986877441e-01 -2.718377411365509033e-01 -1.073056459426879883e-01 5.555928945541381836e-01
6.488738209009170532e-02 -3.819787800312042236e-01 -2.693445384502410889e-01 -1.943830996751785278e-01 3.212331831455230713e-01 -6.023144721984863281e-01 -5.119813084602355957e-01 -1.070150658488273621e-01
-1.007446926087141037e-02 -4.357140064239501953e-01 3.573865592479705811e-01 2.112066894769668579e-01 4.789289832115173340e-01 -2.617047131061553955e-01 6.378338485956192017e-02 5.794718265533447266e-01
-1.035751178860664368e-01 -8.510285019874572754e-01 2.296851575374603271e-02 1.549737006425857544e-01 4.180148243904113770e-01 -8.083222806453704834e-02 2.342586368322372437e-01 6.581082195043563843e-02
1.991910189390182495e-01 -1.601599007844924927e-01 7.492486238479614258e-01 3.560561314225196838e-02 5.663409829139709473e-01 3.539457544684410095e-02 1.504463106393814087e-01 -1.655347794294357300e-01
3.366276323795318604e-01 2.673808336257934570e-01 -5.553361400961875916e-02 -3.694120347499847412e-01 5.441108942031860352e-01 -1.882641613483428955e-01 3.236131370067596436e-01 -4.893000423908233643e-01
-7.479322375729680061e-04 -5.424054265022277832e-01 4.215309619903564453e-01 1.168159861117601395e-02 4.110761880874633789e-01 -6.117699295282363892e-02 -1.254854500293731689e-01 -5.826645493507385254e-01
8.434487879276275635e-02 -1.583675593137741089e-01 4.310993552207946777e-01 1.110714003443717957e-01 6.421827077865600586e-01 -1.443671882152557373e-01 3.087187707424163818e-01 -4.909932613372802734e-01
4.934687167406082153e-02 2.552534937858581543e-01 5.319380760192871094e-01 -3.408386558294296265e-02 5.750840902328491211e-01 -3.616392016410827637e-01 1.786038875579833984e-01 -3.935564458370208740e-01
-2.158799767494201660e-02 6.461208313703536987e-02 3.965865969657897949e-01 -1.717291176319122314e-01 2.569459378719329834e-01 -7.277729511260986328e-01 4.096020162105560303e-01 -2.124590873718261719e-01
-1.903910934925079346e-01 -6.960839629173278809e-01 -9.810246527194976807e-02 -2.128158360719680786e-01 3.317021429538726807e-01 -3.585354387760162354e-01 1.788064688444137573e-01 3.921198844909667969e-01
1.445019692182540894e-01 -2.600960731506347656e-01 -6.181575655937194824e-01 -2.427885532379150391e-01 6.592009067535400391e-01 -1.210973188281059265e-01 -1.281454414129257202e-01 6.908292323350906372e-02
3.038123622536659241e-02 8.381160348653793335e-02 1.901422291994094849e-01 -4.923904240131378174e-01 3.468273878097534180e-01 -3.870696127414703369e-01 4.632975757122039795e-01 4.782191812992095947e-01
2.435160055756568909e-02 -4.876990020275115967e-01 1.953093260526657104e-01 -1.658166348934173584e-01 2.915728688240051270e-01 -4.158618152141571045e-01 4.379994869232177734e-01 4.961014389991760254e-01
-1.104228571057319641e-01 9.990805387496948242e-02 4.851175546646118164e-01 -9.312413632869720459e-02 8.318851590156555176e-01 -2.383451350033283234e-02 3.607922419905662537e-02 -1.997780650854110718e-01
6.536664366722106934e-01 -3.132860958576202393e-01 1.197748631238937378e-01 -4.450331032276153564e-01 3.798006772994995117e-01 1.707289740443229675e-02 -3.264101743698120117e-01 -1.052991896867752075e-01
2.600206136703491211e-01 -9.558959305286407471e-02 3.036129772663116455e-01 -6.434118151664733887e-01 3.737933039665222168e-01 -9.203361347317695618e-03 3.699899017810821533e-01 3.746914565563201904e-01
6.391897797584533691e-02 -2.601457536220550537e-01 3.806538581848144531e-01 -3.249931931495666504e-01 2.494772225618362427e-01 -2.949892878532409668e-01 -2.069787681102752686e-01 -6.968665719032287598e-01
-4.055999591946601868e-02 -7.250284403562545776e-02 2.286392301321029663e-01 -3.695448338985443115e-01 1.492168307304382324e-01 -6.976016759872436523e-01 3.881306052207946777e-01 -3.803941607475280762e-01
1.558073759078979492e-01 -4.658647179603576660e-01 -1.603413075208663940e-01 -6.674961447715759277e-01 3.701823651790618896e-01 5.558276176452636719e-02 2.887432575225830078e-01 2.528570592403411865e-01
3.202353417873382568e-01 -6.549898386001586914e-01 -3.837443292140960693e-01 -2.609528005123138428e-01 4.758845567703247070e-01 -5.467963591217994690e-02 -1.227029338479042053e-01 -9.257243573665618896e-02
4.059834182262420654e-01 -4.008234441280364990e-01 -3.461291193962097168e-01 1.965551078319549561e-02 3.984582424163818359e-01 -4.776425957679748535e-01 -3.149912953376770020e-01 -2.611420452594757080e-01
5.813214182853698730e-01 -5.454947352409362793e-01 -2.806898951530456543e-01 -3.799180686473846436e-02 5.249829292297363281e-01 -5.796584859490394592e-02 4.720779508352279663e-02 -5.545404553413391113e-02
7.457979954779148102e-03 3.873733878135681152e-01 1.952218264341354370e-01 6.175357103347778320e-02 8.226910233497619629e-01 -1.917462050914764404e-01 3.071883618831634521e-01 -3.052883548662066460e-03
-2.506682462990283966e-02 1.598171591758728027e-01 6.225666999816894531e-01 -1.582712382078170776e-01 3.488376438617706299e-01 -5.905861258506774902e-01 1.688118726015090942e-01 -2.494276165962219238e-01
4.248467385768890381e-01 1.855550147593021393e-02 -1.221171170473098755e-01 -4.004076421260833740e-01 3.545082509517669678e-01 -5.351678729057312012e-01 4.491657891776412725e-04 4.814989566802978516e-01
3.999851047992706299e-01 -3.604744672775268555e-01 -4.290501177310943604e-01 -5.141702666878700256e-02 4.294408261775970459e-01 -4.958100616931915283e-01 -2.262542247772216797e-01 -2.047056108713150024e-01
4.669272899627685547e-01 -2.151910960674285889e-01 3.841852303594350815e-03 -2.757416367530822754e-01 1.477740108966827393e-01 -6.154657602310180664e-01 -4.884925782680511475e-01 1.427002251148223877e-01
4.364140331745147705e-01 1.696391999721527100e-01 1.557302623987197876e-01 -3.841299116611480713e-01 5.813019275665283203e-01 -1.717150807380676270e-01 -3.173917829990386963e-01 3.752627074718475342e-01
2.131799310445785522e-01 -3.250345885753631592e-01 4.192478358745574951e-01 -2.387569993734359741e-01 1.418570727109909058e-01 -4.616658389568328857e-01 6.024072766304016113e-01 1.413498073816299438e-01
-2.814876474440097809e-02 3.180467784404754639e-01 3.723938465118408203e-01 1.244241967797279358e-01 7.689375281333923340e-01 -3.057341575622558594e-01 -2.222338616847991943e-01 9.883848577737808228e-02
2.444399595260620117e-01 -1.292104721069335938e-01 1.914593875408172607e-01 4.472055733203887939e-01 5.062572360038757324e-01 -5.156566500663757324e-01 1.567968428134918213e-01 -3.743270039558410645e-01
6.081203222274780273e-01 -8.955889195203781128e-02 8.353886008262634277e-02 -1.462474912405014038e-01 4.673371315002441406e-01 -3.188279569149017334e-01 -2.929729819297790527e-01 4.334897994995117188e-01
8.381299674510955811e-02 -4.015265405178070068e-01 3.516924679279327393e-01 3.216941058635711670e-01 7.167322039604187012e-01 2.616507709026336670e-01 2.643541432917118073e-02 -1.473511606454849243e-01
2.816088199615478516e-01 -1.658320277929306030e-01 1.738005280494689941e-01 -2.686563730239868164e-01 5.398222804069519043e-01 4.999534413218498230e-02 8.695494383573532104e-02 -6.995316147804260254e-01
5.291391015052795410e-01 -1.668280549347400665e-02 5.081754177808761597e-02 -2.851113379001617432e-01 4.371227920055389404e-01 -3.985335230827331543e-01 -3.092058300971984863e-01 4.362899959087371826e-01
-2.012733221054077148e-01 2.265291064977645874e-01 9.177202358841896057e-03 1.089172251522541046e-02 8.719427585601806641e-01 -1.850986778736114502e-01 -2.764334678649902344e-01 1.923793554306030273e-01
6.382418870925903320e-01 -3.861869871616363525e-01 -1.990947313606739044e-02 -4.099352359771728516e-01 2.238623350858688354e-01 -3.668948411941528320e-01 -2.618050575256347656e-01 1.476330757141113281e-01
-1.257754415273666382e-01 -3.056943714618682861e-01 1.026255190372467041e-01 2.545670270919799805e-01 5.496865510940551758e-01 -4.781023859977722168e-01 4.363062083721160889e-01 -3.070747554302215576e-01
-2.828407585620880127e-01 -6.976473927497863770e-01 7.930196821689605713e-03 7.294122874736785889e-02 4.172664582729339600e-01 -3.523356616497039795e-01 3.424043953418731689e-01 1.114151403307914734e-01
-2.751340344548225403e-02 -4.281429052352905273e-01 -1.495724916458129883e-01 -5.530170351266860962e-02 3.906765580177307129e-01 -6.124494671821594238e-01 -4.220140874385833740e-01 2.910117506980895996e-01
6.926510334014892578e-01 -1.560752391815185547e-01 1.593167707324028015e-02 -1.911347210407257080e-01 4.964198470115661621e-01 -5.779775232076644897e-02 -3.329514265060424805e-01 -3.137814700603485107e-01
9.999208152294158936e-02 -1.300432384014129639e-01 8.066020607948303223e-01 -1.429018974304199219e-01 4.798383414745330811e-01 -1.598796062171459198e-02 1.303932219743728638e-01 -2.335800081491470337e-01
-3.643148392438888550e-02 3.788671791553497314e-01 8.835304528474807739e-02 6.058191508054733276e-02 8.460956811904907227e-01 -2.879412472248077393e-01 1.195804402232170105e-02 2.114827632904052734e-01
9.588798135519027710e-02 -2.570387721061706543e-01 -2.394298464059829712e-01 -1.003746241331100464e-01 4.341560602188110352e-01 -6.449999809265136719e-01 -4.679930508136749268e-01 1.838501691818237305e-01
1.738092862069606781e-02 -1.725282371044158936e-01 5.308800339698791504e-01 -1.045654620975255966e-02 2.019905149936676025e-01 -7.728046774864196777e-01 1.657213121652603149e-01 1.499943286180496216e-01
4.579230677336454391e-03 -1.708014756441116333e-01 1.546406000852584839e-01 -7.695145010948181152e-01 4.943053424358367920e-01 2.556636929512023926e-01 -3.195512294769287109e-02 2.098023295402526855e-01
-1.650418937206268311e-01 2.636102437973022461e-01 -1.015553548932075500e-01 -1.897854208946228027e-01 8.332813978195190430e-01 -5.060997232794761658e-02 2.226020246744155884e-01 3.323672413825988770e-01
1.000852063298225403e-01 3.308271169662475586e-01 5.354129076004028320e-01 7.975311577320098877e-02 6.412444114685058594e-01 -2.978545427322387695e-01 -2.803600430488586426e-01 9.484456479549407959e-02
-8.142008632421493530e-02 1.979588121175765991e-01 7.738804817199707031e-01 -1.702748537063598633e-01 5.073360800743103027e-01 -2.296976894140243530e-01 -1.073314845561981201e-01 -6.802631914615631104e-02
-1.407213159836828709e-03 4.283542931079864502e-01 3.905986547470092773e-01 -4.691769778728485107e-01 3.690386712551116943e-01 -5.290576815605163574e-01 -1.620649248361587524e-01 3.820606693625450134e-02
-3.711789101362228394e-02 3.792760372161865234e-01 2.198495119810104370e-01 -7.212795317173004150e-03 7.773949503898620605e-01 -2.367201745510101318e-01 3.654902279376983643e-01 -1.114617213606834412e-01
-5.334811210632324219e-01 1.085242023691534996e-03 7.674112915992736816e-02 -6.317675709724426270e-01 4.269221127033233643e-01 -3.073258996009826660e-01 -1.764526069164276123e-01 -5.030085518956184387e-02
-5.175277590751647949e-01 -2.470868527889251709e-01 1.959632635116577148e-01 -1.085952594876289368e-01 7.118178009986877441e-01 3.234699368476867676e-02 -2.542773783206939697e-01 2.202970981597900391e-01
-2.574537098407745361e-01 2.402360886335372925e-01 2.793517708778381348e-01 -3.862246498465538025e-02 6.801290512084960938e-01 -4.091627597808837891e-01 3.793675899505615234e-01 -1.502182185649871826e-01
-2.240708023309707642e-01 1.696748137474060059e-01 4.811060428619384766e-01 2.544448710978031158e-02 4.408849179744720459e-01 -6.390645503997802734e-01 1.845285743474960327e-01 -2.281631082296371460e-01
-2.500143051147460938e-01 -1.514874994754791260e-01 -1.955937892198562622e-01 -3.609139919281005859e-01 7.112225890159606934e-01 2.155480682849884033e-01 4.396838843822479248e-01 2.020271122455596924e-02
-2.493188381195068359e-01 1.542481184005737305e-01 7.973933964967727661e-02 -1.769036948680877686e-01 8.863637447357177734e-01 2.690046280622482300e-02 -8.355413563549518585e-03 2.999336421489715576e-01
-3.999604582786560059e-01 -6.764020770788192749e-02 8.767491579055786133e-02 2.458204478025436401e-01 6.458836793899536133e-01 -4.907273650169372559e-01 3.299641907215118408e-01 2.205632254481315613e-02
-3.442862331867218018e-01 1.432890892028808594e-01 5.903952941298484802e-02 -5.845330953598022461e-01 7.046931385993957520e-01 -3.675558045506477356e-02 -1.298331916332244873e-01 3.115003742277622223e-02
-3.628550767898559570e-01 4.520782083272933960e-02 3.324607312679290771e-01 -3.868172466754913330e-01 5.345993638038635254e-01 -5.121231675148010254e-01 -2.313464581966400146e-01 6.743178516626358032e-02
1.838526725769042969e-01 -2.253265678882598877e-01 5.106220841407775879e-01 -1.089079529047012329e-01 3.567627370357513428e-01 -1.919894218444824219e-01 -1.738976985216140747e-01 -6.696642637252807617e-01
-2.823103666305541992e-01 1.021313667297363281e-02 3.348833024501800537e-01 -5.866149440407752991e-03 8.480150699615478516e-01 2.437019534409046173e-02 -1.803027465939521790e-02 -2.965921461582183838e-01
-9.471549093723297119e-02 -2.962313294410705566e-01 2.140006422996520996e-01 -4.267500936985015869e-01 8.220551908016204834e-02 -5.893271565437316895e-01 -4.586654901504516602e-02 -5.649744868278503418e-01
-3.792724758386611938e-02 1.138128861784934998e-01 9.682352095842361450e-02 2.215338647365570068e-01 6.168571710586547852e-01 -5.168957114219665527e-01 4.085750877857208252e-01 -3.354528248310089111e-01
1.571286469697952271e-01 8.983251452445983887e-02 3.044236004352569580e-01 -3.322603106498718262e-01 2.772133052349090576e-01 -5.371658802032470703e-01 6.171243786811828613e-01 1.339149326086044312e-01
-1.002955138683319092e-01 -3.396829962730407715e-01 3.396007791161537170e-02 2.560564875602722168e-01 6.336236596107482910e-01 -3.353508710861206055e-01 1.177785694599151611e-01 5.291756987571716309e-01
-9.802581369876861572e-02 2.880204916000366211e-01 1.681587100028991699e-01 -6.572791934013366699e-01 3.375354707241058350e-01 -4.851053357124328613e-01 -3.107357323169708252e-01 3.643767163157463074e-02
-1.910757422447204590e-01 -3.767024874687194824e-01 6.727242469787597656e-01 -4.435606598854064941e-01 3.440819084644317627e-01 4.082946851849555969e-02 1.204719999805092812e-03 -2.285180240869522095e-01
8.630713075399398804e-02 -1.104424893856048584e-01 2.428329288959503174e-01 1.141369994729757309e-02 6.709055900573730469e-01 -1.673525273799896240e-01 -1.436823606491088867e-01 6.499921083450317383e-01
1.663535982370376587e-01 -5.075410604476928711e-01 -7.758412510156631470e-02 -4.462451338768005371e-01 3.664780557155609131e-01 -2.311865985393524170e-01 -1.751424185931682587e-02 5.670225024223327637e-01
6.755675375461578369e-02 -4.497892558574676514e-01 -1.446006149053573608e-01 -5.434245616197586060e-02 3.711838126182556152e-01 -6.130067706108093262e-01 -4.755803048610687256e-01 1.718486994504928589e-01
2.189695369452238083e-03 2.264523953199386597e-01 3.285394310951232910e-01 -1.629386283457279205e-02 7.907512784004211426e-01 -1.456362307071685791e-01 -7.743199914693832397e-02 4.336101412773132324e-01
-1.386092305183410645e-01 3.433226346969604492e-01 2.393737807869911194e-02 -2.254142463207244873e-01 5.583415627479553223e-01 -5.930644273757934570e-01 1.304406970739364624e-01 3.620041608810424805e-01
7.340140342712402344e-01 -3.945091366767883301e-01 3.199006989598274231e-02 -2.349738180637359619e-01 2.944649159908294678e-01 -2.883000671863555908e-01 -2.172305732965469360e-01 1.798171550035476685e-01
-1.630016118288040161e-01 -4.326368272304534912e-01 -1.321799755096435547e-01 -1.087445095181465149e-01 4.515191912651062012e-01 -4.743647873401641846e-01 -5.522319078445434570e-01 1.520113050937652588e-01
-1.512973457574844360e-01 -1.152028739452362061e-01 2.853427231311798096e-01 -3.461797535419464111e-02 8.376523256301879883e-01 3.446014523506164551e-01 -1.780834048986434937e-01 -1.705673485994338989e-01
-1.743881702423095703e-01 -4.288220107555389404e-01 5.229924991726875305e-02 -1.199761480093002319e-01 3.534184396266937256e-01 -4.652616381645202637e-01 -6.512869596481323242e-01 5.498360842466354370e-02
-1.315777376294136047e-02 3.418389856815338135e-01 1.235848069190979004e-01 5.702490732073783875e-02 8.290193676948547363e-01 -1.580267399549484253e-01 3.712252676486968994e-01 -1.199764162302017212e-01
3.209506273269653320e-01 -5.712810754776000977e-01 -3.957990407943725586e-01 -6.224487721920013428e-02 4.309185147285461426e-01 -3.213930130004882812e-01 -2.617070078849792480e-01 -2.293954342603683472e-01
1.494464576244354248e-01 -2.582740187644958496e-01 -2.453092038631439209e-01 9.646089375019073486e-02 4.945547878742218018e-01 -5.828674435615539551e-01 -4.740218818187713623e-01 -1.801756620407104492e-01
-4.005044698715209961e-02 -4.932765066623687744e-01 -1.889792829751968384e-01 -3.433308377861976624e-02 4.091483950614929199e-01 -5.624748468399047852e-01 -4.454799592494964600e-01 1.896037161350250244e-01
-1.850745975971221924e-01 -2.328336834907531738e-01 5.582152605056762695e-01 2.194048464298248291e-01 3.058286905288696289e-01 -6.224209666252136230e-01 -6.754165142774581909e-02 -2.574726939201354980e-01
-1.533768624067306519e-01 -9.616319835186004639e-02 2.296537309885025024e-01 -3.138287067413330078e-01 1.017313674092292786e-01 -8.083909153938293457e-01 1.608665883541107178e-01 -3.553530573844909668e-01
-1.728310585021972656e-01 -7.100372910499572754e-01 -1.089892461895942688e-01 1.311972141265869141e-01 4.740532040596008301e-01 -2.870628833770751953e-01 3.334600031375885010e-01 1.362279504537582397e-01
7.857288420200347900e-02 -7.946626842021942139e-02 -9.648259729146957397e-02 -7.105587720870971680e-01 2.460653930902481079e-01 -3.236654400825500488e-01 2.227512151002883911e-01 -5.083140134811401367e-01
1.297716796398162842e-01 -5.053401589393615723e-01 4.203126728534698486e-01 -8.482442796230316162e-02 1.090301126241683960e-01 -4.912883639335632324e-01 -4.114892780780792236e-01 3.483640551567077637e-01
-1.561989039182662964e-01 -5.326284170150756836e-01 3.853235021233558655e-02 1.304916739463806152e-01 4.096749722957611084e-01 -4.645447731018066406e-01 4.981431066989898682e-01 2.039955705404281616e-01
-1.138888001441955566e-01 2.622673511505126953e-01 4.679192304611206055e-01 1.129551455378532410e-01 7.126294970512390137e-01 -2.926719486713409424e-01 -2.581686675548553467e-01 1.624478846788406372e-01
-3.061246871948242188e-01 -1.209899336099624634e-01 2.938462793827056885e-01 -1.874534040689468384e-02 4.959379732608795166e-01 -5.139293074607849121e-01 -1.313195377588272095e-01 5.269053578376770020e-01
-3.703910112380981445e-01 1.873790025711059570e-01 -6.380766630172729492e-02 -5.719242095947265625e-01 4.996736943721771240e-01 -4.104422926902770996e-01 -2.721048891544342041e-01 -6.597891449928283691e-02
1.925064027309417725e-01 -3.771314918994903564e-01 5.438605546951293945e-01 3.521434590220451355e-02 2.295009642839431763e-01 -4.343178570270538330e-01 -1.172725111246109009e-01 5.182985067367553711e-01
-3.295574486255645752e-01 -5.772380232810974121e-01 1.088142171502113342e-01 1.735220849514007568e-01 4.262901842594146729e-01 -3.750676810741424561e-01 4.402422606945037842e-01 -5.023875739425420761e-03
9.317255020141601562e-02 2.131107449531555176e-02 -1.529703289270401001e-01 -6.518235802650451660e-01 4.811160266399383545e-01 -6.220079585909843445e-02 3.071067035198211670e-01 -4.614483118057250977e-01
9.324676543474197388e-02 -4.611772000789642334e-01 -1.306750625371932983e-01 -2.886802256107330322e-01 3.944068551063537598e-01 -2.592375576496124268e-01 3.433422148227691650e-01 5.810022354125976562e-01
3.010531067848205566e-01 -1.116842776536941528e-01 7.831967473030090332e-01 -1.135785952210426331e-01 1.888216435909271240e-01 -3.675462305545806885e-01 1.254849135875701904e-01 -2.900108993053436279e-01
-3.142628669738769531e-01 -5.763878300786018372e-02 -9.814465045928955078e-02 2.712218463420867920e-02 8.556877970695495605e-01 2.223638072609901428e-02 3.237157762050628662e-01 -2.237425595521926880e-01
-1.000991091132164001e-01 3.055512905120849609e-01 5.270358920097351074e-01 -5.325078368186950684e-01 3.181961476802825928e-01 -4.680893123149871826e-01 -6.551127880811691284e-02 1.031455397605895996e-01
-1.719890087842941284e-01 -1.767867244780063629e-02 4.510755091905593872e-02 2.146396636962890625e-01 5.750055313110351562e-01 -5.112214088439941406e-01 4.920903146266937256e-01 -2.964299917221069336e-01
1.020064651966094971e-01 -2.851127982139587402e-01 5.370203256607055664e-01 -4.540772140026092529e-01 7.215983420610427856e-02 -4.776191711425781250e-01 -2.734118513762950897e-02 4.238559305667877197e-01
1.712404936552047729e-01 -1.524210274219512939e-01 -1.221930533647537231e-01 -9.046176820993423462e-02 4.681586325168609619e-01 -5.258768796920776367e-01 -6.337158679962158203e-01 1.643635481595993042e-01
-4.994907602667808533e-02 -9.115681797266006470e-02 3.541956469416618347e-02 -6.440401077270507812e-02 3.173839151859283447e-01 -7.030168175697326660e-01 3.831570744514465332e-01 -4.919537007808685303e-01
-1.244383305311203003e-01 -2.057591229677200317e-01 2.443739473819732666e-01 -1.605363562703132629e-02 3.072120845317840576e-01 -6.452565193176269531e-01 3.840228021144866943e-01 -4.732792973518371582e-01
1.442245990037918091e-01 -2.457644790410995483e-01 -3.434492647647857666e-01 -1.583917886018753052e-01 6.608075499534606934e-01 -2.861612141132354736e-01 -3.419772684574127197e-01 3.745003342628479004e-01
1.930854469537734985e-01 -6.286866962909698486e-02 3.825972974300384521e-02 -6.345459818840026855e-01 2.146809995174407959e-01 -4.809186458587646484e-01 3.435045480728149414e-01 3.991079628467559814e-01
3.861207664012908936e-01 1.824906617403030396e-01 2.890236973762512207e-01 -4.241090714931488037e-01 5.097222924232482910e-01 -1.655589491128921509e-01 -3.116751313209533691e-01 4.121124744415283203e-01
-8.743701875209808350e-02 -5.469129681587219238e-01 5.358101800084114075e-02 -7.616371512413024902e-01 2.913415431976318359e-01 2.893735282123088837e-02 1.182391569018363953e-01 1.028643101453781128e-01
4.673813879489898682e-01 3.149229288101196289e-01 2.492274194955825806e-01 -4.154285788536071777e-02 3.540174663066864014e-01 -6.760344505310058594e-01 1.670081913471221924e-01 9.107938408851623535e-02
1.970607191324234009e-01 -5.769007802009582520e-01 -4.497712850570678711e-01 4.187031090259552002e-02 5.333874225616455078e-01 -3.173082172870635986e-01 -1.864202618598937988e-01 -6.607643514871597290e-02
-3.427768051624298096e-01 -5.221254229545593262e-01 1.282314807176589966e-01 -1.074038520455360413e-01 3.740352988243103027e-01 -3.823553621768951416e-01 5.010982751846313477e-01 2.114536762237548828e-01
-3.852712363004684448e-02 -7.911550998687744141e-02 3.546004295349121094e-01 -5.691537261009216309e-02 3.699572980403900146e-01 -5.452997684478759766e-01 6.503553390502929688e-01 -7.805866748094558716e-02
1.258207708597183228e-01 -2.963820695877075195e-01 5.441057085990905762e-01 -2.057133615016937256e-01 7.080632448196411133e-02 -5.985450744628906250e-01 -2.202335149049758911e-01 3.823415338993072510e-01
-1.315815597772598267e-01 -2.667653374373912811e-02 2.090651392936706543e-01 9.497582167387008667e-02 8.326329588890075684e-01 -1.030093207955360413e-01 1.319927871227264404e-01 4.559992849826812744e-01
3.192519545555114746e-01 1.832077503204345703e-01 5.594727396965026855e-02 -4.431075453758239746e-01 4.967144429683685303e-01 -4.062241613864898682e-01 -1.807896047830581665e-01 4.696917831897735596e-01
-3.039626479148864746e-01 -1.053022071719169617e-01 3.487873971462249756e-01 -5.688339471817016602e-01 5.607298016548156738e-01 -1.964330524206161499e-01 -2.612816095352172852e-01 -1.732686907052993774e-01
-3.026825003325939178e-02 2.052811533212661743e-01 4.340630173683166504e-01 1.161061376333236694e-01 8.029436469078063965e-01 -2.111382335424423218e-01 -2.145463526248931885e-01 1.404425352811813354e-01
-1.547954231500625610e-01 3.060575425624847412e-01 -5.559008195996284485e-02 -1.004628464579582214e-01 7.551459670066833496e-01 -3.420487642288208008e-01 1.856050193309783936e-01 3.840468525886535645e-01
-4.204843640327453613e-01 1.886971592903137207e-01 9.603702276945114136e-02 -3.406045734882354736e-01 6.163180470466613770e-01 -3.788956701755523682e-01 -3.630821704864501953e-01 8.433942496776580811e-02
-1.185210719704627991e-01 -4.251921176910400391e-01 -3.663827851414680481e-02 -1.333756297826766968e-01 3.534353077411651611e-01 -5.712872147560119629e-01 -5.702087283134460449e-01 9.802696853876113892e-02
-3.391284942626953125e-01 -6.388306617736816406e-01 1.709654629230499268e-01 -7.281558215618133545e-02 4.631586968898773193e-01 -2.038389742374420166e-01 4.042738080024719238e-01 1.511694639921188354e-01
-2.388638108968734741e-01 -4.014341533184051514e-01 -1.127272918820381165e-01 -2.454469203948974609e-01 6.675325632095336914e-01 2.006094902753829956e-01 4.594643414020538330e-01 1.090491786599159241e-01
-7.573619484901428223e-02 -2.156852334737777710e-01 -1.600040006451308727e-03 4.256575703620910645e-01 4.775685369968414307e-01 -6.543877720832824707e-01 3.315235674381256104e-01 -1.881800405681133270e-02
-1.388244479894638062e-01 4.078684151172637939e-01 1.467610895633697510e-01 -3.618656098842620850e-01 7.520574331283569336e-01 -2.676034867763519287e-01 2.849249914288520813e-02 1.545053273439407349e-01
2.223123311996459961e-01 6.053354218602180481e-02 2.391107529401779175e-01 -9.643687866628170013e-03 4.895766973495483398e-01 -3.222527801990509033e-01 7.299598455429077148e-01 1.152057647705078125e-01
2.007498294115066528e-01 -3.960725367069244385e-01 -5.027801916003227234e-02 -7.181656360626220703e-01 2.437307685613632202e-01 -1.747499406337738037e-01 1.385540515184402466e-01 4.188039004802703857e-01
2.010458409786224365e-01 2.209540456533432007e-01 2.238131612539291382e-01 1.090956777334213257e-01 4.661012887954711914e-01 -7.850247621536254883e-01 -1.293968874961137772e-02 1.228167936205863953e-01
3.772423863410949707e-01 9.358432888984680176e-02 7.276102304458618164e-01 -9.099178016185760498e-02 3.305758833885192871e-01 -2.786171734333038330e-01 2.000563591718673706e-01 -2.903510630130767822e-01
-1.988482177257537842e-01 -6.031905412673950195e-01 -3.922814130783081055e-01 6.909258663654327393e-02 5.541911125183105469e-01 -2.887594401836395264e-01 1.740276068449020386e-01 1.310218125581741333e-01
-2.812740504741668701e-01 -4.752372577786445618e-02 1.696786880493164062e-01 -8.230882883071899414e-01 4.383617043495178223e-01 9.210697561502456665e-02 -1.047899946570396423e-01 -2.712331712245941162e-02
-4.735923707485198975e-01 -1.120867952704429626e-01 4.161593317985534668e-01 -2.691155970096588135e-01 4.651282131671905518e-01 -4.068582653999328613e-01 -3.045318126678466797e-01 2.071655988693237305e-01
-6.704151164740324020e-03 -1.390680819749832153e-01 2.725387513637542725e-01 2.679432332515716553e-01 7.102494239807128906e-01 -2.231240421533584595e-01 3.524292409420013428e-01 -3.950938582420349121e-01
-5.781469494104385376e-02 -1.884258240461349487e-01 3.748956918716430664e-01 -1.750055700540542603e-01 7.794631123542785645e-01 3.662322163581848145e-01 5.659305676817893982e-02 -2.123395502567291260e-01
4.552170038223266602e-01 -4.447066485881805420e-01 1.909696012735366821e-01 1.418908238410949707e-01 1.120102480053901672e-01 -5.695038437843322754e-01 2.211154997348785400e-01 -3.906895220279693604e-01
1.425213813781738281e-01 -9.461244940757751465e-02 3.768647909164428711e-01 -3.881986141204833984e-01 2.560800611972808838e-01 -3.522270917892456055e-01 6.100649237632751465e-01 3.408678770065307617e-01
-3.707866072654724121e-01 2.178839892148971558e-01 7.001914829015731812e-02 -1.865956038236618042e-01 7.039822340011596680e-01 -3.900744020938873291e-01 -3.687809780240058899e-02 3.552663922309875488e-01
2.547458279877901077e-03 2.181621640920639038e-01 2.653920054435729980e-01 2.360493689775466919e-01 4.580990374088287354e-01 -6.658838391304016113e-01 -2.688990533351898193e-01 -3.173069059848785400e-01
-1.078893095254898071e-01 1.906100213527679443e-01 5.795632600784301758e-01 5.732201039791107178e-02 7.405629158020019531e-01 -2.318115383386611938e-01 -4.609380289912223816e-02 9.248561412096023560e-02
1.265536099672317505e-01 -2.161690741777420044e-01 4.759939908981323242e-01 -4.927315711975097656e-01 5.272807925939559937e-02 -5.187415480613708496e-01 3.374730050563812256e-01 -2.865999937057495117e-01
-2.264530211687088013e-01 -2.952363193035125732e-01 -2.105214148759841919e-01 -1.380924731492996216e-01 7.947734594345092773e-01 2.937537729740142822e-01 2.811253964900970459e-01 -3.432741761207580566e-02
2.496348172426223755e-01 -6.046584248542785645e-01 -2.957043647766113281e-01 -7.115669548511505127e-02 4.146811664104461670e-01 -4.128354787826538086e-01 -3.622629940509796143e-01 7.705928385257720947e-02
-3.195346891880035400e-02 -4.892432689666748047e-01 -4.621509090065956116e-02 2.251409143209457397e-01 4.440700709819793701e-01 -5.996933579444885254e-01 -3.636456727981567383e-01 1.331433355808258057e-01
-2.195213586091995239e-01 -2.180301249027252197e-01 -4.913054406642913818e-02 3.992362692952156067e-02 8.337039947509765625e-01 1.416724175214767456e-01 2.576953470706939697e-01 -3.445649743080139160e-01
3.349723219871520996e-01 2.794922590255737305e-01 4.344134628772735596e-01 -2.610120549798011780e-02 3.081472516059875488e-01 -7.200774550437927246e-01 -1.271859463304281235e-02 8.156685531139373779e-02
4.445050060749053955e-01 1.000022739171981812e-01 5.176390409469604492e-01 -4.611638560891151428e-02 3.508447408676147461e-01 -6.297074556350708008e-01 -2.104085870087146759e-02 -4.766318947076797485e-02
6.204825043678283691e-01 -4.524734020233154297e-01 8.294498920440673828e-02 -3.505258560180664062e-01 3.584568798542022705e-01 -7.623869925737380981e-02 -3.656142950057983398e-01 -1.119975075125694275e-01
-5.832215398550033569e-02 5.467351153492927551e-02 3.344694077968597412e-01 2.557176947593688965e-01 6.231066584587097168e-01 -3.145300149917602539e-01 -4.835588335990905762e-01 -3.087521791458129883e-01
7.671033740043640137e-01 -3.124329149723052979e-01 2.037960290908813477e-01 -3.200112879276275635e-01 3.365368247032165527e-01 -1.077755838632583618e-01 -2.124227136373519897e-01 1.379884080961346626e-03
1.959537267684936523e-01 -2.018237113952636719e-01 6.888723969459533691e-01 -3.368926700204610825e-04 5.374954342842102051e-01 -1.208257526159286499e-01 -3.713833540678024292e-02 -3.760913312435150146e-01
3.114823102951049805e-01 3.078594617545604706e-02 6.950791478157043457e-01 1.224060356616973877e-02 4.248114228248596191e-01 -4.659894406795501709e-01 -3.173871710896492004e-02 -1.418730318546295166e-01
-8.067732304334640503e-02 -3.420298695564270020e-01 3.116479516029357910e-01 -7.452282905578613281e-01 4.261641800403594971e-01 1.556991599500179291e-02 -2.050665020942687988e-01 -1.031864993274211884e-02
-1.415761113166809082e-01 1.593946292996406555e-02 4.026149511337280273e-01 7.799202203750610352e-02 8.886653184890747070e-01 1.207129284739494324e-01 -8.316915482282638550e-02 1.748830638825893402e-02
-8.423469029366970062e-03 -1.058433577418327332e-01 2.685094177722930908e-01 -3.871376216411590576e-01 1.684659123420715332e-01 -5.117529630661010742e-01 -1.861599534749984741e-01 -6.646999716758728027e-01
3.298396468162536621e-01 -3.623325377702713013e-02 -4.511451348662376404e-03 -3.870531320571899414e-01 4.662795662879943848e-01 -2.987649440765380859e-01 -6.031321883201599121e-01 2.638497948646545410e-01
9.893345832824707031e-02 -3.228090405464172363e-01 5.933273434638977051e-01 1.589756011962890625e-01 6.550935506820678711e-01 2.969346754252910614e-02 -8.526995778083801270e-02 -2.672001123428344727e-01
-1.506145745515823364e-01 -4.488979578018188477e-01 1.360296458005905151e-01 -4.739598929882049561e-01 2.417760789394378662e-01 -2.287785261869430542e-01 -1.820583045482635498e-01 -6.234769821166992188e-01
2.235317677259445190e-01 9.366432577371597290e-02 4.101977944374084473e-01 4.804076254367828369e-02 6.341667175292968750e-01 -2.802864611148834229e-01 -4.513223189860582352e-03 -5.384627580642700195e-01
4.361670613288879395e-01 1.299017816781997681e-01 2.694272696971893311e-01 -2.736035585403442383e-01 5.640767216682434082e-01 -1.675351560115814209e-01 -2.953355610370635986e-01 4.603912234306335449e-01
-1.091421693563461304e-01 -3.449836969375610352e-01 5.574669241905212402e-01 -2.493489384651184082e-01 3.675507903099060059e-01 -1.586584150791168213e-01 -3.631271794438362122e-02 -5.783988237380981445e-01
1.711498200893402100e-01 -2.001446932554244995e-01 -2.978637516498565674e-01 -6.451372802257537842e-02 4.911640882492065430e-01 -5.815648436546325684e-01 -4.964107573032379150e-01 -1.090028509497642517e-01
2.644238471984863281e-01 -1.292378306388854980e-01 -1.396737694740295410e-01 -5.417097359895706177e-02 4.428144991397857666e-01 -6.104812026023864746e-01 -5.636944174766540527e-01 6.641659140586853027e-02
1.264509260654449463e-01 -3.693491816520690918e-01 5.194028615951538086e-01 -9.064852446317672729e-02 2.297677099704742432e-01 -4.275242686271667480e-01 -6.058576703071594238e-02 5.747643113136291504e-01
-2.271186113357543945e-01 -3.889701664447784424e-01 2.104537934064865112e-01 3.380126878619194031e-02 2.540027201175689697e-01 -6.746417284011840820e-01 4.434674680233001709e-01 1.880525499582290649e-01
-1.193698942661285400e-01 3.524485528469085693e-01 2.769173383712768555e-01 2.149481326341629028e-02 8.400993347167968750e-01 -1.878974735736846924e-01 1.593791544437408447e-01 1.338343024253845215e-01
-2.537276744842529297e-01 1.584411412477493286e-01 5.604166388511657715e-01 -2.716883718967437744e-01 2.919422090053558350e-01 -6.395499706268310547e-01 1.411324739456176758e-01 -9.200315177440643311e-02
1.990767568349838257e-01 9.481842629611492157e-03 4.376832395792007446e-02 -1.421584337949752808e-01 3.354466259479522705e-01 -7.423954606056213379e-01 4.758374989032745361e-01 -2.192191779613494873e-01
1.641160845756530762e-01 -4.181970655918121338e-01 -4.092514216899871826e-01 4.815678671002388000e-02 5.095440149307250977e-01 -4.808098375797271729e-01 -3.484962284564971924e-01 -1.269191205501556396e-01
1.018652170896530151e-01 -1.897974908351898193e-01 4.426099658012390137e-01 -2.980670034885406494e-01 8.209243416786193848e-03 -7.493242621421813965e-01 3.233484327793121338e-01 -5.238863453269004822e-02
1.924135833978652954e-01 -2.054169625043869019e-01 -2.905036807060241699e-01 -1.446102261543273926e-01 5.895377397537231445e-01 -3.987345993518829346e-01 -5.098017454147338867e-01 2.214372009038925171e-01
-8.005725592374801636e-02 -5.784054994583129883e-01 4.761868715286254883e-02 7.286074757575988770e-02 3.778639733791351318e-01 -4.018802046775817871e-01 4.334891140460968018e-01 3.990738093852996826e-01
-1.037600561976432800e-01 -3.850905299186706543e-01 -1.630666255950927734e-01 8.826301246881484985e-02 5.117653012275695801e-01 -5.233483314514160156e-01 -5.037673115730285645e-01 -1.303055435419082642e-01
1.130871251225471497e-01 -3.681741356849670410e-01 4.439417719841003418e-01 -4.686446115374565125e-02 2.650090157985687256e-01 -5.051515102386474609e-01 5.716943144798278809e-01 -1.167850848287343979e-02
-1.184125319123268127e-01 -3.878452181816101074e-01 -2.507453262805938721e-01 -3.761740922927856445e-01 5.020964145660400391e-01 -1.792444139719009399e-01 4.232448339462280273e-01 4.096445441246032715e-01
-4.797714650630950928e-01 -2.103598564863204956e-01 5.408837199211120605e-01 -1.050406694412231445e-02 4.819395840167999268e-01 -3.640511631965637207e-01 4.301268234848976135e-02 -2.573975324630737305e-01
1.266426034271717072e-02 3.463648557662963867e-01 5.081461668014526367e-01 1.269262284040451050e-02 5.812830924987792969e-01 -4.472656250000000000e-01 1.440310478210449219e-01 -2.506309449672698975e-01
3.105920255184173584e-01 -4.495128989219665527e-01 -4.377894699573516846e-01 -2.144156955182552338e-02 4.473057687282562256e-01 -5.125088691711425781e-01 -2.158270478248596191e-01 -4.732768051326274872e-03
6.104910969734191895e-01 -4.946331381797790527e-01 5.144127458333969116e-02 -2.197165340185165405e-01 4.216716289520263672e-01 -2.748155221343040466e-02 -3.333892524242401123e-01 -2.049547135829925537e-01
-1.451357603073120117e-01 -3.176582157611846924e-01 1.193895563483238220e-01 3.078000992536544800e-02 3.743716478347778320e-01 -5.317679047584533691e-01 6.309683918952941895e-01 2.043902426958084106e-01
-3.536354601383209229e-01 -5.571513250470161438e-02 9.686005115509033203e-02 -4.342980980873107910e-01 5.891436338424682617e-01 -3.337724804878234863e-01 4.118113219738006592e-01 -2.139116972684860229e-01
-2.586107254028320312e-01 -5.213297605514526367e-01 3.299529850482940674e-01 1.006894931197166443e-01 3.276964724063873291e-01 -4.923961162567138672e-01 2.886561155319213867e-01 -3.304046392440795898e-01
-3.732693493366241455e-01 -5.031015276908874512e-01 -7.191310077905654907e-02 -4.771989583969116211e-02 4.374283254146575928e-01 -4.262583851814270020e-01 3.717338740825653076e-01 2.981348931789398193e-01
-5.264913290739059448e-02 -1.162580698728561401e-01 5.259985923767089844e-01 -1.281190812587738037e-01 7.456709146499633789e-01 1.298920512199401855e-01 -1.424979567527770996e-01 -3.121225237846374512e-01
-8.531917631626129150e-02 2.650621533393859863e-01 2.110745012760162354e-01 3.367656469345092773e-02 8.337295651435852051e-01 -1.500307321548461914e-01 -8.756148815155029297e-02 -3.892233073711395264e-01
-7.106424868106842041e-02 -5.936432480812072754e-01 4.892742633819580078e-02 -1.191546916961669922e-01 2.593834102153778076e-01 -4.523094892501831055e-01 4.218136966228485107e-01 4.197089672088623047e-01
1.986735612154006958e-01 3.366883099079132080e-02 6.022763848304748535e-01 -2.428240180015563965e-01 6.425703763961791992e-01 1.970556378364562988e-01 3.761696070432662964e-02 -2.907789051532745361e-01
-4.522019028663635254e-01 -5.082418322563171387e-01 -8.766829967498779297e-02 4.115927219390869141e-02 5.076929926872253418e-01 -4.272065460681915283e-01 2.922331690788269043e-01 4.654051363468170166e-02
4.275068044662475586e-01 -2.322404384613037109e-01 7.395628839731216431e-02 -1.830954551696777344e-01 3.420705795288085938e-01 -4.801637232303619385e-01 -4.083632826805114746e-01 4.582344591617584229e-01
4.680223166942596436e-01 -3.067488372325897217e-01 3.762122094631195068e-01 3.315269649028778076e-01 5.143416523933410645e-01 -3.392128348350524902e-01 1.899280697107315063e-01 1.404608935117721558e-01
-1.785590648651123047e-01 2.152215242385864258e-01 1.048925742506980896e-01 -1.706243008375167847e-01 8.462350964546203613e-01 -7.663813978433609009e-02 7.224841415882110596e-02 3.930320143699645996e-01
-4.356693923473358154e-01 -2.320815324783325195e-01 2.170456796884536743e-01 -6.221216917037963867e-01 1.461756676435470581e-01 -5.306432843208312988e-01 5.956498533487319946e-02 -1.252543628215789795e-01
3.298407495021820068e-01 -2.895738482475280762e-01 1.040552705526351929e-01 -2.358558177947998047e-01 5.496311187744140625e-01 1.056609004735946655e-01 3.509365916252136230e-01 -5.517984628677368164e-01
5.061118602752685547e-01 -5.827370285987854004e-01 -2.034882903099060059e-01 -2.868518829345703125e-01 5.006434321403503418e-01 -6.618014723062515259e-02 -1.338880211114883423e-01 8.733488619327545166e-02
3.036458231508731842e-02 -3.440586030483245850e-01 5.439789891242980957e-01 -2.078785300254821777e-01 1.249097362160682678e-01 -5.175414085388183594e-01 4.991649091243743896e-01 9.464663267135620117e-02
-3.457901477813720703e-01 1.625666171312332153e-01 2.625930309295654297e-01 -2.466721683740615845e-01 7.262631058692932129e-01 -3.092925250530242920e-01 -3.157568871974945068e-01 -3.710248693823814392e-02
-5.730610340833663940e-02 1.395923942327499390e-01 -1.185965761542320251e-01 -5.027886629104614258e-01 5.220320224761962891e-01 -4.267598092555999756e-01 -4.669062420725822449e-02 5.035345554351806641e-01
1.232302468270063400e-02 -4.354776740074157715e-01 6.538680195808410645e-01 6.296062469482421875e-02 4.862610399723052979e-01 1.607344858348369598e-02 2.422387599945068359e-01 -2.886385023593902588e-01
-2.661517560482025146e-01 2.896007597446441650e-01 2.928391695022583008e-01 -3.296385407447814941e-01 4.884226024150848389e-01 -5.729185938835144043e-01 -2.782981693744659424e-01 8.146113157272338867e-02
1.245830431580543518e-01 -8.524780720472335815e-02 5.462567806243896484e-01 9.140043705701828003e-02 7.657712101936340332e-01 1.227909773588180542e-01 3.629208728671073914e-02 -2.601173818111419678e-01
-6.408467143774032593e-02 1.971783488988876343e-01 5.391269922256469727e-01 1.928534125909209251e-03 4.693204164505004883e-01 -5.377408862113952637e-01 -3.178125619888305664e-01 -2.364746928215026855e-01
-1.242361217737197876e-01 3.327782452106475830e-01 -2.251556143164634705e-02 -1.686918586492538452e-01 8.005844354629516602e-01 -3.018025755882263184e-01 1.005884930491447449e-01 3.205025196075439453e-01
4.401280358433723450e-02 -2.037180960178375244e-02 2.901358008384704590e-01 -1.491320431232452393e-01 3.356639742851257324e-01 -5.691450834274291992e-01 4.599299430847167969e-01 -4.930484294891357422e-01
1.074455529451370239e-01 -6.277127861976623535e-01 -2.971873581409454346e-01 2.779238522052764893e-01 5.370163917541503906e-01 -1.867015212774276733e-01 3.209156394004821777e-01 -5.137488245964050293e-02
-2.683447301387786865e-01 -2.250621020793914795e-01 -6.443385034799575806e-02 -1.813324689865112305e-01 4.486681520938873291e-01 -5.261506438255310059e-01 -6.017288565635681152e-01 9.473651647567749023e-03
4.745776355266571045e-01 -3.264197409152984619e-01 -3.042665310204029083e-02 -3.011191263794898987e-02 3.728432059288024902e-01 -5.861156582832336426e-01 -4.049651622772216797e-01 1.409015208482742310e-01
-3.003694117069244385e-01 -3.418267965316772461e-01 1.233697086572647095e-01 -9.423524141311645508e-03 1.741825491189956665e-01 -8.107520937919616699e-01 1.093485206365585327e-01 -2.792999148368835449e-01
-1.934136822819709778e-02 -1.595570892095565796e-01 3.941953182220458984e-01 1.870170086622238159e-01 5.928320288658142090e-01 -3.395602405071258545e-01 2.824004739522933960e-03 5.630657672882080078e-01
-3.288669586181640625e-01 -3.597696721553802490e-01 -3.170002102851867676e-01 -3.157363831996917725e-01 5.460705161094665527e-01 -2.286532074213027954e-01 3.734251558780670166e-01 2.689090669155120850e-01
1.848224103450775146e-01 -4.936114549636840820e-01 -9.444084018468856812e-02 3.790730237960815430e-01 5.145838856697082520e-01 -2.068680673837661743e-01 3.347276449203491211e-01 -3.872202634811401367e-01
1.793854385614395142e-01 1.595281660556793213e-01 -2.896232306957244873e-01 -4.164891541004180908e-01 5.656259059906005859e-01 -3.977609872817993164e-01 -1.948512531816959381e-02 4.544237852096557617e-01
-4.732874929904937744e-01 -2.331278175115585327e-01 1.968848109245300293e-01 4.777198657393455505e-02 7.635742425918579102e-01 -4.918701574206352234e-02 -2.057645469903945923e-01 2.297841459512710571e-01
9.560991823673248291e-02 -5.317955836653709412e-02 3.563468158245086670e-01 -2.982909381389617920e-01 2.902062535285949707e-01 -4.888624846935272217e-01 4.361318945884704590e-01 5.085792541503906250e-01
-2.385433316230773926e-01 3.129245936870574951e-01 4.013829678297042847e-02 -6.067818403244018555e-01 4.984731376171112061e-01 -3.718734383583068848e-01 -2.468197941780090332e-01 -1.664175093173980713e-01
-2.291252166032791138e-01 3.368287086486816406e-01 5.101965069770812988e-01 -3.188158869743347168e-01 4.485322237014770508e-01 -5.113563537597656250e-01 -9.606756269931793213e-02 1.444459892809391022e-02
-2.319183051586151123e-01 1.681650280952453613e-01 4.007779359817504883e-01 -2.715003490447998047e-01 4.846172928810119629e-01 -6.311828494071960449e-01 -2.146769780665636063e-03 2.243853211402893066e-01
-8.102422207593917847e-02 3.686720728874206543e-01 9.102283418178558350e-02 -5.341256782412528992e-02 7.931015491485595703e-01 -3.650789260864257812e-01 -8.610679209232330322e-02 2.768947780132293701e-01
-3.062518239021301270e-01 -4.974423944950103760e-01 -2.380324155092239380e-01 1.021958813071250916e-01 5.070944428443908691e-01 -4.340525269508361816e-01 3.103441596031188965e-01 2.231535911560058594e-01
-3.727529942989349365e-02 4.289983808994293213e-01 3.891994357109069824e-01 -3.264822363853454590e-01 5.208719372749328613e-01 -4.936639070510864258e-01 -8.561271429061889648e-02 -1.848320811986923218e-01
7.608855515718460083e-02 -4.104438126087188721e-01 5.972920060157775879e-01 -2.071858197450637817e-01 4.805683344602584839e-02 -4.125325381755828857e-01 -3.428247869014739990e-01 3.688379824161529541e-01
-2.192735075950622559e-01 -6.815894972532987595e-03 -2.812516093254089355e-01 -1.464790850877761841e-01 8.823207616806030273e-01 1.220565736293792725e-01 1.548427492380142212e-01 1.842558979988098145e-01
-3.102813959121704102e-01 -4.830349981784820557e-01 2.219287212938070297e-03 -3.965116292238235474e-02 3.812857270240783691e-01 -4.363087415695190430e-01 5.250433087348937988e-01 2.396056652069091797e-01
-4.435036778450012207e-01 -6.098558306694030762e-01 -8.153954893350601196e-02 -3.431729674339294434e-01 4.086668789386749268e-01 -2.834299504756927490e-01 2.002040296792984009e-01 -1.397904455661773682e-01
5.350919961929321289e-01 2.364876568317413330e-01 2.512246668338775635e-01 -4.304992035031318665e-02 3.145138621330261230e-01 -6.923427581787109375e-01 1.169829443097114563e-01 2.899077348411083221e-02
-3.144300580024719238e-01 2.974136769771575928e-01 1.907001733779907227e-01 -1.858168542385101318e-01 7.523183822631835938e-01 -3.619279563426971436e-01 -2.047778367996215820e-01 5.362397804856300354e-02
-3.803682327270507812e-01 -2.612812221050262451e-01 6.453840434551239014e-02 -2.197346389293670654e-01 7.656005620956420898e-01 2.783745229244232178e-01 2.616224288940429688e-01 -5.020629242062568665e-02
-2.378768473863601685e-01 1.876098811626434326e-01 1.638009399175643921e-02 -5.452099815011024475e-02 8.055589199066162109e-01 -3.127441108226776123e-01 -4.368991404771804810e-02 3.953903317451477051e-01
1.102732717990875244e-01 -2.521167695522308350e-01 -2.042978703975677490e-01 3.312420472502708435e-02 5.503702759742736816e-01 -4.697192609310150146e-01 -5.370696783065795898e-01 -2.635426819324493408e-01
1.016030367463827133e-02 -7.371592521667480469e-02 6.042818427085876465e-01 2.448596805334091187e-01 3.613495826721191406e-01 -6.326170563697814941e-01 -2.908855117857456207e-02 -1.942315697669982910e-01
6.952636688947677612e-02 -4.639088213443756104e-01 2.871505916118621826e-01 1.976618170738220215e-01 4.545558691024780273e-01 -3.671555221080780029e-01 5.830958951264619827e-03 5.630016922950744629e-01
-2.473981976509094238e-01 -2.294114381074905396e-01 1.551281511783599854e-01 8.321966230869293213e-02 4.764592051506042480e-01 -4.760496616363525391e-01 6.103450655937194824e-01 1.703420281410217285e-01
-3.485334515571594238e-01 -2.451460063457489014e-01 1.911456286907196045e-01 1.043172702193260193e-01 6.892252564430236816e-01 -2.770642340183258057e-01 -7.539841532707214355e-02 4.620910584926605225e-01
9.223654121160507202e-02 -2.006311565637588501e-01 3.069379031658172607e-01 -5.466482043266296387e-01 2.065590023994445801e-01 -3.485790491104125977e-01 5.359259843826293945e-01 -3.268238604068756104e-01
-4.216390848159790039e-01 1.111610159277915955e-01 1.367399692535400391e-01 5.642784759402275085e-03 7.456666231155395508e-01 -3.556366860866546631e-01 2.276920527219772339e-01 2.383154034614562988e-01
1.550787091255187988e-01 -3.338763415813446045e-01 3.310400545597076416e-01 -2.664384245872497559e-01 5.919181704521179199e-01 -2.236326783895492554e-02 3.133277595043182373e-01 -4.846222996711730957e-01
-1.382744312286376953e-01 -1.337659209966659546e-01 6.263428926467895508e-01 2.120601087808609009e-01 5.270935297012329102e-01 -3.451772630214691162e-01 -1.271891742944717407e-01 -3.354995548725128174e-01
6.266180872917175293e-01 -4.089839160442352295e-01 1.320898979902267456e-01 -4.504492878913879395e-01 4.348050057888031006e-01 5.773927643895149231e-02 -8.622591197490692139e-02 1.410871595144271851e-01
8.781801909208297729e-02 -6.178070306777954102e-01 -6.385861430317163467e-03 1.436378061771392822e-01 4.270977675914764404e-01 -4.255282878875732422e-01 -3.533038198947906494e-01 3.187782168388366699e-01
-4.352947473526000977e-01 -1.143961325287818909e-01 1.001420691609382629e-01 -4.421266540884971619e-02 8.170723319053649902e-01 -1.106327027082443237e-01 -1.629654169082641602e-01 2.811484038829803467e-01
1.924268156290054321e-01 -3.442709520459175110e-02 4.531891644001007080e-01 -4.754430353641510010e-01 2.430611252784729004e-01 -3.456261157989501953e-01 3.432591259479522705e-01 4.837324619293212891e-01
-3.638110160827636719e-01 -1.191303357481956482e-01 4.365690350532531738e-01 -3.569332063198089600e-01 3.634317517280578613e-01 -4.996038079261779785e-01 -3.878602981567382812e-01 5.773747339844703674e-02
8.184907585382461548e-02 -4.013936519622802734e-01 5.288819670677185059e-01 -6.445243358612060547e-01 2.685783430933952332e-03 -3.196305930614471436e-01 1.226835772395133972e-01 1.408319324254989624e-01
-5.520458891987800598e-02 3.401959538459777832e-01 6.609599590301513672e-01 -1.495466679334640503e-01 4.670095145702362061e-01 -4.284048378467559814e-01 -9.152886271476745605e-02 -1.094568073749542236e-01
8.988651633262634277e-02 -5.712345242500305176e-01 -2.637988887727260590e-02 -6.480237841606140137e-01 2.339454591274261475e-01 -3.516084849834442139e-01 -4.821254871785640717e-03 -2.580673098564147949e-01
-2.878773510456085205e-01 1.163605004549026489e-01 2.102502882480621338e-01 -5.249125882983207703e-02 6.005648374557495117e-01 -5.009742975234985352e-01 2.929185926914215088e-01 -3.989635407924652100e-01
-9.829781949520111084e-02 -6.237132549285888672e-01 -2.276832424104213715e-02 -2.056543827056884766e-01 3.111411333084106445e-01 -3.450044095516204834e-01 4.398428797721862793e-01 3.862752914428710938e-01
2.256861031055450439e-01 -3.996334075927734375e-01 3.250446319580078125e-01 -3.493900001049041748e-01 1.546817272901535034e-01 -3.941342532634735107e-01 4.471880197525024414e-01 -4.270668625831604004e-01
1.296480149030685425e-01 -1.376159638166427612e-01 -2.465262562036514282e-01 -5.847973823547363281e-01 4.749608933925628662e-01 -1.717825420200824738e-02 3.515425622463226318e-01 -4.604617953300476074e-01
7.901684381067752838e-03 -3.802645504474639893e-01 3.852882087230682373e-01 -5.760162472724914551e-01 1.213548257946968079e-01 -3.893102109432220459e-01 2.095688283443450928e-01 -4.060617685317993164e-01
1.215901449322700500e-01 -4.819703847169876099e-02 5.035376548767089844e-01 -6.062010526657104492e-01 1.297196447849273682e-01 -3.014093339443206787e-01 6.847886741161346436e-02 -4.994986355304718018e-01
3.531615436077117920e-01 -2.239152789115905762e-01 4.271819889545440674e-01 1.025636941194534302e-01 3.187154531478881836e-01 -4.577853083610534668e-01 3.782389461994171143e-01 4.218097627162933350e-01
1.021092757582664490e-01 -8.711269497871398926e-02 2.718365192413330078e-01 -1.633615642786026001e-01 5.586998462677001953e-01 -2.903697192668914795e-01 -2.432587146759033203e-01 6.525091528892517090e-01
-1.345059424638748169e-01 2.284013926982879639e-01 3.688184916973114014e-01 -5.697715282440185547e-01 2.510672211647033691e-01 -5.847641229629516602e-01 -1.197154298424720764e-01 2.230668962001800537e-01
6.606169790029525757e-02 8.164932951331138611e-03 -2.184700220823287964e-01 -2.266909629106521606e-01 8.469504714012145996e-01 2.624130435287952423e-02 -2.912014722824096680e-01 3.060056865215301514e-01
4.640914499759674072e-01 -5.913160275667905807e-03 6.307200193405151367e-01 -5.455159023404121399e-02 4.217832684516906738e-01 -1.026732102036476135e-01 1.118517145514488220e-01 -4.276058077812194824e-01
6.412335485219955444e-02 -2.563115358352661133e-01 4.428691864013671875e-01 -1.628540605306625366e-01 5.485600829124450684e-01 2.516385726630687714e-02 -3.008121252059936523e-01 5.616925358772277832e-01
6.144400238990783691e-01 -2.706995308399200439e-01 1.417735368013381958e-01 1.430391669273376465e-01 5.679385662078857422e-01 -2.312215119600296021e-01 -3.086594045162200928e-01 1.932282149791717529e-01
-1.721070110797882080e-01 -1.061726436018943787e-01 2.589040398597717285e-01 -2.593706548213958740e-01 7.837701439857482910e-01 2.376720160245895386e-01 5.610195174813270569e-02 -3.884213566780090332e-01
-2.459916770458221436e-01 -2.786505520343780518e-01 3.412668704986572266e-01 -6.321019530296325684e-01 3.113663196563720703e-01 -2.260170280933380127e-01 -1.289224177598953247e-01 4.256435930728912354e-01
5.852364376187324524e-02 -3.990295827388763428e-01 4.551215171813964844e-01 1.014161705970764160e-01 6.346402764320373535e-01 1.663897633552551270e-01 7.326247543096542358e-02 -4.290784895420074463e-01
-1.678343862295150757e-01 -5.415455102920532227e-01 -1.531403064727783203e-01 1.717827655375003815e-02 4.977155923843383789e-01 -2.976456284523010254e-01 4.533567130565643311e-01 3.361055552959442139e-01
1.317037642002105713e-01 -4.151449203491210938e-01 5.913189053535461426e-01 -3.151835799217224121e-01 4.226503670215606689e-01 1.030733156949281693e-02 3.475133180618286133e-01 -2.486065626144409180e-01
-1.493335813283920288e-01 -2.543063759803771973e-01 1.024138480424880981e-01 6.472941488027572632e-03 8.405464291572570801e-01 3.369134664535522461e-01 2.534126937389373779e-01 -1.350945532321929932e-01
-2.299898713827133179e-01 -5.851030349731445312e-01 -6.807079911231994629e-02 -1.997739672660827637e-01 3.497248291969299316e-01 -4.530222713947296143e-01 3.539080917835235596e-01 3.277625739574432373e-01
