# Supplementary material for: Where is your field going? A machine learning approach to study the relative motion of the domains of physics
Source: PLoS One. 2020 Jun 18;15(6):e0233997. doi: 10.1371/journal.pone.0233997 (PMC7302634; doi:10.1371/journal.pone.0233997)
Supplement: S14 Data — (ZIP) [file pone.0233997.s014.zip › 13/Pacs4Run_13_VS_500_embeddings2001-2005ED8.txt]

-1.234947666525840759e-01 -1.425786018371582031e-01 -3.832639157772064209e-01 -1.461610645055770874e-01 -5.288948416709899902e-01 4.675906300544738770e-01 -4.381936192512512207e-01 3.252409100532531738e-01
6.842940449714660645e-01 -2.703734040260314941e-01 -5.614640116691589355e-01 -1.170469895005226135e-01 3.397798910737037659e-02 4.585493355989456177e-02 -2.690674960613250732e-01 2.324727624654769897e-01
2.177337259054183960e-01 -3.863063752651214600e-01 -3.194975554943084717e-01 -3.514432162046432495e-02 -6.007176637649536133e-01 -2.254124879837036133e-01 -4.077574610710144043e-01 3.494382798671722412e-01
5.034380555152893066e-01 -4.397222995758056641e-01 -2.997823655605316162e-01 1.298813819885253906e-01 -2.642810940742492676e-01 1.471670418977737427e-01 -2.184865251183509827e-02 5.953788161277770996e-01
4.162572622299194336e-01 -5.723521709442138672e-01 -6.138097047805786133e-01 -1.966356635093688965e-01 -1.418375819921493530e-01 -1.508817225694656372e-01 -1.053671762347221375e-01 1.724222600460052490e-01
3.066917359828948975e-01 1.112807616591453552e-01 -5.573342442512512207e-01 2.607243061065673828e-01 -4.014602601528167725e-01 4.202761352062225342e-01 -2.994366884231567383e-01 -2.957932353019714355e-01
-1.513819396495819092e-01 -1.499620079994201660e-01 -6.744304895401000977e-01 4.648323655128479004e-01 -4.999538660049438477e-01 -1.398645490407943726e-01 -9.329406917095184326e-02 7.382100820541381836e-02
2.575973868370056152e-01 1.436677128076553345e-01 -6.983060240745544434e-01 2.884838581085205078e-01 -2.176527529954910278e-01 3.968290388584136963e-01 -1.557962447404861450e-01 -3.361999690532684326e-01
3.248242735862731934e-01 -5.185043811798095703e-01 -3.201576471328735352e-01 -7.344246655702590942e-02 2.994052469730377197e-01 1.125117614865303040e-01 -3.491677939891815186e-01 5.417814850807189941e-01
1.781550794839859009e-01 -2.102172076702117920e-01 -3.112883567810058594e-01 -1.947635114192962646e-01 -3.603557050228118896e-01 7.163339853286743164e-02 -8.071026206016540527e-01 5.323451757431030273e-02
3.810087144374847412e-01 2.466600537300109863e-01 -5.140649080276489258e-01 3.288822770118713379e-01 -4.938364624977111816e-01 6.382124871015548706e-02 -3.927850723266601562e-01 1.390591263771057129e-01
-2.028080448508262634e-02 3.586897253990173340e-01 -4.224199652671813965e-01 1.040522158145904541e-01 -4.196123480796813965e-01 1.320471167564392090e-01 -6.985281705856323242e-01 1.457955129444599152e-02
-3.893804252147674561e-01 -3.547512888908386230e-01 -3.189679086208343506e-01 3.559711873531341553e-01 -1.623314023017883301e-01 3.573460876941680908e-01 -5.674858093261718750e-01 -1.341289728879928589e-01
-2.111346274614334106e-01 2.986049056053161621e-01 -7.429750561714172363e-01 -1.094696149230003357e-01 -3.022514283657073975e-01 -7.905940525233745575e-03 9.887877851724624634e-02 4.484043717384338379e-01
2.657698690891265869e-01 -7.591763138771057129e-01 -2.854104042053222656e-01 7.022476941347122192e-02 -2.990672290325164795e-01 1.679710298776626587e-01 -7.337542623281478882e-02 3.789297938346862793e-01
8.484249562025070190e-02 -4.791652858257293701e-01 -6.632978916168212891e-01 -4.114227741956710815e-02 5.926127359271049500e-02 -3.311102092266082764e-01 -2.367234975099563599e-01 3.903352916240692139e-01
2.371655106544494629e-01 -1.373231690376996994e-02 -7.962287664413452148e-01 5.247378349304199219e-01 2.975738421082496643e-02 4.317423701286315918e-02 -1.774382740259170532e-01 -3.276294737588614225e-04
7.714941352605819702e-02 -1.323000062257051468e-02 -5.311025977134704590e-01 5.707748532295227051e-01 2.076080590486526489e-01 5.037152171134948730e-01 -2.975384593009948730e-01 2.568935416638851166e-02
-3.940930124372243881e-03 2.526653707027435303e-01 -4.260568022727966309e-01 3.922331705689430237e-02 -3.538824319839477539e-01 -1.699390821158885956e-02 -7.814134955406188965e-01 1.302045434713363647e-01
-2.161068022251129150e-01 6.461128592491149902e-02 -2.384343445301055908e-01 4.896757304668426514e-01 -5.454326868057250977e-01 3.558581471443176270e-01 -3.936049342155456543e-01 2.709857821464538574e-01
-1.054004803299903870e-01 -6.232598423957824707e-01 -5.396676063537597656e-01 4.234698712825775146e-01 1.295413821935653687e-02 2.178131937980651855e-01 -2.310026288032531738e-01 -1.699922978878021240e-01
1.841221451759338379e-01 3.584660291671752930e-01 -6.836436986923217773e-01 -8.397167921066284180e-02 3.077547624707221985e-02 2.184974551200866699e-01 -2.722014300525188446e-02 5.601354241371154785e-01
3.112425208091735840e-01 3.566723465919494629e-01 -6.825971007347106934e-01 -1.529737263917922974e-01 -1.392955929040908813e-01 3.295606002211570740e-02 -1.887836605310440063e-01 4.800466001033782959e-01
3.521979153156280518e-01 -4.587169885635375977e-01 -6.644395589828491211e-01 7.428488135337829590e-02 1.001099944114685059e-01 4.962518438696861267e-02 -3.780685663223266602e-01 -2.512303888797760010e-01
3.621549904346466064e-01 -4.990442991256713867e-01 -5.070766210556030273e-01 4.589174389839172363e-01 -4.028368741273880005e-03 3.127371668815612793e-01 -2.280347645282745361e-01 4.739202186465263367e-02
1.513505261391401291e-02 -6.506827473640441895e-02 -5.791752338409423828e-01 6.128278970718383789e-01 3.679096698760986328e-02 5.255550742149353027e-01 -4.766181518789380789e-04 -8.350469917058944702e-02
1.424934118986129761e-01 1.355529576539993286e-01 -3.267697989940643311e-01 -3.427585065364837646e-01 -4.298190176486968994e-01 3.203386664390563965e-01 -4.983815178275108337e-02 6.687406301498413086e-01
-2.044922485947608948e-02 -1.644287109375000000e-01 -7.489891052246093750e-01 2.479548603296279907e-01 -4.984048008918762207e-01 7.894039154052734375e-02 2.480880916118621826e-01 -1.840981245040893555e-01
2.151510864496231079e-01 3.384764492511749268e-01 -6.445507407188415527e-01 2.199026793241500854e-01 -2.478982359170913696e-01 2.491369694471359253e-01 -4.415399432182312012e-01 -2.384544610977172852e-01
2.669318318367004395e-01 -9.037166833877563477e-02 -6.153615713119506836e-01 2.115178853273391724e-01 -7.918396033346652985e-03 -2.686859369277954102e-01 -4.032922089099884033e-01 5.121241807937622070e-01
2.290199398994445801e-01 8.870122581720352173e-02 -7.670261859893798828e-01 5.237205028533935547e-01 -2.124255299568176270e-01 1.726958155632019043e-01 -4.519183188676834106e-02 -8.893667720258235931e-03
1.089691221714019775e-01 -1.962808668613433838e-01 -7.693367600440979004e-01 -4.158168733119964600e-01 1.533211916685104370e-01 3.090210855007171631e-01 1.599082946777343750e-01 -2.006112933158874512e-01
2.010399941354990005e-03 1.012759376317262650e-02 -9.198138713836669922e-01 2.471531182527542114e-01 -2.279915511608123779e-01 -1.914952397346496582e-01 -5.557799711823463440e-02 -3.180930390954017639e-02
1.837180554866790771e-01 -5.513248443603515625e-01 -3.824006021022796631e-01 3.858884871006011963e-01 -4.447501301765441895e-01 3.814760148525238037e-01 1.530878990888595581e-01 -1.964676193892955780e-02
-4.255389329046010971e-03 3.983230888843536377e-01 -5.627122521400451660e-01 -1.035723462700843811e-01 -1.408109217882156372e-01 5.227952003479003906e-01 1.724299341440200806e-01 4.371197819709777832e-01
-2.498934417963027954e-01 -4.785891473293304443e-01 -3.682742714881896973e-01 3.079095482826232910e-01 -8.213703520596027374e-03 3.616934716701507568e-01 -5.354323983192443848e-01 -2.459553480148315430e-01
2.617763280868530273e-01 -1.966581195592880249e-01 -7.127364277839660645e-01 4.704883694648742676e-01 -1.702425926923751831e-01 3.896445780992507935e-02 -3.537059724330902100e-01 -8.852996677160263062e-02
1.128650084137916565e-01 -2.393667548894882202e-01 -4.999024868011474609e-01 3.068673908710479736e-01 -4.600506424903869629e-01 3.579945862293243408e-01 -3.078823089599609375e-01 -3.889689445495605469e-01
3.659982383251190186e-01 -6.516238451004028320e-01 -3.009727001190185547e-01 2.607190907001495361e-01 -6.574638187885284424e-03 5.263758301734924316e-01 -7.247985899448394775e-02 2.246295846998691559e-02
2.809465825557708740e-01 3.384993076324462891e-01 -7.836248874664306641e-01 -1.463456153869628906e-01 -4.569388460367918015e-03 1.006401889026165009e-02 -2.604075968265533447e-01 3.210420906543731689e-01
3.120533823966979980e-01 -4.867618083953857422e-01 -5.412577390670776367e-01 3.238593041896820068e-01 3.073010127991437912e-03 1.423663496971130371e-01 -4.840914011001586914e-01 -1.149730309844017029e-01
2.641443908214569092e-01 -5.111739039421081543e-01 -6.068221330642700195e-01 2.760024070739746094e-01 -1.003932282328605652e-01 9.904304891824722290e-02 -3.899599015712738037e-01 -2.292632013559341431e-01
1.625611782073974609e-01 -8.750475198030471802e-02 -6.416434049606323242e-01 6.485505700111389160e-01 -1.553934514522552490e-01 2.150983512401580811e-01 -2.465507686138153076e-01 4.889628663659095764e-02
-6.218649074435234070e-02 -9.290715306997299194e-02 -7.631037831306457520e-01 -3.136897087097167969e-01 4.142658710479736328e-01 2.773185372352600098e-01 -1.829881370067596436e-01 -1.573735475540161133e-01
1.289370507001876831e-01 -5.939738824963569641e-02 -2.861200273036956787e-01 -2.375797629356384277e-01 -3.337551951408386230e-01 2.284574881196022034e-02 -8.410483002662658691e-01 1.492033153772354126e-01
-1.478010714054107666e-01 -9.970249980688095093e-02 -4.218970239162445068e-01 3.922612369060516357e-01 -2.575908042490482330e-02 7.563812136650085449e-01 -5.916346982121467590e-02 -2.450957745313644409e-01
1.136452630162239075e-01 -2.965665161609649658e-01 -3.890506327152252197e-01 5.453402400016784668e-01 -4.405088126659393311e-01 4.606625437736511230e-01 -1.530600432306528091e-02 2.094858288764953613e-01
-3.194219172000885010e-01 -3.220314159989356995e-02 -3.942661583423614502e-01 5.875922441482543945e-01 -3.317331969738006592e-01 4.617955684661865234e-01 -2.699650526046752930e-01 6.238386966288089752e-03
1.202204972505569458e-01 -2.823077440261840820e-01 -3.746993541717529297e-01 6.447463631629943848e-01 -3.518626987934112549e-01 4.597036242485046387e-01 -3.306082263588905334e-02 1.162943542003631592e-01
-6.612236797809600830e-02 3.119983673095703125e-01 -8.658949732780456543e-01 -9.439153969287872314e-02 1.807824522256851196e-01 1.508593410253524780e-01 -7.922289520502090454e-02 2.790764272212982178e-01
-1.113300304859876633e-02 -8.611968159675598145e-02 -7.639708518981933594e-01 3.298454582691192627e-01 -4.342160522937774658e-01 1.263484060764312744e-01 2.745122313499450684e-01 -1.419351696968078613e-01
2.140490859746932983e-01 3.529271483421325684e-02 -4.408290982246398926e-01 4.004481136798858643e-01 4.397509992122650146e-01 4.620550274848937988e-01 -2.153081744909286499e-01 3.808085918426513672e-01
-2.029463499784469604e-01 -2.965899407863616943e-01 -6.920573115348815918e-01 5.327391624450683594e-01 5.484881252050399780e-02 2.496622800827026367e-01 -7.721934467554092407e-02 -1.918084025382995605e-01
2.209725230932235718e-01 -2.377904355525970459e-01 -2.180947661399841309e-01 -2.849465906620025635e-01 -5.206251740455627441e-01 1.621334105730056763e-01 -6.843702793121337891e-01 -1.290646661072969437e-02
1.440918594598770142e-01 1.126761287450790405e-01 -4.224470257759094238e-01 1.696899184025824070e-03 -2.066715657711029053e-01 4.644793644547462463e-02 -8.134657740592956543e-01 2.854475378990173340e-01
1.792596280574798584e-01 -7.379063367843627930e-01 -2.495192438364028931e-01 4.742478206753730774e-02 -5.228499174118041992e-01 2.514975070953369141e-01 4.775657504796981812e-02 1.412356644868850708e-01
1.070857346057891846e-01 8.893816918134689331e-02 -4.139105677604675293e-01 -3.532676398754119873e-02 -3.488602042198181152e-01 -1.928821206092834473e-02 -8.147557973861694336e-01 1.488296091556549072e-01
-2.053386867046356201e-01 9.784293919801712036e-02 -1.951948404312133789e-01 3.462078571319580078e-01 -4.211658239364624023e-01 6.798545718193054199e-01 -3.796152770519256592e-01 8.130985498428344727e-02
-4.156172648072242737e-02 -2.361671179533004761e-01 -1.611419022083282471e-01 4.227151870727539062e-01 2.032173275947570801e-01 6.361715197563171387e-01 -5.318347811698913574e-01 9.477867931127548218e-02
-1.764620840549468994e-01 -4.452367126941680908e-01 -5.081688761711120605e-01 2.427289038896560669e-01 4.018519222736358643e-01 1.254726201295852661e-01 -3.922967612743377686e-02 5.241233110427856445e-01
-1.166621688753366470e-02 -3.896513953804969788e-02 -6.484227180480957031e-01 5.684591531753540039e-01 -1.405039131641387939e-01 4.672734737396240234e-01 8.550973236560821533e-02 -9.669539332389831543e-02
1.690430939197540283e-01 -3.366397321224212646e-01 -7.565830945968627930e-01 1.348830908536911011e-01 -3.501230776309967041e-01 -2.884074449539184570e-01 -2.255540341138839722e-01 -1.041495278477668762e-01
-4.162715375423431396e-01 -2.556129097938537598e-01 -3.614866733551025391e-01 2.211871594190597534e-01 -7.737744599580764771e-02 4.433394074440002441e-01 -5.208080410957336426e-01 -3.286426663398742676e-01
1.030815690755844116e-01 -7.335507273674011230e-01 -1.717420071363449097e-01 1.564186662435531616e-01 -5.134332180023193359e-01 3.396566212177276611e-01 1.300563197582960129e-02 1.347811967134475708e-01
4.599962234497070312e-01 3.115665912628173828e-01 -5.466208457946777344e-01 -1.542894393205642700e-01 -2.603627145290374756e-01 3.087451756000518799e-01 -7.743955403566360474e-02 4.467895925045013428e-01
3.053991198539733887e-01 1.926158219575881958e-01 -4.483175277709960938e-01 -4.728248119354248047e-01 -3.188934028148651123e-01 4.092722535133361816e-01 -1.536938697099685669e-01 3.902048766613006592e-01
-2.068713307380676270e-01 -9.228480607271194458e-02 -2.767618000507354736e-02 1.675059795379638672e-01 -5.176715254783630371e-01 5.621965527534484863e-01 -4.807380735874176025e-01 3.235825300216674805e-01
4.822089970111846924e-01 -2.152104973793029785e-01 -7.462454438209533691e-01 3.398685157299041748e-01 9.561773389577865601e-02 2.153128385543823242e-02 -1.929156780242919922e-01 4.408153891563415527e-02
2.793002724647521973e-01 3.024660050868988037e-01 -4.553142786026000977e-01 6.301114708185195923e-02 -2.955836057662963867e-01 4.110376164317131042e-02 -7.263851165771484375e-01 5.029558017849922180e-02
-4.055487811565399170e-01 -3.883268833160400391e-01 -3.387403488159179688e-01 3.690907061100006104e-01 1.618470549583435059e-01 3.059465587139129639e-01 -5.603192448616027832e-01 -1.969148172065615654e-03
2.580436468124389648e-01 -3.447423279285430908e-01 -3.518715798854827881e-01 4.788003265857696533e-01 1.780610084533691406e-01 4.538227319717407227e-01 -4.665712416172027588e-01 7.844235748052597046e-02
-2.281451225280761719e-01 -1.362294554710388184e-01 -7.369070649147033691e-01 -6.002591848373413086e-01 4.852897953242063522e-03 -1.838345453143119812e-02 -1.517631709575653076e-01 5.152384564280509949e-02
9.880195371806621552e-03 8.235232532024383545e-02 -4.648662209510803223e-01 -4.336760342121124268e-01 8.871995657682418823e-02 5.328637361526489258e-01 9.597388654947280884e-02 5.365808606147766113e-01
2.820909619331359863e-01 1.012909132987260818e-02 -4.284741580486297607e-01 -3.891029655933380127e-01 -5.592107772827148438e-01 2.377654016017913818e-01 7.844129949808120728e-02 4.581798613071441650e-01
-4.939369112253189087e-02 4.033077359199523926e-01 -6.158316135406494141e-01 -5.290613695979118347e-02 1.196813285350799561e-01 4.629048407077789307e-01 -2.191249281167984009e-02 4.730441868305206299e-01
2.954299747943878174e-01 -3.812847733497619629e-01 -6.497503519058227539e-01 3.831256926059722900e-01 -6.999979168176651001e-02 7.271158695220947266e-02 -4.152592718601226807e-01 -1.255188137292861938e-01
2.735020518302917480e-01 -2.589958012104034424e-01 -4.977049529552459717e-01 4.156417548656463623e-01 -7.999455183744430542e-02 6.360956430435180664e-01 3.728027269244194031e-02 -1.588804423809051514e-01
-6.947968155145645142e-02 3.641791045665740967e-01 -4.668354392051696777e-01 -2.706727087497711182e-01 -9.316662698984146118e-02 3.962210714817047119e-01 -1.694135963916778564e-01 6.139827966690063477e-01
2.178866714239120483e-01 -6.655045151710510254e-01 -3.363676667213439941e-01 4.441342949867248535e-01 -1.816847324371337891e-01 3.743706345558166504e-01 -3.124641999602317810e-02 1.584030836820602417e-01
-9.803546592593193054e-03 1.530249863862991333e-01 -3.520858585834503174e-01 -1.576451808214187622e-01 -3.429765403270721436e-01 1.529705803841352463e-02 -7.809430956840515137e-01 3.161197900772094727e-01
4.147132337093353271e-01 -5.381821393966674805e-01 -3.719407916069030762e-01 4.075415432453155518e-01 -1.926581375300884247e-02 4.578492641448974609e-01 1.117475517094135284e-02 1.543404310941696167e-01
2.340301126241683960e-01 -5.230295062065124512e-01 -5.869724750518798828e-01 3.227500915527343750e-01 -1.348226964473724365e-01 9.380070865154266357e-02 -3.975448608398437500e-01 -1.948028653860092163e-01
1.670166552066802979e-01 -6.671517491340637207e-01 -2.954679131507873535e-01 3.362033665180206299e-01 -1.713731735944747925e-01 5.431433320045471191e-01 4.367426782846450806e-02 -1.997684128582477570e-02
4.764284193515777588e-01 -2.032702118158340454e-01 -6.166321039199829102e-01 3.976018130779266357e-01 -1.028633490204811096e-01 4.043698310852050781e-01 -6.021000817418098450e-02 -1.251142919063568115e-01
3.204446434974670410e-01 -5.255714058876037598e-01 -2.447881400585174561e-01 3.751634359359741211e-01 -1.096459850668907166e-01 6.298832893371582031e-01 -5.527159571647644043e-02 9.268747270107269287e-02
-2.452166527509689331e-01 9.614057838916778564e-02 -5.951577425003051758e-01 -1.601253151893615723e-01 2.065895497798919678e-01 1.653409004211425781e-01 -1.434810757637023926e-01 6.783578991889953613e-01
-2.043687105178833008e-01 3.339910805225372314e-01 -7.907431125640869141e-01 -3.112681582570075989e-02 1.339196264743804932e-01 1.638303548097610474e-01 -6.969492882490158081e-02 4.132889509201049805e-01
-2.740390896797180176e-01 -2.613590359687805176e-01 -4.214248061180114746e-02 2.459335327148437500e-01 -6.492206454277038574e-01 4.953310787677764893e-01 -2.932142317295074463e-01 2.037643045186996460e-01
4.436886608600616455e-01 -4.591012597084045410e-01 -5.740877389907836914e-01 1.814755797386169434e-01 -2.140545547008514404e-01 2.263989448547363281e-01 -2.428925186395645142e-01 -2.716310620307922363e-01
-2.338822335004806519e-01 -1.549280434846878052e-01 -2.867336869239807129e-01 2.744007706642150879e-01 -3.189993202686309814e-01 6.162884235382080078e-01 -4.978167116641998291e-01 -1.854477673768997192e-01
4.485012888908386230e-01 1.393575221300125122e-01 -4.338413178920745850e-01 -3.301776051521301270e-01 -5.376096963882446289e-01 3.776179552078247070e-01 6.767025589942932129e-02 2.144565731287002563e-01
-2.597347497940063477e-01 1.937983483076095581e-01 -1.227220669388771057e-01 3.569305539131164551e-01 -3.577788770198822021e-01 4.918716251850128174e-01 -4.534213542938232422e-01 4.206964075565338135e-01
2.776773869991302490e-01 -4.763225317001342773e-01 -5.371643304824829102e-01 4.189146757125854492e-01 -1.895387172698974609e-01 1.888308823108673096e-01 -3.783223330974578857e-01 -1.314051896333694458e-01
-2.020326703786849976e-01 1.585507392883300781e-01 -1.846577823162078857e-01 1.061058267951011658e-01 -1.542793661355972290e-01 8.080037832260131836e-01 -4.406757354736328125e-01 -1.334923207759857178e-01
-3.641774654388427734e-01 -4.068819880485534668e-01 -1.091584861278533936e-01 -3.844107091426849365e-01 -2.709497809410095215e-01 3.197307586669921875e-01 -1.226849760860204697e-02 6.052623987197875977e-01
1.652473509311676025e-01 -2.547312527894973755e-02 -4.720614552497863770e-01 1.259854286909103394e-01 -4.206714332103729248e-01 4.547597467899322510e-01 -3.898942768573760986e-01 -4.444566965103149414e-01
3.161802291870117188e-01 3.411383032798767090e-01 -7.924917936325073242e-01 1.385891884565353394e-01 -2.623024920467287302e-04 5.030158162117004395e-02 -2.478082478046417236e-01 2.691935598850250244e-01
3.890455886721611023e-02 2.083891034126281738e-01 -6.432787775993347168e-01 3.425802886486053467e-01 -3.283984661102294922e-01 4.523629546165466309e-01 -1.230443716049194336e-01 -3.102806508541107178e-01
1.605357974767684937e-01 -1.127570718526840210e-01 2.756481245160102844e-02 6.782644987106323242e-02 -1.187681406736373901e-01 5.041742324829101562e-01 -7.433094382286071777e-01 3.678959310054779053e-01
-2.169871777296066284e-01 6.817883998155593872e-02 -7.341530323028564453e-01 -4.317402243614196777e-01 1.234175488207256421e-05 1.653272956609725952e-01 -2.869136929512023926e-01 -3.365045189857482910e-01
1.533914357423782349e-01 -2.471223175525665283e-01 -3.932319581508636475e-01 -5.881429463624954224e-02 -2.791372537612915039e-01 -1.100618839263916016e-01 -8.046535849571228027e-01 1.407566219568252563e-01
1.014235168695449829e-01 -2.286153137683868408e-01 -6.422628164291381836e-01 6.793230772018432617e-01 -9.223110228776931763e-02 1.915673762559890747e-01 -8.219549804925918579e-02 1.072666570544242859e-01
2.894039452075958252e-01 -2.869528830051422119e-01 -4.917565584182739258e-01 5.340501666069030762e-01 -8.992884308099746704e-02 3.657103180885314941e-01 -3.961084187030792236e-01 -9.020178765058517456e-02
-3.606634140014648438e-01 1.551125347614288330e-01 -7.188298106193542480e-01 -3.399777710437774658e-01 1.420167386531829834e-01 1.465136706829071045e-01 -1.032823696732521057e-01 4.015698730945587158e-01
-9.139762260019779205e-03 -3.046508729457855225e-01 -1.741958260536193848e-01 2.867751717567443848e-01 4.044744372367858887e-01 5.951476693153381348e-01 -3.545451462268829346e-01 3.886098861694335938e-01
-2.579518556594848633e-01 4.214412569999694824e-01 -5.886973738670349121e-01 -3.688842952251434326e-01 -6.461469829082489014e-02 2.560630142688751221e-01 -1.999907791614532471e-01 4.043122529983520508e-01
-3.276527822017669678e-01 8.868817985057830811e-02 -7.851514220237731934e-01 -2.505589425563812256e-01 1.395158320665359497e-01 8.381596207618713379e-02 7.833328843116760254e-02 4.158240556716918945e-01
-1.986914724111557007e-01 -9.761805087327957153e-02 -1.300302147865295410e-01 -4.005585610866546631e-01 -5.386697649955749512e-01 4.164654612541198730e-01 -5.468766093254089355e-01 -1.046641990542411804e-01
3.891108632087707520e-01 5.260825902223587036e-02 -7.086147069931030273e-01 3.798820376396179199e-01 -3.473317325115203857e-01 2.257290184497833252e-01 -1.396294981241226196e-01 -9.105408191680908203e-02
-5.625413656234741211e-01 -4.254420995712280273e-01 -1.627636849880218506e-01 -1.852874159812927246e-01 -4.862966239452362061e-01 1.386456340551376343e-01 -3.959589898586273193e-01 1.709738522768020630e-01
2.405754178762435913e-01 -5.675839781761169434e-01 -1.740408092737197876e-01 1.939101889729499817e-02 -6.536386013031005859e-01 3.222877681255340576e-01 1.306385993957519531e-01 2.027961611747741699e-01
2.561756074428558350e-01 -1.332457959651947021e-01 -5.831163525581359863e-01 3.437509536743164062e-01 -3.347368836402893066e-01 3.727567791938781738e-01 -2.853302657604217529e-01 -3.549934923648834229e-01
-2.433358877897262573e-01 -4.659321010112762451e-01 -5.303801298141479492e-01 -3.917305767536163330e-01 3.513731062412261963e-01 3.873291611671447754e-01 -7.338171452283859253e-02 -1.003347486257553101e-01
-3.330995514988899231e-02 1.981658935546875000e-01 -3.943040668964385986e-01 5.100007653236389160e-01 -5.423728227615356445e-01 4.092428088188171387e-01 -2.853994369506835938e-01 3.071512654423713684e-02
-1.093532890081405640e-01 2.817494571208953857e-01 -8.191710114479064941e-01 -3.669853806495666504e-01 -7.224083691835403442e-02 -1.631300337612628937e-02 -2.800377011299133301e-01 1.379629224538803101e-01
-3.685536086559295654e-01 1.614135652780532837e-01 -3.589916527271270752e-01 5.243837237358093262e-01 -2.119382917881011963e-01 6.025553345680236816e-01 -1.596559882164001465e-01 2.792485244572162628e-02
1.270592361688613892e-01 -6.971713304519653320e-01 -3.358582854270935059e-01 9.019065648317337036e-02 3.184606432914733887e-01 2.673408985137939453e-01 -8.924468606710433960e-02 4.427413046360015869e-01
-2.614032030105590820e-01 -3.242877125740051270e-01 -2.510637938976287842e-01 3.700039684772491455e-01 -6.785900592803955078e-01 3.938180506229400635e-01 -8.161769062280654907e-02 -6.581301987171173096e-02
3.531843721866607666e-01 -1.840486824512481689e-01 -4.553273022174835205e-01 2.001690417528152466e-01 -2.464274913072586060e-01 4.989298582077026367e-01 -3.663208782672882080e-01 -3.874890506267547607e-01
7.660055160522460938e-02 -5.245369076728820801e-01 -5.034664273262023926e-01 4.153256118297576904e-01 -2.818514220416545868e-02 2.654701173305511475e-01 -4.246138632297515869e-01 -2.036024928092956543e-01
1.777261942625045776e-01 1.440503150224685669e-01 -7.202304005622863770e-01 5.031544566154479980e-01 -1.594888567924499512e-01 2.391682118177413940e-01 -2.734373509883880615e-01 -1.355004608631134033e-01
2.024614661931991577e-01 -2.355297803878784180e-01 -8.625031262636184692e-02 -2.061778157949447632e-01 -2.620131969451904297e-01 2.634727060794830322e-01 -7.809414267539978027e-01 3.250359892845153809e-01
-3.328673243522644043e-01 -3.431726396083831787e-01 -3.060050606727600098e-01 2.241694182157516479e-01 -2.309819012880325317e-01 3.945795297622680664e-01 -5.789431929588317871e-01 -2.886520922183990479e-01
-1.103205531835556030e-01 2.311637550592422485e-01 -7.214605212211608887e-01 -2.339795082807540894e-01 1.991579979658126831e-01 2.888072133064270020e-01 4.429671913385391235e-02 4.838443100452423096e-01
-5.223562121391296387e-01 -2.277098596096038818e-01 -3.250933289527893066e-01 -3.494778275489807129e-01 -4.311934709548950195e-01 -7.089292258024215698e-02 -4.197575449943542480e-01 2.834111452102661133e-01
-3.529456257820129395e-01 -5.483217835426330566e-01 -1.813254654407501221e-01 -1.761206686496734619e-01 -5.030946731567382812e-01 7.500711083412170410e-02 -4.652800261974334717e-01 1.888370364904403687e-01
-4.252986237406730652e-02 -4.414373338222503662e-01 -2.448056638240814209e-01 3.934361040592193604e-01 -2.785870432853698730e-02 5.619028210639953613e-01 -5.170564055442810059e-01 -6.887849420309066772e-02
-1.968773156404495239e-01 1.224541012197732925e-02 -8.983105421066284180e-01 -2.072926163673400879e-01 1.542294472455978394e-01 5.978090316057205200e-02 1.600151509046554565e-01 2.412303686141967773e-01
1.253275871276855469e-01 2.336842864751815796e-01 -2.470911741256713867e-01 -4.100554287433624268e-01 -2.431030571460723877e-01 7.491409182548522949e-01 -4.641647264361381531e-02 2.793194055557250977e-01
-1.601894646883010864e-01 -1.074315235018730164e-01 -4.869858622550964355e-01 3.357205390930175781e-01 -8.062282204627990723e-02 -3.144916594028472900e-01 -4.005922675132751465e-01 5.891138911247253418e-01
-3.282602131366729736e-01 -8.474963903427124023e-02 -7.739088535308837891e-01 1.383068710565567017e-01 -4.314922094345092773e-01 -1.892933100461959839e-01 -1.308726072311401367e-01 -1.668947786092758179e-01
-3.768160641193389893e-01 -3.081628680229187012e-01 -1.498845666646957397e-01 -1.022532358765602112e-01 -1.626384854316711426e-01 2.838599383831024170e-01 -2.788376249372959137e-02 7.888720631599426270e-01
2.950466051697731018e-02 -4.077926278114318848e-01 -1.473765820264816284e-01 3.156732320785522461e-01 2.470686286687850952e-02 6.531472802162170410e-01 -5.225053429603576660e-01 -1.060264259576797485e-01
-1.343189924955368042e-01 1.573218256235122681e-01 -3.367336988449096680e-01 5.875824093818664551e-01 -3.121020197868347168e-01 5.865291953086853027e-01 -5.591291561722755432e-02 2.324115782976150513e-01
-1.693368554115295410e-01 -2.835274338722229004e-01 -2.654075920581817627e-01 1.347038298845291138e-01 8.034732937812805176e-02 9.602261334657669067e-02 -8.522959947586059570e-01 2.454920411109924316e-01
-3.068371415138244629e-01 -1.537698041647672653e-02 -8.016858696937561035e-01 3.165424764156341553e-01 -3.489856123924255371e-01 -2.209560945630073547e-02 1.611657999455928802e-02 -2.004401534795761108e-01
-2.052862346172332764e-01 -1.896711885929107666e-01 -2.460700720548629761e-01 4.527284204959869385e-01 -6.874093413352966309e-01 3.995456695556640625e-01 -1.104741916060447693e-01 1.095260679721832275e-01
-2.711487412452697754e-01 -1.892206519842147827e-01 5.483459308743476868e-02 -5.405817553400993347e-02 -5.946198701858520508e-01 5.914950966835021973e-01 -4.044703245162963867e-01 1.330769062042236328e-01
-4.103584587574005127e-01 1.285562515258789062e-01 -7.674319744110107422e-01 -3.124300539493560791e-01 7.943972945213317871e-02 3.335487544536590576e-01 -2.805195190012454987e-02 -1.008095070719718933e-01
1.784101128578186035e-01 -8.096848130226135254e-01 -1.074150726199150085e-01 -6.606197357177734375e-02 -2.213059812784194946e-01 3.238902986049652100e-01 -9.615488350391387939e-02 3.654464781284332275e-01
-8.651938289403915405e-02 -1.153605729341506958e-01 -8.935813307762145996e-01 -3.558174669742584229e-01 2.102739363908767700e-01 8.041414618492126465e-02 5.636633560061454773e-02 -1.593575440347194672e-02
-4.187507331371307373e-01 -5.335958003997802734e-01 -4.344462156295776367e-01 4.453905820846557617e-01 2.198367118835449219e-01 3.017964959144592285e-01 -2.785975672304630280e-02 1.123455911874771118e-01
-1.907968819141387939e-01 -5.246078372001647949e-01 -1.702821105718612671e-01 -2.781696021556854248e-01 -2.057034522294998169e-01 6.379912793636322021e-02 -7.208381295204162598e-01 1.265583187341690063e-01
1.992076039314270020e-01 -4.721133783459663391e-02 -3.644521236419677734e-01 -6.455157399177551270e-01 -4.690392315387725830e-01 3.807661533355712891e-01 -7.701099663972854614e-02 1.940625905990600586e-01
2.916326522827148438e-01 -2.193805873394012451e-01 -5.387893319129943848e-01 6.488745212554931641e-01 -2.461287677288055420e-01 2.412582039833068848e-01 -1.663198173046112061e-01 9.509705007076263428e-02
1.750287860631942749e-01 1.629057228565216064e-01 -5.749951601028442383e-01 -5.967599153518676758e-01 -3.065366744995117188e-01 3.661887347698211670e-01 1.018823683261871338e-01 1.328376680612564087e-01
-2.253679633140563965e-01 1.769343912601470947e-01 -6.233549118041992188e-01 -1.321106255054473877e-01 1.466847211122512817e-01 1.606827825307846069e-01 -1.291851550340652466e-01 6.692196130752563477e-01
1.054322272539138794e-01 -3.586861789226531982e-01 -1.206862553954124451e-02 -4.293195009231567383e-01 -1.754331737756729126e-01 3.399460613727569580e-01 -6.781086921691894531e-01 2.638108730316162109e-01
3.148865103721618652e-01 -8.672494441270828247e-02 -3.198814690113067627e-01 -4.431158006191253662e-01 -5.489301681518554688e-01 4.771843254566192627e-01 1.764331758022308350e-01 1.857194006443023682e-01
5.484360456466674805e-02 3.414092659950256348e-01 -2.771197259426116943e-01 -3.943299055099487305e-01 -2.350011765956878662e-01 6.271380782127380371e-01 -1.744913309812545776e-01 4.112974405288696289e-01
-1.655705124139785767e-01 -1.168793588876724243e-01 -3.415838181972503662e-01 3.623485565185546875e-01 -1.268453001976013184e-01 7.104234695434570312e-01 -4.181819260120391846e-01 -1.236217767000198364e-01
-2.063716500997543335e-01 1.233778074383735657e-01 -8.284856379032135010e-02 3.723846077919006348e-01 -3.284199833869934082e-01 5.158159732818603516e-01 -5.085335373878479004e-01 4.051201045513153076e-01
1.880164444446563721e-01 -1.838313192129135132e-01 -5.894964337348937988e-01 6.153774261474609375e-01 -5.553817749023437500e-02 3.769839107990264893e-01 -2.365632206201553345e-01 -5.913303047418594360e-02
-5.446581542491912842e-02 -2.412079870700836182e-01 3.351389616727828979e-02 3.492366895079612732e-02 -2.346655279397964478e-01 4.292618036270141602e-01 -7.722042798995971680e-01 3.176104724407196045e-01
2.506959997117519379e-02 5.987016856670379639e-02 -3.883297741413116455e-01 -5.918131470680236816e-01 -4.677199125289916992e-01 3.045876324176788330e-01 3.423554822802543640e-02 4.266573786735534668e-01
-3.519633710384368896e-01 2.295675426721572876e-01 -4.445008039474487305e-01 4.984576702117919922e-01 -2.251823246479034424e-01 5.498586893081665039e-01 -1.427485942840576172e-01 -6.285504996776580811e-02
-2.869805693626403809e-02 -2.394293695688247681e-01 -2.257099598646163940e-01 -3.064277172088623047e-01 -6.374678015708923340e-01 8.877320587635040283e-02 -6.179692149162292480e-01 2.958488650619983673e-02
-3.709916770458221436e-02 -2.762576639652252197e-01 -7.952611446380615234e-01 7.031404227018356323e-02 -3.242041468620300293e-01 -3.016164898872375488e-01 -2.382626533508300781e-01 -1.790843009948730469e-01
-2.454982846975326538e-01 -2.405778616666793823e-01 -2.658608555793762207e-01 3.331894278526306152e-01 -7.421020269393920898e-01 3.686213493347167969e-01 -4.973414912819862366e-02 -1.052864938974380493e-01
4.795763492584228516e-01 -5.052753090858459473e-01 -4.746972322463989258e-01 1.458076834678649902e-01 5.272930115461349487e-02 1.707943826913833618e-01 -4.791275858879089355e-01 -8.118993043899536133e-02
4.526940584182739258e-01 -1.074931249022483826e-01 -6.054764986038208008e-01 -2.470372021198272705e-01 1.986354440450668335e-01 2.141546159982681274e-01 1.326536536216735840e-01 5.029602646827697754e-01
-7.353248447179794312e-02 -3.475427031517028809e-01 -3.875910341739654541e-01 1.627532392740249634e-01 4.038854539394378662e-01 2.890332639217376709e-01 -2.826561406254768372e-02 6.705437302589416504e-01
-1.611380092799663544e-02 -4.130369722843170166e-01 -7.750278115272521973e-01 1.087192147970199585e-01 -2.888501882553100586e-01 -1.242701187729835510e-01 -9.931713342666625977e-02 -3.284988701343536377e-01
2.289768010377883911e-01 -1.527555882930755615e-01 -1.811561733484268188e-01 -2.573082745075225830e-01 -5.142719745635986328e-01 2.068661600351333618e-01 -6.942576169967651367e-01 1.895978748798370361e-01
2.878917455673217773e-01 -2.426059246063232422e-01 -4.988960921764373779e-01 -3.027025163173675537e-01 -4.150306582450866699e-01 -2.445625066757202148e-01 -3.704301714897155762e-01 3.852983713150024414e-01
-2.232835590839385986e-01 1.261361837387084961e-01 -8.036509752273559570e-01 -4.072527587413787842e-01 -1.809277199208736420e-02 -3.633855842053890228e-03 -1.576469391584396362e-01 3.119798600673675537e-01
-4.218495488166809082e-01 -1.576348394155502319e-01 -2.124882191419601440e-01 6.828190386295318604e-02 -3.681066930294036865e-01 1.935043185949325562e-01 6.976043432950973511e-02 7.546970248222351074e-01
-4.480163753032684326e-01 -3.724342286586761475e-01 -3.543778955936431885e-01 3.620414435863494873e-01 6.998360902070999146e-02 3.351463675498962402e-01 -5.307484865188598633e-01 -7.072280347347259521e-02
-3.708210289478302002e-01 -3.783033192157745361e-01 -2.072871178388595581e-01 1.521715968847274780e-01 -3.017655909061431885e-01 2.901096940040588379e-01 2.335629612207412720e-01 6.507505178451538086e-01
8.264703303575515747e-02 1.912571303546428680e-02 -8.909731507301330566e-01 -4.355277717113494873e-01 2.624601870775222778e-02 -8.650256693363189697e-02 -3.280881792306900024e-02 6.171086337417364120e-03
1.051001548767089844e-01 -1.641093790531158447e-01 -5.498827099800109863e-01 -5.378004312515258789e-01 3.044981062412261963e-01 5.048380494117736816e-01 -1.282533258199691772e-01 -7.995233684778213501e-02
3.933874368667602539e-01 3.804082870483398438e-01 -5.656175017356872559e-01 -1.841638088226318359e-01 -3.286601006984710693e-01 2.298163771629333496e-01 -1.799718141555786133e-01 3.917571008205413818e-01
-6.220623850822448730e-01 -1.363521069288253784e-01 -1.758091598749160767e-01 2.284989058971405029e-01 -2.978801429271697998e-01 2.866826951503753662e-01 -5.457330346107482910e-01 2.063535004854202271e-01
5.283179283142089844e-01 -6.866087019443511963e-02 -4.803973138332366943e-01 2.278919219970703125e-01 -1.388152986764907837e-01 5.898025035858154297e-01 -1.011568903923034668e-01 -2.368122190237045288e-01
1.898984760046005249e-01 7.983915507793426514e-02 -4.494691789150238037e-01 -5.190820097923278809e-01 -5.916022062301635742e-01 3.050482273101806641e-01 5.166858900338411331e-03 2.074153870344161987e-01
-3.923232853412628174e-01 -1.374243646860122681e-01 -3.135063648223876953e-01 1.304215937852859497e-01 -3.029263615608215332e-01 3.084357976913452148e-01 -6.869550347328186035e-01 -2.304272949695587158e-01
-5.242794156074523926e-01 -2.497905939817428589e-01 -1.798309236764907837e-01 -2.522619366645812988e-01 -4.254296123981475830e-01 2.705637216567993164e-01 -5.560350418090820312e-01 5.822977423667907715e-02
4.547940194606781006e-01 -3.891873955726623535e-01 -6.060321927070617676e-01 -8.821751177310943604e-02 -4.413122534751892090e-01 -2.111977636814117432e-01 -1.614290326833724976e-01 3.489984571933746338e-02
-1.043693646788597107e-01 -1.039104610681533813e-01 -7.951027750968933105e-01 5.250754356384277344e-01 1.269867364317178726e-02 2.020325958728790283e-01 8.427719585597515106e-03 -1.713701933622360229e-01
-2.508372366428375244e-01 -1.152609959244728088e-01 -5.896880626678466797e-01 -6.167321205139160156e-01 1.221923753619194031e-01 4.110011160373687744e-01 -9.905458986759185791e-02 -4.517086595296859741e-02
3.933994472026824951e-01 -2.601672708988189697e-01 -1.925421655178070068e-01 -5.237485766410827637e-01 -2.776723504066467285e-01 4.997399151325225830e-01 3.808746859431266785e-02 3.713114559650421143e-01
-3.640701174736022949e-01 -5.880424380302429199e-01 -3.821970820426940918e-01 -1.268731504678726196e-01 -2.685638964176177979e-01 2.900646626949310303e-01 3.759745955467224121e-01 2.487302422523498535e-01
6.099110841751098633e-01 -2.932348251342773438e-01 -3.303019106388092041e-01 -2.065622657537460327e-01 -2.947733104228973389e-01 4.999267309904098511e-02 -4.388050138950347900e-01 3.291110992431640625e-01
-2.263217419385910034e-01 -2.028864026069641113e-01 -8.351616263389587402e-01 -2.848059535026550293e-01 3.265382349491119385e-01 3.583681583404541016e-02 5.265730246901512146e-02 1.353592425584793091e-01
-2.638049125671386719e-01 1.479600518941879272e-01 -2.989194393157958984e-01 1.811070889234542847e-01 -5.491471290588378906e-01 3.208349645137786865e-01 -6.170594096183776855e-01 3.319942951202392578e-02
1.214141026139259338e-01 -2.374507486820220947e-01 -8.575680851936340332e-02 2.830884158611297607e-01 -1.979818195104598999e-01 3.313071131706237793e-01 -7.319765686988830566e-01 3.957670927047729492e-01
3.683068156242370605e-01 -4.604216665029525757e-03 -4.380089342594146729e-01 -1.170979291200637817e-01 -5.366323590278625488e-01 6.667966395616531372e-02 -5.549262166023254395e-01 2.416641712188720703e-01
1.732423156499862671e-01 -4.075250327587127686e-01 -1.782951951026916504e-01 5.399271249771118164e-01 -2.248088866472244263e-01 5.448487997055053711e-01 -3.216521739959716797e-01 1.724542528390884399e-01
1.953158155083656311e-02 -1.597378402948379517e-01 -2.533518671989440918e-01 4.954969882965087891e-01 1.936200857162475586e-01 6.519405245780944824e-01 -4.451333582401275635e-01 6.114772334694862366e-02
-5.013456344604492188e-01 -3.392237126827239990e-01 -4.130869209766387939e-01 3.609557747840881348e-01 -7.097796350717544556e-02 3.810007870197296143e-01 -3.585545420646667480e-01 -2.321402430534362793e-01
5.994716882705688477e-01 9.895068407058715820e-02 -5.151802897453308105e-01 -3.276619017124176025e-01 -2.424336671829223633e-01 3.211104273796081543e-01 -6.849009543657302856e-02 3.024773001670837402e-01
-4.333314001560211182e-01 -3.156925737857818604e-01 -3.076160550117492676e-01 2.840823531150817871e-01 5.600136891007423401e-02 7.223159670829772949e-01 3.997248422820121050e-04 -1.111538186669349670e-01
5.277000069618225098e-01 9.995827078819274902e-02 -5.020437240600585938e-01 -3.861091732978820801e-01 -2.639974355697631836e-01 2.719753980636596680e-01 -1.178307458758354187e-01 3.909777402877807617e-01
-1.883479207754135132e-01 -8.296345919370651245e-02 -1.762047559022903442e-01 6.365598738193511963e-02 -2.779245674610137939e-01 8.021532297134399414e-01 -3.584198653697967529e-01 -2.708973884582519531e-01
2.190514653921127319e-01 -4.024122059345245361e-01 -3.686309754848480225e-01 4.742651060223579407e-02 2.754592299461364746e-01 4.393466413021087646e-01 1.674830168485641479e-01 5.958096385002136230e-01
-4.071791470050811768e-01 -3.541699647903442383e-01 -1.361364275217056274e-01 1.572947204113006592e-01 -1.772098392248153687e-01 3.372098803520202637e-01 1.055718287825584412e-01 7.136068940162658691e-01
-2.161760032176971436e-01 2.136420160531997681e-01 -7.875647544860839844e-01 -2.912467122077941895e-01 1.269446611404418945e-01 3.740179538726806641e-01 2.069311439990997314e-01 6.096878647804260254e-02
-4.404305219650268555e-01 2.450782507658004761e-01 -3.309768140316009521e-01 2.550998330116271973e-01 -4.744552373886108398e-01 4.237486720085144043e-01 -3.811253309249877930e-01 -1.463176906108856201e-01
5.363693088293075562e-02 1.264497190713882446e-01 -6.989910006523132324e-01 5.932759046554565430e-01 -1.188314110040664673e-01 3.462892770767211914e-01 -4.784177243709564209e-02 -6.513855606317520142e-02
1.030452735722064972e-02 2.154063582420349121e-01 -5.040174722671508789e-01 5.488742589950561523e-01 -4.445156157016754150e-01 4.001586437225341797e-01 -1.618459671735763550e-01 1.195083782076835632e-01
-1.469027400016784668e-01 -4.309832751750946045e-01 -4.560460150241851807e-01 6.326258182525634766e-02 5.237892270088195801e-01 1.381454169750213623e-01 -1.573747843503952026e-01 5.123346447944641113e-01
3.414610624313354492e-01 -1.130287945270538330e-01 -5.386278629302978516e-01 3.721491619944572449e-02 4.137491285800933838e-01 4.092361032962799072e-01 2.057655453681945801e-01 4.451089501380920410e-01
1.922440081834793091e-01 -4.740133285522460938e-01 -3.722702264785766602e-01 4.854297339916229248e-01 -1.788394749164581299e-01 5.685198903083801270e-01 8.280900120735168457e-02 4.550376906991004944e-02
2.552199959754943848e-01 -6.762864589691162109e-01 -1.385200470685958862e-01 1.043317764997482300e-01 -5.153350234031677246e-01 3.565761744976043701e-01 -6.872373074293136597e-02 2.235771864652633667e-01
-4.172670543193817139e-01 2.942230105400085449e-01 -6.524525880813598633e-01 -2.748909294605255127e-01 6.443667411804199219e-02 2.860700786113739014e-01 -9.279739856719970703e-02 3.787640035152435303e-01
-4.684687256813049316e-01 -3.010600209236145020e-01 -1.947063058614730835e-01 -1.219069212675094604e-01 -2.960588932037353516e-01 2.889011800289154053e-01 9.159818291664123535e-02 6.764784455299377441e-01
-2.887084484100341797e-01 3.273079991340637207e-01 -5.965773463249206543e-01 -2.394051551818847656e-01 -1.198045164346694946e-02 2.706091701984405518e-01 -1.564550995826721191e-01 5.463026165962219238e-01
2.489411383867263794e-01 2.467458546161651611e-01 -4.192875921726226807e-01 -2.949592471122741699e-01 -3.318117856979370117e-01 3.465975522994995117e-01 -1.834286004304885864e-01 5.920025706291198730e-01
5.916500464081764221e-02 -8.049530982971191406e-01 -1.670142561197280884e-01 -5.211913213133811951e-02 -3.768884241580963135e-01 1.763186305761337280e-01 -1.080813333392143250e-01 3.648632466793060303e-01
-6.868004798889160156e-03 -2.149386107921600342e-01 -4.668979346752166748e-01 3.021097183227539062e-01 3.946369588375091553e-01 1.918017119169235229e-01 -2.287809103727340698e-01 6.321576237678527832e-01
1.332827508449554443e-01 -3.414433598518371582e-01 -3.095977008342742920e-01 5.075817182660102844e-02 2.280166149139404297e-01 4.662238359451293945e-01 2.111947983503341675e-01 6.732499599456787109e-01
-2.484533935785293579e-01 -6.635744869709014893e-02 3.339251875877380371e-02 -7.699837535619735718e-02 -3.243996202945709229e-01 6.575086116790771484e-01 -5.991588830947875977e-01 1.740110814571380615e-01
2.006674855947494507e-01 -1.926484853029251099e-01 -1.306444108486175537e-01 -2.977676391601562500e-01 -4.248414039611816406e-01 1.992998868227005005e-01 -6.874724030494689941e-01 3.522166311740875244e-01
2.483608126640319824e-01 -4.620435833930969238e-01 -5.290846824645996094e-01 1.404351741075515747e-01 -2.986354529857635498e-01 -9.525910764932632446e-02 -5.549139380455017090e-01 -1.378155797719955444e-01
-6.250537633895874023e-01 -1.383736133575439453e-01 -1.515844166278839111e-01 1.998412162065505981e-01 -3.035627603530883789e-01 2.643328607082366943e-01 -5.592925548553466797e-01 2.289451211690902710e-01
-4.048649966716766357e-01 -4.323729276657104492e-01 -5.190562605857849121e-01 -2.142191529273986816e-01 -2.526825964450836182e-01 1.750986129045486450e-01 4.180264770984649658e-01 2.541157305240631104e-01
-5.785428360104560852e-02 -4.282881021499633789e-01 -4.500714242458343506e-01 -7.972551882266998291e-02 -3.533113896846771240e-01 3.491398394107818604e-01 5.175448060035705566e-01 2.995357513427734375e-01
-6.646867096424102783e-02 -3.885071575641632080e-01 -7.451748847961425781e-01 1.766861975193023682e-01 -3.781577646732330322e-01 -1.367199867963790894e-01 -1.444791853427886963e-01 -2.749016582965850830e-01
-3.793691396713256836e-01 -6.808146089315414429e-02 -6.105160117149353027e-01 -5.629977583885192871e-01 2.070416323840618134e-02 3.133839666843414307e-01 -1.575393229722976685e-01 -1.956804841756820679e-01
1.851165741682052612e-01 3.275158405303955078e-01 -4.451449215412139893e-01 -1.640704721212387085e-01 -4.102502390742301941e-02 5.171973705291748047e-01 -7.807559520006179810e-02 5.984313488006591797e-01
-2.784631252288818359e-01 1.991506069898605347e-01 -8.297426104545593262e-01 -1.966864466667175293e-01 5.761210620403289795e-02 1.898783072829246521e-02 -3.162333369255065918e-02 3.885349929332733154e-01
2.614943981170654297e-01 -1.414437592029571533e-01 -4.399606585502624512e-01 2.162943929433822632e-01 4.728569090366363525e-01 4.615528285503387451e-01 4.099223017692565918e-02 4.826600253582000732e-01
3.848188221454620361e-01 -3.634023964405059814e-01 -5.793395042419433594e-01 1.221284866333007812e-01 -1.880169808864593506e-01 3.017129898071289062e-01 -3.357859849929809570e-01 -3.607912659645080566e-01
6.812753528356552124e-02 6.383243203163146973e-02 -6.053033471107482910e-01 -3.597525954246520996e-01 3.384009599685668945e-01 5.958780050277709961e-01 1.569429039955139160e-01 3.539765626192092896e-02
-6.356744468212127686e-02 2.520332634449005127e-01 -5.546181201934814453e-01 -3.742817044258117676e-01 7.734934240579605103e-02 5.927064418792724609e-01 1.211966648697853088e-01 3.358239829540252686e-01
-7.238319516181945801e-02 -2.211097031831741333e-01 -6.552814245223999023e-01 -5.369639992713928223e-01 3.605024516582489014e-02 -1.382188051939010620e-01 -4.336770772933959961e-01 -1.402393579483032227e-01
1.430173516273498535e-01 -3.338322043418884277e-01 -2.346532344818115234e-01 2.647389471530914307e-01 3.230699598789215088e-01 4.441412687301635742e-01 -2.335821986198425293e-01 6.218978166580200195e-01
-1.299460530281066895e-01 -1.768341660499572754e-01 -6.058722138404846191e-01 7.009221613407135010e-02 4.989793002605438232e-01 3.186452984809875488e-01 1.090663373470306396e-01 4.663036465644836426e-01
4.232863783836364746e-01 -2.100235372781753540e-01 -3.356887772679328918e-02 -3.552190065383911133e-01 -2.212398797273635864e-01 5.003620982170104980e-01 -5.351685285568237305e-01 2.523819506168365479e-01
-3.160710632801055908e-01 -4.479665756225585938e-01 -4.193464815616607666e-01 2.058188468217849731e-01 4.247707426548004150e-01 2.710485160350799561e-01 -7.485316693782806396e-02 4.708627760410308838e-01
-1.929683834314346313e-01 -1.219097003340721130e-01 -5.259286984801292419e-02 2.827103435993194580e-01 -4.224689900875091553e-01 5.336609482765197754e-01 -6.084961891174316406e-01 1.779562681913375854e-01
4.463521018624305725e-02 -1.607333570718765259e-01 -5.372247099876403809e-01 -5.425391197204589844e-01 2.572870552539825439e-01 5.337841510772705078e-01 -1.733096539974212646e-01 -8.975103497505187988e-02
4.203402251005172729e-02 -7.637206465005874634e-02 -4.512488096952438354e-02 3.406329154968261719e-01 -2.012585252523422241e-01 4.359405636787414551e-01 -6.462527513504028320e-01 4.755435585975646973e-01
2.600920796394348145e-01 -1.537597775459289551e-01 -4.683490693569183350e-01 4.651269409805536270e-03 4.716936647891998291e-01 5.145224928855895996e-01 1.197621971368789673e-01 4.333198368549346924e-01
2.892960906028747559e-01 -6.876058131456375122e-02 -4.185491204261779785e-01 2.688199877738952637e-01 4.889930188655853271e-01 5.146928429603576660e-01 -4.599427059292793274e-02 3.974845111370086670e-01
-3.352958559989929199e-01 1.198788136243820190e-01 -8.132868409156799316e-01 -1.967137455940246582e-01 2.360120862722396851e-01 3.047433197498321533e-01 1.449852436780929565e-01 5.901594087481498718e-02
5.236582756042480469e-01 7.265556603670120239e-02 -5.789043307304382324e-01 7.517459243535995483e-02 -4.791938066482543945e-01 2.491216957569122314e-01 -2.051319777965545654e-01 -2.143696099519729614e-01
-4.006423354148864746e-01 -7.887613773345947266e-02 -1.627064347267150879e-01 -2.220332249999046326e-02 -3.742046058177947998e-01 3.122545778751373291e-01 1.103449463844299316e-01 7.460496425628662109e-01
-3.834095001220703125e-01 -4.270738661289215088e-01 -3.152718842029571533e-01 3.070410192012786865e-01 1.832170635461807251e-01 1.978887319564819336e-01 -6.320931911468505859e-01 6.829545646905899048e-02
-5.158637464046478271e-02 2.796874642372131348e-01 -8.292044997215270996e-01 -2.371968924999237061e-01 2.863266132771968842e-02 3.350787982344627380e-02 -5.173240229487419128e-02 4.131011962890625000e-01
2.821824699640274048e-02 -1.493515819311141968e-01 4.920240119099617004e-02 1.933334022760391235e-01 -3.393132984638214111e-01 5.720398426055908203e-01 -6.368879079818725586e-01 2.985128164291381836e-01
1.781952828168869019e-01 1.670583784580230713e-01 -8.473705053329467773e-01 -4.550575613975524902e-01 -4.698576778173446655e-02 1.077886298298835754e-01 3.385377675294876099e-02 -1.586231030523777008e-02
-3.696981370449066162e-01 -3.558569550514221191e-01 -1.807580739259719849e-01 3.425354836508631706e-03 -9.052728116512298584e-02 4.024407267570495605e-01 1.420690119266510010e-01 7.167052626609802246e-01
-1.791445016860961914e-01 -2.637174129486083984e-01 -7.169412374496459961e-01 -5.708711147308349609e-01 9.906604886054992676e-02 2.004034817218780518e-01 -1.672244630753993988e-03 -9.210617840290069580e-02
-1.439094394445419312e-01 -4.523564279079437256e-01 -9.810195118188858032e-02 2.383879572153091431e-01 -1.028336584568023682e-01 5.688491463661193848e-01 -6.034854054450988770e-01 -9.925882518291473389e-02
-2.950644791126251221e-01 -1.005192101001739502e-01 -4.606537818908691406e-01 5.657937526702880859e-01 -2.930723428726196289e-01 4.868432879447937012e-01 -2.064152657985687256e-01 -7.066364586353302002e-02
2.192488461732864380e-01 -7.425411343574523926e-01 -1.799988895654678345e-01 -1.789818704128265381e-01 -3.920572102069854736e-01 1.877247542142868042e-01 -1.852843016386032104e-01 3.359296619892120361e-01
1.835641078650951385e-02 1.137441918253898621e-01 -8.594419956207275391e-01 -2.086877822875976562e-01 1.846835315227508545e-01 -2.045467309653759003e-02 -3.422056324779987335e-04 4.123199880123138428e-01
-2.602353990077972412e-01 -3.153975009918212891e-01 -1.692725270986557007e-01 2.831796109676361084e-01 -3.745332062244415283e-01 5.345733165740966797e-01 -5.114841461181640625e-01 -1.905211806297302246e-01
1.957776248455047607e-01 9.791396558284759521e-02 -5.321403145790100098e-01 2.564260661602020264e-01 -2.800025045871734619e-01 6.307148337364196777e-01 -7.033048197627067566e-03 -3.562363982200622559e-01
6.587779521942138672e-02 -7.527665495872497559e-01 -2.226271778345108032e-01 1.925997734069824219e-01 -2.381893545389175415e-01 3.791044950485229492e-01 -3.362290561199188232e-01 -1.698261201381683350e-01
8.128271996974945068e-02 -3.642449378967285156e-01 -7.438862323760986328e-01 1.001109331846237183e-01 -3.113323450088500977e-01 -1.654434204101562500e-01 -3.116486668586730957e-01 -2.755098044872283936e-01
2.974338233470916748e-01 -1.916070878505706787e-01 -1.962170302867889404e-01 -5.548653006553649902e-01 -8.884168416261672974e-02 6.575541496276855469e-01 6.725845485925674438e-02 2.892220318317413330e-01
2.728957831859588623e-01 -9.584999084472656250e-02 -5.176339745521545410e-01 9.521357715129852295e-02 -4.949493408203125000e-01 4.272444844245910645e-01 -1.846415698528289795e-01 -4.215744137763977051e-01
3.420450985431671143e-01 -3.508587777614593506e-01 -4.682823717594146729e-01 -3.017559275031089783e-02 2.630512416362762451e-01 2.701516151428222656e-01 1.495127677917480469e-01 6.125132441520690918e-01
5.697139501571655273e-01 -9.158829599618911743e-02 -6.279477477073669434e-01 -2.436551898717880249e-01 -1.077029630541801453e-01 1.347266696393489838e-02 2.832382544875144958e-02 4.480710625648498535e-01
-2.925145328044891357e-01 -1.118158847093582153e-01 7.971429079771041870e-02 -1.678941100835800171e-01 -4.387553334236145020e-01 6.465256810188293457e-01 -4.774227440357208252e-01 1.701633036136627197e-01
1.360181570053100586e-01 1.888872981071472168e-01 -1.856717765331268311e-01 -4.661415517330169678e-01 -3.565275967121124268e-01 6.916002631187438965e-01 -9.593170881271362305e-02 2.818387448787689209e-01
-3.847416937351226807e-01 -1.443519592285156250e-01 -7.880591154098510742e-01 -3.442046344280242920e-01 1.995978057384490967e-01 1.011424362659454346e-01 1.378550529479980469e-01 1.501639634370803833e-01
2.483254969120025635e-01 -6.202558875083923340e-01 -1.580528467893600464e-01 -1.250188052654266357e-02 -2.613284066319465637e-02 4.993668794631958008e-01 -4.591889213770627975e-03 5.276445150375366211e-01
-2.647367715835571289e-01 -8.545841090381145477e-03 -1.409165859222412109e-01 2.166006863117218018e-01 -3.588520288467407227e-01 5.554577708244323730e-01 -5.933978557586669922e-01 2.713652551174163818e-01
1.927869915962219238e-01 -7.932417988777160645e-01 -3.022172451019287109e-01 2.358079999685287476e-01 -1.645152568817138672e-01 3.863735496997833252e-01 4.045163094997406006e-02 9.313307702541351318e-02
6.060201302170753479e-02 -2.630480565130710602e-02 -1.812211722135543823e-01 4.947527348995208740e-01 -4.662188291549682617e-01 6.574199199676513672e-01 -4.253078252077102661e-02 2.581554055213928223e-01
4.764616116881370544e-02 -3.846396505832672119e-01 -6.449183821678161621e-02 4.012215733528137207e-01 -2.142271548509597778e-01 5.868073105812072754e-01 -4.996964037418365479e-01 2.114512026309967041e-01
-1.729996800422668457e-01 1.560786515474319458e-01 -7.673183679580688477e-01 -1.750073581933975220e-01 3.066475987434387207e-01 2.203927636146545410e-01 9.622530080378055573e-03 4.284941852092742920e-01
-1.449055969715118408e-01 4.365195930004119873e-01 -5.747115612030029297e-01 -2.504476606845855713e-01 -1.482816487550735474e-01 2.576204538345336914e-01 -2.020111232995986938e-01 5.160149335861206055e-01
3.312255442142486572e-01 -1.384112387895584106e-01 -2.772392332553863525e-01 -1.651280373334884644e-01 -6.295852065086364746e-01 5.885379388928413391e-02 -5.840594172477722168e-01 1.613586544990539551e-01
5.495660379528999329e-02 9.900700300931930542e-02 -2.630170881748199463e-01 -5.026065707206726074e-01 -1.645835787057876587e-01 7.286388278007507324e-01 5.376083776354789734e-02 3.232544362545013428e-01
-4.930355250835418701e-01 6.794806569814682007e-03 -1.746227294206619263e-01 -3.760234117507934570e-01 -1.891528964042663574e-01 2.767669558525085449e-01 -6.190972924232482910e-01 2.988690137863159180e-01
-6.081362962722778320e-01 -2.839766144752502441e-01 -1.150923743844032288e-01 2.100981771945953369e-01 -3.064441978931427002e-01 3.279505372047424316e-01 -5.082110762596130371e-01 1.800058186054229736e-01
-3.930401504039764404e-01 -1.168661415576934814e-01 -1.268816832453012466e-02 -2.138567417860031128e-01 -4.352258741855621338e-01 5.923171639442443848e-01 -4.677205979824066162e-01 1.641412973403930664e-01
1.672901362180709839e-01 -3.381293416023254395e-01 -2.437932044267654419e-01 2.883163988590240479e-01 3.476120531558990479e-01 4.007257521152496338e-01 -3.087547123432159424e-01 5.817013382911682129e-01
3.824002444744110107e-01 -3.408254981040954590e-01 -3.275599777698516846e-01 -1.652938574552536011e-01 -6.665315628051757812e-01 1.598914563655853271e-01 1.459578275680541992e-01 3.344504535198211670e-01
-1.369844377040863037e-01 1.795529872179031372e-01 -3.849554359912872314e-01 -4.661422371864318848e-01 -1.804060637950897217e-01 5.882871747016906738e-01 1.240819841623306274e-01 4.353071451187133789e-01
9.390287846326828003e-02 -2.259844839572906494e-01 -5.935781821608543396e-02 9.773975610733032227e-02 7.459108531475067139e-02 8.310449719429016113e-01 -4.750872850418090820e-01 -7.161884754896163940e-02
-4.565438926219940186e-01 -8.079250901937484741e-02 -8.030515909194946289e-01 -2.984766662120819092e-01 1.488205343484878540e-01 1.222079545259475708e-01 9.626861661672592163e-02 6.863202899694442749e-02
-3.119710981845855713e-01 -2.251083850860595703e-01 -2.896590828895568848e-01 2.445774078369140625e-01 8.317557722330093384e-02 8.239752054214477539e-01 -1.271837018430233002e-02 -1.492135375738143921e-01
-3.941894173622131348e-01 3.551402688026428223e-01 -3.585031628608703613e-01 4.879446923732757568e-01 -2.008986324071884155e-01 4.660002291202545166e-01 -9.956870973110198975e-02 2.905945777893066406e-01
5.618902295827865601e-02 1.820130050182342529e-01 -7.587571740150451660e-01 2.943333089351654053e-01 -4.409644603729248047e-01 2.118410766124725342e-01 4.019838944077491760e-02 -2.458195537328720093e-01
1.017976179718971252e-01 -1.391372680664062500e-01 -7.916690707206726074e-01 1.508270651102066040e-01 -4.239342510700225830e-01 -2.843892276287078857e-01 -2.311092168092727661e-01 -8.234324306249618530e-02
1.997411698102951050e-01 -7.265909910202026367e-01 -1.162255033850669861e-01 6.948363780975341797e-02 -4.289185702800750732e-01 4.708434641361236572e-01 -4.742865264415740967e-02 7.693095505237579346e-02
4.763552919030189514e-02 -4.267840087413787842e-02 -4.573321044445037842e-01 3.125377893447875977e-01 -5.562669634819030762e-01 4.806252717971801758e-01 -1.448227316141128540e-01 -3.573090732097625732e-01
-6.342617869377136230e-01 -2.522134780883789062e-01 -1.326214373111724854e-01 -2.070855051279067993e-01 -3.383722603321075439e-01 2.357096225023269653e-01 -4.973378181457519531e-01 2.371238768100738525e-01
2.941144406795501709e-01 1.681668162345886230e-01 -4.599211513996124268e-01 -1.492222845554351807e-01 -4.609736502170562744e-01 -7.190528512001037598e-02 -3.409262001514434814e-01 5.634930133819580078e-01
6.495163589715957642e-02 -3.528226017951965332e-01 3.996464610099792480e-02 -2.234711050987243652e-01 -1.518165618181228638e-01 3.586185276508331299e-01 -7.192063331604003906e-01 3.883911669254302979e-01
-1.927168518304824829e-01 2.108693867921829224e-01 -4.568943679332733154e-01 -3.701833784580230713e-01 3.652158007025718689e-02 7.165151834487915039e-01 2.134512960910797119e-01 1.109803244471549988e-01
-1.243511885404586792e-01 -9.227576851844787598e-02 -5.679145455360412598e-01 -6.161347031593322754e-01 1.545829921960830688e-01 4.802966713905334473e-01 -1.222607865929603577e-01 -6.591352075338363647e-02
-5.059531927108764648e-01 -2.788961231708526611e-01 -4.306494295597076416e-01 -1.294858604669570923e-01 -3.521278500556945801e-01 -2.570141851902008057e-01 -3.748298287391662598e-01 3.653152585029602051e-01
-3.541860878467559814e-01 -4.919000267982482910e-01 -1.887106001377105713e-01 2.748423218727111816e-01 -1.066668927669525146e-01 2.147964239120483398e-01 -6.753978133201599121e-01 8.808668702840805054e-02
-3.771798610687255859e-01 -2.539349198341369629e-01 -6.817622780799865723e-01 1.034749001264572144e-01 -5.151391029357910156e-01 -1.010214984416961670e-01 -1.484296657145023346e-02 -2.048209011554718018e-01
-3.287678956985473633e-01 -3.457221388816833496e-01 -4.600692987442016602e-01 5.413698554039001465e-01 1.800909340381622314e-01 4.735596179962158203e-01 -6.428056955337524414e-02 8.257971704006195068e-02
-5.334924533963203430e-02 3.317102789878845215e-01 -5.016125440597534180e-01 -2.356012761592864990e-01 1.676884740591049194e-01 6.129932403564453125e-01 -1.273719687014818192e-02 4.194718897342681885e-01
1.063148006796836853e-01 5.605123192071914673e-02 -3.550614118576049805e-01 -1.934998929500579834e-01 -4.486927390098571777e-01 -4.166893288493156433e-02 -7.353659868240356445e-01 2.796783745288848877e-01
-4.057571887969970703e-01 -3.462606072425842285e-01 -2.483539581298828125e-01 -6.620022654533386230e-02 1.506874263286590576e-01 2.361994981765747070e-01 -1.718696393072605133e-02 7.553875446319580078e-01
-3.201348781585693359e-01 -3.147030770778656006e-01 -1.416707336902618408e-01 3.675330281257629395e-01 1.899162232875823975e-01 3.693116009235382080e-01 -5.749980211257934570e-01 3.744899034500122070e-01
1.679076254367828369e-01 -1.142343431711196899e-01 -9.717115014791488647e-02 2.984958291053771973e-01 -6.051499843597412109e-01 6.533951163291931152e-01 -2.589451968669891357e-01 -5.586661864072084427e-03
1.194811537861824036e-01 -1.821856051683425903e-01 -5.239228010177612305e-01 -5.594908595085144043e-01 2.985250651836395264e-01 4.932883381843566895e-01 -1.709720790386199951e-01 -5.766796693205833435e-02
-4.472900629043579102e-01 3.236403763294219971e-01 -5.937924981117248535e-01 -2.935185730457305908e-01 -3.282339125871658325e-02 2.079839855432510376e-01 -2.290897816419601440e-01 3.995359241962432861e-01
-4.971424341201782227e-01 -2.911029160022735596e-01 -3.068412840366363525e-01 3.653456643223762512e-02 -2.702337503433227539e-01 2.492262721061706543e-01 2.643073797225952148e-01 6.063197851181030273e-01
-5.263688564300537109e-01 -3.986685350537300110e-02 -2.311296164989471436e-01 -2.445295006036758423e-01 -4.105655252933502197e-01 5.452303215861320496e-02 -5.313624143600463867e-01 3.927442431449890137e-01
1.707729399204254150e-01 -1.463289856910705566e-01 -3.196996152400970459e-01 -3.421081006526947021e-01 -5.328359007835388184e-01 2.318136021494865417e-02 -6.570904254913330078e-01 1.181496083736419678e-01
2.644296586513519287e-01 -3.892911374568939209e-01 -4.115583300590515137e-01 2.729798853397369385e-01 2.053750157356262207e-01 2.676889598369598389e-01 -6.431881785392761230e-01 -8.428362011909484863e-02
-3.126503825187683105e-01 -2.817786671221256256e-02 -2.967784404754638672e-01 -1.986146122217178345e-01 -3.364877402782440186e-01 6.009571254253387451e-02 -5.318999886512756348e-01 6.117003560066223145e-01
-3.659098446369171143e-01 -4.632794857025146484e-01 -4.981670379638671875e-01 -2.598463892936706543e-01 -1.427441388368606567e-01 2.493804991245269775e-01 4.025159776210784912e-01 3.020032644271850586e-01
-5.373859405517578125e-01 -4.264285266399383545e-01 -4.104059040546417236e-01 3.897618353366851807e-01 2.115336060523986816e-01 3.004555106163024902e-01 -2.713226079940795898e-01 -1.979861781001091003e-02
-3.037132918834686279e-01 1.400398761034011841e-01 -2.299384176731109619e-01 3.936351239681243896e-01 -2.870841920375823975e-01 3.269731402397155762e-01 -6.774300336837768555e-01 1.791272610425949097e-01
-3.642700612545013428e-01 -4.984841346740722656e-01 -3.455371558666229248e-01 -1.128433048725128174e-01 -2.644499838352203369e-01 3.133003115653991699e-01 4.134533405303955078e-01 3.842614293098449707e-01
-4.657092988491058350e-01 -4.321881532669067383e-01 -3.462856411933898926e-01 3.206761777400970459e-01 1.234629824757575989e-01 4.387158155441284180e-01 -3.783972263336181641e-01 -1.506054699420928955e-01
1.845978945493698120e-01 -4.439705908298492432e-01 5.428156256675720215e-02 -8.478637784719467163e-02 -4.213244020938873291e-01 3.569277822971343994e-01 -5.465096831321716309e-01 3.938198685646057129e-01
5.263816118240356445e-01 -9.946685284376144409e-02 -3.450826108455657959e-01 -1.623328477144241333e-01 1.680214107036590576e-01 5.685213804244995117e-01 8.092337101697921753e-02 4.578191936016082764e-01
-2.449966520071029663e-01 -5.954410433769226074e-01 -1.571390330791473389e-01 -4.794520437717437744e-01 -1.961130946874618530e-01 1.697027385234832764e-01 -4.996161162853240967e-01 1.182547360658645630e-01
1.244825050234794617e-01 -7.005408406257629395e-01 -2.982415854930877686e-01 2.830825932323932648e-02 -2.943921089172363281e-01 5.304574966430664062e-01 -8.621601015329360962e-02 -1.688554584980010986e-01
2.300603985786437988e-01 -2.488620281219482422e-01 -3.775428831577301025e-01 3.907832205295562744e-01 -5.953681468963623047e-01 2.320532053709030151e-01 -4.225071668624877930e-01 5.536796152591705322e-02
-1.620115786790847778e-01 -7.810037732124328613e-01 -2.393991649150848389e-01 3.912059962749481201e-01 -1.210761144757270813e-01 3.084116280078887939e-01 -1.717064380645751953e-01 1.190431639552116394e-01
-1.722679734230041504e-01 -1.493852287530899048e-01 -5.661497712135314941e-01 2.414425164461135864e-01 -1.650778800249099731e-01 -3.817009627819061279e-01 -3.705623149871826172e-01 5.088467001914978027e-01
-1.854520291090011597e-01 4.833832681179046631e-01 -3.150022625923156738e-01 2.609718143939971924e-01 -3.617468774318695068e-01 3.646108508110046387e-01 -5.009496808052062988e-01 2.233001291751861572e-01
1.153175532817840576e-01 -3.618883788585662842e-01 -1.696507036685943604e-01 -3.294439315795898438e-01 -4.053241908550262451e-01 3.967090547084808350e-01 -6.295742392539978027e-01 1.986132375895977020e-02
-2.077044220641255379e-03 -1.878448873758316040e-01 -6.027886867523193359e-01 -5.751745104789733887e-01 2.271302640438079834e-01 4.550144076347351074e-01 -7.776267081499099731e-02 -7.652890682220458984e-02
-3.885161578655242920e-01 -1.259324699640274048e-01 -2.348694950342178345e-01 -3.661069273948669434e-01 -4.553711712360382080e-01 2.028883695602416992e-01 3.133808448910713196e-02 6.280841231346130371e-01
-1.722839325666427612e-01 -3.353558480739593506e-01 -5.493356585502624512e-01 -5.753951668739318848e-01 2.891644649207592010e-02 2.784843444824218750e-01 -2.136414945125579834e-01 -3.177628219127655029e-01
-5.243058204650878906e-01 -1.559380888938903809e-01 -1.970778405666351318e-01 -3.454009890556335449e-01 -5.679250359535217285e-01 3.128593564033508301e-01 -2.073750346899032593e-01 2.814621627330780029e-01
-1.457979381084442139e-01 -5.548009872436523438e-01 -4.216210842132568359e-01 -2.263454049825668335e-01 -3.375814259052276611e-01 2.594751417636871338e-01 4.445044994354248047e-01 2.511363029479980469e-01
3.123314976692199707e-01 -2.777150869369506836e-01 -1.391576379537582397e-01 -3.636677861213684082e-01 -4.227935373783111572e-01 2.405826151371002197e-01 -5.944359302520751953e-01 2.893369197845458984e-01
-2.157788127660751343e-01 4.079287350177764893e-01 -6.166679859161376953e-01 -1.500556617975234985e-01 -5.386772006750106812e-02 2.833758294582366943e-01 -9.690421074628829956e-02 5.400401949882507324e-01
-1.499600522220134735e-02 -4.554982483386993408e-01 -2.456893175840377808e-01 2.956641912460327148e-01 -5.981426835060119629e-01 4.756095409393310547e-01 -1.385147869586944580e-01 -2.033476382493972778e-01
-3.647089600563049316e-01 -1.292710602283477783e-01 5.563803762197494507e-02 -2.640067040920257568e-01 -4.030375778675079346e-01 5.420926809310913086e-01 -4.979012310504913330e-01 2.706874012947082520e-01
-4.058926403522491455e-01 -5.328962206840515137e-01 -1.379695087671279907e-01 -2.576549947261810303e-01 -2.337403595447540283e-01 1.851245313882827759e-01 -5.788290128111839294e-02 6.112241744995117188e-01
3.348958119750022888e-02 -3.947110176086425781e-01 -2.903358638286590576e-01 4.388341605663299561e-01 3.410176336765289307e-01 3.767563700675964355e-01 -1.386165916919708252e-01 5.373623967170715332e-01
1.432880014181137085e-01 2.033215165138244629e-01 -1.182417199015617371e-01 -3.420838713645935059e-01 -3.707402646541595459e-01 7.229108214378356934e-01 -1.268694847822189331e-01 3.619147539138793945e-01
-2.846408784389495850e-01 4.050740599632263184e-02 -8.709109425544738770e-01 -2.817882597446441650e-01 2.330272346735000610e-01 6.445313990116119385e-02 6.938824802637100220e-02 1.271917223930358887e-01
-4.857653379440307617e-02 -2.169123888015747070e-01 -5.639812946319580078e-01 -5.681967139244079590e-01 2.449394315481185913e-01 4.642262160778045654e-01 -1.251372396945953369e-01 -1.360377669334411621e-01
4.113582968711853027e-01 -3.114933967590332031e-01 -2.012630105018615723e-01 -1.439354568719863892e-01 6.248180195689201355e-02 4.088751673698425293e-01 5.917314440011978149e-02 7.056541442871093750e-01
-3.062719479203224182e-02 -5.196456909179687500e-01 -5.153431892395019531e-01 4.412824213504791260e-01 1.377640664577484131e-01 3.553501069545745850e-01 -3.017047941684722900e-01 -1.801203489303588867e-01
-1.074765715748071671e-02 -4.610473513603210449e-01 -1.320324689149856567e-01 -2.622817456722259521e-01 -6.109787225723266602e-01 5.417184233665466309e-01 6.362206488847732544e-02 -1.740523129701614380e-01
-4.492442309856414795e-01 4.899138957262039185e-02 -6.461365222930908203e-01 -3.635994791984558105e-01 1.077723577618598938e-01 4.287813007831573486e-01 -3.446088731288909912e-02 -2.223208397626876831e-01
5.046691745519638062e-02 -5.427228212356567383e-01 -2.344616502523422241e-01 2.694521546363830566e-01 3.002419769763946533e-01 3.507937490940093994e-01 -1.867801696062088013e-01 5.720489025115966797e-01
4.030754044651985168e-02 -2.738703191280364990e-01 -5.803058743476867676e-01 -6.012243032455444336e-01 1.536396890878677368e-01 2.566960453987121582e-01 -3.012397885322570801e-01 -2.118991762399673462e-01
5.431913137435913086e-01 -3.431107699871063232e-01 -8.183570951223373413e-02 -1.951248049736022949e-01 -1.744892895221710205e-01 5.242869257926940918e-01 -2.186494320631027222e-02 4.864629209041595459e-01
2.851827442646026611e-01 -5.735591053962707520e-01 -4.544437527656555176e-01 1.174997240304946899e-01 -1.986610889434814453e-01 2.285095602273941040e-01 -4.165345430374145508e-01 -3.227870464324951172e-01
-1.447943896055221558e-01 -5.473763942718505859e-01 -5.233494043350219727e-01 3.636942505836486816e-01 1.270345896482467651e-01 2.754971981048583984e-01 -3.442413210868835449e-01 -2.504132986068725586e-01
-2.996027469635009766e-01 -6.270016729831695557e-02 3.956182859838008881e-03 -1.245060265064239502e-01 -4.461635053157806396e-01 6.182931065559387207e-01 -4.938862919807434082e-01 2.559639513492584229e-01
1.349845379590988159e-01 -6.179272755980491638e-02 -1.465189158916473389e-01 3.213445544242858887e-01 8.578684926033020020e-02 6.680586934089660645e-01 -6.318764090538024902e-01 1.735253259539604187e-02
6.490378081798553467e-02 -1.501658707857131958e-01 -4.490458667278289795e-01 -9.202429652214050293e-02 -4.949136972427368164e-01 -4.039855673909187317e-02 -7.186760306358337402e-01 7.766716647893190384e-03
1.424056738615036011e-01 -1.775507479906082153e-01 -3.079733252525329590e-01 1.823020577430725098e-01 5.054486393928527832e-01 4.164298176765441895e-01 -3.037997484207153320e-01 5.467433333396911621e-01
7.994335144758224487e-02 -4.248352944850921631e-01 -8.513066172599792480e-02 2.185927480459213257e-01 1.383977532386779785e-01 3.246662616729736328e-01 -7.435531020164489746e-01 2.840084135532379150e-01
8.381019532680511475e-02 -5.676524043083190918e-01 -3.154538869857788086e-01 -1.817563623189926147e-01 -6.059480309486389160e-01 1.486167460680007935e-01 3.021692633628845215e-01 2.400698959827423096e-01
2.236807048320770264e-01 -5.477486848831176758e-01 -2.659166753292083740e-01 2.263583987951278687e-01 1.665869355201721191e-01 3.416653573513031006e-01 -1.023271307349205017e-01 6.107627749443054199e-01
3.268725574016571045e-01 1.945319399237632751e-02 -5.658736079931259155e-02 -5.192257165908813477e-01 -2.731991112232208252e-01 5.772606730461120605e-01 -3.178334236145019531e-01 3.333057463169097900e-01
4.673659205436706543e-01 -1.322437822818756104e-01 -4.008489847183227539e-01 -4.068081080913543701e-01 -9.005799144506454468e-02 2.230587750673294067e-01 2.937096729874610901e-02 6.157755851745605469e-01
-3.555466830730438232e-01 -4.967990815639495850e-01 -2.904350161552429199e-01 3.301613032817840576e-01 -5.374341607093811035e-01 3.147541880607604980e-01 -4.321270436048507690e-02 -2.089139968156814575e-01
8.394927531480789185e-02 3.518953546881675720e-02 -5.790892839431762695e-01 -4.720729589462280273e-01 -2.030214518308639526e-01 5.419051051139831543e-01 3.040958046913146973e-01 -7.850959897041320801e-02
-2.153651714324951172e-01 1.993403956294059753e-02 -5.468655228614807129e-01 -5.564136505126953125e-01 -1.428907085210084915e-02 5.655564665794372559e-01 6.692424416542053223e-02 -1.415107399225234985e-01
2.237285226583480835e-01 -2.057067751884460449e-01 -2.292371243238449097e-01 4.345495402812957764e-01 1.393923014402389526e-01 4.987733662128448486e-01 -1.451139003038406372e-01 6.139904260635375977e-01
-2.773742079734802246e-01 1.324851810932159424e-01 -1.127423718571662903e-01 -2.497535347938537598e-01 -2.114433348178863525e-01 7.086958885192871094e-01 -4.904406666755676270e-01 -2.072035819292068481e-01
1.337912529706954956e-01 -2.935627996921539307e-01 -3.845512494444847107e-02 -2.862394973635673523e-02 -4.398552477359771729e-01 8.126149773597717285e-01 -1.859004795551300049e-01 -7.244347780942916870e-02
5.897404551506042480e-01 -2.135529965162277222e-01 -5.925520658493041992e-01 -2.016160190105438232e-01 -1.217538937926292419e-01 1.109457015991210938e-01 -1.650609076023101807e-01 4.005699753761291504e-01
1.815210729837417603e-01 -7.868372797966003418e-01 -2.484624683856964111e-01 3.046033345162868500e-02 -3.740333020687103271e-01 2.554041445255279541e-01 1.037095859646797180e-01 2.634159326553344727e-01
-2.424434870481491089e-01 1.558590233325958252e-01 -5.252901315689086914e-01 4.890314638614654541e-01 -6.884232163429260254e-02 3.732495009899139404e-02 -4.851144254207611084e-01 4.004734754562377930e-01
4.198137819766998291e-01 9.053523093461990356e-02 -3.539097905158996582e-01 -4.944198578596115112e-02 -4.811983406543731689e-01 -4.955729842185974121e-02 -5.933701992034912109e-01 3.190098404884338379e-01
-1.755383163690567017e-01 -4.902632534503936768e-01 -1.404016762971878052e-01 -3.591461181640625000e-01 -4.184158742427825928e-01 5.722123980522155762e-01 -1.563284546136856079e-01 -2.306346595287322998e-01
-1.823117285966873169e-01 -6.341593712568283081e-02 -8.832700848579406738e-01 -2.115996032953262329e-01 3.526198267936706543e-01 7.276189327239990234e-02 2.667053230106830597e-02 8.633606880903244019e-02
-1.410232335329055786e-01 -1.226151138544082642e-01 -5.052981376647949219e-01 4.695408046245574951e-01 -3.273947909474372864e-02 -2.223715186119079590e-01 -2.686802744865417480e-01 6.054528355598449707e-01
-4.433901906013488770e-01 -1.032748669385910034e-01 -4.370145797729492188e-01 4.242001473903656006e-01 -4.014214966446161270e-03 -1.081891730427742004e-01 -5.655561089515686035e-01 3.003949522972106934e-01
-2.560825273394584656e-02 -6.861753016710281372e-02 -2.433431446552276611e-01 -4.814524948596954346e-01 -4.480184614658355713e-01 2.056133002042770386e-01 -6.749965548515319824e-01 -7.075282186269760132e-02
-4.049923419952392578e-01 -3.746955692768096924e-01 -2.110681533813476562e-01 -3.458685576915740967e-01 -4.982358813285827637e-01 5.642431974411010742e-02 -4.758602976799011230e-01 2.313951551914215088e-01
-7.269643992185592651e-02 -3.647125363349914551e-01 -9.775251895189285278e-02 -2.501592338085174561e-01 -7.151237130165100098e-01 5.057754516601562500e-01 -4.496130719780921936e-02 -1.425927877426147461e-01
3.756895959377288818e-01 -5.441999435424804688e-01 -3.827881515026092529e-01 -2.648629434406757355e-02 -6.529387086629867554e-02 8.955707401037216187e-02 -6.304819583892822266e-01 -7.539325207471847534e-02
-3.073954284191131592e-01 -2.100452035665512085e-01 -2.010496258735656738e-01 -3.329162299633026123e-01 -3.148405849933624268e-01 1.332303583621978760e-01 -7.147598862648010254e-01 2.870161831378936768e-01
-4.823994636535644531e-01 -2.219450622797012329e-01 -2.627874612808227539e-01 -1.827983260154724121e-01 -5.494614839553833008e-01 1.513745635747909546e-01 -1.792566776275634766e-01 5.085307359695434570e-01
-1.160586923360824585e-01 -3.723436295986175537e-01 -5.942612290382385254e-01 -5.535163283348083496e-01 1.507260203361511230e-01 2.849697172641754150e-01 -1.320031881332397461e-01 -2.588685154914855957e-01
-3.062367904931306839e-03 -4.039101004600524902e-01 -3.949368894100189209e-01 -1.235060766339302063e-01 -7.319480776786804199e-01 3.496946096420288086e-01 -4.346301406621932983e-02 -7.546475529670715332e-02
-1.559066474437713623e-01 -2.184586822986602783e-01 -7.777206599712371826e-02 -2.161789089441299438e-01 -1.078723520040512085e-01 6.868087053298950195e-01 -5.266208052635192871e-01 -3.384005725383758545e-01
-2.262675911188125610e-01 2.872262895107269287e-01 -3.468388915061950684e-01 3.808073997497558594e-01 -5.873844623565673828e-01 2.070697695016860962e-01 -3.156209886074066162e-01 3.368644416332244873e-01
-5.410606861114501953e-01 -2.774078845977783203e-01 -1.113370805978775024e-01 8.242151886224746704e-02 -4.244722723960876465e-01 2.695294022560119629e-01 -5.079789757728576660e-01 3.166123926639556885e-01
-5.341420769691467285e-01 -5.330965518951416016e-01 -4.177079796791076660e-01 2.669969797134399414e-01 2.844468653202056885e-01 2.920060753822326660e-01 7.193307578563690186e-02 1.156765595078468323e-01
5.454191565513610840e-01 -1.068078801035881042e-01 -2.756889164447784424e-01 1.943733990192413330e-01 -4.906853139400482178e-01 4.316019415855407715e-01 -3.284117579460144043e-01 2.059560567140579224e-01
-4.750844240188598633e-01 -4.225677251815795898e-01 -2.590543627738952637e-01 -3.683341741561889648e-01 -4.351557493209838867e-01 1.615479402244091034e-02 -3.606958091259002686e-01 2.706085145473480225e-01
7.112134993076324463e-02 -7.220849990844726562e-01 -2.302505373954772949e-01 3.505576252937316895e-01 2.391123585402965546e-02 2.861767113208770752e-01 -1.395439654588699341e-01 4.423660337924957275e-01
-1.640795469284057617e-01 2.749996185302734375e-01 -5.226707458496093750e-01 -2.962268888950347900e-01 1.104848086833953857e-01 5.438399314880371094e-01 -4.702387377619743347e-04 4.780679047107696533e-01
-1.341381371021270752e-01 -2.873230874538421631e-01 -1.673171967267990112e-01 -3.474534749984741211e-01 -2.024758756160736084e-01 3.638886511325836182e-01 -5.811004638671875000e-01 4.895347356796264648e-01
-4.536042809486389160e-01 -1.403858363628387451e-01 -4.078974723815917969e-01 5.208860635757446289e-01 -1.461734324693679810e-01 5.286543369293212891e-01 -1.747146993875503540e-01 -7.392638921737670898e-02
-2.184450626373291016e-01 -9.006033092737197876e-02 -2.935198247432708740e-01 1.694116145372390747e-01 -4.531321227550506592e-01 6.823513507843017578e-01 -3.004208803176879883e-01 -2.610208094120025635e-01
-3.947084248065948486e-01 1.251578181982040405e-01 -8.356377482414245605e-02 7.066401094198226929e-02 -4.145433902740478516e-01 4.917988777160644531e-01 -5.034259557723999023e-01 3.865416646003723145e-01
-7.258617877960205078e-02 2.633468508720397949e-01 -2.283870726823806763e-01 -3.992730081081390381e-01 -3.907467126846313477e-01 6.571331620216369629e-01 2.753910049796104431e-02 3.585176467895507812e-01
-1.652234047651290894e-01 -3.275201320648193359e-01 -5.631814599037170410e-01 8.127903193235397339e-02 4.579565525054931641e-01 1.422320753335952759e-01 1.753997988998889923e-02 5.580235719680786133e-01
3.824636340141296387e-01 -2.825945019721984863e-01 -3.576574325561523438e-01 1.471288800239562988e-01 -9.701983630657196045e-02 7.336931228637695312e-01 1.795061230659484863e-01 -2.106069922447204590e-01
4.708279073238372803e-01 -1.540286093950271606e-01 -5.736501812934875488e-01 -1.869999244809150696e-02 -4.101652503013610840e-01 2.533317804336547852e-01 -2.760199606418609619e-01 -3.414274752140045166e-01
-3.319499641656875610e-02 -3.031152188777923584e-01 -3.132075816392898560e-02 2.004772610962390900e-02 2.161883935332298279e-02 2.725256085395812988e-01 -8.279667496681213379e-01 3.812737762928009033e-01
2.608650624752044678e-01 -5.782000422477722168e-01 -4.854431450366973877e-01 4.020792245864868164e-01 -2.309745848178863525e-01 1.812975853681564331e-01 -3.295814990997314453e-01 -7.395481318235397339e-02
-2.473106682300567627e-01 3.043513558804988861e-02 -4.848105609416961670e-01 4.326677918434143066e-01 -7.501608133316040039e-02 -2.359374761581420898e-01 -3.929152786731719971e-01 5.477153658866882324e-01
-1.953008025884628296e-01 -7.379131317138671875e-01 -1.393006742000579834e-01 2.229548841714859009e-01 -4.064368307590484619e-01 4.056006371974945068e-01 -4.234801977872848511e-02 1.293523311614990234e-01
2.027530670166015625e-01 -2.912399470806121826e-01 -4.366615116596221924e-01 1.722948066890239716e-02 -4.309642016887664795e-01 3.838650584220886230e-01 -3.181736767292022705e-01 -4.987817108631134033e-01
1.947520300745964050e-02 -4.816033840179443359e-01 -5.085613131523132324e-01 1.210205405950546265e-01 1.689196527004241943e-01 -1.900244802236557007e-01 -2.717544436454772949e-01 5.965775251388549805e-01
1.902201212942600250e-02 -1.136250197887420654e-01 -2.497174739837646484e-01 2.496318072080612183e-01 -6.487881541252136230e-01 6.609454154968261719e-01 -1.526445057243108749e-02 -6.359733641147613525e-02
-2.040084004402160645e-01 2.092866003513336182e-01 -3.093513250350952148e-01 2.565191686153411865e-01 -4.570805430412292480e-01 7.305896282196044922e-01 -8.112813532352447510e-02 6.175531074404716492e-02
2.614133358001708984e-01 -3.843235075473785400e-01 -4.799609780311584473e-01 -2.884650370106101036e-03 2.006125897169113159e-01 -8.751660585403442383e-02 -3.113882243633270264e-01 6.393124461174011230e-01
1.899141073226928711e-01 2.645801305770874023e-01 -3.665525317192077637e-01 -4.970030486583709717e-01 -2.585237100720405579e-02 6.952971220016479492e-01 -1.047382876276969910e-01 1.322147995233535767e-01
-3.937697708606719971e-01 -5.069864168763160706e-02 -6.716660261154174805e-01 -5.246770977973937988e-01 3.320432081818580627e-02 2.623723745346069336e-01 -1.437153965234756470e-01 -1.592413038015365601e-01
-3.109410405158996582e-01 -7.363637909293174744e-03 -5.319886803627014160e-01 -5.778483748435974121e-01 -2.090151654556393623e-03 5.191055536270141602e-01 2.713503316044807434e-02 -1.270025819540023804e-01
2.841487228870391846e-01 -5.444156527519226074e-01 -1.301764994859695435e-01 1.707116812467575073e-01 1.971238255500793457e-01 5.914739966392517090e-01 -1.927753537893295288e-01 3.884857296943664551e-01
2.992045879364013672e-01 -7.642581462860107422e-01 -2.751592099666595459e-01 2.056173384189605713e-01 -9.878014028072357178e-02 3.730861544609069824e-01 -2.350900322198867798e-01 -6.462872773408889771e-02
-3.278266265988349915e-02 1.075893789529800415e-01 -6.590676903724670410e-01 -5.554236173629760742e-01 -8.468342572450637817e-02 4.514052867889404297e-01 1.393359005451202393e-01 -1.188772469758987427e-01
-6.233574450016021729e-02 1.416918635368347168e-01 -7.933189272880554199e-01 4.999490678310394287e-01 -2.558214068412780762e-01 5.156523361802101135e-02 1.648828089237213135e-01 3.799717873334884644e-02
-5.679803341627120972e-02 -3.100328333675861359e-02 -7.869944572448730469e-01 -3.385558128356933594e-01 3.781924545764923096e-01 2.733672261238098145e-01 1.021362990140914917e-01 1.834161430597305298e-01
-3.528895080089569092e-01 -2.380836457014083862e-01 -6.501965969800949097e-02 -3.770965337753295898e-01 -3.127225935459136963e-01 3.832484185695648193e-01 -5.561583042144775391e-01 3.440479040145874023e-01
-4.366916418075561523e-01 -4.637002944946289062e-01 -1.384477764368057251e-01 2.987507581710815430e-01 -2.148405164480209351e-01 4.209524095058441162e-01 -5.102145671844482422e-01 4.675824195146560669e-02
2.085110843181610107e-01 -7.236356288194656372e-02 -4.644913971424102783e-01 3.430440723896026611e-01 -4.705025553703308105e-01 5.270356535911560059e-01 -1.945829540491104126e-01 -2.843472063541412354e-01
5.643884092569351196e-02 -2.854796051979064941e-01 -1.447357386350631714e-01 -3.284130692481994629e-01 -7.413785457611083984e-01 2.765829861164093018e-01 -3.903418481349945068e-01 -8.947286754846572876e-02
-5.778480768203735352e-01 -3.699958920478820801e-01 -1.948427706956863403e-01 -2.925255335867404938e-02 -3.120073974132537842e-01 3.304079473018646240e-01 1.026298925280570984e-01 5.228042006492614746e-01
2.210629880428314209e-01 -6.170869469642639160e-01 -2.806400656700134277e-01 3.536208868026733398e-01 -1.824973076581954956e-01 5.323150157928466797e-01 1.271468698978424072e-01 1.835690438747406006e-01
-6.061581894755363464e-02 -5.673381686210632324e-01 -3.793298900127410889e-01 1.822392791509628296e-01 2.298704832792282104e-01 8.852990716695785522e-02 -1.405132114887237549e-01 6.457003951072692871e-01
-3.662265371531248093e-03 -2.089948505163192749e-01 -1.397616714239120483e-01 -3.429358303546905518e-01 -4.379234313964843750e-01 4.289630353450775146e-01 -6.630562543869018555e-01 -6.115070730447769165e-02
-1.132423728704452515e-01 8.630633354187011719e-02 -1.368743479251861572e-01 3.154940009117126465e-01 -5.896898508071899414e-01 6.717966198921203613e-01 -2.151044458150863647e-01 1.270492672920227051e-01
3.347219228744506836e-01 1.678456217050552368e-01 -6.680421829223632812e-01 7.892292737960815430e-02 -4.001792967319488525e-01 7.063449174165725708e-02 -2.135376185178756714e-01 4.433381557464599609e-01
-2.196708917617797852e-01 3.541384935379028320e-01 -4.986636638641357422e-01 -2.000122964382171631e-01 -4.512538388371467590e-02 4.191861748695373535e-01 -1.131537184119224548e-01 5.891545414924621582e-01
-3.918962180614471436e-01 -8.573618531227111816e-02 -7.381039261817932129e-01 -4.402744472026824951e-01 1.941647529602050781e-01 2.445542514324188232e-01 -5.382730439305305481e-02 -4.853588994592428207e-03
-3.378132581710815430e-01 -3.393093347549438477e-01 -5.135090947151184082e-01 -3.703483343124389648e-01 3.118945360183715820e-01 5.026600360870361328e-01 1.339117437601089478e-01 -4.499082639813423157e-02
8.855091780424118042e-02 -5.078727006912231445e-01 -2.874725759029388428e-01 1.759350448846817017e-01 2.147394865751266479e-01 4.458216428756713867e-01 1.083085387945175171e-01 6.033488512039184570e-01
-2.618114352226257324e-01 -1.819199323654174805e-01 -6.722599864006042480e-01 -3.847984671592712402e-01 2.460396885871887207e-01 3.441870808601379395e-01 -1.775120943784713745e-01 -2.963880598545074463e-01
4.134155809879302979e-02 -5.937868952751159668e-01 -2.759155035018920898e-01 2.267503365874290466e-02 -3.611087333410978317e-03 6.994402408599853516e-01 -1.718844622373580933e-01 -2.242556512355804443e-01
-5.164695978164672852e-01 -1.391674429178237915e-01 -2.065121680498123169e-01 -3.506658673286437988e-01 -3.473324775695800781e-01 1.204656958580017090e-01 -5.154355764389038086e-01 3.839950263500213623e-01
-2.816152572631835938e-01 -1.520992517471313477e-01 -7.657556533813476562e-01 -4.382778108119964600e-01 2.176116555929183960e-01 2.009152770042419434e-01 1.024756878614425659e-01 1.444524824619293213e-01
-1.668763160705566406e-01 -2.912758290767669678e-01 -6.321055889129638672e-01 2.308834046125411987e-01 4.390549957752227783e-01 2.765899002552032471e-01 2.572396695613861084e-01 3.146468400955200195e-01
-2.743246257305145264e-01 1.201445236802101135e-01 -3.152582943439483643e-01 -4.763189554214477539e-01 -1.329120248556137085e-02 6.130124926567077637e-01 -5.970141291618347168e-02 4.522373080253601074e-01
-2.847523391246795654e-01 -4.131452739238739014e-01 -4.149847030639648438e-01 -1.832777857780456543e-01 -4.075410366058349609e-01 2.902144789695739746e-01 4.891620278358459473e-01 2.298483848571777344e-01
4.978174716234207153e-02 -4.035455584526062012e-01 1.412665098905563354e-02 3.944077529013156891e-03 -5.781040340662002563e-02 2.977293133735656738e-01 -6.175141334533691406e-01 6.009569168090820312e-01
-2.169311493635177612e-01 -2.496707737445831299e-01 -3.575360774993896484e-01 1.414518058300018311e-01 -2.516083121299743652e-01 6.734458804130554199e-01 4.475906789302825928e-01 1.599729508161544800e-01
-1.230098828673362732e-01 -2.056929618120193481e-01 -5.043302476406097412e-02 -3.775158897042274475e-02 -3.250128328800201416e-01 6.644148826599121094e-01 -5.963131785392761230e-01 -1.895278841257095337e-01
-4.331957101821899414e-01 -4.417969882488250732e-01 -1.439178884029388428e-01 6.310166418552398682e-02 -7.651930302381515503e-02 1.260716468095779419e-01 -6.315916776657104492e-01 4.144941866397857666e-01
-5.263650417327880859e-01 1.057300940155982971e-01 -3.269945383071899414e-01 6.457261741161346436e-02 -3.670306503772735596e-01 3.388126790523529053e-01 -5.717748999595642090e-01 -1.556725502014160156e-01
-8.332816511392593384e-02 3.845455870032310486e-02 -2.711749076843261719e-01 4.524386227130889893e-01 -7.044480443000793457e-01 2.933804094791412354e-01 -2.822947800159454346e-01 2.265655249357223511e-01
1.206124499440193176e-01 -4.655979871749877930e-01 -3.200059235095977783e-01 2.637273073196411133e-01 3.613862395286560059e-01 3.251852393150329590e-01 -3.730738461017608643e-01 4.703038334846496582e-01
-2.215912193059921265e-01 -5.266008973121643066e-01 -5.089105367660522461e-01 4.844289720058441162e-01 -2.663021907210350037e-02 2.076223641633987427e-01 -3.439778387546539307e-01 -1.333809942007064819e-01
-1.101121213287115097e-02 1.012861952185630798e-01 -2.848049700260162354e-01 3.275218307971954346e-01 -4.662369489669799805e-01 4.759416878223419189e-01 -5.336175560951232910e-01 2.694255709648132324e-01
-3.848439082503318787e-02 1.468486636877059937e-01 -8.049771189689636230e-01 -2.636197805404663086e-01 1.413176208734512329e-01 1.478015929460525513e-01 4.407922178506851196e-02 4.644479453563690186e-01
2.360022515058517456e-01 -7.317954897880554199e-01 -2.569066286087036133e-01 3.179812133312225342e-01 -2.120047062635421753e-01 3.820580840110778809e-01 -1.955499500036239624e-02 2.244294136762619019e-01
3.040181100368499756e-01 -2.411833256483078003e-01 -1.492861807346343994e-01 -5.750207901000976562e-01 -3.130049705505371094e-01 2.948755323886871338e-01 -3.507305681705474854e-01 4.342034459114074707e-01
1.587547212839126587e-01 -4.919076561927795410e-01 -3.955016136169433594e-01 2.043079733848571777e-01 4.615277349948883057e-01 3.991704881191253662e-01 -4.004795849323272705e-01 -4.395154118537902832e-02
-4.075683057308197021e-01 -3.558134138584136963e-01 -3.357218801975250244e-01 3.877962473779916763e-03 -1.037140190601348877e-01 2.832959890365600586e-01 3.502698242664337158e-01 6.171373724937438965e-01
2.408298701047897339e-01 -6.118441224098205566e-01 -2.782682776451110840e-01 7.681169360876083374e-02 1.655398607254028320e-01 3.741957843303680420e-01 8.192891627550125122e-02 5.569347143173217773e-01
-3.341035172343254089e-02 1.097246482968330383e-01 -4.953644871711730957e-01 -2.570686936378479004e-01 1.566533446311950684e-01 7.513973116874694824e-01 2.884835004806518555e-01 5.489159747958183289e-02
-2.920343577861785889e-01 -3.464804496616125107e-03 -2.729884088039398193e-01 -1.311787515878677368e-01 -1.882055848836898804e-01 6.471171975135803223e-02 -5.523350238800048828e-01 6.915853619575500488e-01
-3.849447239190340042e-03 -4.277670085430145264e-01 -1.514273285865783691e-01 -2.387512624263763428e-01 -6.178374290466308594e-01 5.534589290618896484e-01 6.659269332885742188e-02 -2.111721783876419067e-01
-4.806744158267974854e-01 4.756474867463111877e-02 -6.933404207229614258e-01 -3.509052693843841553e-01 -1.175195351243019104e-01 3.264375329017639160e-01 -1.293189916759729385e-02 -2.056567668914794922e-01
-7.782323658466339111e-02 -3.102779388427734375e-01 -5.748875737190246582e-01 -5.590338110923767090e-01 3.120826743543148041e-02 1.528801172971725464e-01 -3.462409079074859619e-01 -3.323068320751190186e-01
6.241232529282569885e-02 -1.453294306993484497e-01 -1.317707356065511703e-02 -2.095072530210018158e-02 -1.281462758779525757e-01 5.232269763946533203e-01 -8.171579837799072266e-01 1.282047480344772339e-01
3.288703411817550659e-02 -5.803926587104797363e-01 -1.344551444053649902e-01 3.610356748104095459e-01 1.042366996407508850e-01 3.979059159755706787e-01 -3.333092927932739258e-01 4.830616116523742676e-01
-2.826364338397979736e-01 -3.647503852844238281e-01 -2.008010745048522949e-01 -4.461854398250579834e-01 -5.094707608222961426e-01 2.231748849153518677e-01 -3.676291108131408691e-01 3.211739361286163330e-01
6.111329197883605957e-01 -2.473346292972564697e-01 -5.491814613342285156e-01 1.045172736048698425e-01 -8.703888207674026489e-02 2.727263569831848145e-01 -1.408555209636688232e-01 3.886156678199768066e-01
-4.062502980232238770e-01 -1.421556025743484497e-01 -5.211456418037414551e-01 -3.108141198754310608e-02 -1.326864212751388550e-01 -3.706546425819396973e-01 -3.756401538848876953e-01 4.960822761058807373e-01
-5.112001895904541016e-01 -2.269178330898284912e-01 -2.500486373901367188e-01 -4.764297604560852051e-01 -4.402353167533874512e-01 1.119160652160644531e-01 -3.189196288585662842e-01 2.993846833705902100e-01
6.793851405382156372e-02 -4.311732053756713867e-01 -4.263485372066497803e-01 1.872343868017196655e-01 4.544538557529449463e-01 2.739428877830505371e-01 -3.287610411643981934e-02 5.567679405212402344e-01
1.127511635422706604e-01 1.350827664136886597e-01 -3.341006040573120117e-01 5.810425281524658203e-01 -2.474586069583892822e-01 6.308025717735290527e-01 -1.905202418565750122e-01 1.560795903205871582e-01
2.069607675075531006e-01 -5.610006451606750488e-01 -6.248620748519897461e-01 4.110953211784362793e-01 -1.579042375087738037e-01 -5.858775693923234940e-03 -2.363535165786743164e-01 -4.650344327092170715e-02
9.794299304485321045e-02 -7.124534249305725098e-01 -1.006560623645782471e-01 -8.052887022495269775e-02 -5.137827992439270020e-01 2.226937711238861084e-01 3.438001032918691635e-03 3.906705677509307861e-01
-1.396622210741043091e-01 -2.876176536083221436e-01 3.219511732459068298e-02 1.497504115104675293e-01 -1.780918687582015991e-01 5.579385757446289062e-01 -6.889372467994689941e-01 2.380383908748626709e-01
-3.389875292778015137e-01 -1.001188880763947964e-03 -2.839299142360687256e-01 -4.842016100883483887e-02 -5.395383238792419434e-01 1.946980059146881104e-01 1.948463618755340576e-01 6.596602201461791992e-01
7.959789037704467773e-02 -2.210074365139007568e-01 -5.483031272888183594e-01 5.507382750511169434e-01 -4.118207991123199463e-01 2.662368118762969971e-01 -2.936956882476806641e-01 1.188924461603164673e-01
-2.653119862079620361e-01 -6.238976866006851196e-02 -5.841630697250366211e-01 4.457919597625732422e-01 2.311247438192367554e-01 4.669131934642791748e-01 3.321079015731811523e-01 6.338638067245483398e-02
1.731240004301071167e-01 -1.051886528730392456e-01 -2.040702551603317261e-01 -3.196716308593750000e-01 -3.853329122066497803e-01 1.468010693788528442e-01 -7.777344584465026855e-01 2.005636543035507202e-01
-5.305234193801879883e-01 -1.462667435407638550e-01 -2.111161649227142334e-01 -3.241512775421142578e-01 -1.503927260637283325e-01 2.467070072889328003e-01 -6.282739043235778809e-01 2.632419466972351074e-01
-2.510394155979156494e-01 -4.458314925432205200e-02 -2.391807734966278076e-01 -2.719357609748840332e-01 -5.973355770111083984e-01 1.879291534423828125e-01 -6.412680745124816895e-01 -2.198195643723011017e-02
2.930562496185302734e-01 -9.390398859977722168e-02 -3.510240912437438965e-01 -5.476287603378295898e-01 -4.027661085128784180e-01 5.377240180969238281e-01 1.556653231382369995e-01 8.115106821060180664e-02
-2.359784841537475586e-01 1.329108793288469315e-02 -4.466017186641693115e-01 4.634315967559814453e-01 -9.478746354579925537e-02 -1.875768601894378662e-01 -4.588988423347473145e-01 5.245547890663146973e-01
2.221133559942245483e-01 -5.602571368217468262e-01 -4.457747638225555420e-01 1.218205839395523071e-01 -5.820382237434387207e-01 3.628511726856231689e-02 2.335506081581115723e-01 1.690892279148101807e-01
-5.255043506622314453e-01 -3.708423972129821777e-01 -5.389379262924194336e-01 -2.633559703826904297e-01 8.639071136713027954e-02 2.498592734336853027e-01 2.869250178337097168e-01 2.725649476051330566e-01
1.159479692578315735e-01 -3.457436561584472656e-01 -1.476560533046722412e-01 1.442170441150665283e-01 -2.846752107143402100e-01 7.698407173156738281e-01 -3.759658336639404297e-01 -9.680709242820739746e-02
7.840869575738906860e-02 1.547927781939506531e-02 -9.143202900886535645e-01 2.965770065784454346e-01 -1.779327988624572754e-01 -1.821892708539962769e-01 5.394525080919265747e-02 4.370117932558059692e-02
-4.208749830722808838e-01 -3.775382339954376221e-01 -1.763534545898437500e-01 -1.649808883666992188e-01 -1.133165061473846436e-01 1.612982898950576782e-01 -2.696788311004638672e-01 7.144407629966735840e-01
2.399685382843017578e-01 -6.074151992797851562e-01 -1.707138419151306152e-01 -1.698984354734420776e-01 -5.010838508605957031e-01 3.582475781440734863e-01 1.550987958908081055e-01 3.346214592456817627e-01
4.879712462425231934e-01 -3.169731795787811279e-01 -6.003276109695434570e-01 -9.921878576278686523e-02 -4.997263252735137939e-01 1.353822946548461914e-01 1.512534916400909424e-01 1.555412821471691132e-02
-3.218803703784942627e-01 3.137417137622833252e-01 -6.511505842208862305e-01 -9.273861348628997803e-02 8.799092471599578857e-02 1.460905522108078003e-01 -1.966906785964965820e-01 5.455178022384643555e-01
3.149322047829627991e-02 -2.799060940742492676e-01 -3.152120113372802734e-01 -3.388770520687103271e-01 -4.489462971687316895e-01 2.322504371404647827e-01 -5.775012373924255371e-01 3.427298367023468018e-01
1.972900629043579102e-01 -5.257400870323181152e-01 -2.870241701602935791e-01 2.237403988838195801e-01 2.642903625965118408e-01 2.336453646421432495e-01 -2.081381380558013916e-01 6.200568079948425293e-01
-1.601958870887756348e-01 -6.816884875297546387e-01 -2.782806158065795898e-01 9.086602926254272461e-02 -3.609800636768341064e-01 3.723428845405578613e-01 3.240207731723785400e-01 2.236205935478210449e-01
-1.620727032423019409e-01 8.873366564512252808e-02 -2.263579070568084717e-01 2.666391134262084961e-01 -4.024389386177062988e-01 6.997310519218444824e-01 -4.263231456279754639e-01 -1.009573638439178467e-01
-3.373952209949493408e-01 -4.634913206100463867e-01 -3.422813713550567627e-01 -1.110919862985610962e-01 -3.231133520603179932e-01 2.708555161952972412e-01 3.583702147006988525e-01 4.854360222816467285e-01
1.806340515613555908e-01 -4.212404191493988037e-01 -8.795481920242309570e-02 -2.497299611568450928e-01 -3.748375475406646729e-01 1.456220895051956177e-01 -5.820457339286804199e-01 4.683383703231811523e-01
2.788976430892944336e-01 -2.830738723278045654e-01 -3.157525658607482910e-01 -5.195729136466979980e-01 -2.545972466468811035e-01 1.286220848560333252e-01 -3.876969814300537109e-01 4.906700849533081055e-01
-3.027409315109252930e-01 -2.933381795883178711e-01 -3.372262716293334961e-01 3.273378312587738037e-01 -6.074761152267456055e-01 4.282114505767822266e-01 2.428253553807735443e-02 -2.201072573661804199e-01
1.429201364517211914e-01 3.325513303279876709e-01 -5.658317208290100098e-01 -2.011239975690841675e-01 -1.063992828130722046e-01 3.039249777793884277e-01 -5.382775887846946716e-02 6.338599324226379395e-01
-3.094781637191772461e-01 -1.459434479475021362e-01 -2.243554890155792236e-01 -3.555446565151214600e-01 -4.356288313865661621e-01 3.566091656684875488e-01 9.263689070940017700e-02 6.169703006744384766e-01
1.882580518722534180e-01 -2.441209405660629272e-01 -5.155504941940307617e-01 3.979732096195220947e-01 -2.748675346374511719e-01 8.574242144823074341e-02 -6.047622561454772949e-01 -1.792982518672943115e-01
-2.256187647581100464e-01 -4.370777606964111328e-01 -3.221606016159057617e-01 2.924107015132904053e-01 -4.589981585741043091e-02 3.609527051448822021e-01 -6.287378668785095215e-01 -2.026396840810775757e-01
3.376215994358062744e-01 -3.811385333538055420e-01 -6.007261276245117188e-01 5.325384736061096191e-01 -1.886645853519439697e-01 2.397772222757339478e-01 -2.953739650547504425e-02 4.812527820467948914e-02
3.694180250167846680e-01 -3.439769744873046875e-01 -6.013478040695190430e-01 3.513179719448089600e-01 -2.553364932537078857e-01 1.452315598726272583e-01 -3.844344913959503174e-01 -1.615172773599624634e-01
-1.954712420701980591e-01 1.193623244762420654e-01 -1.786003112792968750e-01 4.338641166687011719e-01 -4.253410100936889648e-01 6.739636063575744629e-01 9.620996564626693726e-02 2.881132960319519043e-01
6.958121806383132935e-02 8.815627545118331909e-02 -1.492014378309249878e-01 -1.689496487379074097e-01 -2.505393922328948975e-01 6.962497830390930176e-01 -6.123909354209899902e-01 1.184287518262863159e-01
-8.934218436479568481e-03 1.454147249460220337e-01 -4.058331251144409180e-01 -6.291407942771911621e-01 -5.418887734413146973e-01 1.816191524267196655e-01 -1.690683811902999878e-01 2.510835528373718262e-01
-1.637640148401260376e-01 1.198254302144050598e-01 -3.510969579219818115e-01 4.260111749172210693e-01 -6.497998535633087158e-02 5.781299471855163574e-01 -5.610635876655578613e-01 2.862923592329025269e-02
-1.760120838880538940e-01 -1.152734607458114624e-01 -1.209040917456150055e-02 -6.815440952777862549e-02 -1.347731053829193115e-01 7.406727075576782227e-01 -6.197295188903808594e-01 -1.078173890709877014e-02
1.924741119146347046e-01 -5.901713371276855469e-01 -5.151905417442321777e-01 -2.307911589741706848e-02 2.402702271938323975e-01 1.084901914000511169e-01 7.983803749084472656e-02 5.223250985145568848e-01
2.312669605016708374e-01 -3.450114727020263672e-01 -3.001374900341033936e-01 3.687438070774078369e-01 -7.096607089042663574e-01 2.202904373407363892e-01 -1.145204901695251465e-01 1.901764720678329468e-01
-4.538790583610534668e-01 -1.519258022308349609e-01 -1.119589284062385559e-01 -3.402530550956726074e-01 -3.485163152217864990e-01 3.854344189167022705e-01 -5.686939954757690430e-01 2.217413783073425293e-01
5.707300081849098206e-02 -1.301248073577880859e-01 -4.682057201862335205e-01 2.966672182083129883e-01 4.901960492134094238e-01 2.255524545907974243e-01 -2.925929725170135498e-01 5.438801050186157227e-01
3.312346637248992920e-01 -4.156258404254913330e-01 -4.491620361804962158e-01 1.663450896739959717e-01 8.227828145027160645e-02 2.393478006124496460e-01 1.735198646783828735e-01 6.276585459709167480e-01
-1.523545831441879272e-01 4.597320258617401123e-01 -4.246921241283416748e-01 -7.434364408254623413e-02 -8.527417480945587158e-02 7.435624003410339355e-01 1.342633962631225586e-01 3.689128160476684570e-02
1.305382251739501953e-01 -1.189134716987609863e-01 -3.269010782241821289e-01 1.991824619472026825e-02 -6.048363447189331055e-01 8.075445145368576050e-02 -6.982122659683227539e-01 4.134739190340042114e-02
-2.367992699146270752e-01 1.402742564678192139e-01 -4.522651135921478271e-01 5.336560010910034180e-01 -2.863768339157104492e-01 -5.235445499420166016e-02 -3.153745532035827637e-01 5.007024407386779785e-01
2.752841114997863770e-01 -6.908390522003173828e-01 -4.110819995403289795e-01 -7.680823095142841339e-03 1.051835715770721436e-01 2.421432882547378540e-01 2.808034606277942657e-02 4.554414451122283936e-01
