# Supplementary material for: Where is your field going? A machine learning approach to study the relative motion of the domains of physics
Source: PLoS One. 2020 Jun 18;15(6):e0233997. doi: 10.1371/journal.pone.0233997 (PMC7302634; doi:10.1371/journal.pone.0233997)
Supplement: S14 Data — (ZIP) [file pone.0233997.s014.zip › 13/Pacs4Run_13_VS_500_embeddings2002-2006ED8.txt]

5.316458940505981445e-01 2.165677249431610107e-01 -2.694215476512908936e-01 -4.615245461463928223e-01 6.058840546756982803e-03 -2.879242002964019775e-01 -3.687960803508758545e-01 -4.073211550712585449e-01
-1.379014253616333008e-01 1.755529791116714478e-01 -4.613687396049499512e-01 -5.907411873340606689e-02 -2.455288022756576538e-01 -2.659183442592620850e-01 -4.516696333885192871e-01 -6.315149068832397461e-01
-2.007683068513870239e-01 7.052912712097167969e-01 -5.198348313570022583e-02 -1.911787502467632294e-02 -1.918445974588394165e-01 -2.438750267028808594e-01 -4.044412076473236084e-01 -4.464710950851440430e-01
5.806236714124679565e-02 2.676747441291809082e-01 -1.301954835653305054e-01 2.327264398336410522e-01 -4.897092282772064209e-01 -2.374409288167953491e-01 -4.366621375083923340e-01 -6.058047413825988770e-01
8.583530783653259277e-02 1.458603292703628540e-01 1.100622341036796570e-01 -1.016822233796119690e-01 -4.110301434993743896e-01 -3.792440518736839294e-02 -6.081596016883850098e-01 -6.392667293548583984e-01
1.130014583468437195e-01 8.523331582546234131e-02 -2.772710025310516357e-01 -1.678576618432998657e-01 -8.687667846679687500e-01 -3.369055390357971191e-01 -7.933847606182098389e-02 -1.883707568049430847e-02
-2.075129151344299316e-01 -1.454380750656127930e-01 -4.357500001788139343e-02 -6.027359962463378906e-01 -3.986773490905761719e-01 -6.344367265701293945e-01 -2.250929921865463257e-02 -9.293302148580551147e-02
2.913924120366573334e-02 1.526244878768920898e-01 -3.362154662609100342e-01 -1.473639160394668579e-01 -7.952936887741088867e-01 -4.328729510307312012e-01 -9.753727912902832031e-02 1.082369610667228699e-01
1.816075444221496582e-01 5.208954811096191406e-01 -4.131859540939331055e-01 3.360462188720703125e-01 -3.015939593315124512e-01 -2.922125458717346191e-01 -3.930880725383758545e-01 -2.849062681198120117e-01
-2.207945473492145538e-02 -2.833365797996520996e-01 -4.369256496429443359e-01 -2.411784976720809937e-01 -6.378752589225769043e-01 -3.241167366504669189e-01 -3.370887339115142822e-01 -2.111789435148239136e-01
8.628880977630615234e-02 -1.023747324943542480e-01 1.444513201713562012e-01 -3.231699764728546143e-01 -5.208588242530822754e-01 -3.409579768776893616e-02 -5.715965628623962402e-01 -5.075328350067138672e-01
2.107299268245697021e-01 -4.909282550215721130e-02 -3.298126161098480225e-01 1.972993016242980957e-01 -1.037329956889152527e-01 -4.306280314922332764e-01 -2.508969902992248535e-01 -7.391408085823059082e-01
-9.737108647823333740e-02 5.571610108017921448e-02 3.372779488563537598e-02 -3.238288760185241699e-01 -1.946389675140380859e-03 -6.670330166816711426e-01 -6.605839133262634277e-01 1.018943171948194504e-02
1.551191061735153198e-01 5.310116410255432129e-01 -3.091838955879211426e-01 -2.884660661220550537e-01 -1.636421680450439453e-01 1.989557296037673950e-01 -3.460233211517333984e-01 -5.736401677131652832e-01
4.121776819229125977e-01 1.993886381387710571e-01 -2.470370680093765259e-01 -2.626105844974517822e-01 -5.953609943389892578e-01 -3.961498439311981201e-01 3.599636554718017578e-01 -1.392799615859985352e-01
2.653127610683441162e-01 -3.536174893379211426e-01 7.179877161979675293e-02 -1.121966764330863953e-01 -6.543303132057189941e-01 -3.424982726573944092e-01 -4.811715483665466309e-01 -9.920381754636764526e-02
-6.560251116752624512e-02 3.024955652654170990e-02 -4.740214347839355469e-01 -1.480910927057266235e-01 -4.209015071392059326e-01 -6.658769845962524414e-01 8.402900397777557373e-02 -3.471925556659698486e-01
4.222958087921142578e-01 1.481875330209732056e-01 3.558212518692016602e-01 -2.418863922357559204e-01 -6.744095087051391602e-01 -2.592947483062744141e-01 1.452779322862625122e-01 -2.672477364540100098e-01
5.341479778289794922e-01 -9.891569614410400391e-02 -1.358349323272705078e-01 -4.134745299816131592e-01 -6.810514926910400391e-01 -8.807849138975143433e-03 -1.659943014383316040e-01 1.550046652555465698e-01
-2.477268129587173462e-02 5.398998260498046875e-01 2.637296915054321289e-02 -3.065302371978759766e-01 -5.159320235252380371e-01 -3.609901964664459229e-01 2.158376872539520264e-01 -4.124952852725982666e-01
2.541649341583251953e-01 -3.493218421936035156e-01 1.059513092041015625e-01 -2.257229238748550415e-01 -5.582365989685058594e-01 -2.625757455825805664e-01 -5.599412322044372559e-01 -2.389341741800308228e-01
-7.679763436317443848e-02 5.612134933471679688e-02 -1.484461873769760132e-01 -2.676076591014862061e-01 -5.029041171073913574e-01 -3.278296291828155518e-01 -1.950443536043167114e-02 -7.324868440628051758e-01
-7.952065765857696533e-02 4.510787129402160645e-01 -3.160031139850616455e-01 -2.638901174068450928e-01 -4.600720107555389404e-01 -2.953007519245147705e-01 1.141304522752761841e-01 -5.557103753089904785e-01
-2.472033724188804626e-02 2.564885914325714111e-01 -4.643253087997436523e-01 -2.368979007005691528e-01 3.639006754383444786e-03 -6.396970748901367188e-01 -4.812300205230712891e-01 1.451759189367294312e-01
2.559830546379089355e-01 2.217357009649276733e-01 -3.202268779277801514e-01 -2.830419540405273438e-01 -5.635048151016235352e-01 -4.995826780796051025e-01 3.639597892761230469e-01 -5.532432720065116882e-02
4.927594065666198730e-01 -2.972945943474769592e-02 -5.284830331802368164e-01 2.525323815643787384e-02 -9.506703913211822510e-02 -4.839365184307098389e-01 -4.395129978656768799e-01 1.999206393957138062e-01
-1.581586897373199463e-02 -1.002006903290748596e-01 -5.009655952453613281e-01 -2.730123698711395264e-01 -5.009695515036582947e-02 -5.251224040985107422e-01 -6.073083281517028809e-01 -1.308459937572479248e-01
1.878020763397216797e-01 4.463436305522918701e-01 -4.502820968627929688e-01 -3.223056793212890625e-01 -4.125734567642211914e-01 8.602412045001983643e-02 7.779438793659210205e-02 -5.245988368988037109e-01
-3.647575154900550842e-02 1.981684714555740356e-01 -8.925693482160568237e-02 -3.245093226432800293e-01 -4.974112212657928467e-01 -3.225107491016387939e-01 1.339954584836959839e-01 -6.904635429382324219e-01
-8.833546191453933716e-03 -2.245122101157903671e-03 -2.625861465930938721e-01 -5.551153421401977539e-02 -7.776383757591247559e-01 -4.943114519119262695e-01 -2.712097465991973877e-01 7.255434244871139526e-02
5.755924060940742493e-02 -1.711891219019889832e-02 -1.445140689611434937e-01 2.983119785785675049e-01 -3.294306099414825439e-01 -6.794144511222839355e-01 -3.464357852935791016e-01 -4.431403279304504395e-01
1.536008063703775406e-02 -2.756837010383605957e-02 -3.756899833679199219e-01 -2.965520024299621582e-01 -5.193406343460083008e-01 -6.691784262657165527e-01 1.883720308542251587e-01 -1.300753355026245117e-01
-1.964829489588737488e-02 5.358883738517761230e-01 -4.642323553562164307e-01 -4.089614450931549072e-01 -5.732117295265197754e-01 -3.165087848901748657e-02 -7.850267924368381500e-03 -6.432656664401292801e-03
3.649020567536354065e-02 -8.523125201463699341e-02 1.093626990914344788e-01 -2.222975790500640869e-01 -5.316734313964843750e-01 -7.946345210075378418e-01 1.097604855895042419e-01 -6.212757527828216553e-02
2.515929937362670898e-01 3.650426566600799561e-01 3.569303452968597412e-01 -2.286105006933212280e-01 -6.953448653221130371e-01 -2.446947842836380005e-01 1.797070652246475220e-01 -2.193356454372406006e-01
2.580631673336029053e-01 3.552102744579315186e-01 3.549654483795166016e-01 -2.254102677106857300e-01 2.296381443738937378e-01 -6.937614679336547852e-01 -1.560427695512771606e-01 -2.683856189250946045e-01
-1.818640977144241333e-01 9.236311912536621094e-02 -3.774841129779815674e-02 -1.145240291953086853e-01 -4.039236903190612793e-01 -8.748258352279663086e-01 -9.715613722801208496e-02 -7.706975191831588745e-02
-2.151620760560035706e-02 -1.301188170909881592e-01 -5.706896781921386719e-01 -4.266156852245330811e-01 3.990171011537313461e-03 -5.061339139938354492e-01 -4.420090913772583008e-01 -1.528362482786178589e-01
9.404186904430389404e-02 2.354392260313034058e-01 -5.363776907324790955e-02 -2.092646509408950806e-01 -7.707796245813369751e-02 -6.089641451835632324e-01 -6.045426130294799805e-01 3.831524252891540527e-01
-1.692811399698257446e-01 4.751487448811531067e-02 -2.600294351577758789e-01 -4.660513997077941895e-01 -5.999451279640197754e-01 -4.185347557067871094e-01 6.277167052030563354e-02 -3.810790181159973145e-01
4.531192779541015625e-02 1.773160248994827271e-01 4.587606526911258698e-03 -2.958306074142456055e-01 -8.995807170867919922e-01 -2.346192002296447754e-01 -2.341515943408012390e-02 -1.188663169741630554e-01
-2.101727388799190521e-02 8.019056171178817749e-02 -3.462414145469665527e-01 -4.173094332218170166e-01 -5.347083210945129395e-01 -5.655098557472229004e-01 2.187782973051071167e-01 -2.133519351482391357e-01
3.992667794227600098e-01 7.315492839552462101e-04 7.280795276165008545e-02 -1.482475847005844116e-01 1.432417780160903931e-01 -8.563890457153320312e-01 -1.758525334298610687e-02 -2.430584430694580078e-01
2.858487367630004883e-01 4.461845383048057556e-02 2.249453812837600708e-01 -8.146381378173828125e-02 -5.684837698936462402e-01 5.114821717143058777e-02 -6.838546395301818848e-01 -2.561558783054351807e-01
2.714951634407043457e-01 3.693810477852821350e-02 -5.978758335113525391e-01 -5.967748165130615234e-01 -3.361687064170837402e-01 -1.400931328535079956e-01 2.360338717699050903e-01 -1.516008824110031128e-01
4.534392952919006348e-01 2.082999050617218018e-01 -1.512266844511032104e-01 -3.967406153678894043e-01 -5.541669130325317383e-01 -3.228901028633117676e-01 3.980989158153533936e-01 -2.982343360781669617e-02
1.561934053897857666e-01 -1.290586292743682861e-01 2.786600589752197266e-01 -1.286488175392150879e-01 -5.188879370689392090e-01 -1.684686690568923950e-01 -6.379671096801757812e-01 -4.001461863517761230e-01
-1.641001254320144653e-01 3.511706590652465820e-01 -2.051067352294921875e-02 -3.215025961399078369e-01 -5.424296855926513672e-01 -3.357257246971130371e-01 6.623245775699615479e-02 -5.784782767295837402e-01
4.020742774009704590e-01 2.835679948329925537e-01 -7.852026820182800293e-02 -2.855082750320434570e-01 -7.452108860015869141e-01 -2.031224071979522705e-01 1.384570449590682983e-01 2.334025949239730835e-01
-5.264318361878395081e-02 1.273093223571777344e-01 -2.615821957588195801e-01 -5.616303086280822754e-01 1.462634056806564331e-01 -6.981708407402038574e-01 -2.952035069465637207e-01 -3.444580733776092529e-02
1.425413340330123901e-01 2.051053792238235474e-01 -5.976894497871398926e-01 -5.235900878906250000e-01 -4.800564944744110107e-01 -1.579087525606155396e-01 1.979933530092239380e-01 -1.079058423638343811e-01
8.697488903999328613e-02 6.422581076622009277e-01 -3.221355378627777100e-01 -4.148874282836914062e-01 -3.049640059471130371e-01 2.317791432142257690e-01 -2.580392360687255859e-01 -3.012113273143768311e-01
5.554198622703552246e-01 2.849795818328857422e-01 -4.403641521930694580e-01 9.348652511835098267e-02 -9.337571263313293457e-02 -4.763312339782714844e-01 1.810164600610733032e-01 -3.731723725795745850e-01
9.330580383539199829e-02 -1.205592080950737000e-01 4.555468261241912842e-02 -2.271389961242675781e-01 -5.167587995529174805e-01 -7.941471338272094727e-01 1.543886661529541016e-01 -3.933331370353698730e-02
-1.812633424997329712e-01 3.293997049331665039e-01 -1.500216275453567505e-01 -2.894648015499114990e-01 -6.803888678550720215e-01 -2.815847694873809814e-01 -7.834315299987792969e-02 -4.516485929489135742e-01
3.244239389896392822e-01 3.538124859333038330e-01 -1.874652206897735596e-01 -2.081765793263912201e-02 -5.900776982307434082e-01 -2.292835861444473267e-01 2.511241137981414795e-01 -5.197724103927612305e-01
2.091996520757675171e-01 -2.224661856889724731e-01 1.137512698769569397e-01 -1.011591106653213501e-01 -6.133384704589843750e-01 -2.644615471363067627e-01 -5.903583168983459473e-01 -2.982029318809509277e-01
2.079102210700511932e-02 4.956371486186981201e-01 -2.348023280501365662e-02 -2.208172082901000977e-01 -5.303391218185424805e-01 -5.593389272689819336e-01 3.291451036930084229e-01 -4.630126059055328369e-02
4.402064979076385498e-01 -1.668694615364074707e-01 -2.188698351383209229e-01 -1.328784078359603882e-01 -5.468086004257202148e-01 -3.440810739994049072e-01 -3.340523838996887207e-01 -4.287536144256591797e-01
5.964969396591186523e-01 2.418539971113204956e-01 -7.775390893220901489e-02 -5.018420517444610596e-02 -5.906060338020324707e-01 -6.504227966070175171e-02 2.173937559127807617e-01 -4.205091297626495361e-01
1.369248628616333008e-01 5.996868610382080078e-01 -2.846233546733856201e-01 -4.321959316730499268e-01 -4.434817433357238770e-01 2.995868623256683350e-01 -2.394976317882537842e-01 -1.001794412732124329e-01
4.530618190765380859e-01 2.648249566555023193e-01 4.008328020572662354e-01 -7.040972262620925903e-02 -5.758702158927917480e-01 -3.533709347248077393e-01 2.045698612928390503e-01 -2.462356686592102051e-01
-1.334592849016189575e-01 1.300178021192550659e-01 -3.460553586483001709e-01 -1.084754243493080139e-01 -4.714893996715545654e-01 -5.185195207595825195e-01 -2.861415781080722809e-02 -5.846189856529235840e-01
6.210992485284805298e-02 6.613548099994659424e-02 -4.118129611015319824e-01 -2.381061762571334839e-01 -1.669424474239349365e-01 -3.605793714523315430e-01 -7.723029255867004395e-01 1.055695936083793640e-01
7.124809175729751587e-02 3.969477117061614990e-01 -3.610275983810424805e-01 -1.672499179840087891e-01 -6.147790551185607910e-01 -4.861301183700561523e-01 1.159510463476181030e-01 2.265441864728927612e-01
4.731652140617370605e-01 4.992875084280967712e-02 1.987158507108688354e-01 -5.844567418098449707e-01 -5.283300876617431641e-01 8.282650262117385864e-02 -2.975468337535858154e-01 1.342286765575408936e-01
3.829514384269714355e-01 2.379263564944267273e-02 -4.479583501815795898e-01 -2.964424490928649902e-01 -8.456045389175415039e-02 -1.797577589750289917e-01 -7.065498232841491699e-01 1.598792374134063721e-01
2.820909321308135986e-01 5.977563261985778809e-01 1.460214611142873764e-02 3.249464631080627441e-01 -1.766167432069778442e-01 -5.875619649887084961e-01 -1.203570067882537842e-01 -2.576829195022583008e-01
5.427406430244445801e-01 -1.266371756792068481e-01 -1.154776886105537415e-01 -5.551873445510864258e-01 -5.908744335174560547e-01 -1.294740885496139526e-01 1.405724207870662212e-03 -4.392512887716293335e-02
4.012572765350341797e-01 2.941580116748809814e-01 3.329402804374694824e-01 -2.253925949335098267e-01 -7.379140853881835938e-01 -1.527700871229171753e-01 1.166019290685653687e-01 -9.675165265798568726e-02
-2.747872471809387207e-02 2.838452160358428955e-01 -4.507821202278137207e-01 -2.140297591686248779e-01 -6.487966179847717285e-01 -3.249622583389282227e-01 7.040702551603317261e-02 -3.717106878757476807e-01
-4.048134386539459229e-01 2.432582527399063110e-01 1.093781441450119019e-01 -2.244740575551986694e-01 -3.975078761577606201e-01 -5.834072232246398926e-01 -2.736563384532928467e-01 -3.759454190731048584e-01
4.761324822902679443e-01 -2.877447195351123810e-02 -5.649771690368652344e-01 2.917097881436347961e-02 -4.098537191748619080e-02 -3.647034764289855957e-01 -5.554299950599670410e-01 -9.606648981571197510e-02
3.585078567266464233e-02 -2.104258686304092407e-01 -3.548471257090568542e-02 -7.574487477540969849e-02 -6.779463887214660645e-01 -2.742585539817810059e-01 -6.331753134727478027e-01 -1.081629246473312378e-01
3.652337193489074707e-01 -2.710962854325771332e-02 5.987519398331642151e-02 -4.312022626399993896e-01 3.408380746841430664e-01 -4.762690365314483643e-01 -3.291014432907104492e-01 -4.743823111057281494e-01
-1.409192383289337158e-01 1.285228133201599121e-01 -1.373055130243301392e-01 -4.295692145824432373e-01 -4.737315475940704346e-01 -3.874598443508148193e-01 8.760202676057815552e-02 -6.148335337638854980e-01
8.691764622926712036e-02 2.619103789329528809e-01 -2.484407126903533936e-01 -3.180784285068511963e-01 3.670888766646385193e-02 -7.308889031410217285e-01 -3.668346703052520752e-01 3.013931512832641602e-01
-1.048942655324935913e-01 4.818288981914520264e-01 -3.207965493202209473e-01 -6.062600016593933105e-01 7.355652004480361938e-02 -3.207810819149017334e-01 -4.189608693122863770e-01 5.037153884768486023e-02
3.223615288734436035e-01 4.218648076057434082e-01 -2.948956191539764404e-01 -2.482669651508331299e-01 2.033218294382095337e-01 -4.530548751354217529e-01 -5.229500532150268555e-01 2.223463803529739380e-01
2.046373337507247925e-01 2.940757870674133301e-01 -4.718486666679382324e-01 -4.428093433380126953e-01 -4.838720858097076416e-01 -2.728576958179473877e-01 3.190073370933532715e-01 -2.063307613134384155e-01
-1.790523342788219452e-02 5.998198688030242920e-02 -1.804122328758239746e-01 -4.481714665889739990e-01 -8.140065073966979980e-01 -2.698889970779418945e-01 8.491343818604946136e-03 -1.647927463054656982e-01
1.102343499660491943e-01 6.093167066574096680e-01 -3.960140347480773926e-01 -2.174213677644729614e-01 -5.641304254531860352e-01 -5.636647343635559082e-02 1.041432023048400879e-01 -2.832245826721191406e-01
5.334259867668151855e-01 -3.602691367268562317e-02 -5.484605953097343445e-02 -4.381738901138305664e-01 -6.235499978065490723e-01 -2.757839625701308250e-03 1.010422930121421814e-01 -3.465869724750518799e-01
-4.753882810473442078e-02 2.120917886495590210e-01 -2.209259569644927979e-01 -5.031436085700988770e-01 9.901859611272811890e-02 -7.394335269927978516e-01 -2.961755096912384033e-01 8.067800849676132202e-02
6.086242794990539551e-01 -2.715833783149719238e-01 -4.674602672457695007e-02 -4.530505537986755371e-01 -4.574714899063110352e-01 -1.632564514875411987e-01 1.871709525585174561e-01 -2.782322466373443604e-01
3.938437998294830322e-01 1.619569063186645508e-01 8.724597841501235962e-02 -5.776197910308837891e-01 -5.712392330169677734e-01 1.137371063232421875e-01 -2.601689994335174561e-01 2.654469907283782959e-01
2.207076847553253174e-01 1.626584380865097046e-01 -3.351186811923980713e-01 -4.933764934539794922e-01 2.659866586327552795e-02 -4.471895098686218262e-01 -4.673430025577545166e-01 3.873111307621002197e-01
9.064319543540477753e-03 1.835448145866394043e-01 -7.988739013671875000e-02 -1.170569062232971191e-01 -9.075379371643066406e-01 -2.514376938343048096e-01 -2.319648265838623047e-01 -7.410274446010589600e-02
2.218378186225891113e-01 5.568825006484985352e-01 -4.354833662509918213e-01 -3.920761644840240479e-01 -3.428879976272583008e-01 8.336754515767097473e-03 2.091304510831832886e-01 -3.686777353286743164e-01
-2.123298356309533119e-03 1.287471875548362732e-02 -5.370158553123474121e-01 -4.247465431690216064e-01 -1.500716200098395348e-03 -6.514202356338500977e-01 -2.573351860046386719e-01 -2.011518627405166626e-01
1.017956286668777466e-01 1.637808680534362793e-01 5.774371027946472168e-01 -5.616815686225891113e-01 -4.337708055973052979e-01 -1.249043717980384827e-01 -3.308096826076507568e-01 2.646560221910476685e-02
3.990860879421234131e-01 1.459709648042917252e-02 -3.070179820060729980e-01 -2.800765074789524078e-02 -6.857179105281829834e-02 -2.758575379848480225e-01 -8.148307204246520996e-01 -2.691167965531349182e-02
3.626585751771926880e-02 5.790309906005859375e-01 -5.204601287841796875e-01 -2.394457459449768066e-01 -3.698037266731262207e-01 -2.095070928335189819e-01 1.406209766864776611e-01 -3.671142160892486572e-01
1.218916401267051697e-01 1.952460259199142456e-01 -1.327427625656127930e-01 -1.060933694243431091e-01 -8.919988870620727539e-01 -1.946072280406951904e-01 -7.203670591115951538e-02 -2.818187177181243896e-01
5.260931253433227539e-01 -1.419763118028640747e-01 1.539937853813171387e-01 -4.386105537414550781e-01 -5.433758497238159180e-01 -2.436366081237792969e-01 -1.848153024911880493e-01 3.133731782436370850e-01
3.778772950172424316e-01 -4.507187902927398682e-01 4.582231491804122925e-02 -3.102541267871856689e-01 -4.087914228439331055e-01 -2.195000946521759033e-01 -5.481905937194824219e-01 -1.997511684894561768e-01
-1.166115552186965942e-01 1.616438925266265869e-01 -2.243742346763610840e-01 -6.015568971633911133e-01 -4.766465723514556885e-01 -2.052816599607467651e-01 1.194897890090942383e-01 -5.142453312873840332e-01
-2.243271470069885254e-01 2.899815440177917480e-01 -7.517940551042556763e-02 -5.307512879371643066e-01 -4.823638796806335449e-01 -3.125838041305541992e-01 8.536168187856674194e-02 -4.904783964157104492e-01
2.258588001132011414e-02 1.457641869783401489e-01 -2.850066125392913818e-01 -2.330817282199859619e-01 -7.635124325752258301e-01 -4.486703276634216309e-01 -6.886104494333267212e-02 2.317081242799758911e-01
6.036550998687744141e-01 4.908275604248046875e-01 1.744903326034545898e-01 -4.705249518156051636e-02 -1.383361965417861938e-01 5.308803170919418335e-02 -5.792694687843322754e-01 6.722916662693023682e-02
9.743608534336090088e-02 -1.571449190378189087e-01 7.341662794351577759e-02 -3.079741895198822021e-01 -3.464461863040924072e-01 -1.427283287048339844e-01 -4.255258440971374512e-01 -7.376348376274108887e-01
1.450385749340057373e-01 5.894711613655090332e-01 -3.503089249134063721e-01 -4.922905564308166504e-01 -4.044102132320404053e-01 4.676474630832672119e-02 1.767740696668624878e-01 -2.635098397731781006e-01
6.252540349960327148e-01 3.616203963756561279e-01 -1.182769909501075745e-01 3.016459047794342041e-01 -5.272588729858398438e-01 -1.692881733179092407e-01 5.533307418227195740e-02 -2.521633803844451904e-01
6.938990950584411621e-02 2.873968482017517090e-01 -1.016215905547142029e-01 -7.347651124000549316e-01 3.171269595623016357e-01 -3.734789490699768066e-01 -3.486131429672241211e-01 -2.818524092435836792e-02
-3.075887635350227356e-02 7.173794507980346680e-02 -2.110596001148223877e-01 -6.229768991470336914e-01 -5.241901278495788574e-01 -2.455212175846099854e-01 2.232189774513244629e-01 -4.199743568897247314e-01
3.973950445652008057e-01 -1.069289445877075195e-01 3.426217138767242432e-01 -3.678037226200103760e-01 1.913503557443618774e-01 -6.763131022453308105e-01 -1.815777719020843506e-01 -2.258081585168838501e-01
1.586801744997501373e-02 3.513420522212982178e-01 -1.420404314994812012e-01 -5.179226398468017578e-01 3.105717301368713379e-01 -5.265173912048339844e-01 -4.316172301769256592e-01 -1.670888662338256836e-01
1.185936033725738525e-01 4.778910055756568909e-02 -7.307051122188568115e-02 -6.991152763366699219e-01 1.322292238473892212e-01 -3.834820687770843506e-01 -5.385861396789550781e-01 1.869021207094192505e-01
-3.935826197266578674e-02 5.282262563705444336e-01 -2.991696596145629883e-01 -6.295038461685180664e-01 -2.455698847770690918e-01 1.962690353393554688e-01 -3.406933248043060303e-01 -1.369396150112152100e-01
3.924008309841156006e-01 2.331260889768600464e-01 1.839606463909149170e-02 -2.474658340215682983e-01 -6.957531571388244629e-01 1.757433079183101654e-02 1.512240022420883179e-01 -4.720656573772430420e-01
5.636112093925476074e-01 -7.720774412155151367e-02 -2.527301609516143799e-01 -3.361422121524810791e-01 -5.942362546920776367e-01 -2.849107384681701660e-01 2.019057124853134155e-01 1.563985794782638550e-01
-1.344354916363954544e-02 2.530422806739807129e-01 -4.644311666488647461e-01 -3.017275631427764893e-01 -4.501320719718933105e-01 -5.770323872566223145e-01 2.520491182804107666e-01 -1.730286478996276855e-01
5.440472960472106934e-01 -2.752744853496551514e-01 2.291012182831764221e-02 -4.669858813285827637e-01 -3.574346899986267090e-01 1.442207992076873779e-01 -3.297548592090606689e-01 -3.903055191040039062e-01
-6.928534805774688721e-02 1.974958628416061401e-01 -3.528462052345275879e-01 -1.926727741956710815e-01 -7.700244188308715820e-01 -4.188400208950042725e-01 -1.573570221662521362e-01 3.802819550037384033e-02
2.600793838500976562e-01 2.347866147756576538e-01 -2.575639188289642334e-01 -6.104177236557006836e-01 -6.142697930335998535e-01 1.184472814202308655e-01 -1.180664356797933578e-02 2.163068354129791260e-01
4.260241687297821045e-01 5.748012661933898926e-01 -1.617910265922546387e-01 2.927951812744140625e-01 -2.842806875705718994e-01 -1.414871513843536377e-01 -1.790334284305572510e-01 -4.932692646980285645e-01
7.695561051368713379e-01 3.315186873078346252e-02 1.800615340471267700e-01 -2.366798520088195801e-01 -2.651540637016296387e-01 1.695018559694290161e-01 -3.087814450263977051e-01 -3.519394099712371826e-01
1.299433410167694092e-01 1.419875584542751312e-02 -8.903397619724273682e-02 -4.435807764530181885e-01 -7.894063591957092285e-01 -2.801376581192016602e-01 -9.248181432485580444e-02 2.608252167701721191e-01
2.139533162117004395e-01 -3.493925631046295166e-01 -1.008995249867439270e-01 -5.951244235038757324e-01 1.485699415206909180e-01 -5.784318447113037109e-01 -3.125954568386077881e-01 -1.158560365438461304e-01
-2.366172969341278076e-01 1.697437167167663574e-01 2.421315014362335205e-01 -1.565531045198440552e-01 -5.297863483428955078e-01 -7.029516100883483887e-01 -7.062441855669021606e-02 -2.286056429147720337e-01
5.998841524124145508e-01 3.496226966381072998e-01 2.277024984359741211e-01 -1.168880909681320190e-01 2.638574540615081787e-01 -5.779059529304504395e-01 -9.851069003343582153e-02 -1.977155357599258423e-01
-5.810294300317764282e-02 1.141744852066040039e-02 -3.311708569526672363e-01 -2.529765963554382324e-01 -6.857831478118896484e-01 -5.507375597953796387e-01 7.137428224086761475e-02 -2.100422978401184082e-01
4.377217590808868408e-01 2.008573114871978760e-01 5.307534709572792053e-02 -2.451742887496948242e-01 -6.807330846786499023e-01 -5.471819266676902771e-02 2.050912529230117798e-01 -4.434800148010253906e-01
-1.122493483126163483e-02 3.599884808063507080e-01 -2.909315526485443115e-01 -4.898937642574310303e-01 2.376969903707504272e-01 -5.828517079353332520e-01 -3.863220214843750000e-01 -1.358052622526884079e-02
3.531578779220581055e-01 2.068377584218978882e-01 3.234226703643798828e-01 -1.860423684120178223e-01 -7.969442009925842285e-01 -9.388288855552673340e-02 2.096618898212909698e-02 -2.211555838584899902e-01
-3.073682449758052826e-02 2.693062722682952881e-01 -1.267223507165908813e-01 -4.173366129398345947e-01 2.960135638713836670e-01 -6.832686662673950195e-01 -3.033580183982849121e-01 -2.996578812599182129e-01
6.087108850479125977e-01 1.160345673561096191e-01 2.301077693700790405e-01 -1.988351047039031982e-01 -3.785468339920043945e-01 2.397971600294113159e-01 -3.910258412361145020e-01 -4.120928645133972168e-01
5.273951292037963867e-01 2.187328636646270752e-01 -1.961323320865631104e-01 -2.644767165184020996e-01 3.493676660582423210e-03 -1.908804625272750854e-01 -6.495021581649780273e-01 3.275573253631591797e-01
5.021335929632186890e-02 4.750469699501991272e-02 4.436600804328918457e-01 -4.403305053710937500e-01 -3.773671984672546387e-01 -7.215780019760131836e-02 -6.237461566925048828e-01 -2.604317665100097656e-01
1.766814589500427246e-01 1.318231821060180664e-01 -2.548548877239227295e-01 -7.814726233482360840e-01 -5.164011716842651367e-01 3.955626115202903748e-02 -3.030658513307571411e-02 8.125603199005126953e-02
2.695377469062805176e-01 -7.617966830730438232e-02 -2.554722316563129425e-02 3.523713648319244385e-01 -2.864086329936981201e-01 -6.406751871109008789e-01 -3.414176106452941895e-01 -4.332057535648345947e-01
1.888183802366256714e-01 6.624942421913146973e-01 -1.413936316967010498e-01 -2.202317714691162109e-01 -2.846009433269500732e-01 2.459582537412643433e-01 -3.617317378520965576e-01 -4.296649098396301270e-01
6.051613092422485352e-01 -3.449220582842826843e-02 -4.735578000545501709e-01 -3.347289562225341797e-01 -4.840917289257049561e-01 -1.511698812246322632e-01 1.699806153774261475e-01 1.009916141629219055e-01
-3.774976730346679688e-02 3.335154652595520020e-01 -1.029896438121795654e-01 -4.425222575664520264e-01 -5.333234071731567383e-01 -3.125450313091278076e-01 2.506875395774841309e-01 -4.857437610626220703e-01
6.042592525482177734e-01 4.285061731934547424e-02 -4.247267246246337891e-01 -1.595543324947357178e-01 1.329897195100784302e-01 -1.635177284479141235e-01 -5.938766598701477051e-01 -1.734080165624618530e-01
7.615607380867004395e-01 -1.025288105010986328e-01 9.842921048402786255e-02 -1.870542913675308228e-01 -8.753905445337295532e-02 6.856944411993026733e-02 -4.488003551959991455e-01 -3.886501491069793701e-01
2.802399396896362305e-01 1.329677253961563110e-01 -1.316597759723663330e-01 -2.143834084272384644e-01 3.591557741165161133e-01 -6.785242557525634766e-01 -2.234959751367568970e-01 -4.485000669956207275e-01
1.959262341260910034e-01 5.164957791566848755e-02 5.712468624114990234e-01 -5.810993909835815430e-01 -3.989387154579162598e-01 -2.111670747399330139e-02 -3.082584738731384277e-01 -2.008095830678939819e-01
4.649326205253601074e-01 1.756598651409149170e-01 -3.384774029254913330e-01 -2.749290466308593750e-01 1.534269750118255615e-02 -2.891497611999511719e-01 -5.897502303123474121e-01 3.621877431869506836e-01
4.945054352283477783e-01 -1.206983849406242371e-01 9.859374165534973145e-02 -7.075684070587158203e-01 -4.061115980148315430e-01 1.780863851308822632e-01 -1.621795892715454102e-01 -8.705742657184600830e-02
-1.474677771329879761e-01 7.991950027644634247e-03 1.027464419603347778e-01 -4.145873188972473145e-01 -4.654900431632995605e-01 -7.534951567649841309e-01 9.567303583025932312e-03 1.059368327260017395e-01
4.155346155166625977e-01 3.910236358642578125e-01 3.925629258155822754e-01 -1.831335127353668213e-01 -5.600840449333190918e-01 -3.109188675880432129e-01 2.208642959594726562e-01 -1.662594228982925415e-01
3.842461109161376953e-01 1.099623143672943115e-01 4.805851280689239502e-01 6.882774084806442261e-02 -5.174338817596435547e-01 -2.101164311170578003e-01 -2.607914507389068604e-01 -4.739882051944732666e-01
6.046437621116638184e-01 3.804923221468925476e-02 -2.063508182764053345e-01 8.494217693805694580e-02 4.978293925523757935e-02 -2.783260643482208252e-01 -7.054809927940368652e-01 -7.426410168409347534e-02
3.868037462234497070e-01 4.939566552639007568e-02 2.509530261158943176e-02 -6.175232529640197754e-01 2.828096747398376465e-01 -6.132122278213500977e-01 7.300222665071487427e-02 -6.810476630926132202e-02
-1.038161739706993103e-01 3.870263993740081787e-01 -3.454654216766357422e-01 -5.844116210937500000e-01 8.640159666538238525e-02 -4.266251921653747559e-01 -4.319903254508972168e-01 4.959443584084510803e-02
2.159591764211654663e-01 1.747641861438751221e-01 4.398360848426818848e-01 -4.024430811405181885e-01 -1.291785389184951782e-01 4.150747880339622498e-02 -6.360334157943725586e-01 -3.800716102123260498e-01
7.090098857879638672e-01 5.222024917602539062e-01 4.259895533323287964e-02 1.460949182510375977e-01 -2.069758176803588867e-01 4.755052272230386734e-03 -3.976301848888397217e-01 -2.190136164426803589e-02
4.047378301620483398e-01 6.570000052452087402e-01 1.462757438421249390e-01 -1.871878467500209808e-02 -3.308931291103363037e-01 -4.326650798320770264e-01 2.847919166088104248e-01 -7.067818939685821533e-02
6.039687395095825195e-01 -6.198564544320106506e-02 -2.785568833351135254e-01 -1.174654886126518250e-01 2.620832026004791260e-01 -4.256578385829925537e-01 -5.308781266212463379e-01 -9.101541340351104736e-02
1.475651264190673828e-01 1.463944911956787109e-01 -1.889544576406478882e-01 -7.450727224349975586e-01 -5.840800404548645020e-01 -1.275094971060752869e-02 1.881119981408119202e-02 1.558538228273391724e-01
-9.318574517965316772e-02 1.082132458686828613e-01 -4.846535921096801758e-01 -5.439750552177429199e-01 -4.508095085620880127e-01 -3.664592504501342773e-01 1.941250860691070557e-01 -2.712972164154052734e-01
4.344008266925811768e-01 6.423790007829666138e-02 3.743316233158111572e-01 -1.879554539918899536e-01 -3.702163100242614746e-01 7.922395318746566772e-02 -3.629544675350189209e-01 -5.971981883049011230e-01
3.192902505397796631e-01 -5.207820609211921692e-02 1.048731878399848938e-01 -2.164041250944137573e-01 -5.563444495201110840e-01 1.486670672893524170e-01 -6.273243427276611328e-01 -3.351948559284210205e-01
1.109344810247421265e-01 4.170482754707336426e-01 -6.594270467758178711e-01 -4.440685361623764038e-02 1.721778362989425659e-01 -4.228002727031707764e-01 -3.320654332637786865e-01 -2.414031475782394409e-01
4.586210250854492188e-01 -4.039505496621131897e-02 -2.057686150074005127e-01 -3.714475333690643311e-01 -6.172783374786376953e-01 -3.692508935928344727e-01 2.457667142152786255e-01 1.730344444513320923e-01
5.453607067465782166e-02 -1.812000945210456848e-02 2.633533179759979248e-01 -3.888241350650787354e-01 -4.984109997749328613e-01 -3.004446916747838259e-04 -6.954809427261352539e-01 -2.098831534385681152e-01
6.662931442260742188e-01 4.956555366516113281e-02 -3.399517834186553955e-01 -1.065371036529541016e-01 1.922909319400787354e-01 -2.527214884757995605e-01 -5.695841908454895020e-01 -3.753962740302085876e-02
4.824447631835937500e-01 -6.906235963106155396e-02 2.479528784751892090e-01 -5.114560127258300781e-01 -5.219376087188720703e-01 -2.162141799926757812e-01 -1.633753776550292969e-01 3.058606684207916260e-01
4.460914433002471924e-01 -5.357590969651937485e-03 2.213449217379093170e-02 -5.016065835952758789e-01 -5.954507589340209961e-01 -3.295319974422454834e-01 2.512773275375366211e-01 -1.502709984779357910e-01
1.018923521041870117e-01 6.647428870201110840e-02 -3.895682692527770996e-01 -4.286025464534759521e-01 -5.293760895729064941e-01 -4.425235688686370850e-01 2.760224044322967529e-01 -3.122194111347198486e-01
-3.680872917175292969e-01 1.520062685012817383e-01 3.121417947113513947e-02 -1.923804879188537598e-01 -3.303414583206176758e-01 -4.842826426029205322e-01 -4.247730374336242676e-01 -5.285205245018005371e-01
-1.079966053366661072e-01 2.859331667423248291e-01 -1.502951085567474365e-01 -1.920833140611648560e-01 -4.753537774085998535e-01 -2.664988040924072266e-01 -9.173271059989929199e-02 -7.360004186630249023e-01
1.575447469949722290e-01 -1.333547197282314301e-02 -2.578758895397186279e-01 -3.238864615559577942e-02 -2.229024469852447510e-01 -2.309415489435195923e-01 -6.824525594711303711e-01 -5.819722414016723633e-01
6.452806591987609863e-01 6.719759106636047363e-01 -1.547422707080841064e-01 -5.482598394155502319e-02 -1.448717713356018066e-01 1.654059141874313354e-01 -2.378873676061630249e-01 1.314418297260999680e-02
-2.841329872608184814e-01 1.191513054072856903e-02 2.153012603521347046e-01 -3.482616543769836426e-01 -4.456559121608734131e-01 -6.573494672775268555e-01 -1.883815526962280273e-01 -2.920283675193786621e-01
4.422856569290161133e-01 6.750052571296691895e-01 9.736014530062675476e-03 2.723449170589447021e-01 -9.137288480997085571e-02 -4.525039196014404297e-01 -1.323073506355285645e-01 -2.094538807868957520e-01
7.234551906585693359e-01 5.341726355254650116e-03 3.960961699485778809e-01 -2.308504730463027954e-01 -5.052818059921264648e-01 -7.684395462274551392e-02 -6.989639252424240112e-02 -1.731478981673717499e-02
5.339226871728897095e-02 3.584932386875152588e-01 -4.752443134784698486e-01 -1.633820682764053345e-01 -7.466815114021301270e-01 -2.272079139947891235e-01 -1.277600880712270737e-02 -8.222609758377075195e-02
4.027898907661437988e-01 8.176001310348510742e-01 1.218753308057785034e-01 -2.960755825042724609e-01 -6.996211130172014236e-03 -3.509704038151539862e-05 -2.563318312168121338e-01 3.195199742913246155e-02
-2.100947946310043335e-01 3.247700333595275879e-01 -9.700170159339904785e-02 -3.304307162761688232e-01 -7.210872769355773926e-01 -2.365937381982803345e-01 -1.401621848344802856e-01 -3.690556287765502930e-01
2.161275893449783325e-01 -1.730630397796630859e-01 -1.278024017810821533e-01 -2.038577347993850708e-01 2.212346047163009644e-01 -7.669973373413085938e-01 -2.655174136161804199e-01 -3.971363604068756104e-01
9.157045185565948486e-02 -8.852272480726242065e-02 -3.838238418102264404e-01 -2.275545448064804077e-01 -2.259130477905273438e-01 -3.444823026657104492e-01 -7.754145264625549316e-01 1.170666515827178955e-01
8.092152476310729980e-01 4.386775493621826172e-01 -9.283938258886337280e-02 2.232213877141475677e-02 -1.428220123052597046e-01 2.458471804857254028e-02 -3.454334735870361328e-01 5.734491720795631409e-02
3.875425457954406738e-01 3.785824477672576904e-01 1.670041978359222412e-01 -4.975653290748596191e-01 2.333599925041198730e-01 -5.542216300964355469e-01 2.028137147426605225e-01 -1.681446284055709839e-01
1.583653092384338379e-01 2.291302941739559174e-02 -1.076557934284210205e-01 -6.068137288093566895e-01 3.272427022457122803e-01 -4.840655922889709473e-01 -4.346826970577239990e-01 -2.534293234348297119e-01
-2.383827790617942810e-02 5.617991462349891663e-02 4.753812849521636963e-01 -7.034186720848083496e-01 -4.276234209537506104e-01 -1.248326078057289124e-01 -2.366009056568145752e-01 -1.451389193534851074e-01
4.362637698650360107e-01 2.952279448509216309e-01 -2.447535693645477295e-01 1.317931711673736572e-01 5.504615977406501770e-02 -2.238098084926605225e-01 -7.626805305480957031e-01 -1.021676883101463318e-01
6.123889684677124023e-01 -1.927563399076461792e-01 -4.822251498699188232e-01 -1.431783288717269897e-01 5.576778203248977661e-02 -2.811485528945922852e-01 -4.923862814903259277e-01 -1.009197682142257690e-01
1.438472867012023926e-01 6.574457138776779175e-02 -4.573557078838348389e-01 -1.509687006473541260e-01 -1.452816575765609741e-01 -2.636163234710693359e-01 -8.075776696205139160e-01 -1.541882380843162537e-02
2.989998161792755127e-01 -2.835623323917388916e-01 -4.414872229099273682e-01 -4.354942739009857178e-01 -5.580953359603881836e-01 -3.648420572280883789e-01 3.229486197233200073e-02 1.470874180085957050e-03
7.148483991622924805e-01 -9.077166765928268433e-02 1.894583255052566528e-01 -3.814671039581298828e-01 -1.885590851306915283e-01 8.502414077520370483e-02 -2.101002931594848633e-01 -4.608848690986633301e-01
5.091197490692138672e-01 2.366014197468757629e-02 3.383354246616363525e-01 -1.663606166839599609e-01 -7.417203783988952637e-01 -7.944986969232559204e-02 -9.070761501789093018e-02 -1.827601939439773560e-01
4.289328455924987793e-01 4.839690774679183960e-02 -3.637680709362030029e-01 -4.678544700145721436e-01 -3.085630238056182861e-01 5.870402976870536804e-02 2.678408622741699219e-01 -5.404289364814758301e-01
5.083519816398620605e-01 2.683587372303009033e-01 2.654843218624591827e-02 -4.374062120914459229e-01 3.567245304584503174e-01 -5.168190598487854004e-01 6.442305445671081543e-02 -2.811193764209747314e-01
-6.996442377567291260e-02 2.617831826210021973e-01 -2.423010319471359253e-01 -2.905320823192596436e-01 -4.028680920600891113e-01 -7.252346277236938477e-01 2.986629009246826172e-01 -7.738541066646575928e-02
1.745518147945404053e-01 1.526479125022888184e-01 -4.606707990169525146e-01 -1.260089129209518433e-01 -1.149135753512382507e-01 -1.627725064754486084e-01 -8.216735720634460449e-01 -5.733139812946319580e-02
3.850191533565521240e-01 -2.043575644493103027e-01 1.136549934744834900e-01 -4.590626358985900879e-01 -7.373279929161071777e-01 -9.639430046081542969e-02 -1.789107918739318848e-01 -3.727019578218460083e-02
-2.733525633811950684e-02 6.751595139503479004e-01 -1.140425205230712891e-01 -4.380744993686676025e-01 -4.062963128089904785e-01 2.322222441434860229e-01 -2.529025375843048096e-01 -2.356570512056350708e-01
1.802682578563690186e-01 2.650312483310699463e-01 -2.237216830253601074e-01 -2.787328660488128662e-01 3.334598541259765625e-01 -6.538952589035034180e-01 -4.473467171192169189e-02 -4.782705903053283691e-01
2.804665267467498779e-01 2.257494479417800903e-01 -2.592169679701328278e-02 -4.150178134441375732e-01 3.766513764858245850e-01 -6.903923749923706055e-01 -2.756860256195068359e-01 -5.434382334351539612e-02
5.723875761032104492e-01 6.509354710578918457e-01 -1.936724595725536346e-02 -3.587451875209808350e-01 2.480828911066055298e-01 5.613956972956657410e-02 -1.791809201240539551e-01 -1.509298831224441528e-01
3.228960335254669189e-01 3.563801646232604980e-01 2.177931368350982666e-01 -2.228018492460250854e-01 -7.302350401878356934e-01 -3.122363388538360596e-01 1.980874091386795044e-01 4.102979227900505066e-02
6.298815011978149414e-01 3.612253069877624512e-01 -2.007959783077239990e-02 -3.105961084365844727e-01 -4.347713589668273926e-01 -2.375150322914123535e-01 3.611089587211608887e-01 7.300861645489931107e-03
2.269748747348785400e-01 -1.146100740879774094e-02 -3.529678583145141602e-01 8.506265282630920410e-02 -5.560528635978698730e-01 -1.297003477811813354e-01 -6.222140192985534668e-01 -3.214995563030242920e-01
3.603712618350982666e-01 5.102213621139526367e-01 2.555435057729482651e-03 3.750355243682861328e-01 -1.330808401107788086e-01 -5.864374637603759766e-01 -1.515293717384338379e-01 -2.908058464527130127e-01
1.727877855300903320e-01 6.194959282875061035e-01 -1.642104834318161011e-01 -2.176179587841033936e-01 -1.671800315380096436e-01 2.514090836048126221e-01 -4.244434535503387451e-01 -4.906512498855590820e-01
5.413215160369873047e-01 -2.137425243854522705e-01 2.789174579083919525e-02 -5.131327509880065918e-01 -5.050264000892639160e-01 -1.181889772415161133e-01 1.987034529447555542e-01 -2.978229522705078125e-01
9.188541769981384277e-02 1.240586563944816589e-01 -3.922524452209472656e-01 -3.176808655261993408e-01 -5.485648512840270996e-01 -6.072170734405517578e-01 2.245223820209503174e-01 3.656639531254768372e-02
4.862108826637268066e-01 6.016716957092285156e-01 -4.174141287803649902e-01 2.219305485486984253e-01 4.226668179035186768e-02 -2.285604625940322876e-01 -1.522077172994613647e-01 -3.176618516445159912e-01
2.009441852569580078e-01 1.481283158063888550e-01 4.630813002586364746e-01 -6.497545242309570312e-01 -5.053817033767700195e-01 -8.136607706546783447e-02 -1.871579438447952271e-01 6.320572644472122192e-02
-2.118204534053802490e-01 1.524174660444259644e-01 -1.410904228687286377e-01 -1.318617314100265503e-01 -4.239187240600585938e-01 -1.024561822414398193e-01 -7.606655955314636230e-01 -3.546697795391082764e-01
1.376741677522659302e-01 5.784848332405090332e-01 -4.973272979259490967e-01 -3.987567424774169922e-01 -4.215248227119445801e-01 -9.565155208110809326e-02 2.248931676149368286e-01 -5.148341506719589233e-02
7.412170767784118652e-01 5.948122143745422363e-01 -2.575386501848697662e-02 5.994848906993865967e-02 -1.713713556528091431e-01 1.155598685145378113e-01 -1.846818923950195312e-01 -1.253359466791152954e-01
2.747935056686401367e-01 4.380731880664825439e-01 -6.223696470260620117e-01 6.053446605801582336e-02 1.072303056716918945e-01 -5.448267459869384766e-01 2.379726432263851166e-02 -1.807516515254974365e-01
5.620227456092834473e-01 -1.545635610818862915e-01 -1.261534392833709717e-01 -3.412424623966217041e-01 -7.067272663116455078e-01 -1.491513401269912720e-01 -3.780949860811233521e-02 6.885141879320144653e-02
-6.406345870345830917e-03 2.222316563129425049e-01 -1.950286030769348145e-01 -6.771242022514343262e-01 9.035675972700119019e-02 -4.324271082878112793e-01 -4.620482921600341797e-01 2.130549252033233643e-01
5.419456958770751953e-01 -1.149381175637245178e-01 2.874480485916137695e-01 -6.722480654716491699e-01 -3.219768404960632324e-01 1.237943321466445923e-01 -1.669251322746276855e-01 -1.080831363797187805e-01
-2.115755528211593628e-01 5.898965522646903992e-02 8.658369630575180054e-02 -4.391500055789947510e-01 -4.815734326839447021e-01 -2.822155356407165527e-01 -1.429504007101058960e-01 -6.476212143898010254e-01
-3.314231634140014648e-01 1.306556165218353271e-01 1.254438012838363647e-01 -3.789407908916473389e-01 -5.415591001510620117e-01 -5.151529312133789062e-01 -2.072181701660156250e-01 -3.348837494850158691e-01
3.114459514617919922e-01 7.971100807189941406e-01 -1.826507896184921265e-01 -4.029878377914428711e-01 6.535413861274719238e-02 7.209008932113647461e-02 -2.495187819004058838e-01 1.134839188307523727e-02
4.494546055793762207e-01 3.675624728202819824e-01 -1.873402297496795654e-01 3.342975080013275146e-01 -2.252610772848129272e-01 -5.909371972084045410e-01 -7.714851945638656616e-02 -3.318676352500915527e-01
7.560424208641052246e-01 5.167406797409057617e-01 3.026236034929752350e-02 -8.895993232727050781e-03 -1.435497105121612549e-01 8.529832214117050171e-02 -3.626358509063720703e-01 3.157551214098930359e-02
6.140096187591552734e-01 1.365215480327606201e-01 -1.559291183948516846e-01 -1.328846216201782227e-01 -5.598406791687011719e-01 -1.561487317085266113e-01 2.999459207057952881e-01 -3.668925464153289795e-01
9.108407050371170044e-02 2.352051734924316406e-01 -9.896255284547805786e-02 -7.407887578010559082e-01 2.114254087209701538e-01 -4.671149551868438721e-01 -2.997052669525146484e-01 1.584303975105285645e-01
4.778251945972442627e-01 6.777284145355224609e-01 -3.867964744567871094e-01 1.793243885040283203e-01 2.238625660538673401e-02 -2.291132956743240356e-01 -1.895288825035095215e-01 -2.041651457548141479e-01
4.056115150451660156e-01 3.292198777198791504e-01 3.161880970001220703e-01 -3.467622101306915283e-01 -6.576704382896423340e-01 3.971755877137184143e-02 8.269776403903961182e-02 -2.567640542984008789e-01
5.597602128982543945e-01 8.025565184652805328e-03 1.329760253429412842e-01 -4.500182569026947021e-01 3.103010952472686768e-01 -5.102487206459045410e-01 -9.498009085655212402e-02 -3.174008727073669434e-01
9.867586195468902588e-02 3.814900293946266174e-02 3.476379811763763428e-01 -2.954551279544830322e-01 -2.902767360210418701e-01 -4.205501824617385864e-02 -7.590953111648559570e-01 -3.441032171249389648e-01
4.804326891899108887e-01 3.753368556499481201e-01 -5.034582018852233887e-01 1.663951873779296875e-01 1.426674146205186844e-02 -4.866193532943725586e-01 1.243596449494361877e-01 -3.077045679092407227e-01
3.035099804401397705e-01 3.477892279624938965e-02 -5.526663661003112793e-01 -2.503109276294708252e-01 -1.336733996868133545e-01 -3.644520342350006104e-01 -5.852179527282714844e-01 2.130786329507827759e-01
2.246277779340744019e-01 2.800481915473937988e-01 -4.811576604843139648e-01 -2.007125020027160645e-01 -1.946758106350898743e-02 -4.766808748245239258e-01 -5.279520153999328613e-01 3.049268722534179688e-01
-1.230580136179924011e-01 -8.905495703220367432e-02 1.957541406154632568e-01 -4.066512584686279297e-01 -3.976237177848815918e-01 -7.686443328857421875e-01 -1.178203225135803223e-01 1.021794676780700684e-01
-9.575498104095458984e-02 1.851965487003326416e-01 -1.223690286278724670e-01 -5.555323362350463867e-01 1.786677241325378418e-01 -5.958453416824340820e-01 -4.836749434471130371e-01 -1.097613573074340820e-01
3.647873103618621826e-01 3.821319043636322021e-01 1.473667658865451813e-02 -1.629407852888107300e-01 3.044606149196624756e-01 -7.567186951637268066e-01 -1.683981120586395264e-01 2.147509530186653137e-02
2.832193970680236816e-01 5.964208841323852539e-01 -2.766886353492736816e-01 1.029513552784919739e-01 4.352201521396636963e-02 -6.872095465660095215e-01 -2.326152473688125610e-02 -4.712898284196853638e-02
3.932996094226837158e-01 5.227977037429809570e-01 -5.423108339309692383e-01 1.115208268165588379e-01 9.802456200122833252e-02 -4.493260085582733154e-01 -3.871139883995056152e-02 -2.290388047695159912e-01
3.828293383121490479e-01 3.436764478683471680e-01 -1.524136662483215332e-01 -2.385924011468887329e-01 3.237137198448181152e-01 -5.461215376853942871e-01 -4.798667430877685547e-01 1.478536576032638550e-01
4.481369554996490479e-01 3.298698663711547852e-01 2.056242376565933228e-01 -5.107056498527526855e-01 2.411182969808578491e-01 -5.074893236160278320e-01 2.108764946460723877e-01 -1.646364182233810425e-01
3.011682629585266113e-01 -1.985176652669906616e-01 2.057370841503143311e-01 -3.337960243225097656e-01 1.731035709381103516e-01 -4.928663074970245361e-01 -2.542076110839843750e-01 -6.153349876403808594e-01
4.947420656681060791e-01 5.703372359275817871e-01 -2.723663747310638428e-01 2.188189625740051270e-01 -2.670504450798034668e-01 -2.952785491943359375e-01 1.419494114816188812e-02 -3.862301707267761230e-01
3.912557363510131836e-01 -2.630331218242645264e-01 -3.192652463912963867e-01 -2.077670991420745850e-01 2.600772380828857422e-01 -6.311743855476379395e-01 -2.973719239234924316e-01 -2.796137332916259766e-01
3.095817267894744873e-01 1.771331429481506348e-01 1.984571367502212524e-01 -1.119667217135429382e-01 -1.886730194091796875e-01 -1.595419943332672119e-01 -8.634321093559265137e-01 -1.195623502135276794e-01
7.610989212989807129e-01 2.836520783603191376e-02 3.536553382873535156e-01 -1.862886548042297363e-01 -4.893499612808227539e-01 -1.180101037025451660e-01 -7.999363541603088379e-02 -1.896228455007076263e-02
7.919699549674987793e-01 -2.916506528854370117e-01 1.469251960515975952e-01 -2.603272795677185059e-01 -9.343020617961883545e-02 -1.047554165124893188e-01 -3.380781412124633789e-01 -2.537049949169158936e-01
4.737174808979034424e-01 4.174401164054870605e-01 -1.418029665946960449e-01 8.821950852870941162e-02 1.900821477174758911e-01 -2.874701917171478271e-01 -6.708276867866516113e-01 -6.829907745122909546e-02
5.351418256759643555e-01 2.875988483428955078e-01 -5.186708569526672363e-01 2.161296159029006958e-01 -1.084637567400932312e-01 -4.871204197406768799e-01 1.355144530534744263e-01 -2.185491770505905151e-01
2.476688176393508911e-01 2.248824089765548706e-01 4.286828935146331787e-01 -6.473017930984497070e-01 -5.003509521484375000e-01 -1.416457295417785645e-01 -1.167996227741241455e-01 -3.553472086787223816e-02
9.733247756958007812e-02 3.480972051620483398e-01 1.106309667229652405e-01 -5.101773738861083984e-01 3.122646808624267578e-01 -6.626495122909545898e-01 -2.176887094974517822e-01 -1.132815778255462646e-01
-1.377573050558567047e-02 1.848580688238143921e-01 -3.398415446281433105e-01 4.818016663193702698e-02 -7.860028743743896484e-01 -3.400552272796630859e-01 -3.337651789188385010e-01 -5.465240776538848877e-02
-2.719644010066986084e-01 -3.254997357726097107e-02 9.436404705047607422e-02 -2.482164204120635986e-01 -4.546404778957366943e-01 -7.194084525108337402e-01 -2.761910259723663330e-01 -2.322322279214859009e-01
6.058097481727600098e-01 1.758418278768658638e-03 -6.610781699419021606e-02 -3.028909564018249512e-01 -4.292977154254913330e-01 2.223779074847698212e-02 2.498190701007843018e-01 -5.382172465324401855e-01
7.470756173133850098e-01 3.847866952419281006e-01 -1.642970889806747437e-01 -6.259153597056865692e-03 -2.098317593336105347e-01 1.027103513479232788e-01 -4.376775324344635010e-01 1.436810642480850220e-01
3.507564663887023926e-01 -4.857916757464408875e-02 3.279735445976257324e-01 -6.122745871543884277e-01 -5.912285447120666504e-01 -4.132467135787010193e-02 -1.866494715213775635e-01 7.788585126399993896e-02
-5.721742752939462662e-03 2.538800835609436035e-01 -2.195872962474822998e-01 -2.016957104206085205e-01 -8.709652423858642578e-01 -1.619249880313873291e-01 -2.316011935472488403e-01 -9.040535986423492432e-02
7.927187532186508179e-02 6.431722640991210938e-01 -4.832462072372436523e-01 -3.032446503639221191e-01 -3.260006904602050781e-01 7.576075941324234009e-02 -4.995859786868095398e-02 -3.742314577102661133e-01
-6.051547080278396606e-02 7.879776507616043091e-02 -3.505883216857910156e-01 -4.524744749069213867e-01 1.443738490343093872e-01 -6.029697656631469727e-01 -4.970309436321258545e-01 -1.761465072631835938e-01
5.940792560577392578e-01 -1.731800287961959839e-01 2.024118751287460327e-01 -6.876720190048217773e-01 -2.547900676727294922e-01 9.576757997274398804e-02 -1.358587890863418579e-01 -1.032871827483177185e-01
1.548017002642154694e-02 1.606713235378265381e-01 -6.218585968017578125e-01 4.160711541771888733e-02 -1.154702976346015930e-01 -3.825758099555969238e-01 -6.009746193885803223e-01 -2.542392909526824951e-01
5.560098886489868164e-01 5.454519391059875488e-01 5.851976945996284485e-02 3.265833258628845215e-01 -1.563475877046585083e-01 -4.605044424533843994e-01 -4.467106424272060394e-03 -2.161595225334167480e-01
4.014551043510437012e-01 1.521137822419404984e-02 -4.870422556996345520e-02 -3.562747836112976074e-01 -6.918818950653076172e-01 -3.838748335838317871e-01 2.793901860713958740e-01 -7.196717709302902222e-02
5.414721369743347168e-01 2.283742576837539673e-01 3.778133541345596313e-02 -6.617474555969238281e-02 1.504466086626052856e-01 -4.380950331687927246e-01 -6.161704659461975098e-01 2.337073236703872681e-01
3.659314215183258057e-01 5.524967312812805176e-01 -3.380876779556274414e-01 1.994987875223159790e-01 7.743170857429504395e-02 -3.214746117591857910e-01 -2.070916295051574707e-01 -5.044898390769958496e-01
4.053970426321029663e-02 5.559391975402832031e-01 -1.432412415742874146e-01 -2.332638651132583618e-01 -3.317042887210845947e-01 2.368945181369781494e-01 -5.646976232528686523e-01 -3.596217334270477295e-01
6.487421989440917969e-01 6.371603012084960938e-01 -7.427272200584411621e-02 1.491670459508895874e-01 -1.986640095710754395e-01 -1.770844310522079468e-02 -3.135098516941070557e-01 8.557904511690139771e-02
4.732308387756347656e-01 2.948828339576721191e-01 4.780435562133789062e-01 7.759634405374526978e-02 -4.794808328151702881e-01 -3.337078690528869629e-01 1.028077155351638794e-01 -3.204958438873291016e-01
2.901529669761657715e-01 7.133039832115173340e-01 -4.353135228157043457e-01 -1.614581607282161713e-02 -1.264198422431945801e-01 -2.065062290057539940e-03 -3.211158215999603271e-01 -3.132864832878112793e-01
3.951762914657592773e-01 1.344490498304367065e-01 3.762431740760803223e-01 -4.814300537109375000e-01 -6.577233672142028809e-01 -9.642581641674041748e-02 1.658736728131771088e-02 -1.012530028820037842e-01
-7.481879740953445435e-02 1.680778861045837402e-01 -3.336503803730010986e-01 -4.256435930728912354e-01 2.375427037477493286e-01 -6.182535886764526367e-01 -3.433988988399505615e-01 -3.421550393104553223e-01
6.195703148841857910e-01 8.707563579082489014e-02 -2.442663013935089111e-01 -1.951347142457962036e-01 3.319154493510723114e-03 -1.985687017440795898e-01 -6.146628856658935547e-01 3.058692514896392822e-01
5.207564830780029297e-01 -1.230082288384437561e-01 3.143149912357330322e-01 -5.006170868873596191e-01 -5.335817337036132812e-01 -2.055929750204086304e-01 -1.778991818428039551e-01 -7.512714713811874390e-02
3.781588673591613770e-01 5.971904993057250977e-01 -2.186194956302642822e-01 2.669713795185089111e-01 -4.252144992351531982e-01 -3.433537781238555908e-01 -6.538067758083343506e-02 -2.798523604869842529e-01
8.973874151706695557e-03 6.176792979240417480e-01 1.558322161436080933e-01 -3.112658858299255371e-01 -5.861896276473999023e-01 -3.663241863250732422e-02 1.637242361903190613e-02 -3.898630738258361816e-01
5.962838530540466309e-01 -1.335153430700302124e-01 2.647729516029357910e-01 -6.585422158241271973e-01 -2.027655988931655884e-01 8.226593583822250366e-02 -2.342455387115478516e-01 -1.417195349931716919e-01
3.976757824420928955e-01 2.173524498939514160e-01 1.727615296840667725e-01 -3.084622025489807129e-01 3.541807234287261963e-01 -5.829233527183532715e-01 -1.373593360185623169e-01 -4.307032823562622070e-01
8.405547589063644409e-02 4.049975797533988953e-02 6.894103437662124634e-02 -2.566103935241699219e-01 -5.826508998870849609e-01 3.297153115272521973e-02 -7.229632735252380371e-01 -2.396817803382873535e-01
3.564982116222381592e-02 5.467039346694946289e-01 3.520666658878326416e-01 -4.840911924839019775e-01 -5.744782090187072754e-01 2.021345077082514763e-03 -8.068654686212539673e-02 -7.077423483133316040e-02
7.364596426486968994e-02 1.316214501857757568e-01 -3.316161632537841797e-01 -4.424310624599456787e-01 -7.801681160926818848e-01 -1.366938352584838867e-01 -9.958709031343460083e-02 1.851287484169006348e-01
1.866874396800994873e-01 2.766645550727844238e-01 -4.035637080669403076e-01 -1.471566408872604370e-01 -7.466773986816406250e-01 -2.862198054790496826e-01 -1.758464239537715912e-02 2.536292672157287598e-01
1.513056270778179169e-02 6.259802579879760742e-01 -2.452949732542037964e-01 -4.078154861927032471e-01 -4.990711212158203125e-01 2.069530934095382690e-01 -2.979843914508819580e-01 -2.720491401851177216e-02
9.754068404436111450e-02 2.299185693264007568e-01 -4.717936217784881592e-01 -4.260993003845214844e-01 -1.224008053541183472e-01 1.713365912437438965e-01 -6.753544807434082031e-01 -1.817457228899002075e-01
-1.718432456254959106e-02 -4.697347991168498993e-03 -2.151117771863937378e-01 -2.215743660926818848e-01 -6.780960559844970703e-01 -6.322143077850341797e-01 -8.164535462856292725e-02 1.952931582927703857e-01
-4.196223989129066467e-02 4.495981633663177490e-01 -2.462823987007141113e-01 -5.225200653076171875e-01 2.422344535589218140e-01 -5.926167964935302734e-01 -2.247796356678009033e-01 -4.494977369904518127e-02
4.399021342396736145e-02 1.230074018239974976e-01 -2.382508516311645508e-01 -6.320434808731079102e-01 -2.527957968413829803e-02 -4.385250806808471680e-01 -5.051699876785278320e-01 2.802705168724060059e-01
4.202074110507965088e-01 -1.764530092477798462e-01 -4.075069725513458252e-01 -7.075318098068237305e-01 -3.426596522331237793e-01 -2.817989327013492584e-02 8.352293074131011963e-02 -2.100172266364097595e-02
2.026317119598388672e-01 2.075139731168746948e-01 5.524227619171142578e-01 -4.806543588638305664e-01 -2.450188845396041870e-01 1.745674759149551392e-02 -4.663110077381134033e-01 -3.192080259323120117e-01
3.989481329917907715e-01 2.224058657884597778e-01 4.797279238700866699e-01 -2.962300181388854980e-01 -5.660530328750610352e-01 -1.431582719087600708e-01 2.897518873214721680e-02 -3.629533350467681885e-01
2.002566754817962646e-01 3.056602776050567627e-01 -1.703016459941864014e-01 -5.539299845695495605e-01 4.129401147365570068e-01 -4.397271275520324707e-01 -7.426512241363525391e-02 -4.015385210514068604e-01
9.748707711696624756e-02 -9.922562167048454285e-04 1.704863309860229492e-01 -3.065546751022338867e-01 -5.403382778167724609e-01 8.083395659923553467e-03 -7.227860093116760254e-01 -2.302248775959014893e-01
3.506532311439514160e-02 2.001562863588333130e-01 1.109593585133552551e-01 -3.699733614921569824e-01 -4.592296183109283447e-01 -2.691764235496520996e-01 1.241971775889396667e-01 -7.146627902984619141e-01
7.712731361389160156e-01 -6.110973283648490906e-02 2.387832850217819214e-01 -4.342015683650970459e-01 -7.966579496860504150e-02 7.244237512350082397e-02 -2.849125564098358154e-01 -2.511678934097290039e-01
-6.692171841859817505e-02 3.022018373012542725e-01 -2.088043838739395142e-01 -5.080530047416687012e-01 3.544332087039947510e-02 -5.730570554733276367e-01 -4.677196741104125977e-01 2.325216978788375854e-01
5.300074815750122070e-01 2.685832977294921875e-01 1.057156026363372803e-01 -4.572873115539550781e-01 3.320579528808593750e-01 -5.313888192176818848e-01 9.224990755319595337e-02 -1.597531586885452271e-01
7.743172049522399902e-01 1.052600368857383728e-01 4.329214990139007568e-01 -2.795700132846832275e-01 -3.294294178485870361e-01 4.115232452750205994e-02 -1.119208633899688721e-01 -3.208277001976966858e-02
2.144908905029296875e-02 -1.542419940233230591e-01 -3.555908203125000000e-01 -2.727664113044738770e-01 -2.863885760307312012e-01 -1.622970402240753174e-01 -7.776439785957336426e-01 -2.486243844032287598e-01
7.161757946014404297e-01 -1.213589981198310852e-01 1.583655327558517456e-01 7.014270126819610596e-02 -1.013195514678955078e-01 -1.569026559591293335e-01 -4.624105095863342285e-01 -4.400648474693298340e-01
6.235397458076477051e-01 3.490001261234283447e-01 -6.899508088827133179e-02 -3.977231681346893311e-01 -2.668403387069702148e-01 -2.002929747104644775e-01 4.627414643764495850e-01 -3.165797516703605652e-02
2.287412434816360474e-01 2.820781767368316650e-01 -1.532554924488067627e-01 -5.946160554885864258e-01 4.031756818294525146e-01 -4.585137367248535156e-01 -2.127538435161113739e-02 -3.432433605194091797e-01
6.837363839149475098e-01 -2.677404284477233887e-01 -3.201905786991119385e-01 -2.038946449756622314e-01 -3.510600924491882324e-01 -3.715839385986328125e-01 6.688174605369567871e-02 2.256852090358734131e-01
2.443780750036239624e-01 -3.111694157123565674e-01 5.996330827474594116e-02 -2.189471572637557983e-01 -4.194974005222320557e-01 -1.689962744712829590e-01 -6.531782150268554688e-01 -4.009237289428710938e-01
3.482942879199981689e-01 7.891414761543273926e-01 1.054048985242843628e-01 -3.611535429954528809e-01 1.191943511366844177e-01 -1.529914736747741699e-01 -2.560640275478363037e-01 1.059353724122047424e-01
5.146984457969665527e-01 7.745862603187561035e-01 -1.166866421699523926e-01 -2.307426929473876953e-01 -1.513191731646656990e-03 9.573746472597122192e-02 -2.381135672330856323e-01 4.876056313514709473e-02
1.281528770923614502e-01 7.982191443443298340e-01 7.072661817073822021e-02 -3.067423701286315918e-01 -4.666992127895355225e-01 -2.180019952356815338e-02 1.382119506597518921e-01 -9.971857815980911255e-02
2.076320648193359375e-01 8.196926712989807129e-01 5.953239649534225464e-02 -4.067755341529846191e-01 4.548726230859756470e-02 2.623375318944454193e-02 -3.364569842815399170e-01 -4.655682016164064407e-03
4.070487320423126221e-01 4.876683652400970459e-01 3.440208435058593750e-01 -5.406630691140890121e-03 -4.960895478725433350e-01 -4.122573137283325195e-01 2.462079375982284546e-01 -3.784150630235671997e-02
5.846787691116333008e-01 5.850231051445007324e-01 1.244649440050125122e-01 2.789417207241058350e-01 -1.350260376930236816e-01 -2.241767644882202148e-01 -3.891471028327941895e-01 5.173102021217346191e-02
5.015646815299987793e-01 2.508865296840667725e-01 4.322460293769836426e-02 -1.094532161951065063e-01 1.474259942770004272e-01 -5.015475749969482422e-01 -5.460504293441772461e-01 3.165202140808105469e-01
4.391453564167022705e-01 4.429354667663574219e-01 3.965822160243988037e-01 1.226149424910545349e-01 -5.057741403579711914e-01 -3.427879512310028076e-01 -7.143661845475435257e-03 -2.555106878280639648e-01
6.908905506134033203e-01 6.426880359649658203e-01 -2.561488002538681030e-02 -3.730542212724685669e-02 -1.260102391242980957e-01 9.616637229919433594e-02 -2.643284499645233154e-01 1.121534183621406555e-01
2.790472656488418579e-02 1.410730183124542236e-01 -8.619830757379531860e-02 -8.006457686424255371e-01 1.126624271273612976e-01 -3.511945307254791260e-01 -4.257584214210510254e-01 1.164275556802749634e-01
7.718381285667419434e-01 -2.710492908954620361e-01 1.299646794795989990e-01 -2.034918963909149170e-01 -1.349149197340011597e-01 -7.190354913473129272e-02 -4.188741147518157959e-01 -2.714234888553619385e-01
3.338002264499664307e-01 9.356062114238739014e-02 -3.109165430068969727e-01 -5.199103951454162598e-01 -7.007037401199340820e-01 1.358832418918609619e-01 -5.807714164257049561e-02 4.999891389161348343e-03
4.113995730876922607e-01 3.916673362255096436e-01 1.789594739675521851e-01 -4.601294994354248047e-01 2.927061915397644043e-01 -5.337535142898559570e-01 1.305099427700042725e-01 -2.144736647605895996e-01
3.630494475364685059e-01 5.932886004447937012e-01 3.315950185060501099e-02 -1.518777757883071899e-01 -3.997794985771179199e-01 -4.824581742286682129e-01 2.980041503906250000e-01 1.031571626663208008e-01
8.087886124849319458e-02 3.531281650066375732e-01 6.189215183258056641e-01 -4.321892559528350830e-01 -3.393149673938751221e-01 -1.483120620250701904e-01 -1.003392711281776428e-01 -3.894978463649749756e-01
4.162116348743438721e-01 3.298202157020568848e-01 1.993939131498336792e-01 -4.923920035362243652e-01 2.394662797451019287e-01 -5.853772759437561035e-01 1.413051784038543701e-01 -1.257020384073257446e-01
3.309059441089630127e-01 4.707073867321014404e-01 -5.368485450744628906e-01 1.115966141223907471e-01 1.559750139713287354e-01 -3.754292130470275879e-01 -4.248206913471221924e-01 -1.500922590494155884e-01
2.552293837070465088e-01 3.857464492321014404e-01 -2.383329570293426514e-01 -2.895332276821136475e-01 1.249267160892486572e-01 -5.896252989768981934e-01 -4.022159874439239502e-01 3.469625115394592285e-01
-1.943666189908981323e-01 2.095786295831203461e-02 2.222955673933029175e-01 -3.366146683692932129e-01 -4.526035189628601074e-01 -6.997681260108947754e-01 -2.175608649849891663e-02 -3.225816190242767334e-01
5.734692811965942383e-01 1.640698462724685669e-01 -1.837832331657409668e-01 -9.645043313503265381e-02 -1.444314867258071899e-01 -2.151921689510345459e-01 -6.254969835281372070e-01 3.777836561203002930e-01
4.876118153333663940e-02 3.213781118392944336e-01 3.529916107654571533e-01 -5.067564845085144043e-01 -3.024830520153045654e-01 1.638543754816055298e-01 -5.585325956344604492e-01 -2.874552309513092041e-01
6.166127920150756836e-01 -3.183629214763641357e-01 -6.883975863456726074e-02 -1.821889281272888184e-01 -2.199665755033493042e-01 -1.212520822882652283e-01 -5.039208531379699707e-01 -4.043247103691101074e-01
5.727634429931640625e-01 -1.618133932352066040e-01 2.060688287019729614e-01 -2.662060856819152832e-01 -6.970728039741516113e-01 -1.833585798740386963e-01 -8.570973575115203857e-02 -7.450773566961288452e-02
8.274216055870056152e-01 5.054937303066253662e-02 3.819713741540908813e-02 -2.945594489574432373e-01 -7.261548191308975220e-02 1.033428981900215149e-01 -4.562931954860687256e-01 -2.093014493584632874e-02
2.904883325099945068e-01 3.183065950870513916e-01 -3.060385286808013916e-01 -5.105856060981750488e-01 -8.579387515783309937e-02 1.173137947916984558e-01 1.869197040796279907e-01 -6.355141401290893555e-01
3.480601310729980469e-01 2.526718191802501678e-02 -3.838312327861785889e-01 -6.837143301963806152e-01 3.574669361114501953e-02 2.573740184307098389e-01 -1.116078272461891174e-01 -4.283089637756347656e-01
7.964143157005310059e-01 2.629968523979187012e-01 -1.777985133230686188e-02 -6.524764746427536011e-02 -5.586085841059684753e-02 4.422277957201004028e-02 -5.319907665252685547e-01 6.239659711718559265e-02
5.272319912910461426e-01 3.005062937736511230e-01 4.358987789601087570e-03 -2.419900000095367432e-01 3.101729452610015869e-01 -5.666118264198303223e-01 -3.604955673217773438e-01 1.610310673713684082e-01
1.755617856979370117e-01 -3.523745238780975342e-01 -4.377831816673278809e-01 -5.738324522972106934e-01 -3.508664369583129883e-01 -7.781954854726791382e-02 2.805384807288646698e-02 -4.405931532382965088e-01
5.752012133598327637e-01 -4.456044137477874756e-01 5.251045338809490204e-03 -2.960886359214782715e-01 -4.417061805725097656e-01 -3.948473632335662842e-01 -1.404445618391036987e-01 1.102310866117477417e-01
4.759875535964965820e-01 2.051875293254852295e-01 4.846546947956085205e-01 -4.165740609169006348e-01 2.158475220203399658e-01 -4.620004594326019287e-01 -1.449541896581649780e-01 -2.046055495738983154e-01
1.609537154436111450e-01 6.096684336662292480e-01 -4.623920619487762451e-01 1.551001816987991333e-01 7.617601007223129272e-02 -3.284032642841339111e-01 -4.572936296463012695e-01 -2.043691724538803101e-01
5.860263705253601074e-01 4.603237286210060120e-02 1.282841712236404419e-01 -3.495849370956420898e-01 -5.824898369610309601e-03 1.994391530752182007e-01 -3.773571550846099854e-01 -5.775632858276367188e-01
5.598188191652297974e-02 6.071681380271911621e-01 -2.049543708562850952e-01 -8.900619298219680786e-02 -1.567668467760086060e-01 -5.653929337859153748e-02 -7.065929770469665527e-01 -2.263585776090621948e-01
-2.033026888966560364e-02 8.049653172492980957e-01 -1.712457835674285889e-01 -2.860051691532135010e-01 -2.098407745361328125e-01 1.155987456440925598e-01 -2.847853302955627441e-01 -3.193658888339996338e-01
5.245932936668395996e-01 -1.016509011387825012e-01 -1.382564753293991089e-01 -2.149696052074432373e-01 -5.433828830718994141e-01 -4.357994720339775085e-02 1.415614634752273560e-01 -5.761407613754272461e-01
4.407210946083068848e-01 2.095254212617874146e-01 3.927609324455261230e-01 -5.108718276023864746e-01 2.009026408195495605e-01 -4.328308701515197754e-01 1.110805794596672058e-01 -3.264499008655548096e-01
4.410740733146667480e-01 6.016860008239746094e-01 -1.586111783981323242e-01 2.534321844577789307e-01 -3.204970955848693848e-01 -2.681118249893188477e-01 1.063709631562232971e-01 -4.100306630134582520e-01
1.637693196535110474e-01 1.248195841908454895e-01 -2.948850095272064209e-01 -7.422425150871276855e-01 -5.181986093521118164e-01 1.388705223798751831e-01 7.707437127828598022e-02 -1.611315757036209106e-01
1.804297566413879395e-01 7.974446415901184082e-01 -2.319309711456298828e-01 1.772597134113311768e-01 -3.170439600944519043e-01 -2.098731547594070435e-01 -1.647186279296875000e-01 -2.731640636920928955e-01
6.928386688232421875e-01 5.391762256622314453e-01 1.648861169815063477e-01 -4.367507994174957275e-02 -1.559158563613891602e-01 1.443859189748764038e-01 -3.808858990669250488e-01 -9.968839585781097412e-02
4.496177136898040771e-01 3.725881874561309814e-01 3.440071940422058105e-01 -1.855222433805465698e-01 -5.516632795333862305e-01 -2.979809045791625977e-01 2.907645106315612793e-01 -1.690967381000518799e-01
5.490235090255737305e-01 1.167006567120552063e-01 7.576191425323486328e-02 -3.648117184638977051e-01 3.121650218963623047e-01 -6.522971987724304199e-01 -3.869215026497840881e-02 -1.472790688276290894e-01
5.093395113945007324e-01 -8.926027268171310425e-02 9.709867835044860840e-02 -6.236501336097717285e-01 -4.981538057327270508e-01 5.529561266303062439e-02 -2.813257277011871338e-01 -6.228319928050041199e-02
1.622808426618576050e-01 8.721298724412918091e-02 2.850269675254821777e-01 -2.288346886634826660e-01 -2.980914413928985596e-01 -1.408623158931732178e-02 -7.984803915023803711e-01 -3.253077268600463867e-01
5.701411366462707520e-01 -2.470073848962783813e-01 -2.087721526622772217e-01 2.000878304243087769e-01 -4.593777656555175781e-01 -5.162012577056884766e-01 -3.760835900902748108e-02 -2.267145961523056030e-01
-1.879132911562919617e-02 8.510860055685043335e-02 -1.122549921274185181e-01 -2.538057267665863037e-01 -3.213845193386077881e-01 -9.462010115385055542e-02 -2.153049409389495850e-01 -8.699355721473693848e-01
1.846536248922348022e-01 7.771636247634887695e-01 -2.056048065423965454e-01 4.385657608509063721e-02 -3.184360265731811523e-01 -1.449933797121047974e-01 -1.663274876773357391e-02 -4.416126608848571777e-01
2.100046277046203613e-01 -4.659680426120758057e-01 -2.244936525821685791e-01 -4.459667503833770752e-01 -2.227112650871276855e-01 -8.869482576847076416e-02 -2.089273035526275635e-01 -6.231935620307922363e-01
2.285247147083282471e-01 -1.949684619903564453e-01 -8.604056388139724731e-02 2.422044277191162109e-01 -3.907428979873657227e-01 -5.902860164642333984e-01 -2.684976160526275635e-01 -5.200858116149902344e-01
-6.972666829824447632e-02 1.540047079324722290e-01 -3.181797862052917480e-01 -2.056030631065368652e-01 -7.471230626106262207e-01 -1.521560102701187134e-01 -4.619450867176055908e-01 -1.821317821741104126e-01
4.122978746891021729e-01 5.720697343349456787e-02 -3.108274042606353760e-01 -6.374829411506652832e-01 -6.449256092309951782e-02 2.933380305767059326e-01 -7.127257436513900757e-02 -4.779680669307708740e-01
-9.416629374027252197e-02 -2.302846461534500122e-01 -2.049653828144073486e-01 -3.479193150997161865e-01 -3.861118853092193604e-01 -1.497668772935867310e-01 -7.249662876129150391e-01 -2.792030870914459229e-01
1.156770586967468262e-01 3.480269312858581543e-01 9.196310490369796753e-02 -2.353988289833068848e-01 -5.552006959915161133e-01 -4.202397763729095459e-01 3.261632621288299561e-01 -4.586877822875976562e-01
2.374996989965438843e-01 1.005752384662628174e-01 6.295500397682189941e-01 -3.846860826015472412e-01 -3.550345897674560547e-01 -1.472715288400650024e-01 -2.510385811328887939e-01 -4.223779141902923584e-01
-1.427380740642547607e-01 2.686003446578979492e-01 6.596403568983078003e-02 -5.247704386711120605e-01 -4.888068735599517822e-01 -1.960165649652481079e-01 1.849511265754699707e-02 -5.916482210159301758e-01
4.710445702075958252e-01 3.502211570739746094e-01 2.902249991893768311e-01 -4.616899192333221436e-01 2.576088011264801025e-01 -5.027297735214233398e-01 9.711856395006179810e-02 -1.718798577785491943e-01
5.293475985527038574e-01 -1.105985566973686218e-01 -3.309755921363830566e-01 -5.535841584205627441e-01 -1.378703266382217407e-01 1.208425164222717285e-01 1.528945267200469971e-01 -4.843251407146453857e-01
8.128084987401962280e-02 4.214927256107330322e-01 2.389467209577560425e-01 -3.375384509563446045e-01 -5.393769741058349609e-01 -3.741294443607330322e-01 3.116320073604583740e-01 -3.416060209274291992e-01
1.701529920101165771e-01 4.403602778911590576e-01 3.454733639955520630e-02 -6.663204431533813477e-01 -5.404775738716125488e-01 -9.764465503394603729e-03 1.212832704186439514e-01 1.582189947366714478e-01
3.042137026786804199e-01 -5.644128471612930298e-02 -5.487313866615295410e-01 -5.828611254692077637e-01 -7.919403165578842163e-02 1.730329841375350952e-01 -1.431839913129806519e-01 -4.546661376953125000e-01
6.750410795211791992e-01 1.932482719421386719e-01 4.187279939651489258e-02 -2.999886572360992432e-01 3.911056518554687500e-01 -4.790360331535339355e-01 -1.510496735572814941e-01 -9.986528754234313965e-02
6.601573824882507324e-01 -3.784729242324829102e-01 3.041986934840679169e-02 -3.955552279949188232e-01 -2.778036296367645264e-01 -1.046740040183067322e-01 7.025416940450668335e-02 -4.129094183444976807e-01
1.024289205670356750e-01 2.130520790815353394e-01 -1.480760574340820312e-01 -4.382882416248321533e-01 3.296890854835510254e-01 -7.125899195671081543e-01 -1.986292451620101929e-01 -2.723256051540374756e-01
4.363873600959777832e-01 -1.459984630346298218e-01 -2.178901731967926025e-01 -3.033060431480407715e-01 -3.276126086711883545e-01 1.537989526987075806e-01 -4.018984735012054443e-01 -5.968863368034362793e-01
5.885363221168518066e-01 -1.925391107797622681e-01 1.551894247531890869e-01 -6.531401276588439941e-01 -1.516721844673156738e-01 1.322327405214309692e-01 -3.056076169013977051e-01 -1.788631081581115723e-01
5.643187165260314941e-01 3.945371508598327637e-01 -2.938604950904846191e-01 3.148739039897918701e-01 -1.378845274448394775e-01 -4.589335918426513672e-01 2.336460351943969727e-02 -3.319747447967529297e-01
2.523958981037139893e-01 -1.092269048094749451e-01 -2.627097368240356445e-01 3.046162128448486328e-01 -3.256580233573913574e-01 -7.024602293968200684e-01 -1.710453629493713379e-01 -3.657845854759216309e-01
1.720907837152481079e-01 3.059077858924865723e-01 -5.501758307218551636e-02 3.404560089111328125e-01 -1.521916389465332031e-01 -4.747624993324279785e-01 -3.380619585514068604e-01 -6.285064816474914551e-01
5.728586912155151367e-01 1.407219320535659790e-01 3.894081711769104004e-01 -2.705512642860412598e-01 2.012460231781005859e-01 -5.674974918365478516e-01 -9.979912638664245605e-02 -2.338386327028274536e-01
3.810746371746063232e-01 6.814259290695190430e-01 -1.528131365776062012e-01 3.039211928844451904e-01 -2.814904153347015381e-01 -3.011002540588378906e-01 -4.466245695948600769e-02 -3.206680715084075928e-01
4.559511542320251465e-01 1.113726049661636353e-01 -5.921677686274051666e-03 -4.188105091452598572e-02 -1.504121273756027222e-01 -1.774270385503768921e-01 -8.507382869720458984e-01 7.482804358005523682e-03
1.952704973518848419e-02 4.226216971874237061e-01 -4.961323440074920654e-01 -9.267181903123855591e-02 -5.370305478572845459e-02 -2.044466882944107056e-01 -7.083123326301574707e-01 -1.410160958766937256e-01
4.553034529089927673e-02 7.209014892578125000e-01 -2.397906035184860229e-01 -4.264316856861114502e-01 -6.610322743654251099e-02 1.402724385261535645e-01 -4.233965873718261719e-01 -1.886104643344879150e-01
7.322328090667724609e-01 1.185014378279447556e-02 -2.929391562938690186e-01 -8.933681994676589966e-02 3.402834832668304443e-01 -3.792904913425445557e-01 -2.700735926628112793e-01 -1.931490898132324219e-01
1.325188577175140381e-01 2.522177398204803467e-01 -1.500411629676818848e-01 -3.439447283744812012e-01 3.166999220848083496e-01 -7.292478680610656738e-01 -1.194147616624832153e-01 -3.628407716751098633e-01
5.731996297836303711e-01 -1.483467966318130493e-01 -1.468621790409088135e-01 -2.662406265735626221e-01 -2.754993140697479248e-01 1.022838652133941650e-01 -4.914427995681762695e-01 -4.786491692066192627e-01
8.910004496574401855e-01 3.829047456383705139e-02 -1.420670300722122192e-01 -1.233697980642318726e-01 -1.363767236471176147e-01 1.231573596596717834e-01 -2.618174254894256592e-01 -2.587162554264068604e-01
-1.202737316489219666e-01 -3.633916378021240234e-02 3.217224776744842529e-01 -4.087286889553070068e-01 -3.838061690330505371e-01 -7.496416568756103516e-01 -3.256762027740478516e-02 -5.760828778147697449e-02
4.707390367984771729e-01 4.452711641788482666e-01 -4.095889329910278320e-01 5.506339296698570251e-02 -1.744965463876724243e-01 -2.910574674606323242e-01 1.569760441780090332e-01 -5.191708207130432129e-01
6.793704628944396973e-01 -6.995155010372400284e-03 -3.119758889079093933e-02 -2.287078052759170532e-01 -3.904142603278160095e-02 1.513629704713821411e-01 -4.144131243228912354e-01 -5.375435352325439453e-01
1.901716366410255432e-02 1.304051876068115234e-01 -6.387502551078796387e-01 -2.731853127479553223e-01 -2.458641231060028076e-01 -1.883530020713806152e-01 -4.624844193458557129e-01 -4.360996782779693604e-01
-1.071613952517509460e-01 3.473756015300750732e-01 4.832438752055168152e-02 -1.991908997297286987e-01 -8.483371734619140625e-01 -7.568550854921340942e-02 -2.876980006694793701e-01 -1.328909546136856079e-01
5.892764329910278320e-01 -1.498339115642011166e-03 2.488912194967269897e-01 -2.658178210258483887e-01 -2.259915173053741455e-01 1.538200378417968750e-01 -3.885994851589202881e-01 -5.425890684127807617e-01
7.776632308959960938e-01 9.869055449962615967e-02 3.130948245525360107e-01 -3.372150361537933350e-01 -3.482820987701416016e-01 9.907058626413345337e-02 -1.932746767997741699e-01 -7.271374762058258057e-02
4.415516257286071777e-01 2.984389960765838623e-01 -4.290550202131271362e-02 -1.165915727615356445e-01 -6.922607421875000000e-01 -3.399988114833831787e-01 1.345149874687194824e-01 2.959956824779510498e-01
6.077650785446166992e-01 -1.371589154005050659e-01 2.357938587665557861e-01 -4.229958057403564453e-01 -4.088454842567443848e-01 -1.586653664708137512e-02 1.136827692389488220e-01 -4.437958896160125732e-01
6.015124320983886719e-01 -1.406631022691726685e-01 1.667326539754867554e-01 1.318688839673995972e-01 -5.851436853408813477e-01 -4.647133648395538330e-01 3.472857875749468803e-03 -1.218355223536491394e-01
3.979735374450683594e-01 -2.196464687585830688e-01 -2.694238349795341492e-02 -2.395234107971191406e-01 -4.563119113445281982e-01 7.515189796686172485e-02 -5.615048408508300781e-01 -4.540033638477325439e-01
5.759424567222595215e-01 2.041220366954803467e-01 3.257261514663696289e-01 -2.432751655578613281e-01 -6.749597191810607910e-01 2.130234614014625549e-02 -4.940657690167427063e-02 -5.365340411663055420e-02
1.657757461071014404e-01 5.269114971160888672e-01 -5.233252048492431641e-01 -2.511059045791625977e-01 -5.166028738021850586e-01 -1.618849933147430420e-01 1.982620209455490112e-01 -1.598939895629882812e-01
1.162025425583124161e-02 4.331570863723754883e-01 -9.080314077436923981e-03 3.497854173183441162e-01 -2.022844702005386353e-01 -5.358503460884094238e-01 -5.244901180267333984e-01 -2.943858504295349121e-01
2.246446013450622559e-01 -1.282043755054473877e-01 -1.008175909519195557e-01 -4.916699230670928955e-01 -4.228808581829071045e-01 2.160177230834960938e-01 -5.330893993377685547e-01 -4.141482710838317871e-01
4.616017937660217285e-01 -1.477393358945846558e-01 -9.645429253578186035e-02 -6.795719265937805176e-01 -4.177076816558837891e-01 -1.086993366479873657e-01 2.100222110748291016e-01 -2.521327733993530273e-01
5.254838466644287109e-01 -5.941133573651313782e-02 -2.801403701305389404e-01 -4.948349893093109131e-01 -3.761590272188186646e-02 2.167121022939682007e-01 -5.361140519380569458e-02 -5.879997014999389648e-01
4.722770154476165771e-01 -8.682354539632797241e-02 2.537668943405151367e-01 -3.896391987800598145e-01 -1.975310146808624268e-01 8.235819637775421143e-02 -5.098682641983032227e-01 -4.974261820316314697e-01
1.173499003052711487e-01 4.686363637447357178e-01 -2.620420455932617188e-01 -4.593281745910644531e-01 -2.398129403591156006e-01 7.123894244432449341e-02 1.052922531962394714e-01 -6.428755521774291992e-01
6.191726326942443848e-01 2.691393159329891205e-02 -4.185341671109199524e-02 -2.321582734584808350e-01 3.814438581466674805e-01 -5.390194654464721680e-01 -3.135763108730316162e-01 -1.608734130859375000e-01
5.236282944679260254e-01 -1.926998198032379150e-01 -4.713762104511260986e-01 -4.653714001178741455e-01 -4.847307205200195312e-01 -5.840370059013366699e-02 8.130376227200031281e-03 -1.071128994226455688e-01
6.242046356201171875e-01 2.284427359700202942e-02 -1.696224659681320190e-01 -2.190278023481369019e-01 8.762841112911701202e-03 -3.358089923858642578e-01 -5.251617431640625000e-01 3.800820112228393555e-01
4.878212213516235352e-01 6.571959257125854492e-01 1.773453056812286377e-01 8.964731357991695404e-03 -2.370638549327850342e-01 -4.045978486537933350e-01 2.691088318824768066e-01 7.920809090137481689e-02
3.986002206802368164e-01 -2.698093652725219727e-01 9.223866462707519531e-02 -4.986546337604522705e-01 -3.257927298545837402e-01 3.626376157626509666e-03 -3.278511464595794678e-01 -5.454502701759338379e-01
3.462824523448944092e-01 -2.197262197732925415e-01 -5.192085355520248413e-02 2.999768853187561035e-01 -2.481798678636550903e-01 -7.435183525085449219e-01 -1.862422376871109009e-01 -3.000464141368865967e-01
7.105669975280761719e-01 -3.161436021327972412e-01 7.545664161443710327e-02 -4.709772765636444092e-01 -3.148385286331176758e-01 -1.593996286392211914e-01 -2.009235769510269165e-01 5.227495729923248291e-02
7.838498950004577637e-01 4.973279535770416260e-01 -5.050600320100784302e-02 -1.031270697712898254e-01 -1.462045162916183472e-01 1.943003088235855103e-01 -2.526076734066009521e-01 -4.603531956672668457e-02
1.576342247426509857e-02 -1.153580471873283386e-01 -2.301013171672821045e-01 -3.402975797653198242e-01 -4.701254963874816895e-01 -7.603108882904052734e-01 1.337506771087646484e-01 2.674069628119468689e-02
4.027705192565917969e-01 1.217694208025932312e-01 -6.936398334801197052e-03 -5.051335692405700684e-01 3.698349297046661377e-01 -5.664584040641784668e-01 -4.743356630206108093e-02 -3.283858597278594971e-01
3.772366642951965332e-01 7.051131725311279297e-01 -8.936560899019241333e-02 2.661520242691040039e-01 -2.022124379873275757e-01 -3.079408407211303711e-01 -1.937802433967590332e-01 -3.292668461799621582e-01
4.809238314628601074e-01 -4.343683421611785889e-01 -2.289357334375381470e-01 -3.748589158058166504e-01 -4.861656427383422852e-01 -2.901095747947692871e-01 -2.076437771320343018e-01 1.531956493854522705e-01
6.583122014999389648e-01 2.310080975294113159e-01 7.552532851696014404e-02 -4.399019777774810791e-01 3.867483735084533691e-01 -3.843211233615875244e-01 -8.249272406101226807e-02 -9.980238974094390869e-02
2.257979288697242737e-02 2.178626060485839844e-01 -1.657632291316986084e-01 1.314494060352444649e-03 -8.144740462303161621e-01 -2.479122728109359741e-01 -2.495911568403244019e-01 -3.707057833671569824e-01
3.549986481666564941e-01 7.288241982460021973e-01 -9.359934180974960327e-02 -1.098969485610723495e-02 -3.135584592819213867e-01 -8.570837229490280151e-02 6.013581156730651855e-02 -4.739500284194946289e-01
2.657483518123626709e-01 5.351216197013854980e-01 -4.372958466410636902e-02 2.874543070793151855e-01 -3.391332179307937622e-02 -6.571161746978759766e-01 -2.558446824550628662e-01 -2.450964450836181641e-01
4.317984580993652344e-01 -2.743437290191650391e-01 -2.640975117683410645e-01 -6.876708269119262695e-01 -4.229074716567993164e-01 -1.153571903705596924e-01 2.421849034726619720e-02 5.387307703495025635e-02
5.686413049697875977e-01 1.418178379535675049e-01 -2.555497288703918457e-01 -3.365420699119567871e-01 2.979338765144348145e-01 -3.484539687633514404e-01 -4.854605197906494141e-01 1.791983246803283691e-01
6.175554990768432617e-01 -6.104477122426033020e-02 1.502814441919326782e-01 -5.100659132003784180e-01 -4.276566207408905029e-02 6.914874911308288574e-02 -3.675889968872070312e-01 -4.363656640052795410e-01
4.135481417179107666e-01 -1.579987406730651855e-01 -5.003331303596496582e-01 -6.101404428482055664e-01 -3.399546742439270020e-01 2.121300809085369110e-02 8.288929611444473267e-02 -2.419085651636123657e-01
8.468504250049591064e-02 6.532350778579711914e-01 -1.646149531006813049e-02 -2.273074686527252197e-01 -6.609196662902832031e-01 1.047973036766052246e-01 -2.517821788787841797e-01 5.459996312856674194e-02
-1.003046929836273193e-01 1.724348217248916626e-01 -2.066299766302108765e-01 -6.176379919052124023e-01 -4.312323927879333496e-01 -1.090670377016067505e-01 9.540296345949172974e-02 -5.736497044563293457e-01
3.729920089244842529e-01 7.902994751930236816e-01 -2.673907279968261719e-01 1.914392411708831787e-01 -1.391149461269378662e-01 -2.032407820224761963e-01 -1.750020086765289307e-01 -1.920191794633865356e-01
5.646213889122009277e-01 5.723096728324890137e-01 2.400115430355072021e-01 -2.409352660179138184e-01 2.434720546007156372e-01 -4.178178906440734863e-01 6.412000954151153564e-02 -6.866940762847661972e-03
1.242307946085929871e-01 2.409737855195999146e-01 -3.971627354621887207e-01 -2.371949255466461182e-01 -8.283886909484863281e-01 -1.584943979978561401e-01 -2.673918381333351135e-02 -2.086687460541725159e-02
4.882986545562744141e-01 6.430063396692276001e-02 1.053340509533882141e-01 -5.294421911239624023e-01 3.194541633129119873e-01 -4.860523045063018799e-01 1.416182983666658401e-02 -3.571093380451202393e-01
3.775185644626617432e-01 1.122466400265693665e-01 7.026129961013793945e-02 -7.451322674751281738e-01 2.977125644683837891e-01 -3.750152587890625000e-01 1.168616861104965210e-01 -2.044400423765182495e-01
6.312829852104187012e-01 2.416378855705261230e-01 3.712154030799865723e-01 9.898715466260910034e-02 -4.576379954814910889e-01 -5.771915614604949951e-02 -2.489386200904846191e-01 -3.475041687488555908e-01
4.191003739833831787e-01 7.618692517280578613e-01 8.547877520322799683e-02 -4.327144324779510498e-01 8.579479902982711792e-02 4.711563140153884888e-02 -1.803647875785827637e-01 8.514519780874252319e-02
5.201416611671447754e-01 1.529467999935150146e-01 -2.752697467803955078e-01 -1.783911883831024170e-01 -1.151418089866638184e-01 -2.014875262975692749e-01 -6.375041007995605469e-01 3.717483580112457275e-01
2.188176959753036499e-01 -3.551394641399383545e-01 -1.196199059486389160e-01 -6.691185832023620605e-01 -5.488426089286804199e-01 -1.845996379852294922e-01 -1.608370244503021240e-01 5.284247174859046936e-02
3.030728399753570557e-01 -1.251052040606737137e-02 -4.203920066356658936e-01 -7.148739695549011230e-01 6.265605241060256958e-02 1.845641732215881348e-01 -2.929858863353729248e-02 -4.258732497692108154e-01
2.615975141525268555e-01 7.292308211326599121e-01 1.376371383666992188e-01 1.124360710382461548e-01 -4.444959759712219238e-01 -1.063481420278549194e-01 -9.155947715044021606e-02 -3.885016143321990967e-01
6.404673457145690918e-01 2.976091206073760986e-01 -1.743881553411483765e-01 -3.075359761714935303e-01 1.200530976057052612e-01 -1.082336306571960449e-01 -5.358880162239074707e-01 2.508734464645385742e-01
2.601495385169982910e-01 5.296611189842224121e-01 -1.233422532677650452e-01 2.973155379295349121e-01 -1.309708803892135620e-01 -7.278580069541931152e-01 3.520428389310836792e-02 1.264402060769498348e-03
1.049843989312648773e-02 4.880343973636627197e-01 2.184343189001083374e-01 -4.349783658981323242e-01 -4.741175174713134766e-01 -4.000045359134674072e-01 3.071278929710388184e-01 -2.137147337198257446e-01
3.546020248904824257e-03 7.680568695068359375e-01 -4.170673489570617676e-01 -2.570517957210540771e-01 -3.891736268997192383e-01 -1.033714786171913147e-01 2.165143750607967377e-02 -8.628250658512115479e-02
2.192389518022537231e-01 4.162562191486358643e-01 -1.181822419166564941e-01 -2.955224812030792236e-01 3.050355911254882812e-01 -7.348421812057495117e-01 -8.907280862331390381e-02 -1.907633394002914429e-01
6.872797608375549316e-01 -1.698281057178974152e-02 7.294059544801712036e-02 -1.092956960201263428e-01 -6.958046555519104004e-01 2.111085690557956696e-02 -1.168744787573814392e-01 -1.088244691491127014e-01
5.359603166580200195e-01 -4.172230511903762817e-02 2.116341888904571533e-01 -4.945700466632843018e-01 -5.431606173515319824e-01 5.613329261541366577e-02 4.763865470886230469e-02 -3.480994403362274170e-01
3.722960948944091797e-01 2.978532016277313232e-01 -1.857380270957946777e-01 -3.056019842624664307e-01 -6.299269795417785645e-01 -1.084436029195785522e-01 1.398305296897888184e-01 -4.654754698276519775e-01
5.268014669418334961e-01 7.070227712392807007e-02 -1.907268613576889038e-01 7.374133914709091187e-02 -1.195095758885145187e-02 -8.281538635492324829e-02 -7.448396682739257812e-01 -3.374604880809783936e-01
3.908020555973052979e-01 4.209316074848175049e-01 -6.600680947303771973e-02 3.837858140468597412e-01 -4.233192205429077148e-01 -3.397665023803710938e-01 -7.280849665403366089e-02 -4.674401283264160156e-01
5.272302031517028809e-01 -2.492036670446395874e-01 -6.123705953359603882e-02 2.670125663280487061e-01 -1.122949272394180298e-01 -4.756817221641540527e-01 -4.119170606136322021e-01 -4.199061393737792969e-01
3.753123581409454346e-01 5.882364511489868164e-01 -1.552012562751770020e-01 2.869328856468200684e-01 -8.632616698741912842e-02 -4.543763697147369385e-01 -7.770488411188125610e-02 -4.321484863758087158e-01
5.033117532730102539e-01 -1.235889047384262085e-01 4.985067248344421387e-02 -5.007933974266052246e-01 -5.388928055763244629e-01 -3.038933575153350830e-01 -1.975997984409332275e-01 2.373218983411788940e-01
2.869161665439605713e-01 2.104981094598770142e-01 5.133526325225830078e-01 -6.428283452987670898e-01 -3.498525619506835938e-01 3.521654754877090454e-02 -9.694265574216842651e-02 -2.521421015262603760e-01
2.947677671909332275e-01 3.411953151226043701e-01 -3.267328068614006042e-02 -1.189230456948280334e-01 -3.770837485790252686e-01 -1.950772404670715332e-01 2.151055634021759033e-01 -7.449629902839660645e-01
3.009994328022003174e-01 6.678612828254699707e-01 -3.266421258449554443e-01 -2.492559403181076050e-01 -2.452817261219024658e-01 -2.128184735774993896e-01 -8.053835481405258179e-02 4.273125231266021729e-01
7.447379827499389648e-02 6.849421858787536621e-01 -3.005823194980621338e-01 -3.887943625450134277e-01 -3.461962938308715820e-01 7.181573659181594849e-02 3.459000214934349060e-02 -3.969778716564178467e-01
5.694941878318786621e-01 3.286307752132415771e-01 1.186381652951240540e-01 -2.280141413211822510e-01 1.180458739399909973e-01 -2.014647573232650757e-01 -6.329452395439147949e-01 2.155699431896209717e-01
7.547947168350219727e-01 -3.289544582366943359e-01 1.122433692216873169e-01 -2.078413814306259155e-01 -1.295595616102218628e-01 -1.508138626813888550e-01 -2.926854789257049561e-01 -3.756089210510253906e-01
2.195942103862762451e-01 3.574947714805603027e-01 -6.002847105264663696e-02 -4.114446640014648438e-01 4.231353402137756348e-01 -5.698237419128417969e-01 -9.789939224720001221e-02 -3.711587190628051758e-01
7.980859279632568359e-02 1.796117275953292847e-01 -2.304821014404296875e-01 -5.530123114585876465e-01 -6.507426034659147263e-03 -5.180916786193847656e-01 -4.288007616996765137e-01 3.874198794364929199e-01
4.261418879032135010e-01 -6.140600517392158508e-02 3.522694110870361328e-01 -4.659799933433532715e-01 -4.349603950977325439e-01 -1.919049397110939026e-02 -3.084230422973632812e-02 -5.318751335144042969e-01
1.592506468296051025e-01 5.423350930213928223e-01 6.379250884056091309e-01 -1.570151895284652710e-01 -2.228817343711853027e-01 -1.844188570976257324e-01 -3.144442737102508545e-01 -2.575808763504028320e-01
2.621589303016662598e-01 8.081315755844116211e-01 -2.396635711193084717e-01 -2.570979297161102295e-01 -2.269660532474517822e-01 9.403374791145324707e-02 -2.503373324871063232e-01 1.778575778007507324e-01
3.794787079095840454e-02 5.429610013961791992e-01 -2.553876936435699463e-01 -4.494829475879669189e-01 -8.016308397054672241e-02 2.404498159885406494e-01 -5.445898771286010742e-01 -2.750913798809051514e-01
4.419324696063995361e-01 6.565486192703247070e-01 6.241598725318908691e-02 -4.179545938968658447e-01 3.499279618263244629e-01 -1.996241509914398193e-01 -5.409317091107368469e-02 -1.727208197116851807e-01
-1.697987131774425507e-02 3.037759959697723389e-01 -1.938843280076980591e-01 -4.032755196094512939e-01 2.177290916442871094e-01 -6.336815953254699707e-01 -5.036709308624267578e-01 -6.757970154285430908e-02
7.463548779487609863e-01 -1.287104189395904541e-01 -4.765671491622924805e-02 -2.377386391162872314e-01 -2.918565832078456879e-02 1.016969904303550720e-01 -3.912689685821533203e-01 -4.509008526802062988e-01
5.335185527801513672e-01 3.792032003402709961e-01 -1.107287630438804626e-01 -2.873710095882415771e-01 1.953846365213394165e-01 -5.572003722190856934e-01 -2.449670583009719849e-01 2.608898282051086426e-01
1.024258062243461609e-01 7.420896291732788086e-01 -1.529180165380239487e-02 -1.916949599981307983e-01 -3.026008307933807373e-01 1.761916130781173706e-01 -4.837067127227783203e-01 -2.127163410186767578e-01
5.382795333862304688e-01 6.190663576126098633e-02 8.460588753223419189e-02 -3.092857301235198975e-01 -1.607113629579544067e-01 1.046687066555023193e-01 -7.286717295646667480e-01 -1.893692761659622192e-01
1.924287900328636169e-02 4.507799148559570312e-01 -4.832830727100372314e-01 -5.569473840296268463e-03 -4.284695088863372803e-01 -2.366714328527450562e-01 -4.984115064144134521e-01 -2.735322713851928711e-01
3.963402509689331055e-01 1.089125126600265503e-01 -3.482122421264648438e-01 -2.674990296363830566e-01 3.780806669965386391e-03 1.118901595473289490e-01 -6.841905713081359863e-01 -3.969816863536834717e-01
7.492234706878662109e-01 -9.207169711589813232e-02 2.311631888151168823e-01 -2.820624411106109619e-01 -8.343683183193206787e-02 1.055617164820432663e-02 -5.047286748886108398e-01 -1.880614906549453735e-01
4.004281461238861084e-01 1.139409616589546204e-01 5.485230088233947754e-01 -4.751816093921661377e-01 1.466456502676010132e-01 -4.389571547508239746e-01 -1.331327408552169800e-01 -2.609348893165588379e-01
5.375375747680664062e-01 2.231323346495628357e-02 -1.644242852926254272e-01 -5.420379638671875000e-01 -4.198818802833557129e-01 6.732571125030517578e-02 1.439157277345657349e-01 -4.337854683399200439e-01
6.676061749458312988e-01 6.952830553054809570e-01 -8.404162526130676270e-02 -3.016219101846218109e-02 -6.202457938343286514e-03 -1.162450481206178665e-02 -2.477649003267288208e-01 3.673524037003517151e-02
5.553658008575439453e-01 2.221288084983825684e-01 2.199540436267852783e-01 -2.350871413946151733e-01 2.556375563144683838e-01 -6.301314830780029297e-01 1.438246760517358780e-02 -2.756060957908630371e-01
6.504952311515808105e-01 -2.260241508483886719e-01 -1.961493790149688721e-01 -2.305683493614196777e-01 -9.781137853860855103e-02 -1.652135401964187622e-01 -4.972618520259857178e-01 -3.872993588447570801e-01
2.263925671577453613e-01 5.147058963775634766e-01 -1.957988440990447998e-01 2.197302281856536865e-01 -5.217669606208801270e-01 -3.414896130561828613e-01 -3.602569997310638428e-01 -2.802939414978027344e-01
4.724829494953155518e-01 3.410385176539421082e-02 -4.265531897544860840e-01 -3.494927585124969482e-01 -6.036930680274963379e-01 -2.309899628162384033e-01 1.972671300172805786e-01 1.216056793928146362e-01
3.187196850776672363e-01 -3.000468909740447998e-01 -4.462074637413024902e-01 -3.683724701404571533e-01 -4.482389390468597412e-01 -3.677018880844116211e-01 1.095349043607711792e-01 -3.542168438434600830e-01
5.657561421394348145e-01 8.593365550041198730e-03 3.529655337333679199e-01 -4.111006855964660645e-01 -4.837042391300201416e-01 3.261647373437881470e-02 2.134976163506507874e-02 -3.882889151573181152e-01
-1.657503843307495117e-01 -1.424383521080017090e-01 -2.142428904771804810e-01 -2.306178510189056396e-01 -2.757195830345153809e-01 -8.578137755393981934e-01 -8.764557540416717529e-02 -1.833196729421615601e-01
1.127804219722747803e-01 -1.603293865919113159e-01 -4.111243188381195068e-01 -2.828028500080108643e-01 -3.318684697151184082e-01 -4.904010295867919922e-01 -5.313068628311157227e-01 -2.822368741035461426e-01
5.607263445854187012e-01 8.714057505130767822e-02 4.030204564332962036e-02 -3.731738626956939697e-01 -2.909121215343475342e-01 8.578281849622726440e-02 -4.401266872882843018e-01 -5.014074444770812988e-01
2.797763049602508545e-01 4.504562914371490479e-01 -2.478620111942291260e-01 -6.932982057332992554e-02 -2.580544650554656982e-01 -6.475802659988403320e-01 2.755123078823089600e-01 3.011860549449920654e-01
-2.075663357973098755e-01 3.364932537078857422e-01 -1.364417225122451782e-01 -5.058676600456237793e-01 -3.941003978252410889e-01 -3.207572102546691895e-01 1.158929020166397095e-01 -5.454709529876708984e-01
7.025305628776550293e-01 3.447370231151580811e-01 -2.639836370944976807e-01 -7.540022581815719604e-02 -1.404431164264678955e-01 8.083575963973999023e-02 -5.129814743995666504e-01 1.510832905769348145e-01
7.357320189476013184e-01 -1.282651424407958984e-01 6.109680235385894775e-02 -4.449776709079742432e-01 -8.817864209413528442e-02 4.403726756572723389e-02 -3.422546684741973877e-01 -3.371284902095794678e-01
-1.785825639963150024e-01 6.706945896148681641e-01 -2.243964746594429016e-02 -5.868421792984008789e-01 -1.470642089843750000e-01 -7.707014679908752441e-02 -1.427560299634933472e-01 -3.541789948940277100e-01
2.456861734390258789e-01 6.897355318069458008e-01 -3.755217492580413818e-01 9.793567657470703125e-02 -1.848905533552169800e-01 -1.264425367116928101e-01 -1.871395111083984375e-01 -4.776000380516052246e-01
4.742439463734626770e-02 2.209591418504714966e-01 -4.366981089115142822e-01 -4.399230182170867920e-01 -1.176168210804462433e-02 -4.774628579616546631e-01 -5.261043906211853027e-01 2.445314228534698486e-01
1.990435719490051270e-01 -1.496337726712226868e-02 2.613588869571685791e-01 -3.315492719411849976e-02 -5.343088507652282715e-01 -1.251441240310668945e-01 -7.183325886726379395e-01 -2.712960839271545410e-01
2.199472635984420776e-01 2.986874580383300781e-01 -1.369640380144119263e-01 -6.974156498908996582e-01 -5.394456982612609863e-01 3.375482186675071716e-02 6.362818181514739990e-02 2.471267133951187134e-01
2.074897289276123047e-01 3.467458784580230713e-01 -2.929773330688476562e-01 -3.767257630825042725e-01 2.162165939807891846e-01 -6.137199401855468750e-01 -3.351754546165466309e-01 2.705788016319274902e-01
-4.720161110162734985e-02 3.472609221935272217e-01 3.650375306606292725e-01 -3.799524605274200439e-01 -1.802047342061996460e-01 4.874015599489212036e-02 -5.768140554428100586e-01 -4.816657602787017822e-01
6.579921245574951172e-01 -8.427539467811584473e-02 -2.489764094352722168e-01 1.809281297028064728e-02 2.011330574750900269e-01 -3.268009722232818604e-01 -5.746928453445434570e-01 -1.417822390794754028e-01
5.237155556678771973e-01 -1.110973507165908813e-01 -1.172557026147842407e-01 -5.321836471557617188e-01 -6.349470615386962891e-01 6.689838320016860962e-02 -8.197010029107332230e-04 -9.368631988763809204e-02
2.743378579616546631e-01 6.735541224479675293e-01 -1.514562666416168213e-01 2.738091051578521729e-01 -2.509308755397796631e-01 -2.770341038703918457e-01 -1.480071246623992920e-01 -4.599272012710571289e-01
3.543786108493804932e-01 1.361824870109558105e-01 2.954499423503875732e-01 -2.079888731241226196e-01 -7.119031548500061035e-01 -1.907598227262496948e-01 8.286543190479278564e-02 -4.186381399631500244e-01
6.496924161911010742e-01 2.853851951658725739e-02 -4.472347497940063477e-01 -2.716350853443145752e-01 -4.971052110195159912e-01 -5.857881903648376465e-02 9.431023150682449341e-02 2.093830108642578125e-01
7.563267350196838379e-01 -2.942879796028137207e-01 -1.243457719683647156e-01 -2.315755635499954224e-01 -2.960039973258972168e-01 -1.343055516481399536e-01 -1.067204698920249939e-01 -3.939920067787170410e-01
4.128720164299011230e-01 -2.154531329870223999e-01 1.062550917267799377e-01 -4.090424776077270508e-01 -3.996641933917999268e-01 8.305903524160385132e-02 -4.993077516555786133e-01 -4.342491328716278076e-01
5.993072390556335449e-01 -3.445190191268920898e-01 7.694235537201166153e-03 8.183307200670242310e-02 -4.258325994014739990e-01 -5.339472889900207520e-01 -1.298586428165435791e-01 -1.791238188743591309e-01
7.911620736122131348e-01 2.914616763591766357e-01 7.581867277622222900e-02 1.328188180923461914e-01 -1.634112745523452759e-01 1.115339994430541992e-02 -4.390924274921417236e-01 -2.146936655044555664e-01
5.094347596168518066e-01 -1.955766230821609497e-01 3.998578712344169617e-02 -4.170979857444763184e-01 -5.407547354698181152e-01 -3.171012401580810547e-01 2.014684081077575684e-01 -3.051196634769439697e-01
-3.281669318675994873e-02 -5.059600621461868286e-02 -7.106476277112960815e-02 -5.549643039703369141e-01 -6.883366107940673828e-01 -2.385221719741821289e-01 6.217835471034049988e-02 -3.856958746910095215e-01
5.713438391685485840e-01 -2.633581161499023438e-01 2.120515257120132446e-01 -4.589232504367828369e-01 -3.243255913257598877e-01 -1.113576367497444153e-01 -4.042236804962158203e-01 -2.600918114185333252e-01
5.300409719347953796e-02 -2.708877325057983398e-01 -3.978551626205444336e-01 -6.492781043052673340e-01 -3.074821829795837402e-01 -5.930759012699127197e-02 -1.532965749502182007e-01 -4.715900719165802002e-01
-1.933845430612564087e-01 7.516387104988098145e-02 -2.028534710407257080e-01 -4.905619919300079346e-01 -4.931699335575103760e-01 -3.278942704200744629e-01 6.375133059918880463e-03 -5.695440173149108887e-01
7.090019583702087402e-01 8.323541842401027679e-03 -3.055302798748016357e-01 -3.599363267421722412e-01 -1.294194012880325317e-01 2.162053287029266357e-01 -4.591518044471740723e-01 -5.429122596979141235e-03
4.884902834892272949e-01 -1.406229883432388306e-01 -6.957900524139404297e-02 -3.669973611831665039e-01 1.496309638023376465e-01 -1.637253016233444214e-01 -7.374467849731445312e-01 -9.513785690069198608e-02
4.273994266986846924e-01 -2.861959934234619141e-01 -4.388437140733003616e-03 -1.438746452331542969e-01 -5.075271725654602051e-01 -5.776546597480773926e-01 -1.484042257070541382e-01 3.184490501880645752e-01
-1.413854062557220459e-01 4.662298262119293213e-01 -2.884512543678283691e-01 -2.929470539093017578e-01 -5.339865684509277344e-01 -4.557020664215087891e-01 1.689979434013366699e-01 -2.687963545322418213e-01
7.995658516883850098e-01 3.064195513725280762e-01 -2.536822259426116943e-01 -1.075464785099029541e-01 -7.203446328639984131e-02 1.510097384452819824e-01 -4.024488031864166260e-01 3.037618100643157959e-02
6.829069256782531738e-01 -4.592020809650421143e-02 2.033848166465759277e-01 -4.634760618209838867e-01 -2.731957137584686279e-01 1.258916109800338745e-01 -3.944383561611175537e-01 -1.711368709802627563e-01
5.937936305999755859e-01 6.660857796669006348e-01 -1.710970699787139893e-01 -2.263188809156417847e-01 -5.050647072494029999e-03 1.844915300607681274e-01 -2.956532537937164307e-01 -4.208112508058547974e-02
2.011761069297790527e-01 1.597598046064376831e-01 9.329788386821746826e-02 -2.777981460094451904e-01 -2.239277958869934082e-01 7.152604311704635620e-02 -6.393647193908691406e-01 -6.197434663772583008e-01
-5.406949669122695923e-02 1.044097691774368286e-01 -4.009180068969726562e-01 -1.773073524236679077e-01 -7.905619740486145020e-01 -2.400207221508026123e-01 -2.265874296426773071e-01 -2.450752854347229004e-01
